# Supplementary material for: NITPICK: peak identification for mass spectrometry data
Source: BMC Bioinformatics. 2008 Aug 28;9:355. doi: 10.1186/1471-2105-9-355 (PMC2655099; doi:10.1186/1471-2105-9-355)
Supplement: Additional file 1 — A zip folder containing all simulation files (R data files). [file 1471-2105-9-355-S1.zip]

Archive with 9 entries (8 files):
- simulation_data/
- simulation_data/mz.bins.500-700.equispaced11.rda
- simulation_data/relevantRegions-uniprot_sprot-HUMAN-tryptic-equispaced11-500-700-charge-1-N-500-k-20.rda
- simulation_data/uniprot_sprot-HUMAN-tryptic-equispaced11-500-700-charge-1-N-500-k-20-spectra-SNR-10.rda
- simulation_data/uniprot_sprot-HUMAN-tryptic-equispaced11-500-700-charge-1-N-500-k-20-spectra-SNR-100.rda
- simulation_data/uniprot_sprot-HUMAN-tryptic-equispaced11-500-700-charge-1-N-500-k-20-spectra-SNR-25.rda
- simulation_data/uniprot_sprot-HUMAN-tryptic-equispaced11-500-700-charge-1-N-500-k-20-spectra-SNR-5.rda
- simulation_data/uniprot_sprot-HUMAN-tryptic-equispaced11-500-700-charge-1-N-500-k-20-spectra-SNR-50.rda
- simulation_data/uniprot_sprot-HUMAN-tryptic-equispaced11-500-700-charge-1-N-500-k-20.rda
