# Supplementary material for: NITPICK: peak identification for mass spectrometry data
Source: BMC Bioinformatics. 2008 Aug 28;9:355. doi: 10.1186/1471-2105-9-355 (PMC2655099; doi:10.1186/1471-2105-9-355)
Supplement: Additional file 2 — The zipped original LC/MS .wiff-file on which MarkerView was run (as acquired by the AB/Sciex QStar instrument) [file 1471-2105-9-355-S2.zip]

Archive with 1 entries (1 files):
- BSA-sample.wiff
