# Supplementary material for: NITPICK: peak identification for mass spectrometry data
Source: BMC Bioinformatics. 2008 Aug 28;9:355. doi: 10.1186/1471-2105-9-355 (PMC2655099; doi:10.1186/1471-2105-9-355)
Supplement: Additional file 3 — The original spectrum of BSA-sample.wiff integrated over retention time (23.817-29.278 minutes) on which NITPICK was run. [file 1471-2105-9-355-S3.txt]

399.999982450415 0.0172
400.022447667478 0.0345
400.044913517003 0.0517
400.06737999897 0.0517
400.089847113362 0.0517
400.112314860162 0.1724
400.134783239350 0.2931
400.157252250911 0.3448
400.179721894825 0.3017
400.202192171075 0.3276
400.224663079644 0.1207
400.247134620513 0.1379
400.269606793665 0.0345
400.292079599082 0
400.314553036746 0.0172
400.33702710664 0
400.359501808745 0.0172
400.381977143044 0
400.404453109519 0.0172
400.426929708153 0.0259
400.449406938927 0.069
400.471884801824 0
400.494363296827 0.0172
400.516842423916 0.0172
400.539322183075 0.0345
400.561802574286 0.0948
400.584283597532 0.0431
400.606765252793 0.0172
400.629247540053 0.0603
400.651730459294 0.0776
400.674214010498 0.1379
400.696698193647 0.0776
400.719183008724 0.0776
400.741668455711 0.0603
400.76415453459 0
400.786641245343 0.0345
400.809128587953 0.0172
400.831616562402 0
400.854105168673 0.1466
400.876594406746 0.6983
400.899084276605 0.6552
400.921574778233 0.3621
400.94406591161 0.0948
400.96655767672 0.0776
400.989050073545 0.069
401.011543102067 0.0603
401.034036762269 0.069
401.056531054132 0.069
401.079025977639 0.0948
401.101521532772 0.069
401.124017719513 0.25
401.146514537846 0.4138
401.169011987751 1.6207
401.191510069212 2.6983
401.214008782211 2.9052
401.236508126729 3.5345
401.25900810275 3.1466
401.281508710255 1.4655
401.304009949227 0.3448
401.326511819648 0.1293
401.349014321501 0.0862
401.371517454767 0.0345
401.394021219429 0.0172
401.41652561547 0.0172
401.439030642871 0.0345
401.461536301616 0.069
401.484042591685 0.2759
401.506549513062 0.75
401.529057065729 0.8017
401.551565249668 0.3448
401.574074064862 0.2931
401.596583511292 0.0776
401.619093588941 0.0603
401.641604297792 0.0172
401.664115637827 0.1034
401.686627609028 0.0776
401.709140211377 0.1638
401.731653444857 0.1034
401.75416730945 0.0345
401.776681805138 0.0172
401.799196931904 0.0431
401.82171268973 0.1034
401.844229078599 0.2845
401.866746098492 0.431
401.889263749392 0.2759
401.911782031282 0.1466
401.934300944143 0.0345
401.956820487958 0.0172
401.97934066271 0.0517
402.001861468381 0.0172
402.024382904952 0.0517
402.046904972407 0.0345
402.069427670728 0.0345
402.091950999897 0.0172
402.114474959896 0.1552
402.136999550708 0.2069
402.159524772316 0.2845
402.182050624701 0.7328
402.204577107845 1.4052
402.227104221732 1.3103
402.249631966344 1.1207
402.272160341662 0.5
402.29468934767 0.1724
402.31721898435 0.0517
402.339749251684 0.0172
402.362280149654 0
402.384811678242 0.1034
402.407343837432 0.069
402.429876627206 0.1034
402.452410047545 0.0431
402.474944098433 0.0345
402.497478779851 0.0948
402.520014091782 0.0603
402.542550034209 0.0345
402.565086607113 0.0345
402.587623810478 0.0172
402.610161644285 0.0345
402.632700108517 0.0517
402.655239203156 0.1034
402.677778928185 0.181
402.700319283586 0.1897
402.722860269342 0.3534
402.745401885434 0.2155
402.767944131846 0.0431
402.790487008559 0.0345
402.813030515557 0.0345
402.83557465282 0.0776
402.858119420333 0
402.880664818077 0.069
402.903210846034 0
402.925757504188 0.0776
402.94830479252 0.0603
402.970852711013 0.2241
402.993401259649 0.2759
403.01595043841 0.1724
403.03850024728 0.4483
403.06105068624 1.2328
403.083601755273 2.569
403.106153454362 4.7845
403.128705783488 6.1207
403.151258742634 3.5
403.173812331783 1.2069
403.196366550917 0.5776
403.218921400018 0.4741
403.241476879070 0.3017
403.264032988053 0.0776
403.286589726951 0.0948
403.309147095746 0.0603
403.331705094421 0.0345
403.354263722958 0.069
403.376822981339 0.0603
403.399382869546 0
403.421943387564 0.0431
403.444504535372 0
403.467066312955 0.0172
403.489628720295 0.0517
403.512191757374 0.0259
403.534755424174 0.0345
403.557319720678 0.0345
403.579884646868 0.0345
403.602450202727 0.0517
403.625016388238 0.0172
403.647583203382 0.0517
403.670150648142 0.1121
403.692718722501 0.069
403.715287426441 0
403.737856759944 0.0776
403.760426722993 0.0603
403.782997315571 0
403.80556853766 0
403.828140389242 0.0172
403.8507128703 0.069
403.873285980816 0.0172
403.895859720773 0.0345
403.918434090153 0
403.941009088939 0
403.963584717113 0.069
403.986160974657 0.0603
404.008737861555 0.0517
404.031315377788 0.0172
404.053893523339 0.1638
404.076472298191 0.2845
404.099051702326 0.431
404.121631735726 0.7414
404.144212398374 0.8534
404.166793690253 0.8966
404.189375611344 0.6293
404.211958161631 0.2586
404.234541341096 0.4052
404.257125149722 0.2069
404.27970958749 0.0517
404.302294654383 0.0345
404.324880350385 0.0172
404.347466675477 0.069
404.370053629641 0.0259
404.392641212861 0
404.415229425119 0
404.437818266398 0
404.460407736679 0.0431
404.482997835945 0
404.50558856418 0.0172
404.528179921365 0.0259
404.550771907482 0
404.573364522515 0.0431
404.595957766446 0
404.618551639258 0.0345
404.641146140932 0.069
404.663741271452 0.3448
404.686337030799 0.3448
404.708933418958 0.1293
404.731530435909 0.0776
404.754128081636 0.0603
404.776726356121 0.0172
404.799325259346 0.0172
404.821924791295 0.0172
404.844524951949 0
404.867125741291 0.0345
404.889727159304 0.0172
404.91232920597 0.1121
404.934931881272 0.2069
404.957535185193 0.2931
404.980139117714 0.2586
405.002743678818 0.2672
405.025348868488 0.1897
405.047954686707 0.0345
405.070561133457 0.0603
405.09316820872 0.2069
405.11577591248 0.2845
405.138384244718 0.5345
405.160993205417 0.6293
405.18360279456 0.5086
405.206213012129 0.3534
405.228823858107 0.1552
405.251435332476 0.0948
405.274047435219 0.0603
405.296660166319 0.0172
405.319273525758 0
405.341887513518 0
405.364502129583 0
405.387117373934 0.0172
405.409733246555 0.0345
405.432349747427 0.0259
405.454966876534 0.1293
405.477584633858 0.0259
405.500203019381 0
405.522822033086 0.0259
405.545441674957 0.0431
405.568061944974 0.0172
405.590682843121 0.0948
405.613304369381 0.0517
405.635926523736 0.0862
405.658549306168 0.1466
405.68117271666 0.0862
405.703796755196 0.0345
405.726421421756 0
405.749046716324 0
405.771672638883 0
405.794299189415 0
405.816926367903 0
405.839554174329 0.0172
405.862182608676 0.0172
405.884811670926 0.0776
405.907441361062 0.069
405.930071679067 0.0948
405.952702624924 0.1293
405.975334198614 0.0517
405.99796640012 0.0948
406.020599229426 0.0517
406.043232686513 0.0345
406.065866771365 0.0345
406.088501483963 0.0345
406.111136824291 0.1638
406.133772792331 0.0862
406.156409388065 0.2155
406.179046611477 0.2241
406.201684462549 0.3448
406.224322941263 0.3362
406.246962047603 0.069
406.26960178155 0.0603
406.292242143088 0
406.314883132199 0
406.337524748865 0
406.360166993070 0
406.382809864795 0.0172
406.405453364024 0
406.428097490739 0.0345
406.450742244923 0.069
406.473387626559 0.0517
406.496033635628 0.069
406.518680272114 0.069
406.541327535999 0.0259
406.563975427267 0.0345
406.586623945899 0
406.609273091878 0.0172
406.631922865187 0.0259
406.654573265808 0.0172
406.677224293725 0.0172
406.69987594892 0.0603
406.722528231375 0.1034
406.745181141073 0.0345
406.767834677996 0
406.790488842129 0.0345
406.813143633452 0.0345
406.835799051949 0.0431
406.858455097602 0.0345
406.881111770395 0.0431
406.903769070309 0.069
406.926426997327 0.0172
406.949085551432 0.0948
406.971744732607 0.1121
406.994404540835 0.1207
407.017064976097 0.0862
407.039726038377 0.0862
407.062387727658 0.0172
407.085050043921 0.1207
407.10771298715 0.4138
407.130376557328 1.1983
407.153040754436 1.4483
407.175705578458 1.2328
407.198371029377 0.819
407.221037107174 0.4569
407.243703811834 0.1552
407.266371143337 0.0862
407.289039101668 0.0172
407.311707686809 0.0603
407.334376898742 0.0172
407.35704673745 0
407.379717202916 0
407.402388295123 0.0345
407.425060014053 0.069
407.447732359689 0
407.470405332013 0.0172
407.493078931009 0.0345
407.515753156659 0.0172
407.538428008945 0
407.561103487851 0
407.583779593359 0
407.606456325452 0.0172
407.629133684113 0
407.651811669323 0.069
407.674490281067 0.0345
407.697169519326 0.1034
407.719849384084 0.0431
407.742529875322 0.0172
407.765210993025 0
407.787892737174 0.0259
407.810575107752 0
407.833258104742 0
407.855941728127 0.0431
407.878625977889 0.0259
407.901310854011 0
407.923996356476 0.0172
407.946682485267 0.0172
407.969369240366 0.0431
407.992056621756 0.0172
408.014744629419 0.0172
408.037433263339 0
408.060122523499 0.0776
408.08281240988 0.0517
408.105502922466 0.2931
408.128194061239 0.319
408.150885826183 0.4397
408.173578217279 0.3879
408.196271234511 0.3362
408.218964877861 0.1638
408.241659147312 0.0172
408.264354042848 0.0172
408.287049564449 0
408.3097457121 0
408.332442485784 0
408.355139885482 0
408.377837911177 0
408.400536562853 0
408.423235840492 0
408.445935744077 0.0259
408.468636273591 0
408.491337429016 0.0345
408.514039210335 0.0172
408.536741617531 0
408.559444650587 0.0345
408.582148309485 0
408.604852594208 0.0862
408.627557504739 0.0431
408.650263041061 0.0517
408.672969203157 0.0259
408.695675991008 0.0345
408.718383404599 0.0172
408.741091443912 0.0172
408.763800108929 0
408.786509399633 0
408.809219316008 0
408.831929858036 0
408.854641025699 0.0517
408.877352818981 0
408.900065237864 0.0172
408.922778282331 0.0517
408.945491952365 0.0776
408.968206247949 0.0345
408.990921169065 0.069
409.013636715696 0.0172
409.036352887826 0.0517
409.059069685436 0
409.08178710851 0.1207
409.10450515703 0.1379
409.127223830979 0.1466
409.149943130341 0.2931
409.172663055097 0.5086
409.195383605231 0.7586
409.218104780725 0.7155
409.240826581563 0.2672
409.263549007726 0.0776
409.286272059199 0.0172
409.308995735963 0.0172
409.331720038001 0.0172
409.354444965297 0
409.377170517833 0
409.399896695591 0
409.422623498556 0.0862
409.445350926709 0.0431
409.468078980033 0
409.490807658512 0.0345
409.513536962128 0.0345
409.536266890863 0
409.558997444701 0
409.581728623625 0.0172
409.604460427617 0
409.627192856660 0.069
409.649925910737 0
409.672659589830 0.2586
409.695393893924 0.5086
409.718128823 0.319
409.740864377041 0.1466
409.763600556031 0.0517
409.786337359951 0.0172
409.809074788785 0.0345
409.831812842516 0.1034
409.854551521127 0.0776
409.877290824600 0.0603
409.900030752918 0.0345
409.922771306064 0.0948
409.945512484021 0.0862
409.968254286772 0.0172
409.990996714299 0.0172
410.013739766586 0.0345
410.036483443615 0.1034
410.059227745369 0.0776
410.081972671832 0.1034
410.104718222985 0.1207
410.127464398812 0.1121
410.150211199296 0.2414
410.172958624419 0.2759
410.195706674165 0.2931
410.218455348516 0.1552
410.241204647455 0.1552
410.263954570965 0.0517
410.286705119029 0
410.309456291629 0
410.332208088749 0
410.354960510372 0
410.377713556479 0.0172
410.400467227055 0
410.423221522082 0.069
410.445976441544 0.0345
410.468731985422 0.0517
410.491488153699 0.0345
410.514244946360 0
410.537002363385 0.0259
410.55976040476 0.0345
410.582519070465 0
410.605278360485 0.0172
410.628038274802 0.0172
410.650798813398 0.0776
410.673559976258 0.1552
410.696321763363 0.3966
410.719084174697 0.3534
410.741847210243 0.1207
410.764610869983 0.0603
410.7873751539 0.0172
410.810140061978 0
410.832905594199 0.069
410.855671750546 0.0517
410.878438531001 0.0345
410.901205935549 0.0862
410.923973964172 0.0345
410.946742616852 0.1293
410.969511893573 0.181
410.992281794317 0.1207
411.015052319068 0.0172
411.037823467808 0.0172
411.060595240521 0.1293
411.083367637188 0.0517
411.106140657794 0.2069
411.128914302321 0.3103
411.151688570752 0
411.17446346307 0.3879
411.197238979258 0.75
411.220015119298 0.8534
411.242791883174 0.5776
411.265569270869 0.2241
411.288347282365 0.0603
411.311125917646 0.0172
411.333905176694 0.0259
411.356685059493 0.0172
411.379465566025 0
411.402246696273 0.0172
411.42502845022 0
411.447810827849 0.0517
411.470593829144 0.0172
411.493377454086 0.0431
411.51616170266 0.0776
411.538946574847 0.3362
411.561732070631 0.2155
411.584518189996 0.0172
411.607304932922 0.0259
411.630092299395 0
411.652880289396 0
411.675668902909 0.0431
411.698458139916 0.0776
411.721248000401 0.1466
411.744038484347 0.1466
411.766829591736 0.0259
411.789621322551 0.0345
411.812413676776 0
411.835206654393 0.0517
411.858000255386 0.1379
411.880794479737 0.1724
411.903589327429 0.0948
411.926384798445 0.0517
411.949180892769 0.1293
411.971977610383 0.069
411.994774951269 0.1293
412.017572915413 0
412.040371502795 0.0172
412.063170713399 0.0345
412.085970547208 0.0776
412.108771004206 0.069
412.131572084375 0.1207
412.154373787697 0.0948
412.177176114157 0.1121
412.199979063736 0.2241
412.222782636419 0.3103
412.245586832188 0.1379
412.268391651025 0.0172
412.291197092915 0
412.31400315784 0
412.336809845782 0.0172
412.359617156726 0
412.382425090654 0
412.405233647548 0
412.428042827393 0.0259
412.45085263017 0.0517
412.473663055864 0.0172
412.496474104457 0.069
412.519285775931 0.0345
412.542098070271 0.0603
412.564910987458 0
412.587724527477 0
412.61053869031 0.0172
412.633353475940 0.0345
412.656168884349 0.1034
412.678984915523 0.1379
412.701801569442 0.1121
412.72461884609 0.1207
412.74743674545 0.0603
412.770255267506 0
412.79307441224 0.0172
412.815894179635 0.0259
412.838714569674 0.1552
412.861535582341 0.3362
412.884357217618 0.2069
412.907179475489 0.0862
412.930002355935 0.0603
412.952825858942 0.181
412.97564998449 0.0862
412.998474732565 0.1034
413.021300103147 0.069
413.044126096222 0.0862
413.066952711771 0.0345
413.089779949777 0.0517
413.112607810225 0.1293
413.135436293096 0.1724
413.158265398374 0.5172
413.181095126041 0.6897
413.203925476082 0.6983
413.226756448479 0.6724
413.249588043214 0.3793
413.272420260272 0.1983
413.295253099635 0.0431
413.318086561286 0
413.340920645208 0
413.363755351385 0
413.386590679799 0.0172
413.409426630433 0
413.432263203271 0.0431
413.455100398295 0.0603
413.477938215489 0.0431
413.500776654836 0.0517
413.523615716318 0.0862
413.54645539992 0.069
413.569295705623 0.0517
413.592136633411 0
413.614978183267 0
413.637820355174 0.0431
413.660663149116 0.0172
413.683506565074 0.069
413.706350603034 0.1034
413.729195262976 0.0862
413.752040544885 0
413.774886448744 0.0172
413.797732974535 0.0172
413.820580122242 0.0172
413.843427891848 0.0345
413.866276283336 0.0345
413.889125296689 0.0172
413.911974931890 0.0776
413.934825188923 0.0431
413.957676067770 0.1207
413.980527568414 0.0776
414.003379690838 0.0172
414.026232435027 0
414.049085800962 0.0776
414.071939788626 0.0517
414.094794398004 0.0345
414.117649629078 0.0431
414.140505481831 0.1983
414.163361956246 0.1897
414.186219052307 0.4224
414.209076769996 0.5862
414.231935109297 0.3276
414.254794070192 0.1983
414.277653652665 0.0862
414.300513856699 0.0172
414.323374682277 0.0345
414.346236129383 0
414.369098197998 0
414.391960888107 0
414.414824199693 0
414.437688132738 0.0948
414.460552687226 0.0776
414.48341786314 0.0172
414.506283660463 0
414.529150079178 0.0172
414.552017119268 0.0172
414.574884780717 0
414.597753063507 0.0172
414.620621967622 0.0172
414.643491493045 0.0345
414.666361639759 0.1121
414.689232407747 0.1466
414.712103796992 0.2155
414.734975807478 0.1207
414.757848439187 0.0776
414.780721692103 0.0345
414.803595566209 0.0172
414.826470061487 0.0345
414.849345177922 0.0517
414.872220915496 0.1034
414.895097274193 0.0776
414.917974253995 0.069
414.940851854886 0.069
414.963730076849 0.0948
414.986608919867 0.069
415.009488383923 0.069
415.032368469 0.0776
415.055249175082 0.0345
415.078130502152 0.0345
415.101012450192 0.1121
415.123895019187 0.1379
415.146778209118 0.3362
415.169662019971 0.3534
415.192546451726 0.4914
415.215431504369 0.5603
415.238317177881 0.319
415.261203472246 0.1983
415.284090387447 0
415.306977923468 0.0517
415.329866080292 0.0259
415.352754857901 0.0345
415.375644256279 0
415.39853427541 0
415.421424915275 0.0345
415.444316175859 0.0603
415.467208057145 0.0862
415.490100559116 0.0431
415.512993681754 0.0776
415.535887425044 0.0776
415.558781788969 0.1121
415.581676773511 0.069
415.604572378653 0.1379
415.62746860438 0.7155
415.650365450674 1.819
415.673262917519 3.7672
415.696161004897 4.0948
415.719059712792 1.8362
415.741959041187 0.5603
415.764858990065 0.2328
415.787759559409 0.1983
415.810660749203 0.1983
415.833562559430 0.1466
415.856464990074 0.0603
415.879368041116 0.0948
415.902271712541 0.0517
415.925176004331 0.0862
415.948080916471 0.1121
415.970986448942 0.0603
415.993892601729 0.0517
416.016799374814 0.069
416.039706768181 0.069
416.062614781814 0.0345
416.085523415694 0.0345
416.108432669806 0.1724
416.131342544132 0.3534
416.154253038657 0.9569
416.177164153362 1.8966
416.200075888232 2.2586
416.222988243249 1
416.245901218398 0.431
416.26881481366 0.069
416.29172902902 0.1466
416.31464386446 0.069
416.337559319964 0.0948
416.360475395515 0.0603
416.383392091096 0
416.40630940669 0.0517
416.429227342282 0.3103
416.452145897853 0.2931
416.475065073387 0.2672
416.497984868868 0.1034
416.520905284279 0.0517
416.543826319603 0.0776
416.566747974823 0.0603
416.589670249922 0.0345
416.612593144884 0.069
416.635516659692 0.1466
416.658440794329 0.4052
416.681365548779 0.6983
416.704290923024 0.8621
416.727216917049 0.319
416.750143530836 0.1466
416.773070764368 0.0517
416.795998617629 0.1121
416.818927090603 0.1379
416.841856183271 0.1207
416.864785895618 0.1897
416.887716227627 0.1897
416.910647179281 0.1552
416.933578750564 0.319
416.956510941458 0.319
416.979443751948 0.1897
417.002377182015 0.1638
417.025311231644 0.1379
417.048245900818 0.1638
417.07118118952 0.1293
417.094117097733 0.3621
417.117053625441 1.2328
417.139990772627 6.1034
417.162928539274 25.7069
417.185866925366 60.3276
417.208805930886 28.5517
417.231745555816 3.9655
417.254685800141 1.1638
417.277626663844 0.6207
417.300568146907 0.5
417.323510249315 0.3448
417.346452971051 0.1897
417.369396312097 0.3017
417.392340272438 0.3966
417.415284852056 0.431
417.438230050934 0.7759
417.461175869057 2.0517
417.484122306407 8.7069
417.507069362968 30.9569
417.530017038723 40.8707
417.552965333655 10.5862
417.575914247748 2.0172
417.598863780985 0.9569
417.621813933349 0.5776
417.644764704824 0.5
417.667716095392 0.319
417.690668105038 0.2931
417.713620733744 0.3707
417.736573981494 0.2328
417.759527848271 0.3621
417.782482334059 0.4397
417.805437438840 1.7328
417.828393162599 6.5431
417.851349505318 17.1983
417.874306466981 12.431
417.897264047571 2.6638
417.920222247071 0.819
417.943181065466 0.6034
417.966140502737 0.6121
417.989100558869 0.431
418.012061233844 0.2586
418.035022527647 0.2155
418.05798444026 0.2155
418.080946971667 0.3103
418.103910121851 0.5086
418.126873890796 0.75
418.149838278484 1.2845
418.1728032849 3.3793
418.195768910026 4.819
418.218735153846 2.0948
418.241702016343 0.6121
418.264669497501 0.2672
418.287637597303 0.1897
418.310606315732 0.1207
418.333575652772 0.1207
418.356545608405 0.1379
418.379516182616 0.069
418.402487375388 0.0603
418.425459186704 0.0431
418.448431616547 0
418.471404664901 0.0776
418.49437833175 0.1379
418.517352617075 0.5948
418.540327520862 0.7069
418.563303043093 0.7241
418.586279183752 0.3017
418.609255942821 0.1034
418.632233320285 0.1983
418.655211316127 0.3017
418.67818993033 0.1293
418.701169162877 0.1466
418.724149013753 0.0776
418.747129482939 0.0862
418.770110570421 0.0517
418.79309227618 0.0517
418.816074600201 0.0517
418.839057542466 0.069
418.86204110296 0.2069
418.885025281665 0.2155
418.908010078565 0.0948
418.930995493644 0.069
418.953981526884 0.0603
418.976968178270 0.0776
418.999955447784 0.0948
419.022943335410 0.0517
419.045931841131 0.1207
419.068920964931 0.1983
419.091910706793 0.2759
419.114901066700 0.3448
419.137892044637 0.4052
419.160883640586 0.319
419.183875854531 0.4483
419.206868686454 0.2845
419.229862136341 0.3017
419.252856204173 0.1897
419.275850889935 0.1293
419.298846193609 0.0862
419.32184211518 0.0948
419.34483865463 0.0172
419.367835811943 0.0345
419.390833587103 0.0172
419.413831980093 0.1207
419.436830990896 0.5345
419.459830619495 0.5517
419.482830865875 0.1207
419.505831730018 0.0431
419.528833211908 0.0345
419.551835311529 0.0259
419.574838028864 0.0603
419.597841363895 0.0862
419.620845316608 0.0345
419.643849886984 0.0862
419.666855075008 0.2759
419.689860880664 0.569
419.712867303933 0.4052
419.7358743448 0.1638
419.758882003249 0.0948
419.781890279262 0.0345
419.804899172824 0.0345
419.827908683917 0.0345
419.850918812526 0.069
419.873929558632 0.0345
419.896940922221 0.0862
419.919952903275 0.181
419.942965501778 0.4224
419.965978717714 0.2328
419.988992551065 0.0345
420.012007001815 0.1034
420.035022069948 0.069
420.058037755447 0.0603
420.081054058296 0.069
420.104070978477 0.0431
420.127088515976 0.0862
420.150106670774 0.1724
420.173125442855 0.2759
420.196144832204 0.6121
420.219164838802 1.3103
420.242185462635 0.7931
420.265206703685 0.2586
420.288228561936 0.1466
420.311251037370 0.1207
420.334274129973 0.0172
420.357297839727 0.0172
420.380322166615 0.0517
420.403347110621 0.0603
420.42637267173 0.1466
420.449398849923 0.5259
420.472425645184 0.8017
420.495453057498 0.5517
420.518481086847 0.1207
420.541509733216 0.0603
420.564538996586 0.0517
420.587568876943 0.0172
420.610599374269 0.0517
420.633630488548 0
420.656662219764 0.0517
420.679694567899 0.1379
420.702727532938 0.3017
420.725761114864 0.569
420.74879531366 0.2241
420.77183012931 0.0603
420.794865561798 0.0345
420.817901611106 0
420.840938277219 0.0517
420.86397556012 0.1121
420.887013459792 0.0948
420.910051976219 0.0517
420.933091109384 0.2155
420.956130859272 0.3017
420.979171225865 0.3448
421.002212209147 0.1638
421.025253809101 0.25
421.048296025711 0.1293
421.071338858961 0.069
421.094382308834 0.0172
421.117426375313 0.0776
421.140471058382 0.0603
421.163516358025 0.1638
421.186562274225 0.3621
421.209608806965 0.6293
421.23265595623 0.4914
421.255703722002 0.1466
421.278752104266 0.0776
421.301801103004 0.0431
421.324850718200 0
421.347900949839 0
421.370951797902 0
421.394003262374 0
421.417055343239 0.0172
421.440108040480 0.0948
421.463161354079 0.181
421.486215284022 0.1121
421.509269830292 0
421.532324992871 0.0431
421.555380771744 0.0172
421.578437166895 0
421.601494178305 0
421.624551805961 0
421.647610049843 0.0431
421.670668909938 0.1897
421.693728386227 0.3534
421.716788478694 0.6121
421.739849187324 0.6466
421.762910512099 0.5
421.785972453003 0.1552
421.809035010019 0.0172
421.832098183132 0.069
421.855161972325 0.069
421.878226377581 0.1207
421.901291398884 0.0172
421.924357036217 0.0862
421.947423289564 0.1724
421.970490158909 0.1034
421.993557644235 0.0345
422.016625745526 0.0345
422.039694462765 0.0431
422.062763795935 0.1034
422.085833745022 0.069
422.108904310007 0.0603
422.131975490875 0.1638
422.155047287608 0.1121
422.178119700192 0.2241
422.201192728609 0.3879
422.224266372843 0.3879
422.247340632877 0.3707
422.270415508695 0.1293
422.293491000281 0.0345
422.316567107618 0
422.33964383069 0.0172
422.36272116948 0.0172
422.385799123973 0.0431
422.40887769415 0
422.431956879997 0
422.455036681497 0.0948
422.478117098633 0.1379
422.501198131389 0.2931
422.524279779749 0.2155
422.547362043695 0.1724
422.570444923213 0.1379
422.593528418284 0.0172
422.616612528894 0.0431
422.639697255025 0.0172
422.662782596662 0.1293
422.685868553787 0.0431
422.708955126384 0.0948
422.732042314438 0.1207
422.755130117931 0.1379
422.778218536847 0.0345
422.80130757117 0.0603
422.824397220883 0.1466
422.847487485971 0.1638
422.870578366416 0.1293
422.893669862202 0.1552
422.916761973313 0.2069
422.939854699733 0.3879
422.962948041445 0.8621
422.986041998432 1.3276
423.009136570679 1.2672
423.032231758169 0.6207
423.055327560886 0.181
423.078423978813 0.1034
423.101521011934 0.1121
423.124618660232 0.1724
423.147716923691 0.2759
423.170815802296 0.3966
423.193915296028 0.3621
423.217015404873 0.2586
423.240116128813 0.069
423.263217467833 0.0776
423.286319421916 0.0345
423.309421991045 0.0172
423.332525175204 0
423.355628974378 0
423.378733388549 0.0172
423.401838417701 0.0172
423.424944061818 0.0172
423.448050320884 0.0862
423.471157194881 0.0431
423.494264683795 0.1121
423.517372787608 0.069
423.540481506304 0.1034
423.563590839866 0
423.586700788279 0.0259
423.609811351527 0.0172
423.632922529592 0.0172
423.656034322458 0.069
423.679146730109 0.0259
423.70225975253 0.2069
423.725373389702 0.0345
423.748487641611 0
423.771602508239 0
423.794717989571 0.0172
423.817834085589 0
423.840950796279 0.069
423.864068121623 0.0345
423.887186061605 0.0776
423.910304616208 0.0603
423.933423785417 0.2414
423.956543569216 0.3276
423.979663967586 0.319
424.002784980514 0.2241
424.025906607982 0.181
424.049028849973 0.0776
424.072151706472 0.0517
424.095275177462 0.0862
424.118399262927 0.0345
424.141523962851 0.1379
424.164649277217 0.431
424.187775206008 0.7155
424.21090174921 1.2586
424.234028906805 1.0948
424.257156678777 0.2672
424.280285065109 0.069
424.303414065786 0.0431
424.326543680791 0.0862
424.349673910108 0.0431
424.372804753721 0.0517
424.395936211613 0.0259
424.419068283767 0.0862
424.442200970169 0.2328
424.465334270800 0.1638
424.488468185646 0.0603
424.51160271469 0.0948
424.534737857915 0.1207
424.557873615305 0.0345
424.581009986844 0.0345
424.604146972516 0
424.627284572304 0.0172
424.650422786192 0.1034
424.673561614164 0.5431
424.696701056203 0.7155
424.719841112293 0.8621
424.742981782419 0.4483
424.766123066563 0.1638
424.789264964710 0.0172
424.812407476842 0.0431
424.835550602945 0.0776
424.858694343001 0.0862
424.881838696994 0.1034
424.904983664908 0.1638
424.928129246727 0.7672
424.951275442435 0.5948
424.974422252015 0.3707
424.99756967545 0.4224
425.020717712726 0.1638
425.043866363825 0.0776
425.067015628731 0.2414
425.090165507428 0.2759
425.113315999899 0.3707
425.136467106129 0.4052
425.159618826101 0.9741
425.1827711598 1.3534
425.205924107207 1.0086
425.229077668308 0.4569
425.252231843087 0.0776
425.275386631526 0.069
425.29854203361 0.0431
425.321698049322 0.0345
425.344854678646 0
425.368011921566 0
425.391169778066 0.0431
425.41432824813 0.0862
425.43748733174 0
425.460647028882 0.1724
425.483807339538 0.181
425.506968263693 0.0948
425.53012980133 0.0172
425.553291952433 0.0172
425.576454716986 0.0431
425.599618094972 0.069
425.622782086376 0
425.645946691180 0.0862
425.66911190937 0.2586
425.692277740928 0.9224
425.715444185839 0.8362
425.738611244086 0.3103
425.761778915653 0.1121
425.784947200524 0.0517
425.808116098682 0
425.831285610112 0
425.854455734796 0.0172
425.87762647272 0.0345
425.900797823866 0.0431
425.923969788219 0.0517
425.947142365762 0.0948
425.970315556479 0.1034
425.993489360354 0.0776
426.01666377737 0.0603
426.039838807512 0.2414
426.063014450763 0.3017
426.086190707107 0.4828
426.109367576528 0.3793
426.13254505901 0.2759
426.155723154536 0.2155
426.17890186309 0.3017
426.202081184657 0.6724
426.225261119219 0.5517
426.248441666761 0.3276
426.271622827266 0.069
426.294804600718 0.0172
426.317986987102 0.0431
426.3411699864 0.0259
426.364353598597 0.0345
426.387537823677 0
426.410722661623 0.0172
426.433908112419 0.0431
426.457094176049 0.0862
426.480280852496 0.0345
426.503468141746 0
426.526656043780 0.0259
426.549844558584 0.0172
426.573033686141 0.0345
426.596223426435 0.0345
426.61941377945 0
426.642604745169 0
426.665796323577 0.1121
426.688988514656 0.2069
426.712181318392 0.2414
426.735374734768 0.1207
426.758568763767 0.0345
426.781763405374 0.0345
426.804958659572 0.0172
426.828154526345 0.0259
426.851351005678 0.0172
426.874548097553 0.0345
426.897745801955 0.0345
426.920944118867 0.1121
426.944143048274 0.0517
426.96734259016 0.2155
426.990542744507 0.1983
427.0137435113 0.1121
427.036944890523 0.0172
427.06014688216 0.1638
427.083349486194 0.0776
427.10655270261 0.1121
427.129756531391 0.1034
427.152960972521 0.1034
427.176166025983 0.3534
427.199371691763 0.6983
427.222577969843 0.5862
427.245784860208 0.2414
427.268992362841 0.0517
427.292200477726 0.0172
427.315409204848 0
427.338618544189 0.0172
427.361828495734 0
427.385039059467 0
427.408250235372 0.0172
427.431462023432 0.0862
427.454674423631 0.1724
427.477887435953 0.1466
427.501101060383 0.069
427.524315296903 0.0345
427.547530145498 0.0517
427.570745606152 0.0776
427.593961678849 0.2241
427.617178363571 1.1724
427.640395660305 3.3017
427.663613569032 5.3448
427.686832089738 3.6552
427.710051222405 1.0517
427.733270967019 0.4052
427.756491323562 0.1293
427.779712292019 0.1034
427.802933872373 0.1466
427.826156064609 0.1034
427.84937886871 0.0862
427.872602284661 0.1724
427.895826312444 0.1379
427.919050952045 0.0776
427.942276203446 0.1293
427.965502066632 0.1638
427.988728541587 0.1293
428.011955628295 0.0776
428.035183326739 0.0603
428.058411636904 0.0345
428.081640558773 0.0776
428.10487009233 0.319
428.128100237559 1.2241
428.151330994445 2.2586
428.17456236297 2.3793
428.19779434312 1.3017
428.221026934877 0.681
428.244260138226 0.3276
428.26749395315 0.2155
428.290728379634 0.0948
428.313963417662 0.0862
428.337199067217 0.0172
428.360435328283 0.0172
428.383672200845 0.0172
428.406909684886 0.0345
428.430147780389 0.0431
428.45338648734 0.0948
428.476625805722 0.0776
428.499865735519 0.2414
428.523106276714 0.6638
428.546347429292 2.2241
428.569589193237 3.2414
428.592831568533 1.5517
428.616074555163 0.5431
428.639318153112 1.0345
428.662562362363 1.2069
428.6858071829 0.8966
428.709052614708 0.3793
428.73229865777 0.319
428.75554531207 0.2069
428.778792577592 0.1552
428.802040454320 0.0862
428.825288942239 0.1034
428.848538041331 0.2845
428.871787751582 1
428.895038072974 2.3966
428.918289005492 1.7155
428.941540549120 0.3793
428.964792703841 0.2759
428.98804546964 0.1897
429.011298846501 0.2155
429.034552834408 0.25
429.057807433344 0.0517
429.081062643293 0.1466
429.104318464241 0.1983
429.127574896169 0.4224
429.150831939063 0.5776
429.174089592907 0.8879
429.197347857683 0.7586
429.220606733377 1.4138
429.243866219973 1.1724
429.267126317454 0.2845
429.290387025804 0.069
429.313648345007 0.0517
429.336910275047 0.0259
429.360172815908 0.0603
429.383435967575 0
429.406699730031 0.0172
429.42996410326 0.0517
429.453229087246 0.0172
429.476494681973 0.0345
429.499760887425 0.0172
429.523027703586 0.0862
429.54629513044 0.1466
429.569563167971 0.3534
429.592831816163 0.2586
429.616101075001 0.0345
429.639370944467 0.0172
429.662641424546 0.0603
429.685912515222 0.0345
429.709184216479 0.1207
429.732456528301 0.1207
429.755729450672 0.0172
429.779002983576 0
429.802277126997 0.0172
429.825551880919 0.1552
429.848827245326 0.1897
429.872103220201 0.319
429.89537980553 0.3448
429.918657001296 0.3707
429.941934807483 0.0862
429.965213224074 0.069
429.988492251055 0.069
430.011771888409 0.0517
430.03505213612 0.069
430.058332994171 0.1207
430.081614462548 0.069
430.104896541234 0.0862
430.128179230213 0.3448
430.151462529470 0.8362
430.174746438987 1.4741
430.198030958749 2.5345
430.221316088741 2.5431
430.244601828946 1.3879
430.267888179348 0.4655
430.291175139931 0.2328
430.31446271068 0.1207
430.337750891578 0.0603
430.361039682609 0.0345
430.384329083758 0.0345
430.407619095008 0.0259
430.430909716344 0.0776
430.454200947749 0.1121
430.477492789207 0.069
430.500785240703 0.0948
430.524078302221 0.0776
430.547371973744 0.2069
430.570666255257 0.4397
430.593961146744 1.2155
430.617256648188 1.069
430.640552759575 0.3362
430.663849480887 0.1466
430.687146812109 0.1034
430.710444753225 0.1638
430.733743304219 0.25
430.757042465075 0.2069
430.780342235777 0.6897
430.803642616309 1.6552
430.826943606656 0.6897
430.8502452068 0.3276
430.873547416728 0.2328
430.896850236421 0.1983
430.920153665865 0.1466
430.943457705044 0.1552
430.966762353941 0.3534
430.99006761254 0.8707
431.013373480827 1.1379
431.036679958784 0.3879
431.059987046396 0.1897
431.083294743647 0.1034
431.106603050521 0.1724
431.129911967002 0.2931
431.153221493074 0.5345
431.176531628721 0.8879
431.199842373927 1.431
431.223153728677 1.2586
431.246465692955 0.4397
431.269778266744 0.1724
431.293091450028 0.0345
431.316405242792 0.0345
431.33971964502 0.0172
431.363034656696 0.069
431.386350277803 0.1466
431.409666508327 0.1897
431.432983348251 0.1379
431.456300797559 0.1466
431.479618856235 0.1379
431.502937524263 0.0948
431.526256801628 0.1121
431.549576688314 0.0172
431.572897184304 0
431.596218289583 0.069
431.619540004135 0.0862
431.642862327944 0.0603
431.666185260993 0.1121
431.689508803268 0.0862
431.712832954753 0.0948
431.73615771543 0.1466
431.759483085285 0
431.782809064302 0.0172
431.806135652464 0.1034
431.829462849756 0.4483
431.852790656162 0.4052
431.876119071666 0.1207
431.899448096252 0.1034
431.922777729904 0.1379
431.946107972607 0.1466
431.969438824344 0.0431
431.9927702851 0.0948
432.016102354858 0
432.039435033604 0.069
432.06276832132 0.0172
432.086102217991 0.0603
432.109436723601 0.069
432.132771838135 0.0862
432.156107561576 0.181
432.179443893909 0.4483
432.202780835118 1.25
432.226118385186 1.181
432.249456544098 1.4052
432.272795311838 0.6552
432.296134688391 0.2241
432.31947467374 0.0603
432.342815267869 0
432.366156470763 0
432.389498282406 0.0345
432.412840702782 0
432.436183731875 0
432.459527369669 0
432.482871616148 0.069
432.506216471297 0.0948
432.529561935100 0.2586
432.55290800754 0.3017
432.576254688602 0.1207
432.59960197827 0.0172
432.622949876529 0.0172
432.646298383362 0
432.669647498753 0.0345
432.692997222687 0.1724
432.716347555148 0.2328
432.73969849612 0.2414
432.763050045587 0.2069
432.786402203534 0.0776
432.809754969944 0.0345
432.833108344801 0.0431
432.856462328091 0.1121
432.879816919796 0.181
432.903172119902 0.1466
432.926527928392 0.069
432.94988434525 0.1552
432.973241370461 0.1552
432.996599004009 0.2241
433.019957245878 0.1466
433.043316096052 0.0517
433.066675554515 0.0603
433.090035621252 0.0603
433.113396296247 0.0776
433.136757579483 0.1207
433.160119470945 0.25
433.183481970618 0.4655
433.206845078485 0.5603
433.230208794531 0.569
433.25357311874 0.2845
433.276938051095 0.1638
433.300303591582 0.0948
433.323669740184 0
433.347036496885 0.0172
433.370403861671 0.0172
433.393771834524 0
433.417140415429 0
433.440509604371 0.0172
433.463879401333 0.0517
433.4872498063 0.0517
433.510620819255 0.1034
433.533992440184 0.0862
433.55736466907 0.069
433.580737505898 0.0862
433.604110950651 0.0862
433.627485003315 0.0345
433.650859663872 0
433.674234932308 0.0517
433.697610808606 0.0862
433.720987292751 0.0345
433.744364384727 0.0862
433.767742084518 0.0259
433.791120392108 0.0517
433.814499307482 0.0517
433.837878830624 0.0948
433.861258961518 0.0776
433.884639700148 0.1466
433.908021046498 0.0431
433.931403000553 0.1034
433.954785562298 0.1034
433.978168731715 0.1466
434.001552508789 0.1638
434.024936893506 0.0517
434.048321885848 0.0862
434.071707485799 0.0517
434.095093693346 0.0948
434.118480508470 0.0603
434.141867931158 0.1638
434.165255961392 0.1034
434.188644599158 0.3276
434.212033844439 0.5517
434.235423697220 0.2414
434.258814157484 0.1724
434.282205225217 0.0948
434.305596900402 0
434.328989183023 0.0345
434.352382073066 0.0172
434.375775570514 0.0172
434.399169675350 0
434.422564387561 0.0172
434.445959707129 0.0259
434.46935563404 0.0948
434.492752168277 0.069
434.516149309824 0.0259
434.539547058666 0.0603
434.562945414788 0.0172
434.586344378172 0.0345
434.609743948805 0.0172
434.633144126669 0.1121
434.656544911749 0.3448
434.67994630403 0.7414
434.703348303495 0.9483
434.726750910129 0.4224
434.750154123917 0.0431
434.773557944841 0
434.796962372888 0.0776
434.82036740804 0.069
434.843773050283 0.069
434.8671792996 0.0948
434.890586155976 0.0517
434.913993619395 0.1724
434.937401689841 0.1379
434.960810367299 0.2931
434.984219651753 0.2155
435.007629543187 0.1293
435.031040041585 0.1379
435.054451146932 0.1552
435.077862859212 0.1207
435.101275178409 0.0948
435.124688104508 0.1293
435.148101637493 0.3534
435.171515777348 0.6466
435.194930524057 0.8017
435.218345877605 0.6207
435.241761837976 0.4138
435.265178405154 0.1724
435.288595579123 0.0603
435.312013359869 0.0172
435.335431747374 0
435.358850741625 0
435.382270342603 0.0431
435.405690550295 0.0345
435.429111364684 0.0517
435.452532785755 0.0776
435.475954813492 0.0517
435.499377447879 0.2328
435.522800688901 0.4914
435.546224536541 2.0776
435.569648990784 5.7069
435.593074051615 6.5862
435.616499719018 2.0603
435.639925992977 0.5517
435.663352873476 0.3276
435.6867803605 0.2845
435.710208454033 0.431
435.733637154059 0.3966
435.757066460563 0.3534
435.780496373529 0.3103
435.803926892941 0.3362
435.827358018784 0.6552
435.850789751042 3.5
435.874222089699 14.9138
435.897655034739 30.181
435.921088586148 18.7241
435.944522743908 5.1034
435.967957508005 1.7586
435.991392878423 1.0862
436.014828855147 0.6897
436.038265438159 0.5776
436.061702627446 0.3621
436.085140422991 0.3362
436.108578824778 0.2759
436.132017832792 0.3448
436.155457447018 0.5862
436.178897667438 2.3103
436.202338494039 9.4741
436.225779926804 21.3448
436.249221965718 15.7672
436.272664610764 4.3448
436.296107861928 1.4655
436.319551719193 0.8276
436.342996182544 0.5776
436.366441251966 0.4138
436.389886927442 0.2845
436.413333208957 0.1724
436.436780096496 0.1897
436.460227590042 0.1466
436.48367568958 0.25
436.507124395094 1.1552
436.53057370657 3.4397
436.55402362399 7.6983
436.57747414734 7.181
436.600925276604 1.9224
436.624377011765 0.6638
436.64782935281 0.4397
436.671282299721 0.2759
436.694735852484 0.2414
436.718190011082 0.2241
436.7416447755 0.1638
436.765100145723 0.1207
436.788556121734 0.0862
436.812012703519 0.1034
436.835469891061 0.3793
436.858927684344 1.1207
436.882386083355 2.2155
436.905845088075 2.2069
436.929304698491 0.9397
436.952764914586 0.3534
436.976225736344 0.2069
436.999687163751 0.2328
437.023149196791 0.1466
437.046611835447 0.0517
437.070075079704 0.069
437.093538929547 0.1983
437.117003384961 0.1207
437.140468445928 0.1121
437.163934112435 0.3017
437.187400384464 0.6466
437.210867262001 0.9828
437.234334745031 0.7931
437.257802833536 0.2759
437.281271527503 0.1121
437.304740826914 0.0259
437.328210731755 0.0345
437.35168124201 0.069
437.375152357664 0.0259
437.3986240787 0.0172
437.422096405103 0.0345
437.445569336858 0.0948
437.469042873949 0.0431
437.49251701636 0.0172
437.515991764076 0.0862
437.539467117081 0.0776
437.56294307536 0.1983
437.586419638897 0.1207
437.609896807676 0
437.633374581683 0.0345
437.6568529609 0.0172
437.680331945313 0.0948
437.703811534906 0.1466
437.727291729664 0.1552
437.75077252957 0.0345
437.77425393461 0.0172
437.797735944768 0.0345
437.821218560027 0.0517
437.844701780374 0.0776
437.868185605791 0.069
437.891670036264 0.1379
437.915155071777 0.0948
437.938640712314 0.0862
437.96212695786 0.0948
437.985613808399 0.0776
438.009101263916 0.0431
438.032589324394 0.0948
438.056077989819 0.0948
438.079567260175 0.0345
438.103057135447 0.1379
438.126547615618 0.0948
438.150038700673 0.2759
438.173530390597 0.2845
438.197022685374 0.3276
438.220515584989 0.1724
438.244009089426 0
438.267503198669 0.1121
438.290997912703 0.0345
438.314493231512 0
438.337989155081 0
438.361485683394 0
438.384982816436 0
438.408480554191 0
438.431978896644 0.0259
438.455477843779 0.0862
438.47897739558 0.1379
438.502477552032 0.1638
438.52597831312 0.0172
438.549479678827 0.0517
438.572981649139 0.0259
438.596484224039 0.0517
438.619987403513 0.0345
438.643491187545 0
438.666995576118 0.1034
438.690500569219 0.1724
438.71400616683 0.1552
438.737512368937 0.2069
438.761019175524 0.1121
438.784526586576 0.0776
438.808034602077 0.181
438.831543222011 0.1552
438.855052446363 0.0948
438.878562275117 0.069
438.902072708259 0.0603
438.925583745772 0.0776
438.94909538764 0.25
438.972607633849 0.1897
438.996120484383 0.431
439.019633939226 0.3017
439.043147998363 0.1983
439.066662661778 0.1379
439.090177929456 0.1379
439.113693801381 0.1034
439.137210277538 0.1121
439.160727357912 0.1293
439.184245042485 0.3707
439.207763331245 0.5
439.231282224173 0.5259
439.254801721257 0.3793
439.278321822478 0.1552
439.301842527823 0
439.325363837276 0.0345
439.348885750821 0
439.372408268442 0
439.395931390125 0.0517
439.419455115854 0.1121
439.442979445612 0.1552
439.466504379386 0.0948
439.490029917158 0.0431
439.513556058915 0.0172
439.537082804639 0.0172
439.560610154317 0.0948
439.584138107931 0.2328
439.607666665468 0.3276
439.631195826911 0.5086
439.654725592244 0.5345
439.678255961453 0.2241
439.701786934522 0.2241
439.725318511435 0.069
439.748850692177 0.0603
439.772383476732 0.0431
439.795916865086 0.0172
439.819450857221 0.0172
439.842985453124 0
439.866520652778 0.0345
439.890056456169 0.0776
439.91359286328 0.2241
439.937129874096 0.2155
439.960667488601 0.2414
439.984205706781 0.2414
440.007744528619 0.2672
440.031283954101 0.3534
440.05482398321 0.2155
440.078364615932 0.1552
440.101905852251 0.1034
440.125447692151 0.181
440.148990135616 0.3276
440.172533182633 0.2931
440.196076833184 0.4224
440.219621087255 0.9224
440.24316594483 0.8966
440.266711405893 0.1983
440.29025747043 0.069
440.313804138425 0.0345
440.337351409861 0.0431
440.360899284725 0.0172
440.384447763 0
440.407996844671 0
440.431546529722 0.0431
440.455096818139 0.0172
440.478647709905 0.0259
440.502199205005 0.0603
440.525751303424 0.181
440.549304005146 0.3621
440.572857310157 0.4741
440.596411218439 0.1466
440.619965729979 0.0345
440.64352084476 0.1207
440.667076562767 0.0603
440.690632883985 0.0776
440.714189808398 0.0603
440.737747335991 0.0259
440.761305466748 0.0517
440.784864200654 0.0172
440.808423537694 0
440.831983477852 0.0603
440.855544021113 0.1466
440.879105167461 0.2931
440.90266691688 0.2586
440.926229269356 0.069
440.949792224873 0.1207
440.973355783416 0.0776
440.996919944969 0.1207
441.020484709517 0.1034
441.044050077044 0.1034
441.067616047535 0.0603
441.091182620974 0.0345
441.114749797346 0.069
441.138317576637 0.1121
441.161885958829 0.1293
441.185454943909 0.1724
441.209024531859 0.569
441.232594722666 0.4483
441.256165516314 0.0776
441.279736912787 0.1034
441.303308912069 0.0345
441.326881514147 0.0345
441.350454719003 0.0172
441.374028526623 0
441.397602936991 0.0345
441.421177950092 0
441.44475356591 0
441.468329784431 0.0172
441.491906605638 0.0172
441.515484029517 0
441.539062056051 0.0172
441.562640685226 0.069
441.586219917026 0.0948
441.609799751436 0.0345
441.63338018844 0.0172
441.656961228023 0.069
441.68054287017 0.0345
441.704125114865 0.0431
441.727707962093 0.0345
441.751291411838 0.0603
441.774875464086 0.0517
441.79846011882 0.0172
441.822045376025 0
441.845631235687 0.0172
441.869217697788 0.0345
441.892804762316 0.0603
441.916392429253 0.0172
441.939980698584 0.0862
441.963569570295 0.0776
441.987159044369 0.069
442.010749120792 0.1034
442.034339799547 0.0603
442.057931080621 0.1121
442.081522963996 0.0603
442.105115449659 0
442.128708537593 0.1121
442.152302227783 0.0517
442.175896520214 0.1379
442.199491414871 0.2328
442.223086911737 0.2414
442.246683010799 0.1724
442.270279712039 0.0345
442.293877015444 0.0345
442.317474920998 0
442.341073428685 0
442.36467253849 0
442.388272250398 0
442.411872564393 0.0259
442.43547348046 0.0517
442.459074998583 0.2328
442.482677118748 0.6207
442.506279840939 1.4828
442.529883165141 1.3276
442.553487091338 0.3879
442.577091619514 0.1121
442.600696749656 0.0862
442.624302481746 0.1121
442.647908815771 0.0603
442.671515751714 0.1121
442.69512328956 0.0603
442.718731429294 0.2328
442.742340170901 0.1552
442.765949514365 0.0172
442.789559459671 0.1897
442.813170006804 0.3793
442.836781155748 0.9483
442.860392906488 0.9224
442.884005259009 0.2845
442.907618213295 0.2155
442.931231769331 0.1379
442.954845927101 0.1724
442.978460686591 0.3103
443.002076047785 0.1293
443.025692010668 0.1379
443.049308575224 0.069
443.072925741439 0.0603
443.096543509296 0.0259
443.120161878781 0.1724
443.143780849877 0.3879
443.167400422571 0.5345
443.191020596846 0.7328
443.214641372688 0.5862
443.23826275008 0.3362
443.261884729008 0.0948
443.285507309457 0
443.30913049141 0.0517
443.332754274854 0
443.356378659771 0.0345
443.380003646148 0
443.403629233969 0.0517
443.427255423218 0.0172
443.450882213881 0.069
443.474509605941 0.0517
443.498137599384 0.1466
443.521766194195 0.2931
443.545395390357 0.1466
443.569025187856 0.1638
443.592655586677 0.5086
443.616286586805 1.8534
443.639918188223 7.8707
443.663550390916 22.4655
443.68718319487 38.9138
443.71081660007 19.8017
443.734450606499 4.7586
443.758085214142 2.7672
443.781720422985 1.5603
443.805356233012 0.8017
443.828992644207 0.681
443.852629656556 0.4655
443.876267270043 0.431
443.899905484653 0.4138
443.923544300371 0.2672
443.947183717181 0.1207
443.970823735068 0.1983
443.994464354016 0.1207
444.018105574012 0.0948
444.041747395038 0.0172
444.065389817081 0.0517
444.089032840124 0
444.112676464153 0.2672
444.136320689152 0.8793
444.159965515106 2.819
444.183610942 8.6983
444.207256969818 15.2845
444.230903598545 10.6552
444.254550828167 3.0172
444.278198658667 1.4052
444.30184709003 0.931
444.325496122242 0.4655
444.349145755286 0.2845
444.372795989148 0.2414
444.396446823813 0.1034
444.420098259265 0.1207
444.443750295489 0.0948
444.467402932469 0.069
444.491056170191 0.069
444.514710008639 0.069
444.538364447798 0.0345
444.562019487653 0.0948
444.585675128188 0.0862
444.609331369389 0.0862
444.632988211239 0.1983
444.656645653725 0.7586
444.680303696829 2.1897
444.703962340539 3.819
444.727621584837 3.0776
444.751281429709 1.2759
444.77494187514 0.5776
444.798602921114 0.2672
444.822264567616 0.1897
444.845926814631 0.2155
444.869589662144 0.0948
444.89325311014 0.2155
444.916917158602 0.2845
444.940581807517 0.4655
444.964247056869 0.569
444.987912906642 0.5086
445.011579356821 0.7328
445.035246407392 0.7069
445.058914058339 1.0172
445.082582309646 1.4569
445.106251161299 1.681
445.129920613283 0.9138
445.153590665581 0.4655
445.177261318179 0.8448
445.200932571062 1.6724
445.224604424215 1.431
445.248276877621 0.8276
445.271949931267 0.3448
445.295623585137 0.1466
445.319297839215 0.069
445.342972693487 0.0172
445.366648147937 0.0172
445.39032420255 0
445.414000857311 0
445.437678112205 0.0172
445.461355967216 0.0603
445.485034422329 0.0259
445.50871347753 0.0431
445.532393132802 0.0776
445.556073388131 0.2155
445.579754243502 0.3017
445.603435698899 0.2328
445.627117754307 0.0948
445.650800409711 0.431
445.674483665095 0.6552
445.698167520446 0.9569
445.721851975746 0.8103
445.745537030982 0.4483
445.769222686138 0.1897
445.792908941199 0.1121
445.816595796149 0.0517
445.840283250974 0.0862
445.863971305659 0.0603
445.887659960187 0.0862
445.911349214544 0.2672
445.935039068716 0.2586
445.958729522685 0.1466
445.982420576439 0.1379
446.00611222996 0.1552
446.029804483235 0.1121
446.053497336247 0.2931
446.077190788983 0.5776
446.100884841426 0.4828
446.124579493561 0.3966
446.148274745374 0.3793
446.171970596849 0.6466
446.195667047970 0.7414
446.219364098724 0.6897
446.243061749094 0.3621
446.266759999066 0.1983
446.290458848624 0.0345
446.314158297753 0
446.337858346439 0
446.361558994665 0
446.385260242417 0
446.408962089679 0.0172
446.432664536437 0.0345
446.456367582676 0
446.480071228379 0.0172
446.503775473532 0.0172
446.527480318121 0.0517
446.551185762128 0.0603
446.574891805541 0.1466
446.598598448343 0.0603
446.622305690519 0.0259
446.646013532054 0.0948
446.669721972934 0.1638
446.693431013142 0.3103
446.717140652664 0.1121
446.740850891484 0
446.764561729588 0.0259
446.788273166960 0
446.811985203586 0.0172
446.83569783945 0.0345
446.859411074536 0.0776
446.883124908831 0.181
446.906839342318 0.1121
446.930554374982 0.1121
446.954270006809 0.1552
446.977986237784 0.1552
447.001703067891 0.2069
447.025420497114 0.4138
447.04913852544 0.5172
447.072857152852 0.6983
447.096576379337 0.6121
447.120296204878 0.2759
447.14401662946 0.0431
447.167737653069 0.2845
447.191459275689 0.2241
447.215181497305 0.25
447.238904317902 0.0862
447.262627737466 0.069
447.28635175598 0.0345
447.310076373429 0.0345
447.3338015898 0
447.357527405076 0
447.381253819242 0
447.404980832284 0
447.428708444186 0.0776
447.452436654933 0.069
447.47616546451 0.0172
447.499894872902 0.1034
447.523624880094 0.0259
447.54735548607 0.0431
447.571086690816 0.069
447.594818494317 0
447.618550896557 0
447.642283897522 0
447.666017497196 0.0517
447.689751695564 0.0948
447.713486492611 0.1293
447.737221888322 0.0948
447.760957882682 0.0345
447.784694475676 0.0172
447.808431667289 0.0172
447.832169457505 0.0948
447.85590784631 0.0948
447.879646833689 0.2155
447.903386419626 0.1724
447.927126604106 0.0517
447.950867387114 0.1552
447.974608768636 0.1379
447.998350748656 0.1293
448.022093327159 0.1121
448.04583650413 0.2069
448.069580279554 0.2672
448.093324653416 0.1724
448.117069625701 0.1121
448.140815196393 0.0345
448.164561365478 0.1897
448.188308132941 0.2241
448.212055498766 0.1897
448.235803462939 0.2414
448.259552025444 0.1466
448.283301186267 0.0172
448.307050945391 0.0431
448.330801302803 0
448.354552258488 0
448.378303812429 0.0259
448.402055964612 0.0431
448.425808715023 0.0517
448.449562063645 0.0517
448.473316010464 0.1207
448.497070555466 0.181
448.520825698634 0.4224
448.544581439953 0.6983
448.56833777941 0.3276
448.592094716988 0.0431
448.615852252673 0.0948
448.639610386449 0.0517
448.663369118303 0.1034
448.687128448217 0.069
448.710888376178 0.0603
448.734648902171 0.0862
448.758410026179 0.069
448.78217174819 0.0345
448.805934068186 0
448.829696986154 0.2155
448.853460502078 0.319
448.877224615944 0.5776
448.900989327735 0.3793
448.924754637438 0.1466
448.948520545037 0.1466
448.972287050517 0.0776
448.996054153863 0.0603
449.01982185506 0.1207
449.043590154094 0.181
449.067359050948 0.1293
449.091128545608 0.0517
449.114898638059 0.0345
449.138669328287 0.1293
449.162440616275 0.181
449.186212502009 0.5259
449.209984985474 1.0172
449.233758066655 1.8362
449.257531745537 1.7672
449.281306022105 0.6466
449.305080896343 0.1638
449.328856368238 0.0603
449.352632437773 0.0517
449.376409104934 0.0862
449.400186369706 0.0345
449.423964232074 0.0776
449.447742692023 0.069
449.471521749537 0.069
449.495301404603 0.0431
449.519081657204 0.1207
449.542862507326 0.1983
449.566643954954 0.1983
449.590426000072 0
449.614208642667 0.0948
449.637991882722 0
449.661775720223 0.0345
449.685560155155 0.0948
449.709345187503 0.1724
449.733130817252 0.5
449.756917044387 0.7759
449.780703868892 0.8276
449.804491290754 0.3017
449.828279309956 0.0862
449.852067926484 0.0862
449.875857140323 0.1379
449.899646951458 0.1034
449.923437359875 0.1552
449.947228365557 0.2845
449.97101996849 0.3621
449.994812168659 0.1466
450.01860496605 0.0603
450.042398360646 0.1034
450.066192352434 0.0517
450.089986941397 0.1552
450.113782127522 0.1638
450.137577910793 0.569
450.161374291195 2.181
450.185171268714 7.069
450.208968843334 18.1724
450.23276701504 26.0345
450.256565783818 11.4741
450.280365149652 1.9569
450.304165112527 0.9138
450.327965672429 0.431
450.351766829342 0.4397
450.375568583252 0.2845
450.399370934144 0.181
450.423173882002 0.1897
450.446977426812 0.3362
450.470781568558 0.3966
450.494586307227 0.2414
450.518391642802 0.181
450.542197575269 0.1983
450.566004104613 0.1983
450.589811230819 0.1724
450.613618953872 0.0345
450.637427273756 0.1724
450.661236190459 1.0086
450.685045703963 3.4655
450.708855814254 8.0776
450.732666521318 11.2759
450.756477825139 5.0259
450.780289725703 1.069
450.804102222994 0.4655
450.827915316997 0.3793
450.851729007698 0.1983
450.875543295082 0.2241
450.899358179134 0.2241
450.923173659838 0.2069
450.94698973718 0.181
450.970806411145 0.1552
450.994623681718 0.1466
451.018441548884 0.0603
451.042260012628 0.1034
451.066079072936 0.1207
451.089898729791 0.25
451.11371898318 0.0517
451.137539833088 0.2328
451.161361279499 0.6293
451.185183322398 1.5776
451.209005961771 2.8534
451.232829197603 3.431
451.256653029879 1.6293
451.280477458584 0.3017
451.304302483702 0.1983
451.32812810522 0.0776
451.351954323122 0.0776
451.375781137393 0.0862
451.399608548019 0.0776
451.423436554983 0.1724
451.447265158273 0.0345
451.471094357872 0.0948
451.494924153765 0
451.518754545939 0.1379
451.542585534377 0.1034
451.566417119066 0.0862
451.590249299989 0.0776
451.614082077133 0.0345
451.637915450481 0.0431
451.661749420021 0.1379
451.685583985735 0.3879
451.709419147611 0.819
451.733254905632 0.8362
451.757091259783 0.4741
451.780928210051 0.1293
451.80476575642 0.0862
451.828603898874 0.0862
451.852442637400 0.2069
451.876281971983 0.1466
451.900121902607 0.1466
451.923962429257 0.0776
451.947803551919 0.0603
451.971645270578 0.069
451.995487585218 0.0776
452.019330495826 0.0517
452.043174002386 0.0172
452.067018104883 0.0431
452.090862803302 0.0172
452.114708097629 0.0603
452.138553987849 0.1034
452.162400473946 0.1293
452.186247555907 0.2845
452.210095233715 0.4397
452.233943507356 0.4483
452.257792376816 0.25
452.281641842079 0.0862
452.30549190313 0.0431
452.329342559955 0.0172
452.353193812539 0
452.377045660867 0.0259
452.400898104924 0
452.424751144695 0
452.448604780165 0.0603
452.47245901132 0.0431
452.496313838144 0.0603
452.520169260623 0.0603
452.544025278742 0.0517
452.567881892486 0.1552
452.591739101841 0.0431
452.61559690679 0.0172
452.63945530732 0.069
452.663314303416 0.1293
452.687173895062 0.1638
452.711034082244 0.1552
452.734894864947 0.3017
452.758756243157 0.1207
452.782618216858 0.0431
452.806480786035 0.1207
452.830343950674 0.5948
452.85420771076 1.1983
452.878072066277 1.0259
452.901937017212 0.319
452.92580256355 0.1983
452.949668705274 0.1552
452.973535442372 0.1207
452.997402774827 0.1034
453.021270702625 0.0948
453.045139225751 0.0603
453.06900834419 0.0345
453.092878057928 0.0776
453.11674836695 0.0862
453.14061927124 0.2672
453.164490770784 0.569
453.188362865567 1.4397
453.212235555575 1.1897
453.236108840792 0.8448
453.259982721204 0.5862
453.283857196796 0.2759
453.307732267552 0.2155
453.331607933459 0.1552
453.355484194501 0
453.379361050664 0.069
453.403238501932 0
453.427116548291 0.0345
453.450995189727 0.0517
453.474874426223 0.1552
453.498754257766 0.3448
453.522634684341 0.681
453.546515705933 0.3879
453.570397322526 0.181
453.594279534107 0.0603
453.61816234066 0.0172
453.642045742171 0.0172
453.665929738624 0.0517
453.689814330006 0.1983
453.713699516301 0.2845
453.737585297494 0.2155
453.761471673571 0.1121
453.785358644516 0.0172
453.809246210316 0.0259
453.833134370954 0.2672
453.857023126417 0.4655
453.88091247669 0.3879
453.904802421757 0.0862
453.928692961605 0.1638
453.952584096217 0.1293
453.97647582558 0.0776
454.000368149679 0.0172
454.024261068498 0.0603
454.048154582024 0.0172
454.07204869024 0.0603
454.095943393134 0.0259
454.119838690689 0.069
454.14373458289 0.1207
454.167631069724 0.3621
454.191528151175 0.6724
454.215425827229 0.8276
454.239324097871 0.4052
454.263222963085 0.1983
454.287122422858 0.1121
454.311022477174 0.0172
454.334923126019 0.0345
454.358824369378 0.0345
454.382726207236 0.0172
454.406628639578 0.0259
454.43053166639 0.0517
454.454435287657 0.069
454.478339503363 0
454.502244313495 0.069
454.526149718038 0.1121
454.550055716976 0.1638
454.573962310295 0.0603
454.59786949798 0.0345
454.621777280017 0.0345
454.645685656391 0.1466
454.669594627086 0.3276
454.693504192089 0.2155
454.717414351384 0.2069
454.741325104956 0
454.765236452792 0.1983
454.789148394875 0.1379
454.813060931192 0.0345
454.836974061728 0
454.860887786468 0.1466
454.884802105397 0.2672
454.9087170185 0.319
454.932632525763 0.2672
454.95654862717 0.1638
454.980465322708 0.1638
455.004382612361 0.0603
455.028300496115 0.0948
455.052218973955 0
455.076138045866 0.0345
455.100057711833 0.0948
455.123977971842 0.069
455.147898825879 0.0948
455.171820273927 0.2931
455.195742315973 0.4569
455.219664952001 0.6293
455.243588181998 0.9138
455.267512005948 0.6034
455.291436423836 0.2241
455.315361435648 0.0776
455.339287041370 0.0172
455.363213240985 0.0603
455.387140034481 0.0431
455.411067421841 0
455.434995403051 0
455.458923978097 0
455.482853146964 0.0345
455.506782909637 0
455.530713266101 0.0345
455.554644216341 0.25
455.578575760343 0.3362
455.602507898093 0.2069
455.626440629575 0.0345
455.650373954775 0.0172
455.674307873678 0.0345
455.698242386269 0.1207
455.722177492533 0.0517
455.746113192457 0.1121
455.770049486024 0.1121
455.793986373221 0
455.817923854033 0
455.841861928445 0.0259
455.865800596442 0.0603
455.88973985801 0.2586
455.913679713134 0.1638
455.937620161799 0.1121
455.96156120399 0
455.985502839694 0.1379
456.009445068894 0.0517
456.033387891577 0.0776
456.057331307728 0.0172
456.081275317331 0.0172
456.105219920373 0.0862
456.129165116839 0.069
456.153110906713 0.1034
456.177057289982 0.1552
456.201004266631 0.2241
456.224951836644 0.2586
456.248900000008 0.1897
456.272848756707 0.1379
456.296798106727 0.0259
456.320748050053 0
456.34469858667 0.0172
456.368649716564 0
456.392601439721 0
456.416553756124 0
456.440506665761 0.0172
456.464460168615 0
456.488414264673 0.0259
456.51236895392 0.0172
456.536324236341 0.0345
456.560280111921 0.0345
456.584236580646 0.0517
456.6081936425 0.0172
456.63215129747 0.0517
456.656109545541 0.0517
456.680068386698 0.069
456.704027820926 0.0431
456.727987848211 0.0862
456.751948468538 0.0776
456.775909681892 0.0431
456.799871488259 0
456.823833887624 0.0345
456.847796879972 0.0345
456.871760465289 0.0345
456.89572464356 0.0345
456.91968941477 0
456.943654778905 0.0862
456.967620735951 0.0172
456.991587285891 0.0172
457.015554428713 0.0345
457.0395221644 0
457.063490492939 0.0517
457.087459414315 0.0517
457.111428928513 0.1034
457.135399035519 0.1466
457.159369735317 0.3534
457.183341027894 0.4914
457.207312913234 0.5862
457.231285391323 0.4914
457.255258462146 0.3017
457.279232125689 0.1121
457.303206381938 0.0345
457.327181230876 0
457.35115667249 0.0172
457.375132706766 0.0345
457.399109333688 0
457.423086553241 0
457.447064365412 0.0172
457.471042770186 0.0172
457.495021767547 0
457.519001357482 0.0259
457.542981539975 0.0172
457.566962315013 0.0517
457.59094368258 0
457.614925642662 0.0345
457.638908195244 0.0776
457.662891340311 0.2155
457.686875077849 0.2155
457.710859407844 0.25
457.734844330281 0.0862
457.758829845144 0.0517
457.78281595242 0.0345
457.806802652094 0
457.830789944151 0.0345
457.854777828577 0
457.878766305356 0.0172
457.902755374475 0.0517
457.926745035919 0.0776
457.950735289673 0.0345
457.974726135722 0.0517
457.998717574053 0.0862
458.02270960465 0.0172
458.046702227498 0.0172
458.070695442584 0.0517
458.094689249892 0.0345
458.118683649408 0.2414
458.142678641117 0.4741
458.166674225005 1.1379
458.190670401058 1.6207
458.214667169259 1.681
458.238664529596 0.9483
458.262662482053 0.4052
458.286661026616 0.0862
458.310660163269 0.0345
458.334659892 0
458.358660212792 0.0172
458.382661125632 0.0172
458.406662630504 0.0259
458.430664727395 0.0172
458.454667416289 0
458.478670697172 0.0172
458.50267457003 0.0172
458.526679034847 0.0345
458.55068409161 0.0345
458.574689740303 0.0172
458.598695980913 0.0259
458.622702813424 0.0431
458.646710237822 0.1466
458.670718254092 0.3793
458.69472686222 0.6207
458.718736062191 0.4224
458.742745853991 0.2328
458.766756237605 0.0862
458.790767213018 0.0172
458.814778780216 0.0172
458.838790939185 0.0259
458.862803689909 0.069
458.886817032375 0.0517
458.910830966567 0.1034
458.934845492471 0.0517
458.958860610073 0.069
458.982876319358 0.0172
459.006892620311 0.069
459.030909512918 0.069
459.054926997164 0.0172
459.078945073034 0.0172
459.102963740515 0.0862
459.126982999592 0.1897
459.151002850249 0.25
459.175023292473 0.5862
459.199044326249 0.7414
459.223065951562 0.8362
459.247088168398 0.3966
459.271110976742 0.3534
459.29513437658 0.069
459.319158367897 0.0172
459.343182950679 0.0172
459.36720812491 0.0172
459.391233890578 0
459.415260247666 0
459.43928719616 0
459.463314736047 0
459.487342867311 0
459.511371589937 0.069
459.535400903912 0.181
459.55943080922 0.0345
459.583461305848 0
459.607492393780 0.0172
459.631524073003 0
459.655556343501 0.0172
459.67958920526 0.0776
459.703622658266 0.0862
459.727656702503 0.1724
459.751691337958 0.1034
459.775726564616 0.0862
459.799762382462 0.0603
459.823798791483 0
459.847835791662 0
459.871873382986 0.0862
459.895911565441 0.1638
459.919950339011 0.1724
459.943989703683 0.0431
459.968029659441 0.0431
459.992070206272 0.0517
460.01611134416 0.0431
460.040153073091 0.0345
460.064195393052 0.0517
460.088238304026 0.0259
460.112281806 0.0776
460.136325898958 0.0517
460.160370582888 0.1121
460.184415857774 0.1638
460.208461723601 0.2069
460.232508180355 0.5172
460.256555228022 0.2672
460.280602866587 0.2414
460.304651096036 0.0517
460.328699916353 0.0345
460.352749327525 0.0172
460.376799329537 0.0345
460.400849922375 0.0172
460.424901106024 0.0345
460.448952880469 0.0603
460.473005245696 0.0172
460.497058201691 0
460.521111748439 0.0172
460.545165885926 0.0603
460.569220614136 0.0517
460.593275933056 0.0948
460.617331842672 0.0776
460.641388342967 0.0259
460.665445433929 0.0948
460.689503115543 0.0776
460.713561387794 0.0517
460.737620250667 0.0862
460.761679704148 0.1379
460.785739748223 0
460.809800382878 0.0172
460.833861608097 0.0172
460.857923423866 0.069
460.881985830171 0.069
460.906048826998 0.1638
460.930112414331 0.2069
460.954176592156 0.1466
460.978241360459 0.2414
461.002306719226 0.1466
461.026372668442 0.0345
461.050439208092 0.0948
461.074506338162 0.2241
461.098574058637 0.1466
461.122642369503 0.1034
461.146711270746 0.1379
461.170780762352 0.181
461.194850844304 0.2241
461.21892151659 0.2241
461.242992779195 0.3103
461.267064632103 0.2155
461.291137075302 0.1379
461.315210108776 0
461.33928373251 0
461.363357946491 0.0172
461.387432750704 0.0172
461.411508145135 0.0172
461.435584129768 0
461.45966070459 0.0517
461.483737869586 0
461.507815624742 0
461.531893970043 0
461.555972905475 0.0517
461.580052431023 0.0345
461.604132546673 0
461.62821325241 0.0862
461.65229454822 0.2241
461.676376434089 0.8707
461.700458910002 2.3793
461.724541975944 5.2759
461.748625631902 4.2241
461.772709877861 1.3017
461.796794713805 0.4224
461.820880139722 0.1638
461.844966155596 0.2414
461.869052761413 0.1983
461.893139957159 0.2155
461.917227742819 0.1638
461.941316118378 0.2069
461.965405083823 0.2414
461.989494639139 0.181
462.013584784311 0.2241
462.037675519325 0.0517
462.061766844166 0.1121
462.085858758821 0.1552
462.109951263274 0.1638
462.134044357512 0.1121
462.15813804152 0.2931
462.182232315283 0.7241
462.206327178787 1.931
462.230422632017 3.0517
462.25451867496 2.319
462.2786153076 0.8448
462.302712529924 0.2931
462.326810341917 0.1207
462.350908743564 0.0517
462.375007734852 0.1207
462.399107315765 0.0948
462.423207486289 0.1207
462.44730824641 0.1379
462.471409596114 0.1293
462.495511535386 0.1207
462.519614064211 0.0259
462.543717182575 0.3017
462.567820890465 0.5948
462.591925187864 0.3966
462.61603007476 0.2155
462.640135551138 0.2586
462.664241616982 0.4138
462.68834827228 0.5603
462.712455517015 0.7241
462.736563351175 0.7414
462.760671774745 0.5259
462.784780787709 0.1379
462.808890390055 0.0948
462.833000581767 0.0517
462.857111362831 0.1552
462.881222733232 0.1897
462.905334692957 0.4138
462.929447241991 0.3966
462.953560380319 0.181
462.977674107927 0.1983
463.001788424801 0.1293
463.025903330927 0.0776
463.050018826289 0.1466
463.074134910874 0.2069
463.098251584667 0.1552
463.122368847654 0.2672
463.14648669982 0.2414
463.170605141151 0.3707
463.194724171633 0.3448
463.218843791251 0.5
463.242963999991 0.2586
463.267084797839 0.2069
463.291206184780 0.0345
463.315328160799 0.0431
463.339450725883 0.0345
463.363573880017 0.0345
463.387697623186 0.0172
463.411821955377 0.069
463.435946876575 0.0862
463.460072386766 0.0172
463.484198485934 0.0517
463.508325174067 0.0517
463.532452451149 0.0345
463.556580317166 0.0603
463.580708772103 0.0603
463.604837815948 0.0603
463.628967448684 0.0517
463.653097670298 0.1379
463.677228480775 0.1552
463.701359880101 0.1034
463.725491868262 0.1207
463.749624445243 0.1034
463.77375761103 0.069
463.797891365608 0.0345
463.822025708964 0.1034
463.846160641082 0.0345
463.870296161949 0.0431
463.89443227155 0.1034
463.918568969871 0.1121
463.942706256898 0.1207
463.966844132615 0.069
463.990982597009 0.1034
464.015121650066 0.0948
464.039261291771 0.1724
464.063401522109 0.1466
464.087542341067 0.25
464.11168374863 0.4052
464.135825744784 2.1207
464.159968329514 7.6379
464.184111502807 27.6034
464.208255264646 62.1293
464.23239961502 40.75
464.256544553912 0
464.280690081309 6.6293
464.304836197197 1.1897
464.328982901560 0.3793
464.353130194386 0.3276
464.377278075659 0.3017
464.401426545364 0.2241
464.425575603489 0.1983
464.449725250018 0.4052
464.473875484937 0.4914
464.498026308232 0.319
464.522177719889 0.2672
464.546329719893 0.2328
464.570482308229 0.3966
464.594635484884 0.319
464.618789249843 0.2845
464.642943603093 0.5517
464.667098544617 2.2931
464.691254074403 7.7759
464.715410192436 22.3017
464.739566898702 42.3534
464.763724193186 22.6121
464.787882075874 3.75
464.812040546752 0.9483
464.836199605805 0.4655
464.860359253019 0.4569
464.88451948838 0.3621
464.908680311874 0.4138
464.932841723485 0.2759
464.957003723201 0.3879
464.981166311006 0.3276
465.005329486887 0.3362
465.029493250828 0.1207
465.053657602817 0.1638
465.077822542837 0.1466
465.101988070876 0.2069
465.126154186919 0.2759
465.150320890951 0.5431
465.174488182958 1.3879
465.198656062926 3.2328
465.222824530841 8.4914
465.246993586689 10.9052
465.271163230454 4.9741
465.295333462123 1.0431
465.319504281682 0.4138
465.343675689116 0.2069
465.367847684411 0.1983
465.392020267552 0.181
465.416193438526 0.1121
465.440367197318 0.1552
465.464541543914 0.0948
465.488716478299 0.1466
465.512892000459 0.0776
465.537068110381 0.0776
465.561244808049 0.1724
465.58542209345 0.1034
465.609599966569 0.0948
465.633778427391 0.1293
465.657957475904 0.1466
465.682137112091 0.3534
465.70631733594 1.2328
465.730498147435 1.6552
465.754679546563 1.6983
465.77886153331 0.7069
465.80304410766 0.2069
465.8272272696 0.1207
465.851411019116 0.069
465.875595356192 0.1466
465.899780280816 0.1379
465.923965792972 0.0948
465.948151892647 0.0948
465.972338579826 0.1552
465.996525854495 0.069
466.02071371664 0.1207
466.044902166246 0.0172
466.069091203299 0.0172
466.093280827785 0.0603
466.11747103969 0.0431
466.141661838999 0.0948
466.165853225698 0.2241
466.190045199774 0.4655
466.21423776121 0.7759
466.238430909995 1.3017
466.262624646112 1.1379
466.286818969549 0.5345
466.31101388029 0.1207
466.335209378321 0.0517
466.359405463629 0.0345
466.383602136198 0.0172
466.407799396016 0.0603
466.431997243067 0.0259
466.456195677337 0.069
466.480394698812 0.0259
466.504594307478 0.0776
466.52879450332 0.069
466.552995286325 0.1466
466.577196656477 0.069
466.601398613764 0.0259
466.62560115817 0.0603
466.649804289682 0.0172
466.674008008285 0.0776
466.698212313964 0.2414
466.722417206707 0.2414
466.746622686498 0.5
466.770828753323 0.4397
466.795035407168 0.1638
466.819242648019 0.0259
466.843450475862 0.0517
466.867658890682 0.069
466.891867892465 0.1034
466.916077481197 0.0259
466.940287656864 0.0862
466.964498419451 0.0776
466.988709768944 0.0776
467.01292170533 0.0431
467.037134228594 0.1121
467.061347338721 0.1207
467.085561035697 0.1121
467.109775319509 0.1724
467.133990190142 0.181
467.158205647582 0.2672
467.182421691814 0.2069
467.206638322825 0.6034
467.2308555406 0.6983
467.255073345125 0.3879
467.279291736385 0.1207
467.303510714368 0.0603
467.327730279057 0.0345
467.35195043044 0
467.376171168502 0.0259
467.400392493229 0
467.424614404606 0.0345
467.44883690262 0.0172
467.473059987256 0.0862
467.4972836585 0.3879
467.521507916338 1.0776
467.545732760756 1.1724
467.569958191739 0.5
467.594184209273 0.1121
467.618410813344 0.0517
467.642638003938 0.0345
467.666865781041 0.1293
467.691094144639 0.1552
467.715323094716 0.1379
467.739552631260 0.181
467.763782754256 0.1034
467.78801346369 0.1552
467.812244759548 0.4052
467.836476641814 1.9828
467.860709110476 4.9052
467.88494216552 4.1034
467.90917580693 1.2414
467.933410034693 0.3793
467.957644848794 0.2586
467.98188024922 0.25
468.006116235956 0.2069
468.030352808988 0.1034
468.054589968302 0.1379
468.078827713883 0.1034
468.103066045719 0.0517
468.127304963793 0.1293
468.151544468093 0.6983
468.175784558604 2.1897
468.200025235312 4.1638
468.224266498202 2.569
468.248508347261 0.8103
468.272750782475 0.25
468.296993803829 0.1034
468.321237411308 0.1293
468.3454816049 0.0776
468.36972638459 0.1034
468.393971750363 0.0517
468.418217702206 0.0345
468.442464240104 0.0172
468.466711364043 0.1034
468.490959074009 0.4052
468.515207369988 1.3362
468.539456251966 1.6638
468.563705719928 0.7759
468.587955773861 0.2069
468.61220641375 0.0776
468.636457639581 0
468.66070945134 0.1207
468.684961849013 0.0603
468.709214832586 0.0776
468.733468402044 0.1724
468.757722557374 0.1121
468.781977298561 0.1121
468.806232625592 0.069
468.830488538451 0.1121
468.854745037125 0.2241
468.8790021216 0.6466
468.903259791861 0.6121
468.927518047895 0.319
468.951776889688 0.0259
468.976036317224 0.1207
469.000296330491 0.0603
469.024556929474 0.0862
469.048818114158 0.0345
469.07307988453 0.0862
469.097342240576 0.0517
469.121605182281 0.1207
469.145868709632 0.0948
469.170132822614 0.25
469.194397521213 0.4052
469.218662805415 0.6552
469.242928675205 0.7155
469.267195130571 0.5431
469.291462171497 0.2845
469.31572979797 0.2241
469.339998009975 0.0259
469.364266807498 0.0172
469.388536190526 0
469.412806159043 0
469.437076713037 0.0345
469.461347852492 0.0172
469.485619577396 0.0259
469.509891887732 0.0603
469.534164783489 0.0948
469.55843826465 0.2155
469.582712331203 0.1552
469.606986983134 0.069
469.631262220427 0.0517
469.655538043069 0.0172
469.679814451046 0.0345
469.704091444344 0.0603
469.728369022949 0.1293
469.752647186847 0.2328
469.776925936022 0.2241
469.801205270463 0.0948
469.825485190153 0.0259
469.84976569508 0.0776
469.874046785229 0.0776
469.898328460586 0.1466
469.922610721137 0.0603
469.946893566868 0.0517
469.971176997764 0
469.995461013813 0.0776
470.019745614999 0.0776
470.044030801308 0.069
470.068316572727 0.0517
470.092602929241 0.1034
470.116889870837 0.0345
470.141177397499 0.0345
470.165465509215 0.0603
470.18975420597 0.2069
470.21404348775 0.2845
470.23833335454 0.3276
470.262623806328 0.2241
470.286914843098 0.0862
470.311206464837 0.0862
470.33549867153 0.0345
470.359791463164 0.0172
470.384084839724 0
470.408378801197 0.0172
470.432673347568 0
470.456968478823 0
470.481264194948 0
470.50556049593 0.0259
470.529857381753 0
470.554154852405 0.069
470.57845290787 0.0431
470.602751548136 0
470.627050773187 0.0259
470.651350583009 0.1207
470.67565097759 0.0603
470.699951956914 0.0517
470.724253520967 0.0517
470.748555669736 0.0517
470.772858403207 0.0345
470.797161721365 0
470.821465624196 0
470.845770111686 0.0345
470.870075183822 0.0431
470.894380840589 0.0431
470.918687081973 0.0517
470.94299390796 0.069
470.967301318536 0.0345
470.991609313687 0.0948
471.015917893399 0.0172
471.040227057658 0.0172
471.06453680645 0.0517
471.088847139761 0.0948
471.113158057576 0.181
471.137469559882 0.4741
471.161781646665 1.0172
471.186094317911 1.7241
471.210407573605 0.8966
471.234721413734 0.6638
471.259035838283 0.3621
471.283350847239 0.0517
471.307666440587 0.0517
471.331982618314 0
471.356299380406 0.0172
471.380616726847 0.0172
471.404934657625 0.0172
471.429253172726 0.0517
471.453572272134 0.1724
471.477891955837 0.2241
471.502212223821 0.0603
471.52653307607 0.0948
471.550854512572 0.0776
471.575176533312 0.0862
471.599499138276 0.0776
471.62382232745 0.2155
471.648146100821 0.3966
471.672470458373 0.5776
471.696795400094 0.4224
471.721120925969 0.4483
471.745447035984 0.1293
471.769773730124 0.0603
471.794101008378 0.0172
471.818428870729 0
471.842757317164 0.069
471.867086347669 0.0948
471.89141596223 0.1293
471.915746160833 0.1034
471.940076943464 0.2845
471.964408310109 0.2241
471.988740260754 0.3103
472.013072795386 0.0603
472.037405913989 0.0517
472.06173961655 0.0603
472.086073903055 0.0517
472.11040877349 0.1466
472.134744227841 0.2414
472.159080266094 0.5431
472.183416888235 0.931
472.20775409425 0.9914
472.232091884126 0.6983
472.256430257847 0.2241
472.2807692154 0.1724
472.305108756771 0
472.329448881946 0.0172
472.353789590912 0.0345
472.378130883653 0.0345
472.402472760156 0.0603
472.426815220408 0.1724
472.451158264394 0.1466
472.475501892099 0.1983
472.499846103511 0.1379
472.524190898615 0.1638
472.548536277398 0
472.572882239844 0.0345
472.597228785941 0.0603
472.621575915674 0.2672
472.645923629029 0.4397
472.670271925992 0.569
472.69462080655 0.6121
472.718970270688 0.3621
472.743320318393 0.1121
472.76767094965 0.0948
472.792022164445 0
472.816373962765 0.0776
472.840726344595 0.069
472.865079309922 0.1638
472.889432858731 0.1466
472.913786991009 0.0603
472.938141706742 0.0862
472.962497005915 0.2155
472.986852888515 0.1379
473.011209354528 0.1207
473.035566403939 0.1034
473.059924036735 0.1379
473.084282252902 0.1207
473.108641052426 0.0948
473.133000435293 0.181
473.157360401489 0.1552
473.181720951 0.431
473.206082083812 0.6207
473.230443799911 0.5776
473.254806099284 0.5259
473.279168981915 0.2155
473.303532447792 0.0776
473.3278964969 0.0431
473.352261129225 0.0431
473.376626344754 0.0862
473.400992143473 0.0172
473.425358525367 0.0431
473.449725490422 0.069
473.474093038625 0.0862
473.498461169962 0.0776
473.522829884419 0.1121
473.547199181981 0.1724
473.571569062635 0.2328
473.595939526368 0.0603
473.620310573164 0.0517
473.64468220301 0.0603
473.669054415893 0.1466
473.693427211798 0.1293
473.717800590711 0.3276
473.742174552618 0.5345
473.766549097506 0.9828
473.79092422536 0.7845
473.815299936167 0.4483
473.839676229912 0.1724
473.864053106582 0.1552
473.888430566163 0.2845
473.912808608641 0.3879
473.937187234001 0.2155
473.961566442231 0.1724
473.985946233316 0.1983
474.010326607242 0.1121
474.034707563995 0.1121
474.059089103561 0.0862
474.083471225927 0.1638
474.107853931078 0.2241
474.132237219001 0.5431
474.156621089682 2.3448
474.181005543106 12.6207
474.20539057926 43.5948
474.22977619813 48.319
474.254162399702 11.0086
474.278549183962 2.2155
474.302936550896 1.0172
474.327324500491 0.5259
474.351713032732 0.3448
474.376102147605 0.2845
474.400491845097 0.2414
474.424882125194 0.3276
474.449272987881 0.5086
474.473664433145 1.1034
474.498056460972 3.931
474.522449071349 16.8448
474.54684226426 41.3276
474.571236039693 26.069
474.595630397632 4.8621
474.620025338066 1.2155
474.644420860979 0.9052
474.668816966357 0.7845
474.693213654188 0.431
474.717610924456 0.5172
474.742008777148 0.5517
474.766407212251 0.6207
474.790806229749 0.5259
474.81520582963 1.0259
474.83960601188 3.6638
474.864006776484 13.2069
474.888408123428 20.7414
474.9128100527 9.4224
474.937212564284 2.0948
474.961615658167 0.9483
474.986019334336 0.5
475.010423592775 0.5431
475.034828433472 0.3707
475.059233856413 0.2759
475.083639861583 0.319
475.108046448969 0.319
475.132453618557 0.2845
475.156861370333 0.5776
475.181269704283 2.3966
475.205678620393 6.4569
475.230088118649 5.8534
475.254498199038 2.3707
475.278908861546 0.819
475.303320106159 0.4138
475.327731932862 0.3448
475.352144341642 0.181
475.376557332486 0.1552
475.400970905379 0.0776
475.425385060307 0.1207
475.449799797257 0.0862
475.474215116215 0.181
475.498631017167 0.3103
475.523047500098 0.9569
475.547464564996 1.6983
475.571882211846 1.0776
475.596300440634 0.3103
475.620719251347 0.1897
475.645138643971 0.1207
475.669558618491 0.2241
475.693979174895 0.3276
475.718400313168 0.4569
475.742822033296 0.3966
475.767244335265 0.1638
475.791667219062 0.0603
475.816090684673 0.069
475.840514732084 0.1379
475.864939361281 0.3879
475.88936457225 0.4741
475.913790364978 0.2672
475.93821673945 0.1466
475.962643695653 0.1293
475.987071233572 0.069
476.011499353195 0.0517
476.035928054507 0.0345
476.060357337494 0.0603
476.084787202143 0.0172
476.109217648439 0.1034
476.13364867637 0.0862
476.15808028592 0.3017
476.182512477076 0.7845
476.206945249825 1.5776
476.231378604152 1.819
476.255812540044 1.3534
476.280247057487 0.8103
476.304682156467 0.2845
476.32911783697 0.1379
476.353554098983 0.0431
476.377990942491 0.0345
476.40242836748 0.181
476.426866373938 0.8362
476.45130496185 1.3017
476.475744131202 0.9138
476.50018388198 0.2759
476.524624214171 0.1466
476.549065127761 0.0776
476.573506622736 0.0948
476.597948699082 0.0948
476.622391356785 0.0345
476.646834595832 0.2414
476.671278416209 0.819
476.695722817902 1.6121
476.720167800896 1.7069
476.744613365179 1.1638
476.769059510737 0.6983
476.793506237555 0
476.81795354562 0.2586
476.842401434918 0.1552
476.866849905436 0.0603
476.891298957158 0.1207
476.915748590073 0.2759
476.940198804165 0.3966
476.964649599422 0.9569
476.989100975828 0.819
477.013552933371 0.2586
477.038005472037 0.1638
477.062458591812 0.0948
477.086912292681 0.0776
477.111366574632 0.1207
477.135821437651 0.0517
477.160276881723 0.1724
477.184732906835 0.2845
477.209189512973 0.6207
477.233646700123 0.7328
477.258104468272 0.5517
477.282562817406 0.4138
477.307021747511 0.1379
477.331481258572 0.0345
477.355941350577 0.0345
477.380402023512 0
477.404863277363 0.0517
477.429325112115 0.0345
477.453787527756 0.2155
477.478250524271 0.3017
477.502714101647 0.2241
477.52717825987 0.0776
477.551642998926 0.0431
477.576108318801 0.0172
477.600574219482 0.069
477.625040700955 0
477.649507763205 0.0172
477.67397540622 0
477.698443629986 0.0862
477.722912434488 0.2069
477.747381819713 0.1552
477.771851785647 0.1466
477.796322332277 0.0862
477.820793459588 0.0948
477.845265167567 0.0345
477.8697374562 0.0517
477.894210325474 0.0862
477.918683775374 0.0345
477.943157805887 0.0862
477.967632416999 0.0517
477.992107608696 0.1293
478.016583380965 0.0345
478.041059733792 0
478.065536667163 0.0517
478.090014181064 0.0517
478.114492275481 0.0517
478.138970950401 0.0603
478.16345020581 0.0948
478.187930041695 0.1638
478.212410458041 0.1466
478.236891454834 0.1724
478.261373032062 0.069
478.28585518971 0.0431
478.310337927765 0
478.334821246212 0.0172
478.359305145038 0
478.383789624230 0.0172
478.408274683773 0
478.432760323653 0
478.457246543858 0.0345
478.481733344373 0.0517
478.506220725185 0.0603
478.53070868628 0.2414
478.555197227643 0.1983
478.579686349262 0.1466
478.604176051123 0.0517
478.628666333211 0.1638
478.653157195514 0.0776
478.677648638017 0.181
478.702140660707 0.3793
478.726633263570 0.431
478.751126446591 0.4397
478.775620209759 0.2328
478.800114553058 0.069
478.824609476475 0.069
478.849104979997 0.1034
478.873601063609 0.2069
478.898097727298 0.1724
478.92259497105 0.1207
478.947092794852 0.0776
478.971591198689 0.0862
478.996090182548 0.0345
479.020589746416 0.0776
479.045089890278 0.0345
479.06959061412 0.0517
479.09409191793 0.0517
479.118593801694 0.0517
479.143096265397 0.2069
479.167599309026 0.25
479.192102932567 0.5776
479.216607136007 1.1121
479.241111919332 0.7586
479.265617282527 0.4741
479.290123225581 0.1207
479.314629748478 0.0517
479.339136851205 0.0345
479.363644533748 0.0948
479.388152796094 0.0172
479.412661638228 0.069
479.437171060138 0.1466
479.46168106181 0.1379
479.486191643229 0.4914
479.510702804382 2.1466
479.535214545256 6.5776
479.559726865836 6.5259
479.584239766109 1.8362
479.608753246062 0.5862
479.63326730568 0.2759
479.657781944951 0.5431
479.682297163859 0.3621
479.706812962392 0.5
479.731329340536 0.4741
479.755846298276 0.3362
479.780363835601 0.2069
479.804881952495 0.2328
479.829400648945 0.7069
479.853919924938 3.3276
479.878439780459 5.2845
479.902960215496 3.1897
479.927481230033 0.8362
479.952002824059 0.3793
479.976524997558 0.3017
480.001047750518 0.2759
480.025571082924 0.1034
480.050094994763 0.0603
480.074619486022 0.1983
480.099144556686 0.3448
480.123670206742 0.319
480.148196436176 0.6379
480.172723244975 1.25
480.197250633124 2.3707
480.221778600611 2.9397
480.246307147422 1.1724
480.270836273542 0.4655
480.295365978959 0.2586
480.319896263658 0.2069
480.344427127626 0.1034
480.368958570849 0.1379
480.393490593314 0.0862
480.418023195007 0.0603
480.442556375914 0.0345
480.467090136021 0.1552
480.491624475316 0.5086
480.516159393783 1.6897
480.540694891411 7.8103
480.565230968184 26.4741
480.589767624089 42.4138
480.614304859113 0
480.638842673242 16.8707
480.663381066463 3.6983
480.687920038761 1.8879
480.712459590123 1.431
480.736999720535 1.2759
480.761540429984 0.6638
480.786081718456 0.5948
480.810623585938 0.431
480.835166032415 0.5776
480.859709057874 1.25
480.884252662302 3.6121
480.908796845685 11.319
480.933341608009 29.6379
480.95788694926 25.1121
480.982432869425 6.4569
481.006979368491 2.0603
481.031526446443 1.0517
481.056074103268 0.8707
481.080622338952 0.5
481.105171153483 0.5517
481.129720546845 0.3707
481.154270519026 0.6724
481.178821070011 1.3017
481.203372199788 2.1034
481.227923908342 3.7672
481.25247619566 8.819
481.277029061728 13.1379
481.301582506533 6.4569
481.326136530061 1.5172
481.350691132298 0.8276
481.375246313232 0.3793
481.399802072847 0.3448
481.424358411131 0.25
481.448915328069 0.3017
481.473472823649 0.2328
481.498030897857 0.2414
481.522589550679 0.4224
481.547148782101 0.8966
481.571708592109 2.5
481.596268980691 4.3707
481.620829947833 3.2845
481.645391493520 1.2155
481.66995361774 0.4138
481.694516320479 0.3276
481.719079601722 0.2931
481.743643461458 0.3017
481.768207899671 0.2155
481.792772916348 0.2328
481.817338511476 0.1897
481.841904685041 0.1724
481.866471437029 0.3017
481.891038767428 0.681
481.915606676222 1.5345
481.940175163399 1.5
481.964744228945 0.6552
481.989313872847 0.181
482.01388409509 0.181
482.038454895662 0.0776
482.063026274548 0.1293
482.087598231736 0.0948
482.11217076721 0.1638
482.136743880959 0.1466
482.161317572968 0.2241
482.185891843223 0.3362
482.210466691712 0.4828
482.23504211842 0.7328
482.259618123334 0.7241
482.28419470644 0.3534
482.308771867724 0.1379
482.333349607174 0.1121
482.357927924776 0.0517
482.382506820515 0.0517
482.407086294379 0.0172
482.431666346353 0.069
482.456246976425 0.0431
482.48082818458 0.0776
482.505409970805 0.0603
482.529992335087 0.181
482.554575277411 0.2672
482.579158797765 0.2931
482.603742896135 0.1379
482.628327572506 0.431
482.652912826866 0.8793
482.677498659201 1.6121
482.702085069498 1.2241
482.726672057742 0.4224
482.751259623921 0.1552
482.77584776802 0.1466
482.800436490026 0.1207
482.825025789926 0.0172
482.849615667706 0.1293
482.874206123352 0.1552
482.898797156851 0.0431
482.923388768189 0.1379
482.947980957353 0.1207
482.972573724329 0.0603
482.997167069104 0.0517
483.021760991663 0.0345
483.046355491994 0.0172
483.070950570083 0.0345
483.095546225917 0.0172
483.120142459481 0.1897
483.144739270762 0.5
483.169336659747 0.9052
483.193934626422 1.0948
483.218533170774 0.6293
483.243132292789 0.3879
483.267731992453 0.1034
483.292332269753 0.0603
483.316933124675 0.0172
483.341534557206 0
483.366136567332 0
483.39073915504 0.0345
483.415342320317 0.0172
483.439946063147 0.0862
483.464550383519 0.0776
483.489155281419 0.0517
483.513760756832 0.0948
483.538366809746 0.0603
483.562973440147 0.1034
483.587580648021 0.1638
483.612188433355 0.1724
483.636796796135 0.2328
483.661405736348 0.4052
483.68601525398 0.3793
483.710625349017 0.3879
483.735236021447 0.1121
483.759847271256 0.0862
483.784459098429 0.0862
483.809071502954 0.0172
483.833684484818 0.0603
483.858298044005 0.0862
483.882912180504 0.1379
483.9075268943 0.1638
483.93214218538 0.2069
483.95675805373 0.0776
483.981374499337 0.069
484.005991522187 0.0517
484.030609122267 0.0345
484.055227299564 0.0517
484.079846054063 0.0517
484.104465385752 0.0776
484.129085294616 0.1638
484.153705780642 0.2241
484.178326843817 0.1983
484.202948484128 0.2241
484.227570701559 0.1466
484.252193496099 0.1121
484.276816867734 0
484.30144081645 0.1293
484.326065342233 0.0172
484.350690445071 0
484.375316124949 0
484.399942381854 0
484.424569215773 0.0345
484.449196626691 0.0172
484.473824614597 0.0172
484.498453179475 0.0259
484.523082321313 0.0776
484.547712040097 0.0862
484.572342335813 0.1552
484.596973208449 0.1121
484.62160465799 0.0776
484.646236684423 0.0431
484.670869287735 0.0776
484.695502467911 0.1724
484.72013622494 0.1552
484.744770558806 0.0345
484.769405469497 0.1034
484.794040956999 0.0517
484.818677021298 0.0172
484.843313662382 0.0517
484.867950880236 0.1724
484.892588674847 0.1638
484.917227046202 0.2845
484.941865994287 0.1897
484.966505519089 0.1983
484.991145620594 0.1121
485.015786298788 0.0517
485.040427553659 0.0431
485.065069385192 0.0862
485.089711793375 0.0603
485.114354778193 0.0259
485.138998339634 0.0517
485.163642477683 0.1293
485.188287192328 0.2672
485.212932483554 0.3966
485.237578351349 0.431
485.262224795699 0.2155
485.28687181659 0.1466
485.311519414009 0
485.336167587943 0
485.360816338377 0
485.385465665299 0
485.410115568696 0
485.434766048552 0.0172
485.459417104856 0.0517
485.484068737593 0.0345
485.508720946751 0.0431
485.533373732315 0.0603
485.558027094273 0.1897
485.58268103261 0.1034
485.607335547314 0.0172
485.63199063837 0.0431
485.656646305766 0.069
485.681302549488 0.1207
485.705959369522 0.0517
485.730616765856 0.0862
485.755274738474 0.0517
485.779933287365 0.1121
485.804592412515 0.0345
485.82925211391 0.069
485.853912391537 0.0776
485.878573245382 0.0948
485.903234675431 0.2155
485.927896681673 0.2586
485.952559264092 0.1638
485.977222422675 0.1121
486.00188615741 0.069
486.026550468282 0.069
486.051215355279 0.0862
486.075880818386 0.0517
486.10054685759 0.069
486.125213472879 0.0517
486.149880664237 0.1638
486.174548431653 0.1724
486.199216775112 0.2414
486.223885694601 0.319
486.248555190107 0.3276
486.273225261616 0.2759
486.297895909115 0.1293
486.32256713259 0
486.347238932028 0
486.371911307416 0
486.396584258739 0
486.421257785985 0.0172
486.445931889141 0
486.470606568192 0.0172
486.495281823125 0.0172
486.519957653927 0.0431
486.544634060585 0.1466
486.569311043085 0.1552
486.593988601413 0.1293
486.618666735557 0.1121
486.643345445502 0.0603
486.668024731236 0.0431
486.692704592744 0.2241
486.717385030014 0.5086
486.742066043032 0.4397
486.766747631785 0.1638
486.791429796259 0.0776
486.816112536441 0.0948
486.840795852318 0.2241
486.865479743875 0.7241
486.8901642111 0.5431
486.914849253979 0.1638
486.939534872499 0.1207
486.964221066646 0.1638
486.988907836407 0.069
487.013595181769 0.1034
487.038283102717 0.0259
487.06297159924 0.0345
487.087660671323 0.0431
487.112350318953 0.0517
487.137040542116 0.1379
487.161731340799 0.2759
487.186422714989 0.5
487.211114664673 1.1724
487.235807189836 0.9741
487.260500290466 0.5948
487.285193966549 0.1724
487.309888218071 0.0862
487.33458304502 0.0345
487.359278447382 0.0172
487.383974425143 0
487.408670978291 0.0172
487.433368106811 0.0517
487.458065810691 0.0776
487.482764089916 0.0172
487.507462944474 0.1379
487.532162374352 0.1034
487.556862379535 0.1983
487.58156296001 0.0603
487.606264115765 0.0345
487.630965846785 0.1121
487.655668153057 0.5345
487.680371034568 1.319
487.705074491305 2.0259
487.729778523254 1.4397
487.754483130401 0.5776
487.779188312734 0.1897
487.803894070239 0
487.828600402902 0.1034
487.853307310711 0.1724
487.878014793651 0.4397
487.90272285171 0.6207
487.927431484874 0.5345
487.95214069313 0.2069
487.976850476464 0.1379
488.001560834863 0.1293
488.026271768313 0.069
488.050983276802 0.069
488.075695360316 0.0172
488.100408018841 0
488.125121252364 0.0603
488.149835060872 0.1552
488.174549444351 0.3534
488.199264402789 1.0086
488.223979936171 1.4483
488.248696044484 1.7586
488.273412727716 0.7672
488.298129985851 0.3276
488.322847818879 0.0862
488.347566226784 0.0345
488.372285209553 0.0517
488.397004767174 0.0431
488.421724899632 0.0517
488.446445606915 0.0345
488.471166889009 0.0603
488.495888745901 0.0948
488.520611177577 0.0776
488.545334184024 0.1897
488.570057765229 0.2414
488.594781921178 0.2328
488.619506651859 0.0431
488.644231957257 0
488.668957837359 0.1207
488.693684292152 0.1466
488.718411321622 0.4138
488.743138925757 0.3448
488.767867104543 0.2069
488.792595857967 0.1034
488.817325186014 0.0776
488.842055088673 0.1466
488.866785565929 0.1466
488.89151661777 0.319
488.916248244181 0.1983
488.94098044515 0.1293
488.965713220663 0.0517
488.990446570707 0.069
489.015180495268 0.0603
489.039914994334 0.181
489.064650067891 0.0517
489.089385715925 0.1293
489.114121938423 0.0603
489.138858735372 0.1121
489.163596106759 0.0862
489.18833405257 0.3621
489.213072572792 0.4828
489.237811667412 0.4741
489.262551336416 0.2241
489.287291579791 0.1207
489.312032397523 0.0862
489.3367737896 0
489.361515756008 0.0345
489.386258296733 0.0345
489.411001411763 0
489.435745101084 0
489.460489364682 0.0345
489.485234202545 0.0345
489.509979614659 0.0603
489.534725601011 0.1379
489.559472161588 0.1724
489.584219296375 0.1552
489.60896700536 0.1034
489.63371528853 0
489.658464145871 0.0172
489.68321357737 0.0603
489.707963583013 0.1293
489.732714162788 0.1552
489.757465316681 0.1034
489.782217044679 0.0172
489.806969346768 0
489.831722222935 0.0172
489.856475673166 0.1293
489.881229697449 0.2931
489.905984295771 0.4828
489.930739468117 0.5172
489.955495214475 0.3966
489.980251534831 0.1293
490.005008429173 0.0172
490.029765897485 0.0172
490.054523939757 0.0345
490.079282555973 0.0517
490.104041746121 0.1121
490.128801510188 0.0517
490.15356184816 0.1552
490.178322760024 0.2241
490.203084245767 0.5862
490.227846305375 0.7845
490.252608938835 0.7241
490.277372146133 0.5172
490.302135927258 0.2328
490.326900282194 0.0172
490.35166521093 0
490.376430713451 0
490.401196789745 0.0172
490.425963439797 0.0172
490.450730663596 0.0172
490.475498461127 0
490.500266832377 0.0517
490.525035777334 0.1379
490.549805295983 0.319
490.574575388311 0.2328
490.599346054306 0.2845
490.624117293953 0.1724
490.648889107241 0.069
490.673661494154 0.0776
490.698434454681 0.431
490.723207988807 0.6034
490.74798209652 0.5776
490.772756777806 0.3017
490.797532032653 0.1724
490.822307861046 0.0948
490.847084262972 0.1121
490.871861238419 0.2069
490.896638787372 0.25
490.92141690982 0.2414
490.946195605748 0.1724
490.970974875143 0.1034
490.995754717991 0.0862
491.020535134281 0.069
491.045316123998 0.0172
491.070097687129 0.0345
491.094879823661 0.069
491.11966253358 0.0862
491.144445816875 0.0948
491.16922967353 0.3276
491.194014103533 0.5172
491.21879910687 0
491.243584683529 0.5776
491.268370833496 0.7328
491.293157556758 0.2931
491.317944853302 0.0517
491.342732723114 0.0345
491.367521166181 0.0259
491.39231018249 0.0431
491.417099772028 0.0172
491.441889934781 0.0345
491.466680670736 0.1034
491.49147197988 0.0603
491.5162638622 0.0431
491.541056317682 0.0345
491.565849346314 0.1552
491.590642948081 0.181
491.615437122971 0.1121
491.640231870971 0.0862
491.665027192067 0.0776
491.689823086246 0.1121
491.714619553495 0.0862
491.7394165938 0.181
491.764214207149 0.1379
491.789012393528 0.069
491.813811152924 0.0431
491.838610485323 0.0345
491.863410390713 0.0517
491.88821086908 0.0862
491.913011920411 0.0862
491.937813544693 0.0776
491.962615741912 0.1207
491.987418512055 0.1379
492.01222185511 0.069
492.037025771063 0.0172
492.0618302599 0.0172
492.086635321608 0.0345
492.111440956175 0.0345
492.136247163587 0.069
492.16105394383 0.0948
492.185861296892 0.2414
492.21066922276 0.3534
492.23547772142 0.3966
492.260286792858 0.319
492.285096437062 0.1552
492.309906654019 0.0172
492.334717443715 0
492.359528806137 0
492.384340741272 0.0431
492.409153249107 0.0259
492.433966329628 0.1983
492.458779982822 0.4138
492.483594208676 0.3276
492.508409007178 0.1293
492.533224378313 0.1552
492.558040322068 0.1121
492.582856838431 0.1552
492.607673927387 0.0862
492.632491588925 0.1207
492.65730982303 0.1897
492.682128629689 0.2155
492.70694800889 0.3879
492.731767960619 0.3017
492.756588484863 0.1293
492.781409581608 0.0776
492.806231250842 0.0517
492.831053492551 0.1034
492.855876306723 0.0517
492.880699693343 0.2931
492.905523652399 0.3534
492.930348183877 0.3621
492.955173287765 0.3534
492.979998964049 0.2241
493.004825212716 0.1207
493.029652033753 0.0431
493.054479427146 0.0776
493.079307392883 0.0345
493.10413593095 0.1638
493.128965041334 0.4914
493.153794724022 1.6293
493.178624979 3.7241
493.203455806257 5.4828
493.228287205777 3.8621
493.253119177549 1.3793
493.277951721559 0.4914
493.302784837793 0.2414
493.327618526239 0.1897
493.352452786884 0.0603
493.377287619714 0.1034
493.402123024716 0.1121
493.426959001877 0.0948
493.451795551184 0.0345
493.476632672624 0.0862
493.501470366183 0.3017
493.526308631848 0.8966
493.551147469607 1.3621
493.575986879445 0.9828
493.600826861351 0.3621
493.62566741531 0.3534
493.650508541309 0.8448
493.675350239336 1.9483
493.700192509377 2.7241
493.725035351419 1.7759
493.749878765448 0.6466
493.774722751453 0.2672
493.799567309419 0.181
493.824412439333 0.1466
493.849258141183 0.5517
493.874104414955 1.2586
493.898951260635 1.3103
493.923798678212 0.7328
493.948646667671 0.3621
493.973495228999 0.1897
493.998344362184 0.1034
494.023194067212 0.0431
494.04804434407 0.0517
494.072895192745 0.0431
494.097746613224 0.1207
494.122598605493 0.1897
494.14745116954 0.4569
494.172304305351 1.1724
494.197158012913 2.431
494.222012292214 2.319
494.246867143239 1.2931
494.271722565976 0.6638
494.296578560411 0.2586
494.321435126532 0.0517
494.346292264326 0.0517
494.371149973778 0.0172
494.396008254877 0.0259
494.420867107608 0.0172
494.44572653196 0.0172
494.470586527918 0.0431
494.495447095469 0
494.520308234601 0.1293
494.545169945301 0.4655
494.570032227554 0.8103
494.594895081349 0.8276
494.619758506671 0.4397
494.644622503508 0.2845
494.669487071847 0.1638
494.694352211675 0.2241
494.719217922977 0.4828
494.744084205743 0.2414
494.768951059957 0.0431
494.793818485607 0.0172
494.81868648268 0.0776
494.843555051164 0.1638
494.868424191043 0.25
494.893293902307 0.2672
494.918164184941 0.5776
494.943035038932 0.3103
494.967906464267 0.0948
494.992778460934 0.1207
495.017651028918 0.0517
495.042524168208 0.0603
495.067397878789 0.1121
495.092272160649 0.0603
495.117147013775 0.0517
495.142022438153 0.1207
495.16689843377 0.1897
495.191775000614 0.4224
495.21665213867 0.5
495.241529847927 0.6121
495.266408128371 0.4483
495.291286979989 0.3103
495.316166402767 0.1897
495.341046396693 0.0345
495.365926961754 0.0345
495.390808097936 0.0259
495.415689805226 0.0172
495.440572083612 0.0345
495.46545493308 0.0345
495.490338353617 0.0345
495.51522234521 0.1207
495.540106907846 0.3103
495.564992041511 0.5345
495.589877746194 0.4741
495.614764021879 0.431
495.639650868556 0.1379
495.66453828621 0.4052
495.689426274828 0.931
495.714314834398 1.5948
495.739203964905 1.8276
495.764093666338 0.9828
495.788983938683 0.3793
495.813874781926 0.1466
495.838766196056 0.1897
495.863658181058 0.3448
495.88855073692 0.431
495.913443863629 0.6121
495.938337561171 0.4914
495.963231829534 0.2328
495.988126668704 0.1034
496.013022078668 0.0603
496.037918059413 0.0517
496.062814610927 0.0517
496.087711733196 0.0431
496.112609426206 0.0862
496.137507689946 0.0431
496.162406524402 0.2759
496.18730592956 0.4483
496.212205905408 1.431
496.237106451933 1.3966
496.262007569121 1.5259
496.28690925696 1.3362
496.311811515436 0.75
496.336714344537 0.2586
496.361617744249 0.0345
496.386521714559 0.0345
496.411426255455 0.0345
496.436331366922 0.0172
496.461237048949 0
496.486143301522 0.0259
496.511050124628 0.0172
496.535957518253 0.0345
496.560865482386 0.1638
496.585774017012 0.1379
496.61068312212 0.1379
496.635592797694 0.0172
496.660503043724 0.1466
496.685413860195 0.3966
496.710325247095 0.5948
496.73523720441 0.75
496.760149732128 0.6466
496.785062830235 0.8534
496.809976498718 0.4138
496.834890737565 0.0776
496.859805546762 0.069
496.884720926296 0.1034
496.909636876154 0.1207
496.934553396324 0.0431
496.959470486792 0.0345
496.984388147544 0.0172
497.009306378569 0.0517
497.034225179853 0
497.059144551382 0.0172
497.084064493145 0.0172
497.108985005127 0
497.133906087317 0.0172
497.1588277397 0.1724
497.183749962263 0.2759
497.208672754995 0.3362
497.233596117881 0.3276
497.258520050909 0.3448
497.283444554066 0.2069
497.308369627338 0.0603
497.333295270713 0
497.358221484177 0
497.383148267718 0
497.408075621322 0.0259
497.433003544977 0
497.457932038669 0
497.482861102386 0
497.507790736114 0.0431
497.532720939841 0
497.557651713553 0.2155
497.582583057237 0.0517
497.607514970881 0.0776
497.632447454471 0.0862
497.657380507994 0.0259
497.682314131437 0
497.707248324788 0.0345
497.732183088033 0.0862
497.75711842116 0.0172
497.782054324154 0.0948
497.806990797004 0.0345
497.831927839696 0
497.856865452217 0.0776
497.881803634555 0.069
497.906742386695 0.1897
497.931681708626 0.1466
497.956621600334 0.0603
497.981562061806 0.069
498.00650309303 0.0172
498.031444693991 0.0172
498.056386864678 0.0517
498.081329605077 0.0172
498.106272915174 0.0172
498.131216794959 0
498.156161244416 0.0603
498.181106263533 0.0603
498.206051852298 0.1121
498.230998010697 0.181
498.255944738717 0.2069
498.280892036345 0.1207
498.305839903568 0.0603
498.330788340374 0.0172
498.355737346749 0
498.38068692268 0
498.405637068154 0
498.430587783159 0
498.45553906768 0.0172
498.480490921706 0
498.505443345224 0.0345
498.530396338219 0.0172
498.55534990068 0.1379
498.580304032593 0.1034
498.605258733946 0.0603
498.630214004725 0.0172
498.655169844917 0.0345
498.68012625451 0.0517
498.70508323349 0
498.730040781844 0.0259
498.75499889956 0.1983
498.779957586625 0.4397
498.804916843025 0.6293
498.829876668747 0.2759
498.85483706378 0.2155
498.879798028108 0.3103
498.904759561721 0.3879
498.929721664604 0.2069
498.954684336744 0.069
498.97964757813 0.1293
499.004611388747 0.0345
499.029575768583 0.0345
499.054540717625 0.0517
499.079506235859 0
499.104472323274 0.0948
499.129438979855 0.1466
499.15440620559 0.0862
499.179374000467 0.1638
499.204342364471 0.3879
499.229311297591 0.7759
499.254280799812 1.3017
499.279250871123 1.4138
499.30422151151 1.2155
499.32919272096 0.4655
499.35416449946 0.1638
499.379136846998 0.0603
499.40410976356 0
499.429083249134 0.0345
499.454057303706 0.0345
499.479031927263 0.0345
499.504007119793 0.0345
499.528982881283 0.0345
499.553959211719 0.1724
499.578936111089 0.1466
499.60391357938 0.0345
499.628891616579 0.0603
499.653870222673 0.0517
499.678849397648 0.0776
499.703829141493 0.2241
499.728809454193 0.3103
499.753790335737 0.5259
499.778771786111 0.8707
499.803753805302 0.6552
499.828736393297 0.25
499.853719550084 0.1207
499.878703275649 0.3017
499.903687569979 0.6983
499.928672433062 0.6207
499.953657864885 0.4655
499.978643865434 0.1897
500.003630434698 0.1466
500.028617572661 0.1293
500.053605279313 0.0259
500.07859355464 0.0776
500.103582398629 0.0172
500.128571811267 0.2069
500.153561792541 0.1207
500.178552342438 0.2414
500.203543460945 0.3621
500.22853514805 0.7155
500.25352740374 1.0948
500.278520228001 0.8534
500.30351362082 0.3017
500.328507582185 0.1552
500.353502112083 0.1034
500.378497210501 0.0259
500.403492877426 0
500.428489112845 0.1207
500.453485916745 0.1638
500.478483289113 0.0172
500.503481229936 0.0603
500.528479739202 0.1379
500.553478816897 0.1121
500.578478463008 0.3621
500.603478677524 0.2414
500.62847946043 0.1897
500.653480811713 0.1466
500.678482731362 0.1121
500.703485219363 0.1293
500.728488275702 0.2328
500.753491900368 0
500.778496093347 0.1724
500.803500854626 0.0517
500.828506184193 0.0517
500.853512082035 0.1034
500.878518548138 0.1207
500.90352558249 0.0345
500.928533185077 0.1379
500.953541355888 0.3017
500.978550094908 0.1897
501.003559402126 0.1293
501.028569277528 0
501.053579721102 0.1034
501.078590732833 0.0345
501.103602312711 0.1034
501.128614460721 0.0776
501.15362717685 0.1207
501.178640461087 0.2328
501.203654313418 0.6034
501.22866873383 0.569
501.25368372231 0.4483
501.278699278845 0.2414
501.303715403423 0.3276
501.32873209603 0.0172
501.353749356654 0.0172
501.378767185282 0.0517
501.4037855819 0
501.428804546497 0
501.453824079059 0.0517
501.478844179573 0.2759
501.503864848027 0.2845
501.528886084406 0.3362
501.5539078887 0.3017
501.578930260894 0.1638
501.603953200976 0.1121
501.628976708934 0.1379
501.654000784753 0.0431
501.679025428421 0.1638
501.704050639926 0.5517
501.729076419255 1.4741
501.754102766393 3.6466
501.77912968133 5.6207
501.804157164052 3.8448
501.829185214545 1.1638
501.854213832798 0.5948
501.879243018797 0.3534
501.90427277253 0.2672
501.929303093982 0.2586
501.954333983143 0.25
501.979365439999 0.2155
502.004397464536 0.2328
502.029430056743 0.0948
502.054463216605 0.0862
502.079496944111 0.0517
502.104531239248 0.0517
502.129566102002 0.0603
502.154601532361 0.1379
502.179637530312 0.2328
502.204674095842 0.5603
502.229711228939 0.9828
502.254748929588 2.5086
502.279787197779 3.4655
502.304826033497 1.9741
502.329865436729 0.6552
502.354905407464 0.2155
502.379945945688 0.1207
502.404987051388 0.0603
502.430028724551 0.0172
502.455070965165 0.0948
502.480113773217 0.0948
502.505157148694 0.1121
502.530201091582 0.0517
502.55524560187 0.1379
502.580290679545 0.1034
502.605336324592 0.0517
502.630382537001 0.0862
502.655429316757 0.1034
502.680476663848 0.2155
502.705524578262 0.1638
502.730573059984 0.4483
502.755622109004 0.6552
502.780671725306 0.8103
502.80572190888 0.4483
502.830772659712 0.2241
502.855823977788 0.0345
502.880875863098 0.1293
502.905928315626 0.1034
502.930981335361 0.181
502.95603492229 0.1379
502.9810890764 0.0948
503.006143797679 0.0776
503.031199086112 0.069
503.056254941688 0.0948
503.081311364394 0.1207
503.106368354216 0.0259
503.131425911143 0.1466
503.156484035161 0.1466
503.181542726257 0.2414
503.206601984419 0.4483
503.231661809633 0.6897
503.256722201888 0.8534
503.281783161169 0.8621
503.306844687465 0.5948
503.331906780762 0.2241
503.356969441048 0.1034
503.38203266831 0
503.407096462535 0.0172
503.43216082371 0.0517
503.457225751823 0.0172
503.48229124686 0.0431
503.507357308809 0.0172
503.532423937657 0.1207
503.557491133391 0.181
503.582558895998 0.181
503.607627225466 0.0948
503.632696121782 0.069
503.657765584933 0.0517
503.682835614906 0.0431
503.707906211688 0.0948
503.732977375267 0.1034
503.758049105629 0
503.783121402762 0.1466
503.808194266654 0.2069
503.833267697291 0.1638
503.85834169466 0.0603
503.883416258749 0.0862
503.908491389545 0.1466
503.933567087035 0.2241
503.958643351207 0.1724
503.983720182047 0.1121
504.008797579543 0.0603
504.033875543682 0.0345
504.058954074451 0.0776
504.084033171837 0.0259
504.109112835828 0.0431
504.134193066411 0.0431
504.159273863573 0.0948
504.184355227301 0.2241
504.209437157582 0.3448
504.234519654405 0.5517
504.259602717755 0.6034
504.28468634762 0.3017
504.309770543987 0.2241
504.334855306844 0.2069
504.359940636178 0.0172
504.385026531976 0.0259
504.410112994225 0
504.435200022912 0.0345
504.460287618025 0
504.485375779551 0
504.510464507477 0.0345
504.53555380179 0.069
504.560643662478 0.0948
504.585734089527 0.2586
504.610825082926 0.5345
504.635916642661 0.3879
504.661008768719 0.1379
504.686101461088 0.0517
504.711194719754 0.2241
504.736288544706 0.1034
504.761382935931 0.1552
504.786477893415 0.1466
504.811573417145 0.0345
504.83666950711 0.0517
504.861766163296 0.0345
504.886863385691 0.1379
504.911961174281 0.4138
504.937059529055 1.0172
504.962158449999 1.7759
504.9872579371 2.1638
505.012357990346 2.7672
505.037458609724 1.4914
505.062559795221 0.3534
505.087661546825 0.181
505.112763864523 0.1293
505.137866748301 0.1034
505.162970198148 0.2155
505.18807421405 0.2845
505.213178795995 0.1983
505.23828394397 0.4914
505.263389657962 0.4569
505.288495937958 0.3966
505.313602783946 0.1466
505.338710195913 0.0862
505.363818173847 0.0776
505.388926717734 0.0862
505.414035827561 0.0948
505.439145503317 0.1121
505.464255744988 0.0345
505.489366552561 0.1207
505.514477926024 0.1379
505.539589865364 0.0517
505.564702370569 0.1034
505.589815441625 0.0948
505.61492907852 0.1724
505.64004328124 0.0776
505.665158049775 0.0345
505.690273384109 0.0948
505.715389284232 0.1379
505.74050575013 0.1724
505.76562278179 0.3362
505.7907403792 0.0776
505.815858542347 0.1379
505.840977271218 0.1121
505.8660965658 0.1724
505.891216426081 0.2414
505.916336852048 0.8448
505.941457843689 3.6983
505.96657940099 10.9138
505.991701523939 11.5517
506.016824212523 3.6638
506.041947466729 1.6293
506.067071286545 0.5776
506.092195671959 0.4655
506.117320622956 0.4397
506.142446139525 0.4397
506.167572221652 0.9741
506.192698869326 4.7328
506.217826082533 12.4914
506.242953861261 10.7759
506.268082205496 3.6207
506.293211115227 1.2069
506.31834059044 0.6983
506.343470631123 0.4741
506.368601237264 0.3879
506.393732408848 0.3707
506.418864145864 0.7845
506.443996448299 3.25
506.469129316141 7.9828
506.494262749376 5.819
506.519396747991 1.6724
506.544531311975 1.0862
506.569666441314 0.7845
506.594802135996 0.5948
506.619938396008 0.3103
506.645075221337 0
506.670212611971 0.2414
506.695350567897 0.5862
506.720489089102 2.0948
506.745628175573 3.9914
506.770767827298 3.069
506.795908044265 0.7586
506.821048826459 0.3103
506.84619017387 0.2241
506.871332086483 0.2069
506.896474564287 0.431
506.921617607268 0.6724
506.946761215414 0.9138
506.971905388713 1.3621
506.997050127151 2.0086
507.022195430716 1.2328
507.047341299395 0.5431
507.072487733176 0.1983
507.097634732045 0.1034
507.122782295991 0.0948
507.147930424999 0.1379
507.173079119059 0.2845
507.198228378157 0.3879
507.22337820228 0.819
507.248528591416 1.0862
507.273679545552 0.681
507.298831064675 0.431
507.323983148772 0.1121
507.349135797832 0.1724
507.374289011841 0.069
507.399442790787 0.0776
507.424597134656 0.0776
507.449752043437 0.0517
507.474907517117 0.3276
507.500063555682 0.1897
507.525220159121 0.0948
507.55037732742 0.1293
507.575535060567 0.2069
507.600693358549 0.2931
507.625852221354 0.2241
507.651011648969 0.1207
507.676171641381 0.4138
507.701332198577 1.1897
507.726493320546 4.7931
507.751655007274 17.0345
507.776817258748 50.1379
507.801980074956 82.2931
507.827143455885 36.2155
507.852307401523 6.7759
507.877471911857 2.4569
507.902636986874 1.8362
507.927802626562 1.1379
507.952968830908 0.8621
507.978135599899 0.7586
508.003302933522 0.5
508.028470831766 0.6552
508.053639294617 0.5
508.078808322062 0.4138
508.10397791409 0.4138
508.129148070686 0.2241
508.15431879184 0.2845
508.179490077538 0.3448
508.204661927767 1.2845
508.229834342515 5
508.255007321768 13.8621
508.280180865516 33.8879
508.305354973744 39.0431
508.33052964644 14.681
508.355704883592 3.1293
508.380880685187 1.4655
508.406057051212 0.7931
508.431233981654 0.7672
508.456411476502 0.6121
508.481589535742 0.4052
508.506768159361 0.4224
508.531947347348 0.3966
508.557127099689 0.4483
508.582307416372 0.319
508.607488297383 0.2931
508.632669742712 0.0948
508.657851752344 0.1552
508.683034326267 0.181
508.708217464469 0.5431
508.733401166937 1.8793
508.758585433659 5.4569
508.783770264621 10.2845
508.808955659811 9.4052
508.834141619216 3.0172
508.859328142824 0.8966
508.884515230623 0.5172
508.909702882599 0.4569
508.93489109874 0.3362
508.960079879033 0.319
508.985269223466 0.2759
509.010459132026 0.3362
509.0356496047 0.0862
509.060840641477 0.181
509.086032242342 0.069
509.111224407284 0.069
509.13641713629 0.0948
509.161610429348 0.1638
509.186804286444 0.7586
509.211998707566 1.4741
509.237193692702 2.2155
509.262389241838 2.5776
509.287585354963 2.8362
509.312782032064 1.6379
509.337979273127 0.7241
509.363177078141 0.3793
509.388375447093 0.7155
509.41357437997 1.2586
509.438773876759 1.2414
509.463973937449 0
509.489174562026 0.3793
509.514375750478 0.319
509.539577502792 0.2069
509.564779818956 0.1897
509.589982698956 0.1638
509.615186142781 0.4052
509.640390150418 0.9569
509.665594721854 0.8707
509.690799857076 0.3103
509.716005556073 0.2845
509.74121181883 0.4138
509.766418645337 0.6207
509.79162603558 1.1207
509.816833989546 0.9914
509.842042507223 0.9397
509.867251588599 0.4655
509.892461233661 0.181
509.917671442395 0.1724
509.942882214791 0.1983
509.968093550834 0.4138
509.993305450513 0.6034
510.018517913815 0.5948
510.043730940727 0.3621
510.068944531237 0.181
510.094158685331 0.1552
510.119373402999 0.1724
510.144588684226 0.2241
510.169804529 0.2845
510.19502093731 0.3017
510.220237909141 0.6552
510.245455444482 1.0948
510.27067354332 0.9224
510.295892205643 0.6466
510.321111431437 0.3707
510.346331220691 0.2069
510.371551573391 0.0776
510.396772489525 0.069
510.421993969081 0.0948
510.447216012046 0.2155
510.472438618408 0.3966
510.497661788153 0.4138
510.522885521269 0.3276
510.548109817745 0.1293
510.573334677566 0.0431
510.598560100721 0.0948
510.623786087197 0.1034
510.649012636981 0.0345
510.674239750061 0.1207
510.699467426424 0.2328
510.724695666058 0.319
510.74992446895 0.3621
510.775153835088 0.2672
510.800383764459 0.3707
510.82561425705 0.181
510.850845312849 0.1466
510.876076931844 0.0172
510.901309114021 0.1293
510.926541859369 0.0948
510.951775167874 0.1724
510.977009039524 0.181
511.002243474307 0.2328
511.02747847221 0.1379
511.05271403322 0.0603
511.077950157325 0.069
511.103186844513 0.0603
511.12842409477 0.0862
511.153661908084 0.0948
511.178900284444 0.2586
511.204139223835 0.4397
511.229378726246 0.5345
511.254618791664 0.3017
511.279859420076 0.1293
511.30510061147 0.1897
511.330342365834 0.0431
511.355584683155 0.0603
511.38082756342 0.0948
511.406071006617 0.0862
511.431315012733 0.0776
511.456559581755 0.0776
511.481804713672 0.1121
511.50705040847 0.0948
511.532296666138 0.0862
511.557543486662 0.1638
511.58279087003 0.1552
511.608038816229 0.1034
511.633287325248 0.0431
511.658536397072 0.1121
511.683786031691 0.1552
511.709036229091 0.2586
511.73428698926 0.2069
511.759538312185 0.1034
511.784790197854 0.0862
511.810042646254 0.1121
511.835295657372 0.1121
511.860549231197 0.1983
511.885803367715 0.3707
511.911058066915 0.4052
511.936313328783 0.3707
511.961569153307 0.25
511.986825540475 0.2845
512.012082490273 0.1983
512.037340002691 0.1897
512.062598077714 0.2069
512.08785671533 0.2155
512.113115915528 0.3276
512.138375678294 1
512.163636003615 5.3448
512.18889689148 22
512.214158341876 0
512.239420354791 57.7241
512.264682930211 41.3362
512.289946068124 7.75
512.315209768519 1.3017
512.340474031381 0.7931
512.365738856699 0.3793
512.391004244461 0.3103
512.416270194653 0.2414
512.441536707264 0.3879
512.46680378228 0.5517
512.49207141969 1.3276
512.51733961948 4.931
512.542608381639 16.5603
512.567877706153 43.9224
512.59314759301 38.4397
512.618418042199 8.9569
512.643689053705 1.5259
512.668960627517 0.7586
512.694232763622 0.6034
512.719505462009 0.5776
512.744778722663 0.8879
512.770052545573 1.0431
512.795326930726 1.0603
512.82060187811 0.8362
512.845877387712 2.4828
512.87115345952 8.6724
512.896430093521 24.25
512.921707289703 28.4741
512.946985048053 8.819
512.972263368559 2.1724
512.997542251208 0.8621
513.022821695989 0.6724
513.048101702887 0.5431
513.073382271891 0.3707
513.098663402988 0.2931
513.123945096167 0.319
513.149227351413 0.3793
513.174510168716 0.8534
513.199793548062 3.3276
513.225077489439 8.7241
513.250361992834 11.819
513.275647058235 5.4397
513.30093268563 1.5517
513.326218875006 0.5345
513.35150562635 0.4224
513.37679293965 0.2672
513.402080814894 0.2069
513.427369252069 0.2672
513.452658251162 0.1379
513.477947812162 0.2069
513.503237935055 0.431
513.52852861983 0.8879
513.553819866473 2.3534
513.579111674972 3.181
513.604404045316 1.7328
513.62969697749 0.6466
513.654990471483 0.1724
513.680284527283 0.1897
513.705579144877 0.2155
513.730874324252 0.1897
513.756170065396 0.3448
513.781466368296 0.2155
513.806763232941 0.1552
513.832060659317 0.1897
513.857358647412 0.3534
513.882657197214 0.8707
513.90795630871 0.8621
513.933255981888 0.5259
513.958556216736 0.25
513.98385701324 0.319
514.009158371388 0.2155
514.034460291168 0.1379
514.059762772568 0.1638
514.085065815575 0.0603
514.110369420176 0.0948
514.135673586359 0.0948
514.160978314113 0.181
514.186283603423 0.2414
514.211589454278 0.3707
514.236895866665 0.5776
514.262202840572 0.4483
514.287510375987 0.181
514.312818472896 0.0431
514.338127131288 0.0259
514.36343635115 0.0259
514.38874613247 0.0603
514.414056475235 0.0259
514.439367379432 0.0517
514.46467884505 0
514.489990872076 0.0776
514.515303460497 0.0603
514.540616610301 0.0603
514.565930321476 0.1466
514.591244594009 0.0345
514.616559427887 0.1293
514.641874823099 0.069
514.667190779631 0.0603
514.692507297472 0.0862
514.717824376609 0.1293
514.743142017029 0.0517
514.76846021872 0.0603
514.79377898167 0.1379
514.819098305866 0.2414
514.844418191296 0.1552
514.869738637947 0.1121
514.895059645807 0.1207
514.920381214864 0
514.945703345104 0.0862
514.971026036517 0.1034
514.996349289088 0.0431
515.021673102806 0.1379
515.046997477659 0.1466
515.072322413634 0.069
515.097647910718 0.0345
515.122973968899 0.0172
515.148300588165 0.1724
515.173627768503 0.3276
515.198955509901 0.2672
515.224283812346 0.2672
515.249612675826 0.2672
515.274942100329 0.1552
515.300272085842 0.181
515.325602632353 0.0172
515.35093373985 0.0517
515.376265408319 0.0603
515.401597637749 0.0517
515.426930428127 0.0862
515.45226377944 0.2069
515.477597691677 0.3966
515.502932164825 0.1466
515.528267198871 0.1121
515.553602793803 0.0517
515.578938949609 0.0517
515.604275666277 0.0345
515.629612943793 0.0517
515.654950782145 0.0431
515.680289181322 0
515.70562814131 0.2155
515.730967662098 0.6724
515.756307743672 0.7759
515.781648386021 0.8276
515.806989589132 0.4569
515.832331352993 0.1034
515.857673677591 0.0862
515.883016562914 0.0431
515.908360008949 0.1293
515.933704015684 0.1121
515.959048583107 0.2845
515.984393711206 0.2328
516.009739399967 0.0948
516.035085649379 0.0517
516.060432459429 0.0172
516.085779830104 0.0862
516.111127761393 0.069
516.136476253283 0.0517
516.161825305762 0.0517
516.187174918816 0.2845
516.212525092435 0.4483
516.237875826605 0.8017
516.263227121314 0.5948
516.288578976549 0.6121
516.313931392299 0.25
516.339284368551 0.0776
516.364637905293 0.0431
516.389992002511 0
516.415346660194 0.0431
516.44070187833 0.0431
516.466057656905 0.2155
516.491413995909 0.319
516.516770895327 0.1466
516.542128355149 0.069
516.56748637536 0.1034
516.59284495595 0.0517
516.618204096906 0.1121
516.643563798215 0.0345
516.668924059866 0.0259
516.694284881844 0.181
516.71964626414 0.3017
516.745008206739 0.4569
516.770370709629 0.3448
516.795733772799 0.2155
516.821097396235 0.0948
516.846461579926 0.1121
516.87182632386 0.1552
516.897191628022 0.2069
516.922557492403 0.1466
516.947923916988 0.0776
516.973290901766 0.1724
516.998658446724 0.1034
517.02402655185 0.0948
517.049395217132 0.0345
517.074764442556 0.0517
517.100134228112 0.0345
517.125504573786 0.0603
517.150875479567 0.1379
517.176246945441 0.2672
517.201618971396 0.2155
517.226991557421 0.6034
517.252364703502 0.5172
517.277738409628 0.3103
517.303112675786 0.0776
517.328487501963 0
517.353862888148 0
517.379238834328 0
517.404615340491 0.0172
517.429992406623 0.069
517.455370032714 0.0431
517.48074821875 0.0603
517.50612696472 0.1207
517.53150627061 0
517.556886136409 0.319
517.582266562105 0.681
517.607647547684 0.5
517.633029093135 0.2414
517.658411198445 0.1207
517.683793863602 0.1034
517.709177088593 0.0948
517.734560873407 0.1466
517.75994521803 0.1293
517.785330122451 0.0948
517.810715586658 0.1121
517.836101610637 0.0517
517.861488194377 0.1293
517.886875337865 0.2845
517.912263041088 0.5172
517.937651304036 0.3017
517.963040126695 0.1897
517.988429509052 0.0862
518.013819451096 0.0948
518.039209952814 0.0172
518.064601014195 0.0776
518.089992635225 0.0517
518.115384815892 0.0948
518.140777556184 0.1121
518.166170856089 0.3621
518.191564715594 1.25
518.216959134687 1.7845
518.242354113355 1.6897
518.267749651588 0.8017
518.293145749371 0.2931
518.318542406692 0.0603
518.343939623541 0.1034
518.369337399903 0.0603
518.394735735767 0.0517
518.42013463112 0.0431
518.445534085951 0.0431
518.470934100247 0.0862
518.496334673995 0.0603
518.521735807183 0.0862
518.547137499799 0.0517
518.572539751831 0.1724
518.597942563266 0.181
518.623345934092 0.1034
518.648749864297 0.1293
518.674154353868 0.5172
518.699559402793 0.8793
518.724965011059 0.7414
518.750371178656 0.7931
518.775777905569 0.4224
518.801185191787 0.5086
518.826593037298 0.1897
518.852001442089 0.2328
518.877410406148 0.1121
518.902819929463 0.1897
518.928230012021 0.1293
518.95364065381 0.1466
518.979051854818 0.069
519.004463615032 0.1379
519.029875934441 0.3448
519.055288813031 0.8793
519.080702250791 1.3621
519.106116247708 1.2672
519.131530803771 1.0345
519.156945918966 0.6121
519.182361593281 1.2069
519.207777826704 1.4828
519.233194619224 0.8448
519.258611970827 0.5862
519.284029881501 0.4224
519.309448351234 0.2586
519.334867380014 0.1121
519.360286967828 0.0172
519.385707114665 0.0172
519.411127820511 0.0431
519.436549085355 0.1121
519.461970909184 0.1638
519.487393291986 0.1638
519.512816233749 0.5
519.53823973446 0.7155
519.563663794108 0.4052
519.589088412679 0.1724
519.614513590162 0.1034
519.639939326545 0.0603
519.665365621814 0.0948
519.690792475958 0.2759
519.716219888965 0.1552
519.741647860822 0.2155
519.767076391517 0.2069
519.792505481038 0.1207
519.817935129372 0.1983
519.843365336508 0.2759
519.868796102432 0.3707
519.894227427133 0.3621
519.919659310598 0.1466
519.945091752816 0.0517
519.970524753773 0.0948
519.995958313458 0.0517
520.021392431858 0.3276
520.046827108961 0.2931
520.072262344755 0.3362
520.097698139228 0
520.123134492367 0.7845
520.14857140416 0.2931
520.174008874594 0.1983
520.199446903659 0.2672
520.22488549134 0.4914
520.250324637627 0.5948
520.275764342506 0.5086
520.301204605965 0.3966
520.326645427993 0.3276
520.352086808577 0.1207
520.377528747705 0.0603
520.402971245364 0.1466
520.428414301542 0.2414
520.453857916228 0.1552
520.479302089408 0.0776
520.50474682107 0.1983
520.530192111203 0.1897
520.555637959794 0.1552
520.58108436683 0.25
520.6065313323 0.181
520.631978856191 0.2672
520.657426938492 0.1121
520.682875579189 0.0776
520.70832477827 0.1379
520.733774535724 0.2672
520.759224851538 0.3362
520.7846757257 0.2759
520.810127158197 0.0948
520.835579149018 0.1293
520.86103169815 0.1638
520.886484805581 0.1897
520.911938471298 0.1552
520.93739269529 0.1034
520.962847477544 0.0862
520.988302818047 0.2586
521.013758716789 0.3793
521.039215173756 0.4655
521.064672188936 0.4483
521.090129762317 0.7414
521.115587893888 0.5259
521.141046583634 0.4569
521.166505831545 0.3448
521.191965637608 0.7069
521.217426001811 1.5259
521.242886924142 1.6552
521.268348404588 0.7672
521.293810443137 0.3621
521.319273039777 0.2069
521.344736194496 0.1207
521.370199907282 0.069
521.395664178122 0.0431
521.421129007004 0.2241
521.446594393916 0.0862
521.472060338845 0.0517
521.497526841781 0.0345
521.522993902709 0.1207
521.548461521618 0.1983
521.573929698496 0.2414
521.599398433331 0.1379
521.62486772611 0.0862
521.650337576822 0.1983
521.675807985453 0.3103
521.701278951992 0.6379
521.726750476427 0.7845
521.752222558745 0.5862
521.777695198934 0.25
521.803168396982 0.069
521.828642152877 0.1293
521.854116466606 0.1552
521.879591338158 0.0948
521.90506676752 0.2069
521.93054275468 0.1983
521.956019299625 0.0776
521.981496402344 0.1552
522.006974062824 0.1983
522.032452281054 0.2759
522.05793105702 0.25
522.083410390711 0.3017
522.108890282114 0.181
522.134370731218 0.3017
522.15985173801 0.2328
522.185333302478 0.431
522.21081542461 0.7328
522.236298104393 0.7241
522.261781341815 0.4914
522.287265136865 0.1379
522.31274948953 0.0517
522.338234399797 0.069
522.363719867655 0.0172
522.389205893092 0
522.414692476094 0.0517
522.440179616651 0.0259
522.465667314749 0.0345
522.491155570378 0.0345
522.516644383523 0.181
522.542133754175 0.319
522.567623682319 0.3448
522.593114167944 0
522.618605211037 0.1638
522.644096811588 0.0776
522.669588969582 0.0172
522.695081685009 0.069
522.720574957857 0.1121
522.746068788111 0.1466
522.771563175762 0.0948
522.797058120796 0.0603
522.822553623201 0.0172
522.848049682966 0.1293
522.873546300077 0.2069
522.899043474524 0.5259
522.924541206293 0.7328
522.950039495372 0.6121
522.97553834175 0.4397
523.001037745414 0.5948
523.026537706352 0.569
523.052038224552 0.3362
523.077539300001 0.2069
523.103040932688 0.2672
523.1285431226 0.0776
523.154045869725 0.25
523.179549174051 0.8362
523.205053035566 3.0259
523.230557454258 4.8621
523.256062430114 3.2759
523.281567963122 1.3621
523.307074053271 0.6552
523.332580700548 0.25
523.35808790494 0.1724
523.383595666436 0.0862
523.409103985024 0.1293
523.434612860691 0.1897
523.460122293426 0.181
523.485632283215 0.2672
523.511142830047 0.6552
523.53665393391 2.1379
523.562165594792 3.6638
523.58767781268 2.4138
523.613190587563 0.7672
523.638703919428 0.4483
523.664217808262 0.2155
523.689732254055 0.25
523.715247256793 0.1983
523.740762816465 0.2241
523.766278933059 0.6121
523.791795606561 2.3017
523.817312836961 6.1034
523.842830624246 4.8103
523.868348968404 2.4914
523.893867869422 2.3879
523.919387327289 1.4655
523.944907341993 0.8966
523.97042791352 1.2241
523.99594904186 3.6121
524.021470727 7.8534
524.046992968928 4.25
524.072515767632 1.2845
524.098039123099 0.8103
524.123563035318 0.5259
524.149087504276 0.4483
524.174612529961 1.0776
524.200138112362 4.4483
524.225664251465 6.8793
524.251190947259 2.8448
524.276718199732 1.0431
524.302246008872 0.5
524.327774374666 0.431
524.353303297102 0.3534
524.378832776168 0.8362
524.404362811853 2.7931
524.429893404143 3.0086
524.455424553028 1.2241
524.480956258494 0.4655
524.506488520529 0.4397
524.532021339122 0.4397
524.557554714261 0.5862
524.583088645932 0.7931
524.608623134125 1.8879
524.634158178827 1.4483
524.659693780025 0.7241
524.685229937709 0.3362
524.710766651864 0.2931
524.736303922481 0.1724
524.761841749546 0.0948
524.787380133047 0.4397
524.812919072972 0.8707
524.83845856931 0.5948
524.863998622047 0.4741
524.889539231172 0.3103
524.915080396673 0.3103
524.940622118538 0.2672
524.966164396754 0.2241
524.991707231309 0.3276
525.017250622192 0.4741
525.04279456939 0
525.068339072891 0.2931
525.093884132683 0.2069
525.119429748754 0.1379
525.144975921092 0.069
525.170522649684 0.1293
525.196069934519 0.4569
525.221617775585 0.5086
525.247166172869 0.6379
525.272715126359 0.5862
525.298264636043 0.3103
525.323814701909 0.1897
525.349365323946 0.069
525.37491650214 0.0431
525.40046823648 0.1466
525.426020526954 0.4483
525.45157337355 1.0948
525.477126776255 1.181
525.502680735057 0.3017
525.528235249945 0.181
525.553790320906 0.1379
525.579345947928 0.1897
525.604902131 0.1379
525.630458870108 0.0862
525.656016165241 0.1983
525.681574016387 0.5086
525.707132423534 1.2759
525.73269138667 0.9138
525.758250905782 0.431
525.783810980858 0.3448
525.809371611887 0.1724
525.834932798856 0.1034
525.860494541754 0.1379
525.886056840568 0.1897
525.911619695285 0.2845
525.937183105895 0.7672
525.962747072385 0.8879
525.988311594742 0.5948
526.013876672955 0.319
526.039442307012 0.1379
526.065008496901 0.0431
526.090575242609 0.0345
526.116142544125 0.0345
526.141710401436 0.1466
526.167278814531 0.2931
526.192847783396 0.6983
526.218417308021 1.1207
526.243987388393 0.8276
526.2695580245 0.569
526.295129216331 0.3103
526.320700963872 0.1897
526.346273267112 0.0517
526.371846126038 0.0776
526.39741954064 0.0776
526.422993510904 0.1466
526.448568036819 0.3448
526.474143118372 0.5431
526.499718755552 0.8017
526.525294948347 3.8879
526.550871696743 14.4569
526.57644900073 23.1034
526.602026860295 10.8534
526.627605275427 3.1897
526.653184246113 2.7845
526.67876377234 2.9483
526.704343854098 2.3534
526.729924491374 1.3017
526.755505684155 0.7586
526.781087432431 0.4828
526.806669736188 0.6034
526.832252595416 1.0776
526.857836010101 4.2586
526.883419980231 12.8103
526.909004505796 18.931
526.934589586781 8.9828
526.960175223177 2.6897
526.98576141497 1.4655
527.011348162148 1.3621
527.0369354647 0.8362
527.062523322613 0.6293
527.088111735875 0.5517
527.113700704475 0.5345
527.1392902284 1.319
527.164880307638 2.1379
527.190470942177 4.7069
527.216062132006 8.5086
527.241653877111 9.2328
527.267246177482 4.3017
527.292839033105 1.3534
527.31843244397 0.5
527.344026410064 0.4483
527.369620931374 0.4655
527.395216007889 0.8534
527.420811639597 0.5862
527.446407826486 0.319
527.472004568544 0
527.497601865758 0.3879
527.523199718118 0.4052
527.54879812561 1.2069
527.574397088222 2.6897
527.599996605943 3.4741
527.625596678761 2.0603
527.651197306663 0.9569
527.676798489638 1.0172
527.702400227674 0.9052
527.728002520758 0.6207
527.753605368878 0.3793
527.779208772023 0.1638
527.804812730181 0.2845
527.830417243339 0.181
527.856022311485 0.2672
527.881627934608 0.4914
527.907234112695 0.8966
527.932840845734 1.0948
527.958448133714 0.5776
527.984055976622 0.3707
528.009664374446 0.2069
528.035273327175 0.1983
528.060882834796 0.1034
528.086492897297 0.0517
528.112103514667 0.0517
528.137714686893 0.1034
528.163326413963 0.2759
528.188938695865 0.2845
528.214551532588 0.4483
528.240164924119 0.7069
528.265778870446 0.681
528.291393371557 0.319
528.31700842744 0.0862
528.342624038084 0.0603
528.368240203475 0.0259
528.393856923603 0.0345
528.419474198456 0.0431
528.44509202802 0.069
528.470710412284 0.1379
528.496329351237 0.0776
528.521948844866 0.1638
528.547568893159 0.181
528.573189496105 0.2069
528.59881065369 0.1207
528.624432365904 0.1724
528.650054632734 0.1466
528.675677454168 0.0517
528.701300830195 0.1466
528.726924760801 0.1034
528.752549245976 0.25
528.778174285707 0.1034
528.803799879983 0.1379
528.82942602879 0.0948
528.855052732118 0.0517
528.880679989955 0.1897
528.906307802287 0.1121
528.931936169104 0.1034
528.957565090393 0.1293
528.983194566143 0.2155
529.008824596341 0.1466
529.034455180975 0.0948
529.060086320034 0.0345
529.085718013505 0.0517
529.111350261377 0.069
529.136983063637 0.0517
529.162616420273 0.1983
529.188250331274 0.3621
529.213884796628 0.3017
529.239519816322 0.2586
529.265155390345 0.1724
529.290791518684 0.1121
529.316428201328 0.0776
529.342065438264 0.0948
529.367703229482 0.0948
529.393341574968 0.0517
529.41898047471 0.069
529.444619928698 0.1293
529.470259936918 0.0862
529.495900499359 0.0603
529.521541616009 0.1121
529.547183286855 0.069
529.572825511887 0.0862
529.598468291092 0.0517
529.624111624457 0.1293
529.649755511972 0.1638
529.675399953624 0.0948
529.7010449494 0.2931
529.72669049929 0.181
529.752336603281 0.069
529.777983261362 0.0862
529.803630473519 0
529.829278239742 0.1552
529.854926560018 0.1552
529.880575434336 0.4397
529.906224862683 1.3362
529.931874845048 7.4483
529.957525381418 23.3276
529.983176471781 18.3793
530.008828116126 5.2759
530.034480314441 1.9052
530.060133066713 1.0086
530.085786372932 0.7759
530.111440233083 0.4741
530.137094647157 0.7414
530.162749615141 2.7931
530.188405137023 11.4224
530.21406121279 23.8276
530.239717842432 13.6207
530.265375025936 3.5431
530.29103276329 1.3793
530.316691054482 1.1207
530.342349899501 0.5517
530.368009298334 0.6379
530.393669250969 1.0172
530.419329757395 3.2759
530.444990817599 12.431
530.470652431569 15.8966
530.496314599295 6.3707
530.521977320763 1.5776
530.547640595962 0.931
530.573304424879 0.8276
530.598968807504 0.5862
530.624633743823 0.5345
530.650299233826 0.9483
530.675965277499 3.2328
530.701631874832 8.6466
530.727299025812 6.4224
530.752966730427 2.3362
530.778634988665 0.819
530.804303800515 0.4224
530.829973165965 0.3707
530.855643085001 0.3793
530.881313557614 0.4224
530.90698458379 0.7845
530.932656163519 2.4483
530.958328296786 3.9138
530.984000983582 2.3534
531.009674223894 0.6552
531.03534801771 0.3879
531.061022365019 0.25
531.086697265807 0.1466
531.112372720064 0.2328
531.138048727777 0.25
531.163725288934 0.5259
531.189402403525 1.2241
531.215080071535 1.569
531.240758292955 0.8707
531.266437067771 0.2845
531.292116395973 0.2328
531.317796277547 0.1293
531.343476712482 0.0776
531.369157700767 0.0517
531.394839242389 0.1897
531.420521337336 0.2155
531.446203985596 0.4569
531.471887187158 0.3017
531.49757094201 0.2069
531.523255250139 0.1724
531.548940111534 0.5172
531.574625526183 0.75
531.600311494075 0.4828
531.625998015196 0.2586
531.651685089535 0.1724
531.67737271708 0.1897
531.70306089782 0.2931
531.728749631743 0.1293
531.754438918835 0.1121
531.780128759087 0.069
531.805819152485 0.0776
531.831510099018 0.1121
531.857201598675 0.3276
531.882893651442 0.7672
531.908586257308 0.9397
531.934279416262 0.5
531.959973128291 0.2845
531.985667393384 0.0948
532.011362211528 0.2931
532.037057582711 0.2672
532.062753506923 0.0776
532.088449984151 0.0776
532.114147014382 0
532.139844597606 0.0862
532.16554273381 0.1034
532.191241422982 0.2586
532.216940665111 0.4483
532.242640460184 1.2328
532.26834080819 1.0776
532.294041709117 0.4224
532.319743162953 0.1379
532.345445169686 0.0172
532.371147729304 0.0172
532.396850841795 0.1034
532.422554507148 0.1638
532.44825872535 0.2586
532.47396349639 0.0948
532.499668820256 0.0862
532.525374696935 0.1207
532.551081126417 0.2328
532.576788108688 0.5086
532.602495643738 0.4914
532.628203731554 0.3534
532.653912372125 0.2759
532.679621565439 0.1121
532.705331311483 0.0603
532.731041610246 0.1293
532.756752461716 0.0948
532.782463865881 0.069
532.808175822729 0.0603
532.833888332249 0.0948
532.859601394429 0.1724
532.885315009256 0.1724
532.911029176718 0.2155
532.936743896805 0.319
532.962459169504 0.1466
532.988174994803 0.0776
533.01389137269 0.0948
533.039608303154 0.1466
533.065325786183 0.0776
533.091043821764 0.0862
533.116762409886 0.069
533.142481550537 0.1121
533.168201243706 0.1552
533.193921489379 0.2069
533.219642287546 0.3793
533.245363638195 0.3621
533.271085541313 0.319
533.29680799689 0.2414
533.322531004912 0
533.348254565369 0.0172
533.373978678248 0.0172
533.399703343537 0.0345
533.425428561225 0.0172
533.4511543313 0
533.476880653749 0.0517
533.502607528562 0.0431
533.528334955726 0.0517
533.55406293523 0.0603
533.57979146706 0.0948
533.605520551207 0.1034
533.631250187657 0.0431
533.6569803764 0.0948
533.682711117422 0.0431
533.708442410713 0.0345
533.73417425626 0.0431
533.759906654052 0.1724
533.785639604077 0.0603
533.811373106323 0.0259
533.837107160778 0.0345
533.86284176743 0.1552
533.888576926267 0.2845
533.914312637278 0.4914
533.940048900451 0.931
533.965785715774 0.9569
533.991523083235 0.3448
534.017261002822 0.1466
534.042999474523 0.1034
534.068738498327 0.0345
534.094478074222 0.1724
534.120218202196 0.1638
534.145958882237 0.3017
534.171700114333 0.6379
534.197441898473 1.1207
534.223184234644 0.8707
534.248927122835 0.3879
534.274670563033 0.25
534.300414555228 0.1638
534.326159099408 0.0345
534.35190419556 0.0345
534.377649843672 0
534.403396043733 0.1207
534.429142795732 0.3017
534.454890099655 0.5862
534.480637955492 0.4741
534.50638636323 0.3621
534.532135322858 0.1379
534.557884834364 0.1034
534.583634897737 0.1724
534.609385512963 0.181
534.635136680032 0.1379
534.660888398932 0.1552
534.68664066965 0.2414
534.712393492175 0.4914
534.738146866496 0.3534
534.7639007926 0.2414
534.789655270475 0.0776
534.815410300111 0.069
534.841165881494 0.181
534.866922014614 0.1638
534.892678699457 0.1121
534.918435936014 0.1552
534.944193724271 0.2069
534.969952064217 0.2069
534.99571095584 0.1379
535.021470399128 0
535.047230394071 0.0862
535.072990940654 0.069
535.098752038868 0.0517
535.1245136887 0.0603
535.150275890138 0.2155
535.17603864317 0.2241
535.201801947785 0.2414
535.227565803971 0.2586
535.253330211717 0.3103
535.279095171009 0.181
535.304860681837 0.1638
535.330626744189 0.0345
535.356393358053 0.0172
535.382160523417 0.0172
535.407928240269 0.1638
535.433696508598 0.2414
535.459465328391 0.1466
535.485234699638 0.1121
535.511004622326 0.0345
535.536775096443 0.0862
535.562546121977 0.1207
535.588317698918 0.2155
535.614089827252 0.2155
535.639862506969 0.4741
535.665635738056 0.4224
535.691409520502 0.4914
535.717183854295 0.3276
535.742958739423 0.1983
535.768734175874 0.1897
535.794510163637 0.25
535.8202867027 0.2845
535.84606379305 0.181
535.871841434677 0.2155
535.897619627568 0.1293
535.923398371712 0.2069
535.949177667096 0.1379
535.97495751371 0.0776
536.000737911541 0.1638
536.026518860577 0.2414
536.052300360808 0.1121
536.07808241222 0.0948
536.103865014803 0.1379
536.129648168544 0.1034
536.155431873431 0.2586
536.181216129454 0.2241
536.2070009366 0.5517
536.232786294857 0.5948
536.258572204213 0.4224
536.284358664658 0.2414
536.310145676178 0.0517
536.335933238763 0
536.361721352401 0.0345
536.387510017079 0
536.413299232786 0.0517
536.43908899951 0.0948
536.46487931724 0.0517
536.490670185964 0.0172
536.51646160567 0
536.542253576345 0.0603
536.56804609798 0.0172
536.59383917056 0.0517
536.619632794076 0
536.645426968515 0.0517
536.671221693866 0.069
536.697016970116 0.1121
536.722812797254 0.1293
536.748609175268 0.1121
536.774406104146 0.1034
536.800203583877 0.0776
536.82600161445 0.0172
536.851800195851 0.0776
536.877599328069 0.1121
536.903399011093 0.0862
536.929199244912 0.1379
536.955000029512 0.1379
536.980801364882 0.181
537.006603251012 0.0517
537.032405687888 0.0345
537.058208675499 0.1207
537.084012213834 0.069
537.109816302881 0.181
537.135620942627 0.2069
537.161426133062 0.2672
537.187231874173 0.3966
537.213038165949 0.5172
537.238845008377 0.8879
537.264652401447 0.9052
537.290460345147 0.5259
537.316268839464 0.1724
537.342077884387 0.0948
537.367887479905 0
537.393697626005 0.0259
537.419508322675 0.0517
537.445319569905 0.0345
537.471131367683 0.0172
537.496943715996 0.2155
537.522756614833 0.4138
537.548570064181 1.5345
537.574384064031 2.9224
537.600198614369 2.3448
537.626013715184 0.8621
537.651829366464 0.319
537.677645568198 0.1293
537.703462320374 0.1897
537.729279622979 0.2414
537.755097476003 0.3534
537.780915879434 0.2414
537.80673483326 0.181
537.832554337468 0.181
537.858374392048 0.5172
537.884194996988 1.431
537.910016152276 2.431
537.9358378579 2.1638
537.961660113849 1.6638
537.987482920111 4.7759
538.013306276673 5.8276
538.039130183525 2.6207
538.064954640655 0.7759
538.090779648051 0.4741
538.116605205701 0.3879
538.142431313594 0.3966
538.168257971717 0.5603
538.19408518006 1.4138
538.21991293861 3.9397
538.245741247355 8.0259
538.271570106285 6.3448
538.297399515387 1.8966
538.32322947465 0.819
538.349059984061 0.4483
538.37489104361 0.3276
538.400722653284 0.2069
538.426554813072 0.2845
538.452387522962 0.9655
538.478220782943 3.3017
538.504054593002 4.7328
538.529888953128 2.6207
538.555723863309 1.1724
538.581559323534 0.7845
538.60739533379 0.6379
538.633231894067 0.3879
538.659069004352 0.3448
538.684906664634 0.2931
538.710744874901 0.8879
538.736583635142 2.1379
538.762422945344 2.2069
538.788262805496 0
538.814103215586 0.7759
538.839944175603 0.3276
538.865785685535 0.1983
538.89162774537 0.2155
538.917470355096 0.3276
538.943313514702 0.3621
538.969157224177 0.3448
538.995001483508 0.6724
539.020846292683 1.0603
539.046691651692 0.6983
539.072537560522 0.2586
539.098384019162 0.1207
539.1242310276 0.1638
539.150078585824 0.1293
539.175926693823 0.1121
539.201775351585 0.3362
539.227624559097 0.6034
539.25347431635 0.8362
539.279324623331 0.6724
539.305175480027 0.4052
539.331026886429 0.069
539.356878842523 0.069
539.382731348298 0.0259
539.408584403743 0.0172
539.434438008846 0.1638
539.460292163595 0.2845
539.486146867978 0.1638
539.512002121985 0.2759
539.537857925602 0.1983
539.563714278819 0.3017
539.589571181624 0.2414
539.615428634005 0.1121
539.64128663595 0.1724
539.667145187448 0.1983
539.693004288487 0.5603
539.718863939056 0.8879
539.744724139142 0.9741
539.770584888735 0.7328
539.796446187822 0.2414
539.822308036392 0.0862
539.848170434433 0.0862
539.874033381934 0.1121
539.899896878882 0.25
539.925760925267 0.2328
539.951625521075 0.3621
539.977490666297 0.319
540.00335636092 0.3621
540.029222604933 0.3448
540.055089398323 0.5
540.08095674108 0.2328
540.10682463319 0.0948
540.132693074644 0.1552
540.15856206543 0.1897
540.184431605534 0.4655
540.210301694947 0.819
540.236172333656 0.7845
540.262043521649 0.5431
540.287915258916 0.25
540.313787545444 0.1034
540.339660381221 0.0862
540.365533766236 0
540.391407700478 0
540.417282183935 0.1121
540.443157216594 0.2155
540.469032798445 0.3103
540.494908929476 0.0517
540.520785609675 0.0948
540.546662839031 0.0862
540.572540617531 0.1034
540.598418945164 0.1207
540.624297821919 0.1466
540.650177247784 0.1034
540.676057222747 0.2155
540.701937746797 0.4741
540.727818819922 0.3966
540.75370044211 0.2328
540.77958261335 0.1638
540.80546533363 0.0345
540.831348602939 0.0517
540.857232421264 0.0776
540.883116788594 0.0776
540.909001704918 0.2241
540.934887170224 0.3017
540.960773184501 0
540.986659747736 0.181
541.012546859917 0.0862
541.038434521035 0.181
541.064322731076 0.2155
541.090211490029 0.0345
541.116100797882 0.0517
541.141990654625 0.069
541.167881060245 0.1034
541.19377201473 0.3103
541.21966351807 0.4052
541.245555570251 0.3362
541.271448171264 0.3276
541.297341321096 0.3276
541.323235019735 0.1897
541.34912926717 0.0345
541.375024063389 0.0517
541.400919408381 0
541.426815302134 0.0431
541.452711744637 0.0776
541.478608735877 0.0259
541.504506275844 0.0172
541.530404364525 0.0862
541.556303001908 0.0172
541.582202187984 0.1121
541.608101922739 0.1034
541.634002206162 0.2328
541.659903038241 0.25
541.685804418966 0.1379
541.711706348324 0.2931
541.737608826303 0.3103
541.763511852892 0.1207
541.78941542808 0.069
541.815319551855 0
541.841224224205 0.0345
541.867129445119 0.0172
541.893035214584 0.0517
541.91894153259 0.181
541.944848399125 0.1379
541.970755814177 0.2328
541.996663777734 0.3707
542.022572289786 0.2672
542.04848135032 0.1724
542.074390959325 0.0172
542.100301116789 0.0345
542.1262118227 0.0948
542.152123077048 0.0948
542.17803487982 0.2328
542.203947231005 0.2759
542.229860130591 0.6724
542.255773578566 0.6121
542.28168757492 0.4397
542.30760211964 0.2931
542.333517212715 0.0603
542.359432854133 0.0172
542.385349043883 0.0431
542.411265781953 0
542.437183068331 0.0345
542.463100903006 0.1724
542.489019285967 0.4224
542.514938217201 0.3017
542.540857696697 0.1379
542.566777724444 0.1034
542.59269830043 0.0948
542.618619424643 0.0345
542.644541097072 0.0948
542.670463317705 0.0431
542.69638608653 0.2672
542.722309403537 0.3276
542.748233268713 0.4569
542.774157682047 0.2586
542.800082643528 0.1293
542.826008153143 0.0776
542.851934210881 0.1466
542.87786081673 0.4569
542.90378797068 0.7586
542.929715672718 0.3966
542.955643922833 0.2931
542.981572721013 0.2931
543.007502067247 0.3276
543.033431961523 0.1379
543.059362403829 0
543.085293394155 0.1293
543.111224932487 0.0517
543.137157018816 0.0776
543.163089653129 0.181
543.189022835414 0.1552
543.214956565661 0.3362
543.240890843857 0.6897
543.266825669991 0.8017
543.292761044051 0.5172
543.318696966026 0.1724
543.344633435905 0.0776
543.370570453675 0.0431
543.396508019326 0
543.422446132845 0.0603
543.448384794221 0.0517
543.474324003442 0.0172
543.500263760498 0.0603
543.526204065376 0.1293
543.552144918064 0.2931
543.578086318552 0.319
543.604028266827 0.2931
543.629970762879 0.1724
543.655913806695 0.0603
543.681857398264 0.1724
543.707801537575 0.2241
543.733746224615 0.0431
543.759691459374 0.1034
543.785637241839 0.0862
543.811583572 0.0345
543.837530449845 0.0431
543.863477875361 0.069
543.889425848539 0.1293
543.915374369365 0.0948
543.941323437828 0.2328
543.967273053918 0.2069
543.993223217622 0.1121
544.019173928929 0.069
544.045125187828 0.069
544.071076994306 0.0172
544.097029348352 0.0172
544.122982249955 0.0172
544.148935699103 0
544.174889695785 0.1466
544.200844239988 0.3793
544.226799331703 0.5259
544.252754970916 0.6466
544.278711157616 0.3966
544.304667891793 0.1897
544.330625173434 0.0948
544.356583002528 0.0172
544.382541379063 0.0948
544.408500303027 0.0862
544.434459774411 0.3276
544.4604197932 0.3103
544.486380359385 0.2414
544.512341472954 0.1466
544.538303133894 0.2328
544.564265342196 0.3793
544.590228097846 0.3276
544.616191400833 0.2328
544.642155251147 0.2155
544.668119648775 0.3534
544.694084593707 1.0172
544.720050085929 0.6121
544.746016125431 0.4828
544.771982712202 0.3966
544.79794984623 0.2414
544.823917527502 0.1724
544.849885756009 0.1724
544.875854531738 0.3707
544.901823854678 0.5172
544.927793724816 0.8017
544.953764142143 1.1983
544.979735106646 1.0776
545.005706618313 0.75
545.031678677134 0.4052
545.057651283096 0.2845
545.083624436188 0.1724
545.109598136399 0.2155
545.135572383717 0
545.161547178131 0.1983
545.187522519628 0.1983
545.213498408199 0.6207
545.23947484383 0.5776
545.265451826511 0.5862
545.291429356229 0.3362
545.317407432975 0.3966
545.343386056735 0.1207
545.369365227499 0.1983
545.395344945255 0.1121
545.421325209991 0.1466
545.447306021696 0.1293
545.473287380359 0.1983
545.499269285967 0.1983
545.52525173851 0.2155
545.551234737977 0.1466
545.577218284354 0.1379
545.603202377632 0.1552
545.629187017798 0.2759
545.65517220484 0.2155
545.681157938749 0.2414
545.707144219511 0.3017
545.733131047116 0.3707
545.759118421552 0.2672
545.785106342807 0.2845
545.81109481087 0.1724
545.83708382573 0.0431
545.863073387375 0.1983
545.889063495793 0.2328
545.915054150973 0.4569
545.941045352904 0.3793
545.967037101573 0.2328
545.99302939697 0.2759
546.019022239084 0.2155
546.045015627902 0.0862
546.071009563412 0.1897
546.097004045605 0.1466
546.122999074468 0.2328
546.148994649989 0.1983
546.174990772157 0.2241
546.200987440961 0.4052
546.226984656389 0.6379
546.25298241843 0.5862
546.278980727071 0.3621
546.304979582303 0.181
546.330978984113 0.1293
546.356978932489 0.0517
546.382979427421 0.0517
546.408980468897 0.069
546.434982056905 0.0862
546.460984191433 0.1552
546.486986872472 0.1983
546.512990100008 0.1724
546.53899387403 0.2414
546.564998194527 0.3621
546.591003061488 0.4138
546.617008474901 0.2931
546.643014434754 0.3707
546.669020941036 0.2845
546.695027993736 0.1724
546.721035592842 0.2328
546.747043738343 0.2931
546.773052430226 0.3017
546.799061668482 0.1466
546.825071453097 0.0862
546.851081784062 0.1983
546.877092661363 0.2931
546.903104084991 0.3793
546.929116054933 0.5259
546.955128571178 0.6638
546.981141633714 0.6207
547.00715524253 0.3276
547.033169397615 0.2586
547.059184098956 0.25
547.085199346544 0.1638
547.111215140365 0.2414
547.137231480409 0.2586
547.163248366665 0.4483
547.18926579912 0
547.215283777763 1.4741
547.241302302584 6.5172
547.267321373569 28.7845
547.293340990709 68.4741
547.319361153991 46.7069
547.345381863404 5.2328
547.371403118937 0.4828
547.397424920578 0.2759
547.423447268315 0.181
547.449470162138 0.0948
547.475493602034 0.1724
547.501517587993 0.3276
547.527542120003 0.9569
547.553567198052 3.7672
547.57959282213 13.069
547.605618992223 40.931
547.631645708322 63.3362
547.657672970415 23.0862
547.68370077849 3.181
547.709729132535 0.7586
547.73575803254 0.431
547.761787478492 0.3534
547.787817470382 0.2586
547.813848008196 0.3017
547.839879091924 0.4655
547.865910721553 1.0431
547.891942897074 2.431
547.917975618474 8.8103
547.944008885742 29.8103
547.970042698866 47.7586
547.996077057835 20.5
548.022111962637 3.681
548.048147413262 1.3276
548.074183409697 0.7759
548.100219951931 0.4569
548.126257039954 0.4224
548.152294673752 0.3017
548.178332853316 0.3707
548.204371578633 0.6207
548.230410849692 1.4397
548.256450666482 4.5603
548.282491028991 13.3276
548.308531937208 18.0086
548.334573391121 6.5948
548.360615390719 1.5345
548.38665793599 0.7155
548.412701026924 0.4052
548.438744663508 0.3707
548.464788845732 0.2328
548.490833573584 0.2586
548.516878847051 0.2241
548.542924666124 0.2845
548.568971030791 0.5603
548.595017941039 1.3534
548.621065396859 3.9397
548.647113398237 3.0862
548.673161945164 1.0431
548.699211037627 0.4741
548.725260675615 0.3534
548.751310859117 0.2759
548.777361588121 0.1897
548.803412862616 0.1121
548.82946468259 0.1724
548.855517048032 0.1121
548.881569958931 0.1983
548.907623415275 0.2414
548.933677417053 0.5517
548.959731964253 0.7414
548.985787056864 0.5862
549.011842694875 0.2845
549.037898878274 0.1121
549.06395560705 0.2069
549.090012881191 0.0862
549.116070700686 0.1121
549.142129065523 0.0948
549.168187975692 0.0862
549.19424743118 0.1207
549.220307431977 0
549.246367978071 0.1552
549.27242906945 0.2759
549.298490706103 0.3448
549.324552888019 0.2069
549.350615615186 0.1207
549.376678887594 0.0431
549.40274270523 0.0345
549.428807068083 0.0862
549.454871976141 0.0862
549.480937429395 0.0431
549.507003427831 0.0517
549.533069971438 0.1121
549.559137060206 0.069
549.585204694123 0.1121
549.611272873177 0.069
549.637341597357 0.0431
549.663410866652 0.0345
549.68948068105 0.0259
549.715551040539 0.0345
549.74162194511 0.0517
549.767693394749 0.069
549.793765389446 0.0172
549.819837929189 0
549.845911013968 0.0603
549.871984643769 0.0603
549.898058818583 0.1207
549.924133538398 0.1897
549.950208803202 0.2328
549.976284612984 0.1379
550.002360967733 0.0259
550.028437867437 0.0345
550.054515312085 0.0431
550.080593301665 0.0431
550.106671836167 0.0603
550.132750915578 0.0172
550.158830539888 0.0345
550.184910709085 0.2069
550.210991423157 0.3448
550.237072682094 0.6638
550.263154485883 0.569
550.289236834514 0.3707
550.315319727975 0.1034
550.341403166255 0.0517
550.367487149342 0.0259
550.393571677225 0.0603
550.419656749893 0.0172
550.445742367335 0.0517
550.471828529538 0.0431
550.497915236492 0.0862
550.524002488184 0.0948
550.550090284605 0.1466
550.576178625742 0.181
550.602267511585 0.1207
550.628356942121 0.1379
550.654446917339 0.0776
550.680537437229 0.069
550.706628501778 0.1466
550.732720110975 0.1121
550.758812264809 0.1207
550.784904963269 0.0345
550.810998206344 0.0776
550.83709199402 0.0517
550.863186326289 0.0776
550.889281203138 0.1121
550.915376624555 0.1552
550.94147259053 0.1034
550.967569101051 0.0431
550.993666156107 0.1379
551.019763755686 0.0862
551.045861899777 0.0431
551.071960588369 0.0862
551.09805982145 0.0259
551.12415959901 0.0172
551.150259921036 0.0345
551.176360787517 0.069
551.202462198442 0
551.2285641538 0.2328
551.254666653579 0.3448
551.280769697767 0.4138
551.306873286355 0.25
551.332977419329 0.0948
551.35908209668 0
551.385187318395 0.0172
551.411293084463 0.0345
551.437399394874 0.0603
551.463506249614 0.1034
551.489613648674 0.069
551.515721592042 0.0776
551.541830079706 0.0603
551.567939111655 0.0517
551.594048687878 0.0948
551.620158808364 0.1293
551.646269473101 0.069
551.672380682077 0.0776
551.698492435283 0.0948
551.724604732705 0.1638
551.750717574333 0.1897
551.776830960156 0.181
551.802944890161 0.0517
551.829059364339 0.0517
551.855174382677 0.0345
551.881289945165 0.0172
551.90740605179 0.0603
551.933522702541 0.1121
551.959639897408 0.1897
551.985757636379 0.2069
552.011875919442 0.069
552.037994746587 0.0517
552.064114117801 0.1379
552.090234033074 0.0172
552.116354492395 0.0345
552.142475495751 0.0603
552.168597043132 0.069
552.194719134526 0.0948
552.220841769922 0.2672
552.246964949308 0.2414
552.273088672675 0.3362
552.299212940009 0.1379
552.3253377513 0.0603
552.351463106536 0.0345
552.377589005706 0.0517
552.403715448799 0.0345
552.429842435803 0
552.455969966708 0.0345
552.482098041501 0.1552
552.508226660172 0.1034
552.534355822709 0.0776
552.560485529101 0.1638
552.586615779337 0.1466
552.612746573405 0.1724
552.638877911294 0.2759
552.665009792992 0.1552
552.691142218489 0.0948
552.717275187773 0.2328
552.743408700832 0.1466
552.769542757656 0.1638
552.795677358234 0.0345
552.821812502553 0.0431
552.847948190602 0.0776
552.874084422371 0.0862
552.900221197848 0.1121
552.926358517021 0.181
552.95249637988 0.3103
552.978634786412 0.3448
553.004773736607 0.25
553.030913230454 0.0776
553.057053267941 0.1034
553.083193849057 0.069
553.10933497379 0.1207
553.13547664213 0.1552
553.161618854064 0
553.187761609582 0.5862
553.213904908673 2.1121
553.240048751324 4.4569
553.266193137526 3.5517
553.292338067266 1.4052
553.318483540533 0.6379
553.344629557316 0.3276
553.370776117603 0.2155
553.396923221384 0.1293
553.423070868647 0.1552
553.449219059381 0.1724
553.475367793574 0.2155
553.501517071216 0.2845
553.527666892294 0.8879
553.553817256798 2.2328
553.579968164716 3.6638
553.606119616038 1.9397
553.632271610751 0.8103
553.658424148845 0.3966
553.684577230308 0.2586
553.710730855129 0.1207
553.736885023296 0.2586
553.763039734799 0.181
553.789194989626 0.0603
553.815350787766 0.0776
553.841507129207 0.4052
553.867664013939 0.8879
553.89382144195 1.7069
553.919979413228 1.7845
553.946137927763 0.7931
553.972296985543 0.3707
553.998456586557 0.2069
554.024616730794 0.1897
554.050777418242 0.1379
554.07693864889 0.1379
554.103100422727 0.0776
554.129262739742 0.1034
554.155425599922 0.1121
554.181589003258 0.2845
554.207752949738 0.7241
554.23391743935 0.9914
554.260082472084 0.6207
554.286248047927 0.3362
554.312414166869 0.0776
554.338580828899 0.069
554.364748034005 0.069
554.390915782176 0.0517
554.4170840734 0.069
554.443252907667 0.0862
554.469422284965 0.0603
554.495592205283 0.1121
554.521762668609 0.1466
554.547933674933 0.2759
554.574105224243 0.4483
554.600277316528 0.8966
554.626449951777 0.7931
554.652623129978 0.5948
554.67879685112 0.9052
554.704971115191 1.7931
554.731145922182 2.181
554.75732127208 1.2931
554.783497164874 0.4224
554.809673600553 0.181
554.835850579105 0.181
554.86202810052 0.1897
554.888206164786 0.3276
554.914384771891 0.4828
554.940563921826 0.5517
554.966743614578 0.5862
554.992923850135 0.4569
555.019104628488 0.2155
555.045285949625 0.0776
555.071467813533 0.0517
555.097650220203 0
555.123833169623 0.0862
555.150016661782 0.1293
555.176200696668 0.2241
555.20238527427 0.7069
555.228570394577 1.2241
555.254756057578 1.4224
555.280942263261 1.0862
555.307129011616 0.6724
555.333316302631 0.3534
555.359504136294 0.1638
555.385692512595 0.1034
555.411881431522 0.0431
555.438070893064 0.1034
555.464260897211 0.069
555.49045144395 0.069
555.51664253327 0.0948
555.54283416516 0.1897
555.569026339609 0.4569
555.595219056606 0.6293
555.621412316139 0.3362
555.647606118198 0.4224
555.673800462771 0.25
555.699995349846 0.3276
555.726190779413 0.4914
555.75238675146 0.5431
555.778583265977 0.3621
555.804780322951 0.0517
555.830977922372 0.0431
555.857176064228 0.0603
555.883374748509 0.25
555.909573975203 0.4224
555.935773744298 0.4052
555.961974055784 0.2672
555.98817490965 0.1034
556.014376305883 0.1207
556.040578244473 0.1121
556.06678072541 0.0862
556.09298374868 0.0862
556.119187314274 0.0517
556.14539142218 0.0948
556.171596072387 0.1897
556.197801264883 0.3276
556.224006999658 0.5
556.2502132767 0.4741
556.276420095998 0.4914
556.30262745754 0.1466
556.328835361317 0.0345
556.355043807315 0
556.381252795525 0
556.407462325935 0
556.433672398534 0.0517
556.45988301331 0.0259
556.486094170252 0.0517
556.51230586935 0.069
556.538518110591 0.181
556.564730893965 0.3966
556.590944219461 0.9138
556.617158087067 1.7845
556.643372496772 1.8362
556.669587448565 0.7328
556.695802942435 0.3448
556.72201897837 0.2931
556.74823555636 0.1552
556.774452676392 0.0517
556.800670338457 0.069
556.826888542543 0.1724
556.853107288637 0.181
556.879326576731 0.1552
556.905546406811 0.5259
556.931766778868 1.3793
556.957987692889 1.9655
556.984209148863 1.3793
557.01043114678 0
557.036653686629 0.4741
557.062876768397 0.181
557.089100392074 0.1293
557.115324557649 0.1207
557.14154926511 0.0862
557.167774514446 0.0862
557.194000305647 0.1034
557.2202266387 0.181
557.246453513595 0.3621
557.27268093032 0.6552
557.298908888865 1.3276
557.325137389218 1.2069
557.351366431368 0.4569
557.377596015304 0.181
557.403826141014 0.0776
557.430056808488 0.0603
557.456288017714 0.0345
557.48251976868 0.0345
557.508752061377 0.0948
557.534984895793 0.069
557.561218271916 0.0431
557.587452189735 0.2328
557.61368664924 0.569
557.639921650419 0.6983
557.66615719326 0.5776
557.692393277753 0.181
557.718629903887 0.0776
557.74486707165 0.1121
557.771104781031 0.0862
557.797343032019 0.1034
557.823581824603 0.0431
557.849821158771 0.0517
557.876061034513 0.0948
557.902301451817 0.0862
557.928542410672 0.3017
557.954783911068 0.5345
557.981025952992 0.6207
558.007268536433 0.2672
558.033511661381 0.0862
558.059755327825 0.0345
558.085999535752 0.0603
558.112244285153 0.0862
558.138489576015 0.1034
558.164735408328 0.0862
558.190981782081 0.2155
558.217228697262 0.1897
558.24347615386 0.3362
558.269724151864 0.4052
558.295972691262 0.4397
558.322221772045 0.2241
558.3484713942 0.0517
558.374721557717 0.0431
558.400972262584 0.0517
558.427223508789 0.0431
558.453475296323 0.1207
558.479727625174 0.0517
558.50598049533 0.0345
558.532233906781 0.1121
558.558487859515 0.1724
558.584742353521 0.1293
558.610997388788 0.1379
558.637252965305 0.2155
558.663509083061 0.1207
558.689765742044 0.0172
558.716022942244 0.0862
558.742280683649 0.1034
558.768538966249 0.069
558.794797790031 0.0862
558.821057154985 0.0862
558.8473170611 0.2155
558.873577508364 0.4483
558.899838496767 0
558.926100026297 0.5776
558.952362096944 0.3448
558.978624708695 0.3103
559.00488786154 0.2328
559.031151555468 0.1293
559.057415790468 0.0517
559.083680566528 0.0517
559.109945883637 0.0172
559.136211741785 0.0431
559.162478140959 0.0948
559.18874508115 0.1466
559.215012562345 0.3448
559.241280584534 0.7931
559.267549147705 0.819
559.293818251848 0.5086
559.320087896951 0.1897
559.346358083004 0.0259
559.372628809994 0.0517
559.398900077911 0.0431
559.425171886744 0.0431
559.451444236482 0
559.477717127113 0.0431
559.503990558626 0.0172
559.530264531011 0.0948
559.556539044256 0.2069
559.58281409835 0.3276
559.609089693281 0.2672
559.635365829039 0.2155
559.661642505613 0.0776
559.687919722992 0.0862
559.714197481164 0.1983
559.740475780118 0.1983
559.766754619844 0.0603
559.793034000329 0.0431
559.819313921563 0.0776
559.845594383535 0.0517
559.871875386234 0.1379
559.898156929649 0.2759
559.924439013767 0.4914
559.95072163858 0.431
559.977004804074 0.3621
560.00328851024 0.1638
560.029572757065 0.1724
560.05585754454 0.0345
560.082142872652 0.069
560.108428741391 0.0345
560.134715150745 0.0517
560.161002100704 0.0172
560.187289591256 0.1293
560.213577622391 0.2586
560.239866194096 0.4828
560.266155306362 0.6724
560.292444959177 0.4483
560.318735152529 0.2155
560.345025886408 0.1034
560.371317160803 0.0172
560.397608975702 0.0776
560.423901331095 0.0172
560.45019422697 0.0862
560.476487663316 0.0517
560.502781640122 0.0603
560.529076157377 0.1034
560.55537121507 0.0862
560.58166681319 0.1552
560.607962951726 0.2759
560.634259630666 0.1724
560.66055685 0.0862
560.686854609716 0.1207
560.713152909804 0.1724
560.739451750252 0.0948
560.765751131049 0
560.792051052184 0.1207
560.818351513646 0.069
560.844652515424 0.0862
560.870954057507 0.1121
560.897256139883 0.1552
560.923558762542 0.2586
560.949861925472 0.3276
560.976165628663 0.4138
561.002469872104 0.319
561.028774655782 0.1293
561.055079979688 0.0345
561.08138584381 0.0517
561.107692248137 0.0172
561.133999192657 0.0345
561.160306677361 0.069
561.186614702236 0.0517
561.212923267272 0.0776
561.239232372458 0.3793
561.265542017782 0.4655
561.291852203234 0.4828
561.318162928801 0.4655
561.344474194475 0.1983
561.370786000242 0.0345
561.397098346093 0.0431
561.423411232015 0
561.449724657999 0.0172
561.476038624032 0.069
561.502353130105 0.0431
561.528668176205 0.0776
561.554983762321 0.0517
561.581299888444 0.181
561.607616554561 0.4224
561.633933760661 0.4224
561.660251506734 0.7586
561.686569792768 1.4741
561.712888618752 2.2931
561.739207984676 1.4828
561.765527890528 0.5345
561.791848336297 0.1897
561.818169321971 0.1638
561.844490847541 0.1983
561.870812912995 0.1552
561.897135518321 0.2241
561.923458663509 0.2241
561.949782348548 0.2672
561.976106573426 0.3448
562.002431338133 0.1638
562.028756642658 0.0517
562.055082486989 0.1466
562.081408871115 0.069
562.107735795026 0.069
562.13406325871 0.1724
562.160391262156 0.5086
562.186719805353 1.3621
562.213048888291 1.3448
562.239378510957 0.9138
562.265708673342 0.4138
562.292039375433 0.2069
562.31837061722 0.2414
562.344702398692 0.0862
562.371034719838 0
562.397367580647 0
562.423700981107 0.0345
562.450034921208 0.0517
562.476369400938 0.0345
562.502704420288 0.0172
562.529039979244 0.1034
562.555376077797 0.0603
562.581712715935 0
562.608049893648 0.1207
562.634387610924 0.1897
562.660725867752 0.2759
562.687064664122 0.5431
562.713404000021 1.1552
562.73974387544 1.25
562.766084290367 0.8621
562.792425244791 0.2672
562.818766738701 0.1638
562.845108772086 0.0345
562.871451344935 0.1293
562.897794457237 0.0603
562.924138108981 0.1466
562.950482300155 0.1724
562.97682703075 0.1293
563.003172300753 0.0948
563.029518110153 0.0862
563.055864458941 0.069
563.082211347104 0.0517
563.108558774632 0.0517
563.134906741513 0.0862
563.161255247737 0.0948
563.187604293292 0.3362
563.213953878168 0.6983
563.240304002354 0.7414
563.266654665838 0.4655
563.293005868609 0.2241
563.319357610657 0.0862
563.34570989197 0.0776
563.372062712537 0.1034
563.398416072348 0
563.424769971391 0.069
563.451124409655 0.1379
563.47747938713 0.1983
563.503834903803 0.0776
563.530190959665 0.1034
563.556547554704 0.1466
563.58290468891 0.1466
563.60926236227 0.0431
563.635620574775 0.1293
563.661979326412 0.0776
563.688338617172 0.2586
563.714698447043 0.5345
563.741058816013 0.2586
563.767419724074 0.2328
563.793781171211 0.0948
563.820143157416 0.1121
563.846505682677 0.0862
563.872868746983 0.1379
563.899232350323 0.2155
563.925596492686 0.3017
563.951961174061 0.2586
563.978326394436 0.0603
564.004692153802 0.1207
564.031058452147 0.069
564.057425289459 0.0948
564.083792665729 0.0517
564.110160580944 0.0517
564.136529035094 0.0345
564.162898028168 0.0517
564.189267560155 0.2241
564.215637631044 0.4741
564.242008240824 0.431
564.268379389484 0.3621
564.294751077012 0.1466
564.321123303399 0.0345
564.347496068632 0
564.373869372701 0.0345
564.400243215595 0
564.426617597303 0.0345
564.452992517814 0
564.479367977116 0.0862
564.5057439752 0.0948
564.532120512053 0.0603
564.558497587666 0.0517
564.584875202026 0.181
564.611253355123 0.2241
564.637632046946 0.0948
564.664011277484 0.0862
564.690391046726 0.1034
564.716771354661 0.069
564.743152201278 0.2069
564.769533586565 0.0431
564.795915510513 0.069
564.82229797311 0.0172
564.848680974345 0.0172
564.875064514206 0.0517
564.901448592684 0.1897
564.927833209767 0.1379
564.954218365444 0.1724
564.980604059703 0.181
565.006990292535 0.0862
565.033377063928 0.0172
565.059764373872 0.0172
565.086152222354 0.0517
565.112540609364 0.0345
565.138929534892 0.0345
565.165318998926 0.0776
565.191709001455 0.0345
565.218099542468 0.1724
565.244490621955 0.3879
565.270882239903 0.319
565.297274396304 0.2241
565.323667091144 0.0517
565.350060324414 0.0259
565.376454096102 0.0172
565.402848406198 0
565.42924325469 0.0172
565.455638641567 0.0345
565.482034566819 0
565.508431030435 0
565.534828032403 0.0172
565.561225572712 0.1207
565.587623651353 0.1293
565.614022268313 0.2241
565.640421423581 0.1293
565.666821117147 0.0345
565.693221349 0.0948
565.719622119129 0.1724
565.746023427523 0.25
565.77242527417 0.319
565.798827659061 0.1207
565.825230582183 0.0776
565.851634043526 0.0603
565.878038043079 0.1466
565.904442580832 0.2069
565.930847656772 0.3879
565.957253270889 0.1552
565.983659423173 0.1034
566.010066113612 0.0345
566.036473342195 0.0517
566.062881108911 0.0172
566.08928941375 0.069
566.1156982567 0.0345
566.14210763775 0.0172
566.16851755689 0.2069
566.194928014109 0
566.221339009395 0.4138
566.247750542738 0.681
566.274162614126 0.7328
566.300575223549 0.5862
566.326988370996 0.1552
566.353402056455 0.1121
566.379816279916 0
566.406231041369 0.0172
566.432646340801 0.0345
566.459062178202 0.0431
566.485478553562 0.1034
566.511895466868 0.0948
566.538312918111 0.069
566.564730907279 0.2586
566.591149434361 0.4052
566.617568499346 0.431
566.643988102224 0.569
566.670408242984 0.3448
566.696828921614 0.2672
566.723250138103 0.3534
566.749671892441 0.2759
566.776094184617 0.1638
566.80251701462 0.2241
566.828940382438 0.1034
566.855364288062 0.1034
566.881788731479 0.2759
566.908213712679 0.2155
566.934639231652 0.3793
566.961065288385 0.5776
566.987491882869 0.3879
567.013919015092 0.3534
567.040346685043 0.2069
567.066774892712 0.1466
567.093203638088 0.1034
567.119632921159 0.1897
567.146062741914 0.1207
567.172493100343 0.2241
567.198923996435 0.1897
567.225355430179 0.2931
567.251787401564 0.4914
567.278219910579 0.4138
567.304652957213 0.3707
567.331086541455 0.1552
567.357520663294 0.0862
567.383955322719 0.0172
567.41039051972 0.0603
567.436826254286 0.1207
567.463262526405 0.1724
567.489699336066 0.1034
567.516136683259 0.0948
567.542574567973 0.1293
567.569012990197 0.1207
567.59545194992 0.1121
567.62189144713 0.2759
567.648331481818 0.2586
567.674772053972 0.1552
567.701213163582 0.1983
567.727654810635 0.181
567.754096995122 0.1034
567.780539717032 0.0517
567.806982976353 0.0431
567.833426773075 0.1379
567.859871107187 0.1034
567.886315978678 0.1121
567.912761387536 0.2069
567.939207333752 0.2586
567.965653817314 0
567.992100838211 0.3448
568.018548396432 0.1724
568.044996491967 0.0517
568.071445124804 0.0517
568.097894294933 0.0948
568.124344002343 0.1121
568.150794247022 0.1724
568.177245028961 0.1379
568.203696348147 0.1466
568.23014820457 0.1983
568.25660059822 0.2586
568.283053529085 0.0172
568.309506997154 0.069
568.335961002417 0.0345
568.362415544863 0.0431
568.38887062448 0.0345
568.415326241258 0.0172
568.441782395186 0.1379
568.468239086253 0.1207
568.494696314448 0.0603
568.52115407976 0.0862
568.547612382178 0.0431
568.574071221692 0.0776
568.600530598291 0.0345
568.626990511963 0.0603
568.653450962698 0.1552
568.679911950485 0.0431
568.706373475312 0.1121
568.73283553717 0.1207
568.759298136047 0.0517
568.785761271933 0.069
568.812224944815 0.0517
568.838689154685 0.0345
568.86515390153 0.0172
568.891619185339 0.2241
568.918085006103 0.0948
568.944551363809 0.1983
568.971018258448 0.1466
568.997485690008 0.1724
569.023953658478 0.1552
569.050422163848 0.0345
569.076891206106 0.0862
569.103360785242 0.0603
569.129830901245 0.0345
569.156301554104 0.1207
569.182772743808 0.1466
569.209244470346 0.2931
569.235716733707 0.4138
569.26218953388 0.4914
569.288662870856 0.3621
569.315136744622 0.1897
569.341611155168 0.0172
569.368086102482 0.069
569.394561586555 0.0517
569.421037607375 0.1207
569.447514164931 0.1034
569.473991259213 0.1638
569.500468890209 0.0431
569.526947057909 0.1121
569.553425762302 0.2155
569.579905003377 0.2414
569.606384781123 0.3534
569.632865095529 0.1207
569.659345946585 0.1638
569.685827334279 0.3534
569.7123092586 0
569.738791719539 0.2414
569.765274717083 0.1121
569.791758251222 0.0345
569.818242321946 0.1121
569.844726929243 0.069
569.871212073102 0.0431
569.897697753513 0.069
569.924183970465 0.1638
569.950670723946 0.2586
569.977158013947 0.319
570.003645840456 0.1207
570.030134203462 0.0345
570.056623102954 0.0862
570.083112538922 0.0776
570.109602511355 0.0862
570.136093020242 0.0603
570.162584065571 0.181
570.189075647333 0.2328
570.215567765517 0.2759
570.24206042011 0.4052
570.268553611104 0.4483
570.295047338486 0.4397
570.321541602246 0.1897
570.348036402373 0.1293
570.374531738856 0.0603
570.401027611685 0
570.427524020848 0.0603
570.454020966335 0.1724
570.480518448135 0.2414
570.507016466236 0.2241
570.533515020629 0.1897
570.560014111303 0.1638
570.586513738245 0.3966
570.613013901446 1.5
570.639514600895 5.569
570.666015836581 17.3966
570.692517608493 52.2586
570.719019916621 76.4569
570.745522760952 29.9741
570.772026141478 5.319
570.798530058186 1.6638
570.825034511065 0.7759
570.851539500106 0.5345
570.878045025298 0.5345
570.904551086628 0.5948
570.931057684087 0.6638
570.957564817664 0.8276
570.984072487348 0.7672
571.010580693128 0.5603
571.037089434993 0.4655
571.063598712932 0.3276
571.090108526935 0.4569
571.116618876991 1.5603
571.143129763088 5.1552
571.169641185217 15.0517
571.196153143366 36.5862
571.222665637524 36.9138
571.249178667681 11.2328
571.275692233826 2.7759
571.302206335948 1.2414
571.328720974035 0.8103
571.355236148078 0.5862
571.381751858066 0.3966
571.408268103987 0.2672
571.434784885831 0
571.461302203587 0.5259
571.487820057244 0.4483
571.514338446791 0.4655
571.540857372218 0.3534
571.567376833514 0.2759
571.593896830667 0.3017
571.620417363668 0.5431
571.646938432505 1.4655
571.673460037167 3.6724
571.699982177644 10.3966
571.726504853925 17.6724
571.753028065999 11.6207
571.779551813855 4.319
571.806076097482 4.8707
571.83260091687 11.931
571.859126272008 14.1379
571.885652162885 5.7241
571.912178589489 1.4741
571.938705551811 0.931
571.96523304984 0.5517
571.991761083564 0.569
572.018289652973 0.3362
572.044818758057 0.2672
572.071348398803 0.2586
572.097878575202 0.2845
572.124409287243 0.4138
572.150940534915 0.8621
572.177472318206 2.2155
572.204004637107 4.2241
572.230537491606 4.9052
572.257070881693 2.8534
572.283604807357 2.4655
572.310139268587 4.4828
572.336674265372 8.5086
572.363209797701 6.1638
572.389745865565 2.0086
572.416282468951 0.569
572.442819607849 0.3276
572.469357282248 0.2155
572.495895492138 0.181
572.522434237507 0.2586
572.548973518346 0.2241
572.575513334642 0.2241
572.602053686386 0.2845
572.628594573566 0.431
572.655135996172 0.4224
572.681677954193 0.819
572.708220447618 1.431
572.734763476436 1.2414
572.761307040636 0.7328
572.787851140209 1.0776
572.814395775143 2.0259
572.840940945426 2.4741
572.867486651049 1.569
572.894032892001 0.5345
572.92057966827 0.1983
572.947126979847 0.25
572.973674826719 0.1724
573.000223208878 0.1638
573.02677212631 0.1466
573.053321579007 0.1293
573.079871566957 0.0517
573.106422090149 0.0603
573.132973148573 0
573.159524742217 0.2328
573.186076871072 0.6207
573.212629535125 0.9655
573.239182734367 0.5603
573.265736468787 0.5
573.292290738374 0.4224
573.318845543117 0.4224
573.345400883005 0.5431
573.371956758027 0.4052
573.398513168174 0.2414
573.425070113433 0.069
573.451627593795 0.0603
573.478185609248 0.1034
573.504744159782 0.2414
573.531303245385 0.2414
573.557862866048 0.2328
573.58442302176 0.1034
573.610983712508 0.0776
573.637544938284 0.0776
573.664106699076 0.0948
573.690668994873 0.1552
573.717231825664 0.4741
573.74379519144 0.5948
573.770359092188 1.2931
573.796923527899 1.6207
573.823488498561 1.1207
573.850054004164 0.4741
573.876620044697 0.2845
573.903186620149 0.1034
573.929753730509 0.1466
573.956321375767 0.1207
573.982889555912 0.0776
574.009458270934 0.1293
574.03602752082 0.0345
574.062597305561 0.0172
574.089167625147 0.1121
574.115738479565 0.0517
574.142309868805 0.0345
574.168881792858 0.1552
574.195454251711 0.3103
574.222027245354 0.2931
574.248600773777 0.6466
574.275174836968 1.1207
574.301749434917 0.9224
574.328324567613 0.2845
574.354900235045 0.1466
574.381476437203 0.069
574.408053174076 0.1121
574.434630445653 0.069
574.461208251923 0.0517
574.487786592876 0.0517
574.514365468501 0.0345
574.540944878787 0.0345
574.567524823723 0.0862
574.594105303299 0.0862
574.620686317504 0.0517
574.647267866327 0.0345
574.673849949757 0.0345
574.700432567784 0.0948
574.727015720397 0.1983
574.753599407585 0.3103
574.780183629338 0.319
574.806768385644 0.1034
574.833353676493 0
574.859939501874 0.0603
574.886525861777 0.0603
574.91311275619 0.0948
574.939700185104 0.0776
574.966288148507 0.181
574.992876646388 0.1466
575.019465678737 0.0776
575.046055245543 0.0948
575.072645346796 0.0172
575.099235982484 0.1121
575.125827152597 0.0517
575.152418857124 0.0431
575.179011096054 0.0948
575.205603869377 0.1121
575.232197177082 0.1034
575.258791019159 0.1638
575.285385395595 0.2845
575.311980306382 0.2155
575.338575751508 0.1466
575.365171730961 0.0172
575.391768244733 0.0172
575.418365292811 0
575.444962875185 0.0345
575.471560991845 0.0172
575.49815964278 0.0345
575.524758827978 0.1034
575.55135854743 0.0948
575.577958801124 0.0517
575.60455958905 0.0862
575.631160911197 0.069
575.657762767555 0.0948
575.684365158112 0.069
575.710968082858 0.1207
575.737571541782 0.1552
575.764175534874 0.0862
575.790780062122 0.0345
575.817385123517 0.069
575.843990719047 0.0517
575.870596848702 0.069
575.89720351247 0.1121
575.923810710342 0.0517
575.950418442306 0.0517
575.977026708352 0.0862
576.003635508469 0.0517
576.030244842646 0.0517
576.056854710873 0.0517
576.083465113139 0.0345
576.110076049433 0
576.136687519745 0.0259
576.163299524064 0.0431
576.189912062378 0.2069
576.216525134678 0.1983
576.243138740953 0.2759
576.269752881192 0.1897
576.296367555384 0.1983
576.322982763519 0.1379
576.349598505586 0
576.376214781573 0
576.402831591472 0
576.42944893527 0.0603
576.456066812957 0.0517
576.482685224523 0.0603
576.509304169956 0
576.535923649246 0.069
576.562543662383 0.0259
576.589164209355 0.0345
576.615785290152 0.0172
576.642406904763 0.1379
576.669029053178 0.1724
576.695651735386 0.0948
576.722274951375 0.0948
576.748898701137 0.069
576.775522984659 0.0517
576.80214780193 0.1207
576.828773152942 0.0431
576.855399037682 0.069
576.88202545614 0.1034
576.908652408305 0.1724
576.935279894167 0.2586
576.961907913715 0.1724
576.988536466938 0.069
577.015165553826 0.0431
577.041795174367 0.0345
577.068425328552 0.0948
577.095056016369 0.0517
577.121687237808 0.069
577.148318992858 0.0517
577.174951281509 0.1983
577.201584103749 0.3448
577.228217459569 1.1466
577.254851348957 1.5862
577.281485771902 1.9052
577.308120728395 1.1983
577.334756218424 0.4828
577.361392241978 0.1379
577.388028799048 0.0603
577.414665889622 0.0431
577.44130351369 0.1034
577.46794167124 0.0431
577.494580362263 0.0172
577.521219586748 0.0517
577.547859344683 0.0345
577.574499636059 0.1207
577.601140460865 0.0172
577.627781819089 0.0345
577.654423710722 0.0172
577.681066135752 0.1034
577.707709094169 0.319
577.734352585963 0.6897
577.760996611122 0.9397
577.787641169636 0.7931
577.814286261494 0.25
577.840931886686 0.069
577.867578045201 0.1121
577.894224737028 0.1466
577.920871962156 0.0345
577.947519720576 0.0862
577.974168012276 0.0862
578.000816837245 0.0172
578.027466195474 0.0517
578.054116086951 0.0862
578.080766511665 0.069
578.107417469606 0.0603
578.134068960764 0.0431
578.160720985127 0
578.187373542686 0.1034
578.214026633428 0.2241
578.240680257345 0.3534
578.267334414424 0.6121
578.293989104656 0.6379
578.320644328029 0.3879
578.347300084534 0.1121
578.373956374159 0.0431
578.400613196893 0.069
578.427270552727 0.0172
578.453928441649 0.0259
578.480586863649 0.0172
578.507245818716 0.069
578.53390530684 0.069
578.56056532801 0.0948
578.587225882215 0.0345
578.613886969444 0.0172
578.640548589687 0.1121
578.667210742933 0.1638
578.693873429173 0.2845
578.720536648394 0.4052
578.747200400586 0.4397
578.773864685739 0.2414
578.800529503842 0.1466
578.827194854885 0.1207
578.853860738856 0.1638
578.880527155745 0.1552
578.907194105542 0.1897
578.933861588236 0.25
578.960529603816 0.181
578.987198152271 0.319
579.013867233591 0.3362
579.040536847766 0.1638
579.067206994784 0.0862
579.093877674635 0.1379
579.120548887309 0.0345
579.147220632794 0.1638
579.173892911081 0.2845
579.200565722158 0.3448
579.227239066015 0.3621
579.25391294264 0.3103
579.280587352025 0.1034
579.307262294158 0.0948
579.333937769027 0.0517
579.360613776624 0.0517
579.387290316936 0.0776
579.413967389954 0.0603
579.440644995667 0.1293
579.467323134064 0.1552
579.494001805134 0.1724
579.520681008868 0.2586
579.547360745253 0.2069
579.57404101428 0.1638
579.600721815939 0.2328
579.627403150218 0.2155
579.654085017106 0.1724
579.680767416594 0.2241
579.70745034867 0.1897
579.734133813324 0.1379
579.760817810546 0.069
579.787502340324 0.1034
579.814187402648 0
579.840872997508 0.1552
579.867559124893 0.0862
579.894245784791 0.0948
579.920932977194 0.319
579.947620702089 0.3362
579.974308959467 0.2845
580.000997749316 0.3707
580.027687071627 0.3017
580.054376926388 0.2241
580.081067313589 0.0948
580.107758233219 0.1121
580.134449685268 0.1552
580.161141669725 0.1207
580.18783418658 0.1983
580.214527235821 0.181
580.241220817439 0.2586
580.267914931422 0.3879
580.29460957776 0.2414
580.321304756443 0.1724
580.34800046746 0.0862
580.3746967108 0.0948
580.401393486452 0.0776
580.428090794406 0.0948
580.454788634652 0.1379
580.481487007179 0.1552
580.508185911976 0.0948
580.534885349032 0.1379
580.561585318338 0.1638
580.588285819882 0.0948
580.614986853653 0.1293
580.641688419642 0.0603
580.668390517837 0.25
580.695093148229 0.1724
580.721796310805 0.1466
580.748500005557 0.2155
580.775204232473 0.181
580.801908991542 0.0948
580.828614282755 0.1466
580.855320106099 0.1379
580.882026461566 0.2328
580.908733349144 0.181
580.935440768822 0.3362
580.962148720591 0.4483
580.988857204439 0.3621
581.015566220356 0.319
581.042275768331 0.319
581.068985848354 0.2414
581.095696460414 0.1724
581.1224076045 0.0776
581.149119280603 0.181
581.17583148871 0.1724
581.202544228813 0.2414
581.2292575009 0.3793
581.25597130496 0.5172
581.282685640983 0.3448
581.309400508959 0.1034
581.336115908876 0.0517
581.362831840725 0.1207
581.389548304494 0.1121
581.416265300174 0.0259
581.442982827753 0
581.469700887221 0.0431
581.496419478567 0.0948
581.523138601781 0.0948
581.549858256852 0.069
581.57657844377 0.1552
581.603299162524 0.1293
581.630020413103 0.0948
581.656742195497 0.2586
581.683464509696 0.569
581.710187355688 0.8276
581.736910733464 0.6724
581.763634643012 0.4138
581.790359084322 0.2155
581.817084057383 0.2328
581.843809562185 0.1724
581.870535598718 0.1552
581.89726216697 0.1897
581.923989266932 0.181
581.950716898592 0.2069
581.97744506194 0.1983
582.004173756966 0.1466
582.030902983658 0.1552
582.057632742007 0.1293
582.084363032002 0.2069
582.111093853632 0.2155
582.137825206886 0.431
582.164557091755 0.9052
582.191289508227 3.4828
582.218022456292 12.9828
582.244755935939 39.0517
582.271489947158 76.0948
582.298224489939 58.5603
582.32495956427 16.2931
582.351695170141 3.2759
582.378431307542 0.8707
582.405167976462 0.4483
582.43190517689 0.3017
582.458642908817 0.3534
582.48538117223 0.5431
582.512119967121 1.1207
582.538859293478 1.5086
582.56559915129 1.6983
582.592339540548 1.3362
582.61908046124 0.9483
582.645821913356 0.7241
582.672563896886 1.4483
582.699306411818 4.5776
582.726049458143 17.0431
582.75279303585 48.1552
582.779537144928 75.0086
582.806281785367 32.2672
582.833026957156 6.9397
582.859772660285 1.5948
582.886518894743 0.6724
582.913265660519 0.5
582.940012957603 0.2241
582.966760785985 0.5776
582.993509145654 0.4741
583.020258036599 0.9052
583.04700745881 0
583.073757412276 0.9224
583.100507896987 0.9052
583.127258912932 0.5
583.154010460101 0.569
583.180762538483 0.4052
583.207515148068 1.1207
583.234268288845 3.5259
583.261021960803 10.7586
583.287776163932 31.7759
583.314530898221 41.9224
583.341286163661 14.0517
583.36804196024 2.75
583.394798287947 0.6983
583.421555146773 0.4397
583.448312536707 0.3448
583.475070457738 0.3276
583.501828909856 0.1983
583.52858789305 0.25
583.555347407309 0.3103
583.582107452624 0.3707
583.608868028983 0.2155
583.635629136376 0.2155
583.662390774793 0.1293
583.689152944223 0.3103
583.715915644655 0.4914
583.742678876079 1.5517
583.769442638485 4.3534
583.796206931861 7.8362
583.822971756198 6.9138
583.849737111485 2
583.876502997711 0.569
583.903269414866 0.1293
583.930036362939 0.25
583.95680384192 0.2845
583.983571851798 0.2414
584.010340392563 0.1638
584.037109464204 0.2155
584.06387906671 0.1638
584.090649200072 0.1034
584.117419864279 0.1724
584.14419105932 0.1207
584.170962785184 0.0862
584.197735041861 0.2155
584.224507829341 0.4828
584.251281147613 0.931
584.278054996666 1.2931
584.304829376491 1.2759
584.331604287076 0.6121
584.358379728411 0.1552
584.385155700486 0.1552
584.411932203289 0.1379
584.438709236811 0.1466
584.465486801041 0.2155
584.492264895969 0.1552
584.519043521583 0.1379
584.545822677874 0.0948
584.572602364831 0.2155
584.599382582443 0.2241
584.6261633307 0
584.652944609592 0.2414
584.679726419107 0.2845
584.706508759236 0.4655
584.733291629968 0.681
584.760075031292 0.5776
584.786858963198 0.431
584.813643425676 0.5603
584.840428418714 0.8707
584.867213942303 1.5948
584.893999996432 1.4483
584.92078658109 0.681
584.947573696267 0.5948
584.974361341953 0.2845
585.001149518136 0.2069
585.027938224807 0.1207
585.054727461954 0.2241
585.081517229568 0.0948
585.108307527638 0.0776
585.135098356154 0.1897
585.161889715104 0.7155
585.188681604479 1.2155
585.215474024268 1.7845
585.24226697446 0.8879
585.269060455046 0.5603
585.295854466013 0.4224
585.322649007353 0.2155
585.349444079054 0.2069
585.376239681107 0.0431
585.403035813499 0.069
585.429832476222 0.0431
585.456629669265 0.1121
585.483427392616 0.2759
585.510225646266 0.6552
585.537024430204 0.8362
585.56382374442 0.5345
585.590623588903 0.3276
585.617423963643 0.1207
585.644224868628 0.1207
585.67102630385 0.1379
585.697828269296 0.2241
585.724630764958 0.3103
585.751433790823 0.4052
585.778237346883 0.5948
585.805041433125 0.7759
585.831846049541 0.7845
585.858651196119 0.8621
585.885456872848 0.4828
585.912263079719 0.25
585.939069816721 0.1121
585.965877083844 0.1638
585.992684881076 0.0172
586.019493208408 0.0517
586.046302065829 0.0345
586.073111453328 0.069
586.099921370895 0.0603
586.12673181852 0.0862
586.153542796193 0.1724
586.180354303902 0.3017
586.207166341637 0
586.233978909387 0.3707
586.260792007143 0.3621
586.287605634894 0.5172
586.314419792629 0.5776
586.341234480338 0.5086
586.36804969801 0.3707
586.394865445636 0.1379
586.421681723204 0.0345
586.448498530703 0.069
586.475315868125 0
586.502133735457 0.0948
586.52895213269 0.0517
586.555771059813 0.1638
586.582590516816 0.069
586.609410503688 0.0776
586.636231020418 0.0776
586.663052066998 0.0431
586.689873643414 0.0603
586.716695749659 0.0776
586.74351838572 0.069
586.770341551588 0.1638
586.797165247252 0.1897
586.823989472701 0.3276
586.850814227925 0.1897
586.877639512915 0.1466
586.904465327658 0.1121
586.931291672145 0.0776
586.958118546366 0.0517
586.984945950309 0.0172
587.011773883965 0.069
587.038602347322 0.0172
587.065431340371 0.0948
587.092260863102 0.069
587.119090915502 0.0345
587.145921497563 0.1121
587.172752609274 0.0517
587.199584250624 0.2241
587.226416421603 0.2328
587.2532491222 0.3362
587.280082352405 0.2069
587.306916112208 0.2586
587.333750401598 0.0603
587.360585220564 0.0776
587.387420569096 0.0172
587.414256447184 0
587.441092854818 0
587.467929791986 0
587.494767258679 0.0172
587.521605254886 0.0431
587.548443780596 0.0172
587.575282835799 0.0517
587.602122420485 0.0431
587.628962534643 0.0431
587.655803178263 0.0603
587.682644351334 0.1897
587.709486053846 0.2586
587.736328285789 0.3534
587.763171047152 0
587.790014337924 0.2672
587.816858158096 0.1724
587.843702507656 0.0862
587.870547386595 0.0431
587.897392794901 0.0776
587.924238732565 0.069
587.951085199576 0.1552
587.977932195924 0.0345
588.004779721597 0.0345
588.031627776587 0.0172
588.058476360882 0
588.085325474471 0.0345
588.112175117345 0.0345
588.139025289494 0.0603
588.165875990906 0.0345
588.192727221571 0.1034
588.219578981478 0.2586
588.246431270619 0.3448
588.273284088981 0.5086
588.300137436554 0.2069
588.326991313329 0.1121
588.353845719294 0.0776
588.38070065444 0
588.407556118756 0
588.43441211223 0.0345
588.461268634854 0
588.488125686617 0.0172
588.514983267507 0.0345
588.541841377516 0.0603
588.568700016632 0.0948
588.595559184844 0.1638
588.622418882144 0.1466
588.649279108519 0.0948
588.67613986396 0.1466
588.703001148456 0.069
588.729862961997 0.1034
588.756725304573 0.1638
588.783588176172 0.0776
588.810451576785 0.1207
588.837315506402 0.0345
588.864179965011 0.1121
588.891044952603 0.1552
588.917910469166 0.181
588.944776514692 0.1379
588.971643089168 0.0517
588.998510192585 0.0172
589.025377824933 0.069
589.052245986201 0.0517
589.079114676378 0.0345
589.105983895454 0.0517
589.132853643419 0.0517
589.159723920263 0.0431
589.186594725974 0.0862
589.213466060543 0.25
589.24033792396 0.2759
589.267210316212 0.2931
589.294083237292 0.1552
589.320956687187 0
589.347830665888 0.0948
589.374705173384 0.0172
589.401580209665 0.0345
589.42845577472 0.0259
589.45533186854 0.0345
589.482208491112 0.0172
589.509085642429 0.0345
589.535963322478 0.0172
589.562841531249 0.0172
589.589720268732 0.1293
589.616599534917 0.0948
589.643479329794 0.1552
589.670359653351 0.3793
589.697240505578 0.4397
589.724121886466 0.3966
589.751003796003 0.2069
589.77788623418 0.1293
589.804769200986 0.0862
589.83165269641 0.0862
589.858536720442 0.0517
589.885421273072 0.0345
589.91230635429 0.0172
589.939191964084 0.0862
589.966078102446 0.0172
589.992964769363 0.069
590.019851964826 0.0345
590.046739688825 0.0345
590.073627941349 0.0172
590.100516722387 0.0345
590.12740603193 0.1379
590.154295869967 0.25
590.181186236487 0.3793
590.208077131481 0.3966
590.234968554937 0.2155
590.261860506846 0.2155
590.288752987197 0.3276
590.31564599598 0.2586
590.342539533184 0.0862
590.369433598798 0.0345
590.396328192814 0.0172
590.42322331522 0
590.450118966005 0.0948
590.47701514516 0.069
590.503911852674 0.0603
590.530809088537 0.1466
590.557706852738 0.2241
590.584605145268 0.1552
590.611503966114 0.1638
590.638403315269 0.0948
590.66530319272 0.2414
590.692203598457 0.319
590.71910453247 0.2155
590.74600599475 0.1552
590.772907985285 0.1207
590.799810504064 0.2069
590.826713551079 0.1466
590.853617126318 0
590.880521229771 0.1983
590.907425861427 0.1207
590.934331021277 0.1638
590.96123670931 0.1983
590.988142925515 0.0948
591.015049669882 0.0172
591.041956942401 0.0517
591.068864743062 0.0172
591.095773071853 0
591.122681928766 0.0345
591.149591313789 0.0431
591.176501226911 0.1552
591.203411668124 0.2414
591.230322637416 0.4224
591.257234134776 0.3966
591.284146160196 0.2931
591.311058713663 0.3707
591.337971795169 0.2328
591.364885404702 0.0172
591.391799542252 0.0517
591.41871420781 0.0345
591.445629401363 0.0517
591.472545122903 0.0172
591.499461372419 0.1983
591.5263781499 0.1724
591.553295455336 0.1207
591.580213288717 0.0862
591.607131650033 0.1293
591.634050539272 0.0862
591.660969956426 0.1897
591.687889901482 0.0517
591.714810374432 0.0776
591.741731375264 0.1034
591.768652903969 0.0948
591.795574960536 0.1466
591.822497544955 0.0603
591.849420657214 0.1034
591.876344297305 0.1034
591.903268465217 0.1207
591.930193160939 0.1121
591.95711838446 0.1293
591.984044135772 0.1293
592.010970414863 0.0172
592.037897221722 0.0862
592.064824556341 0.0776
592.091752418708 0
592.118680808813 0.0776
592.145609726645 0.0603
592.172539172194 0.1121
592.199469145451 0.1724
592.226399646404 0.1638
592.253330675044 0.0862
592.28026223136 0.2328
592.307194315341 0.0862
592.334126926977 0.0172
592.361060066259 0
592.387993733175 0.0172
592.414927927716 0
592.44186264987 0
592.468797899629 0.0172
592.49573367698 0.0517
592.522669981915 0.0517
592.549606814423 0.0862
592.576544174492 0.0948
592.603482062114 0.0172
592.630420477278 0.069
592.657359419973 0
592.684298890189 0.1552
592.711238887916 0.1552
592.738179413143 0.1379
592.765120465861 0.0776
592.792062046058 0.1034
592.819004153725 0.2069
592.845946788851 0.3707
592.872889951426 0.2845
592.89983364144 0.1121
592.926777858881 0.3017
592.953722603741 0.3793
592.980667876008 0.4569
593.007613675673 0.2069
593.034560002724 0.431
593.061506857152 0.7759
593.088454238947 1.2328
593.115402148097 1.2155
593.142350584594 1.2069
593.169299548426 0.6207
593.196249039582 0.7155
593.223199058054 0.8448
593.25014960383 0.7672
593.2771006769 0.9828
593.304052277255 1.3017
593.331004404883 1.1207
593.357957059774 0.75
593.384910241918 0.5259
593.411863951304 0.2759
593.438818187924 0.3966
593.465772951765 0.431
593.492728242817 0.1983
593.519684061072 0.1552
593.546640406517 0.0776
593.573597279143 0.1638
593.60055467894 0.1121
593.627512605897 0.0948
593.654471060004 0.1121
593.681430041251 0.2155
593.708389549627 0.2931
593.735349585122 0.3879
593.762310147725 0.5431
593.789271237428 0.7241
593.816232854218 0.8534
593.843194998086 0.75
593.870157669022 0
593.897120867015 0.6293
593.924084592055 0.5259
593.951048844132 0.5517
593.978013623235 0.2586
594.004978929354 0.1897
594.031944762479 0.0517
594.0589111226 0.2155
594.085878009705 0.4828
594.112845423786 0.7845
594.139813364832 0.7155
594.166781832831 0.4569
594.193750827775 0.1034
594.220720349653 0.3966
594.247690398454 0.5862
594.274660974168 0.6638
594.301632076785 0.5603
594.328603706295 0.4397
594.355575862687 0.2759
594.382548545952 0.2155
594.409521756078 0.1466
594.436495493055 0.0517
594.463469756874 0.0172
594.490444547524 0.0517
594.517419864995 0.0345
594.544395709276 0.1121
594.571372080357 0.2586
594.598348978227 0.2155
594.625326402878 0.1379
594.652304354298 0.0603
594.679282832476 0.0517
594.706261837404 0.0517
594.73324136907 0.0603
594.760221427464 0.0862
594.787202012576 0.1724
594.814183124395 0.1207
594.841164762912 0.0948
594.868146928116 0.1034
594.895129619997 0.1121
594.922112838544 0.1983
594.949096583748 0.1552
594.976080855598 0.0948
595.003065654083 0.0776
595.030050979194 0.2069
595.05703683092 0.25
595.084023209251 0.5259
595.111010114177 0.5431
595.137997545687 0.3707
595.164985503771 0.2155
595.191973988419 0.1207
595.218962999621 0.2759
595.245952537366 0.2672
595.272942601644 0.319
595.299933192445 0.1638
595.326924309758 0.1552
595.353915953574 0.0172
595.380908123881 0
595.407900820671 0.0345
595.434894043932 0.0345
595.461887793654 0.0172
595.488882069827 0
595.515876872441 0
595.542872201486 0.0345
595.56986805695 0.069
595.596864438825 0.1121
595.623861347099 0.1724
595.650858781763 0.1379
595.677856742806 0.0517
595.704855230218 0.0948
595.731854243988 0.0603
595.758853784107 0.0948
595.785853850564 0.069
595.812854443349 0.069
595.839855562452 0.0776
595.866857207862 0.1207
595.89385937957 0.0172
595.920862077564 0.069
595.947865301835 0.1293
595.974869052372 0.1379
596.001873329166 0.1379
596.028878132206 0.0776
596.055883461481 0.1034
596.082889316982 0.2155
596.109895698697 0.1552
596.136902606618 0.1034
596.163910040734 0.1121
596.190918001034 0.2241
596.217926487508 0.2328
596.244935500147 0.4914
596.271945038938 0.5776
596.298955103874 0.5086
596.325965694943 0.2328
596.352976812135 0.1207
596.379988455439 0.0172
596.407000624846 0
596.434013320346 0
596.461026541927 0.0345
596.488040289581 0.1034
596.515054563296 0.0517
596.542069363062 0.0517
596.56908468887 0.25
596.596100540708 0.3017
596.623116918567 0.1293
596.650133822436 0.1379
596.677151252306 0.1034
596.704169208166 0.0517
596.731187690005 0.0862
596.758206697814 0.1379
596.785226231582 0.2241
596.8122462913 0.1983
596.839266876956 0.0948
596.86628798854 0
596.893309626043 0.1207
596.920331789454 0.1293
596.947354478763 0.1552
596.97437769396 0.2155
597.001401435034 0.1034
597.028425701976 0.0517
597.055450494774 0.1034
597.08247581342 0.0862
597.109501657901 0.1034
597.13652802821 0.1638
597.163554924334 0.1466
597.190582346264 0.1638
597.21761029399 0.25
597.244638767501 0.25
597.271667766788 0.2672
597.298697291839 0.3621
597.325727342646 0.2845
597.352757919197 0.069
597.379789021482 0
597.406820649491 0.0345
597.433852803215 0
597.460885482642 0
597.487918687763 0.069
597.514952418567 0.0517
597.541986675044 0.0948
597.569021457184 0.0603
597.596056764976 0.1207
597.623092598411 0.181
597.650128957479 0.181
597.677165842168 0.1466
597.704203252469 0.1121
597.731241188372 0.1293
597.758279649866 0.0517
597.785318636941 0.1466
597.812358149587 0.1207
597.839398187794 0.0172
597.866438751552 0.0172
597.89347984085 0
597.920521455678 0.1034
597.947563596026 0.1121
597.974606261884 0.1121
598.001649453242 0
598.028693170089 0.0172
598.055737412414 0.069
598.082782180209 0.0172
598.109827473463 0.0862
598.136873292165 0.1121
598.163919636306 0.1121
598.190966505874 0.1207
598.218013900861 0.1379
598.245061821255 0.3017
598.272110267047 0.3103
598.299159238226 0.2845
598.326208734783 0
598.353258756706 0.0948
598.380309303986 0
598.407360376613 0
598.434411974576 0.0172
598.461464097866 0
598.488516746471 0.0345
598.515569920382 0.069
598.542623619589 0.0517
598.569677844081 0.0259
598.596732593848 0.0431
598.623787868881 0.0603
598.650843669168 0.1034
598.6778999947 0.0603
598.704956845466 0.0517
598.732014221457 0.0862
598.759072122662 0.1034
598.78613054907 0.1207
598.813189500673 0.0345
598.840248977459 0.0603
598.867308979418 0.069
598.894369506541 0.069
598.921430558817 0.1207
598.948492136235 0.1207
598.975554238786 0.069
599.00261686646 0.0862
599.029680019245 0.0517
599.056743697133 0.0517
599.083807900113 0
599.110872628174 0.0172
599.137937881307 0.0345
599.165003659502 0.0172
599.192069962747 0.0948
599.219136791034 0.0948
599.246204144352 0.1552
599.27327202269 0.2069
599.300340426038 0.2759
599.327409354387 0.0776
599.354478807727 0.0517
599.381548786046 0
599.408619289335 0
599.435690317583 0
599.462761870781 0
599.489833948919 0.0345
599.516906551985 0.0345
599.54397967997 0.2845
599.571053332865 0.4914
599.598127510658 0.6724
599.625202213339 0.3966
599.652277440899 0.25
599.679353193326 0.2845
599.706429470612 0.3017
599.733506272745 0.2155
599.760583599716 0.1466
599.787661451515 0
599.81473982813 0.1034
599.841818729554 0.069
599.868898155773 0.1207
599.89597810678 0.2328
599.923058582564 0.4569
599.950139583113 0.6034
599.97722110842 0.4397
600.004303158472 0.1983
600.03138573326 0.1207
600.058468832775 0.0776
600.085552457004 0.0948
600.11263660594 0.0259
600.139721279571 0.0345
600.166806477887 0.0603
600.193892200878 0.2586
600.220978448534 0.3017
600.248065220845 0.4224
600.2751525178 0.4914
600.30224033939 0.2069
600.329328685604 0.1897
600.356417556432 0.1121
600.383506951865 0.1121
600.410596871891 0.0345
600.437687316501 0.0431
600.464778285684 0.0431
600.491869779431 0.0603
600.518961797731 0
600.546054340574 0.0517
600.57314740795 0.1034
600.60024099985 0.1552
600.627335116261 0.1121
600.654429757175 0.1034
600.681524922582 0.0862
600.70862061247 0.1983
600.735716826831 0.0776
600.762813565654 0.181
600.789910828929 0.2414
600.817008616645 0.2759
600.844106928793 0.3448
600.871205765362 0.2069
600.898305126343 0.3017
600.925405011724 0.3879
600.952505421497 0.2586
600.97960635565 0.1207
601.006707814174 0.0948
601.033809797059 0.069
601.060912304294 0.0259
601.088015335869 0.0517
601.115118891774 0.069
601.142222972 0.0517
601.169327576535 0.0948
601.19643270537 0.25
601.223538358495 0
601.250644535899 0.4483
601.277751237572 0.5948
601.304858463505 0.6293
601.331966213687 0.431
601.359074488108 0.3879
601.386183286757 0.2069
601.413292609625 0.0517
601.440402456702 0.0603
601.467512827978 0
601.494623723441 0
601.521735143083 0.0172
601.548847086893 0.0776
601.575959554861 0.0776
601.603072546976 0.1121
601.63018606323 0.25
601.657300103611 0.0776
601.684414668109 0.1121
601.711529756715 0.0776
601.738645369417 0.1379
601.765761506207 0.2155
601.792878167074 0.1638
601.819995352008 0.1724
601.847113060998 0.1293
601.874231294035 0.1379
601.901350051109 0.0517
601.928469332209 0.1293
601.955589137325 0.0431
601.982709466447 0.0776
602.009830319566 0.0776
602.03695169667 0.0517
602.06407359775 0
602.091196022795 0.0172
602.118318971797 0.0345
602.145442444743 0.0172
602.172566441625 0.1724
602.199690962433 0.069
602.226816007155 0.2069
602.253941575782 0.1724
602.281067668305 0.0862
602.308194284712 0.2069
602.335321424993 0.0517
602.36244908914 0.0517
602.38957727714 0.0172
602.416705988985 0.0431
602.443835224665 0.0517
602.470964984168 0.0345
602.498095267485 0
602.525226074607 0.0172
602.552357405522 0.0172
602.579489260221 0.0172
602.606621638694 0.0172
602.63375454093 0.0776
602.660887966919 0
602.688021916652 0.0862
602.715156390118 0.1121
602.742291387307 0.0603
602.76942690821 0.0345
602.796562952815 0.0517
602.823699521113 0.0862
602.850836613093 0.0345
602.877974228747 0.069
602.905112368062 0
602.93225103103 0.1724
602.959390217641 0.1552
602.986529927884 0.1466
603.013670161749 0.069
603.040810919226 0.0345
603.067952200305 0.0172
603.095094004975 0
603.122236333228 0
603.149379185052 0.0345
603.176522560438 0.0517
603.203666459376 0.1034
603.230810881854 0.0776
603.257955827864 0.1034
603.285101297396 0.2069
603.312247290438 0.1466
603.339393806982 0.0776
603.366540847016 0.0345
603.393688410532 0.069
603.420836497518 0.0172
603.447985107965 0.0431
603.475134241863 0.0172
603.502283899201 0.0172
603.529434079969 0
603.556584784158 0.0948
603.583736011758 0.0172
603.610887762757 0.1034
603.638040037147 0.0517
603.665192834917 0.0172
603.692346156056 0.0431
603.719500000556 0
603.746654368405 0.0172
603.773809259594 0
603.800964674113 0.069
603.828120611952 0.0172
603.8552770731 0.069
603.882434057547 0.0172
603.909591565284 0.1034
603.9367495963 0.1207
603.963908150585 0.0862
603.99106722813 0.0517
604.018226828923 0.0259
604.045386952956 0
604.072547600217 0
604.099708770698 0
604.126870464387 0.0172
604.154032681274 0
604.181195421351 0.0259
604.208358684606 0.0517
604.23552247103 0.1552
604.262686780612 0.2241
604.289851613342 0.181
604.317016969211 0.1552
604.344182848208 0.0776
604.371349250323 0
604.398516175546 0.0172
604.425683623867 0
604.452851595277 0.0172
604.480020089764 0
604.507189107319 0.0517
604.534358647932 0.0172
604.561528711592 0.1983
604.588699298291 0.3103
604.615870408017 0.2845
604.64304204076 0.1034
604.670214196511 0.0862
604.69738687526 0.0603
604.724560076996 0.0172
604.751733801709 0
604.77890804939 0.0862
604.806082820027 0.069
604.833258113612 0.0345
604.860433930134 0.1379
604.887610269583 0.2931
604.91478713195 0.4569
604.941964517222 0.431
604.969142425392 0.1724
604.996320856449 0.0517
605.023499810383 0.0172
605.050679287183 0.0948
605.07785928684 0.0259
605.105039809344 0.0345
605.132220854684 0
605.159402422851 0.0948
605.186584513834 0.1724
605.213767127624 0.2759
605.24095026421 0.4397
605.268133923583 0.4483
605.295318105732 0.25
605.322502810647 0.1379
605.349688038318 0.069
605.376873788736 0
605.404060061889 0.0172
605.431246857769 0.0345
605.458434176365 0
605.485622017667 0.0259
605.512810381665 0
605.539999268349 0.0345
605.567188677708 0.1121
605.594378609734 0.1724
605.621569064415 0.1379
605.648760041743 0.1379
605.675951541705 0.0862
605.703143564294 0.0172
605.730336109498 0.0172
605.757529177308 0.069
605.784722767714 0
605.811916880705 0.0431
605.839111516272 0.0172
605.866306674404 0.0345
605.893502355092 0.0345
605.920698558325 0.1379
605.947895284093 0.0862
605.975092532387 0.1379
606.002290303196 0.0431
606.029488596511 0.0431
606.05668741232 0
606.083886750616 0.0517
606.111086611386 0.069
606.138286994621 0.0172
606.165487900312 0.0776
606.192689328448 0.0345
606.219891279019 0.1034
606.247093752015 0.1897
606.274296747426 0.2759
606.301500265242 0.1897
606.328704305453 0.1121
606.35590886805 0.0431
606.383113953021 0
606.410319560357 0.0259
606.437525690048 0.0172
606.464732342084 0.0345
606.491939516455 0.0345
606.519147213151 0.0172
606.546355432162 0.0345
606.573564173477 0.0948
606.600773437087 0.1207
606.627983222983 0.1293
606.655193531152 0.0862
606.682404361587 0
606.709615714277 0.0345
606.736827589211 0.0259
606.76403998638 0.0172
606.791252905773 0.0172
606.818466347382 0.0431
606.845680311195 0.0517
606.872894797203 0.0517
606.900109805395 0.0948
606.927325335762 0
606.954541388294 0.1466
606.98175796298 0.1638
607.008975059812 0.1552
607.036192678777 0
607.063410819867 0.0517
607.090629483072 0.0776
607.117848668382 0.0172
607.145068375786 0.0603
607.172288605275 0.0862
607.199509356838 0.069
607.226730630466 0.0431
607.253952426148 0.2069
607.281174743875 0.25
607.308397583637 0.2759
607.335620945423 0.1034
607.362844829224 0.2328
607.390069235029 0.0776
607.417294162829 0
607.444519612613 0
607.471745584372 0
607.498972078096 0.0172
607.526199093774 0.0172
607.553426631397 0.069
607.580654690954 0.0431
607.607883272436 0.2414
607.635112375832 0.1983
607.662342001133 0.0948
607.689572148329 0.0345
607.716802817409 0.0172
607.744034008364 0.0172
607.771265721183 0.0517
607.798497955858 0.1034
607.825730712376 0.0431
607.85296399073 0.0948
607.880197790908 0.0172
607.9074321129 0.069
607.934666956698 0.1379
607.96190232229 0.1379
607.989138209667 0.069
608.016374618818 0.0517
608.043611549734 0.0345
608.070849002405 0.0172
608.098086976821 0
608.125325472971 0.0345
608.152564490846 0.0345
608.179804030436 0.0603
608.207044091731 0.069
608.234284674721 0.0862
608.261525779395 0.1121
608.288767405745 0.2759
608.316009553759 0
608.343252223428 0.1638
608.370495414742 0.0172
608.397739127691 0
608.424983362265 0.0172
608.452228118454 0.0172
608.479473396248 0
608.506719195637 0.0172
608.533965516611 0.0776
608.56121235916 0.0345
608.588459723274 0.0259
608.615707608943 0.0603
608.642956016158 0.0776
608.670204944907 0.0948
608.697454395182 0.0345
608.724704366972 0.069
608.751954860268 0.0259
608.779205875058 0.0345
608.806457411334 0.0603
608.833709469086 0.1121
608.860962048302 0.0345
608.888215148974 0.0862
608.915468771092 0.0431
608.942722914645 0.0776
608.969977579623 0.0776
608.997232766017 0.1034
609.024488473817 0
609.051744703012 0.0345
609.079001453593 0.0345
609.10625872555 0.0603
609.133516518872 0.1207
609.16077483355 0.1638
609.188033669573 0.1552
609.215293026933 0.1897
609.242552905618 0.2069
609.26981330562 0.2328
609.297074226927 0.1207
609.32433566953 0.069
609.351597633419 0.0259
609.378860118584 0
609.406123125016 0.0172
609.433386652703 0
609.460650701637 0.0172
609.487915271807 0.0172
609.515180363203 0
609.542445975816 0.0431
609.569712109635 0.0517
609.59697876465 0.0431
609.624245940852 0.0862
609.65151363823 0.0603
609.678781856775 0
609.706050596476 0.0948
609.733319857324 0.0603
609.760589639309 0.1121
609.78785994242 0.069
609.815130766648 0.0862
609.842402111983 0.0345
609.869673978415 0.0603
609.896946365934 0.0517
609.92421927453 0.0345
609.951492704193 0.1724
609.978766654913 0.1121
610.00604112668 0.1121
610.033316119485 0.1379
610.060591633316 0.0517
610.087867668165 0.0172
610.115144224022 0.0517
610.142421300876 0.1207
610.169698898717 0.1034
610.196977017536 0.069
610.224255657322 0.0776
610.251534818066 0.1724
610.278814499758 0.1121
610.306094702388 0.0948
610.333375425945 0.0172
610.360656670421 0.0345
610.387938435804 0.0259
610.415220722085 0.0172
610.442503529255 0
610.469786857303 0.0172
610.497070706219 0.0345
610.524355075993 0.0603
610.551639966615 0.0345
610.578925378076 0.0172
610.606211310366 0.0345
610.633497763474 0.0345
610.66078473739 0.1466
610.688072232106 0.0603
610.71536024761 0.1121
610.742648783893 0.0948
610.769937840945 0.0862
610.797227418755 0.0603
610.824517517315 0.0172
610.851808136614 0.0345
610.879099276642 0.0172
610.90639093739 0.069
610.933683118847 0.0517
610.960975821003 0.1552
610.988269043848 0.1638
611.015562787373 0.0517
611.042857051568 0.1293
611.070151836423 0
611.097447141927 0.2328
611.124742968071 0.2155
611.152039314846 0.1638
611.17933618224 0.1466
611.206633570244 0.0603
611.233931478848 0.3362
611.261229908043 0.75
611.288528857818 1.2845
611.315828328163 1.4224
611.343128319069 1.0259
611.370428830526 0.5948
611.397729862523 0.2069
611.425031415051 0.0776
611.4523334881 0.0517
611.47963608166 0.0603
611.50693919572 0.0517
611.534242830272 0.0431
611.561546985305 0
611.588851660809 0.0345
611.616156856775 0.0517
611.643462573192 0.1466
611.67076881005 0.3534
611.698075567341 0.2672
611.725382845053 0.3017
611.752690643176 0.3966
611.779998961702 0.681
611.80730780062 0.9655
611.834617159919 0.5086
611.861927039591 0.2241
611.889237439625 0.0776
611.916548360011 0.0776
611.94385980074 0.0776
611.971171761802 0.1034
611.998484243186 0.2328
612.025797244883 0.2759
612.053110766882 0.1207
612.080424809175 0.1121
612.10773937175 0.1552
612.135054454599 0.2069
612.162370057711 0.1466
612.189686181076 0.069
612.217002824685 0.069
612.244319988527 0.181
612.271637672593 0.3879
612.298955876872 0.3793
612.326274601356 0.2328
612.353593846033 0.0948
612.380913610895 0.0345
612.40823389593 0.0259
612.43555470113 0
612.462876026484 0.0517
612.490197871982 0.0172
612.517520237615 0.0172
612.544843123373 0.0345
612.572166529246 0.0172
612.599490455223 0.069
612.626814901296 0.0172
612.654139867453 0.0603
612.681465353686 0.0431
612.708791359984 0.0603
612.736117886337 0.069
612.763444932736 0.0517
612.790772499171 0.1121
612.818100585632 0.1379
612.845429192108 0.1466
612.87275831859 0.0517
612.900087965069 0.0172
612.927418131533 0.0345
612.954748817974 0.1034
612.982080024382 0.0172
613.009411750746 0
613.036743997056 0.0517
613.064076763304 0.0345
613.091410049478 0.0517
613.11874385557 0.0172
613.146078181569 0.0948
613.173413027464 0.0517
613.200748393248 0.0345
613.228084278909 0.1207
613.255420684437 0.1379
613.282757609823 0.0948
613.310095055057 0.1897
613.33743302013 0.0517
613.36477150503 0.0172
613.392110509748 0
613.419450034275 0
613.446790078601 0.0172
613.474130642715 0.0172
613.501471726608 0
613.528813330269 0.0517
613.55615545369 0.069
613.58349809686 0.069
613.610841259769 0.0517
613.638184942408 0.0862
613.665529144766 0.0776
613.692873866833 0.1207
613.720219108601 0.1466
613.747564870058 0.069
613.774911151196 0
613.802257952004 0.069
613.829605272472 0.0517
613.85695311259 0.0603
613.88430147235 0.0517
613.911650351739 0.0862
613.93899975075 0.1897
613.966349669372 0.1724
613.993700107594 0.1724
614.021051065409 0.2586
614.048402542804 0.3448
614.075754539771 0.2328
614.1031070563 0.0776
614.13046009238 0.0948
614.157813648003 0.1121
614.185167723158 0.0776
614.212522317835 0.1207
614.239877432024 0.181
614.267233065716 0.1638
614.2945892189 0.0948
614.321945891567 0.1034
614.349303083708 0.0431
614.376660795311 0.0172
614.404019026368 0
614.431377776868 0
614.458737046801 0
614.486096836159 0.0345
614.51345714493 0.0345
614.540817973105 0.0172
614.568179320674 0
614.595541187628 0.0345
614.622903573956 0.0776
614.650266479648 0.0862
614.677629904695 0.0862
614.704993849088 0.0431
614.732358312815 0.069
614.759723295867 0.0172
614.787088798235 0.0862
614.814454819908 0.0776
614.841821360877 0.0431
614.869188421132 0.1379
614.896556000662 0.1034
614.923924099459 0.069
614.951292717512 0.0345
614.978661854812 0.2069
615.006031511348 0.1552
615.03340168711 0.1724
615.06077238209 0.1293
615.088143596277 0.0948
615.115515329661 0
615.142887582232 0.1121
615.170260353981 0.1379
615.197633644898 0.1983
615.225007454972 0.1207
615.252381784195 0.0862
615.279756632556 0.1034
615.307132000045 0.2241
615.334507886652 0.1638
615.361884292369 0.069
615.389261217184 0.0172
615.416638661088 0
615.444016624071 0
615.471395106124 0.0172
615.498774107236 0
615.526153627398 0.0603
615.5535336666 0.0862
615.580914224831 0.0259
615.608295302083 0.0259
615.635676898345 0.1034
615.663059013608 0.069
615.690441647862 0.0776
615.717824801096 0.069
615.745208473302 0.069
615.772592664468 0.0517
615.799977374586 0.1034
615.827362603646 0.2069
615.854748351637 0.1034
615.88213461855 0.1207
615.909521404376 0.1293
615.936908709104 0.0948
615.964296532724 0.0948
615.991684875226 0.1293
616.019073736602 0.1121
616.046463116841 0.1121
616.073853015932 0.069
616.101243433867 0.0431
616.128634370636 0.0948
616.156025826228 0.1034
616.183417800634 0.319
616.210810293844 0.2845
616.238203305849 0.5431
616.265596836638 0.3793
616.292990886201 0.3793
616.32038545453 0.2845
616.347780541613 0.1379
616.375176147441 0.0603
616.402572272005 0.0172
616.429968915294 0
616.4573660773 0
616.48476375801 0.0345
616.512161957418 0
616.539560675511 0.0431
616.566959912281 0.0517
616.594359667717 0.181
616.621759941811 0.1897
616.649160734551 0.3621
616.676562045929 0.2328
616.703963875934 0.1034
616.731366224557 0.0948
616.758769091787 0.0862
616.786172477616 0.1034
616.813576382033 0.0603
616.840980805028 0.0603
616.868385746592 0.0862
616.895791206714 0.1552
616.923197185386 0.1293
616.950603682597 0.25
616.978010698337 0.2328
617.005418232597 0.1638
617.032826285366 0.0776
617.060234856636 0.0259
617.087643946396 0.0431
617.115053554636 0.0517
617.142463681347 0.0776
617.169874326518 0.0603
617.19728549014 0.1379
617.224697172204 0.2672
617.252109372699 0.3534
617.279522091616 0.3448
617.306935328944 0.4569
617.334349084675 0.2155
617.361763358798 0.0862
617.389178151303 0.0517
617.41659346218 0
617.444009291421 0.0345
617.471425639014 0.0517
617.498842504951 0.0431
617.526259889222 0.0259
617.553677791816 0.0172
617.581096212723 0.0776
617.608515151935 0.0776
617.635934609442 0.1034
617.663354585232 0.0517
617.690775079298 0.1724
617.718196091628 0.2931
617.745617622214 0.6207
617.773039671045 0
617.800462238111 0.8534
617.827885323403 0.7155
617.855308926911 0.431
617.882733048626 0.1034
617.910157688537 0.1034
617.937582846634 0.1121
617.965008522909 0.1207
617.99243471735 0.069
618.019861429949 0.0603
618.047288660696 0.0517
618.07471640958 0.0603
618.102144676592 0
618.129573461722 0
618.157002764961 0.0517
618.184432586298 0.0603
618.211862925724 0.1466
618.239293783229 0.2069
618.266725158804 0.5
618.294157052438 0.681
618.321589464122 0.5603
618.349022393845 0.1897
618.3764558416 0.0431
618.403889807374 0.0603
618.431324291159 0.0259
618.458759292945 0.0345
618.486194812722 0.0345
618.51363085048 0.0172
618.54106740621 0.0345
618.568504479902 0
618.595942071546 0.0345
618.623380181132 0.1466
618.65081880865 0.0431
618.678257954091 0.1034
618.705697617446 0.1121
618.733137798703 0.1034
618.760578497854 0.2155
618.788019714888 0.2672
618.815461449796 0.1897
618.842903702569 0.1552
618.870346473196 0.1897
618.897789761667 0.2328
618.925233567973 0.2586
618.952677892105 0.6293
618.980122734052 0.3879
619.007568093804 0.4483
619.035013971352 0.1552
619.062460366686 0.0948
619.089907279796 0.0172
619.117354710673 0
619.144802659306 0.0345
619.172251125687 0.0431
619.199700109804 0.1724
619.22714961165 0.1466
619.254599631212 0.2069
619.282050168483 0.1983
619.309501223452 0.2759
619.33695279611 0.2241
619.364404886446 0.2069
619.391857494451 0.0862
619.419310620116 0
619.44676426343 0.0345
619.474218424383 0
619.501673102966 0.0172
619.52912829917 0.0172
619.556584012984 0.0172
619.584040244399 0
619.611496993405 0.069
619.638954259992 0.1552
619.66641204415 0.1293
619.69387034587 0.2931
619.721329165142 0.0862
619.748788501956 0.069
619.776248356302 0.069
619.803708728172 0.069
619.831169617554 0.0431
619.85863102444 0.0345
619.886092948818 0.0862
619.913555390681 0.0948
619.941018350018 0.1121
619.968481826819 0.2672
619.995945821074 0.2759
620.023410332774 0.2241
620.05087536191 0.0603
620.07834090847 0.0517
620.105806972446 0
620.133273553828 0.0172
620.160740652606 0.0172
620.18820826877 0.0776
620.215676402311 0.069
620.243145053218 0.319
620.270614221483 0.2845
620.298083907095 0.1638
620.325554110045 0.2069
620.353024830323 0.181
620.380496067919 0.0517
620.407967822823 0
620.435440095026 0.0345
620.462912884518 0.0259
620.49038619129 0
620.51786001533 0
620.545334356631 0.0172
620.572809215181 0.0345
620.600284590972 0
620.627760483994 0.0776
620.655236894236 0.1121
620.68271382169 0.1466
620.710191266345 0.0603
620.737669228192 0.069
620.76514770722 0.0517
620.792626703421 0.0517
620.820106216785 0
620.847586247301 0.069
620.87506679496 0.0345
620.902547859753 0.0948
620.930029441669 0.1379
620.957511540699 0.1552
620.984994156833 0.1379
621.012477290062 0.2155
621.039960940375 0.1034
621.067445107764 0.0431
621.094929792217 0.0345
621.122414993727 0.0776
621.149900712282 0.0345
621.177386947873 0.1121
621.204873700491 0.1034
621.232360970125 0.1207
621.259848756766 0.0517
621.287337060405 0.1121
621.314825881031 0.1897
621.342315218635 0.1379
621.369805073208 0.0172
621.397295444738 0
621.424786333217 0
621.452277738636 0.0259
621.479769660983 0
621.50726210025 0.0345
621.534755056427 0.0345
621.562248529504 0.0345
621.589742519472 0.1121
621.61723702632 0.1121
621.644732050039 0.1034
621.67222759062 0.0172
621.699723648052 0
621.727220222326 0.0431
621.754717313432 0.0603
621.782214921361 0.0948
621.809713046102 0.0172
621.837211687647 0.0172
621.864710845985 0.0603
621.892210521106 0.0862
621.919710713002 0.1552
621.947211421662 0.3017
621.974712647076 0.5603
622.002214389235 0.2759
622.029716648129 0.1897
622.057219423749 0.069
622.084722716085 0.0431
622.112226525126 0.0172
622.139730850864 0.0345
622.167235693289 0.0172
622.19474105239 0.0172
622.222246928159 0.1638
622.249753320585 0.2931
622.27726022966 0.6724
622.304767655372 0.3448
622.332275597713 0.2069
622.359784056672 0.1207
622.387293032241 0.0345
622.414802524409 0.0517
622.442312533167 0.0345
622.469823058505 0.069
622.497334100413 0.0345
622.524845658882 0.0259
622.552357733901 0.0776
622.579870325462 0.1552
622.607383433555 0.2414
622.634897058169 0.3017
622.662411199295 0.1379
622.689925856924 0.0431
622.717441031046 0.0776
622.744956721651 0
622.772472928729 0
622.799989652271 0
622.827506892267 0.1121
622.855024648708 0.0948
622.882542921583 0.0948
622.910061710883 0.0431
622.937581016599 0.1121
622.96510083872 0.1379
622.992621177237 0
623.02014203214 0.0776
623.04766340342 0.0776
623.075185291067 0
623.102707695071 0.069
623.130230615423 0.0345
623.157754052113 0.0517
623.18527800513 0.0431
623.212802474467 0.0948
623.240327460112 0.069
623.267852962056 0.0776
623.29537898029 0.069
623.322905514803 0.0517
623.350432565587 0.0345
623.377960132631 0.0345
623.405488215926 0
623.433016815462 0.0172
623.46054593123 0.0172
623.488075563219 0.0172
623.51560571142 0.0172
623.543136375824 0.0172
623.570667556421 0.0172
623.5981992532 0.0603
623.625731466154 0.0517
623.65326419527 0.0517
623.680797440542 0.0259
623.708331201957 0.0345
623.735865479507 0.0517
623.763400273182 0.0603
623.790935582973 0
623.818471408869 0.0345
623.846007750862 0.0172
623.87354460894 0.0431
623.901081983096 0.0345
623.928619873319 0.0172
623.956158279599 0.0517
623.983697201927 0.1034
624.011236640293 0.0431
624.038776594688 0.0259
624.066317065101 0.0345
624.093858051523 0
624.121399553945 0.0172
624.148941572357 0.0517
624.176484106749 0.0517
624.204027157111 0.0345
624.231570723434 0.0603
624.259114805709 0.0776
624.286659403924 0
624.314204518072 0.0776
624.341750148142 0.0172
624.369296294125 0.0172
624.39684295601 0.0517
624.424390133788 0
624.45193782745 0.0172
624.479486036987 0.0172
624.507034762387 0.0172
624.534584003642 0
624.562133760742 0
624.589684033678 0.0172
624.617234822439 0.069
624.644786127016 0.1466
624.6723379474 0.069
624.69989028358 0.0172
624.727443135547 0.0517
624.754996503292 0.0172
624.782550386804 0.0431
624.810104786075 0.0345
624.837659701094 0.069
624.865215131852 0.0517
624.89277107834 0.0517
624.920327540546 0.0776
624.947884518463 0.069
624.97544201208 0.0517
625.003000021388 0.069
625.030558546377 0.0948
625.058117587037 0.1207
625.085677143358 0.1379
625.113237215332 0
625.140797802949 0.0776
625.168358906198 0.181
625.19592052507 0.3534
625.223482659556 1.3966
625.251045309646 2.75
625.27860847533 4.7241
625.306172156598 3.5948
625.333736353442 1.3017
625.36130106585 0.3276
625.388866293815 0.181
625.416432037326 0.0948
625.443998296373 0.1552
625.471565070947 0.1466
625.499132361038 0.1379
625.526700166636 0.1034
625.554268487733 0
625.581837324318 0.1897
625.609406676381 0.1552
625.636976543914 0.1552
625.664546926905 0.1034
625.692117825347 0.2672
625.719689239229 0.4741
625.747261168541 1.1293
625.774833613274 1.7931
625.802406573418 2.8276
625.829980048964 2.0172
625.857554039903 0.7069
625.885128546223 0.1983
625.912703567916 0.1379
625.940279104972 0.181
625.967855157382 0.1207
625.995431725136 0.0862
626.023008808224 0.1638
626.050586406636 0.1466
626.078164520364 0.1638
626.105743149397 0.0517
626.133322293725 0.0948
626.16090195334 0.0776
626.188482128231 0.0431
626.21606281839 0.2241
626.243644023805 0.4052
626.271225744469 0.9741
626.29880798037 1.0345
626.3263907315 0.6897
626.353973997849 0.2672
626.381557779406 0.1552
626.409142076164 0.0431
626.436726888111 0.0517
626.464312215239 0.0345
626.491898057538 0.1121
626.519484414997 0.1638
626.547071287609 0.1638
626.574658675362 0.2845
626.602246578247 0.25
626.629834996256 0.0517
626.657423929377 0.0948
626.685013377602 0.0603
626.71260334092 0.1466
626.740193819323 0.1293
626.767784812801 0.2586
626.795376321343 0.3793
626.822968344941 0
626.850560883585 0.1552
626.878153937265 0.1034
626.905747505972 0.3707
626.933341589696 0.4914
626.960936188427 0.2155
626.988531302156 0.1552
627.016126930873 0.0948
627.043723074569 0.1207
627.071319733234 0.0345
627.098916906858 0.0172
627.126514595432 0.0431
627.154112798946 0.0345
627.181711517391 0.0862
627.209310750757 0.1897
627.236910499034 0.2759
627.264510762213 0.4052
627.292111540285 0.3448
627.319712833239 0.1724
627.347314641066 0.1466
627.374916963756 0.0172
627.4025198013 0.0172
627.430123153689 0.0517
627.457727020912 0.0345
627.48533140296 0.0431
627.512936299823 0.0948
627.540541711493 0.2155
627.568147637958 0.2328
627.59575407921 0.1897
627.62336103524 0.1207
627.650968506037 0.1379
627.678576491592 0.1207
627.706184991895 0.0862
627.733794006937 0.1034
627.761403536708 0.1983
627.789013581198 0.1638
627.816624140399 0.1293
627.8442352143 0.2931
627.871846802891 1
627.899458906164 3.4397
627.927071524108 10.7759
627.954684656715 15.1034
627.982298303974 7.2672
628.009912465876 2.1034
628.037527142411 1.1638
628.06514233357 0.6121
628.092758039342 0
628.12037425972 0.4655
628.147990994692 0.4052
628.17560824425 0.319
628.203226008383 0.3793
628.230844287083 1.3966
628.25846308034 5
628.286082388143 12.5948
628.313702210484 14.7845
628.341322547353 6.2069
628.36894339874 1.7586
628.396564764636 0.8103
628.424186645031 0.6466
628.451809039915 0.431
628.47943194928 0.3362
628.507055373115 0.3448
628.534679311411 0.4655
628.562303764159 0.9483
628.589928731348 3.2759
628.617554212969 7.3621
628.645180209012 7.2672
628.672806719469 2.7931
628.70043374433 0.9138
628.728061283584 0.4569
628.755689337222 0.4569
628.783317905235 0.2241
628.810946987614 0.1983
628.838576584347 0.1638
628.866206695427 0.3276
628.893837320844 0.6379
628.921468460587 1.7414
628.949100114648 3.1121
628.976732283016 3.0431
629.004364965683 1.1983
629.031998162638 0.4224
629.059631873872 0.2931
629.087266099376 0.1552
629.11490083914 0.1293
629.142536093154 0.0603
629.170171861409 0.1724
629.197808143896 0.1897
629.225444940604 0.4655
629.253082251524 0.7845
629.280720076647 1.2155
629.308358415963 0.8879
629.335997269462 0.3448
629.363636637135 0
629.391276518973 0.1638
629.418916914965 0.1379
629.446557825103 0.1121
629.474199249376 0.0345
629.501841187775 0.0259
629.529483640291 0.0862
629.557126606914 0.0345
629.584770087635 0.1379
629.612414082443 0.3879
629.64005859133 0.4224
629.667703614286 0.3793
629.695349151301 0.1121
629.722995202366 0.0603
629.75064176747 0.0431
629.778288846606 0.1034
629.805936439762 0.0603
629.83358454693 0.0345
629.8612331681 0.0345
629.888882303263 0.1121
629.916531952408 0.181
629.944182115527 0.2672
629.971832792609 0.2759
629.999483983646 0.1121
630.027135688627 0.069
630.054787907544 0.0517
630.082440640386 0.0172
630.110093887144 0.069
630.137747647809 0.0345
630.16540192237 0.0948
630.19305671082 0.0776
630.220712013147 0.181
630.248367829342 0.1379
630.276024159396 0.2241
630.3036810033 0.1466
630.331338361043 0.0776
630.358996232617 0.0345
630.386654618011 0.0345
630.414313517216 0.0172
630.441972930223 0
630.469632857022 0.0603
630.497293297603 0.0172
630.524954251958 0.069
630.552615720076 0.069
630.580277701947 0.1121
630.607940197563 0
630.635603206915 0.1293
630.663266729991 0.0172
630.690930766783 0.0603
630.718595317281 0.0517
630.746260381476 0.0345
630.773925959359 0.0172
630.801592050919 0.0172
630.829258656147 0.0776
630.856925775033 0.0345
630.884593407569 0.0517
630.912261553744 0.0259
630.93993021355 0.2241
630.967599386976 0.0862
630.995269074012 0.0948
631.02293927465 0.0517
631.050609988881 0.0862
631.078281216693 0.0345
631.105952958079 0
631.133625213027 0.0603
631.16129798153 0.0517
631.188971263577 0.0517
631.216645059159 0.1207
631.244319368265 0.2759
631.271994190888 0.4914
631.299669527017 0.7328
631.327345376643 0.6293
631.355021739755 0.3103
631.382698616346 0.0517
631.410376006404 0.0862
631.438053909921 0.2069
631.465732326888 0.1121
631.493411257293 0.1121
631.52109070113 0.0431
631.548770658386 0.1552
631.576451129053 0.1379
631.604132113122 0.4224
631.631813610583 0.6034
631.659495621427 0.5603
631.687178145644 0.1207
631.714861183224 0.069
631.742544734158 0.181
631.770228798436 0.2414
631.79791337605 0.1983
631.825598466988 0
631.853284071243 0.1638
631.880970188804 0.181
631.908656819662 0.0431
631.936343963808 0.1897
631.964031621231 0.5603
631.991719791923 1.931
632.019408475873 4.8017
632.047097673073 5.5862
632.074787383513 2.4138
632.102477607183 0.7414
632.130168344074 0.4224
632.157859594177 0.3017
632.185551357481 0.2414
632.213243633977 0.6034
632.240936423657 2.3448
632.26862972651 6.1121
632.296323542526 6.8276
632.324017871697 2.8362
632.351712714013 0.7586
632.379408069464 0.4052
632.407103938041 0.4138
632.434800319734 0.3276
632.462497214534 0.5086
632.490194622432 1.9914
632.517892543417 4.9224
632.54559097748 4.4483
632.573289924613 1.6552
632.600989384805 0.5948
632.628689358047 0.3621
632.656389844329 0.3017
632.684090843642 0.319
632.711792355976 0.6638
632.739494381322 1.3879
632.767196919671 2.7845
632.794899971012 2.1034
632.822603535337 0.7845
632.850307612636 0.3362
632.8780122029 0.1552
632.905717306118 0.1207
632.933422922282 0.2328
632.961129051381 0.3621
632.988835693408 0.8621
633.01654284835 1.1466
633.044250516201 0.8362
633.07195869695 0
633.099667390587 0.2931
633.127376597103 0.1552
633.155086316489 0.0948
633.182796548735 0.1207
633.210507293831 0.1121
633.238218551769 0.5862
633.265930322538 1.8707
633.29364260613 3.4655
633.321355402534 2.6207
633.349068711741 0.9914
633.376782533742 0.2931
633.404496868527 0.2931
633.432211716086 0.0948
633.459927076412 0.1207
633.487642949493 0.1121
633.51535933532 0.181
633.543076233884 0.3707
633.570793645175 0.7069
633.598511569184 1.8103
633.626230005902 2.9569
633.653948955318 2.181
633.681668417424 0.7759
633.70938839221 0.3362
633.737108879667 0.2414
633.764829879784 0.2414
633.792551392553 0.2414
633.820273417964 0.1638
633.847995956008 0.1121
633.875719006675 0.2069
633.903442569956 0.5603
633.93116664584 1.25
633.95889123432 1.5086
633.986616335384 1.1897
634.014341949025 0.3707
634.042068075232 0.1638
634.069794713995 0.0776
634.097521865307 0.0345
634.125249529156 0.1034
634.152977705533 0.0345
634.180706394429 0.0517
634.208435595835 0.1121
634.236165309741 0.4483
634.263895536138 0.6552
634.291626275016 0
634.319357526365 0.8879
634.347089290176 0.4655
634.374821566441 0.1379
634.402554355148 0.0862
634.43028765629 0.0172
634.458021469856 0.069
634.485755795836 0.0172
634.513490634223 0.0172
634.541225985005 0
634.568961848173 0.0517
634.596698223719 0.1379
634.624435111632 0.2931
634.652172511904 0.2414
634.679910424524 0.1897
634.707648849483 0.0517
634.735387786773 0.0603
634.763127236382 0.0345
634.790867198303 0.0776
634.818607672524 0.0517
634.846348659038 0.0603
634.874090157835 0.1724
634.901832168904 0.4224
634.929574692237 0.7328
634.957317727824 0.8276
634.985061275656 0.3707
635.012805335723 0.2241
635.040549908016 0.0862
635.068294992525 0.0862
635.096040589242 0.0862
635.123786698156 0.0603
635.151533319257 0.0259
635.179280452538 0.0603
635.207028097987 0.1983
635.234776255596 0.4052
635.262524925356 0.8362
635.290274107256 0.6983
635.318023801287 0.2586
635.345774007441 0.0603
635.373524725707 0.0776
635.401275956076 0.0603
635.429027698538 0.0431
635.456779953085 0.1121
635.484532719706 0.0431
635.512285998393 0
635.540039789135 0.0517
635.567794091924 0.1724
635.59554890675 0.3793
635.623304233603 0.4569
635.651060072475 0.3966
635.678816423355 0.1724
635.706573286234 0.0603
635.734330661103 0.069
635.762088547952 0.0603
635.789846946772 0.0517
635.817605857554 0.1121
635.845365280287 0.0517
635.873125214963 0.1293
635.900885661573 0.1724
635.928646620106 0.4224
635.956408090553 0.3966
635.984170072905 0.3621
636.011932567153 0.3966
636.039695573286 0.2586
636.067459091297 0.181
636.095223121174 0.0862
636.122987662909 0.0603
636.150752716492 0
636.178518281914 0.069
636.206284359166 0.2586
636.234050948237 0.8017
636.261818049119 2.25
636.289585661802 2.4052
636.317353786277 1.3276
636.345122422535 0.3793
636.372891570565 0.1552
636.400661230358 0.0862
636.428431401906 0.1897
636.456202085198 0.2759
636.483973280225 1.1121
636.511744986978 2.5776
636.539517205448 2.6293
636.567289935624 1.3276
636.595063177498 0.819
636.62283693106 0.7069
636.6506111963 0.5431
636.67838597321 0.2328
636.70616126178 0.3621
636.733937062 0
636.76171337386 0.9483
636.789490197353 2.069
636.817267532468 1.7672
636.845045379195 0.7328
636.872823737526 0.2845
636.900602607451 0.2328
636.92838198896 0.3879
636.956161882044 0.6724
636.983942286694 0.8793
637.0117232029 0.9397
637.039504630653 1.0948
637.067286569943 0.9138
637.095069020762 0.3017
637.122851983099 0.2672
637.150635456945 0.1207
637.178419442291 0.1466
637.206203939127 0.1724
637.233988947445 0.4655
637.261774467234 0.7845
637.289560498485 1.4397
637.317347041189 1.0086
637.345134095336 0.4483
637.372921660917 0.1466
637.400709737923 0
637.428498326344 0.069
637.45628742617 0.0776
637.484077037393 0.1034
637.511867160003 0.1466
637.53965779399 0.2069
637.567448939345 0.1121
637.59524059606 0.4655
637.623032764123 0.569
637.650825443526 0.4138
637.67861863426 0.1293
637.706412336315 0.0603
637.734206549682 0.0172
637.762001274351 0.1121
637.789796510313 0.1121
637.817592257559 0.0862
637.845388516078 0.1207
637.873185285863 0
637.900982566902 0.181
637.928780359188 0
637.95657866271 0.3362
637.984377477459 0.3276
638.012176803426 0.1379
638.039976640602 0.0948
638.067776988976 0.0948
638.09557784854 0.069
638.123379219284 0.0172
638.151181101199 0.0172
638.178983494276 0.0345
638.206786398504 0.0948
638.234589813875 0.1379
638.26239374038 0.2241
638.290198178007 0.3707
638.31800312675 0.1552
638.345808586598 0.0862
638.373614557541 0.0172
638.401421039571 0.0172
638.429228032677 0
638.457035536851 0
638.484843552083 0
638.512652078365 0.0172
638.540461115685 0.0862
638.568270664035 0.0948
638.596080723406 0.1983
638.623891293788 0.1983
638.651702375173 0.1121
638.679513967549 0.0431
638.707326070909 0
638.735138685242 0.0431
638.76295181054 0.0345
638.790765446792 0.0603
638.81857959399 0.0603
638.846394252125 0.0603
638.874209421186 0.0603
638.902025101165 0.1207
638.929841292051 0.2155
638.957657993837 0.069
638.985475206511 0.1121
639.013292930066 0.1121
639.041111164491 0.0345
639.068929909777 0.0517
639.096749165916 0.0345
639.124568932896 0
639.15238921071 0.0172
639.180209999347 0.0172
639.208031298799 0.1034
639.235853109055 0.069
639.263675430107 0.1724
639.291498261946 0.2414
639.319321604561 0.2155
639.347145457944 0.0345
639.374969822085 0.0517
639.402794696974 0.0172
639.430620082603 0
639.458445978962 0.0172
639.486272386042 0.0172
639.514099303833 0.0862
639.541926732325 0.1121
639.569754671511 0.0862
639.597583121379 0.3448
639.625412081922 1.1552
639.653241553128 1.5
639.68107153499 0.8017
639.708902027498 0.3448
639.736733030642 0.2328
639.764564544413 0.2155
639.792396568801 0.569
639.820229103798 1.7414
639.848062149394 2.3966
639.875895705579 1.431
639.903729772345 0.5
639.931564349681 0.3448
639.959399437579 0.2672
639.987235036029 0.5345
640.015071145022 1.5
640.042907764548 2.6983
640.070744894599 1.3879
640.098582535164 0.4569
640.126420686234 0.2586
640.1542593478 0.2241
640.182098519853 0.4052
640.209938202384 1.2586
640.237778395382 2.069
640.265619098839 1.1983
640.293460312745 0.5
640.321302037091 0
640.349144271867 0.3103
640.376987017065 0.181
640.404830272675 0.2586
640.432674038687 0.5517
640.460518315092 1.1552
640.488363101881 0.5862
640.516208399044 0.3621
640.544054206573 0.25
640.571900524457 0.1983
640.599747352688 0.3448
640.627594691256 0.5
640.655442540152 0.7069
640.683290899365 0.1983
640.711139768888 0.1379
640.738989148711 0.1379
640.766839038824 0.1552
640.794689439218 0.2155
640.822540349884 0.2672
640.850391770811 0.2414
640.878243701992 0.2328
640.906096143417 0.1897
640.933949095076 0.2414
640.96180255696 0.2845
640.98965652906 0.25
641.017511011365 0.2155
641.045366003868 0.1724
641.073221506558 0.1724
641.101077519427 0.0862
641.128934042464 0.0345
641.156791075662 0.0172
641.184648619009 0.0345
641.212506672498 0.1034
641.240365236118 0.1897
641.26822430986 0.2328
641.296083893715 0.0948
641.323943987674 0.0431
641.351804591727 0.0172
641.379665705865 0.0172
641.407527330079 0
641.435389464359 0.0172
641.463252108695 0.0345
641.49111526308 0.0345
641.518978927503 0
641.546843101954 0.0172
641.574707786426 0.069
641.602572980908 0.0431
641.63043868539 0.1034
641.658304899865 0.0517
641.686171624321 0.0345
641.714038858751 0.0172
641.741906603144 0.1034
641.769774857492 0.0948
641.797643621785 0.0776
641.825512896013 0.0948
641.853382680168 0.0172
641.88125297424 0.0172
641.90912377822 0.0345
641.936995092098 0.0948
641.964866915865 0.0603
641.992739249512 0.1207
642.02061209303 0.1466
642.048485446408 0.1552
642.076359309639 0
642.104233682712 0.0345
642.132108565618 0
642.159983958348 0.0345
642.187859860892 0
642.215736273242 0.0345
642.243613195388 0.0862
642.27149062732 0.3621
642.29936856903 0.5603
642.327247020508 0.8793
642.355125981744 0.681
642.38300545273 0.1983
642.410885433455 0.0431
642.438765923912 0.0431
642.46664692409 0.0517
642.49452843398 0.0172
642.522410453572 0.0172
642.550292982859 0.0172
642.578176021829 0.0345
642.606059570474 0.2414
642.633943628785 0.0172
642.661828196752 0.0948
642.689713274367 0
642.717598861618 0.0431
642.745484958498 0.0345
642.773371564998 0.1724
642.801258681106 0.2069
642.829146306816 0.5259
642.857034442116 0.6034
642.884923086998 0.2155
642.912812241453 0.0862
642.940701905471 0.2328
642.968592079043 0.1466
642.996482762159 0.1207
643.024373954811 0.1293
643.052265656989 0.0776
643.080157868683 0.0948
643.108050589885 0.0862
643.135943820585 0.0862
643.163837560773 0.0431
643.191731810442 0.069
643.21962656958 0.1207
643.24752183818 0.319
643.27541761623 0.2845
643.303313903724 0.3362
643.33121070065 0.3448
643.359108007 0.2931
643.387005822765 0.1638
643.414904147934 0.0345
643.4428029825 0.0345
643.470702326452 0.0776
643.498602179781 0.1121
643.526502542478 0.0948
643.554403414534 0.0948
643.58230479594 0.0345
643.610206686685 0.181
643.638109086761 0.2586
643.666011996159 0.1034
643.693915414869 0.1121
643.721819342882 0.1034
643.749723780188 0.1293
643.77762872678 0.069
643.805534182645 0.1293
643.833440147777 0.1207
643.861346622165 0
643.889253605801 0.0172
643.917161098675 0.0948
643.945069100777 0.0259
643.972977612098 0.0862
644.00088663263 0.069
644.028796162362 0.0776
644.056706201286 0.1121
644.084616749392 0.069
644.112527806671 0.0345
644.140439373114 0.0345
644.168351448711 0.2155
644.196264033453 0.8103
644.224177127331 1.9397
644.252090730336 2.7672
644.280004842458 1.681
644.307919463688 0.6638
644.335834594016 0.4138
644.363750233434 0.2155
644.391666381933 0.0948
644.419583039502 0.069
644.447500206133 0.0776
644.475417881816 0.1207
644.503336066542 0.3017
644.531254760302 1.0862
644.559173963086 2.3017
644.587093674886 2.5259
644.615013895692 0.8966
644.642934625494 0.3621
644.670855864284 0.3017
644.698777612052 0.1034
644.726699868789 0.1034
644.754622634486 0.2155
644.782545909133 0.0862
644.810469692721 0.2672
644.83839398524 0.3362
644.866318786683 0.8534
644.894244097039 1.5948
644.922169916298 1.2069
644.950096244453 0.4741
644.978023081493 0.2845
645.005950427409 0.1034
645.033878282192 0
645.061806645833 0.0603
645.089735518322 0.0948
645.11766489965 0.069
645.145594789809 0.1034
645.173525188787 0.1638
645.201456096578 0.3621
645.22938751317 0.7155
645.257319438555 0.9655
645.285251872724 0.569
645.313184815668 0.2931
645.341118267376 0.1724
645.36905222784 0.069
645.396986697051 0.0345
645.424921674999 0.069
645.452857161675 0.0517
645.48079315707 0.0948
645.508729661174 0.1034
645.536666673979 0.2586
645.564604195474 0.3793
645.592542225652 0.3276
645.620480764502 0.1897
645.648419812015 0.0862
645.676359368182 0.0776
645.704299432994 0.0431
645.732240006442 0.1897
645.760181088516 0.1034
645.788122679206 0.1121
645.816064778505 0.1034
645.844007386402 0.0862
645.871950502888 0.1207
645.899894127954 0.1638
645.927838261592 0.2069
645.95578290379 0.1724
645.983728054541 0.1121
646.011673713835 0.0517
646.039619881662 0.0517
646.067566558014 0.0172
646.095513742882 0
646.123461436255 0.0345
646.151409638125 0.0776
646.179358348483 0
646.207307567319 0.0345
646.235257294624 0.1638
646.263207530389 0.1983
646.291158274605 0.2931
646.319109527262 0.1293
646.347061288351 0.1466
646.375013557862 0.0259
646.402966335788 0.0603
646.430919622117 0.0345
646.458873416842 0
646.486827719953 0.0345
646.514782531441 0.0603
646.542737851296 0
646.570693679509 0.069
646.59865001607 0.0862
646.626606860972 0.0345
646.654564214204 0.0431
646.682522075758 0.1121
646.710480445623 0.0948
646.738439323791 0.0431
646.766398710253 0.1293
646.794358605 0.069
646.82231900802 0.0345
646.850279919307 0.0345
646.878241338851 0
646.906203266642 0.0345
646.934165702671 0.0603
646.962128646929 0.0431
646.990092099407 0.069
647.018056060095 0.0603
647.046020528984 0.0431
647.073985506066 0.0345
647.10195099133 0
647.129916984768 0.0345
647.15788348637 0
647.185850496127 0.0948
647.21381801403 0.2241
647.24178604007 0.319
647.269754574237 0.5172
647.297723616522 0.5172
647.325693166916 0.2069
647.35366322541 0
647.381633791995 0.0517
647.409604866661 0.0345
647.437576449399 0
647.4655485402 0.0345
647.493521139054 0.0345
647.521494245953 0.069
647.549467860887 0.0172
647.577441983848 0.1121
647.605416614824 0.1983
647.633391753809 0.3793
647.661367400792 0.2931
647.689343555764 0.069
647.717320218715 0.1121
647.745297389638 0.1034
647.773275068522 0.1379
647.801253255358 0.1379
647.829231950138 0.0431
647.857211152851 0.0345
647.885190863489 0.0172
647.913171082042 0.0517
647.941151808501 0.2414
647.969133042857 0.2586
647.997114785102 0.2328
648.025097035224 0.181
648.053079793216 0.1293
648.081063059068 0
648.109046832772 0
648.137031114316 0
648.165015903694 0.0517
648.193001200894 0.0431
648.220987005909 0.0862
648.248973318729 0.2672
648.276960139344 0.2069
648.304947467746 0.1379
648.332935303925 0.1379
648.360923647872 0.069
648.388912499578 0.0172
648.416901859034 0
648.44489172623 0.0172
648.472882101157 0.0345
648.500872983807 0
648.528864374169 0.0776
648.556856272235 0.0431
648.584848677996 0.0345
648.612841591441 0.0517
648.640835012563 0.0948
648.668828941352 0.0431
648.696823377798 0.0517
648.724818321892 0.0172
648.752813773626 0
648.78080973299 0.0948
648.808806199975 0.0345
648.836803174572 0.0603
648.864800656771 0.0172
648.892798646563 0.0172
648.92079714394 0.0345
648.948796148891 0.0948
648.976795661408 0.069
649.004795681481 0
649.032796209102 0.0517
649.060797244261 0.069
649.088798786949 0.0172
649.116800837156 0.0172
649.144803394874 0.069
649.172806460094 0.0172
649.200810032805 0.069
649.228814113 0.0345
649.256818700668 0.1121
649.284823795801 0.0517
649.31282939839 0.1121
649.340835508424 0.0517
649.368842125896 0.0345
649.396849250795 0
649.424856883113 0
649.452865022841 0
649.480873669969 0.0172
649.508882824488 0.0603
649.536892486389 0.0862
649.564902655662 0.1293
649.5929133323 0.1034
649.620924516291 0.0517
649.648936207628 0
649.676948406301 0.0172
649.704961112301 0.0517
649.732974325618 0.0345
649.760988046244 0.0345
649.789002274169 0.0172
649.817017009384 0.0776
649.84503225188 0.069
649.873048001648 0.1034
649.901064258679 0.1638
649.929081022962 0.0776
649.95709829449 0.1379
649.985116073254 0.069
650.013134359243 0.1207
650.041153152448 0.1207
650.069172452862 0.0603
650.097192260473 0.0776
650.125212575274 0.0603
650.153233397255 0.0345
650.181254726407 0.0517
650.20927656272 0.0776
650.237298906186 0.2586
650.265321756795 0.3362
650.293345114538 0.3621
650.321368979407 0.0517
650.349393351391 0.069
650.377418230482 0.0172
650.40544361667 0.069
650.433469509946 0
650.461495910302 0.0776
650.489522817728 0.1293
650.517550232214 0.2069
650.545578153752 0.2414
650.573606582333 0.0603
650.601635517947 0.1379
650.629664960585 0.0603
650.657694910238 0.0603
650.685725366897 0.0517
650.713756330552 0.1121
650.741787801195 0.1552
650.769819778817 0
650.797852263407 0.1897
650.825885254958 0.1293
650.853918753459 0.0431
650.881952758902 0.1121
650.909987271278 0.181
650.938022290577 0.1207
650.96605781679 0.0862
650.994093849908 0.1121
651.022130389923 0.0948
651.050167436824 0.1034
651.078204990602 0.0948
651.106243051249 0.0172
651.134281618755 0.0431
651.162320693112 0.0172
651.190360274309 0.0603
651.218400362338 0.1897
651.24644095719 0.1724
651.274482058855 0.2155
651.302523667325 0.3534
651.33056578259 0.1466
651.358608404641 0.1466
651.386651533468 0.0517
651.414695169064 0
651.442739311418 0.0862
651.470783960522 0.0603
651.498829116366 0.1293
651.526874778941 0.1552
651.554920948238 0.0517
651.582967624248 0.1121
651.611014806962 0.0517
651.63906249637 0.0603
651.667110692463 0.0862
651.695159395233 0.0517
651.72320860467 0.0862
651.751258320765 0.1724
651.779308543509 0.1034
651.807359272893 0.0345
651.835410508907 0.069
651.863462251543 0.0259
651.89151450079 0.0172
651.919567256641 0
651.947620519086 0.1379
651.975674288116 0.0345
652.003728563721 0.1207
652.031783345893 0.1724
652.059838634623 0.1207
652.0878944299 0.1293
652.115950731718 0.0517
652.144007540065 0.0172
652.172064854932 0.0345
652.200122676312 0.0345
652.228181004194 0.2069
652.25623983857 0.1983
652.28429917943 0.2586
652.312359026765 0.1638
652.340419380566 0.1293
652.368480240824 0.1293
652.39654160753 0.0603
652.424603480675 0
652.452665860249 0.0603
652.480728746243 0.0345
652.50879213865 0.0776
652.536856037457 0.1379
652.564920442658 0.181
652.592985354243 0.2586
652.621050772203 0.1466
652.649116696528 0.1034
652.67718312721 0.1034
652.705250064239 0.1034
652.733317507606 0.2155
652.761385457303 0.1293
652.789453913319 0.2155
652.817522875646 0.6207
652.845592344275 0.8707
652.873662319197 1.0086
652.901732800402 0.4483
652.929803787882 0.25
652.957875281626 0.1552
652.985947281627 0.1034
653.014019787875 0.0862
653.042092800361 0
653.070166319075 0.0345
653.09824034401 0.0603
653.126314875154 0.1034
653.1543899125 0.0517
653.182465456038 0.1897
653.21054150576 0.2328
653.238618061655 0.7931
653.266695123716 2.1724
653.294772691932 6.4569
653.322850766295 15.7931
653.350929346796 24.7414
653.379008433424 13.75
653.407088026173 3.9138
653.435168125031 1.1897
653.463248729991 0.6983
653.491329841042 0.5
653.519411458177 0.2845
653.547493581385 0.3621
653.575576210658 0.2672
653.603659345986 0.3017
653.631742987361 0.3017
653.659827134773 0.25
653.687911788214 0.3276
653.715996947673 0.5517
653.744082613143 1.1983
653.772168784613 3.2069
653.800255462075 8.3276
653.82834264552 15.1466
653.856430334938 13.7845
653.884518530321 4.6466
653.91260723166 1.3534
653.940696438944 0.6121
653.968786152165 0.3448
653.996876371315 0.3879
654.024967096384 0.3276
654.053058327362 0.2759
654.081150064241 0.2328
654.109242307012 0.2759
654.137335055665 0.1897
654.165428310191 0
654.193522070582 0.2328
654.221616336828 0.2069
654.24971110892 0.5
654.27780638685 1.069
654.305902170607 2.4483
654.333998460183 4.2328
654.362095255568 4.9828
654.390192556754 2.9914
654.418290363732 1.0086
654.446388676492 0.5862
654.474487495026 1.7759
654.502586819324 4.9138
654.530686649376 8.75
654.558786985175 5.2759
654.586887826711 1.7328
654.614989173975 0.5
654.643091026957 0.4741
654.671193385649 0.4569
654.699296250042 0.8621
654.727399620126 2.6724
654.755503495892 7.7328
654.783607877332 11.1724
654.811712764436 5.7414
654.839818157195 2.7155
654.8679240556 1.5086
654.896030459642 0.9052
654.924137369312 0.6379
654.952244784601 1.0517
654.980352705499 2.9828
655.008461131998 7.7069
655.036570064088 7.25
655.064679501761 2.3362
655.092789445007 1.0172
655.120899893817 0.6293
655.149010848183 0.4828
655.177122308094 0.4828
655.205234273543 0.7328
655.233346744519 2.8276
655.261459721014 5.1379
655.289573203019 0
655.317687190525 3.25
655.345801683522 1.5259
655.373916682002 0.7414
655.402032185955 0.3966
655.430148195372 0.2328
655.458264710245 0.319
655.486381730563 0.8362
655.514499256319 1.8879
655.542617287503 2.2241
655.570735824106 1.3879
655.598854866118 0.4138
655.626974413532 0.3103
655.655094466337 0.1983
655.683215024525 0.1293
655.711336088086 0.2155
655.739457657012 0.3707
655.767579731293 0.9397
655.795702310921 0.8017
655.823825395885 0.5431
655.851948986179 0.2672
655.880073081791 0.2414
655.908197682713 0.1638
655.936322788936 0.0862
655.964448400451 0.1983
655.992574517249 0.2845
656.02070113932 0.4569
656.048828266657 0.2672
656.076955899248 0.2586
656.105084037087 0.1034
656.133212680163 0.0345
656.161341828467 0.1034
656.189471481991 0.0862
656.217601640725 0.1983
656.24573230466 0.2931
656.273863473788 0.2241
656.301995148098 0.2845
656.330127327583 0.1121
656.358260012232 0.0517
656.386393202037 0
656.41452689699 0.0431
656.44266109708 0.0345
656.470795802298 0.0517
656.498931012636 0.0517
656.527066728085 0.1552
656.555202948636 0.25
656.583339674279 0.431
656.611476905005 0.4569
656.639614640806 0.2069
656.667752881672 0.1207
656.695891627594 0.0862
656.724030878563 0.181
656.75217063457 0.5517
656.780310895607 0.681
656.808451661664 0.4569
656.836592932731 0.2155
656.8647347088 0.1897
656.892876989863 0.1897
656.921019775909 0.3534
656.94916306693 0.6121
656.977306862916 0.7931
657.005451163859 0.3707
657.03359596975 0.2069
657.061741280579 0.1034
657.089887096337 0.0862
657.118033417016 0.2069
657.146180242607 0.4138
657.1743275731 0.4914
657.202475408486 0.3621
657.230623748756 0.2414
657.258772593901 0.181
657.286921943913 0.1121
657.315071798781 0.1207
657.343222158498 0.1983
657.371373023054 0.2155
657.399524392439 0.1207
657.427676266646 0.0431
657.455828645664 0.0172
657.483981529485 0.0345
657.5121349181 0
657.5402888115 0.0603
657.568443209675 0.1638
657.596598112617 0.1293
657.624753520316 0.0259
657.652909432764 0.0172
657.681065849952 0.0517
657.70922277187 0.0603
657.73738019851 0.0776
657.765538129861 0.0259
657.793696565917 0.069
657.821855506666 0.0345
657.850014952101 0.0431
657.878174902212 0.0603
657.90633535699 0.0172
657.934496316426 0.0948
657.962657780512 0.1207
657.990819749238 0.0517
658.018982222594 0.0948
658.047145200573 0.1207
658.075308683165 0.0172
658.10347267036 0.0172
658.131637162151 0.0345
658.159802158527 0.0259
658.18796765948 0.1293
658.216133665002 0.0517
658.244300175082 0.0345
658.272467189711 0.1638
658.300634708882 0.069
658.328802732584 0.0862
658.356971260809 0.0517
658.385140293547 0
658.41330983079 0
658.441479872529 0.0862
658.469650418754 0.3103
658.497821469457 0.6983
658.525993024628 0.6121
658.554165084259 0.25
658.58233764834 0.1207
658.610510716862 0
658.638684289817 0.0345
658.666858367196 0.0431
658.695032948988 0.0776
658.723208035187 0.1638
658.751383625781 0.5259
658.779559720763 0.8793
658.807736320123 0.8793
658.835913423852 0.3793
658.864091031941 0.1983
658.892269144382 0.1207
658.920447761165 0.0862
658.948626882281 0.1552
658.976806507721 0.2241
659.004986637476 0.5948
659.033167271537 0.6638
659.061348409896 0.3793
659.089530052542 0.1724
659.117712199468 0.1034
659.145894850664 0
659.17407800612 0.0172
659.202261665829 0.0603
659.230445829781 0.1724
659.258630497967 0.4397
659.286815670377 0.3879
659.315001347004 0.2586
659.343187527837 0.1293
659.371374212869 0.1034
659.39956140209 0.069
659.42774909549 0.0345
659.455937293061 0.0345
659.484125994794 0.1983
659.51231520068 0.25
659.54050491071 0.2759
659.568695124875 0.0776
659.596885843166 0.069
659.625077065574 0.0431
659.653268792089 0.0862
659.681461022703 0.0345
659.709653757407 0
659.737846996192 0.0862
659.766040739049 0.0948
659.794234985968 0.1638
659.822429736942 0.1724
659.85062499196 0.0862
659.878820751014 0.0603
659.907017014095 0.0948
659.935213781193 0.0603
659.9634110523 0.0603
659.991608827408 0.069
660.019807106506 0.0345
660.048005889586 0.069
660.076205176638 0.0259
660.104404967655 0
660.132605262626 0.0172
660.160806061543 0
660.189007364396 0.0259
660.217209171178 0.0948
660.245411481878 0.0603
660.273614296489 0.1293
660.301817615 0.1379
660.330021437402 0.0862
660.358225763688 0.0345
660.386430593848 0.0517
660.414635927872 0
660.442841765752 0
660.471048107479 0
660.499254953044 0.0345
660.527462302438 0.0345
660.555670155652 0.0345
660.583878512676 0.0517
660.612087373503 0
660.640296738122 0
660.668506606525 0
660.696716978703 0.0517
660.724927854647 0.0776
660.753139234348 0.1207
660.781351117797 0.2414
660.809563504985 0
660.837776395903 0.1638
660.865989790542 0.1293
660.894203688893 0.0776
660.922418090947 0.0517
660.950632996696 0.0517
660.978848406129 0.0517
661.007064319238 0.0517
661.035280736014 0.0172
661.063497656448 0.0517
661.091715080532 0.0431
661.119933008256 0.0172
661.14815143961 0.0259
661.176370374587 0.0172
661.204589813178 0.1207
661.232809755372 0.0603
661.261030201162 0.0862
661.289251150538 0.181
661.317472603491 0.2586
661.345694560012 0.1466
661.373917020093 0.0431
661.402139983724 0
661.430363450897 0
661.458587421602 0
661.48681189583 0
661.515036873573 0.0345
661.543262354821 0.0172
661.571488339566 0
661.599714827798 0.0172
661.627941819509 0.0345
661.65616931469 0
661.684397313331 0.0345
661.712625815424 0.0172
661.740854820959 0.0345
661.769084329928 0.1293
661.797314342322 0.069
661.825544858131 0.1034
661.853775877348 0.1466
661.882007399962 0
661.910239425965 0.0172
661.938471955347 0.0172
661.966704988101 0.0172
661.994938524217 0.0259
662.023172563685 0.0776
662.051407106498 0.1121
662.079642152646 0.0345
662.10787770212 0.0172
662.13611375491 0
662.164350311009 0.0345
662.192587370407 0.0345
662.220824933096 0.0603
662.249062999065 0.1207
662.277301568308 0.2414
662.305540640813 0.1638
662.333780216572 0.1207
662.362020295578 0.0345
662.390260877819 0
662.418501963288 0
662.446743551976 0.0948
662.474985643873 0.1552
662.50322823897 0.1466
662.53147133726 0.1983
662.559714938732 0.069
662.587959043378 0.0431
662.616203651188 0.0517
662.644448762155 0.069
662.672694376268 0.0862
662.70094049352 0.0862
662.7291871139 0.1466
662.7574342374 0.1293
662.785681864011 0.1293
662.813929993724 0.0862
662.842178626531 0.1379
662.870427762422 0.1466
662.898677401387 0.0345
662.92692754342 0.0172
662.955178188509 0.1121
662.983429336647 0
663.011680987825 0.1034
663.039933142033 0.2069
663.068185799262 0.1379
663.096438959504 0.1121
663.12469262275 0.0259
663.15294678899 0.1034
663.181201458216 0.1034
663.209456630419 0.1379
663.23771230559 0.25
663.26596848372 0.2414
663.294225164799 0.2155
663.32248234882 0.2241
663.350740035773 0.1121
663.378998225649 0.0259
663.407256918439 0
663.435516114134 0
663.463775812726 0.0172
663.492036014205 0.0517
663.520296718562 0.0345
663.548557925789 0.0172
663.576819635877 0.0517
663.605081848816 0.0345
663.633344564597 0.0172
663.661607783213 0.0345
663.689871504653 0.1293
663.718135728909 0.1552
663.746400455972 0.0603
663.774665685833 0.1379
663.802931418483 0.1724
663.831197653913 0.0948
663.859464392115 0.0517
663.887731633078 0.0862
663.915999376795 0.0431
663.944267623256 0.0776
663.972536372453 0.1293
664.000805624376 0.1121
664.029075379017 0.069
664.057345636366 0
664.085616396415 0.0345
664.113887659155 0.0345
664.142159424576 0.0517
664.170431692671 0.0603
664.198704463429 0.1034
664.226977736843 0.2414
664.255251512903 0.2414
664.2835257916 0.3103
664.311800572925 0.3017
664.340075856869 0.1552
664.368351643424 0.1466
664.39662793258 0.1293
664.424904724329 0.0172
664.453182018661 0.0345
664.481459815569 0.0603
664.509738115042 0.0948
664.538016917071 0.0948
664.566296221649 0.0948
664.594576028766 0.0603
664.622856338413 0.0345
664.651137150581 0.0603
664.679418465261 0.0172
664.707700282445 0.0431
664.735982602123 0.1724
664.764265424286 0.1638
664.792548748926 0.1034
664.820832576034 0.1552
664.8491169056 0.1207
664.877401737616 0.0345
664.905687072073 0.0517
664.933972908962 0.0517
664.962259248274 0.0862
664.99054609 0.0172
665.018833434132 0.0345
665.04712128066 0.0259
665.075409629575 0
665.103698480868 0.0345
665.131987834531 0
665.160277690555 0.0345
665.188568048931 0.0776
665.216858909649 0.0517
665.245150272701 0.1207
665.273442138079 0.1034
665.301734505772 0.3276
665.330027375772 0.25
665.358320748071 0.2414
665.386614622659 0.1724
665.414908999527 0.0345
665.443203878668 0.0345
665.47149926007 0.0517
665.499795143727 0.0345
665.528091529628 0.0345
665.556388417765 0
665.584685808129 0
665.612983700711 0.0345
665.641282095502 0.0172
665.669580992494 0.0776
665.697880391677 0.0431
665.726180293042 0.0948
665.754480696581 0.0345
665.782781602285 0.0948
665.811083010145 0
665.839384920151 0.069
665.867687332295 0.0345
665.895990246568 0
665.924293662962 0.0603
665.952597581467 0
665.980902002074 0.0172
666.009206924774 0.069
666.037512349559 0.069
666.06581827642 0.0172
666.094124705347 0.0431
666.122431636333 0
666.150739069367 0.069
666.179047004441 0
666.207355441547 0.0776
666.235664380675 0.1552
666.263973821816 0.1293
666.292283764961 0.2414
666.320594210103 0.1207
666.34890515723 0.1034
666.377216606336 0.0431
666.40552855741 0.0172
666.433841010445 0.0431
666.462153965431 0
666.490467422359 0.0431
666.51878138122 0.0172
666.547095842006 0.0345
666.575410804708 0.0345
666.603726269316 0.0172
666.632042235821 0.0172
666.660358704216 0.0345
666.688675674491 0
666.716993146637 0.0431
666.745311120645 0.0172
666.773629596506 0.0948
666.801948574212 0.0259
666.830268053753 0.0172
666.858588035121 0.0517
666.886908518307 0.069
666.915229503302 0
666.943550990097 0.069
666.971872978683 0.0345
667.000195469051 0.1034
667.028518461193 0.1379
667.056841955099 0.1207
667.085165950761 0.25
667.113490448169 0.3879
667.141815447316 0.1724
667.170140948191 0.181
667.198466950786 0.069
667.226793455093 0.1552
667.255120461102 0
667.283447968804 0.1466
667.311775978191 0.1466
667.340104489254 0.1379
667.368433501984 0.0862
667.396763016371 0.0431
667.425093032408 0.0517
667.453423550085 0.0172
667.481754569393 0.0259
667.510086090323 0.0517
667.538418112867 0
667.566750637016 0.0948
667.595083662761 0.0862
667.623417190093 0.0603
667.651751219002 0.0776
667.680085749481 0.0345
667.70842078152 0.0259
667.736756315111 0.1121
667.765092350245 0.1034
667.793428886912 0.0517
667.821765925104 0.1034
667.850103464812 0.1121
667.878441506027 0.1724
667.90678004874 0.1379
667.935119092943 0.1724
667.963458638626 0.1983
667.991798685781 0.1293
668.020139234399 0.0862
668.04848028447 0.1207
668.076821835987 0.1724
668.10516388894 0.2069
668.13350644332 0.2241
668.161849499119 0.2155
668.190193056328 0.0948
668.218537114937 0.1724
668.246881674938 0.2155
668.275226736322 0.1983
668.30357229908 0
668.331918363203 0.319
668.360264928683 0.2328
668.38861199551 0.0172
668.416959563677 0.0345
668.445307633172 0.0172
668.47365620399 0
668.502005276119 0.0603
668.530354849551 0.0172
668.558704924278 0.0172
668.58705550029 0.0862
668.61540657758 0.181
668.643758156136 0.2241
668.672110235952 0.0948
668.700462817019 0.069
668.728815899326 0.0603
668.757169482866 0.0862
668.785523567629 0.0517
668.813878153607 0.0345
668.842233240792 0.0431
668.870588829173 0.0862
668.898944918742 0.0862
668.927301509491 0.0517
668.95565860141 0.1293
668.98401619449 0.1466
669.012374288724 0.2931
669.040732884101 0.2155
669.069091980614 0.2241
669.097451578253 0.2328
669.125811677009 0.1552
669.154172276873 0.1638
669.182533377838 0.069
669.210894979893 0.0603
669.23925708303 0.2845
669.26761968724 0.4569
669.295982792515 0.3879
669.324346398845 0.4052
669.352710506222 0.3017
669.381075114636 0
669.40944022408 0.1293
669.437805834543 0.069
669.466171946018 0
669.494538558495 0.0431
669.522905671966 0.2069
669.551273286421 0.1552
669.579641401853 0.0431
669.608010018251 0.0345
669.636379135608 0.1121
669.664748753914 0.0862
669.69311887316 0
669.721489493338 0.0517
669.749860614439 0.0948
669.778232236454 0.2672
669.806604359375 0.3276
669.834976983191 0.1983
669.863350107895 0.1983
669.891723733478 0.1552
669.92009785993 0.0948
669.948472487244 0.0172
669.97684761541 0.0776
670.005223244419 0.0776
670.033599374263 0.1207
670.061976004932 0.1724
670.090353136418 0.1466
670.118730768712 0.069
670.147108901805 0.0862
670.175487535689 0.0517
670.203866670354 0.0603
670.232246305792 0.0345
670.260626441994 0.2241
670.28900707895 0.1983
670.317388216654 0.2155
670.345769855094 0.2155
670.374151994263 0.1207
670.402534634151 0.0431
670.430917774751 0
670.459301416052 0.0345
670.487685558047 0.0172
670.516070200726 0
670.544455344081 0.0172
670.572840988103 0.0345
670.601227132782 0.0345
670.629613778111 0.0431
670.65800092408 0.069
670.68638857068 0
670.714776717903 0.0431
670.74316536574 0.0345
670.771554514182 0.0345
670.79994416322 0.1121
670.828334312846 0.1207
670.85672496305 0.1466
670.885116113824 0.1034
670.913507765159 0.0517
670.941899917045 0.0345
670.970292569475 0.0345
670.99868572244 0.0172
671.02707937593 0.069
671.055473529937 0.0259
671.083868184452 0.069
671.112263339467 0.069
671.140658994971 0.0172
671.169055150958 0.0172
671.197451807417 0.069
671.22584896434 0.069
671.254246621718 0.1034
671.282644779542 0.0259
671.311043437804 0.0948
671.339442596495 0.1034
671.367842255605 0.0776
671.396242415127 0.0603
671.424643075051 0.0172
671.453044235368 0
671.48144589607 0
671.509848057148 0.0259
671.538250718593 0.0345
671.566653880396 0.0172
671.595057542549 0.0517
671.623461705042 0
671.651866367867 0
671.680271531015 0.0603
671.708677194477 0.0345
671.737083358244 0.0345
671.765490022309 0.0345
671.79389718666 0.0172
671.822304851291 0.0776
671.850713016192 0.0776
671.879121681355 0.0259
671.90753084677 0.0172
671.935940512429 0.0517
671.964350678323 0.0517
671.992761344443 0.069
672.02117251078 0.0431
672.049584177326 0
672.077996344072 0.0172
672.106409011008 0
672.134822178127 0.0345
672.163235845419 0.0172
672.191650012876 0.0172
672.220064680489 0.069
672.248479848248 0.0948
672.276895516146 0.1466
672.305311684173 0.1121
672.333728352321 0.0776
672.36214552058 0.0172
672.390563188943 0
672.4189813574 0.0172
672.447400025942 0
672.475819194561 0
672.504238863247 0
672.532659031993 0
672.561079700789 0.0517
672.589500869627 0.0172
672.617922538497 0.0172
672.64634470739 0
672.6747673763 0.0517
672.703190545215 0.0345
672.731614214128 0.0345
672.76003838303 0.0517
672.788463051911 0.0948
672.816888220764 0.0603
672.845313889579 0
672.873740058348 0.0603
672.902166727062 0.0172
672.930593895711 0.0517
672.959021564288 0.069
672.987449732783 0.1034
673.015878401188 0.0431
673.044307569493 0.1034
673.072737237691 0.0603
673.101167405772 0.0172
673.129598073728 0.0172
673.15802924155 0.0517
673.186460909228 0.0345
673.214893076754 0.0431
673.24332574412 0
673.271758911317 0.1034
673.300192578335 0.2414
673.328626745167 0.069
673.357061411803 0.0345
673.385496578234 0.0172
673.413932244452 0.0172
673.442368410448 0.0172
673.470805076213 0.0345
673.499242241738 0.0345
673.527679907016 0.0862
673.556118072036 0
673.58455673679 0.0345
673.612995901269 0.0517
673.641435565465 0.069
673.669875729369 0.0345
673.698316392971 0.0431
673.726757556264 0.0345
673.755199219239 0.0517
673.783641381886 0.0172
673.812084044197 0.0345
673.840527206163 0.0948
673.868970867775 0.0431
673.897415029025 0.0776
673.925859689904 0.0172
673.954304850403 0.0517
673.982750510513 0.1207
674.011196670225 0.069
674.039643329532 0.0862
674.068090488423 0.0172
674.09653814689 0.0172
674.124986304926 0
674.15343496252 0.0431
674.181884119663 0.0517
674.210333776348 0.3017
674.238783932565 1.0948
674.267234588306 3.6034
674.295685743561 6.5172
674.324137398323 5.2845
674.352589552582 2.1121
674.38104220633 0.5431
674.409495359557 0.3362
674.437949012256 0.2328
674.466403164417 0.1379
674.494857816031 0.181
674.52331296709 0.2414
674.551768617585 0.7069
674.580224767508 0
674.608681416849 2.5776
674.637138565599 6.1638
674.665596213751 7.431
674.694054361295 3.3793
674.722513008222 1.0948
674.750972154524 0.3534
674.779431800192 0.319
674.807891945217 0.3017
674.836352589591 0.1897
674.864813733304 0.2414
674.893275376349 0.3534
674.921737518715 0.9914
674.950200160395 2.8362
674.97866330138 4.5862
675.00712694166 3.0259
675.035591081228 1.0603
675.064055720074 0.3793
675.09252085819 0.3276
675.120986495567 0.1724
675.149452632196 0.2155
675.177919268068 0.1638
675.206386403175 0.2155
675.234854037508 0.4052
675.263322171058 0.9828
675.291790803817 1.7845
675.320259935775 1.8966
675.348729566925 0.7069
675.377199697256 0.1552
675.405670326761 0.1034
675.434141455431 0.1121
675.462613083256 0.0517
675.491085210229 0.0862
675.51955783634 0.0862
675.548030961582 0.0603
675.576504585944 0.3276
675.604978709418 0.8017
675.633453331996 0
675.661928453669 0.7931
675.690404074427 0.6552
675.718880194263 0.2759
675.747356813168 0.1379
675.775833931132 0.069
675.804311548148 0.0517
675.832789664205 0.0603
675.861268279297 0.069
675.889747393413 0.0517
675.918227006545 0.0948
675.946707118685 0.0517
675.975187729823 0.3448
676.003668839952 0.2241
676.032150449061 0.1034
676.060632557143 0.0862
676.089115164189 0.0172
676.117598270189 0
676.146081875136 0.0345
676.17456597902 0.1293
676.203050581834 0.0948
676.231535683567 0.1034
676.260021284212 0.1293
676.288507383759 0.1983
676.3169939822 0.2586
676.345481079526 0.0776
676.373968675728 0.069
676.402456770799 0.0431
676.430945364728 0
676.459434457507 0
676.487924049128 0
676.516414139581 0
676.544904728859 0.0345
676.573395816952 0.069
676.601887403851 0
676.630379489549 0.0172
676.658872074035 0
676.687365157302 0.0517
676.715858739341 0.0776
676.744352820142 0.069
676.772847399698 0.0517
676.801342477999 0.1552
676.829838055037 0.0862
676.858334130804 0.0776
676.886830705289 0.0345
676.915327778485 0.0172
676.943825350383 0.0517
676.972323420974 0.0603
677.00082199025 0.0345
677.029321058201 0.0345
677.05782062482 0.0172
677.086320690096 0.0345
677.114821254023 0.0345
677.14332231659 0
677.171823877789 0
677.200325937612 0.0776
677.22882849605 0.0431
677.257331553093 0.0603
677.285835108734 0.1121
677.314339162963 0.1121
677.342843715772 0.181
677.371348767153 0.069
677.399854317096 0.0172
677.428360365592 0.0172
677.456866912634 0.0345
677.485373958212 0.0172
677.513881502317 0.0172
677.542389544942 0.0172
677.570898086076 0
677.599407125712 0
677.627916663841 0.0172
677.656426700454 0
677.684937235542 0
677.713448269097 0
677.741959801109 0.069
677.770471831571 0.0862
677.798984360474 0.1293
677.827497387808 0.0862
677.856010913565 0
677.884524937737 0.0862
677.913039460314 0.0862
677.941554481288 0.0517
677.970070000651 0.0603
677.998586018393 0.0517
678.027102534506 0.0172
678.055619548981 0.0517
678.08413706181 0.0345
678.112655072984 0.0345
678.141173582493 0.0259
678.16969259033 0.0172
678.198212096485 0.0345
678.226732100951 0.1466
678.255252603718 0.2328
678.283773604777 0.25
678.31229510412 0.2069
678.340817101738 0.3276
678.369339597623 0.2241
678.397862591766 0.1207
678.426386084157 0.0345
678.45491007479 0
678.483434563653 0.0172
678.51195955074 0.0345
678.540485036041 0
678.569011019547 0.0345
678.597537501251 0.0172
678.626064481142 0
678.654591959214 0.1121
678.683119935456 0
678.71164840986 0.0259
678.740177382417 0.1121
678.76870685312 0.1638
678.797236821958 0.2241
678.825767288924 0.2845
678.854298254008 0.3103
678.882829717203 0.1724
678.911361678498 0.0603
678.939894137887 0.0603
678.968427095359 0.0862
678.996960550906 0.0948
679.02549450452 0.0172
679.054028956192 0.0172
679.082563905914 0
679.111099353675 0.0172
679.139635299468 0.0172
679.168171743285 0
679.196708685116 0.0948
679.225246124952 0.0776
679.253784062786 0.1638
679.282322498608 0.3793
679.31086143241 0.3966
679.339400864183 0.3103
679.367940793918 0.2328
679.396481221607 0.0345
679.425022147241 0
679.453563570811 0
679.482105492309 0.0172
679.510647911726 0.0172
679.539190829052 0.0172
679.567734244281 0.0172
679.596278157402 0.1638
679.624822568408 0.2845
679.653367477289 0.2155
679.681912884037 0.1207
679.710458788644 0
679.739005191099 0
679.767552091396 0.1466
679.796099489525 0.1983
679.824647385477 0.2672
679.853195779244 0.2241
679.881744670817 0.069
679.910294060188 0.1034
679.938843947348 0.1552
679.967394332287 0.2845
679.995945214999 0.2759
680.024496595472 0.2069
680.0530484737 0.1724
680.081600849674 0.0172
680.110153723384 0.0431
680.138707094822 0.0345
680.16726096398 0.0345
680.195815330849 0.1293
680.224370195419 0.0603
680.252925557683 0.1983
680.281481417632 0.3448
680.310037775257 0.569
680.33859463055 0.6293
680.367151983501 0.25
680.395709834102 0.0431
680.424268182345 0.0345
680.45282702822 0.0172
680.48138637172 0.0431
680.509946212835 0.0517
680.538506551557 0.0603
680.567067387876 0.1121
680.595628721786 0.1379
680.624190553276 0.3966
680.652752882338 0.3103
680.681315708964 0.2414
680.709879033145 0
680.738442854871 0.0862
680.767007174136 0.0345
680.795571990929 0.0517
680.824137305242 0.0862
680.852703117067 0.0948
680.881269426394 0
680.909836233216 0.0517
680.938403537523 0.0862
680.966971339308 0.1552
680.99553963856 0.2069
681.024108435272 0.1638
681.052677729435 0.0259
681.08124752104 0.0172
681.10981781008 0.0517
681.138388596543 0
681.166959880423 0
681.195531661711 0.0517
681.224103940398 0.0345
681.252676716475 0.0948
681.281249989934 0.2155
681.309823760766 0.25
681.338398028962 0.0862
681.366972794514 0.0431
681.395548057413 0
681.424123817651 0.0172
681.452700075218 0
681.481276830107 0
681.509854082308 0
681.538431831813 0.0172
681.567010078613 0
681.5955888227 0.0259
681.624168064064 0.0345
681.652747802698 0
681.681328038593 0
681.70990877174 0.0345
681.738490002129 0
681.767071729754 0.069
681.795653954605 0.0345
681.824236676673 0.0862
681.85281989595 0.0431
681.881403612426 0.0517
681.909987826095 0.069
681.938572536946 0.0862
681.967157744971 0.1207
681.995743450163 0.0517
682.02432965251 0.0345
682.052916352007 0.0172
682.081503548643 0.0172
682.11009124241 0.0172
682.138679433299 0
682.167268121302 0.0345
682.19585730641 0.0776
682.224446988614 0.0776
682.253037167907 0.0948
682.281627844278 0.2586
682.31021901772 0.4052
682.338810688225 0.4138
682.367402855782 0.3276
682.395995520384 0.1897
682.424588682022 0.0259
682.453182340687 0.0172
682.481776496371 0
682.510371149066 0
682.538966298761 0.0172
682.56756194545 0
682.596158089123 0.0345
682.624754729771 0.0948
682.653351867387 0.2328
682.68194950196 0.1897
682.710547633484 0.069
682.739146261948 0
682.767745387345 0.0345
682.796345009666 0.1466
682.824945128902 0.181
682.853545745045 0.3793
682.882146858085 0.319
682.910748468015 0.1897
682.939350574826 0.0603
682.967953178508 0.0948
682.996556279054 0.0345
683.025159876455 0.1466
683.053763970702 0.0172
683.082368561787 0.0776
683.1109736497 0.0862
683.139579234435 0.0172
683.16818531598 0.0172
683.196791894329 0.0172
683.225398969472 0.069
683.254006541401 0.1293
683.282614610108 0.1724
683.311223175583 0.319
683.339832237817 0.3879
683.368441796804 0.1638
683.397051852533 0.0603
683.425662404996 0.0345
683.454273454185 0
683.48288500009 0.0345
683.511497042704 0.0345
683.540109582018 0.0345
683.568722618022 0
683.597336150709 0
683.62595018007 0.1034
683.654564706096 0.0345
683.683179728779 0
683.711795248109 0.0776
683.740411264079 0
683.76902777668 0.0345
683.797644785903 0.0603
683.82626229174 0.1379
683.854880294181 0.0345
683.883498793219 0.0776
683.912117788844 0
683.940737281049 0.0776
683.969357269824 0.1207
683.99797775516 0.069
684.02659873705 0.0172
684.055220215485 0.0172
684.083842190456 0.0172
684.112464661955 0.0172
684.141087629972 0
684.169711094499 0.0862
684.198335055528 0.0517
684.22695951305 0.069
684.255584467057 0.0862
684.284209917539 0.1466
684.312835864489 0.0776
684.341462307897 0.1293
684.370089247755 0.069
684.398716684054 0.0172
684.427344616787 0.0172
684.455973045943 0
684.484601971515 0.0172
684.513231393495 0.0172
684.541861311872 0.0862
684.57049172664 0.0517
684.599122637788 0
684.627754045309 0.0259
684.656385949194 0.0517
684.685018349435 0.0345
684.713651246022 0.1207
684.742284638948 0
684.770918528203 0
684.799552913779 0.0517
684.828187795668 0.1207
684.85682317386 0.0345
684.885459048348 0
684.914095419123 0.069
684.942732286175 0.0431
684.971369649497 0.0776
685.00000750908 0.069
685.028645864914 0.0345
685.057284716993 0.069
685.085924065307 0.0862
685.114563909847 0
685.143204250605 0.0431
685.171845087573 0.1293
685.200486420741 0.1207
685.229128250101 0.0862
685.257770575645 0.0517
685.286413397364 0.0776
685.315056715249 0.1466
685.343700529292 0.0172
685.372344839484 0
685.400989645817 0
685.429634948281 0
685.45828074687 0.0345
685.486927041573 0
685.515573832382 0.0172
685.544221119289 0.0172
685.572868902285 0.0259
685.601517181362 0
685.63016595651 0.0517
685.658815227722 0.0776
685.687464994989 0.1121
685.716115258301 0
685.744766017652 0.0172
685.773417273031 0
685.802069024431 0.069
685.830721271843 0.069
685.859374015258 0.0776
685.888027254667 0.069
685.916680990063 0.0259
685.945335221437 0.0776
685.973989948779 0.0431
686.002645172082 0.1293
686.031300891336 0.0862
686.059957106534 0.1466
686.088613817666 0.1034
686.117271024725 0.0345
686.145928727701 0.0517
686.174586926586 0.0517
686.203245621371 0.069
686.231904812048 0.0862
686.260564498608 0.1724
686.289224681043 0.1466
686.317885359344 0.25
686.346546533503 0.1638
686.37520820351 0.0517
686.403870369358 0.0259
686.432533031037 0
686.46119618854 0.0259
686.489859841858 0.0517
686.518523990981 0.0517
686.547188635902 0.0517
686.575853776612 0.1034
686.604519413102 0.0259
686.633185545364 0.0948
686.66185217339 0.0862
686.69051929717 0.0948
686.719186916695 0
686.747855031959 0
686.776523642952 0.0172
686.805192749664 0.0172
686.833862352089 0.0259
686.862532450217 0.0345
686.89120304404 0.0172
686.919874133549 0.0345
686.948545718736 0.1552
686.977217799591 0.0517
687.005890376107 0.0603
687.034563448275 0.0517
687.063237016086 0.0345
687.091911079532 0.0345
687.120585638604 0.0345
687.149260693294 0.0172
687.177936243593 0.0172
687.206612289493 0.0172
687.235288830984 0.1034
687.263965868059 0.0431
687.292643400709 0.181
687.321321428925 0.0776
687.349999952699 0.0517
687.378678972022 0
687.407358486885 0.0172
687.436038497281 0.0172
687.4647190032 0.0776
687.493400004635 0.0172
687.522081501575 0.0172
687.550763494014 0.0345
687.579445981942 0.0517
687.608128965351 0.0517
687.636812444232 0.0517
687.665496418576 0.0517
687.694180888376 0
687.722865853622 0.0345
687.751551314306 0.069
687.78023727042 0
687.808923721954 0.0345
687.837610668901 0.0345
687.866298111252 0.0172
687.894986048998 0.0345
687.92367448213 0.1121
687.952363410642 0.3017
687.981052834522 0.4483
688.009742753764 0.3448
688.038433168358 0.1034
688.067124078296 0.0345
688.09581548357 0.0517
688.12450738417 0.0517
688.153199780089 0.0431
688.181892671317 0.0517
688.210586057847 0.1379
688.23927993967 0.2931
688.267974316776 0.5259
688.296669189159 0.4741
688.325364556808 0.3621
688.354060419716 0.2414
688.382756777874 0.0948
688.411453631274 0
688.440150979906 0.0345
688.468848823763 0.0345
688.497547162836 0.0172
688.526245997116 0.0517
688.554945326595 0.1293
688.583645151264 0.2069
688.612345471115 0.3707
688.641046286139 0.3793
688.669747596327 0
688.698449401672 0.2414
688.727151702164 0.0948
688.755854497795 0.0862
688.784557788557 0.0172
688.81326157444 0.0431
688.841965855438 0.069
688.87067063154 0.0603
688.899375902738 0.0517
688.928081669024 0.1121
688.95678793039 0.2155
688.985494686826 0.2328
689.014201938325 0.1466
689.042909684877 0.1034
689.071617926474 0.0517
689.100326663108 0.0517
689.12903589477 0.0259
689.157745621452 0.2586
689.186455843145 0.4483
689.21516655984 0.8276
689.24387777153 1.3966
689.272589478205 1.7241
689.301301679856 1.9655
689.330014376476 1.3879
689.358727568057 0.8103
689.387441254588 0.2759
689.416155436062 0.1466
689.444870112471 0.0862
689.473585283805 0.0172
689.502300950057 0.069
689.531017111217 0.0862
689.559733767278 0.0603
689.58845091823 0.1638
689.617168564066 0.1121
689.645886704776 0.1207
689.674605340353 0
689.703324470787 0.0345
689.73204409607 0
689.760764216193 0.0517
689.789484831149 0.0517
689.818205940929 0.0259
689.846927545523 0.0345
689.875649644924 0.0862
689.904372239123 0.0172
689.933095328111 0.0345
689.96181891188 0.0517
689.990542990422 0.069
690.019267563728 0.0259
690.047992631789 0.0259
690.076718194597 0
690.105444252143 0
690.13417080442 0
690.162897851417 0.0776
690.191625393128 0.1638
690.220353429542 0.2759
690.249081960653 0.4138
690.277810986451 0.7328
690.306540506928 0.569
690.335270522075 0.431
690.364001031884 0.2845
690.392732036346 0.1724
690.421463535452 0.0776
690.450195529196 0.0172
690.478928017566 0
690.507661000557 0.0517
690.536394478157 0.0172
690.56512845036 0.0172
690.593862917157 0.0517
690.622597878539 0.0345
690.651333334498 0
690.680069285025 0.0172
690.708805730111 0.0172
690.737542669749 0.0172
690.76628010393 0.0172
690.795018032644 0.0431
690.823756455884 0.1034
690.852495373642 0.0862
690.881234785908 0.0431
690.909974692674 0.0431
690.938715093932 0.0603
690.967455989673 0.0517
690.996197379889 0.0345
691.024939264571 0.0517
691.053681643711 0.0172
691.0824245173 0.0172
691.111167885329 0
691.139911747791 0.0172
691.168656104676 0.0172
691.197400955977 0.069
691.226146301684 0.2069
691.25489214179 0.3017
691.283638476285 0.2672
691.312385305161 0.3448
691.34113262841 0.1466
691.369880446023 0.1983
691.398628757992 0.0603
691.427377564308 0
691.456126864963 0.0172
691.484876659948 0.0776
691.513626949255 0.1121
691.542377732874 0.1293
691.571129010799 0.181
691.59988078302 0
691.628633049529 0.1207
691.657385810317 0.0603
691.686139065376 0.0345
691.714892814697 0.0948
691.743647058272 0.069
691.772401796093 0.1379
691.80115702815 0.2155
691.829912754435 0.1983
691.85866897494 0.1121
691.887425689657 0.0345
691.916182898577 0.0862
691.944940601691 0.1466
691.97369879899 0.2069
692.002457490468 0.1379
692.031216676114 0.1638
692.059976355921 0.2069
692.08873652988 0.0431
692.117497197982 0.069
692.146258360219 0.069
692.175020016583 0.0172
692.203782167065 0.1034
692.232544811656 0.0862
692.261307950348 0.2672
692.290071583133 0.2672
692.318835710003 0.2414
692.347600330947 0.2328
692.376365445959 0.0345
692.40513105503 0
692.43389715815 0
692.462663755313 0.0517
692.491430846509 0
692.52019843173 0.0345
692.548966510966 0.0517
692.577735084211 0
692.606504151455 0.0948
692.63527371269 0.069
692.664043767907 0.069
692.692814317098 0.0517
692.721585360255 0.0345
692.750356897368 0.0862
692.77912892843 0.1121
692.807901453432 0.0862
692.836674472366 0.069
692.865447985223 0.0431
692.894221991994 0.0172
692.922996492671 0.0172
692.951771487246 0.1121
692.980546975711 0.1034
693.009322958056 0
693.038099434273 0.1121
693.066876404354 0.0517
693.09565386829 0.0345
693.124431826074 0.0345
693.153210277695 0.0172
693.181989223147 0.0172
693.21076866242 0.0172
693.239548595506 0.0776
693.268329022396 0.1034
693.297109943082 0.1466
693.325891357556 0.1034
693.35467326581 0.0172
693.383455667833 0.0345
693.41223856362 0.0172
693.441021953159 0.0172
693.469805836444 0
693.498590213466 0
693.527375084216 0.0172
693.556160448686 0
693.584946306867 0.0517
693.613732658752 0.0603
693.64251950433 0.1121
693.671306843595 0.0431
693.700094676538 0.0862
693.72888300315 0.0345
693.757671823422 0.0862
693.786461137346 0.0345
693.815250944914 0.0172
693.844041246118 0.0948
693.872832040948 0.0345
693.901623329397 0.0172
693.930415111455 0.1121
693.959207387115 0.1121
693.988000156368 0.1293
694.016793419206 0.069
694.04558717562 0.0259
694.074381425601 0.0259
694.103176169141 0.0172
694.131971406232 0
694.160767136866 0.0345
694.189563361033 0
694.218360078726 0.0862
694.247157289936 0.1207
694.275954994654 0.1638
694.304753192872 0.069
694.333551884582 0.0603
694.362351069774 0.0259
694.391150748442 0.0172
694.419950920576 0.0172
694.448751586167 0.0345
694.477552745208 0.0172
694.50635439769 0
694.535156543604 0
694.563959182942 0.0172
694.592762315696 0.0172
694.621565941857 0
694.650370061416 0.1034
694.679174674366 0.069
694.707979780697 0.0431
694.736785380402 0.0259
694.765591473472 0.0862
694.794398059898 0.069
694.823205139672 0.0172
694.852012712786 0
694.88082077923 0.0345
694.909629338998 0.0172
694.93843839208 0.0776
694.967247938467 0.1034
694.996057978152 0.0172
695.024868511125 0.0345
695.05367953738 0.0603
695.082491056906 0.0517
695.111303069695 0.0345
695.14011557574 0.0172
695.168928575032 0.0431
695.197742067562 0.0345
695.226556053322 0.0776
695.255370532303 0.0603
695.284185504497 0.25
695.313000969896 0.0948
695.34181692849 0.0345
695.370633380273 0.0431
695.399450325235 0.0172
695.428267763367 0
695.457085694662 0
695.485904119111 0.0172
695.514723036705 0.1293
695.543542447436 0.0172
695.572362351296 0.069
695.601182748277 0.0172
695.630003638369 0.0517
695.658825021564 0.0345
695.687646897854 0.069
695.716469267231 0.0345
695.745292129686 0.0172
695.77411548521 0.0345
695.802939333796 0.069
695.831763675434 0.0603
695.860588510117 0.0776
695.889413837836 0.0345
695.918239658582 0.0517
695.947065972347 0
695.975892779123 0.069
696.004720078901 0.0862
696.033547871673 0.0431
696.06237615743 0.0603
696.091204936165 0
696.120034207868 0
696.14886397253 0
696.177694230145 0.0345
696.206524980703 0.0862
696.235356224196 0.0603
696.264187960615 0.0517
696.293020189952 0.0948
696.321852912199 0.0603
696.350686127346 0.069
696.379519835387 0
696.408354036312 0
696.437188730113 0
696.466023916781 0
696.494859596308 0
696.523695768686 0.0172
696.552532433907 0
696.581369591961 0.0172
696.61020724284 0
696.639045386537 0.1121
696.667884023042 0.1983
696.696723152347 0.5948
696.725562774444 0.7931
696.754402889324 0.6034
696.78324349698 0.3534
696.812084597401 0.181
696.840926190581 0.1121
696.86976827651 0.0345
696.898610855181 0.0517
696.927453926585 0.069
696.956297490713 0.1121
696.985141547557 0.0431
697.013986097108 0.0345
697.042831139359 0.0172
697.071676674301 0.0517
697.100522701925 0.0345
697.129369222223 0.1379
697.158216235187 0.2328
697.187063740808 0.6121
697.215911739077 0.6293
697.244760229987 0.4052
697.273609213529 0.2672
697.302458689695 0.1293
697.331308658475 0.0517
697.360159119863 0.0603
697.389010073848 0
697.417861520424 0
697.446713459581 0
697.475565891312 0.0517
697.504418815607 0.0172
697.533272232458 0
697.562126141858 0.0517
697.590980543796 0.0172
697.619835438266 0.1034
697.648690825259 0.0862
697.677546704766 0.1983
697.706403076779 0.3276
697.73525994129 0.319
697.764117298289 0.25
697.79297514777 0.0862
697.821833489722 0.1121
697.850692324139 0.0345
697.87955165101 0
697.90841147033 0.0517
697.937271782088 0.0345
697.966132586276 0.0948
697.994993882887 0.0862
698.02385567191 0.0172
698.05271795334 0.0517
698.081580727165 0.0345
698.11044399338 0.0172
698.139307751974 0.0603
698.168172002939 0.069
698.197036746268 0.1552
698.225901981952 0.1638
698.254767709982 0.1552
698.28363393035 0.0862
698.312500643048 0.069
698.341367848067 0
698.370235545399 0.0345
698.399103735036 0.0431
698.427972416968 0
698.456841591188 0.0172
698.485711257688 0
698.514581416458 0
698.543452067491 0.0172
698.572323210778 0.0345
698.601194846311 0.0345
698.630066974081 0
698.65893959408 0.0345
698.6878127063 0.0517
698.716686310732 0
698.745560407368 0.0948
698.774434996199 0.0172
698.803310077217 0.0172
698.832185650414 0.0603
698.861061715782 0.0603
698.889938273311 0.0172
698.918815322994 0.069
698.947692864822 0.0345
698.976570898786 0.0345
699.00544942488 0.0345
699.034328443093 0.0603
699.063207953418 0.0259
699.092087955845 0
699.120968450368 0.0345
699.149849436978 0.0172
699.178730915665 0.0345
699.207612886423 0.0172
699.236495349241 0.1983
699.265378304113 0.0345
699.294261751029 0
699.323145689982 0.1121
699.352030120962 0.0172
699.380915043962 0.0517
699.409800458973 0.0259
699.438686365987 0.0345
699.467572764995 0
699.496459655989 0.0776
699.52534703896 0.0259
699.554234913901 0
699.583123280803 0.0172
699.612012139658 0
699.640901490456 0
699.66979133319 0.0603
699.698681667852 0.0345
699.727572494433 0.0172
699.756463812924 0.0776
699.785355623318 0.0345
699.814247925606 0
699.843140719779 0
699.872034005829 0.0345
699.900927783748 0.0259
699.929822053528 0.0172
699.95871681516 0.0517
699.987612068635 0
700.016507813946 0.0431
700.045404051084 0.0431
700.07430078004 0.0603
700.103198000807 0
700.132095713376 0
700.160993917738 0.0862
700.189892613885 0.0172
700.21879180181 0
700.247691481502 0.1293
700.276591652955 0.1293
700.30549231616 0.1724
700.334393471107 0.181
700.36329511779 0.1207
700.3921972562 0.069
700.421099886328 0
700.450003008165 0
700.478906621705 0.0776
700.507810726937 0.0172
700.536715323855 0.0431
700.565620412449 0.1466
700.594525992711 0.1638
700.623432064632 0.1552
700.652338628206 0.0517
700.681245683422 0.069
700.710153230273 0.0948
700.739061268751 0.1897
700.767969798846 0.2069
700.796878820552 0.3103
700.825788333858 0.2414
700.854698338758 0.1293
700.883608835242 0.0948
700.912519823302 0.1983
700.94143130293 0.3103
700.970343274118 0.1552
700.999255736857 0.0776
701.028168691139 0.069
701.057082136955 0
701.085996074298 0.0259
701.114910503158 0.0517
701.143825423528 0.0259
701.172740835398 0
701.201656738762 0.0517
701.23057313361 0.1983
701.259490019934 0.2328
701.288407397726 0.5345
701.317325266977 0.5948
701.34624362768 0.3621
701.375162479824 0.1983
701.404081823404 0.0517
701.433001658409 0.0259
701.461921984832 0.0172
701.490842802664 0.0172
701.519764111897 0.0431
701.548685912523 0.0603
701.577608204533 0.0345
701.606530987919 0.0431
701.635454262673 0.1121
701.664378028786 0.0948
701.69330228625 0
701.722227035056 0.1121
701.751152275196 0.1638
701.780078006663 0.2759
701.809004229447 0.4741
701.83793094354 0.2845
701.866858148934 0.1466
701.895785845621 0.0517
701.924714033592 0.0172
701.953642712839 0.0431
701.982571883353 0.0603
702.011501545127 0.0172
702.040431698151 0.0345
702.069362342418 0
702.098293477919 0
702.127225104646 0.0172
702.15615722259 0.0172
702.185089831744 0
702.214022932098 0.0517
702.242956523645 0.0862
702.271890606377 0.1293
702.300825180284 0.2586
702.329760245359 0.181
702.358695801592 0.1724
702.387631848977 0.0172
702.416568387504 0.0172
702.445505417166 0.0172
702.474442937953 0.0345
702.503380949858 0
702.532319452872 0.0345
702.561258446987 0.0259
702.590197932195 0.0172
702.619137908487 0.1379
702.648078375855 0.0776
702.67701933429 0.0172
702.705960783785 0.0517
702.73490272433 0.0431
702.763845155919 0.0517
702.792788078541 0.0345
702.82173149219 0.0603
702.850675396856 0.0345
702.879619792531 0
702.908564679208 0.0345
702.937510056877 0.0603
702.96645592553 0.069
702.99540228516 0.0517
703.024349135757 0.0172
703.053296477314 0
703.082244309822 0.0259
703.111192633272 0
703.140141447657 0.069
703.169090752968 0.0776
703.198040549197 0.0431
703.226990836335 0.0517
703.255941614375 0.1121
703.284892883307 0.0776
703.313844643124 0.1034
703.342796893817 0.0603
703.371749635378 0.0948
703.400702867798 0.0259
703.42965659107 0.0172
703.458610805185 0
703.487565510134 0.0172
703.51652070591 0
703.545476392504 0
703.574432569907 0.0517
703.603389238112 0.0345
703.63234639711 0.0431
703.661304046893 0.0172
703.690262187452 0.0862
703.719220818779 0.0345
703.748179940866 0.0345
703.777139553705 0.0345
703.806099657286 0.0345
703.835060251603 0.0172
703.864021336646 0.0345
703.892982912408 0.0345
703.92194497888 0.0345
703.950907536053 0.0172
703.979870583919 0
704.008834122471 0
704.037798151699 0
704.066762671596 0.0517
704.095727682153 0
704.124693183362 0.0172
704.153659175214 0.0172
704.182625657702 0.0172
704.211592630816 0.0172
704.24056009455 0.0172
704.269528048893 0.1034
704.298496493838 0.1207
704.327465429377 0.1207
704.356434855502 0.0603
704.385404772204 0.0172
704.414375179474 0.0345
704.443346077305 0
704.472317465688 0
704.501289344615 0
704.530261714078 0
704.559234574068 0.0431
704.588207924577 0.0345
704.617181765597 0.0172
704.646156097119 0.0345
704.675130919135 0.0172
704.704106231637 0.0345
704.733082034617 0.0948
704.762058328066 0.1638
704.791035111976 0.3276
704.820012386338 0.2069
704.848990151145 0.181
704.877968406388 0.0862
704.906947152059 0
704.935926388149 0.0172
704.96490611465 0.0517
704.993886331554 0.0431
705.022867038853 0.0172
705.051848236538 0
705.080829924601 0.0603
705.109812103034 0.0431
705.138794771828 0.0345
705.167777930975 0
705.196761580467 0.0345
705.225745720296 0.1207
705.254730350453 0.1293
705.28371547093 0.1983
705.312701081719 0.2586
705.341687182811 0.25
705.370673774198 0.0172
705.399660855872 0.0259
705.428648427825 0.0259
705.457636490048 0.0345
705.486625042533 0.0172
705.515614085271 0.0172
705.544603618255 0
705.573593641476 0.0345
705.602584154926 0.0172
705.631575158597 0.0172
705.66056665248 0.0172
705.689558636566 0.069
705.718551110849 0.1207
705.747544075319 0.1293
705.776537529968 0.181
705.805531474788 0.2069
705.83452590977 0
705.863520834907 0.1724
705.89251625019 0.069
705.92151215561 0.0345
705.950508551161 0.0776
705.979505436832 0.069
706.008502812616 0.0345
706.037500678505 0
706.06649903449 0
706.095497880564 0.0345
706.124497216717 0.0517
706.153497042942 0.0862
706.18249735923 0.3362
706.211498165573 0.931
706.240499461962 2.7759
706.26950124839 3.9569
706.298503524849 3.0259
706.327506291329 1.0776
706.356509547823 0.4138
706.385513294322 0.2069
706.414517530818 0.1638
706.443522257303 0.0431
706.472527473769 0.1983
706.501533180206 0.2759
706.530539376608 0.8362
706.559546062966 2.3017
706.588553239271 3.9914
706.617560905515 3.4138
706.64656906169 1.3621
706.675577707788 0.5259
706.7045868438 0.181
706.733596469718 0.1983
706.762606585535 0
706.79161719124 0.2759
706.820628286827 0.1552
706.849639872287 0.1552
706.878651947612 0.5431
706.907664512794 1.5086
706.936677567823 2.6034
706.965691112693 2.4138
706.994705147394 0.9655
707.023719671919 0.3621
707.052734686259 0.1552
707.081750190406 0.1207
707.110766184352 0.0862
707.139782668088 0.1207
707.168799641606 0.1121
707.197817104899 0.3276
707.226835057956 0.7845
707.255853500772 1.3448
707.284872433336 1.5603
707.313891855641 0.7328
707.342911767679 0.3017
707.371932169441 0.0948
707.400953060919 0.1293
707.429974442105 0.0862
707.458996312991 0.0603
707.488018673568 0.0603
707.517041523828 0.1983
707.546064863763 0.3793
707.575088693364 0.5948
707.604113012624 0.6638
707.633137821534 0.3621
707.662163120085 0
707.69118890827 0.1638
707.720215186081 0.1121
707.749241953508 0.1638
707.778269210545 0.1121
707.807296957181 0.0776
707.83632519341 0.1293
707.865353919223 0.1121
707.894383134612 0.1379
707.923412839568 0.3103
707.952443034084 0.319
707.981473718151 0.1897
708.01050489176 0.1293
708.039536554904 0.0862
708.068568707575 0.0948
708.097601349763 0.0862
708.126634481461 0.0603
708.15566810266 0.0603
708.184702213353 0.1121
708.213736813531 0.1293
708.242771903186 0.2672
708.27180748231 0.4655
708.300843550893 0.3534
708.329880108929 0.5
708.358917156409 0.2414
708.387954693324 0.0345
708.416992719666 0.0345
708.446031235428 0.0172
708.4750702406 0
708.504109735175 0.0345
708.533149719145 0.0776
708.5621901925 0.0517
708.591231155234 0
708.620272607337 0.1034
708.649314548802 0.1293
708.67835697962 0.069
708.707399899782 0.0517
708.736443309281 0.0776
708.76548720811 0.1466
708.794531596257 0.2241
708.823576473717 0.3966
708.852621840481 0.2586
708.88166769654 0.1034
708.910714041887 0.0862
708.939760876513 0.069
708.968808200409 0.0517
708.997856013568 0.0603
709.026904315982 0.0431
709.055953107641 0.0862
709.085002388538 0.0172
709.114052158665 0.0345
709.143102418014 0.0345
709.172153166575 0.0259
709.201204404342 0.0345
709.230256131305 0.0603
709.259308347457 0.1121
709.288361052789 0.2328
709.317414247293 0.3707
709.34646793096 0.2155
709.375522103784 0.0862
709.404576765755 0
709.433631916864 0
709.462687557105 0.0517
709.491743686468 0.0172
709.520800304946 0
709.54985741253 0.0172
709.578915009212 0.0517
709.607973094984 0.0345
709.637031669837 0
709.666090733763 0
709.695150286755 0.0776
709.724210328803 0.0172
709.7532708599 0.0517
709.782331880038 0.0172
709.811393389207 0.069
709.840455387401 0.0603
709.86951787461 0.0172
709.898580850827 0.0431
709.927644316043 0
709.95670827025 0
709.98577271344 0
710.014837645605 0.0345
710.043903066736 0.0431
710.072968976825 0.0172
710.102035375864 0.069
710.131102263845 0.0603
710.16016964076 0.0345
710.1892375066 0
710.218305861356 0.0172
710.247374705022 0.0948
710.276444037589 0.0948
710.305513859048 0.0948
710.33458416939 0.0431
710.36365496861 0.0172
710.392726256697 0.0172
710.421798033643 0
710.450870299441 0
710.479943054082 0
710.509016297558 0.0517
710.538090029861 0.0172
710.567164250983 0.0172
710.596238960914 0.0259
710.625314159648 0.0345
710.654389847176 0.0776
710.683466023489 0.0948
710.71254268858 0.2759
710.74161984244 1.2672
710.770697485061 2.4914
710.799775616435 5.7328
710.828854236553 8.4052
710.857933345408 4.4828
710.887012942992 1.181
710.916093029295 0.4224
710.94517360431 0.2414
710.974254668029 0.2328
711.003336220443 0.1897
711.032418261544 0.2241
711.061500791324 0.2672
711.090583809775 0.0862
711.119667316889 0.1293
711.148751312657 0.1034
711.177835797071 0.1552
711.206920770123 0.4655
711.236006231805 1.1724
711.265092182108 2.5086
711.294178621025 4.9828
711.323265548547 0
711.352352964666 5.2328
711.381440869373 2.1552
711.410529262662 0.6724
711.439618144522 0.2241
711.468707514947 0.1207
711.497797373927 0.1034
711.526887721456 0.1638
711.555978557524 0.2069
711.585069882123 0.2586
711.614161695246 0.3103
711.643253996883 0.1379
711.672346787028 0.1121
711.70144006567 0.1897
711.730533832804 0.3103
711.759628088419 0.6897
711.788722832508 1.2414
711.817818065064 2.0603
711.846913786076 1.5603
711.876009995539 0.819
711.905106693442 0.3103
711.934203879779 0.3103
711.96330155454 0.1638
711.992399717718 0.1293
712.021498369304 0.0948
712.05059750929 0.0862
712.07969713767 0.0948
712.108797254432 0.0431
712.13789785957 0.069
712.166998953076 0.0603
712.196100534941 0.1379
712.225202605157 0
712.254305163716 0.3362
712.28340821061 0.4483
712.31251174583 0.75
712.34161576937 0.7069
712.370720281218 0.569
712.399825281369 0.1034
712.428930769814 0.0776
712.458036746544 0.0517
712.487143211552 0.0431
712.51625016483 0.0431
712.545357606368 0
712.574465536159 0.1121
712.603573954194 0.0948
712.632682860467 0.1207
712.661792254967 0.1293
712.690902137688 0.0259
712.720012508621 0.0948
712.749123367757 0.1034
712.77823471509 0.1638
712.807346550609 0.1897
712.836458874308 0.181
712.865571686178 0.0517
712.89468498621 0.0517
712.923798774398 0.0603
712.952913050732 0.0776
712.982027815205 0.0517
713.011143067807 0.1034
713.040258808532 0
713.06937503737 0.0345
713.098491754315 0.0517
713.127608959356 0.0431
713.156726652487 0
713.185844833699 0
713.214963502984 0.0345
713.244082660334 0.0431
713.27320230574 0.1552
713.302322439195 0.0948
713.33144306069 0.1207
713.360564170217 0.0345
713.389685767768 0.0517
713.418807853335 0.0172
713.447930426909 0.0259
713.477053488483 0.0345
713.506177038048 0.0259
713.535301075596 0.0172
713.564425601119 0.0431
713.593550614609 0.0862
713.622676116057 0.0517
713.651802105455 0.0517
713.680928582796 0.0862
713.710055548071 0.1379
713.739183001272 0.3534
713.76831094239 0.4138
713.797439371418 0.4052
713.826568288348 0.3448
713.85569769317 0.1466
713.884827585878 0.0345
713.913957966462 0.0259
713.943088834916 0.0517
713.97222019123 0.0517
714.001352035396 0.0172
714.030484367406 0.0172
714.059617187253 0
714.088750494927 0.0172
714.117884290421 0
714.147018573727 0.0259
714.176153344836 0.0172
714.20528860374 0.0517
714.234424350432 0.2931
714.263560584902 0.319
714.292697307143 0.5
714.321834517147 0.4052
714.350972214906 0.2586
714.38011040041 0.0862
714.409249073653 0.0345
714.438388234626 0
714.46752788332 0
714.496668019729 0
714.525808643843 0.0259
714.554949755654 0
714.584091355154 0.0776
714.613233442335 0.0517
714.64237601719 0.0172
714.671519079709 0.0345
714.700662629884 0.0948
714.729806667708 0.1379
714.758951193173 0.1466
714.78809620627 0.2241
714.81724170699 0.0948
714.846387695326 0.0948
714.87553417127 0.0517
714.904681134814 0.0345
714.933828585949 0
714.962976524667 0.069
714.99212495096 0.0172
715.02127386482 0.0172
715.050423266239 0
715.079573155208 0.0517
715.10872353172 0.069
715.137874395767 0.0172
715.16702574734 0
715.19617758643 0.0517
715.22532991303 0.0345
715.254482727133 0.0862
715.283636028729 0.1293
715.31278981781 0.0862
715.341944094369 0.0172
715.371098858396 0.0345
715.400254109885 0
715.429409848827 0
715.458566075213 0
715.487722789036 0.0776
715.516879990288 0.0431
715.54603767896 0.069
715.575195855044 0.0431
715.604354518532 0
715.633513669415 0.069
715.662673307687 0.0431
715.691833433338 0.0431
715.720994046361 0.069
715.750155146747 0.2328
715.779316734488 0.1293
715.808478809577 0.0172
715.837641372004 0
715.866804421762 0.0172
715.895967958842 0.0172
715.925131983238 0
715.954296494939 0
715.983461493939 0.0345
716.012626980229 0.0517
716.0417929538 0.069
716.070959414646 0.0345
716.100126362757 0
716.129293798126 0.0172
716.158461720745 0.069
716.187630130604 0.1121
716.216799027697 0.069
716.245968412015 0.0517
716.27513828355 0.1034
716.304308642293 0.1552
716.333479488237 0.1121
716.362650821374 0.0172
716.391822641695 0.0172
716.420994949192 0
716.450167743857 0.0172
716.479341025683 0.0172
716.50851479466 0.0345
716.537689050781 0.069
716.566863794038 0.069
716.596039024422 0.0345
716.625214741925 0.0517
716.65439094654 0.0172
716.683567638257 0.0603
716.71274481707 0
716.74192248297 0
716.771100635948 0.0517
716.800279275997 0.0345
716.829458403108 0.0517
716.858638017274 0.0172
716.887818118485 0.0172
716.916998706736 0.1121
716.946179782015 0.0603
716.975361344317 0.25
717.004543393633 0.431
717.033725929954 0.4052
717.062908953273 0.2328
717.092092463581 0.0776
717.12127646087 0.0431
717.150460945133 0.0862
717.17964591636 0.069
717.208831374545 0.0172
717.238017319678 0.069
717.267203751751 0.1897
717.296390670758 0.2845
717.325578076689 0.5172
717.354765969536 0.4052
717.383954349291 0.1983
717.413143215947 0.0431
717.442332569494 0.0345
717.471522409925 0.0345
717.500712737232 0.0517
717.529903551407 0.0345
717.559094852441 0.0603
717.588286640326 0.1466
717.617478915055 0
717.646671676619 0.1724
717.67586492501 0.3534
717.70505866022 0.3017
717.734252882241 0.1034
717.763447591064 0.0517
717.792642786682 0.1121
717.821838469087 0.0776
717.85103463827 0.0259
717.880231294223 0
717.909428436939 0.0345
717.938626066408 0.0259
717.967824182624 0.1207
717.997022785577 0.181
718.02622187526 0.1466
718.055421451665 0.1034
718.084621514783 0.0172
718.113822064607 0.0431
718.143023101128 0.0345
718.172224624338 0
718.201426634229 0.0345
718.230629130794 0.0172
718.259832114023 0.0431
718.289035583909 0.0345
718.318239540444 0.069
718.347443983619 0.0431
718.376648913427 0.0862
718.405854329859 0.0172
718.435060232907 0.0172
718.464266622564 0.0172
718.49347349882 0.0345
718.522680861669 0
718.551888711102 0.0345
718.58109704711 0.0172
718.610305869686 0.069
718.639515178822 0.0259
718.668724974509 0.0172
718.69793525674 0.0345
718.727146025505 0.1379
718.756357280798 0.1983
718.78556902261 0.2931
718.814781250933 0.3448
718.84399396576 0.3966
718.87320716708 0.1983
718.902420854888 0.1466
718.931635029174 0.0517
718.96084968993 0.0948
718.99006483715 0.0517
719.019280470823 0.0172
719.048496590943 0.0862
719.0777131975 0.0345
719.106930290488 0.0431
719.136147869898 0.0862
719.165365935722 0.0172
719.194584487951 0.1121
719.223803526579 0.1724
719.253023051595 0.3017
719.282243062994 0.2845
719.311463560765 0.3707
719.340684544902 0.1983
719.369906015397 0.0862
719.39912797224 0
719.428350415425 0.0517
719.457573344942 0.0517
719.486796760784 0.0431
719.516020662944 0
719.545245051411 0.0172
719.57446992618 0.0345
719.603695287241 0.0862
719.632921134587 0.1207
719.662147468209 0.0776
719.691374288099 0.069
719.72060159425 0.0862
719.749829386652 0.1724
719.779057665299 0.1121
719.808286430181 0.2069
719.837515681292 0.181
719.866745418622 0.1034
719.895975642164 0.0948
719.92520635191 0.069
719.954437547851 0.0345
719.98366922998 0.0517
720.012901398288 0.0172
720.042134052767 0.069
720.07136719341 0
720.100600820208 0.0172
720.129834933152 0.0345
720.159069532236 0
720.188304617451 0.0603
720.217540188789 0.1121
720.246776246241 0.1121
720.2760127898 0.181
720.305249819458 0
720.334487335206 0.3103
720.363725337037 0.4741
720.392963824942 0.7845
720.422202798914 0.6897
720.451442258943 0.3103
720.480682205023 0.0776
720.509922637145 0
720.539163555301 0.0517
720.568404959483 0.0862
720.597646849683 0.0948
720.626889225893 0.0776
720.656132088104 0.069
720.685375436309 0.0431
720.7146192705 0.0948
720.743863590668 0.0948
720.773108396806 0.1207
720.802353688905 0.1379
720.831599466957 0.3103
720.860845730955 0.431
720.89009248089 0.5517
720.919339716753 0.4483
720.948587438539 0.2586
720.977835646236 0.1034
721.00708433984 0.0345
721.036333519339 0.0517
721.065583184728 0.0345
721.094833335997 0.0431
721.124083973139 0.0862
721.153335096146 0.0259
721.182586705009 0
721.21183879972 0.0172
721.241091380272 0.1724
721.270344446657 0.1724
721.299597998865 0.1983
721.32885203689 0.2155
721.358106560723 0.3017
721.387361570356 0.181
721.416617065781 0.2328
721.44587304699 0.1293
721.475129513975 0.0431
721.504386466728 0
721.53364390524 0
721.562901829505 0.0517
721.592160239513 0.0517
721.621419135257 0.069
721.650678516728 0.0431
721.679938383919 0.0776
721.709198736821 0.0862
721.738459575427 0.0862
721.767720899728 0.1466
721.796982709716 0.1724
721.826245005383 0.1552
721.855507786722 0.2155
721.884771053724 0.2328
721.914034806381 0.1724
721.943299044685 0.1724
721.972563768628 0.0517
722.001828978201 0.181
722.031094673398 0.1121
722.06036085421 0
722.089627520628 0.0603
722.118894672645 0.0172
722.148162310252 0.0603
722.177430433442 0
722.206699042207 0.069
722.235968136538 0.1379
722.265237716428 0.2155
722.294507781868 0.3362
722.32377833285 0.2328
722.353049369367 0.1983
722.38232089141 0.0603
722.411592898971 0.0603
722.440865392043 0
722.470138370616 0.0172
722.499411834684 0.0345
722.528685784238 0.0517
722.557960219269 0.1293
722.587235139771 0.0948
722.616510545734 0.0517
722.645786437152 0.069
722.675062814015 0.1983
722.704339676316 0.431
722.733617024046 0.8966
722.762894857199 1.819
722.792173175765 2.0603
722.821451979736 1.3621
722.850731269105 0.4914
722.880011043864 0.3534
722.909291304004 0.1552
722.938572049518 0
722.967853280397 0.0776
722.997134996633 0.0603
723.026417198219 0.1034
723.055699885146 0.0517
723.084983057406 0.0603
723.114266714992 0.0862
723.143550857894 0.0776
723.172835486106 0.1638
723.202120599619 0.319
723.231406198425 0.8448
723.260692282516 1.4224
723.289978851884 2.0086
723.319265906521 1.6638
723.348553446419 0.8448
723.37784147157 0.3017
723.407129981965 0.0862
723.436418977597 0.0776
723.465708458459 0.0172
723.49499842454 0.0603
723.524288875836 0.0603
723.553579812335 0.069
723.582871234031 0.069
723.612163140916 0.0345
723.641455532981 0.1034
723.670748410219 0.0948
723.700041772621 0.319
723.72933562018 0.6466
723.758629952888 1.1034
723.787924770736 1.1466
723.817220073716 0
723.846515861821 0.681
723.875812135042 0.2328
723.905108893372 0.1034
723.934406136802 0.0776
723.963703865324 0.1207
723.99300207893 0.0862
724.022300777613 0.0776
724.051599961364 0.0172
724.080899630175 0
724.110199784039 0.0517
724.139500422946 0.0517
724.16880154689 0.0345
724.198103155862 0.1121
724.227405249854 0.2414
724.256707828857 0.4224
724.286010892865 0.4655
724.31531444187 0.4052
724.344618475861 0.181
724.373922994833 0.0948
724.403227998777 0.0517
724.432533487685 0.0172
724.461839461549 0.0517
724.49114592036 0.0259
724.520452864112 0.0603
724.549760292796 0.0345
724.579068206403 0.0345
724.608376604926 0.0517
724.637685488357 0.0172
724.666994856688 0.069
724.69630470991 0
724.725615048017 0.0603
724.754925870999 0.1293
724.784237178849 0.1466
724.813548971559 0.1379
724.84286124912 0.1983
724.872174011525 0.0603
724.901487258766 0.0172
724.930800990834 0
724.960115207722 0.0345
724.989429909422 0.0345
725.018745095925 0.0172
725.048060767224 0
725.077376923311 0
725.106693564177 0
725.136010689815 0.0345
725.165328300217 0.0345
725.194646395374 0.0172
725.223964975278 0.0431
725.253284039922 0.0345
725.282603589298 0.1034
725.311923623397 0
725.341244142212 0.0172
725.370565145734 0
725.399886633956 0.0259
725.42920860687 0.0172
725.458531064467 0.0345
725.487854006739 0.0172
725.517177433679 0
725.546501345278 0
725.57582574153 0.0431
725.605150622424 0.069
725.634475987954 0.0259
725.663801838111 0.0776
725.693128172888 0.0172
725.722454992276 0
725.751782296268 0.0431
725.781110084856 0.069
725.81043835803 0
725.839767115785 0.0172
725.86909635811 0.0603
725.898426085 0.1207
725.927756296445 0.1724
725.957086992437 0.0862
725.986418172969 0.0948
726.015749838032 0.0345
726.045081987619 0
726.074414621721 0
726.103747740331 0.0172
726.13308134344 0.0172
726.162415431041 0.0431
726.191750003125 0.069
726.221085059685 0.0603
726.250420600712 0.1552
726.279756626199 0.1121
726.309093136138 0.1034
726.33843013052 0.0948
726.367767609337 0.0172
726.397105572582 0.0345
726.426444020246 0
726.455782952323 0
726.485122368802 0.0517
726.514462269678 0.0172
726.54380265494 0.0345
726.573143524583 0.0862
726.602484878597 0.0259
726.631826716975 0.0517
726.661169039708 0
726.69051184679 0
726.71985513821 0.0172
726.749198913962 0.0172
726.778543174038 0.0345
726.80788791843 0.0345
726.83723314713 0
726.866578860129 0.0517
726.89592505742 0.0345
726.925271738994 0
726.954618904845 0.0517
726.983966554963 0.0172
727.013314689341 0.0345
727.042663307971 0.0345
727.072012410844 0.0345
727.101361997954 0
727.130712069291 0.0172
727.160062624848 0.0172
727.189413664618 0.0603
727.21876518859 0.0172
727.24811719676 0.0517
727.277469689117 0
727.306822665653 0.0517
727.336176126362 0.0345
727.365530071235 0.0517
727.394884500264 0.0172
727.424239413441 0
727.453594810758 0
727.482950692208 0.0345
727.512307057781 0.0172
727.54166390747 0.0345
727.571021241268 0.0603
727.600379059166 0.0172
727.629737361156 0.0172
727.65909614723 0.0345
727.68845541738 0.0259
727.717815171599 0.0172
727.747175409878 0.0517
727.77653613221 0.0345
727.805897338585 0.0259
727.835259028998 0.0517
727.864621203438 0.0172
727.8939838619 0.0172
727.923347004373 0.069
727.952710630851 0.0259
727.982074741326 0.0603
728.011439335789 0.0259
728.040804414232 0
728.070169976649 0.0345
728.09953602303 0.0172
728.128902553367 0.0345
728.158269567654 0
728.18763706588 0.0172
728.21700504804 0
728.246373514125 0.0517
728.275742464127 0.1034
728.305111898037 0.1121
728.334481815848 0.1121
728.363852217553 0.0345
728.393223103142 0.0345
728.422594472608 0
728.451966325943 0.0172
728.48133866314 0
728.510711484189 0.0172
728.540084789084 0
728.569458577815 0
728.598832850376 0.0172
728.628207606758 0.0172
728.657582846954 0
728.686958570955 0.0345
728.716334778753 0.0172
728.74571147034 0.0345
728.77508864571 0
728.804466304852 0.0862
728.83384444776 0.0172
728.863223074426 0.0345
728.892602184841 0.0431
728.921981778998 0.0172
728.951361856889 0.0603
728.980742418505 0.0345
729.01012346384 0
729.039504992883 0.0172
729.068887005629 0.0259
729.098269502069 0.0603
729.127652482194 0
729.157035945998 0.0517
729.186419893472 0
729.215804324607 0
729.245189239397 0.0776
729.274574637833 0.1121
729.303960519908 0.0776
729.333346885612 0.0948
729.362733734939 0.0172
729.39212106788 0.0172
729.421508884428 0
729.450897184574 0.0345
729.48028596831 0.0172
729.50967523563 0.0172
729.539064986523 0.0603
729.568455220984 0.0172
729.597845939003 0
729.627237140573 0
729.656628825686 0.0345
729.686020994333 0
729.715413646508 0.0345
729.744806782201 0.0862
729.774200401405 0.069
729.803594504113 0.1207
729.832989090316 0.0517
729.862384160005 0
729.891779713174 0.0776
729.921175749815 0.0345
729.950572269918 0.1034
729.979969273477 0.1034
730.009366760484 0
730.03876473093 0.0345
730.068163184807 0.0345
730.097562122108 0
730.126961542825 0.0345
730.15636144695 0
730.185761834474 0.0172
730.21516270539 0.0172
730.24456405969 0.1034
730.273965897366 0.0431
730.30336821841 0.1034
730.332771022815 0.0948
730.36217431057 0.0603
730.391578081671 0.0345
730.420982336108 0
730.450387073873 0.0345
730.479792294959 0.0172
730.509197999357 0.0172
730.538604187059 0.0172
730.568010858058 0.0259
730.597418012346 0.0345
730.626825649914 0.0345
730.656233770755 0
730.685642374861 0.0172
730.715051462224 0
730.744461032836 0.069
730.773871086689 0.0517
730.803281623775 0.1121
730.832692644086 0.0603
730.862104147614 0.069
730.891516134352 0.0172
730.920928604291 0.0345
730.950341557423 0
730.979754993741 0.0172
731.009168913237 0
731.038583315902 0.0172
731.067998201729 0.0172
731.09741357071 0.0259
731.126829422836 0.0172
731.1562457581 0.0172
731.185662576495 0.0345
731.215079878012 0
731.244497662642 0.0862
731.273915930379 0.0517
731.303334681214 0.1207
731.33275391514 0.1293
731.362173632148 0
731.39159383223 0.0172
731.421014515379 0
731.450435681587 0
731.479857330845 0
731.509279463146 0
731.538702078482 0.0172
731.568125176845 0.0172
731.597548758227 0
731.62697282262 0.0172
731.656397370017 0.0172
731.685822400408 0.0431
731.715247913787 0.0172
731.744673910145 0.0172
731.774100389475 0.0345
731.803527351769 0.0517
731.832954797018 0.0345
731.862382725215 0.0172
731.891811136351 0
731.92124003042 0.0172
731.950669407412 0.0172
731.980099267321 0
732.009529610138 0.0345
732.038960435855 0.0345
732.068391744464 0.0172
732.097823535958 0.0259
732.127255810328 0.0172
732.156688567567 0.0259
732.186121807666 0
732.215555530618 0
732.244989736415 0
732.274424425049 0.0172
732.303859596512 0.0345
732.333295250795 0.0517
732.362731387892 0.0259
732.392168007795 0.0603
732.421605110494 0
732.451042695983 0
732.480480764254 0
732.509919315298 0.0345
732.539358349108 0
732.568797865676 0
732.598237864993 0
732.627678347053 0
732.657119311846 0
732.686560759366 0.0172
732.716002689604 0
732.745445102552 0.0345
732.774887998203 0.0259
732.804331376548 0
732.83377523758 0.0517
732.86321958129 0.0172
732.892664407672 0
732.922109716716 0
732.951555508415 0.0172
732.981001782761 0.0172
733.010448539747 0.0776
733.039895779363 0
733.069343501603 0
733.098791706459 0.0862
733.128240393922 0.0345
733.157689563985 0.0172
733.187139216639 0.0603
733.216589351878 0.0172
733.246039969692 0
733.275491070074 0
733.304942653017 0
733.334394718511 0.0948
733.36384726655 0.0345
733.393300297126 0
733.42275381023 0.0172
733.452207805855 0
733.481662283992 0
733.511117244634 0
733.540572687774 0.0345
733.570028613402 0
733.599485021511 0
733.628941912094 0
733.658399285142 0
733.687857140648 0
733.717315478603 0.0259
733.746774299 0.0431
733.77623360183 0.1034
733.805693387087 0.0345
733.835153654762 0.0345
733.864614404846 0.0603
733.894075637333 0.0172
733.923537352214 0.0172
733.952999549482 0.0345
733.982462229128 0.0345
734.011925391145 0.0345
734.041389035525 0.0172
734.070853162259 0.0345
734.10031777134 0.0345
734.129782862761 0
734.159248436512 0.0172
734.188714492587 0.0172
734.218181030978 0.0172
734.247648051676 0.069
734.277115554673 0.0431
734.306583539963 0.0517
734.336052007536 0
734.365520957385 0.0172
734.394990389502 0
734.42446030388 0
734.45393070051 0.0172
734.483401579384 0
734.512872940495 0.0172
734.542344783834 0
734.571817109394 0
734.601289917167 0
734.630763207145 0.0345
734.660236979321 0
734.689711233685 0.0517
734.719185970231 0
734.74866118895 0.0345
734.778136889836 0.069
734.807613072878 0.0431
734.837089738071 0.0172
734.866566885405 0.0517
734.896044514874 0.0345
734.925522626469 0.0345
734.955001220182 0.0172
734.984480296006 0
735.013959853932 0.0172
735.043439893953 0.1034
735.07292041606 0.0431
735.102401420247 0.0776
735.131882906505 0
735.161364874825 0
735.190847325202 0.0172
735.220330257625 0.0345
735.249813672088 0.0345
735.279297568583 0.0603
735.308781947102 0.0603
735.338266807636 0.069
735.367752150179 0.0603
735.397237974722 0.0172
735.426724281257 0
735.456211069776 0.0172
735.485698340273 0
735.515186092737 0
735.544674327163 0
735.574163043542 0
735.603652241865 0.0172
735.633141922126 0.069
735.662632084317 0
735.692122728428 0
735.721613854454 0
735.751105462385 0
735.780597552214 0.0172
735.810090123933 0.0517
735.839583177534 0
735.869076713009 0.0345
735.898570730351 0.0172
735.928065229551 0.0172
735.957560210602 0
735.987055673496 0
736.016551618225 0.069
736.04604804478 0
736.075544953155 0
736.105042343342 0
736.134540215332 0.0172
736.164038569117 0.0172
736.19353740469 0.0345
736.223036722044 0.0172
736.252536521169 0
736.282036802058 0
736.311537564703 0.0345
736.341038809097 0
736.370540535232 0
736.4000427431 0
736.429545432692 0
736.459048604001 0
736.488552257019 0.0172
736.518056391739 0
736.547561008152 0
736.57706610625 0.0517
736.606571686027 0.0172
736.636077747473 0.0345
736.665584290582 0
736.695091315344 0.0259
736.724598821753 0.1293
736.7541068098 0.4052
736.783615279478 0.4914
736.813124230778 0.431
736.842633663693 0.3793
736.872143578215 0.0862
736.901653974337 0.0431
736.93116485205 0.0345
736.960676211346 0.0776
736.990188052218 0.1293
737.019700374657 0.0603
737.049213178657 0.069
737.078726464208 0.1293
737.108240231304 0.0776
737.137754479936 0.0776
737.167269210097 0.0172
737.196784421778 0.069
737.226300114972 0.1983
737.255816289671 0.4655
737.285332945867 0.3966
737.314850083553 0.3276
737.34436770272 0.0948
737.37388580336 0
737.403404385466 0
737.43292344903 0.0172
737.462442994043 0.0172
737.4919630205 0.0259
737.52148352839 0
737.551004517707 0
737.580525988442 0.0172
737.610047940588 0
737.639570374138 0.0172
737.669093289082 0
737.698616685414 0.0517
737.728140563125 0.069
737.757664922207 0.181
737.787189762653 0.2241
737.816715084456 0.1724
737.846240887606 0.0517
737.875767172097 0.0172
737.90529393792 0.0603
737.934821185067 0.069
737.964348913531 0
737.993877123304 0.0259
738.023405814378 0
738.052934986745 0.0259
738.082464640397 0.0776
738.111994775327 0.0172
738.141525391527 0
738.171056488988 0
738.200588067704 0.0345
738.230120127665 0.0517
738.259652668865 0.0776
738.289185691295 0.1293
738.318719194948 0.1121
738.348253179816 0
738.377787645891 0.0948
738.407322593165 0.0345
738.43685802163 0
738.466393931278 0
738.495930322103 0
738.525467194095 0
738.555004547247 0.0517
738.584542381551 0.0776
738.614080697 0.0172
738.643619493585 0.0345
738.673158771298 0.0431
738.702698530133 0.0603
738.73223877008 0
738.761779491133 0.0345
738.791320693283 0.0862
738.820862376522 0.069
738.850404540843 0.0172
738.879947186238 0.0345
738.909490312699 0.069
738.939033920218 0.0172
738.968578008788 0.0172
738.9981225784 0.0517
739.027667629047 0.0172
739.05721316072 0
739.086759173413 0.0431
739.116305667117 0.0517
739.145852641824 0.0259
739.175400097527 0
739.204948034218 0.0517
739.234496451889 0.0259
739.264045350531 0.0172
739.293594730138 0.0172
739.323144590702 0.0345
739.352694932214 0.0517
739.382245754667 0.0517
739.411797058053 0.0517
739.441348842364 0.0259
739.470901107593 0
739.500453853731 0.0517
739.530007080771 0.0172
739.559560788705 0.0172
739.589114977525 0
739.618669647223 0.0172
739.648224797791 0
739.677780429222 0.0345
739.707336541509 0
739.736893134642 0
739.766450208614 0.0172
739.796007763417 0.0862
739.825565799044 0.0776
739.855124315487 0.0603
739.884683312738 0.069
739.914242790789 0.0172
739.943802749632 0
739.97336318926 0.0345
740.002924109664 0
740.032485510837 0
740.062047392772 0.0172
740.091609755459 0.0431
740.121172598892 0
740.150735923062 0.0517
740.180299727963 0.0345
740.209864013585 0.0345
740.239428779921 0.069
740.268994026964 0.3448
740.298559754705 0.8276
740.328125963137 2.0431
740.357692652252 3.819
740.387259822043 4.3276
740.4168274725 2.9741
740.446395603617 0.9397
740.475964215386 0.3534
740.505533307798 0.1379
740.535102880847 0.0517
740.564672934524 0.1466
740.594243468821 0.0776
740.623814483731 0.1207
740.653385979246 0.1034
740.682957955358 0.2328
740.71253041206 0.3103
740.742103349342 0.4828
740.771676767199 0.9914
740.801250665621 1.9483
740.830825044601 3.8793
740.860399904132 0
740.889975244205 4.9655
740.919551064812 4.2414
740.949127365947 1.7155
740.9787041476 0.5776
741.008281409765 0.2328
741.037859152433 0.2155
741.067437375597 0.1897
741.097016079248 0.2069
741.12659526338 0.1293
741.156174927984 0.1724
741.185755073052 0.2328
741.215335698577 0.2069
741.244916804551 0.3621
741.274498390966 0.4914
741.304080457814 0.9655
741.333663005088 1.6724
741.363246032779 2.4828
741.39282954088 2.5
741.422413529383 1.2845
741.45199799828 0.4224
741.481582947565 0.2414
741.511168377227 0.1724
741.54075428726 0.069
741.570340677657 0.0776
741.599927548409 0.0172
741.629514899509 0.0431
741.659102730948 0.1121
741.688691042719 0
741.718279834814 0.1121
741.747869107226 0.0862
741.777458859946 0.2241
741.807049092967 0.3103
741.83663980628 0.6983
741.86623099988 1.1034
741.895822673756 1.1983
741.925414827902 0.6034
741.95500746231 0.2069
741.984600576972 0.0948
742.01419417188 0.0431
742.043788247027 0.0517
742.073382802404 0.069
742.102977838004 0.0172
742.132573353819 0.1034
742.162169349842 0.0517
742.191765826064 0.0948
742.221362782478 0.0517
742.250960219076 0.0431
742.28055813585 0.1638
742.310156532792 0.1638
742.339755409895 0.319
742.36935476715 0.2672
742.398954604551 0.25
742.42855492209 0.0862
742.458155719757 0.0172
742.487756997546 0
742.51735875545 0
742.546960993459 0.0345
742.576563711566 0.0172
742.606166909765 0.0345
742.635770588046 0.0345
742.665374746402 0
742.694979384825 0
742.724584503308 0.0776
742.754190101842 0.0172
742.78379618042 0.0603
742.813402739035 0.0431
742.843009777678 0.0776
742.872617296341 0.1034
742.902225295017 0.1121
742.931833773698 0.0172
742.961442732377 0.0172
742.991052171044 0.0172
743.020662089694 0.0345
743.050272488317 0.0345
743.079883366907 0.0345
743.109494725455 0.0776
743.139106563954 0.0172
743.168718882395 0
743.198331680771 0.0603
743.227944959075 0.0776
743.257558717298 0.0172
743.287172955433 0
743.316787673472 0.0172
743.346402871407 0
743.376018549231 0.0259
743.405634706935 0.0172
743.435251344512 0
743.464868461954 0.0172
743.494486059254 0.0172
743.524104136403 0
743.553722693394 0
743.583341730219 0
743.61296124687 0
743.64258124334 0.0172
743.67220171962 0.0431
743.701822675704 0.0431
743.731444111583 0.0603
743.761066027249 0.0345
743.790688422695 0.0776
743.820311297912 0.0776
743.849934652894 0.0517
743.879558487633 0.0172
743.90918280212 0.0172
743.938807596347 0
743.968432870308 0.0345
743.998058623994 0.0172
744.027684857398 0
744.057311570512 0.0345
744.086938763327 0.0172
744.116566435837 0.0345
744.146194588034 0
744.175823219909 0
744.205452331455 0.0172
744.235081922665 0.0517
744.26471199353 0.1552
744.294342544042 0.1121
744.323973574195 0.0776
744.35360508398 0.0345
744.38323707339 0.0431
744.412869542415 0
744.44250249105 0
744.472135919287 0.0172
744.501769827116 0.0172
744.531404214532 0.0172
744.561039081525 0
744.590674428088 0
744.620310254214 0.0172
744.649946559895 0
744.679583345122 0.0345
744.709220609889 0
744.738858354187 0.0172
744.768496578008 0.0345
744.798135281346 0.0431
744.827774464192 0
744.857414126538 0.0345
744.887054268376 0.0603
744.9166948897 0.0172
744.9463359905 0.0345
744.97597757077 0
745.005619630503 0
745.035262169688 0
745.06490518832 0
745.09454868639 0.0172
745.124192663891 0.0172
745.153837120815 0.0172
745.183482057154 0.0172
745.2131274729 0
745.242773368046 0.0172
745.272419742584 0.0345
745.302066596506 0.0776
745.331713929804 0.0345
745.361361742472 0.0345
745.3910100345 0.0172
745.420658805881 0
745.450308056608 0
745.479957786672 0.0172
745.509607996067 0
745.539258684783 0.0345
745.568909852814 0
745.598561500152 0.0603
745.628213626789 0.0345
745.657866232717 0
745.687519317929 0.0172
745.717172882416 0.0172
745.746826926171 0.0345
745.776481449187 0.0345
745.806136451455 0
745.835791932968 0
745.865447893718 0.069
745.895104333698 0
745.924761252899 0.0172
745.954418651314 0.1121
745.984076528935 0.0603
746.013734885754 0.0172
746.043393721764 0.0172
746.073053036957 0.0172
746.102712831325 0
746.13237310486 0.0345
746.162033857556 0.0345
746.191695089403 0.0172
746.221356800395 0.0172
746.251018990523 0.069
746.28068165978 0.1034
746.310344808157 0.1207
746.340008435648 0.1121
746.369672542245 0.0172
746.39933712794 0
746.429002192724 0.0172
746.458667736591 0
746.488333759532 0
746.518000261541 0
746.547667242609 0
746.577334702728 0.0172
746.607002641891 0.0345
746.63667106009 0
746.666339957317 0.0172
746.696009333565 0.0431
746.725679188825 0
746.755349523091 0.0172
746.785020336354 0
746.814691628606 0.0517
746.844363399841 0.0345
746.87403565005 0.0776
746.903708379225 0.0172
746.933381587359 0.0517
746.963055274444 0.0172
746.992729440472 0
747.022404085435 0.0172
747.052079209327 0
747.081754812139 0.0172
747.111430893863 0.0172
747.141107454491 0.0172
747.170784494017 0.0259
747.200462012432 0.0345
747.230140009728 0.0517
747.259818485899 0.0776
747.289497440935 0.1207
747.31917687483 0.1379
747.348856787575 0.1034
747.378537179163 0.0862
747.408218049586 0.0345
747.437899398837 0
747.467581226907 0
747.49726353379 0.0259
747.526946319476 0
747.55662958396 0
747.586313327232 0.0172
747.615997549286 0
747.645682250112 0
747.675367429705 0.0345
747.705053088056 0.0172
747.734739225156 0.0345
747.764425841 0.1034
747.794112935578 0.0862
747.823800508884 0.1379
747.853488560909 0.0172
747.883177091645 0.0603
747.912866101086 0.0172
747.942555589223 0.0172
747.972245556048 0
748.001936001555 0.0172
748.031626925734 0.0345
748.06131832858 0
748.091010210082 0
748.120702570235 0.0172
748.15039540903 0
748.18008872646 0
748.209782522516 0.0517
748.239476797192 0.1034
748.26917155048 0
748.29886678237 0.1034
748.328562492858 0
748.358258681933 0.0776
748.387955349589 0.0862
748.417652495818 0.0517
748.447350120613 0.0259
748.477048223965 0.0172
748.506746805866 0.0172
748.53644586631 0.0172
748.566145405289 0
748.595845422794 0.0172
748.625545918818 0
748.655246893353 0.0603
748.684948346392 0
748.714650277927 0.0431
748.74435268795 0.0345
748.774055576453 0.0172
748.80375894343 0.0345
748.833462788871 0.0345
748.86316711277 0.0259
748.892871915119 0.0345
748.922577195909 0.0603
748.952282955134 0.0517
748.981989192785 0
749.011695908856 0.0172
749.041403103337 0
749.071110776222 0
749.100818927503 0.0172
749.130527557172 0.0172
749.160236665221 0.0172
749.189946251643 0.0172
749.21965631643 0
749.249366859575 0.0172
749.279077881069 0
749.308789380905 0.0259
749.338501359075 0.0172
749.368213815572 0.0345
749.397926750387 0.0172
749.427640163514 0.0259
749.457354054944 0
749.48706842467 0
749.516783272684 0
749.546498598978 0
749.576214403545 0
749.605930686378 0
749.635647447467 0.0431
749.665364686806 0.0345
749.695082404387 0.0517
749.724800600202 0.0172
749.754519274244 0.0345
749.784238426504 0.0172
749.813958056976 0
749.843678165651 0.0345
749.873398752522 0
749.903119817581 0.0172
749.93284136082 0.0345
749.962563382233 0.0345
749.99228588181 0.0517
750.022008859544 0.0345
750.051732315429 0
750.081456249455 0.0603
750.111180661616 0.0345
750.140905551903 0
750.170630920309 0.0172
750.200356766826 0.0172
750.230083091447 0.0172
750.259809894164 0.1121
750.289537174968 0
750.319264933854 0.1121
750.348993170812 0.0172
750.378721885836 0.0172
750.408451078916 0.0172
750.438180750047 0.0172
750.46791089922 0
750.497641526427 0.0172
750.527372631661 0.0172
750.557104214914 0
750.586836276178 0.0172
750.616568815446 0
750.64630183271 0
750.676035327963 0
750.705769301196 0
750.735503752402 0.0172
750.765238681573 0.0172
750.794974088702 0.0172
750.824709973781 0
750.854446336803 0
750.884183177758 0
750.913920496641 0.0172
750.943658293443 0.0345
750.973396568157 0.0603
751.003135320774 0
751.032874551288 0
751.06261425969 0.0345
751.092354445974 0.0345
751.12209511013 0
751.151836252152 0
751.181577872032 0.0172
751.211319969762 0.0172
751.241062545334 0
751.270805598742 0.1379
751.300549129977 0.0862
751.33029313903 0.0431
751.360037625897 0.0603
751.389782590567 0
751.419528033034 0
751.449273953289 0
751.479020351326 0
751.508767227136 0
751.538514580712 0
751.568262412046 0
751.59801072113 0
751.627759507958 0.0345
751.657508772521 0.0517
751.687258514811 0.0345
751.717008734821 0.0776
751.746759432543 0.0862
751.77651060797 0.1724
751.806262261093 0.2069
751.836014391906 0.1983
751.8657670004 0.1034
751.895520086569 0.069
751.925273650403 0
751.955027691896 0.0776
751.98478221104 0.0172
752.014537207826 0
752.044292682249 0.0172
752.074048634299 0.0172
752.10380506397 0
752.133561971253 0.0431
752.16331935614 0.0345
752.193077218626 0.0345
752.2228355587 0.0862
752.252594376357 0.1552
752.282353671588 0.1724
752.312113444386 0
752.341873694743 0.1293
752.37163442265 0.0603
752.401395628102 0.0172
752.43115731109 0.0345
752.460919471605 0.0172
752.490682109642 0
752.520445225191 0.0172
752.550208818246 0.0172
752.579972888799 0.0172
752.609737436841 0.0172
752.639502462366 0.1121
752.669267965366 0.3362
752.699033945833 0.8966
752.728800403759 2.0862
752.758567339137 3.3362
752.788334751959 3.4224
752.818102642218 1.5603
752.847871009905 0.3362
752.877639855014 0.2069
752.907409177536 0.1293
752.937178977464 0.0948
752.96694925479 0.0603
752.996720009507 0.0517
753.026491241607 0.0776
753.056262951082 0.069
753.086035137925 0.1034
753.115807802127 0
753.145580943682 0.1379
753.175354562582 0.1379
753.205128658819 0.6207
753.234903232385 1.2759
753.264678283273 1.9914
753.294453811475 2.431
753.324229816983 1.1638
753.35400629979 0.4483
753.383783259889 0.1897
753.41356069727 0.1379
753.443338611929 0.1207
753.473117003855 0.0517
753.502895873041 0
753.532675219481 0.0776
753.562455043166 0.0603
753.592235344088 0.0517
753.622016122241 0.0172
753.651797377616 0.1293
753.681579110206 0.319
753.711361320002 0.6207
753.741144006999 1
753.770927171187 1.0776
753.800710812559 0.9052
753.830494931108 0.2241
753.860279526825 0.0862
753.890064599704 0.0603
753.919850149737 0
753.949636176916 0.069
753.979422681232 0.0172
754.00920966268 0.0517
754.038997121251 0.0172
754.068785056937 0
754.098573469731 0.0345
754.128362359625 0.0259
754.158151726612 0.0862
754.187941570683 0.1379
754.217731891832 0.1897
754.24752269005 0.4483
754.277313965331 0.4655
754.307105717666 0.3448
754.336897947047 0.1638
754.366690653468 0.0776
754.39648383692 0.0345
754.426277497396 0.0345
754.456071634888 0
754.485866249389 0
754.51566134089 0.0259
754.545456909385 0.0172
754.575252954866 0.0345
754.605049477324 0.0259
754.634846476753 0
754.664643953145 0.0948
754.694441906492 0.1034
754.724240336787 0
754.754039244021 0.0862
754.783838628188 0.2328
754.81363848928 0.1379
754.843438827288 0.1379
754.873239642206 0.0517
754.903040934025 0.0948
754.932842702739 0.0517
754.962644948339 0.0431
754.992447670818 0.0172
755.022250870169 0.0172
755.052054546383 0.0345
755.081858699453 0.0517
755.111663329371 0
755.14146843613 0
755.171274019723 0.0345
755.201080080141 0.0603
755.230886617377 0.0517
755.260693631423 0.1379
755.290501122272 0.1379
755.320309089916 0.0517
755.350117534347 0.0517
755.379926455558 0.0517
755.409735853542 0.0345
755.43954572829 0
755.469356079794 0
755.499166908048 0
755.528978213044 0
755.558789994774 0
755.58860225323 0
755.618414988406 0.0172
755.648228200292 0.0172
755.678041888882 0.0345
755.707856054168 0.0948
755.737670696143 0.0431
755.767485814798 0.0259
755.797301410127 0.0345
755.82711748212 0.0172
755.856934030773 0.0172
755.886751056075 0.069
755.91656855802 0.0172
755.9463865366 0.0259
755.976204991807 0.0517
756.006023923635 0.0431
756.035843332074 0.0345
756.065663217119 0.0517
756.09548357876 0.0172
756.12530441699 0.0345
756.155125731803 0.0345
756.18494752319 0.0172
756.214769791143 0.0172
756.244592535656 0.1034
756.274415756719 0.1293
756.304239454327 0
756.33406362847 0.1983
756.363888279142 0.431
756.393713406336 0.5
756.423539010042 0.5776
756.453365090254 0.2672
756.483191646964 0.1466
756.513018680165 0.069
756.542846189849 0.0345
756.572674176008 0.069
756.602502638634 0.0172
756.632331577721 0.0948
756.66216099326 0.0345
756.691990885244 0.0345
756.721821253666 0.0431
756.751652098517 0.0345
756.78148341979 0.069
756.811315217477 0.1034
756.841147491572 0.1983
756.870980242065 0.4138
756.900813468951 0.5259
756.93064717222 0.3362
756.960481351866 0.1379
756.990316007881 0.0345
757.020151140257 0.0345
757.049986748986 0.0172
757.079822834062 0
757.109659395476 0
757.139496433221 0
757.16933394729 0.0517
757.199171937673 0.0172
757.229010404365 0
757.258849347358 0.0345
757.288688766643 0.1293
757.318528662214 0.181
757.348369034062 0.3017
757.37820988218 0.2845
757.408051206561 0.25
757.437893007197 0.2241
757.46773528408 0.069
757.497578037203 0.0345
757.527421266558 0
757.557264972137 0.0172
757.587109153934 0.0345
757.61695381194 0
757.646798946147 0.0172
757.676644556548 0.0172
757.706490643136 0
757.736337205903 0.0431
757.766184244842 0.069
757.796031759944 0.1207
757.825879751202 0.1293
757.85572821861 0.1724
757.885577162157 0
757.915426581839 0.1293
757.945276477646 0.0603
757.975126849572 0.0431
758.004977697608 0.0345
758.034829021747 0.0172
758.064680821982 0.0172
758.094533098304 0
758.124385850707 0.0431
758.154239079183 0.0431
758.184092783724 0.0345
758.213946964322 0
758.24380162097 0.0345
758.273656753661 0.0862
758.303512362387 0.0776
758.33336844714 0.1207
758.363225007912 0.1293
758.393082044696 0.0603
758.422939557485 0
758.45279754627 0.0345
758.482656011045 0
758.512514951802 0
758.542374368533 0.0345
758.57223426123 0.0172
758.602094629887 0.0345
758.631955474494 0.0345
758.661816795046 0.0345
758.691678591534 0
758.72154086395 0
758.751403612288 0
758.781266836539 0.0172
758.811130536695 0.0172
758.84099471275 0.0517
758.870859364697 0.0517
758.900724492526 0.069
758.93059009623 0.0345
758.960456175804 0.0172
758.990322731237 0.0776
759.020189762523 0.0431
759.050057269654 0
759.079925252624 0.0172
759.109793711423 0
759.139662646045 0
759.169532056482 0
759.199401942726 0.1552
759.22927230477 0.1983
759.259143142607 0.3621
759.289014456228 0.4828
759.318886245626 1
759.348758510794 1.1466
759.378631251724 0.9483
759.408504468408 0.6293
759.43837816084 0.1379
759.46825232901 0
759.498126972912 0.0517
759.528002092538 0.0172
759.557877687881 0.0345
759.587753758933 0.0517
759.617630305686 0
759.647507328133 0.0345
759.677384826267 0
759.707262800079 0.0172
759.737141249562 0.0172
759.767020174709 0
759.796899575512 0.0259
759.826779451964 0.0172
759.856659804056 0.0345
759.886540631782 0.0776
759.916421935133 0.0172
759.946303714103 0.0431
759.976185968683 0.0345
760.006068698866 0.0517
760.035951904645 0
760.065835586012 0.0431
760.09571974296 0.0259
760.12560437548 0.0431
760.155489483565 0.0259
760.185375067208 0.1293
760.215261126401 0.1293
760.245147661137 0.1552
760.275034671407 0
760.304922157206 0.319
760.334810118524 0.3966
760.364698555354 0.3966
760.394587467689 0.3103
760.424476855522 0.2586
760.454366718844 0.0776
760.484257057648 0.0776
760.514147871927 0.0345
760.544039161672 0.0431
760.573930926878 0.1638
760.603823167535 0.1638
760.633715883636 0.4741
760.663609075174 0.3448
760.693502742141 0.1034
760.72339688453 0.1983
760.753291502333 0.1552
760.783186595543 0.0345
760.813082164152 0.0345
760.842978208152 0.0172
760.872874727536 0.0517
760.902771722296 0.1638
760.932669192425 0.4052
760.962567137915 0.3707
760.992465558759 0.2672
761.022364454949 0.1466
761.052263826478 0
761.082163673337 0.0345
761.11206399552 0.0603
761.14196479302 0.0517
761.171866065827 0.0776
761.201767813935 0.1897
761.231670037336 0.2328
761.261572736023 0.2931
761.291475909989 0.3966
761.321379559225 0.5
761.351283683724 0.3276
761.381188283478 0.1466
761.41109335848 0.1034
761.440998908724 0.0862
761.4709049342 0
761.5008114349 0.0172
761.53071841082 0.0172
761.560625861949 0.0259
761.590533788281 0.1379
761.620442189808 0.2241
761.650351066523 0.181
761.680260418417 0.0862
761.710170245485 0.0862
761.740080547717 0.0517
761.769991325107 0.0776
761.799902577647 0
761.829814305329 0
761.859726508146 0.0431
761.88963918609 0.0431
761.919552339153 0.0172
761.94946596733 0
761.97938007061 0.1379
762.009294648988 0.1379
762.039209702455 0.0259
762.069125231005 0.0345
762.099041234629 0.0431
762.12895771332 0.0345
762.15887466707 0.069
762.188792095872 0.0431
762.218709999719 0.0862
762.248628378602 0.0862
762.278547232515 0.1207
762.308466561449 0.0862
762.338386365398 0.069
762.368306644353 0.0603
762.398227398307 0.0259
762.428148627253 0
762.458070331183 0.0172
762.48799251009 0.0172
762.517915163965 0.0172
762.547838292802 0.0345
762.577761896593 0
762.60768597533 0.0431
762.637610529007 0
762.667535557614 0.069
762.697461061146 0.2328
762.727387039593 0.1207
762.75731349295 0.1379
762.787240421207 0.1379
762.817167824358 0.1121
762.847095702396 0.0517
762.877024055312 0
762.906952883099 0.0603
762.93688218575 0.0172
762.966811963256 0.0603
762.996742215611 0
763.026672942808 0
763.056604144837 0.0172
763.086535821693 0.0172
763.116467973367 0.0172
763.146400599851 0.0431
763.17633370114 0.1379
763.206267277224 0.1552
763.236201328096 0.1207
763.266135853749 0.0172
763.296070854175 0.0345
763.326006329367 0.0517
763.355942279317 0.0172
763.385878704018 0.0345
763.415815603462 0
763.445752977642 0
763.47569082655 0
763.505629150178 0
763.535567948519 0
763.565507221566 0
763.595446969311 0.0345
763.625387191747 0.0172
763.655327888865 0.0172
763.685269060659 0.1379
763.71521070712 0.1034
763.745152828243 0.0862
763.775095424018 0.069
763.805038494439 0.1034
763.834982039497 0.069
763.864926059186 0.0172
763.894870553497 0
763.924815522424 0.0172
763.954760965959 0
763.984706884094 0.0172
764.014653276822 0.0517
764.044600144135 0.069
764.074547486025 0.0345
764.104495302486 0
764.13444359351 0
764.164392359089 0.0862
764.194341599215 0
764.224291313882 0.0517
764.254241503081 0.0517
764.284192166806 0.1121
764.314143305048 0.0172
764.3440949178 0.0862
764.374047005055 0.0172
764.403999566805 0.0172
764.433952603043 0.0517
764.46390611376 0.0172
764.49386009895 0.0172
764.523814558606 0
764.553769492718 0
764.583724901281 0
764.613680784287 0
764.643637141727 0
764.673593973595 0
764.703551279883 0.0603
764.733509060583 0.0776
764.763467315688 0
764.793426045191 0.1121
764.823385249084 0.0172
764.853344927359 0.0172
764.88330508001 0.0172
764.913265707027 0.0172
764.943226808405 0
764.973188384135 0
765.00315043421 0.0172
765.033112958622 0
765.063075957365 0
765.09303943043 0.0517
765.12300337781 0.0172
765.152967799497 0.0431
765.182932695484 0.0172
765.212898065763 0.0603
765.242863910328 0.0259
765.27283022917 0.0172
765.302797022282 0.0603
765.332764289656 0.0517
765.362732031285 0.0431
765.392700247162 0.0431
765.422668937278 0.0172
765.452638101627 0.0345
765.482607740201 0
765.512577852992 0
765.542548439994 0
765.572519501197 0
765.602491036596 0.0172
765.632463046182 0.0172
765.662435529948 0.0345
765.692408487887 0
765.72238191999 0.0517
765.752355826251 0
765.782330206662 0.0431
765.812305061215 0.0172
765.842280389904 0.0345
765.87225619272 0.0603
765.902232469655 0
765.932209220703 0.0172
765.962186445857 0.0259
765.992164145108 0
766.022142318448 0.0517
766.052120965872 0.0517
766.08210008737 0.0172
766.112079682936 0
766.142059752562 0.0172
766.17204029624 0
766.202021313964 0.0172
766.232002805726 0
766.261984771517 0.0862
766.291967211331 0.069
766.32195012516 0.0345
766.351933512997 0.0603
766.381917374833 0.0172
766.411901710663 0
766.441886520478 0.0172
766.47187180427 0
766.501857562032 0
766.531843793758 0
766.561830499438 0.0345
766.591817679066 0
766.621805332635 0
766.651793460136 0
766.681782061563 0.0517
766.711771136907 0.0172
766.741760686162 0.0517
766.77175070932 0.0345
766.801741206372 0
766.831732177313 0.0172
766.861723622134 0.0172
766.891715540828 0.0172
766.921707933388 0.0172
766.951700799805 0.0172
766.981694140073 0
767.011687954184 0.0172
767.04168224213 0.0517
767.071677003905 0.0172
767.1016722395 0
767.131667948908 0
767.161664132121 0.0172
767.191660789133 0
767.221657919935 0.0172
767.25165552452 0.0172
767.281653602882 0.0517
767.311652155011 0
767.341651180902 0.0431
767.371650680545 0.0172
767.401650653934 0.0345
767.431651101061 0
767.46165202192 0
767.491653416501 0.0172
767.521655284799 0.0172
767.551657626805 0
767.581660442512 0.0172
767.611663731912 0
767.641667494998 0.0172
767.671671731763 0.069
767.701676442199 0.0948
767.731681626298 0.2414
767.761687284054 0.7931
767.791693415458 1.6552
767.821700020503 2.9483
767.851707099182 4.1897
767.881714651487 2.5776
767.911722677411 1.0345
767.941731176946 0.2586
767.971740150085 0.1293
768.00174959682 0.1034
768.031759517144 0.1034
768.06176991105 0
768.09178077853 0.1207
768.121792119576 0.1034
768.15180393418 0.0776
768.181816222337 0.0776
768.211828984037 0.1379
768.241842219275 0.3017
768.271855928041 0.4741
768.301870110329 1.2672
768.331884766131 2.4569
768.36189989544 3.1552
768.391915498248 1.9569
768.421931574548 0.6552
768.451948124333 0.1983
768.481965147594 0.0776
768.511982644324 0.1034
768.542000614517 0.0345
768.572019058164 0.1207
768.602037975259 0.0345
768.632057365792 0.1293
768.662077229758 0.0776
768.692097567149 0.0603
768.722118377956 0.0862
768.752139662174 0.4741
768.782161419794 0.6983
768.812183650808 1.3362
768.84220635521 0
768.872229532992 1.3534
768.902253184147 1.0776
768.932277308666 0.3621
768.962301906543 0.1293
768.99232697777 0.1379
769.022352522339 0.0431
769.052378540244 0.0345
769.082405031476 0.0862
769.112431996029 0.0517
769.142459433894 0.0431
769.172487345065 0.069
769.202515729533 0.0431
769.232544587292 0.1638
769.262573918334 0.1983
769.292603722652 0.3793
769.322634000237 0.5345
769.352664751084 0.4655
769.382695975183 0.3534
769.412727672528 0.1897
769.442759843112 0.0862
769.472792486926 0.0172
769.502825603963 0.0259
769.532859194217 0.0172
769.562893257679 0.0172
769.592927794342 0
769.622962804198 0
769.65299828724 0
769.683034243462 0.0431
769.713070672854 0.069
769.74310757541 0.0517
769.773144951123 0.1638
769.803182799985 0.1379
769.833221121987 0.2586
769.863259917124 0.4569
769.893299185388 0.25
769.92333892677 0.1897
769.953379141264 0.0345
769.983419828862 0.0603
770.013460989557 0.0172
770.043502623342 0.0345
770.073544730208 0.0603
770.103587310148 0
770.133630363156 0
770.163673889223 0.0172
770.193717888342 0.0603
770.223762360506 0.0172
770.253807305707 0.1897
770.283852723938 0.2328
770.31389861519 0.3276
770.343944979459 0.319
770.373991816734 0
770.40403912701 0.1466
770.434086910277 0.0948
770.46413516653 0.0172
770.494183895761 0.0345
770.524233097962 0.0172
770.554282773126 0.0345
770.584332921245 0.0431
770.614383542312 0
770.64443463632 0.0345
770.67448620326 0
770.704538243126 0.0172
770.73459075591 0
770.764643741606 0.0776
770.794697200204 0.0948
770.824751131699 0.2414
770.854805536081 0.0517
770.884860413345 0.1207
770.914915763482 0.0862
770.944971586486 0
770.975027882348 0.0172
771.005084651061 0.0345
771.035141892618 0.0172
771.065199607012 0.0345
771.095257794234 0.0172
771.125316454278 0
771.155375587137 0
771.185435192801 0
771.215495271265 0.0345
771.245555822521 0.0172
771.275616846562 0.0172
771.305678343379 0.0345
771.335740312966 0.1034
771.365802755314 0.069
771.395865670418 0.0603
771.425929058268 0.0345
771.455992918859 0.0431
771.486057252182 0.0431
771.51612205823 0
771.546187336995 0.0345
771.57625308847 0.0172
771.606319312649 0.0172
771.636386009522 0.0172
771.666453179083 0.0172
771.696520821325 0.0431
771.726588936239 0.0517
771.756657523819 0.0603
771.786726584057 0.0345
771.816796116946 0.0172
771.846866122478 0
771.876936600646 0.0172
771.907007551443 0
771.93707897486 0
771.967150870891 0.0172
771.997223239528 0.0345
772.027296080764 0
772.057369394591 0
772.087443181003 0
772.11751743999 0.0172
772.147592171547 0.0345
772.177667375665 0.0259
772.207743052337 0
772.237819201557 0.0259
772.267895823315 0.069
772.297972917606 0.0172
772.328050484421 0.0172
772.358128523753 0.0517
772.388207035595 0.0172
772.41828601994 0
772.448365476778 0
772.478445406105 0
772.508525807912 0
772.538606682191 0.0345
772.568688028935 0
772.598769848138 0
772.62885213979 0
772.658934903886 0.0172
772.689018140417 0
772.719101849376 0.0345
772.749186030756 0.0259
772.77927068455 0.0259
772.809355810749 0
772.839441409346 0.0172
772.869527480335 0.0172
772.899614023708 0.0172
772.929701039456 0
772.959788527574 0.0517
772.989876488053 0.0172
773.019964920886 0.0345
773.050053826065 0.0345
773.080143203584 0
773.110233053435 0
773.14032337561 0
773.170414170102 0.0517
773.200505436903 0.0603
773.230597176007 0.0948
773.260689387406 0.0259
773.290782071091 0.0172
773.320875227057 0.0517
773.350968855295 0
773.381062955799 0.0345
773.41115752856 0
773.441252573572 0
773.471348090826 0
773.501444080316 0.0172
773.531540542034 0
773.561637475972 0
773.591734882124 0.0259
773.621832760482 0
773.651931111039 0.0776
773.682029933786 0.0603
773.712129228717 0
773.742228995825 0
773.772329235101 0
773.802429946539 0.0431
773.832531130131 0
773.86263278587 0
773.892734913748 0
773.922837513757 0.0345
773.952940585892 0.0172
773.983044130143 0.0172
774.013148146504 0.0345
774.043252634968 0.0172
774.073357595526 0
774.103463028172 0
774.133568932898 0
774.163675309696 0
774.19378215856 0
774.223889479482 0.0345
774.253997272454 0
774.28410553747 0.0172
774.31421427452 0.0172
774.3443234836 0.0172
774.3744331647 0.0259
774.404543317814 0.0172
774.434653942934 0
774.464765040053 0
774.494876609164 0
774.524988650258 0
774.555101163329 0.0345
774.585214148368 0
774.61532760537 0
774.645441534326 0.0172
774.67555593523 0.0172
774.705670808072 0
774.735786152847 0.0517
774.765901969547 0.0172
774.796018258165 0
774.826135018692 0.0172
774.856252251122 0.0172
774.886369955447 0
774.91648813166 0
774.946606779754 0
774.976725899721 0.0345
775.006845491554 0
775.036965555245 0.0172
775.067086090787 0.0345
775.097207098172 0
775.127328577394 0
775.157450528445 0
775.187572951316 0
775.217695846002 0.0172
775.247819212495 0.0345
775.277943050787 0.0431
775.308067360871 0
775.338192142739 0
775.368317396385 0
775.3984431218 0.0517
775.428569318977 0
775.45869598791 0
775.48882312859 0
775.51895074101 0
775.549078825163 0
775.579207381042 0.0172
775.609336408638 0
775.639465907946 0.0172
775.669595878956 0
775.699726321663 0
775.729857236058 0
775.759988622134 0
775.790120479884 0.0603
775.8202528093 0.0172
775.850385610376 0.0431
775.880518883103 0.0345
775.910652627475 0
775.940786843483 0.0259
775.970921531121 0.0431
776.001056690382 0.2672
776.031192321257 0.5172
776.061328423739 0.8793
776.091464997821 0.8276
776.121602043496 0.3534
776.151739560756 0.1207
776.181877549595 0.069
776.212016010003 0.0517
776.242154941976 0.0431
776.272294345503 0.0172
776.30243422058 0.1293
776.332574567197 0.431
776.362715385347 0.8879
776.392856675025 1.2414
776.42299843622 1.1638
776.453140668928 0.3879
776.48328337314 0
776.513426548849 0.2069
776.543570196047 0.0517
776.573714314728 0.0431
776.603858904883 0.0776
776.634003966505 0
776.664149499587 0.1121
776.694295504122 0.4224
776.724441980103 0.6293
776.754588927521 0.819
776.78473634637 0.5
776.814884236641 0.1466
776.845032598329 0.0603
776.875181431425 0.0776
776.905330735922 0.0345
776.935480511813 0.0517
776.96563075909 0.0431
776.995781477746 0.0603
777.025932667774 0.2069
777.056084329165 0.3621
777.086236461914 0.3707
777.116389066012 0.2672
777.146542141453 0.0259
777.176695688228 0.0603
777.20684970633 0.0172
777.237004195753 0
777.267159156489 0.0431
777.29731458853 0.0776
777.327470491868 0.0603
777.357626866497 0.069
777.38778371241 0.1121
777.417941029598 0.1638
777.448098818055 0.1638
777.478257077774 0.0776
777.508415808746 0
777.538575010964 0
777.568734684422 0.0603
777.598894829111 0.0345
777.629055445025 0.0172
777.659216532156 0.069
777.689378090496 0.0345
777.719540120039 0.0345
777.749702620777 0.0517
777.779865592702 0.0345
777.810029035808 0.0172
777.840192950086 0
777.87035733553 0.0517
777.900522192133 0
777.930687519886 0
777.960853318782 0
777.991019588815 0
778.021186329977 0.0431
778.05135354226 0.0603
778.081521225657 0.0345
778.11168938016 0.0172
778.141858005764 0.0172
778.172027102459 0.0517
778.202196670239 0.0603
778.232366709096 0.0172
778.262537219023 0.1121
778.292708200013 0.069
778.322879652058 0.0603
778.353051575151 0.0431
778.383223969285 0.1121
778.413396834452 0.0172
778.443570170645 0
778.473743977856 0
778.503918256079 0.0172
778.534093005305 0
778.564268225528 0
778.59444391674 0.0172
778.624620078934 0.0345
778.654796712102 0.0172
778.684973816237 0.0345
778.715151391332 0.0517
778.74532943738 0
778.775507954373 0.0431
778.805686942303 0.0603
778.835866401164 0.0345
778.866046330948 0.0431
778.896226731648 0.0517
778.926407603256 0
778.956588945765 0.0345
778.986770759167 0
779.016953043457 0.0172
779.047135798625 0.0517
779.077319024664 0
779.107502721568 0
779.13768688933 0.0431
779.16787152794 0.0345
779.198056637393 0
779.228242217681 0.1379
779.258428268797 0.25
779.288614790733 0.6121
779.318801783482 0.9914
779.348989247036 0.9397
779.379177181389 0.6034
779.409365586533 0.1293
779.43955446246 0.0517
779.469743809164 0.0345
779.499933626636 0
779.53012391487 0
779.560314673859 0.0776
779.590505903594 0.0172
779.62069760407 0.0345
779.650889775277 0
779.681082417209 0.0517
779.711275529859 0.0431
779.741469113219 0.1466
779.771663167282 0.2759
779.80185769204 0.4914
779.832052687487 0.7931
779.862248153615 0.6121
779.892444090416 0.5086
779.922640497884 0.1207
779.95283737601 0.0862
779.983034724789 0.0345
780.013232544211 0.0603
780.043430834271 0
780.07362959496 0.0345
780.103828826271 0
780.134028528198 0
780.164228700732 0.0345
780.194429343866 0.0776
780.224630457594 0
780.254832041907 0.1293
780.285034096798 0.3017
780.31523662226 0.6379
780.345439618286 0.9569
780.375643084869 1.1293
780.405847022 0.4138
780.436051429673 0.2155
780.46625630788 0.0172
780.496461656615 0
780.52666747587 0
780.556873765636 0.0345
780.587080525908 0.0172
780.617287756678 0
780.647495457938 0.0517
780.67770362968 0.0431
780.7079122719 0.0345
780.738121384587 0.069
780.768330967735 0.25
780.798541021338 0.5172
780.828751545387 0.6121
780.858962539875 0.6034
780.889174004795 0.4138
780.919385940139 0.1207
780.949598345901 0.0431
780.979811222073 0
781.010024568647 0.0603
781.040238385616 0.069
781.070452672974 0.0345
781.100667430712 0
781.130882658823 0
781.161098357301 0.0517
781.191314526137 0.0345
781.221531165325 0.0776
781.251748274856 0.0948
781.281965854725 0.1466
781.312183904922 0.2414
781.342402425442 0.3362
781.372621416277 0.2414
781.402840877419 0.1121
781.433060808861 0.0345
781.463281210597 0
781.493502082617 0
781.523723424916 0
781.553945237486 0
781.58416752032 0.0172
781.61439027341 0
781.644613496749 0.0259
781.674837190329 0.0776
781.705061354144 0.069
781.735285988186 0
781.765511092448 0.0172
781.795736666922 0.0431
781.825962711601 0.0517
781.856189226478 0.1983
781.886416211546 0.0431
781.916643666796 0
781.946871592223 0.0172
781.977099987818 0.0259
782.007328853575 0.0172
782.037558189485 0.0172
782.067787995542 0
782.098018271739 0.0172
782.128249018067 0
782.15848023452 0.0517
782.188711921092 0.0172
782.218944077773 0
782.249176704556 0
782.279409801436 0
782.309643368403 0.0345
782.339877405451 0.0345
782.370111912574 0
782.400346889762 0.0172
782.430582337009 0
782.460818254308 0
782.491054641652 0
782.521291499032 0.0172
782.551528826443 0.0517
782.581766623876 0
782.612004891324 0.0172
782.64224362878 0.0517
782.672482836236 0
782.702722513686 0
782.732962661122 0.0172
782.763203278537 0.0172
782.793444365923 0.0172
782.823685923273 0.0345
782.85392795058 0.0172
782.884170447836 0
782.914413415035 0.0172
782.944656852169 0.0345
782.97490075923 0.0345
783.005145136212 0.0172
783.035389983106 0.0345
783.065635299907 0.0172
783.095881086606 0.0172
783.126127343196 0
783.15637406967 0.0172
783.18662126602 0.0172
783.21686893224 0
783.247117068321 0
783.277365674257 0.0517
783.307614750041 0
783.337864295665 0.0603
783.368114311122 0.0431
783.398364796404 0.0259
783.428615751504 0.069
783.458867176415 0.0172
783.48911907113 0
783.519371435641 0
783.549624269942 0.0172
783.579877574024 0.0172
783.61013134788 0
783.640385591504 0.0345
783.670640304888 0
783.700895488024 0.0517
783.731151140906 0.0603
783.761407263526 0.069
783.791663855876 0.0345
783.82192091795 0.069
783.85217844974 0.0345
783.882436451239 0.0345
783.91269492244 0.0172
783.942953863335 0.0345
783.973213273917 0
784.003473154178 0.0345
784.033733504112 0.0259
784.063994323712 0.0517
784.094255612969 0.0431
784.124517371877 0.0172
784.154779600428 0
784.185042298615 0.0172
784.215305466431 0.0172
784.245569103869 0.0345
784.275833210921 0.0517
784.30609778758 0.1293
784.336362833838 0.1724
784.366628349688 0.1293
784.396894335124 0.0603
784.427160790138 0.0172
784.457427714722 0.0172
784.48769510887 0
784.517962972572 0
784.548231305824 0.0172
784.578500108618 0
784.608769380945 0
784.6390391228 0.0345
784.669309334174 0.0172
784.69958001506 0
784.729851165451 0
784.76012278534 0.0431
784.79039487472 0.0776
784.820667433582 0.0603
784.850940461921 0.1207
784.881213959728 0.069
784.911487926997 0
784.94176236372 0.0172
784.972037269889 0.0172
785.002312645498 0.0172
785.03258849054 0.0345
785.062864805006 0.0345
785.09314158889 0.0172
785.123418842184 0
785.153696564882 0
785.183974756976 0.0172
785.214253418458 0.0345
785.244532549322 0.0345
785.27481214956 0.1121
785.305092219164 0.0776
785.335372758128 0.069
785.365653766444 0.1034
785.395935244106 0
785.426217191105 0
785.456499607435 0
785.486782493088 0.0172
785.517065848056 0.0172
785.547349672334 0
785.577633965913 0.0259
785.607918728786 0.0345
785.638203960946 0
785.668489662385 0
785.698775833097 0.0172
785.729062473074 0.0172
785.759349582309 0.0172
785.789637160794 0.0345
785.819925208523 0.0259
785.850213725487 0
785.880502711681 0.0259
785.910792167096 0.0345
785.941082091725 0
785.971372485561 0.0172
786.001663348597 0
786.031954680825 0.0776
786.062246482239 0.0603
786.09253875283 0.0172
786.122831492592 0
786.153124701517 0
786.183418379599 0
786.21371252683 0
786.244007143201 0
786.274302228708 0.0345
786.304597783341 0.0345
786.334893807095 0.0172
786.36519029996 0.0172
786.395487261932 0.0172
786.425784693001 0
786.456082593161 0
786.486380962405 0
786.516679800725 0
786.546979108114 0
786.577278884565 0.0172
786.60757913007 0.0345
786.637879844623 0
786.668181028215 0.0172
786.698482680841 0
786.728784802492 0.0259
786.759087393161 0.0172
786.789390452841 0
786.819693981525 0.0172
786.849997979205 0.0431
786.880302445875 0.0345
786.910607381527 0
786.940912786153 0.0172
786.971218659747 0.0172
787.001525002301 0.0517
787.031831813808 0.0172
787.062139094261 0.0172
787.092446843652 0
787.122755061975 0
787.153063749221 0.0172
787.183372905384 0
787.213682530457 0.0172
787.243992624432 0.0259
787.274303187302 0.1034
787.30461421906 0.2069
787.334925719698 0.1724
787.36523768921 0.1379
787.395550127587 0.0431
787.425863034823 0.0172
787.45617641091 0
787.486490255842 0
787.516804569611 0.0172
787.54711935221 0.0172
787.577434603631 0.0345
787.607750323868 0.0172
787.638066512912 0
787.668383170758 0
787.698700297396 0.0259
787.729017892822 0.0345
787.759335957026 0.0345
787.789654490002 0.0431
787.819973491743 0.0862
787.85029296224 0.0948
787.880612901489 0.069
787.91093330948 0
787.941254186206 0.0172
787.971575531661 0
788.001897345837 0.0517
788.032219628727 0
788.062542380323 0.0172
788.09286560062 0.0345
788.123189289607 0
788.15351344728 0.0172
788.183838073631 0.0431
788.214163168652 0
788.244488732337 0.069
788.274814764677 0.0776
788.305141265666 0.1638
788.335468235297 0.0948
788.365795673562 0.0517
788.396123580454 0
788.426451955966 0.0172
788.45678080009 0
788.48711011282 0
788.517439894147 0.0345
788.547770144066 0
788.578100862568 0.0172
788.608432049647 0.0603
788.638763705295 0
788.669095829504 0.0345
788.699428422269 0.0603
788.72976148358 0.0948
788.760095013433 0.0862
788.790429011818 0.1207
788.820763478729 0.0345
788.851098414158 0.0776
788.881433818099 0.0172
788.911769690544 0.0517
788.942106031485 0.0172
788.972442840917 0.0345
789.00278011883 0.1293
789.033117865219 0.1897
789.063456080076 0.0603
789.093794763393 0.0603
789.124133915164 0
789.154473535381 0.0517
789.184813624037 0.0345
789.215154181125 0.069
789.245495206638 0.1552
789.275836700568 0.5172
789.306178662908 0.9569
789.33652109365 1.6466
789.366863992789 2.1293
789.397207360316 1.9655
789.427551196224 1.5431
789.457895500506 1.3362
789.488240273155 0.5948
789.518585514164 0.3103
789.548931223525 0.2069
789.57927740123 0.1466
789.609624047274 0.0517
789.639971161649 0.0603
789.670318744346 0.0431
789.70066679536 0.1034
789.731015314683 0.1897
789.761364302308 0.3621
789.791713758228 0.4052
789.822063682434 0.7155
789.852414074921 0
789.88276493568 0.681
789.913116264706 0.5086
789.94346806199 0.2328
789.973820327525 0.0517
790.004173061304 0.0862
790.03452626332 0.0603
790.064879933565 0.0345
790.095234072033 0.0259
790.125588678716 0.0431
790.155943753606 0.0172
790.186299296698 0.069
790.216655307983 0.0517
790.247011787454 0.25
790.277368735104 0.2845
790.307726150927 0.4741
790.338084034913 0.9397
790.368442387058 0.7759
790.398801207352 0.7759
790.42916049579 0.6034
790.459520252363 0.3966
790.489880477064 0.2155
790.520241169888 0.1121
790.550602330825 0.1379
790.580963959869 0
790.611326057013 0.1207
790.64168862225 0.1724
790.672051655571 0.0776
790.702415156971 0.0517
790.732779126442 0.0948
790.763143563976 0.0603
790.793508469567 0.0776
790.823873843207 0.1207
790.854239684889 0.1552
790.884605994606 0.1207
790.91497277235 0.2069
790.945340018115 0.1034
790.975707731893 0.0948
791.006075913677 0.0345
791.03644456346 0.0517
791.066813681235 0.0172
791.097183266994 0.0172
791.12755332073 0.0345
791.157923842436 0.0345
791.188294832104 0
791.218666289729 0.0603
791.249038215301 0.1293
791.279410608815 0.1293
791.309783470263 0
791.340156799638 0.1034
791.370530596932 0.1466
791.400904862138 0.1207
791.43127959525 0.1034
791.461654796259 0.2586
791.49203046516 0.0948
791.522406601943 0.0172
791.552783206603 0.0172
791.583160279132 0.0345
791.613537819523 0.0862
791.643915827769 0.0603
791.674294303862 0.0776
791.704673247796 0
791.735052659563 0
791.765432539155 0.0259
791.795812886567 0
791.82619370179 0
791.856574984817 0.0345
791.886956735642 0.0172
791.917338954256 0.0431
791.947721640653 0.0345
791.978104794826 0.0345
792.008488416767 0.0172
792.038872506469 0
792.069257063925 0.0172
792.099642089128 0.0172
792.13002758207 0
792.160413542745 0
792.190799971145 0.0172
792.221186867263 0.0431
792.251574231092 0.0345
792.281962062624 0.0172
792.312350361853 0.0172
792.34273912877 0.069
792.37312836337 0.0431
792.403518065645 0.0172
792.433908235588 0
792.46429887319 0.0345
792.494689978447 0
792.525081551349 0
792.55547359189 0
792.585866100063 0
792.61625907586 0.0172
792.646652519275 0.0172
792.6770464303 0
792.707440808927 0.0259
792.73783565515 0.0172
792.768230968962 0
792.798626750355 0
792.829022999323 0.0172
792.859419715857 0.0172
792.889816899951 0.0172
792.920214551598 0.0172
792.95061267079 0.0345
792.981011257521 0.0172
793.011410311783 0.0345
793.041809833568 0.0172
793.07220982287 0.0172
793.102610279682 0
793.133011203996 0.0345
793.163412595805 0
793.193814455102 0
793.22421678188 0
793.254619576131 0
793.285022837849 0.0172
793.315426567026 0.0345
793.345830763655 0
793.376235427729 0
793.40664055924 0
793.437046158182 0.0172
793.467452224548 0
793.49785875833 0
793.52826575952 0
793.558673228112 0.0172
793.589081164099 0
793.619489567473 0.0172
793.649898438228 0.0172
793.680307776355 0.0172
793.710717581849 0
793.741127854701 0
793.771538594905 0.0517
793.801949802453 0.0345
793.832361477338 0.0172
793.862773619554 0
793.893186229092 0
793.923599305946 0
793.954012850108 0
793.984426861572 0.0345
794.01484134033 0.0172
794.045256286374 0.0345
794.075671699698 0.0259
794.106087580295 0.0345
794.136503928158 0.0345
794.166920743279 0
794.19733802565 0
794.227755775266 0
794.258173992119 0
794.288592676201 0.0172
794.319011827505 0.0345
794.349431446025 0.0603
794.379851531753 0.0172
794.410272084682 0.0259
794.440693104804 0.0172
794.471114592113 0
794.501536546601 0
794.531958968262 0.0172
794.562381857088 0
794.592805213071 0
794.623229036205 0
794.653653326483 0.0172
794.684078083897 0.0172
794.71450330844 0
794.744929000106 0.0345
794.775355158886 0.0517
794.805781784774 0.1121
794.836208877763 0.0345
794.866636437845 0.0172
794.897064465013 0
794.92749295926 0.0345
794.957921920579 0
794.988351348963 0.0172
795.018781244404 0.0776
795.049211606896 0.0345
795.079642436431 0.069
795.110073733002 0.0345
795.140505496602 0.0259
795.170937727224 0.0345
795.20137042486 0
795.231803589504 0
795.262237221148 0.0776
795.292671319785 0.1379
795.323105885408 0.0431
795.35354091801 0.0517
795.383976417583 0
795.414412384121 0
795.444848817617 0
795.475285718062 0
795.50572308545 0.0517
795.536160919775 0.0259
795.566599221028 0.069
795.597037989202 0.0172
795.627477224291 0
795.657916926287 0.0172
795.688357095183 0
795.718797730972 0
795.749238833647 0
795.7796804032 0.0776
795.810122439625 0.0172
795.840564942913 0.069
795.87100791306 0
795.901451350056 0
795.931895253894 0.0172
795.962339624569 0.0172
795.992784462072 0.0172
796.023229766397 0.0345
796.053675537535 0.0259
796.08412177548 0
796.114568480226 0.0345
796.145015651765 0.0172
796.175463290088 0
796.20591139519 0
796.236359967064 0
796.266809005702 0.0172
796.297258511097 0.0259
796.327708483241 0.0172
796.358158922129 0.0172
796.388609827752 0
796.419061200103 0.0345
796.449513039175 0
796.479965344962 0.0517
796.510418117455 0
796.540871356649 0
796.571325062535 0.0345
796.601779235106 0.0172
796.632233874356 0
796.662688980277 0.0172
796.693144552863 0
796.723600592105 0
796.754057097997 0
796.784514070531 0.0345
796.814971509701 0
796.8454294155 0.069
796.87588778792 0.0172
796.906346626953 0.0517
796.936805932594 0.0259
796.967265704834 0.0172
796.997725943667 0
797.028186649086 0
797.058647821083 0
797.089109459651 0.0345
797.119571564783 0
797.150034136472 0
797.180497174711 0.0172
797.210960679493 0.0172
797.24142465081 0.0172
797.271889088656 0.1121
797.302353993023 0.0862
797.332819363903 0.0172
797.363285201291 0.0345
797.393751505179 0.0172
797.42421827556 0
797.454685512425 0.0172
797.48515321577 0.0259
797.515621385585 0.0172
797.546090021865 0.0172
797.576559124602 0.0172
797.607028693788 0
797.637498729417 0.0172
797.667969231482 0
797.698440199976 0
797.72891163489 0.0172
797.75938353622 0.0517
797.789855903956 0.0172
797.820328738091 0
797.85080203862 0.0345
797.881275805535 0.0345
797.911750038828 0
797.942224738492 0.0172
797.97269990452 0.0345
798.003175536906 0
798.033651635642 0
798.06412820072 0
798.094605232135 0.0172
798.125082729878 0
798.155560693943 0.0172
798.186039124321 0.0172
798.216518021008 0.0431
798.246997383994 0
798.277477213273 0
798.307957508838 0.0776
798.338438270682 0.0517
798.368919498797 0.0431
798.399401193177 0
798.429883353814 0
798.460365980701 0
798.490849073831 0
798.521332633198 0
798.551816658793 0
798.58230115061 0
798.612786108641 0
798.64327153288 0.0172
798.67375742332 0
798.704243779952 0.0172
798.73473060277 0.0259
798.765217891768 0
798.795705646937 0.0172
798.826193868271 0.0172
798.856682555763 0.0172
798.887171709405 0
798.91766132919 0
798.948151415112 0.0172
798.978641967163 0.069
799.009132985336 0.0345
799.039624469624 0.0517
799.070116420019 0
799.100608836515 0.0345
799.131101719105 0.0172
799.161595067781 0
799.192088882536 0.0431
799.222583163364 0.1552
799.253077910256 0.5259
799.283573123206 0
799.314068802208 0.8362
799.344564947252 0.5776
799.375061558334 0.1983
799.405558635445 0.1121
799.436056178578 0.0603
799.466554187726 0.1207
799.497052662883 0.3276
799.52755160404 0.6552
799.558051011192 1.1552
799.58855088433 0.8103
799.619051223448 0.2759
799.649552028538 0.1379
799.680053299594 0.1552
799.710555036608 0.1466
799.741057239573 0.4741
799.771559908483 1.0948
799.80206304333 1.2414
799.832566644105 0.7069
799.863070710804 0.3534
799.893575243419 0.1638
799.924080241942 0.1207
799.954585706367 0.2155
799.985091636686 0
800.015598032891 0.3707
800.046104894978 0.9828
800.076612222937 0.8362
800.107120016762 0.5345
800.137628276445 0.1983
800.16813700198 0.0948
800.19864619336 0.0776
800.229155850578 0.1724
800.259665973626 0.2759
800.290176562497 0.6034
800.320687617184 0.6724
800.35119913768 0.5172
800.381711123978 0.1293
800.41222357607 0.0517
800.442736493951 0.0517
800.473249877612 0.0776
800.503763727047 0.2328
800.534278042248 0.1897
800.564792823208 0.2414
800.59530806992 0.1207
800.625823782378 0.0603
800.656339960573 0.0431
800.6868566045 0
800.71737371415 0.0603
800.747891289516 0.1034
800.778409330592 0.0603
800.808927837371 0.1552
800.839446809845 0.1897
800.869966248007 0.1638
800.900486151851 0.0862
800.931006521368 0.0948
800.961527356553 0.0172
800.992048657397 0.0172
801.022570423894 0.0345
801.053092656037 0.0776
801.083615353818 0.0862
801.114138517231 0.0172
801.144662146268 0
801.175186240923 0.0345
801.205710801187 0.0172
801.236235827055 0.0431
801.266761318519 0.0603
801.297287275571 0.0862
801.327813698205 0.0517
801.358340586414 0.0172
801.388867940191 0
801.419395759528 0
801.449924044419 0.0259
801.480452794855 0
801.510982010831 0
801.54151169234 0
801.572041839373 0
801.602572451924 0
801.633103529986 0
801.663635073552 0
801.694167082614 0.0345
801.724699557166 0.0345
801.7552324972 0.0172
801.78576590271 0.0172
801.816299773688 0.0345
801.846834110128 0.0172
801.877368912021 0.0345
801.907904179362 0.0345
801.938439912142 0.0345
801.968976110355 0.0259
801.999512773994 0.0517
802.030049903052 0
802.060587497521 0
802.091125557395 0.0345
802.121664082666 0
802.152203073328 0.0345
802.182742529372 0.0172
802.213282450793 0
802.243822837583 0
802.274363689735 0
802.304905007242 0.0345
802.335446790097 0.0172
802.365989038292 0
802.396531751821 0.0345
802.427074930677 0
802.457618574852 0
802.488162684339 0
802.518707259132 0
802.549252299223 0
802.579797804605 0
802.610343775271 0
802.640890211214 0
802.671437112427 0
802.701984478903 0
802.732532310634 0.0345
802.763080607614 0.0172
802.793629369836 0.0345
802.824178597293 0
802.854728289976 0.0172
802.88527844788 0
802.915829070997 0.0172
802.94638015932 0
802.976931712843 0.0345
803.007483731558 0.0345
803.038036215457 0.0345
803.068589164535 0.0345
803.099142578783 0.0172
803.129696458195 0.0172
803.160250802763 0.0172
803.190805612481 0
803.221360887341 0
803.251916627337 0
803.282472832462 0.0345
803.313029502707 0.0431
803.343586638067 0.0431
803.374144238534 0.0172
803.4047023041 0
803.43526083476 0.0517
803.465819830506 0.0172
803.49637929133 0.0776
803.526939217227 0.0345
803.557499608188 0
803.588060464206 0.0172
803.618621785275 0.0517
803.649183571388 0.0172
803.679745822536 0
803.710308538715 0
803.740871719915 0
803.77143536613 0.0517
803.801999477354 0.0345
803.832564053579 0.0517
803.863129094798 0
803.893694601003 0.0345
803.924260572189 0.0172
803.954827008347 0.0172
803.98539390947 0.0172
804.015961275553 0.0345
804.046529106587 0.0431
804.077097402566 0
804.107666163482 0.0172
804.138235389328 0
804.168805080098 0.0345
804.199375235783 0
804.229945856379 0.0172
804.260516941876 0
804.291088492268 0.0345
804.321660507548 0.0862
804.352232987709 0.0603
804.382805932744 0.0172
804.413379342645 0
804.443953217407 0.0172
804.474527557021 0.0172
804.50510236148 0
804.535677630779 0.0172
804.566253364908 0
804.596829563862 0
804.627406227634 0.0172
804.657983356215 0
804.6885609496 0
804.719139007781 0.069
804.749717530751 0
804.780296518504 0
804.81087597103 0.0431
804.841455888326 0.0345
804.872036270382 0.0345
804.902617117192 0
804.933198428748 0.0345
804.963780205045 0
804.994362446074 0.0345
805.024945151828 0.0345
805.055528322301 0.0172
805.086111957486 0.0172
805.116696057374 0
805.14728062196 0
805.177865651237 0.0172
805.208451145197 0
805.239037103833 0.0259
805.269623527138 0.0517
805.300210415106 0.0603
805.330797767728 0.0517
805.361385584998 0
805.39197386691 0.0172
805.422562613455 0.0172
805.453151824627 0.0259
805.483741500418 0
805.514331640823 0.0345
805.544922245833 0.0259
805.575513315442 0.0345
805.606104849642 0
805.636696848427 0
805.667289311789 0
805.697882239722 0.0172
805.728475632218 0
805.75906948927 0.0259
805.789663810872 0.1379
805.820258597016 0.2241
805.850853847695 0.2586
805.881449562902 0.2931
805.91204574263 0.2414
805.942642386873 0.0259
805.973239495622 0.0517
806.003837068871 0.0172
806.034435106613 0.0172
806.065033608841 0.0345
806.095632575548 0.0517
806.126232006727 0.0345
806.15683190237 0.0172
806.18743226247 0.181
806.218033087022 0.3276
806.248634376017 0.6466
806.279236129449 0.8017
806.30983834731 0.681
806.340441029594 0.4655
806.371044176293 0
806.4016477874 0.319
806.432251862909 0.1638
806.462856402812 0.0603
806.493461407102 0.0431
806.524066875773 0.0517
806.554672808816 0.0172
806.585279206226 0.0172
806.615886067995 0.0172
806.646493394116 0.0172
806.677101184582 0.0345
806.707709439385 0.1379
806.73831815852 0.3621
806.768927341979 0.6552
806.799536989754 0.6983
806.83014710184 0.4224
806.860757678228 0.2931
806.891368718911 0.1466
806.921980223884 0.0776
806.952592193138 0.0517
806.983204626667 0.0776
807.013817524463 0
807.04443088652 0.0172
807.07504471283 0
807.105659003387 0.0345
807.136273758184 0.0172
807.166888977212 0.0431
807.197504660467 0.0517
807.228120807939 0.0345
807.258737419623 0.2241
807.289354495511 0.3017
807.319972035596 0.2672
807.350590039872 0.2241
807.38120850833 0.1293
807.411827440966 0.0345
807.44244683777 0.0172
807.473066698736 0
807.503687023857 0.0345
807.534307813126 0.0345
807.564929066536 0.0172
807.59555078408 0
807.626172965751 0.0345
807.656795611543 0.0172
807.687418721446 0
807.718042295456 0.0172
807.748666333565 0.1466
807.779290835765 0
807.80991580205 0.1034
807.840541232413 0.0517
807.871167126847 0.0603
807.901793485344 0.0776
807.932420307898 0
807.963047594502 0.0172
807.993675345148 0
808.02430355983 0.0345
808.05493223854 0.0345
808.085561381272 0.0172
808.116190988018 0.0345
808.146821058772 0
808.177451593526 0
808.208082592274 0.0345
808.238714055009 0.0172
808.269345981722 0.0172
808.299978372408 0.0517
808.33061122706 0
808.361244545669 0
808.39187832823 0
808.422512574735 0
808.453147285178 0
808.48378245955 0
808.514418097847 0
808.545054200059 0
808.57569076618 0
808.606327796204 0.0517
808.636965290122 0
808.667603247929 0
808.698241669617 0
808.728880555179 0
808.759519904608 0
808.790159717897 0.0517
808.82079999504 0.0603
808.851440736028 0.0345
808.882081940855 0.0345
808.912723609514 0.0172
808.943365741998 0
808.9740083383 0.0172
809.004651398414 0.0345
809.03529492233 0.0517
809.065938910044 0
809.096583361548 0
809.127228276835 0
809.157873655898 0
809.188519498729 0
809.219165805322 0.0172
809.24981257567 0
809.280459809767 0
809.311107507603 0.0172
809.341755669174 0
809.372404294471 0.0172
809.403053383488 0
809.433702936218 0
809.464352952654 0
809.495003432788 0
809.525654376615 0.0431
809.556305784125 0
809.586957655314 0
809.617609990173 0
809.648262788696 0.0172
809.678916050876 0.0517
809.709569776705 0.0345
809.740223966177 0
809.770878619285 0.0172
809.801533736021 0.0172
809.83218931638 0.0431
809.862845360352 0
809.893501867933 0.0862
809.924158839113 0
809.954816273888 0
809.98547417225 0.0172
810.01613253419 0
810.046791359704 0.0172
810.077450648783 0.0172
810.10811040142 0.0345
810.13877061761 0
810.169431297344 0
810.200092440615 0.0172
810.230754047417 0.0862
810.261416117743 0.1034
810.292078651585 0.0603
810.322741648937 0.0431
810.353405109792 0
810.384069034142 0.0172
810.41473342198 0
810.445398273301 0
810.476063588096 0
810.506729366358 0
810.537395608081 0
810.568062313258 0
810.598729481881 0
810.629397113944 0
810.66006520944 0.0172
810.690733768361 0.0345
810.7214027907 0.0172
810.752072276452 0.0517
810.782742225608 0.0345
810.813412638161 0
810.844083514105 0.0345
810.874754853433 0
810.905426656137 0.0172
810.936098922211 0
810.966771651648 0.0172
810.99744484444 0.0345
811.028118500582 0
811.058792620064 0.0517
811.089467202881 0
811.120142249026 0.0345
811.150817758492 0.0431
811.181493731271 0
811.212170167357 0.0172
811.242847066743 0.0172
811.273524429421 0
811.304202255385 0.0431
811.334880544629 0.0517
811.365559297143 0
811.396238512922 0
811.42691819196 0.0259
811.457598334247 0.069
811.488278939779 0.0345
811.518960008547 0.0172
811.549641540546 0
811.580323535767 0
811.611005994203 0
811.641688915849 0.0172
811.672372300697 0.0345
811.703056148739 0.069
811.73374045997 0.0172
811.76442523438 0
811.795110471965 0.0172
811.825796172717 0.0345
811.85648233663 0
811.887168963694 0.0345
811.917856053905 0
811.948543607255 0.0172
811.979231623736 0
812.009920103343 0
812.040609046068 0.0862
812.071298451904 0.0345
812.101988320843 0.0259
812.13267865288 0.0172
812.163369448008 0
812.194060706218 0.0172
812.224752427504 0.0172
812.25544461186 0.0345
812.286137259277 0
812.31683036975 0
812.34752394327 0.0172
812.378217979833 0.0259
812.40891247943 0.0345
812.439607442053 0.0259
812.470302867697 0
812.500998756354 0
812.531695108018 0
812.56239192268 0.0172
812.593089200336 0
812.623786940977 0
812.654485144596 0
812.685183811186 0.0172
812.715882940741 0.0345
812.746582533254 0.0345
812.777282588717 0
812.807983107123 0.0172
812.838684088466 0.0172
812.869385532739 0
812.900087439934 0.0172
812.930789810045 0
812.961492643065 0.0172
812.992195938986 0.0172
813.022899697802 0.0431
813.053603919506 0.0431
813.08430860409 0.0172
813.115013751548 0.0431
813.145719361873 0.0172
813.176425435058 0.069
813.207131971096 0
813.23783896998 0.0259
813.268546431702 0
813.299254356257 0.0431
813.329962743636 0.0259
813.360671593834 0
813.391380906842 0.0259
813.422090682655 0
813.452800921265 0.0172
813.483511622665 0.0172
813.514222786848 0.0517
813.544934413807 0.069
813.575646503536 0.0345
813.606359056027 0.0259
813.637072071273 0.0172
813.667785549267 0.0172
813.698499490003 0.0517
813.729213893473 0.069
813.759928759671 0.0259
813.79064408859 0.069
813.821359880221 0.069
813.852076134559 0.1034
813.882792851597 0.0259
813.913510031327 0.069
813.944227673743 0.0172
813.974945778838 0.0345
814.005664346604 0.0172
814.036383377036 0.0345
814.067102870124 0
814.097822825864 0.0172
814.128543244248 0.0345
814.159264125269 0.0172
814.18998546892 0.0431
814.220707275193 0
814.251429544082 0.0172
814.28215227558 0.0172
814.312875469682 0.0345
814.343599126377 0.0603
814.374323245661 0.0345
814.405047827527 0.0345
814.435772871966 0
814.466498378973 0.0345
814.49722434854 0.0345
814.527950780661 0.0345
814.558677675328 0
814.589405032534 0.0172
814.620132852273 0.0172
814.650861134538 0
814.681589879321 0
814.712319086616 0.0345
814.743048756415 0
814.773778888712 0.0517
814.8045094835 0.1207
814.835240540772 0.1983
814.86597206052 0.2328
814.89670404274 0.1897
814.927436487421 0.1121
814.958169394558 0.0172
814.988902764145 0.069
815.019636596174 0
815.050370890638 0.0345
815.08110564753 0.0172
815.111840866843 0.0172
815.14257654857 0.0172
815.173312692705 0.0172
815.20404929924 0.0345
815.23478636817 0.0172
815.265523899485 0.1121
815.29626189318 0.2328
815.327000349247 0.3017
815.35773926768 0.2414
815.388478648471 0.1207
815.419218491615 0.0776
815.449958797103 0
815.480699564929 0.0172
815.511440795086 0.0259
815.542182487567 0
815.572924642365 0
815.603667259473 0
815.634410338884 0.0172
815.66515388059 0.0345
815.695897884587 0.0172
815.726642350866 0.0172
815.75738727942 0.0776
815.788132670242 0.0776
815.818878523326 0.2069
815.849624838664 0.1379
815.88037161625 0.1552
815.911118856076 0.0517
815.941866558136 0.0172
815.972614722423 0.0172
816.00336334893 0
816.034112437649 0.0172
816.064861988574 0.0517
816.095612001698 0.0431
816.126362477014 0
816.157113414515 0.0345
816.187864814194 0.0345
816.218616676045 0.0345
816.24936900006 0.0172
816.280121786232 0.0172
816.310875034554 0.0603
816.34162874502 0.1034
816.372382917622 0.0345
816.403137552353 0.0948
816.433892649208 0.0172
816.464648208178 0
816.495404229256 0.0172
816.526160712437 0
816.556917657712 0
816.587675065075 0
816.61843293452 0.0172
816.649191266038 0.0345
816.679950059623 0
816.710709315268 0.0172
816.741469032967 0.0172
816.772229212712 0.0172
816.802989854496 0
816.833750958313 0.0776
816.864512524155 0.0603
816.895274552016 0.0517
816.926037041888 0
816.956799993765 0.0259
816.98756340764 0
817.018327283506 0
817.049091621355 0
817.079856421182 0.0259
817.110621682978 0.0517
817.141387406738 0.0345
817.172153592453 0.0345
817.202920240118 0.0345
817.233687349726 0.0345
817.264454921268 0.0172
817.295222954739 0.0345
817.325991450132 0.0776
817.356760407439 0.1121
817.387529826653 0.069
817.418299707769 0.0345
817.449070050778 0
817.479840855674 0.0172
817.51061212245 0
817.5413838511 0
817.572156041614 0
817.602928693989 0.0172
817.633701808215 0.0259
817.664475384287 0
817.695249422197 0.0172
817.726023921939 0.0172
817.756798883505 0.0172
817.787574306888 0.0517
817.818350192083 0.0862
817.849126539081 0.0345
817.879903347876 0.0172
817.91068061846 0.0603
817.941458350828 0
817.972236544972 0.0431
818.003015200885 0
818.03379431856 0.0172
818.064573897991 0
818.09535393917 0.0603
818.12613444209 0
818.156915406745 0
818.187696833127 0
818.21847872123 0
818.249261071047 0.0345
818.280043882571 0.0431
818.310827155795 0.0517
818.341610890711 0.0603
818.372395087314 0.069
818.403179745596 0.0345
818.43396486555 0.0345
818.464750447169 0.0172
818.495536490447 0.0345
818.526322995376 0
818.55710996195 0.0172
818.587897390162 0.0172
818.618685280004 0
818.64947363147 0
818.680262444553 0.0172
818.711051719246 0
818.741841455542 0.0172
818.772631653434 0.0172
818.803422312915 0
818.834213433979 0
818.865005016618 0
818.895797060826 0.0172
818.926589566595 0.0172
818.957382533919 0.0172
818.988175962791 0.0172
819.018969853203 0
819.04976420515 0
819.080559018623 0.0517
819.111354293617 0.0172
819.142150030124 0.0172
819.172946228137 0
819.20374288765 0
819.234540008654 0.0172
819.265337591145 0.0172
819.296135635114 0.0517
819.326934140555 0.0431
819.35773310746 0.0345
819.388532535824 0.0172
819.419332425639 0.0345
819.450132776898 0.0431
819.480933589594 0
819.51173486372 0
819.54253659927 0
819.573338796236 0
819.604141454612 0
819.63494457439 0.0172
819.665748155564 0
819.696552198127 0.0431
819.727356702072 0.0172
819.758161667392 0.0603
819.78896709408 0.0345
819.819772982129 0.0172
819.850579331533 0
819.881386142284 0.0517
819.912193414375 0.0517
819.9430011478 0.0345
819.973809342552 0.0172
820.004617998624 0.0431
820.035427116009 0
820.0662366947 0.0862
820.097046734689 0
820.127857235971 0
820.158668198538 0.0603
820.189479622384 0.0345
820.220291507501 0.0172
820.251103853883 0
820.281916661522 0.1207
820.312729930412 0.2069
820.343543660546 0.7069
820.374357851917 1.5172
820.405172504519 3.7155
820.435987618343 6.8621
820.466803193384 7.5259
820.497619229634 3.8103
820.528435727087 1.0345
820.559252685735 0.3017
820.590070105572 0.1983
820.62088798659 0.0948
820.651706328784 0.181
820.682525132146 0.4138
820.713344396669 0.569
820.744164122346 0.3448
820.77498430917 0.2241
820.805804957136 0.3966
820.836626066234 0.9741
820.867447636459 2.1638
820.898269667804 4.3534
820.929092160262 0
820.959915113825 7.4828
820.990738528488 5.4138
821.021562404243 1.7069
821.052386741084 0.75
821.083211539002 0.3017
821.114036797993 0.1897
821.144862518048 0.1638
821.17568869916 0.2241
821.206515341324 0.319
821.237342444531 0.3448
821.268170008776 0.2241
821.29899803405 0.1897
821.329826520348 0.3534
821.360655467663 0.6034
821.391484875987 1.2586
821.422314745313 2.069
821.453145075635 2.5948
821.483975866946 1.4138
821.51480711924 0.4569
821.545638832507 0.1552
821.576471006744 0.0862
821.607303641941 0
821.638136738093 0.1121
821.668970295193 0.1034
821.699804313233 0.0776
821.730638792207 0.1121
821.761473732108 0.1207
821.792309132928 0.0862
821.823144994662 0.0862
821.853981317302 0.2328
821.884818100842 0.3793
821.915655345274 0.569
821.946493050591 0.6121
821.977331216787 0.569
822.008169843855 0.3017
822.039008931788 0.069
822.069848480579 0.0345
822.10068849022 0.0172
822.131528960707 0
822.16236989203 0.0431
822.193211284185 0
822.224053137163 0.069
822.254895450957 0.0431
822.285738225562 0
822.316581460969 0.0345
822.347425157172 0.0345
822.378269314165 0.1207
822.40911393194 0.1466
822.439959010491 0.2241
822.47080454981 0.1293
822.501650549891 0.1121
822.532497010727 0.0172
822.56334393231 0.0259
822.594191314635 0
822.625039157694 0
822.65588746148 0
822.686736225987 0.0603
822.717585451208 0
822.748435137135 0.0172
822.779285283762 0.0172
822.810135891081 0
822.840986959088 0.0517
822.871838487773 0
822.90269047713 0.0345
822.933542927153 0.0517
822.964395837835 0
822.995249209168 0.0603
823.026103041146 0
823.056957333762 0.0345
823.08781208701 0
823.118667300881 0
823.14952297537 0.0172
823.180379110469 0.0172
823.211235706172 0
823.242092762472 0.0517
823.272950279361 0.0345
823.303808256834 0
823.334666694882 0
823.3655255935 0.0172
823.39638495268 0
823.427244772417 0.0345
823.458105052701 0.0259
823.488965793528 0
823.519826994889 0.0172
823.550688656778 0
823.581550779189 0.0172
823.612413362114 0
823.643276405546 0
823.674139909479 0.0259
823.705003873906 0.0172
823.735868298819 0.0172
823.766733184213 0
823.79759853008 0.0172
823.828464336412 0.0345
823.859330603205 0.0345
823.89019733045 0
823.92106451814 0.0172
823.95193216627 0
823.982800274831 0
824.013668843817 0.0603
824.044537873222 0.0345
824.075407363038 0
824.106277313258 0.0345
824.137147723877 0
824.168018594886 0.0172
824.198889926279 0
824.229761718048 0.0259
824.260633970189 0.0172
824.291506682692 0.0345
824.322379855552 0
824.353253488762 0
824.384127582314 0
824.415002136202 0.0172
824.44587715042 0
824.47675262496 0
824.507628559814 0
824.538504954977 0.0172
824.569381810442 0
824.600259126202 0
824.63113690225 0
824.662015138578 0.069
824.692893835181 0.0345
824.723772992051 0.0776
824.754652609182 0.0172
824.785532686566 0.0259
824.816413224197 0.0517
824.847294222068 0.0517
824.878175680172 0.0345
824.909057598502 0
824.939939977052 0
824.970822815814 0
825.001706114782 0
825.032589873948 0
825.063474093307 0.0345
825.09435877285 0.0172
825.125243912572 0
825.156129512466 0.0517
825.187015572523 0.0172
825.217902092739 0
825.248789073105 0.0603
825.279676513616 0.0345
825.310564414263 0.0862
825.34145277504 0.0172
825.372341595942 0.0776
825.40323087696 0.0172
825.434120618087 0.0172
825.465010819317 0
825.495901480644 0
825.52679260206 0
825.557684183558 0
825.588576225131 0
825.619468726773 0.0259
825.650361688477 0
825.681255110236 0
825.712148992043 0.0345
825.743043333891 0.0172
825.773938135774 0.0345
825.804833397684 0.0172
825.835729119616 0
825.86662530156 0.0345
825.897521943513 0.0776
825.928419045465 0.0259
825.95931660741 0.069
825.990214629343 0.0517
826.021113111254 0.0603
826.052012053139 0.0948
826.08291145499 0.0259
826.1138113168 0
826.144711638562 0
826.17561242027 0.0172
826.206513661915 0.0431
826.237415363493 0.0517
826.268317524997 0.0345
826.299220146417 0.0517
826.33012322775 0.0431
826.361026768987 0
826.391930770121 0.0172
826.422835231146 0.0517
826.453740152055 0.0603
826.484645532841 0.0345
826.515551373498 0
826.546457674017 0
826.577364434394 0
826.60827165462 0
826.639179334689 0
826.670087474594 0
826.700996074328 0.0345
826.731905133884 0.0172
826.762814653257 0.0345
826.793724632437 0
826.82463507142 0.0517
826.855545970198 0.0517
826.886457328764 0
826.917369147111 0.0431
826.948281425233 0.0259
826.979194163123 0
827.010107360773 0
827.041021018178 0
827.07193513533 0
827.102849712222 0.0172
827.133764748847 0
827.1646802452 0.0172
827.195596201272 0.0172
827.226512617057 0
827.257429492549 0.0345
827.28834682774 0.069
827.319264622623 0
827.350182877192 0
827.38110159144 0
827.41202076536 0.0172
827.442940398946 0
827.47386049219 0.0172
827.504781045086 0
827.535702057626 0
827.566623529804 0.0259
827.597545461613 0
827.628467853047 0
827.659390704098 0.0345
827.69031401476 0
827.721237785025 0.0345
827.752162014887 0.0345
827.78308670434 0
827.814011853375 0.0259
827.844937461988 0.0345
827.87586353017 0
827.906790057915 0.0345
827.937717045216 0.0172
827.968644492066 0.0172
827.999572398458 0.0431
828.030500764386 0
828.061429589843 0.0345
828.092358874822 0.0259
828.123288619316 0.0172
828.154218823318 0.0172
828.185149486822 0.0172
828.21608060982 0.0259
828.247012192306 0.0172
828.277944234273 0.0259
828.308876735714 0.0172
828.339809696622 0.0172
828.370743116991 0
828.401676996814 0.0345
828.432611336084 0
828.463546134793 0.0345
828.494481392936 0
828.525417110505 0
828.556353287495 0.0172
828.587289923896 0.0345
828.618227019704 0
828.649164574911 0.0517
828.68010258951 0.0172
828.711041063495 0.0172
828.741979996859 0.0172
828.772919389594 0
828.803859241695 0.0345
828.834799553154 0
828.865740323964 0.0345
828.896681554119 0.0517
828.927623243611 0.0517
828.958565392435 0.0431
828.989508000583 0
829.020451068048 0.0172
829.051394594824 0
829.082338580904 0.0172
829.11328302628 0.0172
829.144227930947 0
829.175173294897 0
829.206119118124 0.0345
829.23706540062 0.0345
829.26801214238 0.0603
829.298959343395 0.1121
829.32990700366 0.1552
829.360855123166 0.1379
829.391803701909 0.069
829.42275273988 0.0431
829.453702237074 0.0345
829.484652193483 0
829.5156026091 0.0172
829.546553483919 0.0345
829.577504817932 0.0431
829.608456611134 0.0345
829.639408863517 0.0172
829.670361575074 0
829.701314745799 0
829.732268375684 0.0172
829.763222464724 0.0172
829.79417701291 0.0517
829.825132020237 0.0431
829.856087486698 0.0345
829.887043412285 0.0517
829.917999796992 0
829.948956640812 0.0603
829.979913943739 0.0172
830.010871705765 0.0517
830.041829926884 0.0345
830.072788607089 0.0172
830.103747746373 0
830.13470734473 0
830.165667402151 0.069
830.196627918632 0.0345
830.227588894164 0.0172
830.258550328741 0.069
830.289512222357 0.0603
830.320474575004 0.1207
830.351437386677 0.0603
830.382400657367 0
830.413364387068 0.1293
830.444328575773 0.0431
830.475293223476 0.0345
830.50625833017 0
830.537223895847 0
830.568189920501 0
830.599156404126 0
830.630123346715 0
830.66109074826 0.0172
830.692058608755 0.0172
830.723026928193 0.0431
830.753995706568 0
830.784964943872 0.0517
830.815934640099 0.0259
830.846904795241 0.0172
830.877875409293 0
830.908846482248 0.0345
830.939818014097 0
830.970790004836 0.0172
831.001762454457 0.0172
831.032735362953 0.0172
831.063708730317 0
831.094682556542 0.0259
831.125656841623 0
831.156631585551 0
831.187606788321 0
831.218582449925 0.0345
831.249558570357 0
831.28053514961 0.0345
831.311512187677 0.0517
831.34248968455 0.0948
831.373467640225 0.0345
831.404446054693 0.0603
831.435424927948 0.0862
831.466404259983 0.0603
831.497384050792 0.0172
831.528364300367 0.0172
831.559345008701 0.0172
831.59032617579 0
831.621307801623 0
831.652289886196 0
831.683272429502 0.0172
831.714255431534 0
831.745238892284 0
831.776222811747 0
831.807207189915 0.0172
831.838192026782 0.0172
831.869177322341 0.0431
831.900163076585 0.0603
831.931149289507 0.0948
831.9621359611 0.0517
831.993123091359 0
832.024110680275 0.0345
832.055098727843 0.0345
832.086087234055 0.0172
832.117076198904 0.0172
832.148065622385 0
832.179055504489 0.0172
832.21004584521 0
832.241036644543 0.0517
832.272027902478 0
832.303019619011 0.0172
832.334011794134 0.0172
832.36500442784 0
832.395997520123 0
832.426991070975 0.0517
832.45798508039 0.0345
832.488979548362 0.0172
832.519974474884 0
832.550969859947 0
832.581965703547 0
832.612962005676 0
832.643958766327 0.0345
832.674955985494 0.0172
832.70595366317 0
832.736951799347 0.0259
832.76795039402 0.0259
832.79894944718 0.0948
832.829948958823 0.069
832.860948928941 0.069
832.891949357527 0.0517
832.922950244574 0.0603
832.953951590076 0.0172
832.984953394026 0.0172
833.015955656416 0
833.046958377241 0
833.077961556493 0.0172
833.108965194166 0.0172
833.139969290253 0
833.170973844747 0
833.201978857642 0.0172
833.23298432893 0
833.263990258605 0.0603
833.29499664666 0.0603
833.326003493088 0.1121
833.357010797883 0.1466
833.388018561037 0.0862
833.419026782545 0.1293
833.450035462399 0.0172
833.481044600592 0
833.512054197118 0
833.54306425197 0
833.57407476514 0.0172
833.605085736624 0.0172
833.636097166413 0.0345
833.6671090545 0
833.69812140088 0.0431
833.729134205546 0
833.760147468489 0.069
833.791161189704 0.0517
833.822175369185 0.1207
833.853190006923 0.0517
833.884205102913 0.069
833.915220657148 0.0517
833.946236669621 0
833.977253140325 0.0172
834.008270069253 0.0345
834.039287456399 0.0259
834.070305301756 0.0172
834.101323605317 0.0259
834.132342367075 0.0172
834.163361587024 0
834.194381265156 0.0172
834.225401401466 0.0172
834.256421995946 0.0345
834.28744304859 0.0862
834.31846455939 0.0862
834.34948652834 0.069
834.380508955434 0
834.411531840664 0.0948
834.442555184024 0.0776
834.473578985507 0.0862
834.504603245106 0.0345
834.535627962814 0.0172
834.566653138625 0.0345
834.597678772533 0.0345
834.628704864529 0.0259
834.659731414607 0.0345
834.690758422762 0.0172
834.721785888985 0.0259
834.75281381327 0
834.783842195611 0.0172
834.814871036 0.0259
834.845900334432 0.069
834.876930090898 0.0345
834.907960305393 0
834.93899097791 0.0345
834.97002210844 0.0776
835.00105369698 0.0431
835.03208574352 0.0172
835.063118248056 0
835.094151210579 0
835.125184631083 0.0345
835.156218509561 0.0172
835.187252846007 0
835.218287640414 0.0345
835.249322892775 0.0431
835.280358603083 0.0345
835.311394771332 0.0172
835.342431397514 0.0431
835.373468481624 0
835.404506023654 0.0172
835.435544023597 0.0517
835.466582481448 0.0431
835.497621397198 0
835.528660770841 0
835.559700602372 0
835.590740891782 0
835.621781639065 0.0172
835.652822844214 0.0172
835.683864507223 0.0172
835.714906628085 0
835.745949206792 0
835.77699224334 0.0172
835.808035737719 0.0172
835.839079689925 0.0431
835.870124099949 0.0172
835.901168967786 0.0345
835.932214293428 0.0517
835.96326007687 0.0517
835.994306318103 0.0172
836.025353017122 0.0172
836.056400173919 0
836.087447788488 0.0345
836.118495860822 0.0172
836.149544390915 0.0517
836.18059337876 0.0259
836.211642824349 0.0172
836.242692727676 0.069
836.273743088734 0
836.304793907518 0.0517
836.335845184019 0.0259
836.366896918232 0
836.397949110148 0.0172
836.429001759763 0.0259
836.460054867068 0.0259
836.491108432058 0.0603
836.522162454725 0
836.553216935063 0.0172
836.584271873065 0
836.615327268724 0.0172
836.646383122033 0.0172
836.677439432987 0.0345
836.708496201577 0.0172
836.739553427798 0
836.770611111642 0
836.801669253103 0
836.832727852174 0.0517
836.863786908848 0
836.894846423119 0.0172
836.92590639498 0.0172
836.956966824424 0
836.988027711444 0.0345
837.019089056034 0
837.050150858187 0.0345
837.081213117896 0.0172
837.112275835155 0
837.143339009956 0.0172
837.174402642294 0.0172
837.20546673216 0.0431
837.236531279549 0
837.267596284454 0
837.298661746868 0.0172
837.329727666784 0.0172
837.360794044196 0.0172
837.391860879096 0.0172
837.422928171479 0
837.453995921337 0.0172
837.485064128664 0
837.516132793452 0
837.547201915696 0
837.578271495388 0
837.609341532523 0
837.640412027092 0
837.671482979089 0.0517
837.702554388508 0
837.733626255342 0.0172
837.764698579583 0.0172
837.795771361226 0.0172
837.826844600264 0.0517
837.85791829669 0
837.888992450497 0.0172
837.920067061678 0
837.951142130227 0
837.982217656137 0
838.013293639401 0.0345
838.044370080013 0
838.075446977966 0
838.106524333252 0
838.137602145866 0
838.168680415801 0.0172
838.19975914305 0
838.230838327606 0.0172
838.261917969462 0.0345
838.292998068612 0.0259
838.324078625049 0
838.355159638767 0
838.386241109758 0.0259
838.417323038015 0
838.448405423533 0.0172
838.479488266305 0
838.510571566323 0
838.54165532358 0.0172
838.572739538072 0
838.60382420979 0
838.634909338727 0.0172
838.665994924878 0
838.697080968235 0.0345
838.728167468792 0
838.759254426541 0
838.790341841477 0.0345
838.821429713592 0.0345
838.85251804288 0.0517
838.883606829335 0.0172
838.914696072948 0.0172
838.945785773714 0.0172
838.976875931626 0
839.007966546677 0
839.039057618861 0
839.07014914817 0
839.101241134599 0
839.13233357814 0.0172
839.163426478786 0
839.194519836532 0.0172
839.225613651369 0
839.256707923292 0.0172
839.287802652294 0.0172
839.318897838367 0.0431
839.349993481506 0.0172
839.381089581704 0.0345
839.412186138954 0.0431
839.443283153248 0
839.474380624581 0
839.505478552946 0.0172
839.536576938336 0.0172
839.567675780745 0.0345
839.598775080165 0
839.62987483659 0.0172
839.660975050013 0
839.692075720427 0.0172
839.723176847827 0.0172
839.754278432204 0
839.785380473553 0.0172
839.816482971866 0.0345
839.847585927138 0.0517
839.87868933936 0.0345
839.909793208528 0
839.940897534633 0
839.972002317669 0
840.00310755763 0
840.034213254508 0.0345
840.065319408297 0
840.09642601899 0
840.127533086581 0.0345
840.158640611063 0
840.18974859243 0.0172
840.220857030673 0
840.251965925788 0.0172
840.283075277766 0.0345
840.314185086602 0
840.345295352288 0.0345
840.376406074819 0
840.407517254186 0
840.438628890384 0.0172
840.469740983406 0.0259
840.500853533246 0
840.531966539895 0
840.563080003348 0
840.594193923599 0
840.62530830064 0.0172
840.656423134464 0.0172
840.687538425065 0
840.718654172436 0.0345
840.749770376571 0.0172
840.780887037463 0
840.812004155105 0.0172
840.84312172949 0.0172
840.874239760612 0
840.905358248464 0.0259
840.93647719304 0.0345
840.967596594332 0
840.998716452334 0.0172
841.029836767039 0
841.06095753844 0
841.092078766532 0
841.123200451307 0
841.154322592758 0
841.185445190879 0
841.216568245663 0
841.247691757103 0.0172
841.278815725193 0.0517
841.309940149926 0.0172
841.341065031295 0.0517
841.372190369294 0
841.403316163916 0.0345
841.434442415154 0
841.465569123001 0
841.496696287451 0.0345
841.527823908498 0
841.558951986133 0
841.590080520352 0
841.621209511146 0
841.65233895851 0
841.683468862437 0
841.71459922292 0
841.745730039951 0
841.776861313525 0
841.807993043636 0
841.839125230275 0
841.870257873437 0.0172
841.901390973115 0
841.932524529302 0
841.963658541991 0
841.994793011176 0.0172
842.02592793685 0.069
842.057063319007 0.0172
842.08819915764 0.0172
842.11933545274 0
842.150472204304 0.0345
842.181609412323 0
842.212747076792 0.0172
842.243885197702 0.0345
842.275023775048 0
842.306162808823 0.1293
842.33730229902 0.2759
842.368442245633 0.4914
842.399582648654 0.3707
842.430723508078 0.0862
842.461864823897 0.0862
842.493006596105 0.0431
842.524148824695 0.0172
842.55529150966 0.0172
842.586434650994 0.0431
842.61757824869 0.0948
842.648722302742 0.3793
842.679866813142 0.6897
842.711011779885 0.6293
842.742157202962 0.2586
842.773303082368 0.1034
842.804449418097 0.0431
842.83559621014 0.0776
842.866743458492 0.0345
842.897891163146 0.0776
842.929039324095 0
842.960187941333 0.0948
842.991337014853 0.3017
843.022486544648 0.3966
843.053636530711 0.4224
843.084786973036 0.3103
843.115937871617 0.1466
843.147089226446 0.0172
843.178241037516 0
843.209393304822 0.0172
843.240546028357 0.0517
843.271699208113 0.0948
843.302852844084 0.1207
843.334006936264 0.2845
843.365161484645 0.3362
843.396316489222 0.1638
843.427471949987 0.0776
843.458627866933 0.0345
843.489784240055 0.0172
843.520941069345 0
843.552098354797 0.0517
843.583256096404 0
843.61441429416 0.0345
843.645572948056 0.0345
843.676732058088 0.1379
843.707891624249 0.1379
843.73905164653 0.1379
843.770212124928 0.0431
843.801373059433 0
843.83253445004 0.0345
843.863696296742 0.069
843.894858599532 0.0517
843.926021358404 0.0517
843.957184573351 0.0517
843.988348244367 0.0259
844.019512371443 0.0776
844.050676954575 0.0517
844.081841993755 0.0345
844.113007488977 0.0345
844.144173440234 0
844.17533984752 0.0172
844.206506710826 0.0431
844.237674030148 0
844.268841805478 0.0172
844.30001003681 0.0431
844.331178724136 0.0603
844.36234786745 0.0431
844.393517466747 0
844.424687522019 0.0259
844.455858033259 0.0172
844.48702900046 0
844.518200423617 0.0172
844.549372302721 0.0172
844.580544637768 0.0345
844.611717428749 0.0345
844.642890675659 0.0345
844.67406437849 0
844.705238537236 0.0172
844.736413151891 0
844.767588222447 0
844.798763748899 0.0172
844.829939731238 0
844.86111616946 0.0259
844.892293063556 0
844.92347041352 0.0172
844.954648219347 0.0345
844.985826481029 0.0517
845.017005198559 0.069
845.04818437193 0.0172
845.079364001137 0.0517
845.110544086172 0.0172
845.141724627029 0
845.1729056237 0.0172
845.20408707618 0.0259
845.235268984463 0
845.26645134854 0.0172
845.297634168406 0.0776
845.328817444053 0.0517
845.360001175476 0.0603
845.391185362667 0.0172
845.42237000562 0
845.453555104328 0
845.484740658784 0
845.515926668983 0
845.547113134916 0
845.578300056578 0.0172
845.609487433962 0.0517
845.640675267062 0.0345
845.67186355587 0.0517
845.70305230038 0
845.734241500585 0.0172
845.765431156478 0.0172
845.796621268054 0.0172
845.827811835305 0.0172
845.859002858225 0.0172
845.890194336806 0.0345
845.921386271044 0.0948
845.95257866093 0
845.983771506457 0.0172
846.01496480762 0.0345
846.046158564413 0
846.077352776827 0
846.108547444856 0
846.139742568495 0
846.170938147735 0
846.202134182572 0
846.233330672997 0.0172
846.264527619004 0.0172
846.295725020586 0
846.326922877738 0.0345
846.358121190452 0.069
846.389319958722 0
846.42051918254 0.0172
846.451718861901 0
846.482918996798 0
846.514119587224 0
846.545320633172 0
846.576522134636 0.0345
846.607724091608 0
846.638926504084 0
846.670129372055 0
846.701332695515 0
846.732536474458 0
846.763740708877 0
846.794945398765 0.0172
846.826150544116 0
846.857356144922 0
846.888562201178 0
846.919768712877 0.0172
846.950975680011 0
846.982183102576 0
847.013390980562 0.0431
847.044599313965 0.0172
847.075808102778 0.0172
847.107017346993 0
847.138227046604 0
847.169437201605 0.0345
847.200647811989 0.0172
847.231858877749 0
847.263070398878 0.0172
847.294282375371 0.0172
847.32549480722 0.0345
847.356707694419 0
847.38792103696 0.0517
847.419134834839 0
847.450349088047 0.0172
847.481563796578 0
847.512778960426 0.0172
847.543994579584 0.0172
847.575210654044 0
847.606427183802 0.0259
847.63764416885 0.0345
847.66886160918 0.0345
847.700079504788 0.0431
847.731297855666 0.0259
847.762516661807 0
847.793735923205 0.0172
847.824955639853 0.0172
847.856175811744 0
847.887396438873 0
847.918617521231 0
847.949839058814 0.0172
847.981061051613 0.0603
848.012283499623 0.0776
848.043506402837 0.0517
848.074729761247 0.0172
848.105953574848 0.0431
848.137177843633 0
848.168402567596 0
848.199627746729 0
848.230853381025 0.0172
848.26207947048 0.0172
848.293306015084 0
848.324533014833 0.0862
848.35576046972 0.0776
848.386988379737 0.0862
848.418216744878 0.0776
848.449445565137 0
848.480674840507 0.0172
848.511904570981 0
848.543134756553 0.0172
848.574365397216 0
848.605596492963 0.0345
848.636828043788 0.069
848.668060049684 0.0517
848.699292510645 0.1121
848.730525426664 0.069
848.761758797734 0
848.792992623849 0.1293
848.824226905002 0.0862
848.855461641186 0.0603
848.886696832395 0
848.917932478622 0
848.94916857986 0.0776
848.980405136104 0
849.011642147346 0.0431
849.04287961358 0.0345
849.074117534798 0.0172
849.105355910996 0
849.136594742165 0
849.167834028299 0
849.199073769392 0
849.230313965436 0.0172
849.261554616426 0.0862
849.292795722355 0.1466
849.324037283216 0.069
849.355279299002 0.0259
849.386521769707 0.0517
849.417764695325 0
849.449008075848 0.0259
849.48025191127 0.0345
849.511496201584 0.0172
849.542740946784 0
849.573986146863 0.0345
849.605231801815 0
849.636477911633 0
849.66772447631 0.0862
849.69897149584 0.0172
849.730218970216 0.0862
849.76146689943 0.069
849.792715283479 0.1207
849.823964122353 0.0776
849.855213416047 0.0172
849.886463164554 0.0172
849.917713367867 0.0431
849.94896402598 0
849.980215138886 0.0431
850.011466706579 0.0172
850.042718729052 0.0259
850.073971206298 0
850.10522413831 0
850.136477525083 0.0172
850.167731366609 0.0172
850.198985662882 0.0345
850.230240413895 0.0172
850.261495619642 0
850.292751280116 0.0431
850.32400739531 0.0862
850.355263965218 0.0603
850.386520989833 0.0172
850.41777846915 0.0517
850.44903640316 0.0172
850.480294791856 0.0172
850.511553635234 0
850.542812933286 0.0172
850.574072686006 0
850.605332893387 0.0172
850.636593555421 0
850.667854672104 0
850.699116243428 0
850.730378269386 0.0172
850.761640749972 0.0517
850.79290368518 0.0172
850.824167075001 0.0431
850.855430919431 0
850.886695218463 0
850.91795997209 0.0172
850.949225180304 0
850.9804908431 0.0172
851.011756960472 0.0172
851.043023532412 0.0172
851.074290558914 0
851.10555803997 0
851.136825975576 0.0172
851.168094365724 0
851.199363210407 0.0172
851.230632509619 0
851.261902263353 0
851.293172471602 0.0172
851.324443134361 0.0259
851.355714251622 0
851.38698582338 0
851.418257849625 0.0172
851.449530330354 0
851.480803265559 0
851.512076655233 0
851.54335049937 0.0172
851.574624797964 0.0431
851.605899551007 0
851.637174758493 0
851.668450420415 0
851.699726536767 0.0172
851.731003107542 0.0172
851.762280132735 0.0172
851.793557612337 0.0172
851.824835546342 0.0345
851.856113934744 0.0172
851.887392777537 0.0517
851.918672074713 0.0172
851.949951826267 0
851.98123203219 0
852.012512692478 0.0172
852.043793807123 0
852.075075376119 0
852.106357399458 0
852.137639877135 0
852.168922809143 0.0172
852.200206195476 0
852.231490036126 0.0345
852.262774331087 0.0172
852.294059080353 0
852.325344283916 0.0517
852.356629941771 0.0345
852.387916053911 0.0172
852.419202620329 0.0172
852.450489641018 0
852.481777115972 0
852.513065045185 0.0172
852.54435342865 0
852.57564226636 0
852.606931558308 0.0345
852.638221304488 0
852.669511504894 0.0172
852.700802159519 0.0172
852.732093268355 0.0259
852.763384831398 0.0172
852.79467684864 0.0172
852.825969320074 0.0172
852.857262245694 0.0172
852.888555625493 0
852.919849459465 0
852.951143747604 0.0345
852.982438489901 0.0259
853.013733686352 0
853.04502933695 0.0172
853.076325441686 0
853.107622000556 0.0172
853.138919013553 0
853.17021648067 0
853.2015144019 0
853.232812777238 0.0172
853.264111606675 0
853.295410890206 0.0172
853.326710627824 0
853.358010819523 0.0517
853.389311465296 0.0172
853.420612565136 0
853.451914119037 0
853.483216126993 0
853.514518588995 0
853.54582150504 0
853.577124875118 0
853.608428699224 0.0172
853.639732977352 0.0172
853.671037709494 0
853.702342895645 0
853.733648535796 0
853.764954629944 0
853.796261178079 0.0517
853.827568180196 0.0517
853.858875636289 0
853.89018354635 0.0345
853.921491910373 0
853.952800728352 0
853.98411000028 0.0172
854.01541972615 0
854.046729905956 0
854.078040539691 0.0172
854.10935162735 0
854.140663168923 0
854.171975164407 0
854.203287613793 0.0431
854.234600517076 0.0172
854.265913874248 0.0172
854.297227685304 0
854.328541950236 0
854.359856669038 0.0345
854.391171841704 0
854.422487468227 0.0172
854.4538035486 0
854.485120082817 0
854.51643707087 0.0172
854.547754512755 0
854.579072408464 0
854.61039075799 0
854.641709561327 0
854.673028818468 0
854.704348529407 0
854.735668694137 0
854.766989312652 0
854.798310384945 0
854.82963191101 0
854.860953890839 0.0172
854.892276324426 0.0172
854.923599211766 0.0172
854.95492255285 0
854.986246347673 0.0172
855.017570596229 0
855.04889529851 0.0345
855.08022045451 0.0172
855.111546064221 0.0172
855.14287212764 0
855.174198644756 0
855.205525615566 0.0172
855.236853040062 0.0172
855.268180918237 0
855.299509250086 0.0172
855.3308380356 0.0259
855.362167274775 0
855.393496967603 0.0345
855.424827114078 0
855.456157714193 0.0172
855.487488767941 0.0172
855.518820275316 0
855.550152236312 0
855.581484650922 0
855.612817519139 0
855.644150840957 0
855.675484616369 0.0172
855.706818845369 0.0172
855.73815352795 0
855.769488664105 0
855.800824253828 0
855.832160297113 0
855.863496793952 0
855.89483374434 0
855.92617114827 0.0517
855.957509005735 0.0345
855.988847316728 0
856.020186081244 0
856.051525299274 0
856.082864970814 0.0172
856.114205095857 0
856.145545674394 0.0517
856.176886706422 0.0172
856.208228191932 0
856.239570130918 0.0172
856.270912523374 0
856.302255369293 0.069
856.333598668668 0
856.364942421493 0
856.396286627762 0
856.427631287467 0.0172
856.458976400603 0
856.490321967162 0
856.521667987139 0.0172
856.553014460526 0.0172
856.584361387317 0
856.615708767506 0
856.647056601085 0.0259
856.67840488805 0.0172
856.709753628391 0.0431
856.741102822104 0.0172
856.772452469182 0.0345
856.803802569618 0.0172
856.835153123406 0.0172
856.866504130539 0.0517
856.89785559101 0.0345
856.929207504813 0.0172
856.960559871942 0.0172
856.99191269239 0.0517
857.02326596615 0.0259
857.054619693215 0.0172
857.08597387358 0
857.117328507238 0.0259
857.148683594181 0.0172
857.180039134405 0.0172
857.211395127901 0
857.242751574664 0.0603
857.274108474687 0.0345
857.305465827963 0.0345
857.336823634486 0.0172
857.36818189425 0.0172
857.399540607247 0.0517
857.43089977347 0
857.462259392916 0
857.493619465575 0
857.524979991442 0.0172
857.55634097051 0.0345
857.587702402772 0
857.619064288222 0.0172
857.650426626853 0.0259
857.68178941866 0
857.713152663635 0
857.744516361771 0
857.775880513063 0
857.807245117503 0.0172
857.838610175086 0.0345
857.869975685804 0.0172
857.901341649651 0
857.932708066621 0.0431
857.964074936707 0.0172
857.995442259902 0
858.0268100362 0.0172
858.058178265595 0.0431
858.089546948079 0
858.120916083647 0
858.15228567229 0.0259
858.183655714005 0
858.215026208783 0.0431
858.246397156619 0.0172
858.277768557504 0.0259
858.309140411434 0.0345
858.340512718402 0
858.3718854784 0
858.403258691423 0.0517
858.434632357464 0
858.466006476516 0
858.497381048573 0
858.528756073628 0.0345
858.560131551675 0.0172
858.591507482707 0.0172
858.622883866718 0
858.654260703701 0
858.68563799365 0
858.717015736557 0.0172
858.748393932418 0.0172
858.779772581224 0
858.81115168297 0
858.842531237648 0.0172
858.873911245254 0.0517
858.905291705778 0
858.936672619217 0.0431
858.968053985562 0.0431
858.999435804807 0
859.030818076947 0.0345
859.062200801973 0.0172
859.09358397988 0
859.124967610662 0.0172
859.15635169431 0
859.18773623082 0.0345
859.219121220185 0.0431
859.250506662398 0.0776
859.281892557452 0.0345
859.313278905341 0.0345
859.344665706059 0.0172
859.376052959599 0.0172
859.407440665954 0.0172
859.438828825117 0
859.470217437084 0
859.501606501846 0
859.532996019397 0.0172
859.564385989731 0.0431
859.595776412841 0.0172
859.627167288721 0
859.658558617365 0
859.689950398764 0.0431
859.721342632914 0.069
859.752735319808 0.0517
859.784128459439 0.0172
859.8155220518 0.0948
859.846916096885 0.0172
859.878310594688 0
859.909705545202 0
859.94110094842 0
859.972496804337 0.0172
860.003893112944 0.0345
860.035289874237 0
860.066687088208 0.069
860.09808475485 0
860.129482874159 0.0172
860.160881446126 0
860.192280470745 0.0603
860.22367994801 0.0345
860.255079877915 0
860.286480260452 0.069
860.317881095615 0.0345
860.349282383398 0.0345
860.380684123794 0
860.412086316797 0.0172
860.4434889624 0
860.474892060597 0.0345
860.50629561138 0
860.537699614744 0
860.569104070683 0
860.600508979189 0
860.631914340256 0.0172
860.663320153877 0.0259
860.694726420047 0
860.726133138758 0
860.757540310003 0.0172
860.788947933778 0
860.820356010074 0.0172
860.851764538886 0.0345
860.883173520206 0
860.91458295403 0
860.945992840348 0
860.977403179157 0
861.008813970448 0
861.040225214215 0.0172
861.071636910452 0.0172
861.103049059153 0.0172
861.13446166031 0
861.165874713918 0.0172
861.19728821997 0.0259
861.228702178458 0.0172
861.260116589378 0.0345
861.291531452722 0.0517
861.322946768483 0.0345
861.354362536656 0
861.385778757233 0.0172
861.417195430209 0
861.448612555576 0
861.480030133329 0
861.51144816346 0
861.542866645963 0
861.574285580832 0
861.60570496806 0.0172
861.637124807641 0
861.668545099568 0
861.699965843835 0.0172
861.731387040434 0.0345
861.76280868936 0.0259
861.794230790607 0.0172
861.825653344167 0.0172
861.857076350034 0.0345
861.888499808202 0.0172
861.919923718663 0.0603
861.951348081413 0.0345
861.982772896443 0.0517
862.014198163748 0.0345
862.045623883321 0.0431
862.077050055156 0
862.108476679245 0.0172
862.139903755584 0
862.171331284164 0
862.20275926498 0.0172
862.234187698024 0
862.265616583292 0.0172
862.297045920775 0.0172
862.328475710468 0.0172
862.359905952364 0
862.391336646457 0.0172
862.42276779274 0
862.454199391205 0
862.485631441848 0
862.517063944662 0.0172
862.54849689964 0
862.579930306775 0.0259
862.611364166061 0
862.642798477492 0
862.674233241061 0
862.705668456761 0.0172
862.737104124587 0.0172
862.768540244531 0
862.799976816587 0.0517
862.831413840748 0
862.862851317009 0.0172
862.894289245362 0
862.925727625802 0.0172
862.95716645832 0.0172
862.988605742912 0.0517
863.02004547957 0
863.05148566829 0
863.082926309061 0
863.11436740188 0
863.14580894674 0
863.177250943634 0
863.208693392556 0.0345
863.240136293498 0.0172
863.271579646455 0.0172
863.30302345142 0.0345
863.334467708388 0.0517
863.36591241735 0
863.3973575783 0
863.428803191233 0.0172
863.460249256142 0
863.49169577302 0.0172
863.52314274186 0
863.554590162657 0
863.586038035403 0.0431
863.617486360093 0
863.648935136719 0.0172
863.680384365275 0
863.711834045755 0
863.743284178153 0
863.774734762461 0
863.806185798674 0.0345
863.837637286784 0
863.869089226785 0.0172
863.900541618672 0
863.931994462436 0.0259
863.963447758073 0.0345
863.994901505575 0.0172
864.026355704936 0
864.057810356149 0.0172
864.089265459208 0
864.120721014106 0
864.152177020837 0.0172
864.183633479395 0
864.215090389773 0
864.246547751964 0.0172
864.278005565962 0
864.30946383176 0
864.340922549353 0
864.372381718734 0
864.403841339895 0.0172
864.43530141283 0
864.466761937534 0
864.498222914 0
864.52968434222 0.0345
864.56114622219 0
864.5926085539 0
864.624071337348 0
864.655534572524 0
864.686998259423 0.0172
864.718462398038 0
864.749926988363 0.0345
864.78139203039 0.0172
864.812857524116 0.0172
864.844323469531 0.0172
864.87578986663 0
864.907256715406 0
864.938724015854 0
864.970191767965 0
865.001659971735 0.0172
865.033128627156 0.0172
865.064597734222 0
865.096067292926 0
865.127537303263 0.0172
865.159007765225 0
865.190478678806 0.0345
865.221950044 0
865.253421860799 0
865.284894129198 0
865.31636684919 0.0172
865.34784002077 0.0172
865.37931364393 0.0172
865.410787718662 0
865.442262244963 0
865.473737222824 0.0172
865.50521265224 0.0431
865.536688533202 0.0172
865.568164865707 0.0172
865.599641649746 0.0172
865.631118885314 0
865.662596572404 0
865.69407471101 0
865.725553301124 0.0172
865.75703234274 0.0172
865.788511835853 0.0345
865.819991780456 0.0517
865.851472176542 0
865.882953024104 0.0345
865.914434323136 0
865.945916073632 0.0345
865.977398275585 0.0172
866.00888092899 0
866.040364033838 0.0345
866.071847590124 0.0172
866.103331597842 0
866.134816056984 0
866.166300967545 0
866.197786329518 0.0172
866.229272142896 0
866.260758407674 0.0172
866.292245123843 0.0172
866.3237322914 0.0172
866.355219910335 0
866.386707980644 0.0172
866.41819650232 0.0172
866.449685475355 0
866.481174899745 0
866.512664775481 0
866.544155102559 0
866.575645880971 0
866.60713711071 0.0259
866.638628791772 0
866.670120924148 0.0862
866.701613507833 0.1293
866.73310654282 0.2672
866.764600029103 0.75
866.796093966674 0.7931
866.827588355528 0.6897
866.859083195659 0.4914
866.890578487059 0.1897
866.922074229723 0.1207
866.953570423643 0.069
866.985067068814 0.0862
867.016564165228 0.0517
867.04806171288 0.0431
867.079559711763 0.0345
867.11105816187 0.0345
867.142557063196 0
867.174056415734 0.0345
867.205556219476 0.1724
867.237056474417 0.2931
867.26855718055 0.5345
867.300058337869 0.8534
867.331559946367 0.8448
867.363062006039 0.3621
867.394564516876 0.0948
867.426067478874 0
867.457570892025 0
867.489074756323 0.0172
867.520579071762 0
867.552083838334 0
867.583589056035 0.0948
867.615094724856 0.0345
867.646600844793 0.0172
867.678107415838 0.1724
867.709614437984 0.3621
867.741121911226 0.5431
867.772629835557 0
867.80413821097 0.7931
867.83564703746 0.75
867.867156315019 0.5
867.89866604364 0.1552
867.93017622332 0.069
867.961686854048 0.0172
867.993197935821 0.0776
868.024709468631 0.0345
868.056221452472 0.0345
868.087733887338 0.0517
868.119246773221 0.0172
868.150760110116 0.0431
868.182273898016 0.0948
868.213788136914 0.25
868.245302826805 0.3879
868.276817967682 0.569
868.308333559537 0.4828
868.339849602366 0.2931
868.371366096161 0.0431
868.402883040916 0
868.434400436624 0.0603
868.46591828328 0
868.497436580876 0.0431
868.528955329406 0.0172
868.560474528864 0
868.591994179243 0
868.623514280536 0.0345
868.655034832739 0
868.686555835843 0.0776
868.718077289843 0.0603
868.749599194731 0.2328
868.781121550502 0.2931
868.81264435715 0.2069
868.844167614667 0.0776
868.875691323047 0.0948
868.907215482284 0.0431
868.938740092371 0.0431
868.970265153303 0.0776
869.001790665071 0
869.033316627671 0.069
869.064843041096 0.0172
869.096369905338 0
869.127897220392 0
869.159424986252 0
869.19095320291 0.0172
869.22248187036 0.0948
869.254010988597 0.0776
869.285540557614 0.1121
869.317070577403 0.1293
869.348601047958 0.0776
869.380131969275 0.0517
869.411663341344 0.0345
869.443195164161 0
869.474727437719 0.0172
869.506260162011 0
869.537793337032 0.0172
869.569326962773 0
869.60086103923 0.0345
869.632395566396 0
869.663930544264 0
869.695465972827 0.0172
869.72700185208 0.0172
869.758538182016 0.0172
869.790074962629 0.0948
869.821612193911 0.0862
869.853149875857 0.0517
869.88468800846 0.0345
869.916226591715 0.0172
869.947765625613 0
869.97930511015 0.0517
870.010845045317 0
870.04238543111 0
870.07392626752 0
870.105467554544 0
870.137009292173 0
870.168551480402 0
870.200094119223 0.0431
870.23163720863 0.0345
870.263180748618 0
870.29472473918 0.0517
870.326269180308 0.0776
870.357814071997 0.0172
870.38935941424 0
870.420905207031 0.0172
870.452451450364 0
870.483998144231 0
870.515545288627 0
870.547092883545 0
870.57864092898 0
870.610189424922 0
870.641738371368 0
870.67328776831 0.0172
870.704837615743 0.0172
870.736387913659 0
870.767938662052 0.0431
870.799489860915 0.0517
870.831041510243 0.0345
870.862593610029 0
870.894146160266 0.0172
870.925699160948 0.0172
870.957252612069 0
870.988806513622 0
871.0203608656 0.0345
871.051915667998 0.0172
871.083470920808 0
871.115026624026 0.0172
871.146582777643 0
871.178139381653 0.0172
871.209696436051 0.0345
871.24125394083 0
871.272811895983 0
871.304370301503 0.0431
871.335929157386 0.0517
871.367488463623 0.0345
871.399048220209 0
871.430608427137 0.0172
871.462169084401 0.0172
871.493730191994 0
871.52529174991 0.0172
871.556853758143 0
871.588416216686 0
871.619979125533 0
871.651542484677 0.0172
871.683106294111 0
871.71467055383 0.0172
871.746235263827 0
871.777800424096 0
871.80936603463 0.0172
871.840932095423 0
871.872498606468 0
871.904065567758 0.0172
871.935632979289 0.0172
871.967200841052 0.0172
871.998769153042 0
872.030337915253 0
872.061907127677 0.0172
872.093476790308 0
872.12504690314 0.0172
872.156617466168 0
872.188188479383 0
872.21975994278 0.0431
872.251331856353 0.0431
872.282904220094 0.0259
872.314477033998 0.1552
872.346050298058 0.2672
872.377624012268 0.1724
872.40919817662 0.1379
872.44077279111 0.0603
872.472347855731 0
872.503923370475 0.0172
872.535499335337 0.0259
872.56707575031 0.0172
872.598652615388 0.1121
872.630229930564 0.1724
872.661807695833 0.319
872.693385911187 0.2759
872.72496457662 0
872.756543692126 0.2155
872.788123257698 0.069
872.81970327333 0.0431
872.851283739015 0.0431
872.882864654748 0.0172
872.914446020522 0.0603
872.94602783633 0.0259
[truncated: 183,886 more chars]
