# Supplementary material for: NITPICK: peak identification for mass spectrometry data
Source: BMC Bioinformatics. 2008 Aug 28;9:355. doi: 10.1186/1471-2105-9-355 (PMC2655099; doi:10.1186/1471-2105-9-355)
Supplement: Additional file 4 — A zip-folder containing all pepex results on the simulated data. [file 1471-2105-9-355-S4.zip]

Archive with 12,025 entries (9,979 files):
- pepex_simulation_results/
- pepex_simulation_results/pepex_parameter_optimization.xls
- pepex_simulation_results/thresh05/
- pepex_simulation_results/thresh05/FP_SNR5_50.rda
- pepex_simulation_results/thresh05/SNR5/
- pepex_simulation_results/thresh05/SNR5/preSNR5_10_pepex.xml
- pepex_simulation_results/thresh05/SNR5/preSNR5_11_pepex.xml
- pepex_simulation_results/thresh05/SNR5/preSNR5_12_pepex.xml
- pepex_simulation_results/thresh05/SNR5/preSNR5_13_pepex.xml
- pepex_simulation_results/thresh05/SNR5/preSNR5_14_pepex.xml
- pepex_simulation_results/thresh05/SNR5/preSNR5_15_pepex.xml
- pepex_simulation_results/thresh05/SNR5/preSNR5_16_pepex.xml
- pepex_simulation_results/thresh05/SNR5/preSNR5_17_pepex.xml
- pepex_simulation_results/thresh05/SNR5/preSNR5_18_pepex.xml
- pepex_simulation_results/thresh05/SNR5/preSNR5_19_pepex.xml
- pepex_simulation_results/thresh05/SNR5/preSNR5_1_pepex.xml
- pepex_simulation_results/thresh05/SNR5/preSNR5_20_pepex.xml
- pepex_simulation_results/thresh05/SNR5/preSNR5_21_pepex.xml
- pepex_simulation_results/thresh05/SNR5/preSNR5_22_pepex.xml
- pepex_simulation_results/thresh05/SNR5/preSNR5_23_pepex.xml
- pepex_simulation_results/thresh05/SNR5/preSNR5_24_pepex.xml
- pepex_simulation_results/thresh05/SNR5/preSNR5_25_pepex.xml
- pepex_simulation_results/thresh05/SNR5/preSNR5_26_pepex.xml
- pepex_simulation_results/thresh05/SNR5/preSNR5_27_pepex.xml
- pepex_simulation_results/thresh05/SNR5/preSNR5_28_pepex.xml
- pepex_simulation_results/thresh05/SNR5/preSNR5_29_pepex.xml
- pepex_simulation_results/thresh05/SNR5/preSNR5_2_pepex.xml
- pepex_simulation_results/thresh05/SNR5/preSNR5_30_pepex.xml
- pepex_simulation_results/thresh05/SNR5/preSNR5_31_pepex.xml
- pepex_simulation_results/thresh05/SNR5/preSNR5_32_pepex.xml
- pepex_simulation_results/thresh05/SNR5/preSNR5_33_pepex.xml
- pepex_simulation_results/thresh05/SNR5/preSNR5_34_pepex.xml
- pepex_simulation_results/thresh05/SNR5/preSNR5_35_pepex.xml
- pepex_simulation_results/thresh05/SNR5/preSNR5_36_pepex.xml
- pepex_simulation_results/thresh05/SNR5/preSNR5_37_pepex.xml
- pepex_simulation_results/thresh05/SNR5/preSNR5_38_pepex.xml
- pepex_simulation_results/thresh05/SNR5/preSNR5_39_pepex.xml
- pepex_simulation_results/thresh05/SNR5/preSNR5_3_pepex.xml
- pepex_simulation_results/thresh05/SNR5/preSNR5_40_pepex.xml
- pepex_simulation_results/thresh05/SNR5/preSNR5_41_pepex.xml
- pepex_simulation_results/thresh05/SNR5/preSNR5_42_pepex.xml
- pepex_simulation_results/thresh05/SNR5/preSNR5_43_pepex.xml
- pepex_simulation_results/thresh05/SNR5/preSNR5_44_pepex.xml
- pepex_simulation_results/thresh05/SNR5/preSNR5_45_pepex.xml
- pepex_simulation_results/thresh05/SNR5/preSNR5_46_pepex.xml
- pepex_simulation_results/thresh05/SNR5/preSNR5_47_pepex.xml
- pepex_simulation_results/thresh05/SNR5/preSNR5_48_pepex.xml
- pepex_simulation_results/thresh05/SNR5/preSNR5_49_pepex.xml
- pepex_simulation_results/thresh05/SNR5/preSNR5_4_pepex.xml
- pepex_simulation_results/thresh05/SNR5/preSNR5_50_pepex.xml
- pepex_simulation_results/thresh05/SNR5/preSNR5_5_pepex.xml
- pepex_simulation_results/thresh05/SNR5/preSNR5_6_pepex.xml
- pepex_simulation_results/thresh05/SNR5/preSNR5_7_pepex.xml
- pepex_simulation_results/thresh05/SNR5/preSNR5_8_pepex.xml
- pepex_simulation_results/thresh05/SNR5/preSNR5_9_pepex.xml
- pepex_simulation_results/thresh05/SNR5/SNR5_1.txt
- pepex_simulation_results/thresh05/SNR5/SNR5_10.txt
- pepex_simulation_results/thresh05/SNR5/SNR5_11.txt
- pepex_simulation_results/thresh05/SNR5/SNR5_12.txt
- pepex_simulation_results/thresh05/SNR5/SNR5_13.txt
- pepex_simulation_results/thresh05/SNR5/SNR5_14.txt
- pepex_simulation_results/thresh05/SNR5/SNR5_15.txt
- pepex_simulation_results/thresh05/SNR5/SNR5_16.txt
- pepex_simulation_results/thresh05/SNR5/SNR5_17.txt
- pepex_simulation_results/thresh05/SNR5/SNR5_18.txt
- pepex_simulation_results/thresh05/SNR5/SNR5_19.txt
- pepex_simulation_results/thresh05/SNR5/SNR5_2.txt
- pepex_simulation_results/thresh05/SNR5/SNR5_20.txt
- pepex_simulation_results/thresh05/SNR5/SNR5_21.txt
- pepex_simulation_results/thresh05/SNR5/SNR5_22.txt
- pepex_simulation_results/thresh05/SNR5/SNR5_23.txt
- pepex_simulation_results/thresh05/SNR5/SNR5_24.txt
- pepex_simulation_results/thresh05/SNR5/SNR5_25.txt
- pepex_simulation_results/thresh05/SNR5/SNR5_26.txt
- pepex_simulation_results/thresh05/SNR5/SNR5_27.txt
- pepex_simulation_results/thresh05/SNR5/SNR5_28.txt
- pepex_simulation_results/thresh05/SNR5/SNR5_29.txt
- pepex_simulation_results/thresh05/SNR5/SNR5_3.txt
- pepex_simulation_results/thresh05/SNR5/SNR5_30.txt
- pepex_simulation_results/thresh05/SNR5/SNR5_31.txt
- pepex_simulation_results/thresh05/SNR5/SNR5_32.txt
- pepex_simulation_results/thresh05/SNR5/SNR5_33.txt
- pepex_simulation_results/thresh05/SNR5/SNR5_34.txt
- pepex_simulation_results/thresh05/SNR5/SNR5_35.txt
- pepex_simulation_results/thresh05/SNR5/SNR5_36.txt
- pepex_simulation_results/thresh05/SNR5/SNR5_37.txt
- pepex_simulation_results/thresh05/SNR5/SNR5_38.txt
- pepex_simulation_results/thresh05/SNR5/SNR5_39.txt
- pepex_simulation_results/thresh05/SNR5/SNR5_4.txt
- pepex_simulation_results/thresh05/SNR5/SNR5_40.txt
- pepex_simulation_results/thresh05/SNR5/SNR5_41.txt
- pepex_simulation_results/thresh05/SNR5/SNR5_42.txt
- pepex_simulation_results/thresh05/SNR5/SNR5_43.txt
- pepex_simulation_results/thresh05/SNR5/SNR5_44.txt
- pepex_simulation_results/thresh05/SNR5/SNR5_45.txt
- pepex_simulation_results/thresh05/SNR5/SNR5_46.txt
- pepex_simulation_results/thresh05/SNR5/SNR5_47.txt
- pepex_simulation_results/thresh05/SNR5/SNR5_48.txt
- pepex_simulation_results/thresh05/SNR5/SNR5_49.txt
- pepex_simulation_results/thresh05/SNR5/SNR5_5.txt
- pepex_simulation_results/thresh05/SNR5/SNR5_50.txt
- pepex_simulation_results/thresh05/SNR5/SNR5_6.txt
- pepex_simulation_results/thresh05/SNR5/SNR5_7.txt
- pepex_simulation_results/thresh05/SNR5/SNR5_8.txt
- pepex_simulation_results/thresh05/SNR5/SNR5_9.txt
- pepex_simulation_results/thresh05/TP_SNR5_50.rda
- pepex_simulation_results/thresh1/
- pepex_simulation_results/thresh1/FP_SNR100_50.rda
- pepex_simulation_results/thresh1/FP_SNR10_50.rda
- pepex_simulation_results/thresh1/FP_SNR25_50.rda
- pepex_simulation_results/thresh1/FP_SNR50_50.rda
- pepex_simulation_results/thresh1/FP_SNR5_50.rda
- pepex_simulation_results/thresh1/FP_SNR5_500.rda
- pepex_simulation_results/thresh1/SNR10/
- pepex_simulation_results/thresh1/SNR100/
- pepex_simulation_results/thresh1/SNR100/preSNR100_10_pepex.xml
- pepex_simulation_results/thresh1/SNR100/preSNR100_11_pepex.xml
- pepex_simulation_results/thresh1/SNR100/preSNR100_12_pepex.xml
- pepex_simulation_results/thresh1/SNR100/preSNR100_13_pepex.xml
- pepex_simulation_results/thresh1/SNR100/preSNR100_14_pepex.xml
- pepex_simulation_results/thresh1/SNR100/preSNR100_15_pepex.xml
- pepex_simulation_results/thresh1/SNR100/preSNR100_16_pepex.xml
- pepex_simulation_results/thresh1/SNR100/preSNR100_17_pepex.xml
- pepex_simulation_results/thresh1/SNR100/preSNR100_18_pepex.xml
- pepex_simulation_results/thresh1/SNR100/preSNR100_19_pepex.xml
- pepex_simulation_results/thresh1/SNR100/preSNR100_1_pepex.xml
- pepex_simulation_results/thresh1/SNR100/preSNR100_20_pepex.xml
- pepex_simulation_results/thresh1/SNR100/preSNR100_21_pepex.xml
- pepex_simulation_results/thresh1/SNR100/preSNR100_22_pepex.xml
- pepex_simulation_results/thresh1/SNR100/preSNR100_23_pepex.xml
- pepex_simulation_results/thresh1/SNR100/preSNR100_24_pepex.xml
- pepex_simulation_results/thresh1/SNR100/preSNR100_25_pepex.xml
- pepex_simulation_results/thresh1/SNR100/preSNR100_26_pepex.xml
- pepex_simulation_results/thresh1/SNR100/preSNR100_27_pepex.xml
- pepex_simulation_results/thresh1/SNR100/preSNR100_28_pepex.xml
- pepex_simulation_results/thresh1/SNR100/preSNR100_29_pepex.xml
- pepex_simulation_results/thresh1/SNR100/preSNR100_2_pepex.xml
- pepex_simulation_results/thresh1/SNR100/preSNR100_30_pepex.xml
- pepex_simulation_results/thresh1/SNR100/preSNR100_31_pepex.xml
- pepex_simulation_results/thresh1/SNR100/preSNR100_32_pepex.xml
- pepex_simulation_results/thresh1/SNR100/preSNR100_33_pepex.xml
- pepex_simulation_results/thresh1/SNR100/preSNR100_34_pepex.xml
- pepex_simulation_results/thresh1/SNR100/preSNR100_35_pepex.xml
- pepex_simulation_results/thresh1/SNR100/preSNR100_36_pepex.xml
- pepex_simulation_results/thresh1/SNR100/preSNR100_37_pepex.xml
- pepex_simulation_results/thresh1/SNR100/preSNR100_38_pepex.xml
- pepex_simulation_results/thresh1/SNR100/preSNR100_39_pepex.xml
- pepex_simulation_results/thresh1/SNR100/preSNR100_3_pepex.xml
- pepex_simulation_results/thresh1/SNR100/preSNR100_40_pepex.xml
- pepex_simulation_results/thresh1/SNR100/preSNR100_41_pepex.xml
- pepex_simulation_results/thresh1/SNR100/preSNR100_42_pepex.xml
- pepex_simulation_results/thresh1/SNR100/preSNR100_43_pepex.xml
- pepex_simulation_results/thresh1/SNR100/preSNR100_44_pepex.xml
- pepex_simulation_results/thresh1/SNR100/preSNR100_45_pepex.xml
- pepex_simulation_results/thresh1/SNR100/preSNR100_46_pepex.xml
- pepex_simulation_results/thresh1/SNR100/preSNR100_47_pepex.xml
- pepex_simulation_results/thresh1/SNR100/preSNR100_48_pepex.xml
- pepex_simulation_results/thresh1/SNR100/preSNR100_49_pepex.xml
- pepex_simulation_results/thresh1/SNR100/preSNR100_4_pepex.xml
- pepex_simulation_results/thresh1/SNR100/preSNR100_50_pepex.xml
- pepex_simulation_results/thresh1/SNR100/preSNR100_5_pepex.xml
- pepex_simulation_results/thresh1/SNR100/preSNR100_6_pepex.xml
- pepex_simulation_results/thresh1/SNR100/preSNR100_7_pepex.xml
- pepex_simulation_results/thresh1/SNR100/preSNR100_8_pepex.xml
- pepex_simulation_results/thresh1/SNR100/preSNR100_9_pepex.xml
- pepex_simulation_results/thresh1/SNR100/SNR100_1.txt
- pepex_simulation_results/thresh1/SNR100/SNR100_10.txt
- pepex_simulation_results/thresh1/SNR100/SNR100_11.txt
- pepex_simulation_results/thresh1/SNR100/SNR100_12.txt
- pepex_simulation_results/thresh1/SNR100/SNR100_13.txt
- pepex_simulation_results/thresh1/SNR100/SNR100_14.txt
- pepex_simulation_results/thresh1/SNR100/SNR100_15.txt
- pepex_simulation_results/thresh1/SNR100/SNR100_16.txt
- pepex_simulation_results/thresh1/SNR100/SNR100_17.txt
- pepex_simulation_results/thresh1/SNR100/SNR100_18.txt
- pepex_simulation_results/thresh1/SNR100/SNR100_19.txt
- pepex_simulation_results/thresh1/SNR100/SNR100_2.txt
- pepex_simulation_results/thresh1/SNR100/SNR100_20.txt
- pepex_simulation_results/thresh1/SNR100/SNR100_21.txt
- pepex_simulation_results/thresh1/SNR100/SNR100_22.txt
- pepex_simulation_results/thresh1/SNR100/SNR100_23.txt
- pepex_simulation_results/thresh1/SNR100/SNR100_24.txt
- pepex_simulation_results/thresh1/SNR100/SNR100_25.txt
- pepex_simulation_results/thresh1/SNR100/SNR100_26.txt
- pepex_simulation_results/thresh1/SNR100/SNR100_27.txt
- pepex_simulation_results/thresh1/SNR100/SNR100_28.txt
- pepex_simulation_results/thresh1/SNR100/SNR100_29.txt
- pepex_simulation_results/thresh1/SNR100/SNR100_3.txt
- pepex_simulation_results/thresh1/SNR100/SNR100_30.txt
- pepex_simulation_results/thresh1/SNR100/SNR100_31.txt
- pepex_simulation_results/thresh1/SNR100/SNR100_32.txt
- pepex_simulation_results/thresh1/SNR100/SNR100_33.txt
- pepex_simulation_results/thresh1/SNR100/SNR100_34.txt
- pepex_simulation_results/thresh1/SNR100/SNR100_35.txt
- pepex_simulation_results/thresh1/SNR100/SNR100_36.txt
- pepex_simulation_results/thresh1/SNR100/SNR100_37.txt
- pepex_simulation_results/thresh1/SNR100/SNR100_38.txt
- pepex_simulation_results/thresh1/SNR100/SNR100_39.txt
- pepex_simulation_results/thresh1/SNR100/SNR100_4.txt
- pepex_simulation_results/thresh1/SNR100/SNR100_40.txt
- pepex_simulation_results/thresh1/SNR100/SNR100_41.txt
- pepex_simulation_results/thresh1/SNR100/SNR100_42.txt
- pepex_simulation_results/thresh1/SNR100/SNR100_43.txt
- pepex_simulation_results/thresh1/SNR100/SNR100_44.txt
- pepex_simulation_results/thresh1/SNR100/SNR100_45.txt
- pepex_simulation_results/thresh1/SNR100/SNR100_46.txt
- pepex_simulation_results/thresh1/SNR100/SNR100_47.txt
- pepex_simulation_results/thresh1/SNR100/SNR100_48.txt
- pepex_simulation_results/thresh1/SNR100/SNR100_49.txt
- pepex_simulation_results/thresh1/SNR100/SNR100_5.txt
- pepex_simulation_results/thresh1/SNR100/SNR100_50.txt
- pepex_simulation_results/thresh1/SNR100/SNR100_6.txt
- pepex_simulation_results/thresh1/SNR100/SNR100_7.txt
- pepex_simulation_results/thresh1/SNR100/SNR100_8.txt
- pepex_simulation_results/thresh1/SNR100/SNR100_9.txt
- pepex_simulation_results/thresh1/SNR10/preSNR10_10_pepex.xml
- pepex_simulation_results/thresh1/SNR10/preSNR10_11_pepex.xml
- pepex_simulation_results/thresh1/SNR10/preSNR10_12_pepex.xml
- pepex_simulation_results/thresh1/SNR10/preSNR10_13_pepex.xml
- pepex_simulation_results/thresh1/SNR10/preSNR10_14_pepex.xml
- pepex_simulation_results/thresh1/SNR10/preSNR10_15_pepex.xml
- pepex_simulation_results/thresh1/SNR10/preSNR10_16_pepex.xml
- pepex_simulation_results/thresh1/SNR10/preSNR10_17_pepex.xml
- pepex_simulation_results/thresh1/SNR10/preSNR10_18_pepex.xml
- pepex_simulation_results/thresh1/SNR10/preSNR10_19_pepex.xml
- pepex_simulation_results/thresh1/SNR10/preSNR10_1_pepex.xml
- pepex_simulation_results/thresh1/SNR10/preSNR10_20_pepex.xml
- pepex_simulation_results/thresh1/SNR10/preSNR10_21_pepex.xml
- pepex_simulation_results/thresh1/SNR10/preSNR10_22_pepex.xml
- pepex_simulation_results/thresh1/SNR10/preSNR10_23_pepex.xml
- pepex_simulation_results/thresh1/SNR10/preSNR10_24_pepex.xml
- pepex_simulation_results/thresh1/SNR10/preSNR10_25_pepex.xml
- pepex_simulation_results/thresh1/SNR10/preSNR10_26_pepex.xml
- pepex_simulation_results/thresh1/SNR10/preSNR10_27_pepex.xml
- pepex_simulation_results/thresh1/SNR10/preSNR10_28_pepex.xml
- pepex_simulation_results/thresh1/SNR10/preSNR10_29_pepex.xml
- pepex_simulation_results/thresh1/SNR10/preSNR10_2_pepex.xml
- pepex_simulation_results/thresh1/SNR10/preSNR10_30_pepex.xml
- pepex_simulation_results/thresh1/SNR10/preSNR10_31_pepex.xml
- pepex_simulation_results/thresh1/SNR10/preSNR10_32_pepex.xml
- pepex_simulation_results/thresh1/SNR10/preSNR10_33_pepex.xml
- pepex_simulation_results/thresh1/SNR10/preSNR10_34_pepex.xml
- pepex_simulation_results/thresh1/SNR10/preSNR10_35_pepex.xml
- pepex_simulation_results/thresh1/SNR10/preSNR10_36_pepex.xml
- pepex_simulation_results/thresh1/SNR10/preSNR10_37_pepex.xml
- pepex_simulation_results/thresh1/SNR10/preSNR10_38_pepex.xml
- pepex_simulation_results/thresh1/SNR10/preSNR10_39_pepex.xml
- pepex_simulation_results/thresh1/SNR10/preSNR10_3_pepex.xml
- pepex_simulation_results/thresh1/SNR10/preSNR10_40_pepex.xml
- pepex_simulation_results/thresh1/SNR10/preSNR10_41_pepex.xml
- pepex_simulation_results/thresh1/SNR10/preSNR10_42_pepex.xml
- pepex_simulation_results/thresh1/SNR10/preSNR10_43_pepex.xml
- pepex_simulation_results/thresh1/SNR10/preSNR10_44_pepex.xml
- pepex_simulation_results/thresh1/SNR10/preSNR10_45_pepex.xml
- pepex_simulation_results/thresh1/SNR10/preSNR10_46_pepex.xml
- pepex_simulation_results/thresh1/SNR10/preSNR10_47_pepex.xml
- pepex_simulation_results/thresh1/SNR10/preSNR10_48_pepex.xml
- pepex_simulation_results/thresh1/SNR10/preSNR10_49_pepex.xml
- pepex_simulation_results/thresh1/SNR10/preSNR10_4_pepex.xml
- pepex_simulation_results/thresh1/SNR10/preSNR10_50_pepex.xml
- pepex_simulation_results/thresh1/SNR10/preSNR10_5_pepex.xml
- pepex_simulation_results/thresh1/SNR10/preSNR10_6_pepex.xml
- pepex_simulation_results/thresh1/SNR10/preSNR10_7_pepex.xml
- pepex_simulation_results/thresh1/SNR10/preSNR10_8_pepex.xml
- pepex_simulation_results/thresh1/SNR10/preSNR10_9_pepex.xml
- pepex_simulation_results/thresh1/SNR10/SNR10_1.txt
- pepex_simulation_results/thresh1/SNR10/SNR10_10.txt
- pepex_simulation_results/thresh1/SNR10/SNR10_11.txt
- pepex_simulation_results/thresh1/SNR10/SNR10_12.txt
- pepex_simulation_results/thresh1/SNR10/SNR10_13.txt
- pepex_simulation_results/thresh1/SNR10/SNR10_14.txt
- pepex_simulation_results/thresh1/SNR10/SNR10_15.txt
- pepex_simulation_results/thresh1/SNR10/SNR10_16.txt
- pepex_simulation_results/thresh1/SNR10/SNR10_17.txt
- pepex_simulation_results/thresh1/SNR10/SNR10_18.txt
- pepex_simulation_results/thresh1/SNR10/SNR10_19.txt
- pepex_simulation_results/thresh1/SNR10/SNR10_2.txt
- pepex_simulation_results/thresh1/SNR10/SNR10_20.txt
- pepex_simulation_results/thresh1/SNR10/SNR10_21.txt
- pepex_simulation_results/thresh1/SNR10/SNR10_22.txt
- pepex_simulation_results/thresh1/SNR10/SNR10_23.txt
- pepex_simulation_results/thresh1/SNR10/SNR10_24.txt
- pepex_simulation_results/thresh1/SNR10/SNR10_25.txt
- pepex_simulation_results/thresh1/SNR10/SNR10_26.txt
- pepex_simulation_results/thresh1/SNR10/SNR10_27.txt
- pepex_simulation_results/thresh1/SNR10/SNR10_28.txt
- pepex_simulation_results/thresh1/SNR10/SNR10_29.txt
- pepex_simulation_results/thresh1/SNR10/SNR10_3.txt
- pepex_simulation_results/thresh1/SNR10/SNR10_30.txt
- pepex_simulation_results/thresh1/SNR10/SNR10_31.txt
- pepex_simulation_results/thresh1/SNR10/SNR10_32.txt
- pepex_simulation_results/thresh1/SNR10/SNR10_33.txt
- pepex_simulation_results/thresh1/SNR10/SNR10_34.txt
- pepex_simulation_results/thresh1/SNR10/SNR10_35.txt
- pepex_simulation_results/thresh1/SNR10/SNR10_36.txt
- pepex_simulation_results/thresh1/SNR10/SNR10_37.txt
- pepex_simulation_results/thresh1/SNR10/SNR10_38.txt
- pepex_simulation_results/thresh1/SNR10/SNR10_39.txt
- pepex_simulation_results/thresh1/SNR10/SNR10_4.txt
- pepex_simulation_results/thresh1/SNR10/SNR10_40.txt
[truncated: 9,700 more entries]
