# Supplementary material for: NITPICK: peak identification for mass spectrometry data
Source: BMC Bioinformatics. 2008 Aug 28;9:355. doi: 10.1186/1471-2105-9-355 (PMC2655099; doi:10.1186/1471-2105-9-355)
Supplement: Additional file 4 — A zip-folder containing all pepex results on the simulated data. [file 1471-2105-9-355-S4.zip › pepex_simulation_results/pepex_parameter_optimization.xls]

## Sheet: Tabelle1
		S/N Threshold
		0.5	1	2	3	4	5	7
SNR	5	0.6651949	0.7735115	0.7584827	0.6977550	NA	0.5504471	0.5005071
	10	NA	0.8278848	0.8472364	0.8228076	NA	0.7245915	0.6257676
	25	NA	0.8802029	0.8975595	0.8986094	0.8985013	0.8981933	0.8733776
	50	NA	0.9051273	0.9224273	0.9230215	0.9230215	0.9229082	0.9229082
	100	NA	0.9274999	0.9478388	0.9490062	0.9488225	0.9489605	0.9488290
		please note: minimization was performed using gradient descent, starting from the standard setting of S/N Threshold =2. Once a minimum was reached, further values were not necessarily computed
