# Supplementary material for: NITPICK: peak identification for mass spectrometry data
Source: BMC Bioinformatics. 2008 Aug 28;9:355. doi: 10.1186/1471-2105-9-355 (PMC2655099; doi:10.1186/1471-2105-9-355)
Supplement: Additional file 4 — A zip-folder containing all pepex results on the simulated data. [file 1471-2105-9-355-S4.zip › pepex_simulation_results/thresh05/SNR5/preSNR5_10_pepex.xml]

<?xml version="1.0" encoding="iso-8859-1"?>
<pepex3>
   <version>3.0.0</version>
   <registered_to>Unregistered</registered_to>
   <parameters>
      <parameter_file>pepex_input.xml</parameter_file>
      <input_data_file>spectrum.data</input_data_file>
      <output_data_file>pepex_output.xml</output_data_file>
      <noise_model>mean_value</noise_model>
      <signal_noise_ratio>.5</signal_noise_ratio>
      <tuning_power>2</tuning_power>
      <tuning>2</tuning>
      <small_omega>1.0</small_omega>
      <big_omega>20</big_omega>
      <peak_finding_model>pepex3</peak_finding_model>
      <supporting_slopes>2</supporting_slopes>
      <peak_fitting_model>centroid</peak_fitting_model>
      <clustering_model>simple</clustering_model>
      <min_cluster_distance>0.8</min_cluster_distance>
      <max_cluster_distance>1.2</max_cluster_distance>
      <no_single_above_mass>1500.0</no_single_above_mass>
      <deisotoping_model>quadratic</deisotoping_model>
      <isotope_distrib_file>/usr/local/piums/kd_0_to_10</isotope_distrib_file>
      <overflow>30000</overflow>
   </parameters>
   <pepex3_status>
      <status>ok</status>
      <message></message>
      <supporting_slopes>2</supporting_slopes>
      <minimum_mass>500</minimum_mass>
      <maximum_mass>700</maximum_mass>
      <small_omega>1</small_omega>
      <big_omega>20</big_omega>
      <peak_masses_with_hydrogen>true</peak_masses_with_hydrogen>
      <date_created>21:57:27, 26 Jul, 2007</date_created>
   </pepex3_status>
   <peak_list>
      <peak>
         <mass>500.091</mass>
         <intensity>12.205</intensity>
         <ion_current>16.981347</ion_current>
         <width>0.182</width>
         <signal_noise_ratio>inf</signal_noise_ratio>
         <quality>-1</quality>
      </peak>
      <peak>
         <mass>500.60287</mass>
         <intensity>12.205</intensity>
         <ion_current>16.981347</ion_current>
         <width>0.546</width>
         <signal_noise_ratio>inf</signal_noise_ratio>
         <quality>-1</quality>
      </peak>
      <peak>
         <mass>501.26163</mass>
         <intensity>12.205</intensity>
         <ion_current>18.679554</ion_current>
         <width>0.364</width>
         <signal_noise_ratio>1.0455068</signal_noise_ratio>
         <quality>-1</quality>
      </peak>
      <peak>
         <mass>503.092</mass>
         <intensity>12.205</intensity>
         <ion_current>15.696298</ion_current>
         <width>0.182</width>
         <signal_noise_ratio>1.1153117</signal_noise_ratio>
         <quality>-1</quality>
      </peak>
      <peak>
         <mass>503.456</mass>
         <intensity>8.137</intensity>
         <ion_current>11.321362</ion_current>
         <width>0.546</width>
         <signal_noise_ratio>0.74357157</signal_noise_ratio>
         <quality>-1</quality>
      </peak>
      <peak>
         <mass>503.82</mass>
         <intensity>8.137</intensity>
         <ion_current>11.321362</ion_current>
         <width>0.182</width>
         <signal_noise_ratio>0.74357157</signal_noise_ratio>
         <quality>-1</quality>
      </peak>
      <peak>
         <mass>504.10437</mass>
         <intensity>12.205</intensity>
         <ion_current>14.076995</ion_current>
         <width>0.364</width>
         <signal_noise_ratio>1.1153117</signal_noise_ratio>
         <quality>1</quality>
      </peak>
      <peak>
         <mass>506.08389</mass>
         <intensity>16.273</intensity>
         <ion_current>23.511905</ion_current>
         <width>0.455</width>
         <signal_noise_ratio>1.5303157</signal_noise_ratio>
         <quality>1</quality>
      </peak>
      <peak>
         <mass>506.44233</mass>
         <intensity>12.205</intensity>
         <ion_current>16.981364</ion_current>
         <width>0.363</width>
         <signal_noise_ratio>1.1477603</signal_noise_ratio>
         <quality>-1</quality>
      </peak>
      <peak>
         <mass>507.445</mass>
         <intensity>16.273</intensity>
         <ion_current>17.826217</ion_current>
         <width>0.364</width>
         <signal_noise_ratio>1.5303157</signal_noise_ratio>
         <quality>1</quality>
      </peak>
      <peak>
         <mass>508.38123</mass>
         <intensity>36.615</intensity>
         <ion_current>44.815639</ion_current>
         <width>0.909</width>
         <signal_noise_ratio>3.4432809</signal_noise_ratio>
         <quality>1</quality>
      </peak>
      <peak>
         <mass>509.641</mass>
         <intensity>8.137</intensity>
         <ion_current>12.453546</ion_current>
         <width>0.182</width>
         <signal_noise_ratio>0.8244207</signal_noise_ratio>
         <quality>-1</quality>
      </peak>
      <peak>
         <mass>510.93675</mass>
         <intensity>12.205</intensity>
         <ion_current>18.679554</ion_current>
         <width>0.273</width>
         <signal_noise_ratio>1.2365804</signal_noise_ratio>
         <quality>-1</quality>
      </peak>
      <peak>
         <mass>513.167</mass>
         <intensity>12.205</intensity>
         <ion_current>15.800301</ion_current>
         <width>0.91</width>
         <signal_noise_ratio>1.4994695</signal_noise_ratio>
         <quality>-1</quality>
      </peak>
      <peak>
         <mass>513.68171</mass>
         <intensity>8.137</intensity>
         <ion_current>11.321362</ion_current>
         <width>0.363</width>
         <signal_noise_ratio>0.99968729</signal_noise_ratio>
         <quality>-1</quality>
      </peak>
      <peak>
         <mass>514.37758</mass>
         <intensity>8.137</intensity>
         <ion_current>11.919309</ion_current>
         <width>0.819</width>
         <signal_noise_ratio>0.99968729</signal_noise_ratio>
         <quality>-1</quality>
      </peak>
      <peak>
         <mass>515.03733</mass>
         <intensity>8.137</intensity>
         <ion_current>12.453546</ion_current>
         <width>0.182</width>
         <signal_noise_ratio>0.99968729</signal_noise_ratio>
         <quality>-1</quality>
      </peak>
      <peak>
         <mass>515.598</mass>
         <intensity>8.137</intensity>
         <ion_current>12.453546</ion_current>
         <width>0.272</width>
         <signal_noise_ratio>0.99968729</signal_noise_ratio>
         <quality>-1</quality>
      </peak>
      <peak>
         <mass>516.28</mass>
         <intensity>8.137</intensity>
         <ion_current>12.453546</ion_current>
         <width>0.364</width>
         <signal_noise_ratio>0.99968729</signal_noise_ratio>
         <quality>1</quality>
      </peak>
      <peak>
         <mass>518.281</mass>
         <intensity>12.205</intensity>
         <ion_current>17.930082</ion_current>
         <width>0.182</width>
         <signal_noise_ratio>1.4994695</signal_noise_ratio>
         <quality>-1</quality>
      </peak>
      <peak>
         <mass>518.58433</mass>
         <intensity>8.137</intensity>
         <ion_current>11.047818</ion_current>
         <width>0.273</width>
         <signal_noise_ratio>0.99968729</signal_noise_ratio>
         <quality>-1</quality>
      </peak>
      <peak>
         <mass>519.45162</mass>
         <intensity>12.205</intensity>
         <ion_current>15.919364</ion_current>
         <width>0.545</width>
         <signal_noise_ratio>1.4994695</signal_noise_ratio>
         <quality>1</quality>
      </peak>
      <peak>
         <mass>521.97967</mass>
         <intensity>8.137</intensity>
         <ion_current>12.453546</ion_current>
         <width>0.273</width>
         <signal_noise_ratio>0.99968729</signal_noise_ratio>
         <quality>1</quality>
      </peak>
      <peak>
         <mass>522.98017</mass>
         <intensity>8.137</intensity>
         <ion_current>10.427175</ion_current>
         <width>0.454</width>
         <signal_noise_ratio>0.99968729</signal_noise_ratio>
         <quality>-1</quality>
      </peak>
      <peak>
         <mass>523.413</mass>
         <intensity>12.205</intensity>
         <ion_current>15.673281</ion_current>
         <width>0.546</width>
         <signal_noise_ratio>1.4994695</signal_noise_ratio>
         <quality>-1</quality>
      </peak>
      <peak>
         <mass>524.648</mass>
         <intensity>4.068</intensity>
         <ion_current>5.6599853</ion_current>
         <width>0.182</width>
         <signal_noise_ratio>0.49978222</signal_noise_ratio>
         <quality>-1</quality>
      </peak>
      <peak>
         <mass>525.04133</mass>
         <intensity>8.137</intensity>
         <ion_current>10.234544</ion_current>
         <width>0.273</width>
         <signal_noise_ratio>0.99968729</signal_noise_ratio>
         <quality>-1</quality>
      </peak>
      <peak>
         <mass>525.79966</mass>
         <intensity>8.137</intensity>
         <ion_current>11.321362</ion_current>
         <width>0.546</width>
         <signal_noise_ratio>0.99968729</signal_noise_ratio>
         <quality>-1</quality>
      </peak>
      <peak>
         <mass>526.30775</mass>
         <intensity>12.205</intensity>
         <ion_current>13.935189</ion_current>
         <width>0.273</width>
         <signal_noise_ratio>1.4994695</signal_noise_ratio>
         <quality>-1</quality>
      </peak>
      <peak>
         <mass>527.523</mass>
         <intensity>12.205</intensity>
         <ion_current>19.206394</ion_current>
         <width>1.092</width>
         <signal_noise_ratio>1.4952899</signal_noise_ratio>
         <quality>-1</quality>
      </peak>
      <peak>
         <mass>530.62978</mass>
         <intensity>16.273</intensity>
         <ion_current>24.425587</ion_current>
         <width>0.273</width>
         <signal_noise_ratio>1.9904447</signal_noise_ratio>
         <quality>1</quality>
      </peak>
      <peak>
         <mass>531.0868</mass>
         <intensity>8.137</intensity>
         <ion_current>11.640668</ion_current>
         <width>0.364</width>
         <signal_noise_ratio>0.9952835</signal_noise_ratio>
         <quality>-1</quality>
      </peak>
      <peak>
         <mass>532.623</mass>
         <intensity>16.273</intensity>
         <ion_current>24.455594</ion_current>
         <width>0.728</width>
         <signal_noise_ratio>1.7076634</signal_noise_ratio>
         <quality>1</quality>
      </peak>
      <peak>
         <mass>534.12449</mass>
         <intensity>8.137</intensity>
         <ion_current>11.640668</ion_current>
         <width>0.727</width>
         <signal_noise_ratio>0.83290707</signal_noise_ratio>
         <quality>-1</quality>
      </peak>
      <peak>
         <mass>535.54658</mass>
         <intensity>12.205</intensity>
         <ion_current>17.460287</ion_current>
         <width>0.727</width>
         <signal_noise_ratio>1.2148261</signal_noise_ratio>
         <quality>-1</quality>
      </peak>
      <peak>
         <mass>537.09723</mass>
         <intensity>12.205</intensity>
         <ion_current>17.460287</ion_current>
         <width>1.182</width>
         <signal_noise_ratio>1.2148261</signal_noise_ratio>
         <quality>-1</quality>
      </peak>
      <peak>
         <mass>537.835</mass>
         <intensity>16.273</intensity>
         <ion_current>23.279906</ion_current>
         <width>0.182</width>
         <signal_noise_ratio>1.6489374</signal_noise_ratio>
         <quality>-1</quality>
      </peak>
      <peak>
         <mass>539.64521</mass>
         <intensity>12.205</intensity>
         <ion_current>17.460287</ion_current>
         <width>0.636</width>
         <signal_noise_ratio>1.2014682</signal_noise_ratio>
         <quality>-1</quality>
      </peak>
      <peak>
         <mass>540.42336</mass>
         <intensity>20.342</intensity>
         <ion_current>29.100955</ion_current>
         <width>0.455</width>
         <signal_noise_ratio>1.9510801</signal_noise_ratio>
         <quality>-1</quality>
      </peak>
      <peak>
         <mass>541.77633</mass>
         <intensity>8.137</intensity>
         <ion_current>12.804787</ion_current>
         <width>0.273</width>
         <signal_noise_ratio>0.78498475</signal_noise_ratio>
         <quality>-1</quality>
      </peak>
      <peak>
         <mass>542.3284</mass>
         <intensity>12.205</intensity>
         <ion_current>17.235535</ion_current>
         <width>0.637</width>
         <signal_noise_ratio>1.3960769</signal_noise_ratio>
         <quality>-1</quality>
      </peak>
      <peak>
         <mass>543.383</mass>
         <intensity>16.273</intensity>
         <ion_current>20.922773</ion_current>
         <width>0.182</width>
         <signal_noise_ratio>1.8665157</signal_noise_ratio>
         <quality>-1</quality>
      </peak>
      <peak>
         <mass>544.92986</mass>
         <intensity>20.342</intensity>
         <ion_current>29.100955</ion_current>
         <width>0.181</width>
         <signal_noise_ratio>2.2855868</signal_noise_ratio>
         <quality>-1</quality>
      </peak>
      <peak>
         <mass>546.15447</mass>
         <intensity>20.342</intensity>
         <ion_current>29.845572</ion_current>
         <width>0.91</width>
         <signal_noise_ratio>2.2855868</signal_noise_ratio>
         <quality>-1</quality>
      </peak>
      <peak>
         <mass>546.9118</mass>
         <intensity>16.273</intensity>
         <ion_current>23.279906</ion_current>
         <width>0.272</width>
         <signal_noise_ratio>1.828402</signal_noise_ratio>
         <quality>1</quality>
      </peak>
      <peak>
         <mass>547.567</mass>
         <intensity>8.137</intensity>
         <ion_current>12.26345</ion_current>
         <width>0.182</width>
         <signal_noise_ratio>0.9142572</signal_noise_ratio>
         <quality>-1</quality>
      </peak>
      <peak>
         <mass>548.17367</mass>
         <intensity>16.273</intensity>
         <ion_current>20.705864</ion_current>
         <width>0.273</width>
         <signal_noise_ratio>1.828402</signal_noise_ratio>
         <quality>1</quality>
      </peak>
      <peak>
         <mass>548.90067</mass>
         <intensity>8.137</intensity>
         <ion_current>11.640668</ion_current>
         <width>0.273</width>
         <signal_noise_ratio>0.9142572</signal_noise_ratio>
         <quality>1</quality>
      </peak>
      <peak>
         <mass>549.45425</mass>
         <intensity>12.205</intensity>
         <ion_current>16.555061</ion_current>
         <width>0.273</width>
         <signal_noise_ratio>1.3713296</signal_noise_ratio>
         <quality>1</quality>
      </peak>
      <peak>
         <mass>549.9775</mass>
         <intensity>12.195</intensity>
         <ion_current>17.70163</ion_current>
         <width>0.455</width>
         <signal_noise_ratio>1.2831006</signal_noise_ratio>
         <quality>1</quality>
      </peak>
      <peak>
         <mass>550.568</mass>
         <intensity>12.195</intensity>
         <ion_current>12.147575</ion_current>
         <width>0.182</width>
         <signal_noise_ratio>1.2831006</signal_noise_ratio>
         <quality>-1</quality>
      </peak>
      <peak>
         <mass>552.35692</mass>
         <intensity>12.195</intensity>
         <ion_current>17.445981</ion_current>
         <width>0.454</width>
         <signal_noise_ratio>1.2853277</signal_noise_ratio>
         <quality>-1</quality>
      </peak>
      <peak>
         <mass>553.7065</mass>
         <intensity>16.263</intensity>
         <ion_current>23.2656</ion_current>
         <width>0.637</width>
         <signal_noise_ratio>1.7155001</signal_noise_ratio>
         <quality>-1</quality>
      </peak>
      <peak>
         <mass>554.46889</mass>
         <intensity>12.195</intensity>
         <ion_current>17.445981</ion_current>
         <width>0.455</width>
         <signal_noise_ratio>1.2864858</signal_noise_ratio>
         <quality>-1</quality>
      </peak>
      <peak>
         <mass>556.389</mass>
         <intensity>12.195</intensity>
         <ion_current>17.61997</ion_current>
         <width>0.182</width>
         <signal_noise_ratio>1.284774</signal_noise_ratio>
         <quality>-1</quality>
      </peak>
      <peak>
         <mass>556.571</mass>
         <intensity>12.195</intensity>
         <ion_current>17.445981</ion_current>
         <width>0.182</width>
         <signal_noise_ratio>1.284774</signal_noise_ratio>
         <quality>-1</quality>
      </peak>
      <peak>
         <mass>556.91983</mass>
         <intensity>12.195</intensity>
         <ion_current>19.190658</ion_current>
         <width>0.364</width>
         <signal_noise_ratio>1.2831471</signal_noise_ratio>
         <quality>-1</quality>
      </peak>
      <peak>
         <mass>557.299</mass>
         <intensity>56.947</intensity>
         <ion_current>73.731576</ion_current>
         <width>0.182</width>
         <signal_noise_ratio>5.9919129</signal_noise_ratio>
         <quality>-1</quality>
      </peak>
      <peak>
         <mass>559.22506</mass>
         <intensity>40.673</intensity>
         <ion_current>55.822044</ion_current>
         <width>0.455</width>
         <signal_noise_ratio>4.2670872</signal_noise_ratio>
         <quality>-1</quality>
      </peak>
      <peak>
         <mass>559.58784</mass>
         <intensity>12.195</intensity>
         <ion_current>17.445981</ion_current>
         <width>0.181</width>
         <signal_noise_ratio>1.2794023</signal_noise_ratio>
         <quality>-1</quality>
      </peak>
      <peak>
         <mass>559.936</mass>
         <intensity>8.127</intensity>
         <ion_current>11.626362</ion_current>
         <width>0.182</width>
         <signal_noise_ratio>0.8526201</signal_noise_ratio>
         <quality>-1</quality>
      </peak>
      <peak>
         <mass>561.13417</mass>
         <intensity>20.332</intensity>
         <ion_current>26.805063</ion_current>
         <width>0.546</width>
         <signal_noise_ratio>2.1267269</signal_noise_ratio>
         <quality>-1</quality>
      </peak>
      <peak>
         <mass>561.77017</mass>
         <intensity>12.195</intensity>
         <ion_current>19.190658</ion_current>
         <width>0.182</width>
         <signal_noise_ratio>1.2731878</signal_noise_ratio>
         <quality>-1</quality>
      </peak>
      <peak>
         <mass>563.5194</mass>
         <intensity>12.195</intensity>
         <ion_current>17.445981</ion_current>
         <width>0.273</width>
         <signal_noise_ratio>1.2689229</signal_noise_ratio>
         <quality>-1</quality>
      </peak>
      <peak>
         <mass>563.90766</mass>
         <intensity>16.263</intensity>
         <ion_current>21.849019</ion_current>
         <width>0.637</width>
         <signal_noise_ratio>1.6922094</signal_noise_ratio>
         <quality>-1</quality>
      </peak>
      <peak>
         <mass>565.34438</mass>
         <intensity>12.195</intensity>
         <ion_current>17.445981</ion_current>
         <width>1</width>
         <signal_noise_ratio>1.2601686</signal_noise_ratio>
         <quality>-1</quality>
      </peak>
      <peak>
         <mass>566.09067</mass>
         <intensity>16.263</intensity>
         <ion_current>23.2656</ion_current>
         <width>0.455</width>
         <signal_noise_ratio>1.6805348</signal_noise_ratio>
         <quality>-1</quality>
      </peak>
      <peak>
         <mass>567.49035</mass>
         <intensity>12.195</intensity>
         <ion_current>19.190658</ion_current>
         <width>0.819</width>
         <signal_noise_ratio>1.2518712</signal_noise_ratio>
         <quality>1</quality>
      </peak>
      <peak>
         <mass>568.0037</mass>
         <intensity>12.195</intensity>
         <ion_current>17.445981</ion_current>
         <width>0.364</width>
         <signal_noise_ratio>1.2518712</signal_noise_ratio>
         <quality>-1</quality>
      </peak>
      <peak>
         <mass>569.668</mass>
         <intensity>12.195</intensity>
         <ion_current>19.190658</ion_current>
         <width>0.182</width>
         <signal_noise_ratio>1.2441351</signal_noise_ratio>
         <quality>-1</quality>
      </peak>
      <peak>
         <mass>571.42952</mass>
         <intensity>16.263</intensity>
         <ion_current>24.206842</ion_current>
         <width>0.728</width>
         <signal_noise_ratio>1.6538765</signal_noise_ratio>
         <quality>-1</quality>
      </peak>
      <peak>
         <mass>572.708</mass>
         <intensity>16.263</intensity>
         <ion_current>25.555917</ion_current>
         <width>0.273</width>
         <signal_noise_ratio>1.6433105</signal_noise_ratio>
         <quality>-1</quality>
      </peak>
      <peak>
         <mass>573.046</mass>
         <intensity>16.263</intensity>
         <ion_current>24.508892</ion_current>
         <width>0.182</width>
         <signal_noise_ratio>1.6374248</signal_noise_ratio>
         <quality>-1</quality>
      </peak>
      <peak>
         <mass>575.2797</mass>
         <intensity>24.4</intensity>
         <ion_current>39.473992</ion_current>
         <width>0.273</width>
         <signal_noise_ratio>2.4399067</signal_noise_ratio>
         <quality>1</quality>
      </peak>
      <peak>
         <mass>575.72064</mass>
         <intensity>16.263</intensity>
         <ion_current>22.90662</ion_current>
         <width>0.546</width>
         <signal_noise_ratio>1.6262378</signal_noise_ratio>
         <quality>-1</quality>
      </peak>
      <peak>
         <mass>576.88712</mass>
         <intensity>20.332</intensity>
         <ion_current>22.793813</ion_current>
         <width>0.273</width>
         <signal_noise_ratio>2.0187242</signal_noise_ratio>
         <quality>-1</quality>
      </peak>
      <peak>
         <mass>577.19425</mass>
         <intensity>16.263</intensity>
         <ion_current>20.615409</ion_current>
         <width>0.364</width>
         <signal_noise_ratio>1.6147212</signal_noise_ratio>
         <quality>1</quality>
      </peak>
      <peak>
         <mass>577.49</mass>
         <intensity>8.127</intensity>
         <ion_current>13.152053</ion_current>
         <width>0.182</width>
         <signal_noise_ratio>0.80691382</signal_noise_ratio>
         <quality>-1</quality>
      </peak>
      <peak>
         <mass>579.7514</mass>
         <intensity>12.195</intensity>
         <ion_current>19.735361</ion_current>
         <width>1</width>
         <signal_noise_ratio>1.201491</signal_noise_ratio>
         <quality>1</quality>
      </peak>
      <peak>
         <mass>581.492</mass>
         <intensity>8.127</intensity>
         <ion_current>11.95636</ion_current>
         <width>0.182</width>
         <signal_noise_ratio>0.79410234</signal_noise_ratio>
         <quality>-1</quality>
      </peak>
      <peak>
         <mass>582.10318</mass>
         <intensity>16.263</intensity>
         <ion_current>24.730588</ion_current>
         <width>0.637</width>
         <signal_noise_ratio>1.5822007</signal_noise_ratio>
         <quality>-1</quality>
      </peak>
      <peak>
         <mass>582.7286</mass>
         <intensity>12.195</intensity>
         <ion_current>17.94116</ion_current>
         <width>0.273</width>
         <signal_noise_ratio>1.1864317</signal_noise_ratio>
         <quality>1</quality>
      </peak>
      <peak>
         <mass>583.5265</mass>
         <intensity>12.195</intensity>
         <ion_current>19.735361</ion_current>
         <width>0.545</width>
         <signal_noise_ratio>1.1827285</signal_noise_ratio>
         <quality>-1</quality>
      </peak>
      <peak>
         <mass>585.766</mass>
         <intensity>8.127</intensity>
         <ion_current>11.95636</ion_current>
         <width>0.182</width>
         <signal_noise_ratio>0.78360669</signal_noise_ratio>
         <quality>-1</quality>
      </peak>
      <peak>
         <mass>586.312</mass>
         <intensity>12.195</intensity>
         <ion_current>19.728383</ion_current>
         <width>0.455</width>
         <signal_noise_ratio>1.17274</signal_noise_ratio>
         <quality>-1</quality>
      </peak>
      <peak>
         <mass>588.3676</mass>
         <intensity>12.195</intensity>
         <ion_current>17.94116</ion_current>
         <width>0.546</width>
         <signal_noise_ratio>1.1650648</signal_noise_ratio>
         <quality>-1</quality>
      </peak>
      <peak>
         <mass>589.0133</mass>
         <intensity>12.195</intensity>
         <ion_current>17.94116</ion_current>
         <width>0.727</width>
         <signal_noise_ratio>1.1652616</signal_noise_ratio>
         <quality>1</quality>
      </peak>
      <peak>
         <mass>589.64287</mass>
         <intensity>12.195</intensity>
         <ion_current>17.94116</ion_current>
         <width>0.546</width>
         <signal_noise_ratio>1.1652616</signal_noise_ratio>
         <quality>-1</quality>
      </peak>
      <peak>
         <mass>590.27264</mass>
         <intensity>20.332</intensity>
         <ion_current>32.287213</ion_current>
         <width>0.455</width>
         <signal_noise_ratio>1.9427715</signal_noise_ratio>
         <quality>-1</quality>
      </peak>
      <peak>
         <mass>591.87517</mass>
         <intensity>12.195</intensity>
         <ion_current>17.94116</ion_current>
         <width>0.182</width>
         <signal_noise_ratio>1.1686986</signal_noise_ratio>
         <quality>-1</quality>
      </peak>
      <peak>
         <mass>592.0238</mass>
         <intensity>8.127</intensity>
         <ion_current>13.152053</ion_current>
         <width>0.182</width>
         <signal_noise_ratio>0.77884491</signal_noise_ratio>
         <quality>-1</quality>
      </peak>
      <peak>
         <mass>594.2705</mass>
         <intensity>8.127</intensity>
         <ion_current>11.95636</ion_current>
         <width>0.273</width>
         <signal_noise_ratio>0.77825299</signal_noise_ratio>
         <quality>-1</quality>
      </peak>
      <peak>
         <mass>595.01699</mass>
         <intensity>16.263</intensity>
         <ion_current>23.92596</ion_current>
         <width>1.001</width>
         <signal_noise_ratio>1.5573678</signal_noise_ratio>
         <quality>-1</quality>
      </peak>
      <peak>
         <mass>595.80133</mass>
         <intensity>12.195</intensity>
         <ion_current>17.94116</ion_current>
         <width>0.273</width>
         <signal_noise_ratio>1.1680046</signal_noise_ratio>
         <quality>1</quality>
      </peak>
      <peak>
         <mass>596.25583</mass>
         <intensity>12.195</intensity>
         <ion_current>17.94116</ion_current>
         <width>0.454</width>
         <signal_noise_ratio>1.1680046</signal_noise_ratio>
         <quality>-1</quality>
      </peak>
      <peak>
         <mass>597.79217</mass>
         <intensity>16.263</intensity>
         <ion_current>26.283505</ion_current>
         <width>1</width>
         <signal_noise_ratio>1.5561588</signal_noise_ratio>
         <quality>1</quality>
      </peak>
      <peak>
         <mass>598.408</mass>
         <intensity>8.127</intensity>
         <ion_current>11.95636</ion_current>
         <width>0.182</width>
         <signal_noise_ratio>0.77698883</signal_noise_ratio>
         <quality>-1</quality>
      </peak>
      <peak>
         <mass>601.18518</mass>
         <intensity>12.195</intensity>
         <ion_current>17.937895</ion_current>
         <width>1.183</width>
         <signal_noise_ratio>1.162456</signal_noise_ratio>
         <quality>-1</quality>
      </peak>
      <peak>
         <mass>602.34933</mass>
         <intensity>16.263</intensity>
         <ion_current>17.842868</ion_current>
         <width>0.273</width>
         <signal_noise_ratio>1.5487265</signal_noise_ratio>
         <quality>-1</quality>
      </peak>
      <peak>
         <mass>602.6375</mass>
         <intensity>8.127</intensity>
         <ion_current>11.95636</ion_current>
         <width>0.273</width>
         <signal_noise_ratio>0.77393473</signal_noise_ratio>
         <quality>-1</quality>
      </peak>
      <peak>
         <mass>603.32</mass>
         <intensity>24.4</intensity>
         <ion_current>28.556056</ion_current>
         <width>0.182</width>
         <signal_noise_ratio>2.3216157</signal_noise_ratio>
         <quality>-1</quality>
      </peak>
      <peak>
         <mass>603.89533</mass>
         <intensity>12.195</intensity>
         <ion_current>17.94116</ion_current>
         <width>0.273</width>
         <signal_noise_ratio>1.1593732</signal_noise_ratio>
         <quality>1</quality>
      </peak>
      <peak>
         <mass>604.63849</mass>
         <intensity>12.195</intensity>
         <ion_current>19.735361</ion_current>
         <width>0.546</width>
         <signal_noise_ratio>1.1593732</signal_noise_ratio>
         <quality>1</quality>
      </peak>
      <peak>
         <mass>605.279</mass>
         <intensity>24.4</intensity>
         <ion_current>33.243103</ion_current>
         <width>0.546</width>
         <signal_noise_ratio>2.3196971</signal_noise_ratio>
         <quality>-1</quality>
      </peak>
      <peak>
         <mass>606.60917</mass>
         <intensity>12.195</intensity>
         <ion_current>18.168785</ion_current>
         <width>0.182</width>
         <signal_noise_ratio>1.1580708</signal_noise_ratio>
         <quality>-1</quality>
      </peak>
      <peak>
         <mass>607.2856</mass>
         <intensity>12.195</intensity>
         <ion_current>17.94116</ion_current>
         <width>0.272</width>
         <signal_noise_ratio>1.1580708</signal_noise_ratio>
         <quality>1</quality>
      </peak>
      <peak>
         <mass>607.98833</mass>
         <intensity>12.195</intensity>
         <ion_current>19.735361</ion_current>
         <width>0.273</width>
         <signal_noise_ratio>1.1584511</signal_noise_ratio>
         <quality>1</quality>
      </peak>
      <peak>
         <mass>610.35333</mass>
         <intensity>8.127</intensity>
         <ion_current>13.152053</ion_current>
         <width>0.273</width>
         <signal_noise_ratio>0.77113305</signal_noise_ratio>
         <quality>-1</quality>
      </peak>
      <peak>
         <mass>610.752</mass>
         <intensity>12.195</intensity>
         <ion_current>17.94116</ion_current>
         <width>0.455</width>
         <signal_noise_ratio>1.1571266</signal_noise_ratio>
         <quality>-1</quality>
      </peak>
      <peak>
         <mass>612.2876</mass>
         <intensity>36.605</intensity>
         <ion_current>53.852903</ion_current>
         <width>0.637</width>
         <signal_noise_ratio>3.4689237</signal_noise_ratio>
         <quality>-1</quality>
      </peak>
      <peak>
         <mass>612.96</mass>
         <intensity>8.127</intensity>
         <ion_current>11.95636</ion_current>
         <width>0.182</width>
         <signal_noise_ratio>0.77016646</signal_noise_ratio>
         <quality>-1</quality>
      </peak>
      <peak>
         <mass>613.67973</mass>
         <intensity>12.195</intensity>
         <ion_current>19.735361</ion_current>
         <width>0.728</width>
         <signal_noise_ratio>1.1564476</signal_noise_ratio>
         <quality>1</quality>
      </peak>
      <peak>
         <mass>615.66625</mass>
         <intensity>12.195</intensity>
         <ion_current>16.286021</ion_current>
         <width>0.819</width>
         <signal_noise_ratio>1.1580742</signal_noise_ratio>
         <quality>-1</quality>
      </peak>
      <peak>
         <mass>616.94546</mass>
         <intensity>12.195</intensity>
         <ion_current>19.735361</ion_current>
         <width>0.728</width>
         <signal_noise_ratio>1.1628473</signal_noise_ratio>
         <quality>1</quality>
      </peak>
      <peak>
         <mass>618.58383</mass>
         <intensity>12.195</intensity>
         <ion_current>17.94116</ion_current>
         <width>0.364</width>
         <signal_noise_ratio>1.1670188</signal_noise_ratio>
         <quality>-1</quality>
      </peak>
      <peak>
         <mass>620.0227</mass>
         <intensity>12.195</intensity>
         <ion_current>19.735361</ion_current>
         <width>1.091</width>
         <signal_noise_ratio>1.1712343</signal_noise_ratio>
         <quality>1</quality>
      </peak>
      <peak>
         <mass>622.28755</mass>
         <intensity>20.332</intensity>
         <ion_current>27.956955</ion_current>
         <width>0.455</width>
         <signal_noise_ratio>1.9691498</signal_noise_ratio>
         <quality>-1</quality>
      </peak>
      <peak>
         <mass>623.33911</mass>
         <intensity>16.263</intensity>
         <ion_current>17.48616</ion_current>
         <width>0.364</width>
         <signal_noise_ratio>1.5784673</signal_noise_ratio>
         <quality>1</quality>
      </peak>
      <peak>
         <mass>626.85325</mass>
         <intensity>12.195</intensity>
         <ion_current>18.494197</ion_current>
         <width>0.182</width>
         <signal_noise_ratio>1.1955672</signal_noise_ratio>
         <quality>-1</quality>
      </peak>
      <peak>
         <mass>627.149</mass>
         <intensity>8.127</intensity>
         <ion_current>12.324915</ion_current>
         <width>0.182</width>
         <signal_noise_ratio>0.79675071</signal_noise_ratio>
         <quality>-1</quality>
      </peak>
      <peak>
         <mass>627.3505</mass>
         <intensity>48.81</intensity>
         <ion_current>71.278351</ion_current>
         <width>0.363</width>
         <signal_noise_ratio>4.7852101</signal_noise_ratio>
         <quality>-1</quality>
      </peak>
      <peak>
         <mass>629.76072</mass>
         <intensity>12.195</intensity>
         <ion_current>18.494197</ion_current>
         <width>0.818</width>
         <signal_noise_ratio>1.2010164</signal_noise_ratio>
         <quality>-1</quality>
      </peak>
      <peak>
         <mass>630.49883</mass>
         <intensity>16.263</intensity>
         <ion_current>27.129951</ion_current>
         <width>0.637</width>
         <signal_noise_ratio>1.6016507</signal_noise_ratio>
         <quality>-1</quality>
      </peak>
      <peak>
         <mass>632.54913</mass>
         <intensity>12.195</intensity>
         <ion_current>20.34371</ion_current>
         <width>0.455</width>
         <signal_noise_ratio>1.2092097</signal_noise_ratio>
         <quality>-1</quality>
      </peak>
      <peak>
         <mass>632.90175</mass>
         <intensity>12.195</intensity>
         <ion_current>18.494197</ion_current>
         <width>0.182</width>
         <signal_noise_ratio>1.2092097</signal_noise_ratio>
         <quality>-1</quality>
      </peak>
      <peak>
         <mass>634.23794</mass>
         <intensity>40.673</intensity>
         <ion_current>67.359983</ion_current>
         <width>1.092</width>
         <signal_noise_ratio>4.0429611</signal_noise_ratio>
         <quality>1</quality>
      </peak>
      <peak>
         <mass>636.41463</mass>
         <intensity>28.468</intensity>
         <ion_current>41.07168</ion_current>
         <width>0.182</width>
         <signal_noise_ratio>2.8449956</signal_noise_ratio>
         <quality>-1</quality>
      </peak>
      <peak>
         <mass>638.427</mass>
         <intensity>16.263</intensity>
         <ion_current>22.147986</ion_current>
         <width>0.182</width>
         <signal_noise_ratio>1.6301181</signal_noise_ratio>
         <quality>-1</quality>
      </peak>
      <peak>
         <mass>638.93156</mass>
         <intensity>24.4</intensity>
         <ion_current>40.704102</ion_current>
         <width>0.273</width>
         <signal_noise_ratio>2.4486855</signal_noise_ratio>
         <quality>1</quality>
      </peak>
      <peak>
         <mass>641.13225</mass>
         <intensity>8.127</intensity>
         <ion_current>13.557469</ion_current>
         <width>0.364</width>
         <signal_noise_ratio>0.81559291</signal_noise_ratio>
         <quality>-1</quality>
      </peak>
      <peak>
         <mass>641.61</mass>
         <intensity>12.195</intensity>
         <ion_current>17.891657</ion_current>
         <width>0.182</width>
         <signal_noise_ratio>1.2277325</signal_noise_ratio>
         <quality>-1</quality>
      </peak>
      <peak>
         <mass>642.34458</mass>
         <intensity>36.605</intensity>
         <ion_current>59.966072</ion_current>
         <width>0.182</width>
         <signal_noise_ratio>3.6906403</signal_noise_ratio>
         <quality>-1</quality>
      </peak>
      <peak>
         <mass>642.86783</mass>
         <intensity>12.195</intensity>
         <ion_current>17.236492</ion_current>
         <width>0.364</width>
         <signal_noise_ratio>1.2316489</signal_noise_ratio>
         <quality>-1</quality>
      </peak>
      <peak>
         <mass>645.31625</mass>
         <intensity>12.195</intensity>
         <ion_current>20.34371</ion_current>
         <width>0.455</width>
         <signal_noise_ratio>1.2359597</signal_noise_ratio>
         <quality>1</quality>
      </peak>
      <peak>
         <mass>646.53617</mass>
         <intensity>12.195</intensity>
         <ion_current>18.494197</ion_current>
         <width>0.182</width>
         <signal_noise_ratio>1.2385029</signal_noise_ratio>
         <quality>-1</quality>
      </peak>
      <peak>
         <mass>646.885</mass>
         <intensity>12.195</intensity>
         <ion_current>18.494197</ion_current>
         <width>0.182</width>
         <signal_noise_ratio>1.2385029</signal_noise_ratio>
         <quality>-1</quality>
      </peak>
      <peak>
         <mass>648.158</mass>
         <intensity>8.127</intensity>
         <ion_current>12.324915</ion_current>
         <width>0.182</width>
         <signal_noise_ratio>0.82889961</signal_noise_ratio>
         <quality>-1</quality>
      </peak>
      <peak>
         <mass>648.34</mass>
         <intensity>8.127</intensity>
         <ion_current>13.557469</ion_current>
         <width>0.182</width>
         <signal_noise_ratio>0.82889961</signal_noise_ratio>
         <quality>-1</quality>
      </peak>
      <peak>
         <mass>648.9042</mass>
         <intensity>8.127</intensity>
         <ion_current>12.324915</ion_current>
         <width>0.273</width>
         <signal_noise_ratio>0.83094429</signal_noise_ratio>
         <quality>-1</quality>
      </peak>
      <peak>
         <mass>650.20147</mass>
         <intensity>24.41</intensity>
         <ion_current>37.087338</ion_current>
         <width>0.637</width>
         <signal_noise_ratio>2.7778868</signal_noise_ratio>
         <quality>1</quality>
      </peak>
      <peak>
         <mass>650.614</mass>
         <intensity>12.205</intensity>
         <ion_current>17.251658</ion_current>
         <width>0.182</width>
         <signal_noise_ratio>1.3889434</signal_noise_ratio>
         <quality>-1</quality>
      </peak>
      <peak>
         <mass>651.16529</mass>
         <intensity>28.478</intensity>
         <ion_current>29.033994</ion_current>
         <width>0.727</width>
         <signal_noise_ratio>3.24083</signal_noise_ratio>
         <quality>1</quality>
      </peak>
      <peak>
         <mass>651.91733</mass>
         <intensity>12.205</intensity>
         <ion_current>18.509362</ion_current>
         <width>0.273</width>
         <signal_noise_ratio>1.3889434</signal_noise_ratio>
         <quality>1</quality>
      </peak>
      <peak>
         <mass>652.48499</mass>
         <intensity>8.137</intensity>
         <ion_current>12.34008</ion_current>
         <width>0.546</width>
         <signal_noise_ratio>0.9260002</signal_noise_ratio>
         <quality>-1</quality>
      </peak>
      <peak>
         <mass>654.7976</mass>
         <intensity>16.273</intensity>
         <ion_current>24.678644</ion_current>
         <width>1.091</width>
         <signal_noise_ratio>1.9184455</signal_noise_ratio>
         <quality>-1</quality>
      </peak>
      <peak>
         <mass>656.98</mass>
         <intensity>12.205</intensity>
         <ion_current>18.509392</ion_current>
         <width>0.182</width>
         <signal_noise_ratio>1.4388636</signal_noise_ratio>
         <quality>-1</quality>
      </peak>
      <peak>
         <mass>657.38752</mass>
         <intensity>44.752</intensity>
         <ion_current>67.737272</ion_current>
         <width>0.546</width>
         <signal_noise_ratio>5.2758725</signal_noise_ratio>
         <quality>1</quality>
      </peak>
      <peak>
         <mass>657.708</mass>
         <intensity>8.137</intensity>
         <ion_current>12.34008</ion_current>
         <width>0.182</width>
         <signal_noise_ratio>0.9592817</signal_noise_ratio>
         <quality>-1</quality>
      </peak>
      <peak>
         <mass>657.9628</mass>
         <intensity>16.273</intensity>
         <ion_current>17.923686</ion_current>
         <width>0.182</width>
         <signal_noise_ratio>1.9184455</signal_noise_ratio>
         <quality>-1</quality>
      </peak>
      <peak>
         <mass>659.40567</mass>
         <intensity>12.205</intensity>
         <ion_current>14.439846</ion_current>
         <width>0.364</width>
         <signal_noise_ratio>1.4388636</signal_noise_ratio>
         <quality>-1</quality>
      </peak>
      <peak>
         <mass>660.86067</mass>
         <intensity>12.205</intensity>
         <ion_current>20.308085</ion_current>
         <width>0.273</width>
         <signal_noise_ratio>1.4388636</signal_noise_ratio>
         <quality>-1</quality>
      </peak>
      <peak>
         <mass>661.14125</mass>
         <intensity>12.205</intensity>
         <ion_current>20.308085</ion_current>
         <width>0.182</width>
         <signal_noise_ratio>1.4388636</signal_noise_ratio>
         <quality>-1</quality>
      </peak>
      <peak>
         <mass>663.6655</mass>
         <intensity>12.205</intensity>
         <ion_current>20.308085</ion_current>
         <width>1.001</width>
         <signal_noise_ratio>1.4388636</signal_noise_ratio>
         <quality>-1</quality>
      </peak>
      <peak>
         <mass>666.166</mass>
         <intensity>12.205</intensity>
         <ion_current>18.509362</ion_current>
         <width>0.182</width>
         <signal_noise_ratio>1.4388636</signal_noise_ratio>
         <quality>-1</quality>
      </peak>
      <peak>
         <mass>666.74233</mass>
         <intensity>12.205</intensity>
         <ion_current>18.509362</ion_current>
         <width>0.91</width>
         <signal_noise_ratio>1.4388636</signal_noise_ratio>
         <quality>-1</quality>
      </peak>
      <peak>
         <mass>669.259</mass>
         <intensity>36.615</intensity>
         <ion_current>55.403368</ion_current>
         <width>0.182</width>
         <signal_noise_ratio>4.3165908</signal_noise_ratio>
         <quality>-1</quality>
      </peak>
      <peak>
         <mass>670.16804</mass>
         <intensity>28.478</intensity>
         <ion_current>23.35375</ion_current>
         <width>0.727</width>
         <signal_noise_ratio>3.3573091</signal_noise_ratio>
         <quality>1</quality>
      </peak>
      <peak>
         <mass>670.6412</mass>
         <intensity>8.137</intensity>
         <ion_current>12.34008</ion_current>
         <width>0.273</width>
         <signal_noise_ratio>0.9592817</signal_noise_ratio>
         <quality>-1</quality>
      </peak>
      <peak>
         <mass>672.46475</mass>
         <intensity>12.205</intensity>
         <ion_current>18.509362</ion_current>
         <width>0.273</width>
         <signal_noise_ratio>1.4388636</signal_noise_ratio>
         <quality>-1</quality>
      </peak>
      <peak>
         <mass>673.26095</mass>
         <intensity>44.752</intensity>
         <ion_current>67.381278</ion_current>
         <width>0.545</width>
         <signal_noise_ratio>5.2758725</signal_noise_ratio>
         <quality>-1</quality>
      </peak>
      <peak>
         <mass>674.1518</mass>
         <intensity>32.547</intensity>
         <ion_current>24.684503</ion_current>
         <width>1.001</width>
         <signal_noise_ratio>3.8370089</signal_noise_ratio>
         <quality>1</quality>
      </peak>
      <peak>
         <mass>674.794</mass>
         <intensity>8.137</intensity>
         <ion_current>12.34008</ion_current>
         <width>0.546</width>
         <signal_noise_ratio>0.9592817</signal_noise_ratio>
         <quality>-1</quality>
      </peak>
      <peak>
         <mass>675.54049</mass>
         <intensity>12.205</intensity>
         <ion_current>20.894777</ion_current>
         <width>0.818</width>
         <signal_noise_ratio>1.4388636</signal_noise_ratio>
         <quality>-1</quality>
      </peak>
      <peak>
         <mass>678.081</mass>
         <intensity>8.137</intensity>
         <ion_current>13.930422</ion_current>
         <width>0.182</width>
         <signal_noise_ratio>0.9592817</signal_noise_ratio>
         <quality>-1</quality>
      </peak>
      <peak>
         <mass>679.65733</mass>
         <intensity>8.137</intensity>
         <ion_current>12.663958</ion_current>
         <width>0.182</width>
         <signal_noise_ratio>0.9592817</signal_noise_ratio>
         <quality>-1</quality>
      </peak>
      <peak>
         <mass>679.86967</mass>
         <intensity>8.137</intensity>
         <ion_current>13.930422</ion_current>
         <width>0.182</width>
         <signal_noise_ratio>0.9592817</signal_noise_ratio>
         <quality>-1</quality>
      </peak>
      <peak>
         <mass>681.20333</mass>
         <intensity>8.137</intensity>
         <ion_current>12.663958</ion_current>
         <width>0.273</width>
         <signal_noise_ratio>0.9592817</signal_noise_ratio>
         <quality>-1</quality>
      </peak>
      <peak>
         <mass>682.4288</mass>
         <intensity>8.137</intensity>
         <ion_current>12.663958</ion_current>
         <width>0.363</width>
         <signal_noise_ratio>0.9592817</signal_noise_ratio>
         <quality>-1</quality>
      </peak>
      <peak>
         <mass>682.74933</mass>
         <intensity>8.137</intensity>
         <ion_current>12.663958</ion_current>
         <width>0.273</width>
         <signal_noise_ratio>0.9592817</signal_noise_ratio>
         <quality>-1</quality>
      </peak>
      <peak>
         <mass>683.174</mass>
         <intensity>12.205</intensity>
         <ion_current>18.579415</ion_current>
         <width>0.182</width>
         <signal_noise_ratio>1.4388636</signal_noise_ratio>
         <quality>-1</quality>
      </peak>
      <peak>
         <mass>684.18612</mass>
         <intensity>16.273</intensity>
         <ion_current>21.465264</ion_current>
         <width>0.909</width>
         <signal_noise_ratio>1.9184455</signal_noise_ratio>
         <quality>-1</quality>
      </peak>
      <peak>
         <mass>684.84133</mass>
         <intensity>8.137</intensity>
         <ion_current>12.663958</ion_current>
         <width>0.273</width>
         <signal_noise_ratio>0.9592817</signal_noise_ratio>
         <quality>-1</quality>
      </peak>
      <peak>
         <mass>686.37975</mass>
         <intensity>12.205</intensity>
         <ion_current>20.894777</ion_current>
         <width>0.273</width>
         <signal_noise_ratio>1.4388636</signal_noise_ratio>
         <quality>-1</quality>
      </peak>
      <peak>
         <mass>686.76</mass>
         <intensity>12.205</intensity>
         <ion_current>20.894777</ion_current>
         <width>0.546</width>
         <signal_noise_ratio>1.4388636</signal_noise_ratio>
         <quality>-1</quality>
      </peak>
      <peak>
         <mass>689.569</mass>
         <intensity>12.205</intensity>
         <ion_current>18.629467</ion_current>
         <width>0.728</width>
         <signal_noise_ratio>1.4388636</signal_noise_ratio>
         <quality>-1</quality>
      </peak>
      <peak>
         <mass>690.4318</mass>
         <intensity>16.273</intensity>
         <ion_current>17.992706</ion_current>
         <width>0.182</width>
         <signal_noise_ratio>1.9184455</signal_noise_ratio>
         <quality>-1</quality>
      </peak>
      <peak>
         <mass>691.18369</mass>
         <intensity>28.478</intensity>
         <ion_current>47.042154</ion_current>
         <width>0.819</width>
         <signal_noise_ratio>3.3573091</signal_noise_ratio>
         <quality>1</quality>
      </peak>
      <peak>
         <mass>691.7238</mass>
         <intensity>12.205</intensity>
         <ion_current>18.579412</ion_current>
         <width>0.181</width>
         <signal_noise_ratio>1.4388636</signal_noise_ratio>
         <quality>-1</quality>
      </peak>
      <peak>
         <mass>692.6785</mass>
         <intensity>16.273</intensity>
         <ion_current>21.465278</ion_current>
         <width>0.364</width>
         <signal_noise_ratio>1.9184455</signal_noise_ratio>
         <quality>-1</quality>
      </peak>
      <peak>
         <mass>694.192</mass>
         <intensity>12.205</intensity>
         <ion_current>20.773917</ion_current>
         <width>0.273</width>
         <signal_noise_ratio>1.4388636</signal_noise_ratio>
         <quality>-1</quality>
      </peak>
      <peak>
         <mass>694.634</mass>
         <intensity>20.342</intensity>
         <ion_current>29.094662</ion_current>
         <width>0.182</width>
         <signal_noise_ratio>2.3981453</signal_noise_ratio>
         <quality>-1</quality>
      </peak>
      <peak>
         <mass>694.98283</mass>
         <intensity>12.205</intensity>
         <ion_current>20.773917</ion_current>
         <width>0.364</width>
         <signal_noise_ratio>1.4388636</signal_noise_ratio>
         <quality>-1</quality>
      </peak>
      <peak>
         <mass>696.71842</mass>
         <intensity>12.205</intensity>
         <ion_current>18.99516</ion_current>
         <width>0.637</width>
         <signal_noise_ratio>1.4388636</signal_noise_ratio>
         <quality>-1</quality>
      </peak>
      <peak>
         <mass>697.1625</mass>
         <intensity>12.205</intensity>
         <ion_current>20.773917</ion_current>
         <width>0.454</width>
         <signal_noise_ratio>1.4388636</signal_noise_ratio>
         <quality>-1</quality>
      </peak>
      <peak>
         <mass>698.41356</mass>
         <intensity>44.752</intensity>
         <ion_current>71.16852</ion_current>
         <width>0.364</width>
         <signal_noise_ratio>5.2758725</signal_noise_ratio>
         <quality>-1</quality>
      </peak>
      <peak>
         <mass>698.727</mass>
         <intensity>8.137</intensity>
         <ion_current>12.663958</ion_current>
         <width>0.182</width>
         <signal_noise_ratio>0.9592817</signal_noise_ratio>
         <quality>-1</quality>
      </peak>
   </peak_list>
</pepex3>
