# Supplementary material for: NITPICK: peak identification for mass spectrometry data
Source: BMC Bioinformatics. 2008 Aug 28;9:355. doi: 10.1186/1471-2105-9-355 (PMC2655099; doi:10.1186/1471-2105-9-355)
Supplement: Additional file 4 — A zip-folder containing all pepex results on the simulated data. [file 1471-2105-9-355-S4.zip › pepex_simulation_results/thresh05/SNR5/preSNR5_11_pepex.xml]

<?xml version="1.0" encoding="iso-8859-1"?>
<pepex3>
   <version>3.0.0</version>
   <registered_to>Unregistered</registered_to>
   <parameters>
      <parameter_file>pepex_input.xml</parameter_file>
      <input_data_file>spectrum.data</input_data_file>
      <output_data_file>pepex_output.xml</output_data_file>
      <noise_model>mean_value</noise_model>
      <signal_noise_ratio>.5</signal_noise_ratio>
      <tuning_power>2</tuning_power>
      <tuning>2</tuning>
      <small_omega>1.0</small_omega>
      <big_omega>20</big_omega>
      <peak_finding_model>pepex3</peak_finding_model>
      <supporting_slopes>2</supporting_slopes>
      <peak_fitting_model>centroid</peak_fitting_model>
      <clustering_model>simple</clustering_model>
      <min_cluster_distance>0.8</min_cluster_distance>
      <max_cluster_distance>1.2</max_cluster_distance>
      <no_single_above_mass>1500.0</no_single_above_mass>
      <deisotoping_model>quadratic</deisotoping_model>
      <isotope_distrib_file>/usr/local/piums/kd_0_to_10</isotope_distrib_file>
      <overflow>30000</overflow>
   </parameters>
   <pepex3_status>
      <status>ok</status>
      <message></message>
      <supporting_slopes>2</supporting_slopes>
      <minimum_mass>500</minimum_mass>
      <maximum_mass>700</maximum_mass>
      <small_omega>1</small_omega>
      <big_omega>20</big_omega>
      <peak_masses_with_hydrogen>true</peak_masses_with_hydrogen>
      <date_created>21:57:32, 26 Jul, 2007</date_created>
   </pepex3_status>
   <peak_list>
      <peak>
         <mass>500.28817</mass>
         <intensity>-3.94265e+234</intensity>
         <ion_current>5.0210629e+201</ion_current>
         <width>0.364</width>
         <signal_noise_ratio>1</signal_noise_ratio>
         <quality>-1</quality>
      </peak>
      <peak>
         <mass>500.91</mass>
         <intensity>7.761</intensity>
         <ion_current>11.878084</ion_current>
         <width>0.181</width>
         <signal_noise_ratio>0.81561514</signal_noise_ratio>
         <quality>-1</quality>
      </peak>
      <peak>
         <mass>501.5005</mass>
         <intensity>7.761</intensity>
         <ion_current>11.878084</ion_current>
         <width>0.273</width>
         <signal_noise_ratio>0.81561514</signal_noise_ratio>
         <quality>-1</quality>
      </peak>
      <peak>
         <mass>505.08542</mass>
         <intensity>11.641</intensity>
         <ion_current>17.816361</ion_current>
         <width>0.819</width>
         <signal_noise_ratio>1.2999562</signal_noise_ratio>
         <quality>-1</quality>
      </peak>
      <peak>
         <mass>506.427</mass>
         <intensity>7.761</intensity>
         <ion_current>11.878084</ion_current>
         <width>0.181</width>
         <signal_noise_ratio>0.86342198</signal_noise_ratio>
         <quality>-1</quality>
      </peak>
      <peak>
         <mass>508.6127</mass>
         <intensity>11.641</intensity>
         <ion_current>16.093585</ion_current>
         <width>0.546</width>
         <signal_noise_ratio>1.2950773</signal_noise_ratio>
         <quality>-1</quality>
      </peak>
      <peak>
         <mass>509.12533</mass>
         <intensity>7.761</intensity>
         <ion_current>10.798217</ion_current>
         <width>0.273</width>
         <signal_noise_ratio>0.86342198</signal_noise_ratio>
         <quality>-1</quality>
      </peak>
      <peak>
         <mass>509.55</mass>
         <intensity>11.641</intensity>
         <ion_current>13.334433</ion_current>
         <width>0.182</width>
         <signal_noise_ratio>1.2950773</signal_noise_ratio>
         <quality>-1</quality>
      </peak>
      <peak>
         <mass>510.8685</mass>
         <intensity>7.761</intensity>
         <ion_current>11.878084</ion_current>
         <width>0.364</width>
         <signal_noise_ratio>0.87942184</signal_noise_ratio>
         <quality>-1</quality>
      </peak>
      <peak>
         <mass>512.38417</mass>
         <intensity>11.641</intensity>
         <ion_current>17.816361</ion_current>
         <width>0.637</width>
         <signal_noise_ratio>1.2950773</signal_noise_ratio>
         <quality>-1</quality>
      </peak>
      <peak>
         <mass>512.71783</mass>
         <intensity>11.641</intensity>
         <ion_current>15.445618</ion_current>
         <width>0.273</width>
         <signal_noise_ratio>1.2950773</signal_noise_ratio>
         <quality>-1</quality>
      </peak>
      <peak>
         <mass>514.8796</mass>
         <intensity>11.641</intensity>
         <ion_current>16.196629</ion_current>
         <width>0.455</width>
         <signal_noise_ratio>1.2700829</signal_noise_ratio>
         <quality>-1</quality>
      </peak>
      <peak>
         <mass>515.34825</mass>
         <intensity>11.641</intensity>
         <ion_current>16.196629</ion_current>
         <width>0.182</width>
         <signal_noise_ratio>1.2700829</signal_noise_ratio>
         <quality>-1</quality>
      </peak>
      <peak>
         <mass>515.553</mass>
         <intensity>19.402</intensity>
         <ion_current>26.994846</ion_current>
         <width>0.181</width>
         <signal_noise_ratio>2.1168412</signal_noise_ratio>
         <quality>-1</quality>
      </peak>
      <peak>
         <mass>516.826</mass>
         <intensity>11.641</intensity>
         <ion_current>16.196629</ion_current>
         <width>0.455</width>
         <signal_noise_ratio>1.2652119</signal_noise_ratio>
         <quality>-1</quality>
      </peak>
      <peak>
         <mass>517.383</mass>
         <intensity>11.641</intensity>
         <ion_current>16.196629</ion_current>
         <width>0.363</width>
         <signal_noise_ratio>1.2652119</signal_noise_ratio>
         <quality>1</quality>
      </peak>
      <peak>
         <mass>519.04215</mass>
         <intensity>11.641</intensity>
         <ion_current>16.196629</ion_current>
         <width>1.182</width>
         <signal_noise_ratio>1.2384891</signal_noise_ratio>
         <quality>-1</quality>
      </peak>
      <peak>
         <mass>520.75</mass>
         <intensity>11.641</intensity>
         <ion_current>17.816361</ion_current>
         <width>0.364</width>
         <signal_noise_ratio>1.2045497</signal_noise_ratio>
         <quality>-1</quality>
      </peak>
      <peak>
         <mass>522.44983</mass>
         <intensity>11.641</intensity>
         <ion_current>17.816361</ion_current>
         <width>0.364</width>
         <signal_noise_ratio>1.4118691</signal_noise_ratio>
         <quality>-1</quality>
      </peak>
      <peak>
         <mass>524.61262</mass>
         <intensity>11.641</intensity>
         <ion_current>15.07016</ion_current>
         <width>1</width>
         <signal_noise_ratio>1.4118691</signal_noise_ratio>
         <quality>-1</quality>
      </peak>
      <peak>
         <mass>525.2931</mass>
         <intensity>23.283</intensity>
         <ion_current>35.090685</ion_current>
         <width>0.455</width>
         <signal_noise_ratio>2.8238594</signal_noise_ratio>
         <quality>1</quality>
      </peak>
      <peak>
         <mass>527.15987</mass>
         <intensity>7.761</intensity>
         <ion_current>11.102768</ion_current>
         <width>0.546</width>
         <signal_noise_ratio>0.9433553</signal_noise_ratio>
         <quality>-1</quality>
      </peak>
      <peak>
         <mass>527.8765</mass>
         <intensity>11.641</intensity>
         <ion_current>16.556634</ion_current>
         <width>0.728</width>
         <signal_noise_ratio>1.4149722</signal_noise_ratio>
         <quality>-1</quality>
      </peak>
      <peak>
         <mass>528.3768</mass>
         <intensity>11.641</intensity>
         <ion_current>16.519995</ion_current>
         <width>0.181</width>
         <signal_noise_ratio>1.4149722</signal_noise_ratio>
         <quality>-1</quality>
      </peak>
      <peak>
         <mass>528.71518</mass>
         <intensity>15.522</intensity>
         <ion_current>18.345055</ion_current>
         <width>0.455</width>
         <signal_noise_ratio>1.8867106</signal_noise_ratio>
         <quality>-1</quality>
      </peak>
      <peak>
         <mass>529.195</mass>
         <intensity>11.641</intensity>
         <ion_current>13.295343</ion_current>
         <width>0.546</width>
         <signal_noise_ratio>1.4149722</signal_noise_ratio>
         <quality>-1</quality>
      </peak>
      <peak>
         <mass>530.66517</mass>
         <intensity>11.641</intensity>
         <ion_current>15.109284</ion_current>
         <width>0.182</width>
         <signal_noise_ratio>1.4149722</signal_noise_ratio>
         <quality>-1</quality>
      </peak>
      <peak>
         <mass>532.90125</mass>
         <intensity>11.641</intensity>
         <ion_current>18.242692</ion_current>
         <width>0.182</width>
         <signal_noise_ratio>1.4149722</signal_noise_ratio>
         <quality>-1</quality>
      </peak>
      <peak>
         <mass>533.3335</mass>
         <intensity>7.761</intensity>
         <ion_current>11.102768</ion_current>
         <width>0.273</width>
         <signal_noise_ratio>0.9433553</signal_noise_ratio>
         <quality>-1</quality>
      </peak>
      <peak>
         <mass>534.6065</mass>
         <intensity>7.761</intensity>
         <ion_current>11.102768</ion_current>
         <width>0.455</width>
         <signal_noise_ratio>0.9433553</signal_noise_ratio>
         <quality>-1</quality>
      </peak>
      <peak>
         <mass>535.016</mass>
         <intensity>11.641</intensity>
         <ion_current>18.318856</ion_current>
         <width>0.455</width>
         <signal_noise_ratio>1.4149722</signal_noise_ratio>
         <quality>-1</quality>
      </peak>
      <peak>
         <mass>537.16487</mass>
         <intensity>11.641</intensity>
         <ion_current>16.653437</ion_current>
         <width>0.455</width>
         <signal_noise_ratio>1.3868698</signal_noise_ratio>
         <quality>-1</quality>
      </peak>
      <peak>
         <mass>537.835</mass>
         <intensity>7.761</intensity>
         <ion_current>12.213095</ion_current>
         <width>0.455</width>
         <signal_noise_ratio>0.9058579</signal_noise_ratio>
         <quality>-1</quality>
      </peak>
      <peak>
         <mass>539.17725</mass>
         <intensity>7.761</intensity>
         <ion_current>11.102768</ion_current>
         <width>0.364</width>
         <signal_noise_ratio>0.9246196</signal_noise_ratio>
         <quality>-1</quality>
      </peak>
      <peak>
         <mass>539.563</mass>
         <intensity>11.641</intensity>
         <ion_current>17.045157</ion_current>
         <width>0.182</width>
         <signal_noise_ratio>1.3868698</signal_noise_ratio>
         <quality>-1</quality>
      </peak>
      <peak>
         <mass>539.745</mass>
         <intensity>11.641</intensity>
         <ion_current>15.751928</ion_current>
         <width>0.182</width>
         <signal_noise_ratio>1.3868698</signal_noise_ratio>
         <quality>-1</quality>
      </peak>
      <peak>
         <mass>541.06437</mass>
         <intensity>11.641</intensity>
         <ion_current>11.605822</ion_current>
         <width>0.545</width>
         <signal_noise_ratio>1.3868698</signal_noise_ratio>
         <quality>-1</quality>
      </peak>
      <peak>
         <mass>541.85</mass>
         <intensity>11.641</intensity>
         <ion_current>18.318856</ion_current>
         <width>0.364</width>
         <signal_noise_ratio>1.3830066</signal_noise_ratio>
         <quality>-1</quality>
      </peak>
      <peak>
         <mass>543.2194</mass>
         <intensity>7.761</intensity>
         <ion_current>11.102768</ion_current>
         <width>0.272</width>
         <signal_noise_ratio>0.93755571</signal_noise_ratio>
         <quality>-1</quality>
      </peak>
      <peak>
         <mass>544.579</mass>
         <intensity>15.522</intensity>
         <ion_current>22.073656</ion_current>
         <width>0.637</width>
         <signal_noise_ratio>1.8388259</signal_noise_ratio>
         <quality>-1</quality>
      </peak>
      <peak>
         <mass>545.37389</mass>
         <intensity>11.641</intensity>
         <ion_current>16.653437</ion_current>
         <width>0.455</width>
         <signal_noise_ratio>1.3790602</signal_noise_ratio>
         <quality>1</quality>
      </peak>
      <peak>
         <mass>546.02858</mass>
         <intensity>15.522</intensity>
         <ion_current>24.42619</ion_current>
         <width>0.637</width>
         <signal_noise_ratio>1.8388259</signal_noise_ratio>
         <quality>1</quality>
      </peak>
      <peak>
         <mass>547.5215</mass>
         <intensity>15.522</intensity>
         <ion_current>23.153832</ion_current>
         <width>0.364</width>
         <signal_noise_ratio>1.8388259</signal_noise_ratio>
         <quality>-1</quality>
      </peak>
      <peak>
         <mass>550.387</mass>
         <intensity>11.631</intensity>
         <ion_current>16.537029</ion_current>
         <width>0.181</width>
         <signal_noise_ratio>1.3087203</signal_noise_ratio>
         <quality>-1</quality>
      </peak>
      <peak>
         <mass>551.429</mass>
         <intensity>15.512</intensity>
         <ion_current>18.333626</ion_current>
         <width>0.91</width>
         <signal_noise_ratio>1.7370082</signal_noise_ratio>
         <quality>-1</quality>
      </peak>
      <peak>
         <mass>553.51112</mass>
         <intensity>15.512</intensity>
         <ion_current>20.648146</ion_current>
         <width>0.91</width>
         <signal_noise_ratio>1.7218093</signal_noise_ratio>
         <quality>-1</quality>
      </peak>
      <peak>
         <mass>555.19183</mass>
         <intensity>11.631</intensity>
         <ion_current>16.639131</ion_current>
         <width>0.364</width>
         <signal_noise_ratio>1.2910855</signal_noise_ratio>
         <quality>1</quality>
      </peak>
      <peak>
         <mass>555.48</mass>
         <intensity>15.512</intensity>
         <ion_current>24.410454</ion_current>
         <width>0.182</width>
         <signal_noise_ratio>1.7218913</signal_noise_ratio>
         <quality>-1</quality>
      </peak>
      <peak>
         <mass>557.026</mass>
         <intensity>7.751</intensity>
         <ion_current>11.088462</ion_current>
         <width>0.182</width>
         <signal_noise_ratio>0.8605857</signal_noise_ratio>
         <quality>-1</quality>
      </peak>
      <peak>
         <mass>558.28383</mass>
         <intensity>58.197</intensity>
         <ion_current>80.681856</ion_current>
         <width>0.364</width>
         <signal_noise_ratio>6.4628021</signal_noise_ratio>
         <quality>1</quality>
      </peak>
      <peak>
         <mass>558.6266</mass>
         <intensity>11.631</intensity>
         <ion_current>16.639131</ion_current>
         <width>0.273</width>
         <signal_noise_ratio>1.2916276</signal_noise_ratio>
         <quality>1</quality>
      </peak>
      <peak>
         <mass>559.8632</mass>
         <intensity>15.512</intensity>
         <ion_current>23.376826</ion_current>
         <width>0.273</width>
         <signal_noise_ratio>1.7241093</signal_noise_ratio>
         <quality>-1</quality>
      </peak>
      <peak>
         <mass>561.40167</mass>
         <intensity>11.631</intensity>
         <ion_current>18.303119</ion_current>
         <width>0.363</width>
         <signal_noise_ratio>1.2935487</signal_noise_ratio>
         <quality>-1</quality>
      </peak>
      <peak>
         <mass>561.81567</mass>
         <intensity>11.631</intensity>
         <ion_current>14.913543</ion_current>
         <width>0.273</width>
         <signal_noise_ratio>1.2945545</signal_noise_ratio>
         <quality>-1</quality>
      </peak>
      <peak>
         <mass>563.029</mass>
         <intensity>7.751</intensity>
         <ion_current>11.088462</ion_current>
         <width>0.546</width>
         <signal_noise_ratio>0.86270242</signal_noise_ratio>
         <quality>-1</quality>
      </peak>
      <peak>
         <mass>564.42712</mass>
         <intensity>11.631</intensity>
         <ion_current>18.303119</ion_current>
         <width>0.546</width>
         <signal_noise_ratio>1.2972622</signal_noise_ratio>
         <quality>-1</quality>
      </peak>
      <peak>
         <mass>565.757</mass>
         <intensity>11.631</intensity>
         <ion_current>16.639131</ion_current>
         <width>0.182</width>
         <signal_noise_ratio>1.3008154</signal_noise_ratio>
         <quality>-1</quality>
      </peak>
      <peak>
         <mass>567.03044</mass>
         <intensity>7.751</intensity>
         <ion_current>12.197359</ion_current>
         <width>0.727</width>
         <signal_noise_ratio>0.8682032</signal_noise_ratio>
         <quality>-1</quality>
      </peak>
      <peak>
         <mass>569.52911</mass>
         <intensity>11.631</intensity>
         <ion_current>16.639131</ion_current>
         <width>1.092</width>
         <signal_noise_ratio>1.3073131</signal_noise_ratio>
         <quality>-1</quality>
      </peak>
      <peak>
         <mass>571.00167</mass>
         <intensity>7.751</intensity>
         <ion_current>11.088462</ion_current>
         <width>0.182</width>
         <signal_noise_ratio>0.87410624</signal_noise_ratio>
         <quality>-1</quality>
      </peak>
      <peak>
         <mass>572.27273</mass>
         <intensity>11.631</intensity>
         <ion_current>16.639131</ion_current>
         <width>0.545</width>
         <signal_noise_ratio>1.3141963</signal_noise_ratio>
         <quality>-1</quality>
      </peak>
      <peak>
         <mass>572.64418</mass>
         <intensity>11.631</intensity>
         <ion_current>16.461621</ion_current>
         <width>0.455</width>
         <signal_noise_ratio>1.3141963</signal_noise_ratio>
         <quality>-1</quality>
      </peak>
      <peak>
         <mass>573.77617</mass>
         <intensity>19.392</intensity>
         <ion_current>24.992801</ion_current>
         <width>0.273</width>
         <signal_noise_ratio>2.1879959</signal_noise_ratio>
         <quality>-1</quality>
      </peak>
      <peak>
         <mass>574.37475</mass>
         <intensity>7.751</intensity>
         <ion_current>12.197359</ion_current>
         <width>0.363</width>
         <signal_noise_ratio>0.87454393</signal_noise_ratio>
         <quality>-1</quality>
      </peak>
      <peak>
         <mass>576.11808</mass>
         <intensity>15.512</intensity>
         <ion_current>22.51637</ion_current>
         <width>0.363</width>
         <signal_noise_ratio>1.744346</signal_noise_ratio>
         <quality>-1</quality>
      </peak>
      <peak>
         <mass>577.70233</mass>
         <intensity>7.751</intensity>
         <ion_current>11.403192</ion_current>
         <width>0.273</width>
         <signal_noise_ratio>0.86998518</signal_noise_ratio>
         <quality>-1</quality>
      </peak>
      <peak>
         <mass>579.309</mass>
         <intensity>15.512</intensity>
         <ion_current>25.103315</ion_current>
         <width>0.637</width>
         <signal_noise_ratio>1.7374615</signal_noise_ratio>
         <quality>-1</quality>
      </peak>
      <peak>
         <mass>580.673</mass>
         <intensity>7.751</intensity>
         <ion_current>12.543566</ion_current>
         <width>0.182</width>
         <signal_noise_ratio>0.86336638</signal_noise_ratio>
         <quality>-1</quality>
      </peak>
      <peak>
         <mass>580.9096</mass>
         <intensity>11.631</intensity>
         <ion_current>18.815913</ion_current>
         <width>0.364</width>
         <signal_noise_ratio>1.2955508</signal_noise_ratio>
         <quality>-1</quality>
      </peak>
      <peak>
         <mass>582.128</mass>
         <intensity>7.751</intensity>
         <ion_current>12.543566</ion_current>
         <width>0.182</width>
         <signal_noise_ratio>0.86032178</signal_noise_ratio>
         <quality>-1</quality>
      </peak>
      <peak>
         <mass>582.401</mass>
         <intensity>11.631</intensity>
         <ion_current>17.111409</ion_current>
         <width>0.182</width>
         <signal_noise_ratio>1.2909822</signal_noise_ratio>
         <quality>-1</quality>
      </peak>
      <peak>
         <mass>583.765</mass>
         <intensity>7.751</intensity>
         <ion_current>11.403192</ion_current>
         <width>0.273</width>
         <signal_noise_ratio>0.85842653</signal_noise_ratio>
         <quality>-1</quality>
      </peak>
      <peak>
         <mass>585.4387</mass>
         <intensity>15.512</intensity>
         <ion_current>22.821096</ion_current>
         <width>0.363</width>
         <signal_noise_ratio>1.7162326</signal_noise_ratio>
         <quality>-1</quality>
      </peak>
      <peak>
         <mass>585.9298</mass>
         <intensity>15.512</intensity>
         <ion_current>22.821096</ion_current>
         <width>0.182</width>
         <signal_noise_ratio>1.7141384</signal_noise_ratio>
         <quality>-1</quality>
      </peak>
      <peak>
         <mass>586.59258</mass>
         <intensity>11.631</intensity>
         <ion_current>18.822631</ion_current>
         <width>0.819</width>
         <signal_noise_ratio>1.2852723</signal_noise_ratio>
         <quality>-1</quality>
      </peak>
      <peak>
         <mass>588.5496</mass>
         <intensity>11.631</intensity>
         <ion_current>15.532818</ion_current>
         <width>0.819</width>
         <signal_noise_ratio>1.2830536</signal_noise_ratio>
         <quality>-1</quality>
      </peak>
      <peak>
         <mass>589.326</mass>
         <intensity>15.512</intensity>
         <ion_current>22.821096</ion_current>
         <width>0.182</width>
         <signal_noise_ratio>1.710624</signal_noise_ratio>
         <quality>-1</quality>
      </peak>
      <peak>
         <mass>590.55623</mass>
         <intensity>15.512</intensity>
         <ion_current>22.821096</ion_current>
         <width>1.182</width>
         <signal_noise_ratio>1.7097414</signal_noise_ratio>
         <quality>-1</quality>
      </peak>
      <peak>
         <mass>591.20025</mass>
         <intensity>11.631</intensity>
         <ion_current>18.822631</ion_current>
         <width>0.182</width>
         <signal_noise_ratio>1.2801052</signal_noise_ratio>
         <quality>-1</quality>
      </peak>
      <peak>
         <mass>593.92166</mass>
         <intensity>19.392</intensity>
         <ion_current>30.421137</ion_current>
         <width>0.546</width>
         <signal_noise_ratio>2.1316238</signal_noise_ratio>
         <quality>1</quality>
      </peak>
      <peak>
         <mass>594.316</mass>
         <intensity>11.631</intensity>
         <ion_current>17.111409</ion_current>
         <width>0.182</width>
         <signal_noise_ratio>1.2785126</signal_noise_ratio>
         <quality>-1</quality>
      </peak>
      <peak>
         <mass>594.588</mass>
         <intensity>19.392</intensity>
         <ion_current>28.529349</ion_current>
         <width>0.182</width>
         <signal_noise_ratio>2.131267</signal_noise_ratio>
         <quality>-1</quality>
      </peak>
      <peak>
         <mass>595.41914</mass>
         <intensity>23.273</intensity>
         <ion_current>24.592262</ion_current>
         <width>0.637</width>
         <signal_noise_ratio>2.5581803</signal_noise_ratio>
         <quality>-1</quality>
      </peak>
      <peak>
         <mass>595.771</mass>
         <intensity>11.631</intensity>
         <ion_current>18.137875</ion_current>
         <width>0.182</width>
         <signal_noise_ratio>1.2770798</signal_noise_ratio>
         <quality>-1</quality>
      </peak>
      <peak>
         <mass>596.2078</mass>
         <intensity>15.512</intensity>
         <ion_current>22.821096</ion_current>
         <width>0.182</width>
         <signal_noise_ratio>1.7032123</signal_noise_ratio>
         <quality>-1</quality>
      </peak>
      <peak>
         <mass>597.48889</mass>
         <intensity>11.631</intensity>
         <ion_current>18.822631</ion_current>
         <width>0.637</width>
         <signal_noise_ratio>1.2757229</signal_noise_ratio>
         <quality>-1</quality>
      </peak>
      <peak>
         <mass>599.34195</mass>
         <intensity>34.914</intensity>
         <ion_current>49.78653</ion_current>
         <width>0.364</width>
         <signal_noise_ratio>3.8234474</signal_noise_ratio>
         <quality>1</quality>
      </peak>
      <peak>
         <mass>600.12176</mass>
         <intensity>27.153</intensity>
         <ion_current>39.947217</ion_current>
         <width>0.909</width>
         <signal_noise_ratio>2.9711223</signal_noise_ratio>
         <quality>-1</quality>
      </peak>
      <peak>
         <mass>601.40042</mass>
         <intensity>38.795</intensity>
         <ion_current>58.632666</ion_current>
         <width>0.455</width>
         <signal_noise_ratio>4.2416096</signal_noise_ratio>
         <quality>-1</quality>
      </peak>
      <peak>
         <mass>601.89478</mass>
         <intensity>15.512</intensity>
         <ion_current>23.939765</ion_current>
         <width>0.454</width>
         <signal_noise_ratio>1.6959878</signal_noise_ratio>
         <quality>-1</quality>
      </peak>
      <peak>
         <mass>603.72875</mass>
         <intensity>11.631</intensity>
         <ion_current>17.111434</ion_current>
         <width>0.636</width>
         <signal_noise_ratio>1.2648787</signal_noise_ratio>
         <quality>-1</quality>
      </peak>
      <peak>
         <mass>604.2745</mass>
         <intensity>15.512</intensity>
         <ion_current>22.050526</ion_current>
         <width>0.364</width>
         <signal_noise_ratio>1.6869399</signal_noise_ratio>
         <quality>-1</quality>
      </peak>
      <peak>
         <mass>604.645</mass>
         <intensity>15.512</intensity>
         <ion_current>17.035141</ion_current>
         <width>0.273</width>
         <signal_noise_ratio>1.6869399</signal_noise_ratio>
         <quality>1</quality>
      </peak>
      <peak>
         <mass>605.244</mass>
         <intensity>23.273</intensity>
         <ion_current>26.426301</ion_current>
         <width>0.364</width>
         <signal_noise_ratio>2.5309537</signal_noise_ratio>
         <quality>-1</quality>
      </peak>
      <peak>
         <mass>606.16428</mass>
         <intensity>31.034</intensity>
         <ion_current>37.444332</ion_current>
         <width>0.728</width>
         <signal_noise_ratio>3.3496827</signal_noise_ratio>
         <quality>1</quality>
      </peak>
      <peak>
         <mass>606.6486</mass>
         <intensity>11.631</intensity>
         <ion_current>18.815913</ion_current>
         <width>0.273</width>
         <signal_noise_ratio>1.2554025</signal_noise_ratio>
         <quality>1</quality>
      </peak>
      <peak>
         <mass>606.958</mass>
         <intensity>7.751</intensity>
         <ion_current>12.543566</ion_current>
         <width>0.182</width>
         <signal_noise_ratio>0.83661117</signal_noise_ratio>
         <quality>-1</quality>
      </peak>
      <peak>
         <mass>608.86194</mass>
         <intensity>15.512</intensity>
         <ion_current>22.948503</ion_current>
         <width>0.637</width>
         <signal_noise_ratio>1.6588078</signal_noise_ratio>
         <quality>-1</quality>
      </peak>
      <peak>
         <mass>610.414</mass>
         <intensity>11.631</intensity>
         <ion_current>18.815913</ion_current>
         <width>0.182</width>
         <signal_noise_ratio>1.2394812</signal_noise_ratio>
         <quality>-1</quality>
      </peak>
      <peak>
         <mass>613.62733</mass>
         <intensity>7.751</intensity>
         <ion_current>12.543566</ion_current>
         <width>0.273</width>
         <signal_noise_ratio>0.81987786</signal_noise_ratio>
         <quality>-1</quality>
      </peak>
      <peak>
         <mass>613.94583</mass>
         <intensity>11.631</intensity>
         <ion_current>18.683921</ion_current>
         <width>0.364</width>
         <signal_noise_ratio>1.2302928</signal_noise_ratio>
         <quality>1</quality>
      </peak>
      <peak>
         <mass>615.84825</mass>
         <intensity>11.631</intensity>
         <ion_current>18.822631</ion_current>
         <width>0.182</width>
         <signal_noise_ratio>1.2231929</signal_noise_ratio>
         <quality>-1</quality>
      </peak>
      <peak>
         <mass>616.48525</mass>
         <intensity>11.631</intensity>
         <ion_current>18.668285</ion_current>
         <width>0.181</width>
         <signal_noise_ratio>1.2231929</signal_noise_ratio>
         <quality>-1</quality>
      </peak>
      <peak>
         <mass>616.88617</mass>
         <intensity>11.631</intensity>
         <ion_current>18.032643</ion_current>
         <width>0.182</width>
         <signal_noise_ratio>1.221843</signal_noise_ratio>
         <quality>-1</quality>
      </peak>
      <peak>
         <mass>620.14556</mass>
         <intensity>7.751</intensity>
         <ion_current>12.543566</ion_current>
         <width>0.727</width>
         <signal_noise_ratio>0.81019328</signal_noise_ratio>
         <quality>-1</quality>
      </peak>
      <peak>
         <mass>620.691</mass>
         <intensity>7.751</intensity>
         <ion_current>11.403192</ion_current>
         <width>0.182</width>
         <signal_noise_ratio>0.81019328</signal_noise_ratio>
         <quality>-1</quality>
      </peak>
      <peak>
         <mass>621.783</mass>
         <intensity>11.631</intensity>
         <ion_current>16.059422</ion_current>
         <width>0.182</width>
         <signal_noise_ratio>1.2094753</signal_noise_ratio>
         <quality>-1</quality>
      </peak>
      <peak>
         <mass>622.55254</mass>
         <intensity>11.631</intensity>
         <ion_current>17.111409</ion_current>
         <width>1</width>
         <signal_noise_ratio>1.2094753</signal_noise_ratio>
         <quality>-1</quality>
      </peak>
      <peak>
         <mass>624.89982</mass>
         <intensity>15.512</intensity>
         <ion_current>25.103315</ion_current>
         <width>0.546</width>
         <signal_noise_ratio>1.6003628</signal_noise_ratio>
         <quality>-1</quality>
      </peak>
      <peak>
         <mass>625.27209</mass>
         <intensity>50.436</intensity>
         <ion_current>76.488176</ion_current>
         <width>0.273</width>
         <signal_noise_ratio>5.2034489</signal_noise_ratio>
         <quality>-1</quality>
      </peak>
      <peak>
         <mass>626.785</mass>
         <intensity>7.751</intensity>
         <ion_current>11.754696</ion_current>
         <width>0.182</width>
         <signal_noise_ratio>0.79966556</signal_noise_ratio>
         <quality>-1</quality>
      </peak>
      <peak>
         <mass>627.42172</mass>
         <intensity>15.512</intensity>
         <ion_current>25.877132</ion_current>
         <width>0.636</width>
         <signal_noise_ratio>1.5916969</signal_noise_ratio>
         <quality>1</quality>
      </peak>
      <peak>
         <mass>628.877</mass>
         <intensity>7.751</intensity>
         <ion_current>11.754696</ion_current>
         <width>0.182</width>
         <signal_noise_ratio>0.79132395</signal_noise_ratio>
         <quality>-1</quality>
      </peak>
      <peak>
         <mass>629.15</mass>
         <intensity>11.631</intensity>
         <ion_current>19.004619</ion_current>
         <width>0.454</width>
         <signal_noise_ratio>1.1874453</signal_noise_ratio>
         <quality>-1</quality>
      </peak>
      <peak>
         <mass>631.25961</mass>
         <intensity>15.512</intensity>
         <ion_current>21.695568</ion_current>
         <width>1</width>
         <signal_noise_ratio>1.57632</signal_noise_ratio>
         <quality>-1</quality>
      </peak>
      <peak>
         <mass>631.98922</mass>
         <intensity>11.631</intensity>
         <ion_current>17.638869</ion_current>
         <width>0.546</width>
         <signal_noise_ratio>1.1819351</signal_noise_ratio>
         <quality>-1</quality>
      </peak>
      <peak>
         <mass>633.22345</mass>
         <intensity>65.958</intensity>
         <ion_current>104.21438</ion_current>
         <width>1.091</width>
         <signal_noise_ratio>6.6748506</signal_noise_ratio>
         <quality>-1</quality>
      </peak>
      <peak>
         <mass>634.7435</mass>
         <intensity>7.751</intensity>
         <ion_current>11.754696</ion_current>
         <width>0.272</width>
         <signal_noise_ratio>0.78282609</signal_noise_ratio>
         <quality>-1</quality>
      </peak>
      <peak>
         <mass>636.055</mass>
         <intensity>15.512</intensity>
         <ion_current>23.524558</ion_current>
         <width>0.364</width>
         <signal_noise_ratio>1.5604803</signal_noise_ratio>
         <quality>-1</quality>
      </peak>
      <peak>
         <mass>637.22027</mass>
         <intensity>34.914</intensity>
         <ion_current>52.896288</ion_current>
         <width>0.819</width>
         <signal_noise_ratio>3.5060683</signal_noise_ratio>
         <quality>-1</quality>
      </peak>
      <peak>
         <mass>637.76725</mass>
         <intensity>11.631</intensity>
         <ion_current>17.291045</ion_current>
         <width>0.182</width>
         <signal_noise_ratio>1.1659219</signal_noise_ratio>
         <quality>-1</quality>
      </peak>
      <peak>
         <mass>638.34207</mass>
         <intensity>46.556</intensity>
         <ion_current>49.327412</ion_current>
         <width>0.182</width>
         <signal_noise_ratio>4.6668952</signal_noise_ratio>
         <quality>-1</quality>
      </peak>
      <peak>
         <mass>638.72175</mass>
         <intensity>15.512</intensity>
         <ion_current>20.355084</ion_current>
         <width>0.273</width>
         <signal_noise_ratio>1.552503</signal_noise_ratio>
         <quality>-1</quality>
      </peak>
      <peak>
         <mass>641.2096</mass>
         <intensity>11.631</intensity>
         <ion_current>17.628485</ion_current>
         <width>0.455</width>
         <signal_noise_ratio>1.1663413</signal_noise_ratio>
         <quality>-1</quality>
      </peak>
      <peak>
         <mass>641.87163</mass>
         <intensity>11.631</intensity>
         <ion_current>19.351378</ion_current>
         <width>0.364</width>
         <signal_noise_ratio>1.1676614</signal_noise_ratio>
         <quality>-1</quality>
      </peak>
      <peak>
         <mass>642.28447</mass>
         <intensity>42.675</intensity>
         <ion_current>57.985622</ion_current>
         <width>0.363</width>
         <signal_noise_ratio>4.2842359</signal_noise_ratio>
         <quality>-1</quality>
      </peak>
      <peak>
         <mass>643.23094</mass>
         <intensity>38.795</intensity>
         <ion_current>38.159814</ion_current>
         <width>0.364</width>
         <signal_noise_ratio>3.8947143</signal_noise_ratio>
         <quality>1</quality>
      </peak>
      <peak>
         <mass>646.423</mass>
         <intensity>11.631</intensity>
         <ion_current>17.638869</ion_current>
         <width>0.91</width>
         <signal_noise_ratio>1.1798457</signal_noise_ratio>
         <quality>-1</quality>
      </peak>
      <peak>
         <mass>647.97633</mass>
         <intensity>11.631</intensity>
         <ion_current>19.402845</ion_current>
         <width>0.727</width>
         <signal_noise_ratio>1.1898229</signal_noise_ratio>
         <quality>-1</quality>
      </peak>
      <peak>
         <mass>649.40167</mass>
         <intensity>7.751</intensity>
         <ion_current>11.754696</ion_current>
         <width>0.182</width>
         <signal_noise_ratio>0.7967342</signal_noise_ratio>
         <quality>-1</quality>
      </peak>
      <peak>
         <mass>650.73533</mass>
         <intensity>7.761</intensity>
         <ion_current>11.757263</ion_current>
         <width>0.455</width>
         <signal_noise_ratio>0.94537503</signal_noise_ratio>
         <quality>-1</quality>
      </peak>
      <peak>
         <mass>651.3052</mass>
         <intensity>11.641</intensity>
         <ion_current>19.369645</ion_current>
         <width>0.727</width>
         <signal_noise_ratio>1.4180016</signal_noise_ratio>
         <quality>-1</quality>
      </peak>
      <peak>
         <mass>651.8506</mass>
         <intensity>11.641</intensity>
         <ion_current>12.964714</ion_current>
         <width>0.364</width>
         <signal_noise_ratio>1.4180016</signal_noise_ratio>
         <quality>-1</quality>
      </peak>
      <peak>
         <mass>652.67187</mass>
         <intensity>11.641</intensity>
         <ion_current>14.622732</ion_current>
         <width>0.546</width>
         <signal_noise_ratio>1.4180016</signal_noise_ratio>
         <quality>-1</quality>
      </peak>
      <peak>
         <mass>654.0882</mass>
         <intensity>15.522</intensity>
         <ion_current>25.893814</ion_current>
         <width>0.273</width>
         <signal_noise_ratio>1.6027585</signal_noise_ratio>
         <quality>-1</quality>
      </peak>
      <peak>
         <mass>655.954</mass>
         <intensity>7.761</intensity>
         <ion_current>11.769862</ion_current>
         <width>0.546</width>
         <signal_noise_ratio>0.77660594</signal_noise_ratio>
         <quality>-1</quality>
      </peak>
      <peak>
         <mass>657.72317</mass>
         <intensity>11.641</intensity>
         <ion_current>17.654034</ion_current>
         <width>0.728</width>
         <signal_noise_ratio>1.157536</signal_noise_ratio>
         <quality>-1</quality>
      </peak>
      <peak>
         <mass>658.176</mass>
         <intensity>15.522</intensity>
         <ion_current>23.539723</ion_current>
         <width>0.182</width>
         <signal_noise_ratio>1.4869868</signal_noise_ratio>
         <quality>-1</quality>
      </peak>
      <peak>
         <mass>658.3632</mass>
         <intensity>19.402</intensity>
         <ion_current>32.366434</ion_current>
         <width>0.273</width>
         <signal_noise_ratio>1.8586856</signal_noise_ratio>
         <quality>-1</quality>
      </peak>
      <peak>
         <mass>660.8</mass>
         <intensity>11.641</intensity>
         <ion_current>17.654034</ion_current>
         <width>0.182</width>
         <signal_noise_ratio>1.1151922</signal_noise_ratio>
         <quality>-1</quality>
      </peak>
      <peak>
         <mass>662.12708</mass>
         <intensity>11.641</intensity>
         <ion_current>17.654034</ion_current>
         <width>0.636</width>
         <signal_noise_ratio>1.1151922</signal_noise_ratio>
         <quality>-1</quality>
      </peak>
      <peak>
         <mass>664.41373</mass>
         <intensity>38.805</intensity>
         <ion_current>59.10318</ion_current>
         <width>0.546</width>
         <signal_noise_ratio>3.717467</signal_noise_ratio>
         <quality>-1</quality>
      </peak>
      <peak>
         <mass>664.99917</mass>
         <intensity>11.641</intensity>
         <ion_current>19.419527</ion_current>
         <width>0.182</width>
         <signal_noise_ratio>1.1151922</signal_noise_ratio>
         <quality>-1</quality>
      </peak>
      <peak>
         <mass>666.32778</mass>
         <intensity>27.163</intensity>
         <ion_current>44.550255</ion_current>
         <width>0.273</width>
         <signal_noise_ratio>2.602179</signal_noise_ratio>
         <quality>1</quality>
      </peak>
      <peak>
         <mass>666.32778</mass>
         <intensity>27.163</intensity>
         <ion_current>7.214903e+184</ion_current>
         <width>0.273</width>
         <signal_noise_ratio>2.602179</signal_noise_ratio>
         <quality>1</quality>
      </peak>
      <peak>
         <mass>668.28709</mass>
         <intensity>46.566</intensity>
         <ion_current>64.946181</ion_current>
         <width>0.818</width>
         <signal_noise_ratio>4.4609605</signal_noise_ratio>
         <quality>1</quality>
      </peak>
      <peak>
         <mass>670.67987</mass>
         <intensity>11.641</intensity>
         <ion_current>19.419527</ion_current>
         <width>0.455</width>
         <signal_noise_ratio>1.1151922</signal_noise_ratio>
         <quality>-1</quality>
      </peak>
      <peak>
         <mass>672.4875</mass>
         <intensity>7.761</intensity>
         <ion_current>11.769862</ion_current>
         <width>0.273</width>
         <signal_noise_ratio>0.74349341</signal_noise_ratio>
         <quality>-1</quality>
      </peak>
      <peak>
         <mass>673.22917</mass>
         <intensity>23.283</intensity>
         <ion_current>36.611861</ion_current>
         <width>0.909</width>
         <signal_noise_ratio>2.2304802</signal_noise_ratio>
         <quality>-1</quality>
      </peak>
      <peak>
         <mass>674.79046</mass>
         <intensity>11.641</intensity>
         <ion_current>17.654034</ion_current>
         <width>0.637</width>
         <signal_noise_ratio>1.1151922</signal_noise_ratio>
         <quality>-1</quality>
      </peak>
      <peak>
         <mass>675.499</mass>
         <intensity>11.641</intensity>
         <ion_current>19.05396</ion_current>
         <width>0.727</width>
         <signal_noise_ratio>1.1151922</signal_noise_ratio>
         <quality>1</quality>
      </peak>
      <peak>
         <mass>676.06483</mass>
         <intensity>19.402</intensity>
         <ion_current>30.297114</ion_current>
         <width>0.182</width>
         <signal_noise_ratio>1.8586856</signal_noise_ratio>
         <quality>-1</quality>
      </peak>
      <peak>
         <mass>677.74733</mass>
         <intensity>7.761</intensity>
         <ion_current>13.286715</ion_current>
         <width>0.273</width>
         <signal_noise_ratio>0.74349341</signal_noise_ratio>
         <quality>-1</quality>
      </peak>
      <peak>
         <mass>679.34793</mass>
         <intensity>11.641</intensity>
         <ion_current>17.602114</ion_current>
         <width>0.728</width>
         <signal_noise_ratio>1.1151922</signal_noise_ratio>
         <quality>-1</quality>
      </peak>
      <peak>
         <mass>680.60512</mass>
         <intensity>11.641</intensity>
         <ion_current>19.929217</ion_current>
         <width>0.545</width>
         <signal_noise_ratio>1.1151922</signal_noise_ratio>
         <quality>-1</quality>
      </peak>
      <peak>
         <mass>683.04164</mass>
         <intensity>11.641</intensity>
         <ion_current>18.117382</ion_current>
         <width>0.455</width>
         <signal_noise_ratio>1.1151922</signal_noise_ratio>
         <quality>-1</quality>
      </peak>
      <peak>
         <mass>683.733</mass>
         <intensity>15.522</intensity>
         <ion_current>25.056208</ion_current>
         <width>0.182</width>
         <signal_noise_ratio>1.4869868</signal_noise_ratio>
         <quality>-1</quality>
      </peak>
      <peak>
         <mass>684.27985</mass>
         <intensity>15.522</intensity>
         <ion_current>24.237733</ion_current>
         <width>0.363</width>
         <signal_noise_ratio>1.4869868</signal_noise_ratio>
         <quality>1</quality>
      </peak>
      <peak>
         <mass>685.41767</mass>
         <intensity>34.924</intensity>
         <ion_current>44.245101</ion_current>
         <width>0.819</width>
         <signal_noise_ratio>3.3456724</signal_noise_ratio>
         <quality>-1</quality>
      </peak>
      <peak>
         <mass>687.24425</mass>
         <intensity>11.641</intensity>
         <ion_current>19.929217</ion_current>
         <width>0.455</width>
         <signal_noise_ratio>1.1151922</signal_noise_ratio>
         <quality>1</quality>
      </peak>
      <peak>
         <mass>687.83575</mass>
         <intensity>11.641</intensity>
         <ion_current>18.117382</ion_current>
         <width>0.273</width>
         <signal_noise_ratio>1.1151922</signal_noise_ratio>
         <quality>-1</quality>
      </peak>
      <peak>
         <mass>688.891</mass>
         <intensity>11.641</intensity>
         <ion_current>17.891462</ion_current>
         <width>0.364</width>
         <signal_noise_ratio>1.1151922</signal_noise_ratio>
         <quality>-1</quality>
      </peak>
      <peak>
         <mass>689.5592</mass>
         <intensity>15.522</intensity>
         <ion_current>25.056208</ion_current>
         <width>0.273</width>
         <signal_noise_ratio>1.4869868</signal_noise_ratio>
         <quality>-1</quality>
      </peak>
      <peak>
         <mass>690.177</mass>
         <intensity>11.641</intensity>
         <ion_current>19.929217</ion_current>
         <width>0.182</width>
         <signal_noise_ratio>1.1151922</signal_noise_ratio>
         <quality>-1</quality>
      </peak>
      <peak>
         <mass>691.78411</mass>
         <intensity>11.641</intensity>
         <ion_current>19.929217</ion_current>
         <width>0.454</width>
         <signal_noise_ratio>1.1151922</signal_noise_ratio>
         <quality>-1</quality>
      </peak>
      <peak>
         <mass>692.38912</mass>
         <intensity>38.805</intensity>
         <ion_current>63.959843</ion_current>
         <width>0.546</width>
         <signal_noise_ratio>3.717467</signal_noise_ratio>
         <quality>1</quality>
      </peak>
      <peak>
         <mass>694.82737</mass>
         <intensity>11.641</intensity>
         <ion_current>19.929217</ion_current>
         <width>0.364</width>
         <signal_noise_ratio>1.1151922</signal_noise_ratio>
         <quality>-1</quality>
      </peak>
      <peak>
         <mass>697.921</mass>
         <intensity>15.522</intensity>
         <ion_current>23.807505</ion_current>
         <width>0.182</width>
         <signal_noise_ratio>1.4869868</signal_noise_ratio>
         <quality>-1</quality>
      </peak>
      <peak>
         <mass>698.69667</mass>
         <intensity>15.522</intensity>
         <ion_current>24.157547</ion_current>
         <width>0.273</width>
         <signal_noise_ratio>1.4869868</signal_noise_ratio>
         <quality>1</quality>
      </peak>
      <peak>
         <mass>699.454</mass>
         <intensity>27.163</intensity>
         <ion_current>42.27493</ion_current>
         <width>0.182</width>
         <signal_noise_ratio>2.602179</signal_noise_ratio>
         <quality>-1</quality>
      </peak>
   </peak_list>
</pepex3>
