# Supplementary material for: NITPICK: peak identification for mass spectrometry data
Source: BMC Bioinformatics. 2008 Aug 28;9:355. doi: 10.1186/1471-2105-9-355 (PMC2655099; doi:10.1186/1471-2105-9-355)
Supplement: Additional file 4 — A zip-folder containing all pepex results on the simulated data. [file 1471-2105-9-355-S4.zip › pepex_simulation_results/thresh05/SNR5/preSNR5_12_pepex.xml]

<?xml version="1.0" encoding="iso-8859-1"?>
<pepex3>
   <version>3.0.0</version>
   <registered_to>Unregistered</registered_to>
   <parameters>
      <parameter_file>pepex_input.xml</parameter_file>
      <input_data_file>spectrum.data</input_data_file>
      <output_data_file>pepex_output.xml</output_data_file>
      <noise_model>mean_value</noise_model>
      <signal_noise_ratio>.5</signal_noise_ratio>
      <tuning_power>2</tuning_power>
      <tuning>2</tuning>
      <small_omega>1.0</small_omega>
      <big_omega>20</big_omega>
      <peak_finding_model>pepex3</peak_finding_model>
      <supporting_slopes>2</supporting_slopes>
      <peak_fitting_model>centroid</peak_fitting_model>
      <clustering_model>simple</clustering_model>
      <min_cluster_distance>0.8</min_cluster_distance>
      <max_cluster_distance>1.2</max_cluster_distance>
      <no_single_above_mass>1500.0</no_single_above_mass>
      <deisotoping_model>quadratic</deisotoping_model>
      <isotope_distrib_file>/usr/local/piums/kd_0_to_10</isotope_distrib_file>
      <overflow>30000</overflow>
   </parameters>
   <pepex3_status>
      <status>ok</status>
      <message></message>
      <supporting_slopes>2</supporting_slopes>
      <minimum_mass>500</minimum_mass>
      <maximum_mass>700</maximum_mass>
      <small_omega>1</small_omega>
      <big_omega>20</big_omega>
      <peak_masses_with_hydrogen>true</peak_masses_with_hydrogen>
      <date_created>21:57:37, 26 Jul, 2007</date_created>
   </pepex3_status>
   <peak_list>
      <peak>
         <mass>500.38675</mass>
         <intensity>11.924</intensity>
         <ion_current>16.59038</ion_current>
         <width>0.546</width>
         <signal_noise_ratio>1.0589359</signal_noise_ratio>
         <quality>-1</quality>
      </peak>
      <peak>
         <mass>501.728</mass>
         <intensity>7.949</intensity>
         <ion_current>11.059789</ion_current>
         <width>0.546</width>
         <signal_noise_ratio>0.70395633</signal_noise_ratio>
         <quality>-1</quality>
      </peak>
      <peak>
         <mass>502.417</mass>
         <intensity>11.924</intensity>
         <ion_current>16.59038</ion_current>
         <width>0.273</width>
         <signal_noise_ratio>1.0527444</signal_noise_ratio>
         <quality>-1</quality>
      </peak>
      <peak>
         <mass>503.00123</mass>
         <intensity>11.924</intensity>
         <ion_current>18.249488</ion_current>
         <width>0.818</width>
         <signal_noise_ratio>1.0491918</signal_noise_ratio>
         <quality>-1</quality>
      </peak>
      <peak>
         <mass>504.57016</mass>
         <intensity>11.924</intensity>
         <ion_current>16.59038</ion_current>
         <width>0.636</width>
         <signal_noise_ratio>1.0452717</signal_noise_ratio>
         <quality>-1</quality>
      </peak>
      <peak>
         <mass>506.08661</mass>
         <intensity>11.924</intensity>
         <ion_current>18.249488</ion_current>
         <width>1.091</width>
         <signal_noise_ratio>1.0730255</signal_noise_ratio>
         <quality>-1</quality>
      </peak>
      <peak>
         <mass>506.821</mass>
         <intensity>11.924</intensity>
         <ion_current>16.59038</ion_current>
         <width>0.182</width>
         <signal_noise_ratio>1.1071648</signal_noise_ratio>
         <quality>-1</quality>
      </peak>
      <peak>
         <mass>507.549</mass>
         <intensity>7.949</intensity>
         <ion_current>11.059789</ion_current>
         <width>0.182</width>
         <signal_noise_ratio>0.73807892</signal_noise_ratio>
         <quality>-1</quality>
      </peak>
      <peak>
         <mass>508.095</mass>
         <intensity>15.898</intensity>
         <ion_current>20.965724</ion_current>
         <width>0.182</width>
         <signal_noise_ratio>1.4761578</signal_noise_ratio>
         <quality>-1</quality>
      </peak>
      <peak>
         <mass>509.23453</mass>
         <intensity>11.924</intensity>
         <ion_current>16.590398</ion_current>
         <width>0.91</width>
         <signal_noise_ratio>1.1406549</signal_noise_ratio>
         <quality>-1</quality>
      </peak>
      <peak>
         <mass>510.32579</mass>
         <intensity>15.898</intensity>
         <ion_current>17.415293</ion_current>
         <width>1.182</width>
         <signal_noise_ratio>1.522203</signal_noise_ratio>
         <quality>-1</quality>
      </peak>
      <peak>
         <mass>511.2598</mass>
         <intensity>15.898</intensity>
         <ion_current>16.132416</ion_current>
         <width>0.182</width>
         <signal_noise_ratio>1.5333177</signal_noise_ratio>
         <quality>-1</quality>
      </peak>
      <peak>
         <mass>511.9781</mass>
         <intensity>15.898</intensity>
         <ion_current>22.119579</ion_current>
         <width>0.272</width>
         <signal_noise_ratio>1.4899408</signal_noise_ratio>
         <quality>-1</quality>
      </peak>
      <peak>
         <mass>513.188</mass>
         <intensity>11.924</intensity>
         <ion_current>16.59038</ion_current>
         <width>0.182</width>
         <signal_noise_ratio>1.1500365</signal_noise_ratio>
         <quality>-1</quality>
      </peak>
      <peak>
         <mass>513.60069</mass>
         <intensity>15.898</intensity>
         <ion_current>23.288163</ion_current>
         <width>0.636</width>
         <signal_noise_ratio>1.5333177</signal_noise_ratio>
         <quality>-1</quality>
      </peak>
      <peak>
         <mass>515.3255</mass>
         <intensity>7.949</intensity>
         <ion_current>11.059789</ion_current>
         <width>0.273</width>
         <signal_noise_ratio>0.7398289</signal_noise_ratio>
         <quality>-1</quality>
      </peak>
      <peak>
         <mass>515.598</mass>
         <intensity>7.949</intensity>
         <ion_current>12.165815</ion_current>
         <width>0.272</width>
         <signal_noise_ratio>0.7398289</signal_noise_ratio>
         <quality>-1</quality>
      </peak>
      <peak>
         <mass>516.098</mass>
         <intensity>11.924</intensity>
         <ion_current>16.59038</ion_current>
         <width>0.182</width>
         <signal_noise_ratio>1.1097899</signal_noise_ratio>
         <quality>-1</quality>
      </peak>
      <peak>
         <mass>518.08601</mass>
         <intensity>15.898</intensity>
         <ion_current>24.25726</ion_current>
         <width>0.455</width>
         <signal_noise_ratio>1.4333126</signal_noise_ratio>
         <quality>-1</quality>
      </peak>
      <peak>
         <mass>519.34167</mass>
         <intensity>15.898</intensity>
         <ion_current>22.119579</ion_current>
         <width>0.272</width>
         <signal_noise_ratio>1.4333126</signal_noise_ratio>
         <quality>1</quality>
      </peak>
      <peak>
         <mass>521.386</mass>
         <intensity>11.924</intensity>
         <ion_current>18.249488</ion_current>
         <width>0.364</width>
         <signal_noise_ratio>1.0780766</signal_noise_ratio>
         <quality>-1</quality>
      </peak>
      <peak>
         <mass>523.19793</mass>
         <intensity>11.924</intensity>
         <ion_current>15.436525</ion_current>
         <width>1</width>
         <signal_noise_ratio>1.354877</signal_noise_ratio>
         <quality>-1</quality>
      </peak>
      <peak>
         <mass>523.89725</mass>
         <intensity>11.924</intensity>
         <ion_current>18.249488</ion_current>
         <width>0.182</width>
         <signal_noise_ratio>1.3887857</signal_noise_ratio>
         <quality>-1</quality>
      </peak>
      <peak>
         <mass>524.648</mass>
         <intensity>15.898</intensity>
         <ion_current>24.331631</ion_current>
         <width>0.182</width>
         <signal_noise_ratio>1.8516366</signal_noise_ratio>
         <quality>-1</quality>
      </peak>
      <peak>
         <mass>525.13234</mass>
         <intensity>7.949</intensity>
         <ion_current>11.371718</ion_current>
         <width>0.273</width>
         <signal_noise_ratio>0.92581828</signal_noise_ratio>
         <quality>-1</quality>
      </peak>
      <peak>
         <mass>526.428</mass>
         <intensity>11.924</intensity>
         <ion_current>18.764199</ion_current>
         <width>0.273</width>
         <signal_noise_ratio>1.3376021</signal_noise_ratio>
         <quality>1</quality>
      </peak>
      <peak>
         <mass>526.88067</mass>
         <intensity>11.924</intensity>
         <ion_current>17.058293</ion_current>
         <width>0.636</width>
         <signal_noise_ratio>1.3376021</signal_noise_ratio>
         <quality>-1</quality>
      </peak>
      <peak>
         <mass>528.12133</mass>
         <intensity>55.644</intensity>
         <ion_current>79.390204</ion_current>
         <width>0.546</width>
         <signal_noise_ratio>6.1141231</signal_noise_ratio>
         <quality>-1</quality>
      </peak>
      <peak>
         <mass>528.5034</mass>
         <intensity>11.924</intensity>
         <ion_current>15.673191</ion_current>
         <width>0.272</width>
         <signal_noise_ratio>1.3102006</signal_noise_ratio>
         <quality>-1</quality>
      </peak>
      <peak>
         <mass>530.507</mass>
         <intensity>11.924</intensity>
         <ion_current>17.058293</ion_current>
         <width>0.455</width>
         <signal_noise_ratio>1.3722715</signal_noise_ratio>
         <quality>-1</quality>
      </peak>
      <peak>
         <mass>531.98466</mass>
         <intensity>7.949</intensity>
         <ion_current>11.371718</ion_current>
         <width>0.182</width>
         <signal_noise_ratio>0.92843962</signal_noise_ratio>
         <quality>-1</quality>
      </peak>
      <peak>
         <mass>533.24756</mass>
         <intensity>11.924</intensity>
         <ion_current>17.058293</ion_current>
         <width>1.183</width>
         <signal_noise_ratio>1.3927178</signal_noise_ratio>
         <quality>-1</quality>
      </peak>
      <peak>
         <mass>534.54584</mass>
         <intensity>11.924</intensity>
         <ion_current>17.058293</ion_current>
         <width>0.728</width>
         <signal_noise_ratio>1.3927178</signal_noise_ratio>
         <quality>-1</quality>
      </peak>
      <peak>
         <mass>535.22075</mass>
         <intensity>11.924</intensity>
         <ion_current>18.764199</ion_current>
         <width>0.637</width>
         <signal_noise_ratio>1.3927178</signal_noise_ratio>
         <quality>-1</quality>
      </peak>
      <peak>
         <mass>536.965</mass>
         <intensity>11.924</intensity>
         <ion_current>18.701469</ion_current>
         <width>0.364</width>
         <signal_noise_ratio>1.4196186</signal_noise_ratio>
         <quality>-1</quality>
      </peak>
      <peak>
         <mass>537.68737</mass>
         <intensity>11.924</intensity>
         <ion_current>18.764199</ion_current>
         <width>0.727</width>
         <signal_noise_ratio>1.4196186</signal_noise_ratio>
         <quality>1</quality>
      </peak>
      <peak>
         <mass>539.018</mass>
         <intensity>7.949</intensity>
         <ion_current>12.274162</ion_current>
         <width>0.364</width>
         <signal_noise_ratio>0.94637271</signal_noise_ratio>
         <quality>1</quality>
      </peak>
      <peak>
         <mass>541.019</mass>
         <intensity>15.898</intensity>
         <ion_current>21.707889</ion_current>
         <width>0.182</width>
         <signal_noise_ratio>1.8927454</signal_noise_ratio>
         <quality>-1</quality>
      </peak>
      <peak>
         <mass>541.36189</mass>
         <intensity>15.898</intensity>
         <ion_current>23.934503</ion_current>
         <width>0.454</width>
         <signal_noise_ratio>1.8927454</signal_noise_ratio>
         <quality>1</quality>
      </peak>
      <peak>
         <mass>541.82562</mass>
         <intensity>15.898</intensity>
         <ion_current>17.203457</ion_current>
         <width>0.455</width>
         <signal_noise_ratio>1.8927454</signal_noise_ratio>
         <quality>-1</quality>
      </peak>
      <peak>
         <mass>542.6105</mass>
         <intensity>7.949</intensity>
         <ion_current>11.126917</ion_current>
         <width>0.455</width>
         <signal_noise_ratio>0.95454395</signal_noise_ratio>
         <quality>-1</quality>
      </peak>
      <peak>
         <mass>543.2012</mass>
         <intensity>11.924</intensity>
         <ion_current>15.304509</ion_current>
         <width>0.181</width>
         <signal_noise_ratio>1.4093174</signal_noise_ratio>
         <quality>-1</quality>
      </peak>
      <peak>
         <mass>543.48916</mass>
         <intensity>11.924</intensity>
         <ion_current>16.062137</ion_current>
         <width>0.182</width>
         <signal_noise_ratio>1.4093174</signal_noise_ratio>
         <quality>-1</quality>
      </peak>
      <peak>
         <mass>544.21717</mass>
         <intensity>27.822</intensity>
         <ion_current>34.582304</ion_current>
         <width>0.455</width>
         <signal_noise_ratio>3.2806832</signal_noise_ratio>
         <quality>1</quality>
      </peak>
      <peak>
         <mass>547.63525</mass>
         <intensity>11.924</intensity>
         <ion_current>17.058293</ion_current>
         <width>0.182</width>
         <signal_noise_ratio>1.4063411</signal_noise_ratio>
         <quality>-1</quality>
      </peak>
      <peak>
         <mass>548.36628</mass>
         <intensity>11.924</intensity>
         <ion_current>18.764199</ion_current>
         <width>0.909</width>
         <signal_noise_ratio>1.4063411</signal_noise_ratio>
         <quality>-1</quality>
      </peak>
      <peak>
         <mass>548.931</mass>
         <intensity>15.898</intensity>
         <ion_current>25.017882</ion_current>
         <width>0.182</width>
         <signal_noise_ratio>1.8750429</signal_noise_ratio>
         <quality>-1</quality>
      </peak>
      <peak>
         <mass>551.5235</mass>
         <intensity>15.888</intensity>
         <ion_current>24.376434</ion_current>
         <width>0.455</width>
         <signal_noise_ratio>1.5734005</signal_noise_ratio>
         <quality>-1</quality>
      </peak>
      <peak>
         <mass>552.206</mass>
         <intensity>11.914</intensity>
         <ion_current>17.044016</ion_current>
         <width>0.181</width>
         <signal_noise_ratio>1.1798523</signal_noise_ratio>
         <quality>-1</quality>
      </peak>
      <peak>
         <mass>553.2424</mass>
         <intensity>19.863</intensity>
         <ion_current>23.105692</ion_current>
         <width>0.273</width>
         <signal_noise_ratio>1.9682233</signal_noise_ratio>
         <quality>-1</quality>
      </peak>
      <peak>
         <mass>553.96434</mass>
         <intensity>7.939</intensity>
         <ion_current>11.357412</ion_current>
         <width>0.182</width>
         <signal_noise_ratio>0.78667496</signal_noise_ratio>
         <quality>-1</quality>
      </peak>
      <peak>
         <mass>554.67616</mass>
         <intensity>11.914</intensity>
         <ion_current>18.748462</ion_current>
         <width>0.182</width>
         <signal_noise_ratio>1.1809773</signal_noise_ratio>
         <quality>-1</quality>
      </peak>
      <peak>
         <mass>555.26491</mass>
         <intensity>43.71</intensity>
         <ion_current>65.068089</ion_current>
         <width>0.273</width>
         <signal_noise_ratio>4.3327612</signal_noise_ratio>
         <quality>1</quality>
      </peak>
      <peak>
         <mass>557.43959</mass>
         <intensity>27.812</intensity>
         <ion_current>39.742428</ion_current>
         <width>0.909</width>
         <signal_noise_ratio>2.7536418</signal_noise_ratio>
         <quality>-1</quality>
      </peak>
      <peak>
         <mass>558.24936</mass>
         <intensity>19.863</intensity>
         <ion_current>15.698029</ion_current>
         <width>0.364</width>
         <signal_noise_ratio>1.9644979</signal_noise_ratio>
         <quality>-1</quality>
      </peak>
      <peak>
         <mass>558.64025</mass>
         <intensity>7.939</intensity>
         <ion_current>11.357412</ion_current>
         <width>0.364</width>
         <signal_noise_ratio>0.78518595</signal_noise_ratio>
         <quality>-1</quality>
      </peak>
      <peak>
         <mass>558.936</mass>
         <intensity>7.939</intensity>
         <ion_current>11.357412</ion_current>
         <width>0.182</width>
         <signal_noise_ratio>0.78518595</signal_noise_ratio>
         <quality>-1</quality>
      </peak>
      <peak>
         <mass>559.23934</mass>
         <intensity>15.888</intensity>
         <ion_current>18.623412</ion_current>
         <width>0.546</width>
         <signal_noise_ratio>1.5713609</signal_noise_ratio>
         <quality>-1</quality>
      </peak>
      <peak>
         <mass>560.85428</mass>
         <intensity>11.914</intensity>
         <ion_current>18.748462</ion_current>
         <width>0.546</width>
         <signal_noise_ratio>1.1702261</signal_noise_ratio>
         <quality>-1</quality>
      </peak>
      <peak>
         <mass>562.18725</mass>
         <intensity>11.914</intensity>
         <ion_current>16.798258</ion_current>
         <width>0.182</width>
         <signal_noise_ratio>1.1680903</signal_noise_ratio>
         <quality>-1</quality>
      </peak>
      <peak>
         <mass>563.6104</mass>
         <intensity>11.914</intensity>
         <ion_current>17.043987</ion_current>
         <width>0.273</width>
         <signal_noise_ratio>1.1663068</signal_noise_ratio>
         <quality>-1</quality>
      </peak>
      <peak>
         <mass>564.70846</mass>
         <intensity>15.888</intensity>
         <ion_current>23.917217</ion_current>
         <width>1.091</width>
         <signal_noise_ratio>1.5533086</signal_noise_ratio>
         <quality>1</quality>
      </peak>
      <peak>
         <mass>565.46125</mass>
         <intensity>11.914</intensity>
         <ion_current>18.748462</ion_current>
         <width>0.182</width>
         <signal_noise_ratio>1.1637439</signal_noise_ratio>
         <quality>-1</quality>
      </peak>
      <peak>
         <mass>568.2585</mass>
         <intensity>11.914</intensity>
         <ion_current>17.043987</ion_current>
         <width>0.637</width>
         <signal_noise_ratio>1.1618334</signal_noise_ratio>
         <quality>-1</quality>
      </peak>
      <peak>
         <mass>569.6134</mass>
         <intensity>11.914</intensity>
         <ion_current>18.748462</ion_current>
         <width>0.546</width>
         <signal_noise_ratio>1.160062</signal_noise_ratio>
         <quality>-1</quality>
      </peak>
      <peak>
         <mass>571.22158</mass>
         <intensity>7.939</intensity>
         <ion_current>12.493205</ion_current>
         <width>0.728</width>
         <signal_noise_ratio>0.77294514</signal_noise_ratio>
         <quality>-1</quality>
      </peak>
      <peak>
         <mass>573.397</mass>
         <intensity>11.914</intensity>
         <ion_current>15.902318</ion_current>
         <width>0.182</width>
         <signal_noise_ratio>1.1573409</signal_noise_ratio>
         <quality>-1</quality>
      </peak>
      <peak>
         <mass>573.852</mass>
         <intensity>11.914</intensity>
         <ion_current>17.043987</ion_current>
         <width>0.182</width>
         <signal_noise_ratio>1.1548612</signal_noise_ratio>
         <quality>-1</quality>
      </peak>
      <peak>
         <mass>574.367</mass>
         <intensity>15.888</intensity>
         <ion_current>20.573176</ion_current>
         <width>0.272</width>
         <signal_noise_ratio>1.5400735</signal_noise_ratio>
         <quality>1</quality>
      </peak>
      <peak>
         <mass>576.03467</mass>
         <intensity>11.914</intensity>
         <ion_current>19.280614</ion_current>
         <width>0.818</width>
         <signal_noise_ratio>1.1523718</signal_noise_ratio>
         <quality>-1</quality>
      </peak>
      <peak>
         <mass>577.581</mass>
         <intensity>7.939</intensity>
         <ion_current>12.847809</ion_current>
         <width>0.182</width>
         <signal_noise_ratio>0.76510046</signal_noise_ratio>
         <quality>-1</quality>
      </peak>
      <peak>
         <mass>579.09666</mass>
         <intensity>7.939</intensity>
         <ion_current>11.679776</ion_current>
         <width>0.182</width>
         <signal_noise_ratio>0.76322709</signal_noise_ratio>
         <quality>-1</quality>
      </peak>
      <peak>
         <mass>580.42275</mass>
         <intensity>11.914</intensity>
         <ion_current>17.41134</ion_current>
         <width>0.273</width>
         <signal_noise_ratio>1.1440168</signal_noise_ratio>
         <quality>-1</quality>
      </peak>
      <peak>
         <mass>581.33727</mass>
         <intensity>39.736</intensity>
         <ion_current>53.841816</ion_current>
         <width>0.909</width>
         <signal_noise_ratio>3.8155659</signal_noise_ratio>
         <quality>-1</quality>
      </peak>
      <peak>
         <mass>583.65905</mass>
         <intensity>15.888</intensity>
         <ion_current>17.968013</ion_current>
         <width>0.727</width>
         <signal_noise_ratio>1.5261446</signal_noise_ratio>
         <quality>1</quality>
      </peak>
      <peak>
         <mass>584.29887</mass>
         <intensity>39.736</intensity>
         <ion_current>57.779709</ion_current>
         <width>0.273</width>
         <signal_noise_ratio>3.8168727</signal_noise_ratio>
         <quality>1</quality>
      </peak>
      <peak>
         <mass>584.584</mass>
         <intensity>15.888</intensity>
         <ion_current>22.648976</ion_current>
         <width>0.182</width>
         <signal_noise_ratio>1.5261343</signal_noise_ratio>
         <quality>-1</quality>
      </peak>
      <peak>
         <mass>587.60947</mass>
         <intensity>11.914</intensity>
         <ion_current>19.280614</ion_current>
         <width>1</width>
         <signal_noise_ratio>1.1456963</signal_noise_ratio>
         <quality>-1</quality>
      </peak>
      <peak>
         <mass>589.34822</mass>
         <intensity>15.888</intensity>
         <ion_current>21.757263</ion_current>
         <width>0.909</width>
         <signal_noise_ratio>1.5275425</signal_noise_ratio>
         <quality>-1</quality>
      </peak>
      <peak>
         <mass>590.876</mass>
         <intensity>11.914</intensity>
         <ion_current>19.140633</ion_current>
         <width>0.636</width>
         <signal_noise_ratio>1.1453423</signal_noise_ratio>
         <quality>-1</quality>
      </peak>
      <peak>
         <mass>591.496</mass>
         <intensity>7.939</intensity>
         <ion_current>11.679776</ion_current>
         <width>0.182</width>
         <signal_noise_ratio>0.76320907</signal_noise_ratio>
         <quality>-1</quality>
      </peak>
      <peak>
         <mass>592.133</mass>
         <intensity>11.914</intensity>
         <ion_current>17.527755</ion_current>
         <width>0.182</width>
         <signal_noise_ratio>1.1453423</signal_noise_ratio>
         <quality>-1</quality>
      </peak>
      <peak>
         <mass>592.6935</mass>
         <intensity>11.914</intensity>
         <ion_current>19.280614</ion_current>
         <width>0.363</width>
         <signal_noise_ratio>1.1451183</signal_noise_ratio>
         <quality>-1</quality>
      </peak>
      <peak>
         <mass>594.59591</mass>
         <intensity>15.888</intensity>
         <ion_current>21.717035</ion_current>
         <width>0.727</width>
         <signal_noise_ratio>1.5320372</signal_noise_ratio>
         <quality>-1</quality>
      </peak>
      <peak>
         <mass>595.9985</mass>
         <intensity>7.939</intensity>
         <ion_current>11.679776</ion_current>
         <width>0.637</width>
         <signal_noise_ratio>0.76818222</signal_noise_ratio>
         <quality>-1</quality>
      </peak>
      <peak>
         <mass>596.79122</mass>
         <intensity>15.888</intensity>
         <ion_current>25.677202</ion_current>
         <width>0.455</width>
         <signal_noise_ratio>1.537332</signal_noise_ratio>
         <quality>1</quality>
      </peak>
      <peak>
         <mass>599.35267</mass>
         <intensity>47.685</intensity>
         <ion_current>72.864849</ion_current>
         <width>0.273</width>
         <signal_noise_ratio>4.6401307</signal_noise_ratio>
         <quality>-1</quality>
      </peak>
      <peak>
         <mass>601.7738</mass>
         <intensity>11.914</intensity>
         <ion_current>19.280614</ion_current>
         <width>0.181</width>
         <signal_noise_ratio>1.1673491</signal_noise_ratio>
         <quality>-1</quality>
      </peak>
      <peak>
         <mass>603.32337</mass>
         <intensity>43.71</intensity>
         <ion_current>66.430362</ion_current>
         <width>0.455</width>
         <signal_noise_ratio>4.2827624</signal_noise_ratio>
         <quality>1</quality>
      </peak>
      <peak>
         <mass>606.3665</mass>
         <intensity>7.939</intensity>
         <ion_current>11.679776</ion_current>
         <width>0.273</width>
         <signal_noise_ratio>0.78539586</signal_noise_ratio>
         <quality>-1</quality>
      </peak>
      <peak>
         <mass>606.83667</mass>
         <intensity>11.914</intensity>
         <ion_current>19.280614</ion_current>
         <width>0.455</width>
         <signal_noise_ratio>1.1786379</signal_noise_ratio>
         <quality>-1</quality>
      </peak>
      <peak>
         <mass>608.777</mass>
         <intensity>15.888</intensity>
         <ion_current>22.996441</ion_current>
         <width>0.182</width>
         <signal_noise_ratio>1.5871084</signal_noise_ratio>
         <quality>-1</quality>
      </peak>
      <peak>
         <mass>609.141</mass>
         <intensity>7.939</intensity>
         <ion_current>11.679776</ion_current>
         <width>0.181</width>
         <signal_noise_ratio>0.79305473</signal_noise_ratio>
         <quality>-1</quality>
      </peak>
      <peak>
         <mass>609.42816</mass>
         <intensity>11.914</intensity>
         <ion_current>19.280614</ion_current>
         <width>0.182</width>
         <signal_noise_ratio>1.1901315</signal_noise_ratio>
         <quality>-1</quality>
      </peak>
      <peak>
         <mass>611.51674</mass>
         <intensity>59.608</intensity>
         <ion_current>86.077682</ion_current>
         <width>0.819</width>
         <signal_noise_ratio>5.9980749</signal_noise_ratio>
         <quality>-1</quality>
      </peak>
      <peak>
         <mass>612.30125</mass>
         <intensity>11.914</intensity>
         <ion_current>17.468711</ion_current>
         <width>0.546</width>
         <signal_noise_ratio>1.1988502</signal_noise_ratio>
         <quality>-1</quality>
      </peak>
      <peak>
         <mass>613.33538</mass>
         <intensity>43.71</intensity>
         <ion_current>59.055161</ion_current>
         <width>0.455</width>
         <signal_noise_ratio>4.3983333</signal_noise_ratio>
         <quality>1</quality>
      </peak>
      <peak>
         <mass>613.688</mass>
         <intensity>7.939</intensity>
         <ion_current>12.847809</ion_current>
         <width>0.182</width>
         <signal_noise_ratio>0.79886452</signal_noise_ratio>
         <quality>-1</quality>
      </peak>
      <peak>
         <mass>614.06338</mass>
         <intensity>11.914</intensity>
         <ion_current>17.527755</ion_current>
         <width>0.364</width>
         <signal_noise_ratio>1.2120187</signal_noise_ratio>
         <quality>-1</quality>
      </peak>
      <peak>
         <mass>615.29467</mass>
         <intensity>15.888</intensity>
         <ion_current>18.20482</ion_current>
         <width>0.273</width>
         <signal_noise_ratio>1.6162963</signal_noise_ratio>
         <quality>1</quality>
      </peak>
      <peak>
         <mass>615.57525</mass>
         <intensity>11.914</intensity>
         <ion_current>16.450253</ion_current>
         <width>0.182</width>
         <signal_noise_ratio>1.2197842</signal_noise_ratio>
         <quality>-1</quality>
      </peak>
      <peak>
         <mass>617.0894</mass>
         <intensity>15.888</intensity>
         <ion_current>23.374264</ion_current>
         <width>0.364</width>
         <signal_noise_ratio>1.6318535</signal_noise_ratio>
         <quality>-1</quality>
      </peak>
      <peak>
         <mass>617.82953</mass>
         <intensity>11.914</intensity>
         <ion_current>19.273468</ion_current>
         <width>0.91</width>
         <signal_noise_ratio>1.2236847</signal_noise_ratio>
         <quality>-1</quality>
      </peak>
      <peak>
         <mass>620.33887</mass>
         <intensity>11.914</intensity>
         <ion_current>19.280614</ion_current>
         <width>1</width>
         <signal_noise_ratio>1.2345707</signal_noise_ratio>
         <quality>-1</quality>
      </peak>
      <peak>
         <mass>621.783</mass>
         <intensity>7.939</intensity>
         <ion_current>11.679776</ion_current>
         <width>0.182</width>
         <signal_noise_ratio>0.82464416</signal_noise_ratio>
         <quality>-1</quality>
      </peak>
      <peak>
         <mass>623.329</mass>
         <intensity>11.914</intensity>
         <ion_current>17.527755</ion_current>
         <width>0.455</width>
         <signal_noise_ratio>1.2435434</signal_noise_ratio>
         <quality>-1</quality>
      </peak>
      <peak>
         <mass>624.70437</mass>
         <intensity>19.863</intensity>
         <ion_current>29.222243</ion_current>
         <width>0.182</width>
         <signal_noise_ratio>2.0837262</signal_noise_ratio>
         <quality>-1</quality>
      </peak>
      <peak>
         <mass>625.48166</mass>
         <intensity>7.939</intensity>
         <ion_current>12.039806</ion_current>
         <width>0.182</width>
         <signal_noise_ratio>0.83284008</signal_noise_ratio>
         <quality>-1</quality>
      </peak>
      <peak>
         <mass>626.91012</mass>
         <intensity>15.888</intensity>
         <ion_current>24.094776</ion_current>
         <width>0.273</width>
         <signal_noise_ratio>1.6763648</signal_noise_ratio>
         <quality>1</quality>
      </peak>
      <peak>
         <mass>627.22862</mass>
         <intensity>11.914</intensity>
         <ion_current>18.068049</ion_current>
         <width>0.364</width>
         <signal_noise_ratio>1.2570626</signal_noise_ratio>
         <quality>-1</quality>
      </peak>
      <peak>
         <mass>629.2648</mass>
         <intensity>15.888</intensity>
         <ion_current>24.094776</ion_current>
         <width>1.182</width>
         <signal_noise_ratio>1.6878033</signal_noise_ratio>
         <quality>-1</quality>
      </peak>
      <peak>
         <mass>629.94525</mass>
         <intensity>7.939</intensity>
         <ion_current>12.039806</ion_current>
         <width>0.364</width>
         <signal_noise_ratio>0.84337051</signal_noise_ratio>
         <quality>-1</quality>
      </peak>
      <peak>
         <mass>630.63177</mass>
         <intensity>15.888</intensity>
         <ion_current>24.968272</ion_current>
         <width>1.091</width>
         <signal_noise_ratio>1.6878033</signal_noise_ratio>
         <quality>-1</quality>
      </peak>
      <peak>
         <mass>631.99933</mass>
         <intensity>11.914</intensity>
         <ion_current>19.874946</ion_current>
         <width>0.273</width>
         <signal_noise_ratio>1.2796589</signal_noise_ratio>
         <quality>1</quality>
      </peak>
      <peak>
         <mass>632.515</mass>
         <intensity>11.914</intensity>
         <ion_current>19.513809</ion_current>
         <width>0.182</width>
         <signal_noise_ratio>1.2796589</signal_noise_ratio>
         <quality>-1</quality>
      </peak>
      <peak>
         <mass>633.26854</mass>
         <intensity>47.685</intensity>
         <ion_current>72.235573</ion_current>
         <width>0.454</width>
         <signal_noise_ratio>5.143073</signal_noise_ratio>
         <quality>1</quality>
      </peak>
      <peak>
         <mass>634.61838</mass>
         <intensity>11.914</intensity>
         <ion_current>18.071741</ion_current>
         <width>0.364</width>
         <signal_noise_ratio>1.2909835</signal_noise_ratio>
         <quality>-1</quality>
      </peak>
      <peak>
         <mass>636.88</mass>
         <intensity>7.939</intensity>
         <ion_current>12.039806</ion_current>
         <width>0.455</width>
         <signal_noise_ratio>0.87204555</signal_noise_ratio>
         <quality>-1</quality>
      </peak>
      <peak>
         <mass>638.35863</mass>
         <intensity>11.914</intensity>
         <ion_current>18.068049</ion_current>
         <width>0.545</width>
         <signal_noise_ratio>1.3143948</signal_noise_ratio>
         <quality>-1</quality>
      </peak>
      <peak>
         <mass>638.972</mass>
         <intensity>11.914</intensity>
         <ion_current>18.068049</ion_current>
         <width>0.182</width>
         <signal_noise_ratio>1.3195699</signal_noise_ratio>
         <quality>-1</quality>
      </peak>
      <peak>
         <mass>640.85423</mass>
         <intensity>11.914</intensity>
         <ion_current>18.068049</ion_current>
         <width>1.182</width>
         <signal_noise_ratio>1.324786</signal_noise_ratio>
         <quality>-1</quality>
      </peak>
      <peak>
         <mass>642.101</mass>
         <intensity>11.914</intensity>
         <ion_current>19.874946</ion_current>
         <width>0.727</width>
         <signal_noise_ratio>1.3370894</signal_noise_ratio>
         <quality>-1</quality>
      </peak>
      <peak>
         <mass>644.6565</mass>
         <intensity>15.888</intensity>
         <ion_current>24.094776</ion_current>
         <width>0.273</width>
         <signal_noise_ratio>1.8075023</signal_noise_ratio>
         <quality>-1</quality>
      </peak>
      <peak>
         <mass>646.56</mass>
         <intensity>11.914</intensity>
         <ion_current>18.068049</ion_current>
         <width>0.728</width>
         <signal_noise_ratio>1.3615921</signal_noise_ratio>
         <quality>-1</quality>
      </peak>
      <peak>
         <mass>647.27175</mass>
         <intensity>47.685</intensity>
         <ion_current>72.316177</ion_current>
         <width>0.455</width>
         <signal_noise_ratio>5.4714854</signal_noise_ratio>
         <quality>-1</quality>
      </peak>
      <peak>
         <mass>648.0297</mass>
         <intensity>15.888</intensity>
         <ion_current>26.418831</ion_current>
         <width>0.818</width>
         <signal_noise_ratio>1.830348</signal_noise_ratio>
         <quality>1</quality>
      </peak>
      <peak>
         <mass>649.25</mass>
         <intensity>7.939</intensity>
         <ion_current>12.955146</ion_current>
         <width>0.182</width>
         <signal_noise_ratio>0.91828659</signal_noise_ratio>
         <quality>-1</quality>
      </peak>
      <peak>
         <mass>650.59125</mass>
         <intensity>7.939</intensity>
         <ion_current>12.540823</ion_current>
         <width>0.364</width>
         <signal_noise_ratio>0.91828659</signal_noise_ratio>
         <quality>-1</quality>
      </peak>
      <peak>
         <mass>652.13725</mass>
         <intensity>7.939</intensity>
         <ion_current>12.039806</ion_current>
         <width>0.364</width>
         <signal_noise_ratio>0.91828659</signal_noise_ratio>
         <quality>-1</quality>
      </peak>
      <peak>
         <mass>652.85766</mass>
         <intensity>11.914</intensity>
         <ion_current>17.228723</ion_current>
         <width>0.728</width>
         <signal_noise_ratio>1.3780661</signal_noise_ratio>
         <quality>-1</quality>
      </peak>
      <peak>
         <mass>654.31772</mass>
         <intensity>19.863</intensity>
         <ion_current>33.13547</ion_current>
         <width>0.819</width>
         <signal_noise_ratio>2.2975093</signal_noise_ratio>
         <quality>-1</quality>
      </peak>
      <peak>
         <mass>656.071</mass>
         <intensity>7.939</intensity>
         <ion_current>13.243847</ion_current>
         <width>0.182</width>
         <signal_noise_ratio>0.91828659</signal_noise_ratio>
         <quality>-1</quality>
      </peak>
      <peak>
         <mass>656.617</mass>
         <intensity>11.914</intensity>
         <ion_current>17.83881</ion_current>
         <width>0.182</width>
         <signal_noise_ratio>1.3780661</signal_noise_ratio>
         <quality>-1</quality>
      </peak>
      <peak>
         <mass>658.26267</mass>
         <intensity>55.634</intensity>
         <ion_current>82.214576</ion_current>
         <width>0.455</width>
         <signal_noise_ratio>6.4350618</signal_noise_ratio>
         <quality>-1</quality>
      </peak>
      <peak>
         <mass>660.14378</mass>
         <intensity>11.914</intensity>
         <ion_current>19.742071</ion_current>
         <width>0.546</width>
         <signal_noise_ratio>1.3780661</signal_noise_ratio>
         <quality>1</quality>
      </peak>
      <peak>
         <mass>660.69384</mass>
         <intensity>11.914</intensity>
         <ion_current>19.821942</ion_current>
         <width>0.363</width>
         <signal_noise_ratio>1.3780661</signal_noise_ratio>
         <quality>1</quality>
      </peak>
      <peak>
         <mass>662.2105</mass>
         <intensity>11.914</intensity>
         <ion_current>18.005053</ion_current>
         <width>0.273</width>
         <signal_noise_ratio>1.3780661</signal_noise_ratio>
         <quality>-1</quality>
      </peak>
      <peak>
         <mass>662.45975</mass>
         <intensity>11.914</intensity>
         <ion_current>16.2292</ion_current>
         <width>0.272</width>
         <signal_noise_ratio>1.3780661</signal_noise_ratio>
         <quality>-1</quality>
      </peak>
      <peak>
         <mass>663.6291</mass>
         <intensity>11.914</intensity>
         <ion_current>18.562323</ion_current>
         <width>0.637</width>
         <signal_noise_ratio>1.3780661</signal_noise_ratio>
         <quality>-1</quality>
      </peak>
      <peak>
         <mass>664.893</mass>
         <intensity>3.965</intensity>
         <ion_current>6.6144166</ion_current>
         <width>0.182</width>
         <signal_noise_ratio>0.45862279</signal_noise_ratio>
         <quality>-1</quality>
      </peak>
      <peak>
         <mass>665.22288</mass>
         <intensity>11.914</intensity>
         <ion_current>19.874946</ion_current>
         <width>0.455</width>
         <signal_noise_ratio>1.3780661</signal_noise_ratio>
         <quality>-1</quality>
      </peak>
      <peak>
         <mass>667.30589</mass>
         <intensity>11.914</intensity>
         <ion_current>18.927247</ion_current>
         <width>1.182</width>
         <signal_noise_ratio>1.3780661</signal_noise_ratio>
         <quality>-1</quality>
      </peak>
      <peak>
         <mass>668.67508</mass>
         <intensity>11.914</intensity>
         <ion_current>19.874946</ion_current>
         <width>0.637</width>
         <signal_noise_ratio>1.3780661</signal_noise_ratio>
         <quality>-1</quality>
      </peak>
      <peak>
         <mass>670.0224</mass>
         <intensity>11.914</intensity>
         <ion_current>19.391237</ion_current>
         <width>0.273</width>
         <signal_noise_ratio>1.3780661</signal_noise_ratio>
         <quality>-1</quality>
      </peak>
      <peak>
         <mass>671.5598</mass>
         <intensity>15.888</intensity>
         <ion_current>26.504376</ion_current>
         <width>0.545</width>
         <signal_noise_ratio>1.8377299</signal_noise_ratio>
         <quality>-1</quality>
      </peak>
      <peak>
         <mass>671.961</mass>
         <intensity>15.888</intensity>
         <ion_current>25.67309</ion_current>
         <width>0.364</width>
         <signal_noise_ratio>1.8377299</signal_noise_ratio>
         <quality>-1</quality>
      </peak>
      <peak>
         <mass>674.079</mass>
         <intensity>7.939</intensity>
         <ion_current>12.561271</ion_current>
         <width>0.182</width>
         <signal_noise_ratio>0.91828659</signal_noise_ratio>
         <quality>-1</quality>
      </peak>
      <peak>
         <mass>675.352</mass>
         <intensity>11.914</intensity>
         <ion_current>19.874946</ion_current>
         <width>0.363</width>
         <signal_noise_ratio>1.3780661</signal_noise_ratio>
         <quality>1</quality>
      </peak>
      <peak>
         <mass>676.1346</mass>
         <intensity>7.939</intensity>
         <ion_current>13.591449</ion_current>
         <width>0.455</width>
         <signal_noise_ratio>0.91828659</signal_noise_ratio>
         <quality>-1</quality>
      </peak>
      <peak>
         <mass>677.353</mass>
         <intensity>11.914</intensity>
         <ion_current>20.396589</ion_current>
         <width>0.182</width>
         <signal_noise_ratio>1.3780661</signal_noise_ratio>
         <quality>-1</quality>
      </peak>
      <peak>
         <mass>678.627</mass>
         <intensity>11.914</intensity>
         <ion_current>17.94725</ion_current>
         <width>0.182</width>
         <signal_noise_ratio>1.3780661</signal_noise_ratio>
         <quality>-1</quality>
      </peak>
      <peak>
         <mass>678.899</mass>
         <intensity>7.939</intensity>
         <ion_current>12.592144</ion_current>
         <width>0.181</width>
         <signal_noise_ratio>0.91828659</signal_noise_ratio>
         <quality>-1</quality>
      </peak>
      <peak>
         <mass>679.172</mass>
         <intensity>11.914</intensity>
         <ion_current>19.420744</ion_current>
         <width>0.455</width>
         <signal_noise_ratio>1.3780661</signal_noise_ratio>
         <quality>-1</quality>
      </peak>
      <peak>
         <mass>681.7736</mass>
         <intensity>11.914</intensity>
         <ion_current>19.435299</ion_current>
         <width>0.364</width>
         <signal_noise_ratio>1.3780661</signal_noise_ratio>
         <quality>-1</quality>
      </peak>
      <peak>
         <mass>683.447</mass>
         <intensity>11.914</intensity>
         <ion_current>20.396589</ion_current>
         <width>0.182</width>
         <signal_noise_ratio>1.3780661</signal_noise_ratio>
         <quality>-1</quality>
      </peak>
      <peak>
         <mass>683.79963</mass>
         <intensity>11.914</intensity>
         <ion_current>18.968314</ion_current>
         <width>0.546</width>
         <signal_noise_ratio>1.3780661</signal_noise_ratio>
         <quality>1</quality>
      </peak>
      <peak>
         <mass>685.175</mass>
         <intensity>11.914</intensity>
         <ion_current>18.182294</ion_current>
         <width>0.182</width>
         <signal_noise_ratio>1.3780661</signal_noise_ratio>
         <quality>-1</quality>
      </peak>
      <peak>
         <mass>685.461</mass>
         <intensity>23.837</intensity>
         <ion_current>34.516347</ion_current>
         <width>0.273</width>
         <signal_noise_ratio>2.7571731</signal_noise_ratio>
         <quality>-1</quality>
      </peak>
      <peak>
         <mass>686.448</mass>
         <intensity>27.812</intensity>
         <ion_current>31.92895</ion_current>
         <width>0.546</width>
         <signal_noise_ratio>3.2169526</signal_noise_ratio>
         <quality>-1</quality>
      </peak>
      <peak>
         <mass>687.919</mass>
         <intensity>7.939</intensity>
         <ion_current>13.591449</ion_current>
         <width>0.363</width>
         <signal_noise_ratio>0.91828659</signal_noise_ratio>
         <quality>-1</quality>
      </peak>
      <peak>
         <mass>688.55516</mass>
         <intensity>7.939</intensity>
         <ion_current>12.355803</ion_current>
         <width>0.364</width>
         <signal_noise_ratio>0.91828659</signal_noise_ratio>
         <quality>-1</quality>
      </peak>
      <peak>
         <mass>689.68163</mass>
         <intensity>11.914</intensity>
         <ion_current>17.265625</ion_current>
         <width>0.636</width>
         <signal_noise_ratio>1.3780661</signal_noise_ratio>
         <quality>1</quality>
      </peak>
      <peak>
         <mass>690.15425</mass>
         <intensity>11.914</intensity>
         <ion_current>18.542264</ion_current>
         <width>0.273</width>
         <signal_noise_ratio>1.3780661</signal_noise_ratio>
         <quality>1</quality>
      </peak>
      <peak>
         <mass>691.282</mass>
         <intensity>11.914</intensity>
         <ion_current>19.336989</ion_current>
         <width>0.455</width>
         <signal_noise_ratio>1.3780661</signal_noise_ratio>
         <quality>-1</quality>
      </peak>
      <peak>
         <mass>692.5875</mass>
         <intensity>11.914</intensity>
         <ion_current>17.905666</ion_current>
         <width>0.455</width>
         <signal_noise_ratio>1.3780661</signal_noise_ratio>
         <quality>-1</quality>
      </peak>
      <peak>
         <mass>694.816</mass>
         <intensity>11.914</intensity>
         <ion_current>16.44579</ion_current>
         <width>0.182</width>
         <signal_noise_ratio>1.3780661</signal_noise_ratio>
         <quality>-1</quality>
      </peak>
      <peak>
         <mass>696.49304</mass>
         <intensity>43.71</intensity>
         <ion_current>61.178734</ion_current>
         <width>1.092</width>
         <signal_noise_ratio>5.0558391</signal_noise_ratio>
         <quality>-1</quality>
      </peak>
      <peak>
         <mass>697.76013</mass>
         <intensity>11.914</intensity>
         <ion_current>20.396589</ion_current>
         <width>0.455</width>
         <signal_noise_ratio>1.3780661</signal_noise_ratio>
         <quality>-1</quality>
      </peak>
      <peak>
         <mass>698.909</mass>
         <intensity>7.939</intensity>
         <ion_current>12.355803</ion_current>
         <width>0.182</width>
         <signal_noise_ratio>0.91828659</signal_noise_ratio>
         <quality>-1</quality>
      </peak>
   </peak_list>
</pepex3>
