# Supplementary material for: NITPICK: peak identification for mass spectrometry data
Source: BMC Bioinformatics. 2008 Aug 28;9:355. doi: 10.1186/1471-2105-9-355 (PMC2655099; doi:10.1186/1471-2105-9-355)
Supplement: Additional file 4 — A zip-folder containing all pepex results on the simulated data. [file 1471-2105-9-355-S4.zip › pepex_simulation_results/thresh05/SNR5/preSNR5_13_pepex.xml]

<?xml version="1.0" encoding="iso-8859-1"?>
<pepex3>
   <version>3.0.0</version>
   <registered_to>Unregistered</registered_to>
   <parameters>
      <parameter_file>pepex_input.xml</parameter_file>
      <input_data_file>spectrum.data</input_data_file>
      <output_data_file>pepex_output.xml</output_data_file>
      <noise_model>mean_value</noise_model>
      <signal_noise_ratio>.5</signal_noise_ratio>
      <tuning_power>2</tuning_power>
      <tuning>2</tuning>
      <small_omega>1.0</small_omega>
      <big_omega>20</big_omega>
      <peak_finding_model>pepex3</peak_finding_model>
      <supporting_slopes>2</supporting_slopes>
      <peak_fitting_model>centroid</peak_fitting_model>
      <clustering_model>simple</clustering_model>
      <min_cluster_distance>0.8</min_cluster_distance>
      <max_cluster_distance>1.2</max_cluster_distance>
      <no_single_above_mass>1500.0</no_single_above_mass>
      <deisotoping_model>quadratic</deisotoping_model>
      <isotope_distrib_file>/usr/local/piums/kd_0_to_10</isotope_distrib_file>
      <overflow>30000</overflow>
   </parameters>
   <pepex3_status>
      <status>ok</status>
      <message></message>
      <supporting_slopes>2</supporting_slopes>
      <minimum_mass>500</minimum_mass>
      <maximum_mass>700</maximum_mass>
      <small_omega>1</small_omega>
      <big_omega>20</big_omega>
      <peak_masses_with_hydrogen>true</peak_masses_with_hydrogen>
      <date_created>21:57:42, 26 Jul, 2007</date_created>
   </pepex3_status>
   <peak_list>
      <peak>
         <mass>500.0728</mass>
         <intensity>8.396</intensity>
         <ion_current>12.342764</ion_current>
         <width>0.273</width>
         <signal_noise_ratio>-1.1636853e+294</signal_noise_ratio>
         <quality>-1</quality>
      </peak>
      <peak>
         <mass>500.71283</mass>
         <intensity>8.396</intensity>
         <ion_current>11.667059</ion_current>
         <width>0.455</width>
         <signal_noise_ratio>-1.1636853e+294</signal_noise_ratio>
         <quality>-1</quality>
      </peak>
      <peak>
         <mass>501.5915</mass>
         <intensity>12.594</intensity>
         <ion_current>14.471276</ion_current>
         <width>0.546</width>
         <signal_noise_ratio>-1.745528e+294</signal_noise_ratio>
         <quality>-1</quality>
      </peak>
      <peak>
         <mass>502.183</mass>
         <intensity>8.396</intensity>
         <ion_current>10.870154</ion_current>
         <width>0.364</width>
         <signal_noise_ratio>-1.1636853e+294</signal_noise_ratio>
         <quality>1</quality>
      </peak>
      <peak>
         <mass>503.04145</mass>
         <intensity>25.189</intensity>
         <ion_current>32.36597</ion_current>
         <width>0.364</width>
         <signal_noise_ratio>-3.4911946e+294</signal_noise_ratio>
         <quality>-1</quality>
      </peak>
      <peak>
         <mass>503.638</mass>
         <intensity>12.594</intensity>
         <ion_current>17.047176</ion_current>
         <width>0.182</width>
         <signal_noise_ratio>-1.745528e+294</signal_noise_ratio>
         <quality>-1</quality>
      </peak>
      <peak>
         <mass>505.184</mass>
         <intensity>4.198</intensity>
         <ion_current>5.8408631</ion_current>
         <width>0.182</width>
         <signal_noise_ratio>-5.8184267e+293</signal_noise_ratio>
         <quality>-1</quality>
      </peak>
      <peak>
         <mass>505.912</mass>
         <intensity>4.198</intensity>
         <ion_current>5.8408599</ion_current>
         <width>0.182</width>
         <signal_noise_ratio>-5.8184267e+293</signal_noise_ratio>
         <quality>-1</quality>
      </peak>
      <peak>
         <mass>506.094</mass>
         <intensity>4.198</intensity>
         <ion_current>4.1846733</ion_current>
         <width>0.182</width>
         <signal_noise_ratio>-5.8184267e+293</signal_noise_ratio>
         <quality>-1</quality>
      </peak>
      <peak>
         <mass>506.548</mass>
         <intensity>12.594</intensity>
         <ion_current>17.599558</ion_current>
         <width>0.454</width>
         <signal_noise_ratio>-1.745528e+294</signal_noise_ratio>
         <quality>-1</quality>
      </peak>
      <peak>
         <mass>507.198</mass>
         <intensity>16.793</intensity>
         <ion_current>21.808944</ion_current>
         <width>0.455</width>
         <signal_noise_ratio>-2.3275093e+294</signal_noise_ratio>
         <quality>-1</quality>
      </peak>
      <peak>
         <mass>507.83717</mass>
         <intensity>8.396</intensity>
         <ion_current>11.681729</ion_current>
         <width>0.546</width>
         <signal_noise_ratio>-1.1636853e+294</signal_noise_ratio>
         <quality>-1</quality>
      </peak>
      <peak>
         <mass>508.49225</mass>
         <intensity>8.396</intensity>
         <ion_current>10.484995</ion_current>
         <width>0.727</width>
         <signal_noise_ratio>-1.1636853e+294</signal_noise_ratio>
         <quality>-1</quality>
      </peak>
      <peak>
         <mass>508.913</mass>
         <intensity>8.396</intensity>
         <ion_current>8.3692978</ion_current>
         <width>0.182</width>
         <signal_noise_ratio>-1.1636853e+294</signal_noise_ratio>
         <quality>-1</quality>
      </peak>
      <peak>
         <mass>509.1405</mass>
         <intensity>4.198</intensity>
         <ion_current>5.840871</ion_current>
         <width>0.273</width>
         <signal_noise_ratio>-5.8184267e+293</signal_noise_ratio>
         <quality>-1</quality>
      </peak>
      <peak>
         <mass>509.368</mass>
         <intensity>16.793</intensity>
         <ion_current>21.616354</ion_current>
         <width>0.182</width>
         <signal_noise_ratio>-2.3275093e+294</signal_noise_ratio>
         <quality>-1</quality>
      </peak>
      <peak>
         <mass>510.03863</mass>
         <intensity>8.396</intensity>
         <ion_current>10.025507</ion_current>
         <width>0.545</width>
         <signal_noise_ratio>0.99346426</signal_noise_ratio>
         <quality>-1</quality>
      </peak>
      <peak>
         <mass>510.76233</mass>
         <intensity>8.396</intensity>
         <ion_current>11.68172</ion_current>
         <width>0.273</width>
         <signal_noise_ratio>0.99346426</signal_noise_ratio>
         <quality>-1</quality>
      </peak>
      <peak>
         <mass>512.31592</mass>
         <intensity>16.793</intensity>
         <ion_current>23.364831</ion_current>
         <width>0.546</width>
         <signal_noise_ratio>1.9563456</signal_noise_ratio>
         <quality>-1</quality>
      </peak>
      <peak>
         <mass>513.69369</mass>
         <intensity>12.594</intensity>
         <ion_current>19.274912</ion_current>
         <width>0.909</width>
         <signal_noise_ratio>1.4458762</signal_noise_ratio>
         <quality>-1</quality>
      </peak>
      <peak>
         <mass>514.4064</mass>
         <intensity>8.396</intensity>
         <ion_current>12.849942</ion_current>
         <width>0.364</width>
         <signal_noise_ratio>0.97854767</signal_noise_ratio>
         <quality>-1</quality>
      </peak>
      <peak>
         <mass>515.981</mass>
         <intensity>12.594</intensity>
         <ion_current>16.303891</ion_current>
         <width>0.455</width>
         <signal_noise_ratio>1.2499976</signal_noise_ratio>
         <quality>-1</quality>
      </peak>
      <peak>
         <mass>516.48682</mass>
         <intensity>12.594</intensity>
         <ion_current>16.710121</ion_current>
         <width>0.546</width>
         <signal_noise_ratio>1.2499976</signal_noise_ratio>
         <quality>-1</quality>
      </peak>
      <peak>
         <mass>517.281</mass>
         <intensity>8.396</intensity>
         <ion_current>11.68172</ion_current>
         <width>0.182</width>
         <signal_noise_ratio>0.83333173</signal_noise_ratio>
         <quality>-1</quality>
      </peak>
      <peak>
         <mass>518.72083</mass>
         <intensity>12.594</intensity>
         <ion_current>17.251747</ion_current>
         <width>1.092</width>
         <signal_noise_ratio>1.2812484</signal_noise_ratio>
         <quality>-1</quality>
      </peak>
      <peak>
         <mass>519.5268</mass>
         <intensity>16.793</intensity>
         <ion_current>22.944155</ion_current>
         <width>0.636</width>
         <signal_noise_ratio>1.6658976</signal_noise_ratio>
         <quality>-1</quality>
      </peak>
      <peak>
         <mass>521.89625</mass>
         <intensity>12.594</intensity>
         <ion_current>19.274912</ion_current>
         <width>0.182</width>
         <signal_noise_ratio>1.2547096</signal_noise_ratio>
         <quality>-1</quality>
      </peak>
      <peak>
         <mass>523.4468</mass>
         <intensity>8.396</intensity>
         <ion_current>11.68172</ion_current>
         <width>0.364</width>
         <signal_noise_ratio>0.83647305</signal_noise_ratio>
         <quality>-1</quality>
      </peak>
      <peak>
         <mass>524.7386</mass>
         <intensity>8.396</intensity>
         <ion_current>11.68172</ion_current>
         <width>0.363</width>
         <signal_noise_ratio>0.83606268</signal_noise_ratio>
         <quality>-1</quality>
      </peak>
      <peak>
         <mass>526.14344</mass>
         <intensity>12.594</intensity>
         <ion_current>18.016784</ion_current>
         <width>1</width>
         <signal_noise_ratio>1.2803791</signal_noise_ratio>
         <quality>-1</quality>
      </peak>
      <peak>
         <mass>527.9766</mass>
         <intensity>12.594</intensity>
         <ion_current>19.818544</ion_current>
         <width>0.273</width>
         <signal_noise_ratio>1.2225943</signal_noise_ratio>
         <quality>1</quality>
      </peak>
      <peak>
         <mass>528.57822</mass>
         <intensity>20.991</intensity>
         <ion_current>30.783558</ion_current>
         <width>0.273</width>
         <signal_noise_ratio>2.0377542</signal_noise_ratio>
         <quality>-1</quality>
      </peak>
      <peak>
         <mass>531.17173</mass>
         <intensity>12.594</intensity>
         <ion_current>17.754526</ion_current>
         <width>1.183</width>
         <signal_noise_ratio>1.2629416</signal_noise_ratio>
         <quality>-1</quality>
      </peak>
      <peak>
         <mass>532.106</mass>
         <intensity>12.594</intensity>
         <ion_current>15.138862</ion_current>
         <width>0.181</width>
         <signal_noise_ratio>1.2629416</signal_noise_ratio>
         <quality>-1</quality>
      </peak>
      <peak>
         <mass>532.52208</mass>
         <intensity>20.991</intensity>
         <ion_current>30.783558</ion_current>
         <width>0.546</width>
         <signal_noise_ratio>2.1050029</signal_noise_ratio>
         <quality>1</quality>
      </peak>
      <peak>
         <mass>535.06656</mass>
         <intensity>12.594</intensity>
         <ion_current>17.816996</ion_current>
         <width>0.819</width>
         <signal_noise_ratio>1.2617447</signal_noise_ratio>
         <quality>-1</quality>
      </peak>
      <peak>
         <mass>535.7665</mass>
         <intensity>12.594</intensity>
         <ion_current>18.016784</ion_current>
         <width>0.272</width>
         <signal_noise_ratio>1.2617447</signal_noise_ratio>
         <quality>-1</quality>
      </peak>
      <peak>
         <mass>536.2715</mass>
         <intensity>75.567</intensity>
         <ion_current>108.105</ion_current>
         <width>0.273</width>
         <signal_noise_ratio>7.7383597</signal_noise_ratio>
         <quality>1</quality>
      </peak>
      <peak>
         <mass>536.458</mass>
         <intensity>16.793</intensity>
         <ion_current>23.995403</ion_current>
         <width>0.182</width>
         <signal_noise_ratio>1.7196696</signal_noise_ratio>
         <quality>-1</quality>
      </peak>
      <peak>
         <mass>537.017</mass>
         <intensity>12.594</intensity>
         <ion_current>19.734303</ion_current>
         <width>0.182</width>
         <signal_noise_ratio>1.2896754</signal_noise_ratio>
         <quality>-1</quality>
      </peak>
      <peak>
         <mass>537.277</mass>
         <intensity>25.189</intensity>
         <ion_current>28.940516</ion_current>
         <width>0.182</width>
         <signal_noise_ratio>2.5794532</signal_noise_ratio>
         <quality>-1</quality>
      </peak>
      <peak>
         <mass>538.745</mass>
         <intensity>12.594</intensity>
         <ion_current>19.152712</ion_current>
         <width>0.182</width>
         <signal_noise_ratio>1.2951759</signal_noise_ratio>
         <quality>-1</quality>
      </peak>
      <peak>
         <mass>541.81432</mass>
         <intensity>16.793</intensity>
         <ion_current>25.309305</ion_current>
         <width>1</width>
         <signal_noise_ratio>1.6525125</signal_noise_ratio>
         <quality>-1</quality>
      </peak>
      <peak>
         <mass>542.30806</mass>
         <intensity>41.982</intensity>
         <ion_current>60.058809</ion_current>
         <width>0.273</width>
         <signal_noise_ratio>4.1312322</signal_noise_ratio>
         <quality>-1</quality>
      </peak>
      <peak>
         <mass>543.565</mass>
         <intensity>12.594</intensity>
         <ion_current>18.016784</ion_current>
         <width>0.182</width>
         <signal_noise_ratio>1.2458785</signal_noise_ratio>
         <quality>-1</quality>
      </peak>
      <peak>
         <mass>544.3294</mass>
         <intensity>8.396</intensity>
         <ion_current>12.01119</ion_current>
         <width>0.364</width>
         <signal_noise_ratio>0.8111117</signal_noise_ratio>
         <quality>-1</quality>
      </peak>
      <peak>
         <mass>544.98143</mass>
         <intensity>8.396</intensity>
         <ion_current>12.01119</ion_current>
         <width>0.454</width>
         <signal_noise_ratio>0.8111117</signal_noise_ratio>
         <quality>-1</quality>
      </peak>
      <peak>
         <mass>546.839</mass>
         <intensity>12.594</intensity>
         <ion_current>18.016784</ion_current>
         <width>0.181</width>
         <signal_noise_ratio>1.1797233</signal_noise_ratio>
         <quality>-1</quality>
      </peak>
      <peak>
         <mass>548.113</mass>
         <intensity>8.396</intensity>
         <ion_current>12.01119</ion_current>
         <width>0.182</width>
         <signal_noise_ratio>0.78648222</signal_noise_ratio>
         <quality>-1</quality>
      </peak>
      <peak>
         <mass>548.647</mass>
         <intensity>12.594</intensity>
         <ion_current>19.818544</ion_current>
         <width>0.545</width>
         <signal_noise_ratio>1.1871113</signal_noise_ratio>
         <quality>-1</quality>
      </peak>
      <peak>
         <mass>550.59512</mass>
         <intensity>12.584</intensity>
         <ion_current>16.51275</ion_current>
         <width>1</width>
         <signal_noise_ratio>1.2733277</signal_noise_ratio>
         <quality>-1</quality>
      </peak>
      <peak>
         <mass>551.40217</mass>
         <intensity>12.584</intensity>
         <ion_current>12.484936</ion_current>
         <width>0.182</width>
         <signal_noise_ratio>1.2693616</signal_noise_ratio>
         <quality>-1</quality>
      </peak>
      <peak>
         <mass>552.22083</mass>
         <intensity>12.584</intensity>
         <ion_current>14.816747</ion_current>
         <width>0.181</width>
         <signal_noise_ratio>1.2658834</signal_noise_ratio>
         <quality>-1</quality>
      </peak>
      <peak>
         <mass>552.81167</mass>
         <intensity>12.584</intensity>
         <ion_current>18.002478</ion_current>
         <width>0.637</width>
         <signal_noise_ratio>1.2658834</signal_noise_ratio>
         <quality>-1</quality>
      </peak>
      <peak>
         <mass>554.30674</mass>
         <intensity>33.575</intensity>
         <ion_current>48.894709</ion_current>
         <width>0.454</width>
         <signal_noise_ratio>3.3566235</signal_noise_ratio>
         <quality>-1</quality>
      </peak>
      <peak>
         <mass>554.8066</mass>
         <intensity>12.584</intensity>
         <ion_current>19.802807</ion_current>
         <width>0.364</width>
         <signal_noise_ratio>1.2580715</signal_noise_ratio>
         <quality>-1</quality>
      </peak>
      <peak>
         <mass>556.101</mass>
         <intensity>12.584</intensity>
         <ion_current>19.802807</ion_current>
         <width>0.363</width>
         <signal_noise_ratio>1.2510642</signal_noise_ratio>
         <quality>-1</quality>
      </peak>
      <peak>
         <mass>556.58111</mass>
         <intensity>12.584</intensity>
         <ion_current>18.419673</ion_current>
         <width>0.364</width>
         <signal_noise_ratio>1.2510642</signal_noise_ratio>
         <quality>-1</quality>
      </peak>
      <peak>
         <mass>556.896</mass>
         <intensity>12.584</intensity>
         <ion_current>19.802807</ion_current>
         <width>0.273</width>
         <signal_noise_ratio>1.2473683</signal_noise_ratio>
         <quality>1</quality>
      </peak>
      <peak>
         <mass>559.118</mass>
         <intensity>20.981</intensity>
         <ion_current>32.256556</ion_current>
         <width>0.728</width>
         <signal_noise_ratio>2.0685416</signal_noise_ratio>
         <quality>-1</quality>
      </peak>
      <peak>
         <mass>559.573</mass>
         <intensity>12.584</intensity>
         <ion_current>19.802807</ion_current>
         <width>0.181</width>
         <signal_noise_ratio>1.2406714</signal_noise_ratio>
         <quality>-1</quality>
      </peak>
      <peak>
         <mass>559.845</mass>
         <intensity>8.386</intensity>
         <ion_current>11.996884</ion_current>
         <width>0.182</width>
         <signal_noise_ratio>0.82678564</signal_noise_ratio>
         <quality>-1</quality>
      </peak>
      <peak>
         <mass>561.4822</mass>
         <intensity>12.584</intensity>
         <ion_current>16.540711</ion_current>
         <width>0.181</width>
         <signal_noise_ratio>1.2355731</signal_noise_ratio>
         <quality>-1</quality>
      </peak>
      <peak>
         <mass>562.20393</mass>
         <intensity>12.584</intensity>
         <ion_current>19.802807</ion_current>
         <width>1.092</width>
         <signal_noise_ratio>1.2334288</signal_noise_ratio>
         <quality>1</quality>
      </peak>
      <peak>
         <mass>562.847</mass>
         <intensity>8.386</intensity>
         <ion_current>11.996884</ion_current>
         <width>0.182</width>
         <signal_noise_ratio>0.82195917</signal_noise_ratio>
         <quality>-1</quality>
      </peak>
      <peak>
         <mass>563.6195</mass>
         <intensity>8.386</intensity>
         <ion_current>13.196626</ion_current>
         <width>0.273</width>
         <signal_noise_ratio>0.82075941</signal_noise_ratio>
         <quality>-1</quality>
      </peak>
      <peak>
         <mass>566.11565</mass>
         <intensity>25.179</intensity>
         <ion_current>35.991652</ion_current>
         <width>0.637</width>
         <signal_noise_ratio>2.4556175</signal_noise_ratio>
         <quality>1</quality>
      </peak>
      <peak>
         <mass>567.164</mass>
         <intensity>25.179</intensity>
         <ion_current>24.80313</ion_current>
         <width>0.818</width>
         <signal_noise_ratio>2.4566649</signal_noise_ratio>
         <quality>1</quality>
      </peak>
      <peak>
         <mass>567.60633</mass>
         <intensity>8.386</intensity>
         <ion_current>11.996884</ion_current>
         <width>0.273</width>
         <signal_noise_ratio>0.81820534</signal_noise_ratio>
         <quality>-1</quality>
      </peak>
      <peak>
         <mass>567.90967</mass>
         <intensity>8.386</intensity>
         <ion_current>11.996884</ion_current>
         <width>0.182</width>
         <signal_noise_ratio>0.81869403</signal_noise_ratio>
         <quality>-1</quality>
      </peak>
      <peak>
         <mass>569.304</mass>
         <intensity>46.17</intensity>
         <ion_current>65.787812</ion_current>
         <width>0.182</width>
         <signal_noise_ratio>4.5090169</signal_noise_ratio>
         <quality>-1</quality>
      </peak>
      <peak>
         <mass>569.876</mass>
         <intensity>12.584</intensity>
         <ion_current>19.802807</ion_current>
         <width>0.455</width>
         <signal_noise_ratio>1.2296727</signal_noise_ratio>
         <quality>-1</quality>
      </peak>
      <peak>
         <mass>571.942</mass>
         <intensity>12.584</intensity>
         <ion_current>16.540711</ion_current>
         <width>0.182</width>
         <signal_noise_ratio>1.230313</signal_noise_ratio>
         <quality>-1</quality>
      </peak>
      <peak>
         <mass>572.254</mass>
         <intensity>12.584</intensity>
         <ion_current>19.101076</ion_current>
         <width>0.454</width>
         <signal_noise_ratio>1.230313</signal_noise_ratio>
         <quality>-1</quality>
      </peak>
      <peak>
         <mass>572.7418</mass>
         <intensity>12.584</intensity>
         <ion_current>18.002478</ion_current>
         <width>0.546</width>
         <signal_noise_ratio>1.230313</signal_noise_ratio>
         <quality>-1</quality>
      </peak>
      <peak>
         <mass>574.5335</mass>
         <intensity>8.386</intensity>
         <ion_current>11.996884</ion_current>
         <width>0.273</width>
         <signal_noise_ratio>0.82071783</signal_noise_ratio>
         <quality>-1</quality>
      </peak>
      <peak>
         <mass>575.79233</mass>
         <intensity>8.386</intensity>
         <ion_current>12.337398</ion_current>
         <width>0.273</width>
         <signal_noise_ratio>0.82122848</signal_noise_ratio>
         <quality>-1</quality>
      </peak>
      <peak>
         <mass>576.4799</mass>
         <intensity>12.584</intensity>
         <ion_current>20.237112</ion_current>
         <width>0.636</width>
         <signal_noise_ratio>1.2323324</signal_noise_ratio>
         <quality>1</quality>
      </peak>
      <peak>
         <mass>577.975</mass>
         <intensity>8.386</intensity>
         <ion_current>13.571196</ion_current>
         <width>0.272</width>
         <signal_noise_ratio>0.82159368</signal_noise_ratio>
         <quality>-1</quality>
      </peak>
      <peak>
         <mass>578.61133</mass>
         <intensity>12.584</intensity>
         <ion_current>20.364886</ion_current>
         <width>0.455</width>
         <signal_noise_ratio>1.2331739</signal_noise_ratio>
         <quality>-1</quality>
      </peak>
      <peak>
         <mass>581.31</mass>
         <intensity>12.584</intensity>
         <ion_current>18.513453</ion_current>
         <width>0.364</width>
         <signal_noise_ratio>1.2353489</signal_noise_ratio>
         <quality>1</quality>
      </peak>
      <peak>
         <mass>582.05527</mass>
         <intensity>12.584</intensity>
         <ion_current>18.513453</ion_current>
         <width>0.818</width>
         <signal_noise_ratio>1.2372507</signal_noise_ratio>
         <quality>-1</quality>
      </peak>
      <peak>
         <mass>582.779</mass>
         <intensity>20.981</intensity>
         <ion_current>33.317706</ion_current>
         <width>0.546</width>
         <signal_noise_ratio>2.0628383</signal_noise_ratio>
         <quality>1</quality>
      </peak>
      <peak>
         <mass>584.47784</mass>
         <intensity>16.783</intensity>
         <ion_current>27.160194</ion_current>
         <width>0.637</width>
         <signal_noise_ratio>1.6541454</signal_noise_ratio>
         <quality>-1</quality>
      </peak>
      <peak>
         <mass>585.09587</mass>
         <intensity>12.584</intensity>
         <ion_current>20.357579</ion_current>
         <width>0.455</width>
         <signal_noise_ratio>1.2419327</signal_noise_ratio>
         <quality>-1</quality>
      </peak>
      <peak>
         <mass>586.50917</mass>
         <intensity>12.584</intensity>
         <ion_current>19.015444</ion_current>
         <width>0.182</width>
         <signal_noise_ratio>1.243581</signal_noise_ratio>
         <quality>-1</quality>
      </peak>
      <peak>
         <mass>586.767</mass>
         <intensity>12.584</intensity>
         <ion_current>20.357579</ion_current>
         <width>0.182</width>
         <signal_noise_ratio>1.243581</signal_noise_ratio>
         <quality>-1</quality>
      </peak>
      <peak>
         <mass>589.22958</mass>
         <intensity>62.962</intensity>
         <ion_current>92.629089</ion_current>
         <width>0.636</width>
         <signal_noise_ratio>6.233244</signal_noise_ratio>
         <quality>-1</quality>
      </peak>
      <peak>
         <mass>589.98033</mass>
         <intensity>8.386</intensity>
         <ion_current>12.337398</ion_current>
         <width>0.273</width>
         <signal_noise_ratio>0.83131159</signal_noise_ratio>
         <quality>-1</quality>
      </peak>
      <peak>
         <mass>590.27987</mass>
         <intensity>37.773</intensity>
         <ion_current>24.250222</ion_current>
         <width>0.364</width>
         <signal_noise_ratio>3.7444709</signal_noise_ratio>
         <quality>-1</quality>
      </peak>
      <peak>
         <mass>590.65525</mass>
         <intensity>8.386</intensity>
         <ion_current>12.337398</ion_current>
         <width>0.363</width>
         <signal_noise_ratio>0.83131159</signal_noise_ratio>
         <quality>-1</quality>
      </peak>
      <peak>
         <mass>592.0238</mass>
         <intensity>8.386</intensity>
         <ion_current>13.571196</ion_current>
         <width>0.364</width>
         <signal_noise_ratio>0.83315629</signal_noise_ratio>
         <quality>-1</quality>
      </peak>
      <peak>
         <mass>592.5514</mass>
         <intensity>12.584</intensity>
         <ion_current>20.357579</ion_current>
         <width>0.363</width>
         <signal_noise_ratio>1.2502312</signal_noise_ratio>
         <quality>-1</quality>
      </peak>
      <peak>
         <mass>593.2968</mass>
         <intensity>33.575</intensity>
         <ion_current>49.153841</ion_current>
         <width>0.273</width>
         <signal_noise_ratio>3.335705</signal_noise_ratio>
         <quality>1</quality>
      </peak>
      <peak>
         <mass>596.6982</mass>
         <intensity>8.386</intensity>
         <ion_current>12.337398</ion_current>
         <width>0.455</width>
         <signal_noise_ratio>0.83731368</signal_noise_ratio>
         <quality>-1</quality>
      </peak>
      <peak>
         <mass>597.408</mass>
         <intensity>12.584</intensity>
         <ion_current>20.364886</ion_current>
         <width>0.455</width>
         <signal_noise_ratio>1.2564697</signal_noise_ratio>
         <quality>-1</quality>
      </peak>
      <peak>
         <mass>598.0086</mass>
         <intensity>12.584</intensity>
         <ion_current>20.364886</ion_current>
         <width>0.273</width>
         <signal_noise_ratio>1.2564697</signal_noise_ratio>
         <quality>1</quality>
      </peak>
      <peak>
         <mass>599.52275</mass>
         <intensity>12.584</intensity>
         <ion_current>16.805518</ion_current>
         <width>0.273</width>
         <signal_noise_ratio>1.2564697</signal_noise_ratio>
         <quality>-1</quality>
      </peak>
      <peak>
         <mass>599.9245</mass>
         <intensity>12.584</intensity>
         <ion_current>16.750684</ion_current>
         <width>0.363</width>
         <signal_noise_ratio>1.2564697</signal_noise_ratio>
         <quality>-1</quality>
      </peak>
      <peak>
         <mass>600.955</mass>
         <intensity>12.584</intensity>
         <ion_current>12.301207</ion_current>
         <width>0.182</width>
         <signal_noise_ratio>1.2651154</signal_noise_ratio>
         <quality>-1</quality>
      </peak>
      <peak>
         <mass>601.319</mass>
         <intensity>16.783</intensity>
         <ion_current>24.690979</ion_current>
         <width>0.182</width>
         <signal_noise_ratio>1.6872562</signal_noise_ratio>
         <quality>-1</quality>
      </peak>
      <peak>
         <mass>602.10687</mass>
         <intensity>16.783</intensity>
         <ion_current>22.365472</ion_current>
         <width>0.727</width>
         <signal_noise_ratio>1.685559</signal_noise_ratio>
         <quality>-1</quality>
      </peak>
      <peak>
         <mass>602.774</mass>
         <intensity>16.783</intensity>
         <ion_current>27.123423</ion_current>
         <width>0.182</width>
         <signal_noise_ratio>1.6852117</signal_noise_ratio>
         <quality>-1</quality>
      </peak>
      <peak>
         <mass>606.56091</mass>
         <intensity>12.584</intensity>
         <ion_current>20.357579</ion_current>
         <width>0.819</width>
         <signal_noise_ratio>1.2623436</signal_noise_ratio>
         <quality>-1</quality>
      </peak>
      <peak>
         <mass>608.06922</mass>
         <intensity>12.584</intensity>
         <ion_current>18.513498</ion_current>
         <width>0.546</width>
         <signal_noise_ratio>1.2619898</signal_noise_ratio>
         <quality>-1</quality>
      </peak>
      <peak>
         <mass>609.07967</mass>
         <intensity>25.179</intensity>
         <ion_current>30.783048</ion_current>
         <width>1</width>
         <signal_noise_ratio>2.5250827</signal_noise_ratio>
         <quality>-1</quality>
      </peak>
      <peak>
         <mass>609.686</mass>
         <intensity>16.783</intensity>
         <ion_current>24.690979</ion_current>
         <width>0.182</width>
         <signal_noise_ratio>1.6830876</signal_noise_ratio>
         <quality>-1</quality>
      </peak>
      <peak>
         <mass>609.868</mass>
         <intensity>12.584</intensity>
         <ion_current>20.364886</ion_current>
         <width>0.182</width>
         <signal_noise_ratio>1.2619898</signal_noise_ratio>
         <quality>-1</quality>
      </peak>
      <peak>
         <mass>611.7598</mass>
         <intensity>16.783</intensity>
         <ion_current>27.160194</ion_current>
         <width>0.182</width>
         <signal_noise_ratio>1.6726628</signal_noise_ratio>
         <quality>-1</quality>
      </peak>
      <peak>
         <mass>612.26333</mass>
         <intensity>8.386</intensity>
         <ion_current>12.337398</ion_current>
         <width>0.273</width>
         <signal_noise_ratio>0.83578326</signal_noise_ratio>
         <quality>-1</quality>
      </peak>
      <peak>
         <mass>614.26806</mass>
         <intensity>8.386</intensity>
         <ion_current>12.337398</ion_current>
         <width>1</width>
         <signal_noise_ratio>0.83206869</signal_noise_ratio>
         <quality>-1</quality>
      </peak>
      <peak>
         <mass>614.9246</mass>
         <intensity>12.584</intensity>
         <ion_current>20.364886</ion_current>
         <width>0.364</width>
         <signal_noise_ratio>1.2485991</signal_noise_ratio>
         <quality>-1</quality>
      </peak>
      <peak>
         <mass>615.47288</mass>
         <intensity>16.783</intensity>
         <ion_current>26.794314</ion_current>
         <width>0.273</width>
         <signal_noise_ratio>1.6611914</signal_noise_ratio>
         <quality>1</quality>
      </peak>
      <peak>
         <mass>620.2636</mass>
         <intensity>12.584</intensity>
         <ion_current>18.513453</ion_current>
         <width>0.636</width>
         <signal_noise_ratio>1.2282925</signal_noise_ratio>
         <quality>-1</quality>
      </peak>
      <peak>
         <mass>620.5636</mass>
         <intensity>12.584</intensity>
         <ion_current>20.357579</ion_current>
         <width>0.182</width>
         <signal_noise_ratio>1.2282925</signal_noise_ratio>
         <quality>-1</quality>
      </peak>
      <peak>
         <mass>622.146</mass>
         <intensity>12.584</intensity>
         <ion_current>20.357579</ion_current>
         <width>0.454</width>
         <signal_noise_ratio>1.2247168</signal_noise_ratio>
         <quality>-1</quality>
      </peak>
      <peak>
         <mass>622.8194</mass>
         <intensity>12.584</intensity>
         <ion_current>18.513453</ion_current>
         <width>0.273</width>
         <signal_noise_ratio>1.2247168</signal_noise_ratio>
         <quality>-1</quality>
      </peak>
      <peak>
         <mass>624.90533</mass>
         <intensity>8.386</intensity>
         <ion_current>13.571196</ion_current>
         <width>0.273</width>
         <signal_noise_ratio>0.80645755</signal_noise_ratio>
         <quality>-1</quality>
      </peak>
      <peak>
         <mass>625.603</mass>
         <intensity>8.386</intensity>
         <ion_current>12.717699</ion_current>
         <width>0.181</width>
         <signal_noise_ratio>0.80645755</signal_noise_ratio>
         <quality>-1</quality>
      </peak>
      <peak>
         <mass>626.239</mass>
         <intensity>8.386</intensity>
         <ion_current>13.989533</ion_current>
         <width>0.182</width>
         <signal_noise_ratio>0.804302</signal_noise_ratio>
         <quality>-1</quality>
      </peak>
      <peak>
         <mass>628.149</mass>
         <intensity>16.783</intensity>
         <ion_current>24.154363</ion_current>
         <width>0.182</width>
         <signal_noise_ratio>1.6009936</signal_noise_ratio>
         <quality>-1</quality>
      </peak>
      <peak>
         <mass>629.2649</mass>
         <intensity>33.575</intensity>
         <ion_current>41.895644</ion_current>
         <width>0.363</width>
         <signal_noise_ratio>3.193725</signal_noise_ratio>
         <quality>1</quality>
      </peak>
      <peak>
         <mass>629.88458</mass>
         <intensity>12.584</intensity>
         <ion_current>20.99264</ion_current>
         <width>0.91</width>
         <signal_noise_ratio>1.1970167</signal_noise_ratio>
         <quality>-1</quality>
      </peak>
      <peak>
         <mass>633.20322</mass>
         <intensity>16.783</intensity>
         <ion_current>27.997416</ion_current>
         <width>0.545</width>
         <signal_noise_ratio>1.5872539</signal_noise_ratio>
         <quality>1</quality>
      </peak>
      <peak>
         <mass>633.606</mass>
         <intensity>12.584</intensity>
         <ion_current>19.084131</ion_current>
         <width>0.182</width>
         <signal_noise_ratio>1.1882275</signal_noise_ratio>
         <quality>-1</quality>
      </peak>
      <peak>
         <mass>635.59183</mass>
         <intensity>12.584</intensity>
         <ion_current>19.084131</ion_current>
         <width>0.364</width>
         <signal_noise_ratio>1.1866554</signal_noise_ratio>
         <quality>-1</quality>
      </peak>
      <peak>
         <mass>636.244</mass>
         <intensity>12.584</intensity>
         <ion_current>20.936913</ion_current>
         <width>0.637</width>
         <signal_noise_ratio>1.1850874</signal_noise_ratio>
         <quality>-1</quality>
      </peak>
      <peak>
         <mass>636.971</mass>
         <intensity>8.386</intensity>
         <ion_current>13.989533</ion_current>
         <width>0.182</width>
         <signal_noise_ratio>0.78891479</signal_noise_ratio>
         <quality>-1</quality>
      </peak>
      <peak>
         <mass>637.517</mass>
         <intensity>8.386</intensity>
         <ion_current>12.717699</ion_current>
         <width>0.182</width>
         <signal_noise_ratio>0.78891479</signal_noise_ratio>
         <quality>-1</quality>
      </peak>
      <peak>
         <mass>637.699</mass>
         <intensity>8.386</intensity>
         <ion_current>12.717699</ion_current>
         <width>0.182</width>
         <signal_noise_ratio>0.78891479</signal_noise_ratio>
         <quality>-1</quality>
      </peak>
      <peak>
         <mass>641.35975</mass>
         <intensity>12.584</intensity>
         <ion_current>20.99264</ion_current>
         <width>0.273</width>
         <signal_noise_ratio>1.1785728</signal_noise_ratio>
         <quality>-1</quality>
      </peak>
      <peak>
         <mass>641.9285</mass>
         <intensity>8.386</intensity>
         <ion_current>12.717699</ion_current>
         <width>0.273</width>
         <signal_noise_ratio>0.78540301</signal_noise_ratio>
         <quality>-1</quality>
      </peak>
      <peak>
         <mass>643.884</mass>
         <intensity>12.584</intensity>
         <ion_current>18.63474</ion_current>
         <width>0.182</width>
         <signal_noise_ratio>1.1760865</signal_noise_ratio>
         <quality>-1</quality>
      </peak>
      <peak>
         <mass>644.95478</mass>
         <intensity>16.783</intensity>
         <ion_current>21.375688</ion_current>
         <width>1.001</width>
         <signal_noise_ratio>1.5685203</signal_noise_ratio>
         <quality>-1</quality>
      </peak>
      <peak>
         <mass>646.248</mass>
         <intensity>12.584</intensity>
         <ion_current>19.084131</ion_current>
         <width>0.182</width>
         <signal_noise_ratio>1.1743834</signal_noise_ratio>
         <quality>-1</quality>
      </peak>
      <peak>
         <mass>646.53617</mass>
         <intensity>8.386</intensity>
         <ion_current>13.989533</ion_current>
         <width>0.455</width>
         <signal_noise_ratio>0.7826112</signal_noise_ratio>
         <quality>-1</quality>
      </peak>
      <peak>
         <mass>648.29037</mass>
         <intensity>20.981</intensity>
         <ion_current>30.962639</ion_current>
         <width>0.546</width>
         <signal_noise_ratio>1.9539049</signal_noise_ratio>
         <quality>-1</quality>
      </peak>
      <peak>
         <mass>648.86325</mass>
         <intensity>12.584</intensity>
         <ion_current>19.084131</ion_current>
         <width>0.182</width>
         <signal_noise_ratio>1.170684</signal_noise_ratio>
         <quality>-1</quality>
      </peak>
      <peak>
         <mass>650.1044</mass>
         <intensity>12.594</intensity>
         <ion_current>21.009322</ion_current>
         <width>0.273</width>
         <signal_noise_ratio>1.301048</signal_noise_ratio>
         <quality>-1</quality>
      </peak>
      <peak>
         <mass>650.36375</mass>
         <intensity>12.594</intensity>
         <ion_current>16.191282</ion_current>
         <width>0.273</width>
         <signal_noise_ratio>1.301048</signal_noise_ratio>
         <quality>-1</quality>
      </peak>
      <peak>
         <mass>651.796</mass>
         <intensity>16.793</intensity>
         <ion_current>24.89612</ion_current>
         <width>0.182</width>
         <signal_noise_ratio>1.364772</signal_noise_ratio>
         <quality>-1</quality>
      </peak>
      <peak>
         <mass>652.3238</mass>
         <intensity>16.793</intensity>
         <ion_current>25.467245</ion_current>
         <width>0.182</width>
         <signal_noise_ratio>1.4141148</signal_noise_ratio>
         <quality>-1</quality>
      </peak>
      <peak>
         <mass>652.615</mass>
         <intensity>16.793</intensity>
         <ion_current>20.714005</ion_current>
         <width>0.182</width>
         <signal_noise_ratio>1.4610448</signal_noise_ratio>
         <quality>-1</quality>
      </peak>
      <peak>
         <mass>654.707</mass>
         <intensity>12.594</intensity>
         <ion_current>21.009322</ion_current>
         <width>0.182</width>
         <signal_noise_ratio>1.0517722</signal_noise_ratio>
         <quality>-1</quality>
      </peak>
      <peak>
         <mass>656.01792</mass>
         <intensity>12.594</intensity>
         <ion_current>19.099296</ion_current>
         <width>1.001</width>
         <signal_noise_ratio>1.060523</signal_noise_ratio>
         <quality>-1</quality>
      </peak>
      <peak>
         <mass>656.75845</mass>
         <intensity>20.991</intensity>
         <ion_current>31.833676</ion_current>
         <width>0.454</width>
         <signal_noise_ratio>1.7676225</signal_noise_ratio>
         <quality>-1</quality>
      </peak>
      <peak>
         <mass>657.4168</mass>
         <intensity>8.396</intensity>
         <ion_current>12.732864</ion_current>
         <width>0.364</width>
         <signal_noise_ratio>0.70701531</signal_noise_ratio>
         <quality>-1</quality>
      </peak>
      <peak>
         <mass>657.981</mass>
         <intensity>12.594</intensity>
         <ion_current>19.099296</ion_current>
         <width>0.182</width>
         <signal_noise_ratio>1.060523</signal_noise_ratio>
         <quality>-1</quality>
      </peak>
      <peak>
         <mass>658.163</mass>
         <intensity>8.396</intensity>
         <ion_current>14.006215</ion_current>
         <width>0.182</width>
         <signal_noise_ratio>0.70701531</signal_noise_ratio>
         <quality>-1</quality>
      </peak>
      <peak>
         <mass>658.745</mass>
         <intensity>12.594</intensity>
         <ion_current>19.099296</ion_current>
         <width>0.272</width>
         <signal_noise_ratio>1.060523</signal_noise_ratio>
         <quality>-1</quality>
      </peak>
      <peak>
         <mass>659.527</mass>
         <intensity>12.594</intensity>
         <ion_current>21.009322</ion_current>
         <width>0.182</width>
         <signal_noise_ratio>1.060523</signal_noise_ratio>
         <quality>-1</quality>
      </peak>
      <peak>
         <mass>660.28533</mass>
         <intensity>8.396</intensity>
         <ion_current>12.732864</ion_current>
         <width>0.273</width>
         <signal_noise_ratio>0.70701531</signal_noise_ratio>
         <quality>-1</quality>
      </peak>
      <peak>
         <mass>661.034</mass>
         <intensity>8.396</intensity>
         <ion_current>14.006215</ion_current>
         <width>0.455</width>
         <signal_noise_ratio>0.70701531</signal_noise_ratio>
         <quality>-1</quality>
      </peak>
      <peak>
         <mass>663.36</mass>
         <intensity>12.594</intensity>
         <ion_current>21.009322</ion_current>
         <width>0.455</width>
         <signal_noise_ratio>1.060523</signal_noise_ratio>
         <quality>1</quality>
      </peak>
      <peak>
         <mass>663.893</mass>
         <intensity>16.793</intensity>
         <ion_current>25.259912</ion_current>
         <width>0.182</width>
         <signal_noise_ratio>1.4141148</signal_noise_ratio>
         <quality>-1</quality>
      </peak>
      <peak>
         <mass>665.0386</mass>
         <intensity>12.594</intensity>
         <ion_current>21.009322</ion_current>
         <width>0.364</width>
         <signal_noise_ratio>1.060523</signal_noise_ratio>
         <quality>-1</quality>
      </peak>
      <peak>
         <mass>665.712</mass>
         <intensity>12.594</intensity>
         <ion_current>19.099296</ion_current>
         <width>0.182</width>
         <signal_noise_ratio>1.060523</signal_noise_ratio>
         <quality>-1</quality>
      </peak>
      <peak>
         <mass>667.09117</mass>
         <intensity>12.594</intensity>
         <ion_current>17.150295</ion_current>
         <width>0.182</width>
         <signal_noise_ratio>1.060523</signal_noise_ratio>
         <quality>-1</quality>
      </peak>
      <peak>
         <mass>668.70289</mass>
         <intensity>16.793</intensity>
         <ion_current>28.014098</ion_current>
         <width>0.455</width>
         <signal_noise_ratio>1.4141148</signal_noise_ratio>
         <quality>1</quality>
      </peak>
      <peak>
         <mass>669.077</mass>
         <intensity>16.793</intensity>
         <ion_current>25.467245</ion_current>
         <width>0.182</width>
         <signal_noise_ratio>1.4141148</signal_noise_ratio>
         <quality>-1</quality>
      </peak>
      <peak>
         <mass>670.35</mass>
         <intensity>12.594</intensity>
         <ion_current>19.099296</ion_current>
         <width>0.182</width>
         <signal_noise_ratio>1.060523</signal_noise_ratio>
         <quality>-1</quality>
      </peak>
      <peak>
         <mass>672.13069</mass>
         <intensity>41.982</intensity>
         <ion_current>60.285002</ion_current>
         <width>0.819</width>
         <signal_noise_ratio>3.535245</signal_noise_ratio>
         <quality>1</quality>
      </peak>
      <peak>
         <mass>673.53333</mass>
         <intensity>16.793</intensity>
         <ion_current>28.014098</ion_current>
         <width>0.636</width>
         <signal_noise_ratio>1.4141148</signal_noise_ratio>
         <quality>-1</quality>
      </peak>
      <peak>
         <mass>675.096</mass>
         <intensity>16.793</intensity>
         <ion_current>26.135659</ion_current>
         <width>0.636</width>
         <signal_noise_ratio>1.4141148</signal_noise_ratio>
         <quality>-1</quality>
      </peak>
      <peak>
         <mass>675.7706</mass>
         <intensity>12.594</intensity>
         <ion_current>19.600577</ion_current>
         <width>0.273</width>
         <signal_noise_ratio>1.060523</signal_noise_ratio>
         <quality>1</quality>
      </peak>
      <peak>
         <mass>678.081</mass>
         <intensity>12.594</intensity>
         <ion_current>21.435846</ion_current>
         <width>0.182</width>
         <signal_noise_ratio>1.060523</signal_noise_ratio>
         <quality>-1</quality>
      </peak>
      <peak>
         <mass>678.59653</mass>
         <intensity>12.594</intensity>
         <ion_current>19.600577</ion_current>
         <width>0.818</width>
         <signal_noise_ratio>1.060523</signal_noise_ratio>
         <quality>-1</quality>
      </peak>
      <peak>
         <mass>680.537</mass>
         <intensity>12.594</intensity>
         <ion_current>19.600577</ion_current>
         <width>0.182</width>
         <signal_noise_ratio>1.060523</signal_noise_ratio>
         <quality>-1</quality>
      </peak>
      <peak>
         <mass>681.24694</mass>
         <intensity>20.991</intensity>
         <ion_current>35.936277</ion_current>
         <width>0.728</width>
         <signal_noise_ratio>1.7676225</signal_noise_ratio>
         <quality>-1</quality>
      </peak>
      <peak>
         <mass>683.356</mass>
         <intensity>8.396</intensity>
         <ion_current>13.067051</ion_current>
         <width>0.182</width>
         <signal_noise_ratio>0.70701531</signal_noise_ratio>
         <quality>-1</quality>
      </peak>
      <peak>
         <mass>683.811</mass>
         <intensity>12.594</intensity>
         <ion_current>21.560739</ion_current>
         <width>0.182</width>
         <signal_noise_ratio>1.060523</signal_noise_ratio>
         <quality>-1</quality>
      </peak>
      <peak>
         <mass>686.06836</mass>
         <intensity>20.991</intensity>
         <ion_current>35.936277</ion_current>
         <width>1</width>
         <signal_noise_ratio>1.7676225</signal_noise_ratio>
         <quality>1</quality>
      </peak>
      <peak>
         <mass>686.64517</mass>
         <intensity>12.594</intensity>
         <ion_current>19.216135</ion_current>
         <width>0.182</width>
         <signal_noise_ratio>1.060523</signal_noise_ratio>
         <quality>-1</quality>
      </peak>
      <peak>
         <mass>687.74475</mass>
         <intensity>16.793</intensity>
         <ion_current>20.877751</ion_current>
         <width>0.546</width>
         <signal_noise_ratio>1.4141148</signal_noise_ratio>
         <quality>-1</quality>
      </peak>
      <peak>
         <mass>689.177</mass>
         <intensity>8.396</intensity>
         <ion_current>13.067051</ion_current>
         <width>0.182</width>
         <signal_noise_ratio>0.70701531</signal_noise_ratio>
         <quality>-1</quality>
      </peak>
      <peak>
         <mass>689.51825</mass>
         <intensity>12.594</intensity>
         <ion_current>18.94677</ion_current>
         <width>0.273</width>
         <signal_noise_ratio>1.060523</signal_noise_ratio>
         <quality>1</quality>
      </peak>
      <peak>
         <mass>690.41967</mass>
         <intensity>29.387</intensity>
         <ion_current>43.671659</ion_current>
         <width>0.273</width>
         <signal_noise_ratio>2.4746378</signal_noise_ratio>
         <quality>1</quality>
      </peak>
      <peak>
         <mass>691.07183</mass>
         <intensity>20.991</intensity>
         <ion_current>32.778086</ion_current>
         <width>0.182</width>
         <signal_noise_ratio>1.7676225</signal_noise_ratio>
         <quality>-1</quality>
      </peak>
      <peak>
         <mass>692.79225</mass>
         <intensity>8.396</intensity>
         <ion_current>13.067051</ion_current>
         <width>0.546</width>
         <signal_noise_ratio>0.70701531</signal_noise_ratio>
         <quality>-1</quality>
      </peak>
      <peak>
         <mass>693.3792</mass>
         <intensity>8.396</intensity>
         <ion_current>13.067051</ion_current>
         <width>0.273</width>
         <signal_noise_ratio>0.70701531</signal_noise_ratio>
         <quality>-1</quality>
      </peak>
      <peak>
         <mass>694.15878</mass>
         <intensity>12.594</intensity>
         <ion_current>19.600577</ion_current>
         <width>0.819</width>
         <signal_noise_ratio>1.060523</signal_noise_ratio>
         <quality>-1</quality>
      </peak>
      <peak>
         <mass>694.634</mass>
         <intensity>12.594</intensity>
         <ion_current>19.600577</ion_current>
         <width>0.182</width>
         <signal_noise_ratio>1.060523</signal_noise_ratio>
         <quality>-1</quality>
      </peak>
      <peak>
         <mass>694.83117</mass>
         <intensity>12.594</intensity>
         <ion_current>19.600577</ion_current>
         <width>0.182</width>
         <signal_noise_ratio>1.060523</signal_noise_ratio>
         <quality>-1</quality>
      </peak>
      <peak>
         <mass>696.34178</mass>
         <intensity>46.18</intensity>
         <ion_current>71.227143</ion_current>
         <width>0.273</width>
         <signal_noise_ratio>3.8887526</signal_noise_ratio>
         <quality>1</quality>
      </peak>
      <peak>
         <mass>696.56675</mass>
         <intensity>12.594</intensity>
         <ion_current>21.560739</ion_current>
         <width>0.273</width>
         <signal_noise_ratio>1.060523</signal_noise_ratio>
         <quality>-1</quality>
      </peak>
      <peak>
         <mass>696.999</mass>
         <intensity>8.396</intensity>
         <ion_current>14.373826</ion_current>
         <width>0.182</width>
         <signal_noise_ratio>0.70701531</signal_noise_ratio>
         <quality>-1</quality>
      </peak>
      <peak>
         <mass>699.40344</mass>
         <intensity>16.793</intensity>
         <ion_current>26.135659</ion_current>
         <width>0.273</width>
         <signal_noise_ratio>1.4141148</signal_noise_ratio>
         <quality>-1</quality>
      </peak>
   </peak_list>
</pepex3>
