# Supplementary material for: NITPICK: peak identification for mass spectrometry data
Source: BMC Bioinformatics. 2008 Aug 28;9:355. doi: 10.1186/1471-2105-9-355 (PMC2655099; doi:10.1186/1471-2105-9-355)
Supplement: Additional file 4 — A zip-folder containing all pepex results on the simulated data. [file 1471-2105-9-355-S4.zip › pepex_simulation_results/thresh05/SNR5/preSNR5_14_pepex.xml]

<?xml version="1.0" encoding="iso-8859-1"?>
<pepex3>
   <version>3.0.0</version>
   <registered_to>Unregistered</registered_to>
   <parameters>
      <parameter_file>pepex_input.xml</parameter_file>
      <input_data_file>spectrum.data</input_data_file>
      <output_data_file>pepex_output.xml</output_data_file>
      <noise_model>mean_value</noise_model>
      <signal_noise_ratio>.5</signal_noise_ratio>
      <tuning_power>2</tuning_power>
      <tuning>2</tuning>
      <small_omega>1.0</small_omega>
      <big_omega>20</big_omega>
      <peak_finding_model>pepex3</peak_finding_model>
      <supporting_slopes>2</supporting_slopes>
      <peak_fitting_model>centroid</peak_fitting_model>
      <clustering_model>simple</clustering_model>
      <min_cluster_distance>0.8</min_cluster_distance>
      <max_cluster_distance>1.2</max_cluster_distance>
      <no_single_above_mass>1500.0</no_single_above_mass>
      <deisotoping_model>quadratic</deisotoping_model>
      <isotope_distrib_file>/usr/local/piums/kd_0_to_10</isotope_distrib_file>
      <overflow>30000</overflow>
   </parameters>
   <pepex3_status>
      <status>ok</status>
      <message></message>
      <supporting_slopes>2</supporting_slopes>
      <minimum_mass>500</minimum_mass>
      <maximum_mass>700</maximum_mass>
      <small_omega>1</small_omega>
      <big_omega>20</big_omega>
      <peak_masses_with_hydrogen>true</peak_masses_with_hydrogen>
      <date_created>21:57:47, 26 Jul, 2007</date_created>
   </pepex3_status>
   <peak_list>
      <peak>
         <mass>500.728</mass>
         <intensity>12.275</intensity>
         <ion_current>17.078741</ion_current>
         <width>0.364</width>
         <signal_noise_ratio>1.0527141</signal_noise_ratio>
         <quality>-1</quality>
      </peak>
      <peak>
         <mass>501</mass>
         <intensity>16.367</intensity>
         <ion_current>22.683483</ion_current>
         <width>0.181</width>
         <signal_noise_ratio>1.4036474</signal_noise_ratio>
         <quality>-1</quality>
      </peak>
      <peak>
         <mass>501.364</mass>
         <intensity>12.275</intensity>
         <ion_current>18.786688</ion_current>
         <width>0.182</width>
         <signal_noise_ratio>1.0527141</signal_noise_ratio>
         <quality>-1</quality>
      </peak>
      <peak>
         <mass>501.8008</mass>
         <intensity>16.367</intensity>
         <ion_current>17.65691</ion_current>
         <width>0.182</width>
         <signal_noise_ratio>1.4940479</signal_noise_ratio>
         <quality>-1</quality>
      </peak>
      <peak>
         <mass>504.058</mass>
         <intensity>12.275</intensity>
         <ion_current>18.786688</ion_current>
         <width>0.91</width>
         <signal_noise_ratio>1.1130545</signal_noise_ratio>
         <quality>-1</quality>
      </peak>
      <peak>
         <mass>504.6155</mass>
         <intensity>12.275</intensity>
         <ion_current>17.078741</ion_current>
         <width>0.181</width>
         <signal_noise_ratio>1.1451646</signal_noise_ratio>
         <quality>-1</quality>
      </peak>
      <peak>
         <mass>506.821</mass>
         <intensity>8.183</intensity>
         <ion_current>11.385364</ion_current>
         <width>0.182</width>
         <signal_noise_ratio>0.763412</signal_noise_ratio>
         <quality>-1</quality>
      </peak>
      <peak>
         <mass>507.60966</mass>
         <intensity>12.275</intensity>
         <ion_current>17.078741</ion_current>
         <width>1.183</width>
         <signal_noise_ratio>1.1758217</signal_noise_ratio>
         <quality>-1</quality>
      </peak>
      <peak>
         <mass>508.89025</mass>
         <intensity>20.458</intensity>
         <ion_current>30.828184</ion_current>
         <width>0.819</width>
         <signal_noise_ratio>1.9487216</signal_noise_ratio>
         <quality>-1</quality>
      </peak>
      <peak>
         <mass>509.459</mass>
         <intensity>8.183</intensity>
         <ion_current>11.385364</ion_current>
         <width>0.182</width>
         <signal_noise_ratio>0.77946959</signal_noise_ratio>
         <quality>-1</quality>
      </peak>
      <peak>
         <mass>510.09525</mass>
         <intensity>8.183</intensity>
         <ion_current>12.523949</ion_current>
         <width>0.272</width>
         <signal_noise_ratio>0.79516382</signal_noise_ratio>
         <quality>-1</quality>
      </peak>
      <peak>
         <mass>512.12633</mass>
         <intensity>12.275</intensity>
         <ion_current>16.177949</ion_current>
         <width>0.273</width>
         <signal_noise_ratio>1.1927943</signal_noise_ratio>
         <quality>1</quality>
      </peak>
      <peak>
         <mass>512.71025</mass>
         <intensity>8.183</intensity>
         <ion_current>11.385364</ion_current>
         <width>0.364</width>
         <signal_noise_ratio>0.79516382</signal_noise_ratio>
         <quality>-1</quality>
      </peak>
      <peak>
         <mass>513.006</mass>
         <intensity>12.275</intensity>
         <ion_current>14.174887</ion_current>
         <width>0.182</width>
         <signal_noise_ratio>1.1927943</signal_noise_ratio>
         <quality>-1</quality>
      </peak>
      <peak>
         <mass>513.24867</mass>
         <intensity>16.367</intensity>
         <ion_current>22.772119</ion_current>
         <width>0.273</width>
         <signal_noise_ratio>1.5904248</signal_noise_ratio>
         <quality>1</quality>
      </peak>
      <peak>
         <mass>514.88567</mass>
         <intensity>12.275</intensity>
         <ion_current>16.033776</ion_current>
         <width>0.637</width>
         <signal_noise_ratio>1.1907848</signal_noise_ratio>
         <quality>-1</quality>
      </peak>
      <peak>
         <mass>516.83358</mass>
         <intensity>16.367</intensity>
         <ion_current>22.772119</ion_current>
         <width>0.637</width>
         <signal_noise_ratio>1.5773278</signal_noise_ratio>
         <quality>-1</quality>
      </peak>
      <peak>
         <mass>518.33</mass>
         <intensity>16.367</intensity>
         <ion_current>24.065546</ion_current>
         <width>1.183</width>
         <signal_noise_ratio>1.5773278</signal_noise_ratio>
         <quality>-1</quality>
      </peak>
      <peak>
         <mass>519.9817</mass>
         <intensity>16.367</intensity>
         <ion_current>22.772119</ion_current>
         <width>0.637</width>
         <signal_noise_ratio>1.5789107</signal_noise_ratio>
         <quality>-1</quality>
      </peak>
      <peak>
         <mass>520.702</mass>
         <intensity>12.275</intensity>
         <ion_current>18.786688</ion_current>
         <width>0.728</width>
         <signal_noise_ratio>1.1841589</signal_noise_ratio>
         <quality>-1</quality>
      </peak>
      <peak>
         <mass>521.4094</mass>
         <intensity>12.275</intensity>
         <ion_current>17.078741</ion_current>
         <width>0.273</width>
         <signal_noise_ratio>1.1841589</signal_noise_ratio>
         <quality>-1</quality>
      </peak>
      <peak>
         <mass>522.192</mass>
         <intensity>8.183</intensity>
         <ion_current>11.385364</ion_current>
         <width>0.182</width>
         <signal_noise_ratio>0.74045825</signal_noise_ratio>
         <quality>-1</quality>
      </peak>
      <peak>
         <mass>523.842</mass>
         <intensity>12.275</intensity>
         <ion_current>18.786688</ion_current>
         <width>0.455</width>
         <signal_noise_ratio>1.1107326</signal_noise_ratio>
         <quality>-1</quality>
      </peak>
      <peak>
         <mass>524.31585</mass>
         <intensity>49.1</intensity>
         <ion_current>71.436614</ion_current>
         <width>0.546</width>
         <signal_noise_ratio>4.4429305</signal_noise_ratio>
         <quality>1</quality>
      </peak>
      <peak>
         <mass>525.934</mass>
         <intensity>12.275</intensity>
         <ion_current>18.238812</ion_current>
         <width>0.819</width>
         <signal_noise_ratio>1.0678766</signal_noise_ratio>
         <quality>-1</quality>
      </peak>
      <peak>
         <mass>526.52766</mass>
         <intensity>8.183</intensity>
         <ion_current>12.877175</ion_current>
         <width>0.181</width>
         <signal_noise_ratio>0.71188875</signal_noise_ratio>
         <quality>-1</quality>
      </peak>
      <peak>
         <mass>528.9038</mass>
         <intensity>16.367</intensity>
         <ion_current>23.910345</ion_current>
         <width>0.455</width>
         <signal_noise_ratio>1.3727537</signal_noise_ratio>
         <quality>-1</quality>
      </peak>
      <peak>
         <mass>529.377</mass>
         <intensity>8.183</intensity>
         <ion_current>11.706475</ion_current>
         <width>0.182</width>
         <signal_noise_ratio>0.68633493</signal_noise_ratio>
         <quality>-1</quality>
      </peak>
      <peak>
         <mass>529.559</mass>
         <intensity>8.183</intensity>
         <ion_current>11.706475</ion_current>
         <width>0.182</width>
         <signal_noise_ratio>0.68633493</signal_noise_ratio>
         <quality>-1</quality>
      </peak>
      <peak>
         <mass>530.05434</mass>
         <intensity>16.367</intensity>
         <ion_current>24.667261</ion_current>
         <width>0.545</width>
         <signal_noise_ratio>1.3727537</signal_noise_ratio>
         <quality>1</quality>
      </peak>
      <peak>
         <mass>531.937</mass>
         <intensity>12.275</intensity>
         <ion_current>19.235961</ion_current>
         <width>0.454</width>
         <signal_noise_ratio>1.0390577</signal_noise_ratio>
         <quality>-1</quality>
      </peak>
      <peak>
         <mass>532.469</mass>
         <intensity>12.275</intensity>
         <ion_current>19.31655</ion_current>
         <width>0.182</width>
         <signal_noise_ratio>1.0390577</signal_noise_ratio>
         <quality>-1</quality>
      </peak>
      <peak>
         <mass>533.7976</mass>
         <intensity>12.275</intensity>
         <ion_current>19.31655</ion_current>
         <width>0.273</width>
         <signal_noise_ratio>1.0390577</signal_noise_ratio>
         <quality>1</quality>
      </peak>
      <peak>
         <mass>534.288</mass>
         <intensity>28.642</intensity>
         <ion_current>39.548935</ion_current>
         <width>0.364</width>
         <signal_noise_ratio>2.4022981</signal_noise_ratio>
         <quality>1</quality>
      </peak>
      <peak>
         <mass>535.75658</mass>
         <intensity>8.183</intensity>
         <ion_current>11.706475</ion_current>
         <width>0.636</width>
         <signal_noise_ratio>0.69200677</signal_noise_ratio>
         <quality>-1</quality>
      </peak>
      <peak>
         <mass>536.328</mass>
         <intensity>16.367</intensity>
         <ion_current>23.414381</ion_current>
         <width>0.273</width>
         <signal_noise_ratio>1.3872834</signal_noise_ratio>
         <quality>1</quality>
      </peak>
      <peak>
         <mass>537.108</mass>
         <intensity>8.183</intensity>
         <ion_current>12.877175</ion_current>
         <width>0.182</width>
         <signal_noise_ratio>0.69359932</signal_noise_ratio>
         <quality>-1</quality>
      </peak>
      <peak>
         <mass>537.563</mass>
         <intensity>12.275</intensity>
         <ion_current>19.31655</ion_current>
         <width>0.181</width>
         <signal_noise_ratio>1.0404414</signal_noise_ratio>
         <quality>-1</quality>
      </peak>
      <peak>
         <mass>539.0908</mass>
         <intensity>16.367</intensity>
         <ion_current>23.758852</ion_current>
         <width>0.182</width>
         <signal_noise_ratio>1.3992094</signal_noise_ratio>
         <quality>-1</quality>
      </peak>
      <peak>
         <mass>539.5266</mass>
         <intensity>12.275</intensity>
         <ion_current>18.780356</ion_current>
         <width>0.363</width>
         <signal_noise_ratio>1.0493857</signal_noise_ratio>
         <quality>-1</quality>
      </peak>
      <peak>
         <mass>541.837</mass>
         <intensity>12.275</intensity>
         <ion_current>19.31655</ion_current>
         <width>0.182</width>
         <signal_noise_ratio>1.3754231</signal_noise_ratio>
         <quality>-1</quality>
      </peak>
      <peak>
         <mass>543.44366</mass>
         <intensity>16.367</intensity>
         <ion_current>24.640682</ion_current>
         <width>0.546</width>
         <signal_noise_ratio>1.8339348</signal_noise_ratio>
         <quality>-1</quality>
      </peak>
      <peak>
         <mass>544.0382</mass>
         <intensity>12.275</intensity>
         <ion_current>16.134554</ion_current>
         <width>0.546</width>
         <signal_noise_ratio>1.3754231</signal_noise_ratio>
         <quality>-1</quality>
      </peak>
      <peak>
         <mass>544.748</mass>
         <intensity>12.275</intensity>
         <ion_current>17.560451</ion_current>
         <width>0.182</width>
         <signal_noise_ratio>1.3754231</signal_noise_ratio>
         <quality>-1</quality>
      </peak>
      <peak>
         <mass>545.6115</mass>
         <intensity>16.367</intensity>
         <ion_current>17.943474</ion_current>
         <width>0.455</width>
         <signal_noise_ratio>1.8339348</signal_noise_ratio>
         <quality>-1</quality>
      </peak>
      <peak>
         <mass>546.05133</mass>
         <intensity>12.275</intensity>
         <ion_current>19.31655</ion_current>
         <width>0.273</width>
         <signal_noise_ratio>1.4252392</signal_noise_ratio>
         <quality>1</quality>
      </peak>
      <peak>
         <mass>546.294</mass>
         <intensity>8.183</intensity>
         <ion_current>12.877175</ion_current>
         <width>0.182</width>
         <signal_noise_ratio>0.95012075</signal_noise_ratio>
         <quality>-1</quality>
      </peak>
      <peak>
         <mass>547.658</mass>
         <intensity>12.275</intensity>
         <ion_current>17.560428</ion_current>
         <width>0.182</width>
         <signal_noise_ratio>1.4705777</signal_noise_ratio>
         <quality>-1</quality>
      </peak>
      <peak>
         <mass>549.08266</mass>
         <intensity>8.183</intensity>
         <ion_current>11.558706</ion_current>
         <width>0.182</width>
         <signal_noise_ratio>0.98034523</signal_noise_ratio>
         <quality>-1</quality>
      </peak>
      <peak>
         <mass>549.53766</mass>
         <intensity>8.183</intensity>
         <ion_current>11.706475</ion_current>
         <width>0.182</width>
         <signal_noise_ratio>0.98034523</signal_noise_ratio>
         <quality>-1</quality>
      </peak>
      <peak>
         <mass>549.81066</mass>
         <intensity>8.173</intensity>
         <ion_current>11.692169</ion_current>
         <width>0.182</width>
         <signal_noise_ratio>0.81911532</signal_noise_ratio>
         <quality>-1</quality>
      </peak>
      <peak>
         <mass>551.55246</mass>
         <intensity>8.173</intensity>
         <ion_current>11.692169</ion_current>
         <width>0.728</width>
         <signal_noise_ratio>0.82186044</signal_noise_ratio>
         <quality>-1</quality>
      </peak>
      <peak>
         <mass>553.024</mass>
         <intensity>16.357</intensity>
         <ion_current>25.740188</ion_current>
         <width>1.183</width>
         <signal_noise_ratio>1.6497383</signal_noise_ratio>
         <quality>-1</quality>
      </peak>
      <peak>
         <mass>554.997</mass>
         <intensity>12.265</intensity>
         <ion_current>18.192128</ion_current>
         <width>0.819</width>
         <signal_noise_ratio>1.2469926</signal_noise_ratio>
         <quality>-1</quality>
      </peak>
      <peak>
         <mass>555.5164</mass>
         <intensity>8.173</intensity>
         <ion_current>11.692169</ion_current>
         <width>0.364</width>
         <signal_noise_ratio>0.83095561</signal_noise_ratio>
         <quality>-1</quality>
      </peak>
      <peak>
         <mass>558.182</mass>
         <intensity>12.265</intensity>
         <ion_current>17.33155</ion_current>
         <width>0.364</width>
         <signal_noise_ratio>1.2526962</signal_noise_ratio>
         <quality>-1</quality>
      </peak>
      <peak>
         <mass>558.5174</mass>
         <intensity>12.265</intensity>
         <ion_current>17.320303</ion_current>
         <width>0.273</width>
         <signal_noise_ratio>1.2526962</signal_noise_ratio>
         <quality>-1</quality>
      </peak>
      <peak>
         <mass>558.845</mass>
         <intensity>8.173</intensity>
         <ion_current>11.692169</ion_current>
         <width>0.182</width>
         <signal_noise_ratio>0.8347563</signal_noise_ratio>
         <quality>-1</quality>
      </peak>
      <peak>
         <mass>559.37078</mass>
         <intensity>16.357</intensity>
         <ion_current>21.030836</ion_current>
         <width>0.273</width>
         <signal_noise_ratio>1.6769339</signal_noise_ratio>
         <quality>1</quality>
      </peak>
      <peak>
         <mass>561.18967</mass>
         <intensity>8.173</intensity>
         <ion_current>11.692169</ion_current>
         <width>0.636</width>
         <signal_noise_ratio>0.84330532</signal_noise_ratio>
         <quality>-1</quality>
      </peak>
      <peak>
         <mass>561.90287</mass>
         <intensity>8.173</intensity>
         <ion_current>12.861439</ion_current>
         <width>0.546</width>
         <signal_noise_ratio>0.84631656</signal_noise_ratio>
         <quality>-1</quality>
      </peak>
      <peak>
         <mass>563.25638</mass>
         <intensity>16.357</intensity>
         <ion_current>24.650162</ion_current>
         <width>0.454</width>
         <signal_noise_ratio>1.6937722</signal_noise_ratio>
         <quality>-1</quality>
      </peak>
      <peak>
         <mass>563.60433</mass>
         <intensity>16.357</intensity>
         <ion_current>23.400075</ion_current>
         <width>0.273</width>
         <signal_noise_ratio>1.6937722</signal_noise_ratio>
         <quality>-1</quality>
      </peak>
      <peak>
         <mass>565.29106</mass>
         <intensity>16.357</intensity>
         <ion_current>21.580545</ion_current>
         <width>1.182</width>
         <signal_noise_ratio>1.7091166</signal_noise_ratio>
         <quality>-1</quality>
      </peak>
      <peak>
         <mass>566.1405</mass>
         <intensity>32.723</intensity>
         <ion_current>39.806803</ion_current>
         <width>0.455</width>
         <signal_noise_ratio>3.4291848</signal_noise_ratio>
         <quality>1</quality>
      </peak>
      <peak>
         <mass>566.7762</mass>
         <intensity>8.173</intensity>
         <ion_current>11.692169</ion_current>
         <width>0.273</width>
         <signal_noise_ratio>0.8590656</signal_noise_ratio>
         <quality>-1</quality>
      </peak>
      <peak>
         <mass>567.46401</mass>
         <intensity>12.265</intensity>
         <ion_current>17.546122</ion_current>
         <width>0.91</width>
         <signal_noise_ratio>1.2891765</signal_noise_ratio>
         <quality>-1</quality>
      </peak>
      <peak>
         <mass>568.18266</mass>
         <intensity>8.173</intensity>
         <ion_current>12.861439</ion_current>
         <width>0.364</width>
         <signal_noise_ratio>0.8616652</signal_noise_ratio>
         <quality>-1</quality>
      </peak>
      <peak>
         <mass>570.136</mass>
         <intensity>12.265</intensity>
         <ion_current>16.59674</ion_current>
         <width>0.364</width>
         <signal_noise_ratio>1.3006704</signal_noise_ratio>
         <quality>-1</quality>
      </peak>
      <peak>
         <mass>571.799</mass>
         <intensity>8.173</intensity>
         <ion_current>12.861439</ion_current>
         <width>0.455</width>
         <signal_noise_ratio>0.86919688</signal_noise_ratio>
         <quality>-1</quality>
      </peak>
      <peak>
         <mass>572.1786</mass>
         <intensity>12.265</intensity>
         <ion_current>19.300813</ion_current>
         <width>0.364</width>
         <signal_noise_ratio>1.3043802</signal_noise_ratio>
         <quality>-1</quality>
      </peak>
      <peak>
         <mass>573.68011</mass>
         <intensity>12.265</intensity>
         <ion_current>16.500765</ion_current>
         <width>0.546</width>
         <signal_noise_ratio>1.3133263</signal_noise_ratio>
         <quality>-1</quality>
      </peak>
      <peak>
         <mass>574.3068</mass>
         <intensity>12.265</intensity>
         <ion_current>16.12141</ion_current>
         <width>0.181</width>
         <signal_noise_ratio>1.3182163</signal_noise_ratio>
         <quality>-1</quality>
      </peak>
      <peak>
         <mass>574.79133</mass>
         <intensity>16.357</intensity>
         <ion_current>19.433809</ion_current>
         <width>0.273</width>
         <signal_noise_ratio>1.7645088</signal_noise_ratio>
         <quality>-1</quality>
      </peak>
      <peak>
         <mass>576.216</mass>
         <intensity>8.173</intensity>
         <ion_current>12.024034</ion_current>
         <width>0.181</width>
         <signal_noise_ratio>0.88166107</signal_noise_ratio>
         <quality>-1</quality>
      </peak>
      <peak>
         <mass>576.398</mass>
         <intensity>8.173</intensity>
         <ion_current>13.226495</ion_current>
         <width>0.182</width>
         <signal_noise_ratio>0.88166107</signal_noise_ratio>
         <quality>-1</quality>
      </peak>
      <peak>
         <mass>576.671</mass>
         <intensity>16.357</intensity>
         <ion_current>23.097042</ion_current>
         <width>0.455</width>
         <signal_noise_ratio>1.7645088</signal_noise_ratio>
         <quality>-1</quality>
      </peak>
      <peak>
         <mass>578.035</mass>
         <intensity>8.173</intensity>
         <ion_current>12.024034</ion_current>
         <width>0.181</width>
         <signal_noise_ratio>0.89340399</signal_noise_ratio>
         <quality>-1</quality>
      </peak>
      <peak>
         <mass>579.45814</mass>
         <intensity>12.265</intensity>
         <ion_current>17.880079</ion_current>
         <width>1.091</width>
         <signal_noise_ratio>1.3471387</signal_noise_ratio>
         <quality>1</quality>
      </peak>
      <peak>
         <mass>580.24834</mass>
         <intensity>8.173</intensity>
         <ion_current>13.226495</ion_current>
         <width>0.273</width>
         <signal_noise_ratio>0.89768974</signal_noise_ratio>
         <quality>-1</quality>
      </peak>
      <peak>
         <mass>580.7913</mass>
         <intensity>20.448</intensity>
         <ion_current>30.082889</ion_current>
         <width>0.273</width>
         <signal_noise_ratio>2.2568615</signal_noise_ratio>
         <quality>-1</quality>
      </peak>
      <peak>
         <mass>581.5375</mass>
         <intensity>8.173</intensity>
         <ion_current>12.024034</ion_current>
         <width>0.272</width>
         <signal_noise_ratio>0.90206032</signal_noise_ratio>
         <quality>-1</quality>
      </peak>
      <peak>
         <mass>583.804</mass>
         <intensity>12.265</intensity>
         <ion_current>18.044169</ion_current>
         <width>0.455</width>
         <signal_noise_ratio>1.35459</signal_noise_ratio>
         <quality>1</quality>
      </peak>
      <peak>
         <mass>584.87717</mass>
         <intensity>16.357</intensity>
         <ion_current>17.962907</ion_current>
         <width>1.182</width>
         <signal_noise_ratio>1.806525</signal_noise_ratio>
         <quality>-1</quality>
      </peak>
      <peak>
         <mass>586.403</mass>
         <intensity>16.357</intensity>
         <ion_current>24.064252</ion_current>
         <width>0.182</width>
         <signal_noise_ratio>1.8084775</signal_noise_ratio>
         <quality>-1</quality>
      </peak>
      <peak>
         <mass>586.96179</mass>
         <intensity>8.173</intensity>
         <ion_current>12.024034</ion_current>
         <width>0.909</width>
         <signal_noise_ratio>0.90407607</signal_noise_ratio>
         <quality>-1</quality>
      </peak>
      <peak>
         <mass>588.25234</mass>
         <intensity>8.173</intensity>
         <ion_current>13.226495</ion_current>
         <width>0.273</width>
         <signal_noise_ratio>0.90454368</signal_noise_ratio>
         <quality>-1</quality>
      </peak>
      <peak>
         <mass>588.5678</mass>
         <intensity>8.173</intensity>
         <ion_current>12.024034</ion_current>
         <width>0.364</width>
         <signal_noise_ratio>0.90454368</signal_noise_ratio>
         <quality>-1</quality>
      </peak>
      <peak>
         <mass>589.70734</mass>
         <intensity>12.265</intensity>
         <ion_current>18.044143</ion_current>
         <width>0.728</width>
         <signal_noise_ratio>1.3574242</signal_noise_ratio>
         <quality>-1</quality>
      </peak>
      <peak>
         <mass>591.1138</mass>
         <intensity>20.448</intensity>
         <ion_current>29.622208</ion_current>
         <width>0.455</width>
         <signal_noise_ratio>2.2664966</signal_noise_ratio>
         <quality>-1</quality>
      </peak>
      <peak>
         <mass>591.97375</mass>
         <intensity>16.357</intensity>
         <ion_current>17.304268</ion_current>
         <width>0.364</width>
         <signal_noise_ratio>1.8083655</signal_noise_ratio>
         <quality>1</quality>
      </peak>
      <peak>
         <mass>593.0056</mass>
         <intensity>12.265</intensity>
         <ion_current>16.047372</ion_current>
         <width>0.273</width>
         <signal_noise_ratio>1.3559701</signal_noise_ratio>
         <quality>1</quality>
      </peak>
      <peak>
         <mass>593.224</mass>
         <intensity>8.173</intensity>
         <ion_current>13.226495</ion_current>
         <width>0.182</width>
         <signal_noise_ratio>0.9035747</signal_noise_ratio>
         <quality>-1</quality>
      </peak>
      <peak>
         <mass>593.92166</mass>
         <intensity>12.265</intensity>
         <ion_current>14.301088</ion_current>
         <width>0.273</width>
         <signal_noise_ratio>1.3474625</signal_noise_ratio>
         <quality>-1</quality>
      </peak>
      <peak>
         <mass>596.86207</mass>
         <intensity>12.265</intensity>
         <ion_current>19.848643</ion_current>
         <width>1</width>
         <signal_noise_ratio>1.3383393</signal_noise_ratio>
         <quality>-1</quality>
      </peak>
      <peak>
         <mass>597.47625</mass>
         <intensity>8.173</intensity>
         <ion_current>12.024034</ion_current>
         <width>0.455</width>
         <signal_noise_ratio>0.89182611</signal_noise_ratio>
         <quality>-1</quality>
      </peak>
      <peak>
         <mass>598.16589</mass>
         <intensity>8.173</intensity>
         <ion_current>13.226495</ion_current>
         <width>0.545</width>
         <signal_noise_ratio>0.88590052</signal_noise_ratio>
         <quality>-1</quality>
      </peak>
      <peak>
         <mass>600.08451</mass>
         <intensity>12.265</intensity>
         <ion_current>19.848643</ion_current>
         <width>1.091</width>
         <signal_noise_ratio>1.3188374</signal_noise_ratio>
         <quality>-1</quality>
      </peak>
      <peak>
         <mass>601.683</mass>
         <intensity>8.173</intensity>
         <ion_current>12.024034</ion_current>
         <width>0.182</width>
         <signal_noise_ratio>0.87549935</signal_noise_ratio>
         <quality>-1</quality>
      </peak>
      <peak>
         <mass>601.89434</mass>
         <intensity>8.173</intensity>
         <ion_current>12.024034</ion_current>
         <width>0.272</width>
         <signal_noise_ratio>0.87549935</signal_noise_ratio>
         <quality>-1</quality>
      </peak>
      <peak>
         <mass>603.3837</mass>
         <intensity>16.357</intensity>
         <ion_current>24.064252</ion_current>
         <width>0.273</width>
         <signal_noise_ratio>1.7388166</signal_noise_ratio>
         <quality>1</quality>
      </peak>
      <peak>
         <mass>603.5475</mass>
         <intensity>8.173</intensity>
         <ion_current>13.226495</ion_current>
         <width>0.181</width>
         <signal_noise_ratio>0.86882361</signal_noise_ratio>
         <quality>-1</quality>
      </peak>
      <peak>
         <mass>603.865</mass>
         <intensity>8.173</intensity>
         <ion_current>12.024034</ion_current>
         <width>0.182</width>
         <signal_noise_ratio>0.86546945</signal_noise_ratio>
         <quality>-1</quality>
      </peak>
      <peak>
         <mass>605.321</mass>
         <intensity>16.357</intensity>
         <ion_current>26.025276</ion_current>
         <width>0.182</width>
         <signal_noise_ratio>1.7321037</signal_noise_ratio>
         <quality>-1</quality>
      </peak>
      <peak>
         <mass>607.14</mass>
         <intensity>8.173</intensity>
         <ion_current>13.226495</ion_current>
         <width>0.454</width>
         <signal_noise_ratio>0.85395226</signal_noise_ratio>
         <quality>-1</quality>
      </peak>
      <peak>
         <mass>608.67084</mass>
         <intensity>8.173</intensity>
         <ion_current>12.024034</ion_current>
         <width>0.455</width>
         <signal_noise_ratio>0.84825164</signal_noise_ratio>
         <quality>-1</quality>
      </peak>
      <peak>
         <mass>609.9681</mass>
         <intensity>12.265</intensity>
         <ion_current>18.044143</ion_current>
         <width>0.546</width>
         <signal_noise_ratio>1.2690208</signal_noise_ratio>
         <quality>-1</quality>
      </peak>
      <peak>
         <mass>610.53534</mass>
         <intensity>8.173</intensity>
         <ion_current>12.024034</ion_current>
         <width>0.273</width>
         <signal_noise_ratio>0.8456345</signal_noise_ratio>
         <quality>-1</quality>
      </peak>
      <peak>
         <mass>611.30025</mass>
         <intensity>20.448</intensity>
         <ion_current>30.055111</ion_current>
         <width>0.455</width>
         <signal_noise_ratio>2.1091825</signal_noise_ratio>
         <quality>-1</quality>
      </peak>
      <peak>
         <mass>612.311</mass>
         <intensity>16.357</intensity>
         <ion_current>13.897328</ion_current>
         <width>0.637</width>
         <signal_noise_ratio>1.6844156</signal_noise_ratio>
         <quality>-1</quality>
      </peak>
      <peak>
         <mass>613.583</mass>
         <intensity>12.265</intensity>
         <ion_current>18.044143</ion_current>
         <width>0.819</width>
         <signal_noise_ratio>1.2609463</signal_noise_ratio>
         <quality>-1</quality>
      </peak>
      <peak>
         <mass>614.2704</mass>
         <intensity>16.357</intensity>
         <ion_current>25.243758</ion_current>
         <width>0.546</width>
         <signal_noise_ratio>1.6792238</signal_noise_ratio>
         <quality>-1</quality>
      </peak>
      <peak>
         <mass>614.98375</mass>
         <intensity>12.265</intensity>
         <ion_current>18.044143</ion_current>
         <width>0.273</width>
         <signal_noise_ratio>1.2572758</signal_noise_ratio>
         <quality>-1</quality>
      </peak>
      <peak>
         <mass>616.702</mass>
         <intensity>16.357</intensity>
         <ion_current>24.064252</ion_current>
         <width>0.182</width>
         <signal_noise_ratio>1.6723305</signal_noise_ratio>
         <quality>-1</quality>
      </peak>
      <peak>
         <mass>616.97716</mass>
         <intensity>12.265</intensity>
         <ion_current>18.044143</ion_current>
         <width>0.182</width>
         <signal_noise_ratio>1.2539667</signal_noise_ratio>
         <quality>-1</quality>
      </peak>
      <peak>
         <mass>617.144</mass>
         <intensity>12.265</intensity>
         <ion_current>19.841335</ion_current>
         <width>0.273</width>
         <signal_noise_ratio>1.2539667</signal_noise_ratio>
         <quality>-1</quality>
      </peak>
      <peak>
         <mass>620.236</mass>
         <intensity>8.173</intensity>
         <ion_current>12.024034</ion_current>
         <width>0.181</width>
         <signal_noise_ratio>0.83253127</signal_noise_ratio>
         <quality>-1</quality>
      </peak>
      <peak>
         <mass>621.31194</mass>
         <intensity>12.265</intensity>
         <ion_current>18.044143</ion_current>
         <width>0.728</width>
         <signal_noise_ratio>1.2475795</signal_noise_ratio>
         <quality>-1</quality>
      </peak>
      <peak>
         <mass>621.84366</mass>
         <intensity>8.173</intensity>
         <ion_current>12.024034</ion_current>
         <width>0.182</width>
         <signal_noise_ratio>0.83020654</signal_noise_ratio>
         <quality>-1</quality>
      </peak>
      <peak>
         <mass>623.22078</mass>
         <intensity>77.731</intensity>
         <ion_current>114.35711</ion_current>
         <width>0.728</width>
         <signal_noise_ratio>7.8850365</signal_noise_ratio>
         <quality>1</quality>
      </peak>
      <peak>
         <mass>623.874</mass>
         <intensity>12.265</intensity>
         <ion_current>19.848643</ion_current>
         <width>0.181</width>
         <signal_noise_ratio>1.2424606</signal_noise_ratio>
         <quality>-1</quality>
      </peak>
      <peak>
         <mass>624.30878</mass>
         <intensity>53.181</intensity>
         <ion_current>39.571334</ion_current>
         <width>0.273</width>
         <signal_noise_ratio>5.387305</signal_noise_ratio>
         <quality>1</quality>
      </peak>
      <peak>
         <mass>624.57925</mass>
         <intensity>12.265</intensity>
         <ion_current>19.699085</ion_current>
         <width>0.182</width>
         <signal_noise_ratio>1.2407088</signal_noise_ratio>
         <quality>-1</quality>
      </peak>
      <peak>
         <mass>626.34517</mass>
         <intensity>20.448</intensity>
         <ion_current>31.605592</ion_current>
         <width>0.273</width>
         <signal_noise_ratio>2.0684887</signal_noise_ratio>
         <quality>-1</quality>
      </peak>
      <peak>
         <mass>626.694</mass>
         <intensity>16.357</intensity>
         <ion_current>23.818045</ion_current>
         <width>0.182</width>
         <signal_noise_ratio>1.6499966</signal_noise_ratio>
         <quality>-1</quality>
      </peak>
      <peak>
         <mass>628.61916</mass>
         <intensity>12.265</intensity>
         <ion_current>18.600355</ion_current>
         <width>0.182</width>
         <signal_noise_ratio>1.2335376</signal_noise_ratio>
         <quality>-1</quality>
      </peak>
      <peak>
         <mass>628.838</mass>
         <intensity>12.265</intensity>
         <ion_current>19.848643</ion_current>
         <width>0.364</width>
         <signal_noise_ratio>1.2335376</signal_noise_ratio>
         <quality>-1</quality>
      </peak>
      <peak>
         <mass>630.71875</mass>
         <intensity>12.265</intensity>
         <ion_current>18.600355</ion_current>
         <width>0.273</width>
         <signal_noise_ratio>1.2315784</signal_noise_ratio>
         <quality>-1</quality>
      </peak>
      <peak>
         <mass>631.073</mass>
         <intensity>12.265</intensity>
         <ion_current>18.600355</ion_current>
         <width>0.363</width>
         <signal_noise_ratio>1.2315784</signal_noise_ratio>
         <quality>-1</quality>
      </peak>
      <peak>
         <mass>633.298</mass>
         <intensity>36.815</intensity>
         <ion_current>54.370919</ion_current>
         <width>0.273</width>
         <signal_noise_ratio>3.6824922</signal_noise_ratio>
         <quality>1</quality>
      </peak>
      <peak>
         <mass>633.53775</mass>
         <intensity>12.265</intensity>
         <ion_current>18.600355</ion_current>
         <width>0.182</width>
         <signal_noise_ratio>1.2268306</signal_noise_ratio>
         <quality>-1</quality>
      </peak>
      <peak>
         <mass>633.775</mass>
         <intensity>12.265</intensity>
         <ion_current>20.460484</ion_current>
         <width>0.364</width>
         <signal_noise_ratio>1.2254837</signal_noise_ratio>
         <quality>-1</quality>
      </peak>
      <peak>
         <mass>636.034</mass>
         <intensity>16.357</intensity>
         <ion_current>25.7753</ion_current>
         <width>0.546</width>
         <signal_noise_ratio>1.6325523</signal_noise_ratio>
         <quality>-1</quality>
      </peak>
      <peak>
         <mass>636.70845</mass>
         <intensity>12.265</intensity>
         <ion_current>18.600355</ion_current>
         <width>0.363</width>
         <signal_noise_ratio>1.2207952</signal_noise_ratio>
         <quality>-1</quality>
      </peak>
      <peak>
         <mass>638.22105</mass>
         <intensity>36.815</intensity>
         <ion_current>55.601857</ion_current>
         <width>0.728</width>
         <signal_noise_ratio>3.6584924</signal_noise_ratio>
         <quality>1</quality>
      </peak>
      <peak>
         <mass>638.91513</mass>
         <intensity>12.265</intensity>
         <ion_current>20.460484</ion_current>
         <width>0.455</width>
         <signal_noise_ratio>1.2171237</signal_noise_ratio>
         <quality>-1</quality>
      </peak>
      <peak>
         <mass>639.7</mass>
         <intensity>12.265</intensity>
         <ion_current>18.600355</ion_current>
         <width>0.182</width>
         <signal_noise_ratio>1.2154173</signal_noise_ratio>
         <quality>-1</quality>
      </peak>
      <peak>
         <mass>641.23589</mass>
         <intensity>12.265</intensity>
         <ion_current>20.460484</ion_current>
         <width>0.728</width>
         <signal_noise_ratio>1.2134743</signal_noise_ratio>
         <quality>-1</quality>
      </peak>
      <peak>
         <mass>643.89378</mass>
         <intensity>12.265</intensity>
         <ion_current>20.460484</ion_current>
         <width>0.545</width>
         <signal_noise_ratio>1.2097451</signal_noise_ratio>
         <quality>-1</quality>
      </peak>
      <peak>
         <mass>644.2925</mass>
         <intensity>12.265</intensity>
         <ion_current>18.600355</ion_current>
         <width>0.273</width>
         <signal_noise_ratio>1.2097451</signal_noise_ratio>
         <quality>-1</quality>
      </peak>
      <peak>
         <mass>646.39967</mass>
         <intensity>16.357</intensity>
         <ion_current>27.286762</ion_current>
         <width>0.273</width>
         <signal_noise_ratio>1.6003508</signal_noise_ratio>
         <quality>1</quality>
      </peak>
      <peak>
         <mass>648.899</mass>
         <intensity>12.265</intensity>
         <ion_current>20.460484</ion_current>
         <width>0.91</width>
         <signal_noise_ratio>1.1935735</signal_noise_ratio>
         <quality>-1</quality>
      </peak>
      <peak>
         <mass>650.523</mass>
         <intensity>12.265</intensity>
         <ion_current>18.600355</ion_current>
         <width>0.182</width>
         <signal_noise_ratio>1.1935735</signal_noise_ratio>
         <quality>-1</quality>
      </peak>
      <peak>
         <mass>651.72775</mass>
         <intensity>12.275</intensity>
         <ion_current>18.61552</ion_current>
         <width>0.546</width>
         <signal_noise_ratio>1.0235333</signal_noise_ratio>
         <quality>-1</quality>
      </peak>
      <peak>
         <mass>652.41783</mass>
         <intensity>20.458</intensity>
         <ion_current>34.128054</ion_current>
         <width>0.182</width>
         <signal_noise_ratio>1.7058611</signal_noise_ratio>
         <quality>-1</quality>
      </peak>
      <peak>
         <mass>654.85867</mass>
         <intensity>12.275</intensity>
         <ion_current>20.477166</ion_current>
         <width>0.363</width>
         <signal_noise_ratio>0.97433669</signal_noise_ratio>
         <quality>-1</quality>
      </peak>
      <peak>
         <mass>656.36675</mass>
         <intensity>12.275</intensity>
         <ion_current>20.477166</ion_current>
         <width>0.273</width>
         <signal_noise_ratio>1.0043646</signal_noise_ratio>
         <quality>-1</quality>
      </peak>
      <peak>
         <mass>657.96078</mass>
         <intensity>20.458</intensity>
         <ion_current>33.089779</ion_current>
         <width>0.364</width>
         <signal_noise_ratio>1.826209</signal_noise_ratio>
         <quality>1</quality>
      </peak>
      <peak>
         <mass>660.02101</mass>
         <intensity>16.367</intensity>
         <ion_current>21.742593</ion_current>
         <width>1.092</width>
         <signal_noise_ratio>1.4610207</signal_noise_ratio>
         <quality>-1</quality>
      </peak>
      <peak>
         <mass>661.879</mass>
         <intensity>12.275</intensity>
         <ion_current>20.477166</ion_current>
         <width>0.364</width>
         <signal_noise_ratio>1.0957432</signal_noise_ratio>
         <quality>-1</quality>
      </peak>
      <peak>
         <mass>662.2196</mass>
         <intensity>12.275</intensity>
         <ion_current>18.249223</ion_current>
         <width>0.273</width>
         <signal_noise_ratio>1.0957432</signal_noise_ratio>
         <quality>1</quality>
      </peak>
      <peak>
         <mass>662.50525</mass>
         <intensity>8.183</intensity>
         <ion_current>13.650888</ion_current>
         <width>0.363</width>
         <signal_noise_ratio>0.73046573</signal_noise_ratio>
         <quality>-1</quality>
      </peak>
      <peak>
         <mass>663.256</mass>
         <intensity>16.367</intensity>
         <ion_current>20.501518</ion_current>
         <width>0.182</width>
         <signal_noise_ratio>1.4610207</signal_noise_ratio>
         <quality>-1</quality>
      </peak>
      <peak>
         <mass>664.459</mass>
         <intensity>16.367</intensity>
         <ion_current>23.554828</ion_current>
         <width>0.545</width>
         <signal_noise_ratio>1.4610207</signal_noise_ratio>
         <quality>-1</quality>
      </peak>
      <peak>
         <mass>665.87125</mass>
         <intensity>8.183</intensity>
         <ion_current>13.650888</ion_current>
         <width>0.363</width>
         <signal_noise_ratio>0.73046573</signal_noise_ratio>
         <quality>-1</quality>
      </peak>
      <peak>
         <mass>668.258</mass>
         <intensity>16.367</intensity>
         <ion_current>24.810598</ion_current>
         <width>0.182</width>
         <signal_noise_ratio>1.4610207</signal_noise_ratio>
         <quality>-1</quality>
      </peak>
      <peak>
         <mass>668.622</mass>
         <intensity>16.367</intensity>
         <ion_current>27.303444</ion_current>
         <width>0.182</width>
         <signal_noise_ratio>1.4610207</signal_noise_ratio>
         <quality>-1</quality>
      </peak>
      <peak>
         <mass>670.3045</mass>
         <intensity>12.275</intensity>
         <ion_current>20.477166</ion_current>
         <width>0.273</width>
         <signal_noise_ratio>1.0957432</signal_noise_ratio>
         <quality>-1</quality>
      </peak>
      <peak>
         <mass>674.36413</mass>
         <intensity>12.275</intensity>
         <ion_current>20.477166</ion_current>
         <width>0.819</width>
         <signal_noise_ratio>1.0957432</signal_noise_ratio>
         <quality>1</quality>
      </peak>
      <peak>
         <mass>675.625</mass>
         <intensity>8.183</intensity>
         <ion_current>14.009173</ion_current>
         <width>0.182</width>
         <signal_noise_ratio>0.73046573</signal_noise_ratio>
         <quality>-1</quality>
      </peak>
      <peak>
         <mass>676.34473</mass>
         <intensity>40.917</intensity>
         <ion_current>60.226625</ion_current>
         <width>0.182</width>
         <signal_noise_ratio>3.6525072</signal_noise_ratio>
         <quality>-1</quality>
      </peak>
      <peak>
         <mass>677.35869</mass>
         <intensity>53.191</intensity>
         <ion_current>57.699176</ion_current>
         <width>0.182</width>
         <signal_noise_ratio>4.7481611</signal_noise_ratio>
         <quality>-1</quality>
      </peak>
      <peak>
         <mass>677.99</mass>
         <intensity>8.183</intensity>
         <ion_current>12.73555</ion_current>
         <width>0.182</width>
         <signal_noise_ratio>0.73046573</signal_noise_ratio>
         <quality>-1</quality>
      </peak>
      <peak>
         <mass>679.4268</mass>
         <intensity>16.367</intensity>
         <ion_current>18.568089</ion_current>
         <width>0.182</width>
         <signal_noise_ratio>1.4610207</signal_noise_ratio>
         <quality>-1</quality>
      </peak>
      <peak>
         <mass>680.21437</mass>
         <intensity>24.55</intensity>
         <ion_current>37.473155</ion_current>
         <width>1.001</width>
         <signal_noise_ratio>2.1914864</signal_noise_ratio>
         <quality>-1</quality>
      </peak>
      <peak>
         <mass>680.991</mass>
         <intensity>8.183</intensity>
         <ion_current>14.009173</ion_current>
         <width>0.182</width>
         <signal_noise_ratio>0.73046573</signal_noise_ratio>
         <quality>-1</quality>
      </peak>
      <peak>
         <mass>681.537</mass>
         <intensity>12.275</intensity>
         <ion_current>19.104104</ion_current>
         <width>0.182</width>
         <signal_noise_ratio>1.0957432</signal_noise_ratio>
         <quality>-1</quality>
      </peak>
      <peak>
         <mass>684.1841</mass>
         <intensity>12.275</intensity>
         <ion_current>19.104104</ion_current>
         <width>0.545</width>
         <signal_noise_ratio>1.0957432</signal_noise_ratio>
         <quality>-1</quality>
      </peak>
      <peak>
         <mass>684.7564</mass>
         <intensity>8.183</intensity>
         <ion_current>12.73555</ion_current>
         <width>0.364</width>
         <signal_noise_ratio>0.73046573</signal_noise_ratio>
         <quality>-1</quality>
      </peak>
      <peak>
         <mass>686.1211</mass>
         <intensity>8.183</intensity>
         <ion_current>14.009173</ion_current>
         <width>0.636</width>
         <signal_noise_ratio>0.73046573</signal_noise_ratio>
         <quality>-1</quality>
      </peak>
      <peak>
         <mass>686.63</mass>
         <intensity>12.275</intensity>
         <ion_current>20.89271</ion_current>
         <width>0.455</width>
         <signal_noise_ratio>1.0957432</signal_noise_ratio>
         <quality>-1</quality>
      </peak>
      <peak>
         <mass>687.995</mass>
         <intensity>8.183</intensity>
         <ion_current>12.73555</ion_current>
         <width>0.181</width>
         <signal_noise_ratio>0.73046573</signal_noise_ratio>
         <quality>-1</quality>
      </peak>
      <peak>
         <mass>689.87466</mass>
         <intensity>8.183</intensity>
         <ion_current>12.73555</ion_current>
         <width>0.181</width>
         <signal_noise_ratio>0.73046573</signal_noise_ratio>
         <quality>-1</quality>
      </peak>
      <peak>
         <mass>691.24625</mass>
         <intensity>12.275</intensity>
         <ion_current>19.104104</ion_current>
         <width>0.182</width>
         <signal_noise_ratio>1.0957432</signal_noise_ratio>
         <quality>-1</quality>
      </peak>
      <peak>
         <mass>692.542</mass>
         <intensity>16.367</intensity>
         <ion_current>28.020058</ion_current>
         <width>1.092</width>
         <signal_noise_ratio>1.4610207</signal_noise_ratio>
         <quality>-1</quality>
      </peak>
      <peak>
         <mass>695.19916</mass>
         <intensity>40.917</intensity>
         <ion_current>66.049527</ion_current>
         <width>0.727</width>
         <signal_noise_ratio>3.6525072</signal_noise_ratio>
         <quality>1</quality>
      </peak>
      <peak>
         <mass>695.634</mass>
         <intensity>8.183</intensity>
         <ion_current>12.73555</ion_current>
         <width>0.182</width>
         <signal_noise_ratio>0.73046573</signal_noise_ratio>
         <quality>-1</quality>
      </peak>
      <peak>
         <mass>697.161</mass>
         <intensity>12.275</intensity>
         <ion_current>19.104104</ion_current>
         <width>0.818</width>
         <signal_noise_ratio>1.0957432</signal_noise_ratio>
         <quality>-1</quality>
      </peak>
      <peak>
         <mass>697.7442</mass>
         <intensity>8.183</intensity>
         <ion_current>14.009173</ion_current>
         <width>0.273</width>
         <signal_noise_ratio>0.73046573</signal_noise_ratio>
         <quality>-1</quality>
      </peak>
      <peak>
         <mass>698.98838</mass>
         <intensity>16.367</intensity>
         <ion_current>25.472657</ion_current>
         <width>0.454</width>
         <signal_noise_ratio>1.4610207</signal_noise_ratio>
         <quality>-1</quality>
      </peak>
      <peak>
         <mass>699.4605</mass>
         <intensity>28.642</intensity>
         <ion_current>43.115324</ion_current>
         <width>0.546</width>
         <signal_noise_ratio>2.5567639</signal_noise_ratio>
         <quality>-1</quality>
      </peak>
   </peak_list>
</pepex3>
