# Supplementary material for: NITPICK: peak identification for mass spectrometry data
Source: BMC Bioinformatics. 2008 Aug 28;9:355. doi: 10.1186/1471-2105-9-355 (PMC2655099; doi:10.1186/1471-2105-9-355)
Supplement: Additional file 4 — A zip-folder containing all pepex results on the simulated data. [file 1471-2105-9-355-S4.zip › pepex_simulation_results/thresh05/SNR5/preSNR5_15_pepex.xml]

<?xml version="1.0" encoding="iso-8859-1"?>
<pepex3>
   <version>3.0.0</version>
   <registered_to>Unregistered</registered_to>
   <parameters>
      <parameter_file>pepex_input.xml</parameter_file>
      <input_data_file>spectrum.data</input_data_file>
      <output_data_file>pepex_output.xml</output_data_file>
      <noise_model>mean_value</noise_model>
      <signal_noise_ratio>.5</signal_noise_ratio>
      <tuning_power>2</tuning_power>
      <tuning>2</tuning>
      <small_omega>1.0</small_omega>
      <big_omega>20</big_omega>
      <peak_finding_model>pepex3</peak_finding_model>
      <supporting_slopes>2</supporting_slopes>
      <peak_fitting_model>centroid</peak_fitting_model>
      <clustering_model>simple</clustering_model>
      <min_cluster_distance>0.8</min_cluster_distance>
      <max_cluster_distance>1.2</max_cluster_distance>
      <no_single_above_mass>1500.0</no_single_above_mass>
      <deisotoping_model>quadratic</deisotoping_model>
      <isotope_distrib_file>/usr/local/piums/kd_0_to_10</isotope_distrib_file>
      <overflow>30000</overflow>
   </parameters>
   <pepex3_status>
      <status>ok</status>
      <message></message>
      <supporting_slopes>2</supporting_slopes>
      <minimum_mass>500</minimum_mass>
      <maximum_mass>700</maximum_mass>
      <small_omega>1</small_omega>
      <big_omega>20</big_omega>
      <peak_masses_with_hydrogen>true</peak_masses_with_hydrogen>
      <date_created>21:57:53, 26 Jul, 2007</date_created>
   </pepex3_status>
   <peak_list>
      <peak>
         <mass>500.143</mass>
         <intensity>8.453</intensity>
         <ion_current>12.711907</ion_current>
         <width>0.364</width>
         <signal_noise_ratio>inf</signal_noise_ratio>
         <quality>-1</quality>
      </peak>
      <peak>
         <mass>500.6006</mass>
         <intensity>8.453</intensity>
         <ion_current>11.761035</ion_current>
         <width>0.455</width>
         <signal_noise_ratio>inf</signal_noise_ratio>
         <quality>-1</quality>
      </peak>
      <peak>
         <mass>501.67112</mass>
         <intensity>8.453</intensity>
         <ion_current>8.4261262</ion_current>
         <width>0.546</width>
         <signal_noise_ratio>inf</signal_noise_ratio>
         <quality>-1</quality>
      </peak>
      <peak>
         <mass>502.72875</mass>
         <intensity>8.453</intensity>
         <ion_current>8.6281383</ion_current>
         <width>0.363</width>
         <signal_noise_ratio>inf</signal_noise_ratio>
         <quality>1</quality>
      </peak>
      <peak>
         <mass>503.001</mass>
         <intensity>12.68</intensity>
         <ion_current>19.235213</ion_current>
         <width>0.182</width>
         <signal_noise_ratio>inf</signal_noise_ratio>
         <quality>-1</quality>
      </peak>
      <peak>
         <mass>504.002</mass>
         <intensity>8.453</intensity>
         <ion_current>12.937179</ion_current>
         <width>0.182</width>
         <signal_noise_ratio>inf</signal_noise_ratio>
         <quality>-1</quality>
      </peak>
      <peak>
         <mass>506.0485</mass>
         <intensity>8.453</intensity>
         <ion_current>11.491509</ion_current>
         <width>0.273</width>
         <signal_noise_ratio>inf</signal_noise_ratio>
         <quality>-1</quality>
      </peak>
      <peak>
         <mass>506.98784</mass>
         <intensity>12.68</intensity>
         <ion_current>16.486371</ion_current>
         <width>0.364</width>
         <signal_noise_ratio>inf</signal_noise_ratio>
         <quality>1</quality>
      </peak>
      <peak>
         <mass>508.757</mass>
         <intensity>12.68</intensity>
         <ion_current>17.487248</ion_current>
         <width>0.455</width>
         <signal_noise_ratio>inf</signal_noise_ratio>
         <quality>-1</quality>
      </peak>
      <peak>
         <mass>509.20116</mass>
         <intensity>12.68</intensity>
         <ion_current>12.662704</ion_current>
         <width>0.364</width>
         <signal_noise_ratio>inf</signal_noise_ratio>
         <quality>1</quality>
      </peak>
      <peak>
         <mass>509.524</mass>
         <intensity>21.133</intensity>
         <ion_current>28.758606</ion_current>
         <width>0.273</width>
         <signal_noise_ratio>inf</signal_noise_ratio>
         <quality>1</quality>
      </peak>
      <peak>
         <mass>510.17084</mass>
         <intensity>12.68</intensity>
         <ion_current>12.831024</ion_current>
         <width>0.363</width>
         <signal_noise_ratio>inf</signal_noise_ratio>
         <quality>1</quality>
      </peak>
      <peak>
         <mass>511.226</mass>
         <intensity>12.68</intensity>
         <ion_current>14.852177</ion_current>
         <width>0.455</width>
         <signal_noise_ratio>inf</signal_noise_ratio>
         <quality>-1</quality>
      </peak>
      <peak>
         <mass>511.88871</mass>
         <intensity>8.453</intensity>
         <ion_current>12.937179</ion_current>
         <width>0.363</width>
         <signal_noise_ratio>0.99893406</signal_noise_ratio>
         <quality>-1</quality>
      </peak>
      <peak>
         <mass>512.46</mass>
         <intensity>8.453</intensity>
         <ion_current>11.761026</ion_current>
         <width>0.182</width>
         <signal_noise_ratio>0.99893406</signal_noise_ratio>
         <quality>-1</quality>
      </peak>
      <peak>
         <mass>513.24866</mass>
         <intensity>8.453</intensity>
         <ion_current>12.937179</ion_current>
         <width>0.182</width>
         <signal_noise_ratio>0.98589154</signal_noise_ratio>
         <quality>-1</quality>
      </peak>
      <peak>
         <mass>514.7522</mass>
         <intensity>8.453</intensity>
         <ion_current>12.937179</ion_current>
         <width>0.273</width>
         <signal_noise_ratio>0.98410925</signal_noise_ratio>
         <quality>-1</quality>
      </peak>
      <peak>
         <mass>516.917</mass>
         <intensity>8.453</intensity>
         <ion_current>11.761026</ion_current>
         <width>0.182</width>
         <signal_noise_ratio>0.84003619</signal_noise_ratio>
         <quality>-1</quality>
      </peak>
      <peak>
         <mass>517.66707</mass>
         <intensity>12.68</intensity>
         <ion_current>19.305945</ion_current>
         <width>1</width>
         <signal_noise_ratio>1.2329689</signal_noise_ratio>
         <quality>-1</quality>
      </peak>
      <peak>
         <mass>518.463</mass>
         <intensity>8.453</intensity>
         <ion_current>11.761026</ion_current>
         <width>0.182</width>
         <signal_noise_ratio>0.81813441</signal_noise_ratio>
         <quality>-1</quality>
      </peak>
      <peak>
         <mass>519.06967</mass>
         <intensity>12.68</intensity>
         <ion_current>17.642235</ion_current>
         <width>0.363</width>
         <signal_noise_ratio>1.22725</signal_noise_ratio>
         <quality>-1</quality>
      </peak>
      <peak>
         <mass>519.827</mass>
         <intensity>25.359</intensity>
         <ion_current>34.062429</ion_current>
         <width>0.546</width>
         <signal_noise_ratio>2.5095061</signal_noise_ratio>
         <quality>-1</quality>
      </peak>
      <peak>
         <mass>521.373</mass>
         <intensity>12.68</intensity>
         <ion_current>17.642235</ion_current>
         <width>0.182</width>
         <signal_noise_ratio>1.2865009</signal_noise_ratio>
         <quality>-1</quality>
      </peak>
      <peak>
         <mass>522.023</mass>
         <intensity>12.68</intensity>
         <ion_current>17.586071</ion_current>
         <width>0.364</width>
         <signal_noise_ratio>1.2865009</signal_noise_ratio>
         <quality>-1</quality>
      </peak>
      <peak>
         <mass>522.8675</mass>
         <intensity>16.906</intensity>
         <ion_current>18.271309</ion_current>
         <width>1.182</width>
         <signal_noise_ratio>1.7152668</signal_noise_ratio>
         <quality>-1</quality>
      </peak>
      <peak>
         <mass>523.7198</mass>
         <intensity>16.906</intensity>
         <ion_current>20.817856</ion_current>
         <width>0.637</width>
         <signal_noise_ratio>1.6808378</signal_noise_ratio>
         <quality>-1</quality>
      </peak>
      <peak>
         <mass>526.467</mass>
         <intensity>12.68</intensity>
         <ion_current>17.85378</ion_current>
         <width>0.182</width>
         <signal_noise_ratio>1.1695713</signal_noise_ratio>
         <quality>-1</quality>
      </peak>
      <peak>
         <mass>526.93617</mass>
         <intensity>12.68</intensity>
         <ion_current>19.238878</ion_current>
         <width>0.364</width>
         <signal_noise_ratio>1.1695713</signal_noise_ratio>
         <quality>-1</quality>
      </peak>
      <peak>
         <mass>527.376</mass>
         <intensity>16.906</intensity>
         <ion_current>21.137162</ion_current>
         <width>0.182</width>
         <signal_noise_ratio>1.5593669</signal_noise_ratio>
         <quality>-1</quality>
      </peak>
      <peak>
         <mass>531.12599</mass>
         <intensity>12.68</intensity>
         <ion_current>19.953878</ion_current>
         <width>1.001</width>
         <signal_noise_ratio>1.1990278</signal_noise_ratio>
         <quality>-1</quality>
      </peak>
      <peak>
         <mass>531.833</mass>
         <intensity>12.68</intensity>
         <ion_current>19.953878</ion_current>
         <width>0.455</width>
         <signal_noise_ratio>1.1990278</signal_noise_ratio>
         <quality>-1</quality>
      </peak>
      <peak>
         <mass>532.53725</mass>
         <intensity>12.68</intensity>
         <ion_current>19.953878</ion_current>
         <width>0.182</width>
         <signal_noise_ratio>1.1990278</signal_noise_ratio>
         <quality>-1</quality>
      </peak>
      <peak>
         <mass>533.145</mass>
         <intensity>16.906</intensity>
         <ion_current>22.712547</ion_current>
         <width>0.273</width>
         <signal_noise_ratio>1.5986408</signal_noise_ratio>
         <quality>-1</quality>
      </peak>
      <peak>
         <mass>534.33856</mass>
         <intensity>12.68</intensity>
         <ion_current>18.561421</ion_current>
         <width>0.728</width>
         <signal_noise_ratio>1.2274995</signal_noise_ratio>
         <quality>-1</quality>
      </peak>
      <peak>
         <mass>535.00589</mass>
         <intensity>12.68</intensity>
         <ion_current>18.139815</ion_current>
         <width>0.546</width>
         <signal_noise_ratio>1.2274995</signal_noise_ratio>
         <quality>-1</quality>
      </peak>
      <peak>
         <mass>535.653</mass>
         <intensity>8.453</intensity>
         <ion_current>12.092733</ion_current>
         <width>0.182</width>
         <signal_noise_ratio>0.81830071</signal_noise_ratio>
         <quality>-1</quality>
      </peak>
      <peak>
         <mass>536.926</mass>
         <intensity>8.453</intensity>
         <ion_current>12.092733</ion_current>
         <width>0.546</width>
         <signal_noise_ratio>0.8364681</signal_noise_ratio>
         <quality>-1</quality>
      </peak>
      <peak>
         <mass>537.603</mass>
         <intensity>8.453</intensity>
         <ion_current>13.302061</ion_current>
         <width>0.545</width>
         <signal_noise_ratio>0.8364681</signal_noise_ratio>
         <quality>-1</quality>
      </peak>
      <peak>
         <mass>539.77533</mass>
         <intensity>21.133</intensity>
         <ion_current>29.25064</ion_current>
         <width>0.364</width>
         <signal_noise_ratio>2.1347347</signal_noise_ratio>
         <quality>-1</quality>
      </peak>
      <peak>
         <mass>541.06409</mass>
         <intensity>12.68</intensity>
         <ion_current>18.139815</ion_current>
         <width>1</width>
         <signal_noise_ratio>1.2493923</signal_noise_ratio>
         <quality>-1</quality>
      </peak>
      <peak>
         <mass>541.837</mass>
         <intensity>8.453</intensity>
         <ion_current>13.302061</ion_current>
         <width>0.182</width>
         <signal_noise_ratio>0.82877686</signal_noise_ratio>
         <quality>-1</quality>
      </peak>
      <peak>
         <mass>543.45125</mass>
         <intensity>8.453</intensity>
         <ion_current>13.302061</ion_current>
         <width>0.364</width>
         <signal_noise_ratio>0.82877686</signal_noise_ratio>
         <quality>-1</quality>
      </peak>
      <peak>
         <mass>543.838</mass>
         <intensity>16.906</intensity>
         <ion_current>24.541438</ion_current>
         <width>0.182</width>
         <signal_noise_ratio>1.6575537</signal_noise_ratio>
         <quality>-1</quality>
      </peak>
      <peak>
         <mass>545.93</mass>
         <intensity>12.68</intensity>
         <ion_current>16.30873</ion_current>
         <width>0.546</width>
         <signal_noise_ratio>1.4692281</signal_noise_ratio>
         <quality>-1</quality>
      </peak>
      <peak>
         <mass>547.21437</mass>
         <intensity>16.906</intensity>
         <ion_current>26.163534</ion_current>
         <width>0.364</width>
         <signal_noise_ratio>1.9588935</signal_noise_ratio>
         <quality>-1</quality>
      </peak>
      <peak>
         <mass>547.658</mass>
         <intensity>8.453</intensity>
         <ion_current>12.092733</ion_current>
         <width>0.182</width>
         <signal_noise_ratio>0.97944677</signal_noise_ratio>
         <quality>-1</quality>
      </peak>
      <peak>
         <mass>547.87034</mass>
         <intensity>8.453</intensity>
         <ion_current>12.092733</ion_current>
         <width>0.273</width>
         <signal_noise_ratio>0.97944677</signal_noise_ratio>
         <quality>-1</quality>
      </peak>
      <peak>
         <mass>550.9502</mass>
         <intensity>16.896</intensity>
         <ion_current>24.07395</ion_current>
         <width>0.273</width>
         <signal_noise_ratio>1.8501327</signal_noise_ratio>
         <quality>-1</quality>
      </peak>
      <peak>
         <mass>551.296</mass>
         <intensity>21.123</intensity>
         <ion_current>32.569008</ion_current>
         <width>0.182</width>
         <signal_noise_ratio>2.3129944</signal_noise_ratio>
         <quality>-1</quality>
      </peak>
      <peak>
         <mass>551.569</mass>
         <intensity>8.443</intensity>
         <ion_current>12.078427</ion_current>
         <width>0.182</width>
         <signal_noise_ratio>0.92451884</signal_noise_ratio>
         <quality>-1</quality>
      </peak>
      <peak>
         <mass>551.99973</mass>
         <intensity>16.896</intensity>
         <ion_current>18.039386</ion_current>
         <width>0.455</width>
         <signal_noise_ratio>1.8491944</signal_noise_ratio>
         <quality>1</quality>
      </peak>
      <peak>
         <mass>553.297</mass>
         <intensity>12.67</intensity>
         <ion_current>19.371671</ion_current>
         <width>0.182</width>
         <signal_noise_ratio>1.385711</signal_noise_ratio>
         <quality>-1</quality>
      </peak>
      <peak>
         <mass>553.752</mass>
         <intensity>8.443</intensity>
         <ion_current>12.905455</ion_current>
         <width>0.182</width>
         <signal_noise_ratio>0.92340632</signal_noise_ratio>
         <quality>-1</quality>
      </peak>
      <peak>
         <mass>556.5528</mass>
         <intensity>8.443</intensity>
         <ion_current>12.078427</ion_current>
         <width>0.364</width>
         <signal_noise_ratio>0.92144545</signal_noise_ratio>
         <quality>-1</quality>
      </peak>
      <peak>
         <mass>557.2171</mass>
         <intensity>12.67</intensity>
         <ion_current>17.950239</ion_current>
         <width>0.364</width>
         <signal_noise_ratio>1.3819667</signal_noise_ratio>
         <quality>1</quality>
      </peak>
      <peak>
         <mass>557.77378</mass>
         <intensity>16.896</intensity>
         <ion_current>24.17116</ion_current>
         <width>0.363</width>
         <signal_noise_ratio>1.8429131</signal_noise_ratio>
         <quality>-1</quality>
      </peak>
      <peak>
         <mass>558.36725</mass>
         <intensity>21.123</intensity>
         <ion_current>26.170358</ion_current>
         <width>0.455</width>
         <signal_noise_ratio>2.3039686</signal_noise_ratio>
         <quality>-1</quality>
      </peak>
      <peak>
         <mass>559.89408</mass>
         <intensity>12.67</intensity>
         <ion_current>17.535192</ion_current>
         <width>0.636</width>
         <signal_noise_ratio>1.378874</signal_noise_ratio>
         <quality>-1</quality>
      </peak>
      <peak>
         <mass>560.755</mass>
         <intensity>12.67</intensity>
         <ion_current>15.287413</ion_current>
         <width>0.182</width>
         <signal_noise_ratio>1.378874</signal_noise_ratio>
         <quality>-1</quality>
      </peak>
      <peak>
         <mass>561.14934</mass>
         <intensity>8.443</intensity>
         <ion_current>12.078427</ion_current>
         <width>0.273</width>
         <signal_noise_ratio>0.91828527</signal_noise_ratio>
         <quality>-1</quality>
      </peak>
      <peak>
         <mass>561.392</mass>
         <intensity>8.443</intensity>
         <ion_current>13.286324</ion_current>
         <width>0.181</width>
         <signal_noise_ratio>0.91828527</signal_noise_ratio>
         <quality>-1</quality>
      </peak>
      <peak>
         <mass>564.393</mass>
         <intensity>8.443</intensity>
         <ion_current>11.925963</ion_current>
         <width>0.182</width>
         <signal_noise_ratio>0.9126903</signal_noise_ratio>
         <quality>-1</quality>
      </peak>
      <peak>
         <mass>564.848</mass>
         <intensity>8.443</intensity>
         <ion_current>12.078427</ion_current>
         <width>0.273</width>
         <signal_noise_ratio>0.91002204</signal_noise_ratio>
         <quality>-1</quality>
      </peak>
      <peak>
         <mass>566.89433</mass>
         <intensity>8.443</intensity>
         <ion_current>13.286324</ion_current>
         <width>0.363</width>
         <signal_noise_ratio>0.9054197</signal_noise_ratio>
         <quality>-1</quality>
      </peak>
      <peak>
         <mass>567.37378</mass>
         <intensity>8.443</intensity>
         <ion_current>13.286324</ion_current>
         <width>0.546</width>
         <signal_noise_ratio>0.9054197</signal_noise_ratio>
         <quality>-1</quality>
      </peak>
      <peak>
         <mass>570.97133</mass>
         <intensity>12.67</intensity>
         <ion_current>17.960881</ion_current>
         <width>0.637</width>
         <signal_noise_ratio>1.3501806</signal_noise_ratio>
         <quality>1</quality>
      </peak>
      <peak>
         <mass>571.825</mass>
         <intensity>12.67</intensity>
         <ion_current>14.472068</ion_current>
         <width>0.546</width>
         <signal_noise_ratio>1.3480908</signal_noise_ratio>
         <quality>-1</quality>
      </peak>
      <peak>
         <mass>572.29084</mass>
         <intensity>12.67</intensity>
         <ion_current>18.125509</ion_current>
         <width>0.363</width>
         <signal_noise_ratio>1.3480908</signal_noise_ratio>
         <quality>1</quality>
      </peak>
      <peak>
         <mass>573.033</mass>
         <intensity>8.443</intensity>
         <ion_current>13.286324</ion_current>
         <width>0.182</width>
         <signal_noise_ratio>0.89833708</signal_noise_ratio>
         <quality>-1</quality>
      </peak>
      <peak>
         <mass>573.4971</mass>
         <intensity>12.67</intensity>
         <ion_current>18.125509</ion_current>
         <width>0.637</width>
         <signal_noise_ratio>1.3480908</signal_noise_ratio>
         <quality>-1</quality>
      </peak>
      <peak>
         <mass>574.70034</mass>
         <intensity>8.443</intensity>
         <ion_current>12.078427</ion_current>
         <width>0.273</width>
         <signal_noise_ratio>0.89615397</signal_noise_ratio>
         <quality>-1</quality>
      </peak>
      <peak>
         <mass>576.10545</mass>
         <intensity>12.67</intensity>
         <ion_current>17.973045</ion_current>
         <width>0.636</width>
         <signal_noise_ratio>1.3448109</signal_noise_ratio>
         <quality>-1</quality>
      </peak>
      <peak>
         <mass>576.671</mass>
         <intensity>8.443</intensity>
         <ion_current>12.421256</ion_current>
         <width>0.182</width>
         <signal_noise_ratio>0.8961514</signal_noise_ratio>
         <quality>-1</quality>
      </peak>
      <peak>
         <mass>576.88334</mass>
         <intensity>8.443</intensity>
         <ion_current>13.66344</ion_current>
         <width>0.273</width>
         <signal_noise_ratio>0.8961514</signal_noise_ratio>
         <quality>-1</quality>
      </peak>
      <peak>
         <mass>577.32101</mass>
         <intensity>8.443</intensity>
         <ion_current>12.421256</ion_current>
         <width>0.637</width>
         <signal_noise_ratio>0.8961514</signal_noise_ratio>
         <quality>-1</quality>
      </peak>
      <peak>
         <mass>579.42275</mass>
         <intensity>12.67</intensity>
         <ion_current>20.496571</ion_current>
         <width>0.273</width>
         <signal_noise_ratio>1.3466678</signal_noise_ratio>
         <quality>-1</quality>
      </peak>
      <peak>
         <mass>581.7276</mass>
         <intensity>12.67</intensity>
         <ion_current>16.920996</ion_current>
         <width>0.272</width>
         <signal_noise_ratio>1.3470811</signal_noise_ratio>
         <quality>1</quality>
      </peak>
      <peak>
         <mass>582.28304</mass>
         <intensity>54.935</intensity>
         <ion_current>80.819813</ion_current>
         <width>0.637</width>
         <signal_noise_ratio>5.8407183</signal_noise_ratio>
         <quality>-1</quality>
      </peak>
      <peak>
         <mass>583.791</mass>
         <intensity>16.896</intensity>
         <ion_current>24.857223</ion_current>
         <width>0.364</width>
         <signal_noise_ratio>1.7971707</signal_noise_ratio>
         <quality>-1</quality>
      </peak>
      <peak>
         <mass>584.038</mass>
         <intensity>8.443</intensity>
         <ion_current>13.66344</ion_current>
         <width>0.182</width>
         <signal_noise_ratio>0.89805352</signal_noise_ratio>
         <quality>-1</quality>
      </peak>
      <peak>
         <mass>584.37925</mass>
         <intensity>8.443</intensity>
         <ion_current>12.421256</ion_current>
         <width>0.546</width>
         <signal_noise_ratio>0.89805352</signal_noise_ratio>
         <quality>-1</quality>
      </peak>
      <peak>
         <mass>585.584</mass>
         <intensity>8.443</intensity>
         <ion_current>12.421256</ion_current>
         <width>0.182</width>
         <signal_noise_ratio>0.89798531</signal_noise_ratio>
         <quality>-1</quality>
      </peak>
      <peak>
         <mass>587.3575</mass>
         <intensity>8.443</intensity>
         <ion_current>12.251771</ion_current>
         <width>0.273</width>
         <signal_noise_ratio>0.89761129</signal_noise_ratio>
         <quality>-1</quality>
      </peak>
      <peak>
         <mass>587.74425</mass>
         <intensity>12.67</intensity>
         <ion_current>18.640011</ion_current>
         <width>0.182</width>
         <signal_noise_ratio>1.3465606</signal_noise_ratio>
         <quality>-1</quality>
      </peak>
      <peak>
         <mass>588.85281</mass>
         <intensity>21.123</intensity>
         <ion_current>24.773124</ion_current>
         <width>1.182</width>
         <signal_noise_ratio>2.2449408</signal_noise_ratio>
         <quality>-1</quality>
      </peak>
      <peak>
         <mass>589.534</mass>
         <intensity>8.443</intensity>
         <ion_current>12.421256</ion_current>
         <width>0.455</width>
         <signal_noise_ratio>0.8973174</signal_noise_ratio>
         <quality>-1</quality>
      </peak>
      <peak>
         <mass>590.314</mass>
         <intensity>12.67</intensity>
         <ion_current>18.639975</ion_current>
         <width>0.182</width>
         <signal_noise_ratio>1.3461123</signal_noise_ratio>
         <quality>-1</quality>
      </peak>
      <peak>
         <mass>590.82168</mass>
         <intensity>12.67</intensity>
         <ion_current>18.639975</ion_current>
         <width>0.818</width>
         <signal_noise_ratio>1.3461123</signal_noise_ratio>
         <quality>-1</quality>
      </peak>
      <peak>
         <mass>592.497</mass>
         <intensity>12.67</intensity>
         <ion_current>18.639975</ion_current>
         <width>0.182</width>
         <signal_noise_ratio>1.3461623</signal_noise_ratio>
         <quality>-1</quality>
      </peak>
      <peak>
         <mass>592.951</mass>
         <intensity>16.896</intensity>
         <ion_current>27.343064</ion_current>
         <width>0.364</width>
         <signal_noise_ratio>1.7953824</signal_noise_ratio>
         <quality>-1</quality>
      </peak>
      <peak>
         <mass>594.92925</mass>
         <intensity>12.67</intensity>
         <ion_current>16.346804</ion_current>
         <width>0.455</width>
         <signal_noise_ratio>1.3459218</signal_noise_ratio>
         <quality>1</quality>
      </peak>
      <peak>
         <mass>595.46766</mass>
         <intensity>8.443</intensity>
         <ion_current>13.66344</ion_current>
         <width>0.182</width>
         <signal_noise_ratio>0.89689168</signal_noise_ratio>
         <quality>-1</quality>
      </peak>
      <peak>
         <mass>596.80134</mass>
         <intensity>8.443</intensity>
         <ion_current>12.421256</ion_current>
         <width>0.273</width>
         <signal_noise_ratio>0.89673615</signal_noise_ratio>
         <quality>-1</quality>
      </peak>
      <peak>
         <mass>597.226</mass>
         <intensity>8.443</intensity>
         <ion_current>12.421256</ion_current>
         <width>0.273</width>
         <signal_noise_ratio>0.89513211</signal_noise_ratio>
         <quality>-1</quality>
      </peak>
      <peak>
         <mass>598.4808</mass>
         <intensity>12.67</intensity>
         <ion_current>18.639975</ion_current>
         <width>0.546</width>
         <signal_noise_ratio>1.3408828</signal_noise_ratio>
         <quality>-1</quality>
      </peak>
      <peak>
         <mass>599.20784</mass>
         <intensity>42.255</intensity>
         <ion_current>59.555871</ion_current>
         <width>0.546</width>
         <signal_noise_ratio>4.464874</signal_noise_ratio>
         <quality>-1</quality>
      </peak>
      <peak>
         <mass>599.84125</mass>
         <intensity>12.67</intensity>
         <ion_current>18.639975</ion_current>
         <width>0.182</width>
         <signal_noise_ratio>1.3372112</signal_noise_ratio>
         <quality>-1</quality>
      </peak>
      <peak>
         <mass>602.37966</mass>
         <intensity>8.443</intensity>
         <ion_current>13.66344</ion_current>
         <width>0.182</width>
         <signal_noise_ratio>0.88919339</signal_noise_ratio>
         <quality>-1</quality>
      </peak>
      <peak>
         <mass>603.01666</mass>
         <intensity>8.443</intensity>
         <ion_current>13.66344</ion_current>
         <width>0.182</width>
         <signal_noise_ratio>0.8879484</signal_noise_ratio>
         <quality>-1</quality>
      </peak>
      <peak>
         <mass>605.23</mass>
         <intensity>8.443</intensity>
         <ion_current>12.421256</ion_current>
         <width>0.273</width>
         <signal_noise_ratio>0.88531847</signal_noise_ratio>
         <quality>-1</quality>
      </peak>
      <peak>
         <mass>606.72</mass>
         <intensity>12.67</intensity>
         <ion_current>18.611258</ion_current>
         <width>0.819</width>
         <signal_noise_ratio>1.3267932</signal_noise_ratio>
         <quality>-1</quality>
      </peak>
      <peak>
         <mass>607.29166</mass>
         <intensity>8.443</intensity>
         <ion_current>12.421256</ion_current>
         <width>0.181</width>
         <signal_noise_ratio>0.88193113</signal_noise_ratio>
         <quality>-1</quality>
      </peak>
      <peak>
         <mass>608.686</mass>
         <intensity>12.67</intensity>
         <ion_current>20.504061</ion_current>
         <width>0.182</width>
         <signal_noise_ratio>1.3197777</signal_noise_ratio>
         <quality>-1</quality>
      </peak>
      <peak>
         <mass>609.213</mass>
         <intensity>16.896</intensity>
         <ion_current>24.784496</ion_current>
         <width>0.181</width>
         <signal_noise_ratio>1.7553284</signal_noise_ratio>
         <quality>-1</quality>
      </peak>
      <peak>
         <mass>610.3958</mass>
         <intensity>33.802</intensity>
         <ion_current>42.137326</ion_current>
         <width>0.364</width>
         <signal_noise_ratio>3.5024363</signal_noise_ratio>
         <quality>-1</quality>
      </peak>
      <peak>
         <mass>611.869</mass>
         <intensity>12.67</intensity>
         <ion_current>20.504061</ion_current>
         <width>0.182</width>
         <signal_noise_ratio>1.3058391</signal_noise_ratio>
         <quality>-1</quality>
      </peak>
      <peak>
         <mass>612.3695</mass>
         <intensity>25.349</intensity>
         <ion_current>33.029342</ion_current>
         <width>0.273</width>
         <signal_noise_ratio>2.6126057</signal_noise_ratio>
         <quality>1</quality>
      </peak>
      <peak>
         <mass>613.36192</mass>
         <intensity>21.123</intensity>
         <ion_current>24.022066</ion_current>
         <width>0.455</width>
         <signal_noise_ratio>2.171216</signal_noise_ratio>
         <quality>1</quality>
      </peak>
      <peak>
         <mass>615.97548</mass>
         <intensity>46.482</intensity>
         <ion_current>68.383845</ion_current>
         <width>1.001</width>
         <signal_noise_ratio>4.7523715</signal_noise_ratio>
         <quality>-1</quality>
      </peak>
      <peak>
         <mass>616.508</mass>
         <intensity>8.443</intensity>
         <ion_current>12.421256</ion_current>
         <width>0.181</width>
         <signal_noise_ratio>0.86322173</signal_noise_ratio>
         <quality>-1</quality>
      </peak>
      <peak>
         <mass>617.291</mass>
         <intensity>21.123</intensity>
         <ion_current>30.692555</ion_current>
         <width>0.728</width>
         <signal_noise_ratio>2.1596391</signal_noise_ratio>
         <quality>-1</quality>
      </peak>
      <peak>
         <mass>618.21862</mass>
         <intensity>84.521</intensity>
         <ion_current>116.27317</ion_current>
         <width>0.636</width>
         <signal_noise_ratio>8.5855932</signal_noise_ratio>
         <quality>-1</quality>
      </peak>
      <peak>
         <mass>618.54213</mass>
         <intensity>12.67</intensity>
         <ion_current>18.639975</ion_current>
         <width>0.273</width>
         <signal_noise_ratio>1.2870111</signal_noise_ratio>
         <quality>-1</quality>
      </peak>
      <peak>
         <mass>620.5636</mass>
         <intensity>12.67</intensity>
         <ion_current>20.504061</ion_current>
         <width>0.182</width>
         <signal_noise_ratio>1.281809</signal_noise_ratio>
         <quality>-1</quality>
      </peak>
      <peak>
         <mass>623.329</mass>
         <intensity>12.67</intensity>
         <ion_current>18.385638</ion_current>
         <width>0.182</width>
         <signal_noise_ratio>1.274132</signal_noise_ratio>
         <quality>-1</quality>
      </peak>
      <peak>
         <mass>623.86683</mass>
         <intensity>12.67</intensity>
         <ion_current>18.639975</ion_current>
         <width>0.636</width>
         <signal_noise_ratio>1.2716856</signal_noise_ratio>
         <quality>-1</quality>
      </peak>
      <peak>
         <mass>625.33</mass>
         <intensity>8.443</intensity>
         <ion_current>12.804141</ion_current>
         <width>0.182</width>
         <signal_noise_ratio>0.84588963</signal_noise_ratio>
         <quality>-1</quality>
      </peak>
      <peak>
         <mass>625.875</mass>
         <intensity>8.443</intensity>
         <ion_current>12.804141</ion_current>
         <width>0.182</width>
         <signal_noise_ratio>0.84436243</signal_noise_ratio>
         <quality>-1</quality>
      </peak>
      <peak>
         <mass>627.18731</mass>
         <intensity>38.029</intensity>
         <ion_current>57.692256</ion_current>
         <width>0.728</width>
         <signal_noise_ratio>3.8005163</signal_noise_ratio>
         <quality>1</quality>
      </peak>
      <peak>
         <mass>627.967</mass>
         <intensity>12.67</intensity>
         <ion_current>21.136105</ion_current>
         <width>0.182</width>
         <signal_noise_ratio>1.2653192</signal_noise_ratio>
         <quality>-1</quality>
      </peak>
      <peak>
         <mass>629.347</mass>
         <intensity>21.123</intensity>
         <ion_current>32.03386</ion_current>
         <width>0.272</width>
         <signal_noise_ratio>2.1083753</signal_noise_ratio>
         <quality>-1</quality>
      </peak>
      <peak>
         <mass>631.07766</mass>
         <intensity>21.123</intensity>
         <ion_current>32.03386</ion_current>
         <width>0.909</width>
         <signal_noise_ratio>2.1065967</signal_noise_ratio>
         <quality>-1</quality>
      </peak>
      <peak>
         <mass>631.4685</mass>
         <intensity>8.443</intensity>
         <ion_current>14.08462</ion_current>
         <width>0.182</width>
         <signal_noise_ratio>0.84202037</signal_noise_ratio>
         <quality>-1</quality>
      </peak>
      <peak>
         <mass>631.696</mass>
         <intensity>8.443</intensity>
         <ion_current>12.804141</ion_current>
         <width>0.182</width>
         <signal_noise_ratio>0.84202037</signal_noise_ratio>
         <quality>-1</quality>
      </peak>
      <peak>
         <mass>633.12066</mass>
         <intensity>8.443</intensity>
         <ion_current>12.804141</ion_current>
         <width>0.182</width>
         <signal_noise_ratio>0.84166543</signal_noise_ratio>
         <quality>-1</quality>
      </peak>
      <peak>
         <mass>634.3704</mass>
         <intensity>12.67</intensity>
         <ion_current>19.214553</ion_current>
         <width>0.273</width>
         <signal_noise_ratio>1.2626527</signal_noise_ratio>
         <quality>-1</quality>
      </peak>
      <peak>
         <mass>635.763</mass>
         <intensity>12.67</intensity>
         <ion_current>19.214553</ion_current>
         <width>0.819</width>
         <signal_noise_ratio>1.2623063</signal_noise_ratio>
         <quality>-1</quality>
      </peak>
      <peak>
         <mass>637.1166</mass>
         <intensity>21.123</intensity>
         <ion_current>32.03386</ion_current>
         <width>0.546</width>
         <signal_noise_ratio>2.1041896</signal_noise_ratio>
         <quality>-1</quality>
      </peak>
      <peak>
         <mass>637.86962</mass>
         <intensity>12.67</intensity>
         <ion_current>21.136105</ion_current>
         <width>0.364</width>
         <signal_noise_ratio>1.2620497</signal_noise_ratio>
         <quality>-1</quality>
      </peak>
      <peak>
         <mass>639.90475</mass>
         <intensity>16.896</intensity>
         <ion_current>25.623448</ion_current>
         <width>0.364</width>
         <signal_noise_ratio>1.6831499</signal_noise_ratio>
         <quality>-1</quality>
      </peak>
      <peak>
         <mass>640.55136</mass>
         <intensity>12.67</intensity>
         <ion_current>21.136105</ion_current>
         <width>0.818</width>
         <signal_noise_ratio>1.2621632</signal_noise_ratio>
         <quality>-1</quality>
      </peak>
      <peak>
         <mass>643.338</mass>
         <intensity>67.615</intensity>
         <ion_current>102.5408</ion_current>
         <width>0.182</width>
         <signal_noise_ratio>6.7281941</signal_noise_ratio>
         <quality>-1</quality>
      </peak>
      <peak>
         <mass>644.10173</mass>
         <intensity>16.896</intensity>
         <ion_current>25.623448</ion_current>
         <width>0.727</width>
         <signal_noise_ratio>1.6786886</signal_noise_ratio>
         <quality>1</quality>
      </peak>
      <peak>
         <mass>644.7475</mass>
         <intensity>8.443</intensity>
         <ion_current>12.804141</ion_current>
         <width>0.546</width>
         <signal_noise_ratio>0.83745093</signal_noise_ratio>
         <quality>-1</quality>
      </peak>
      <peak>
         <mass>645.5028</mass>
         <intensity>8.443</intensity>
         <ion_current>12.804141</ion_current>
         <width>0.364</width>
         <signal_noise_ratio>0.83745093</signal_noise_ratio>
         <quality>-1</quality>
      </peak>
      <peak>
         <mass>647.0579</mass>
         <intensity>12.67</intensity>
         <ion_current>19.214553</ion_current>
         <width>0.637</width>
         <signal_noise_ratio>1.2525512</signal_noise_ratio>
         <quality>-1</quality>
      </peak>
      <peak>
         <mass>647.74</mass>
         <intensity>8.443</intensity>
         <ion_current>12.804141</ion_current>
         <width>0.363</width>
         <signal_noise_ratio>0.83338198</signal_noise_ratio>
         <quality>-1</quality>
      </peak>
      <peak>
         <mass>648.4856</mass>
         <intensity>8.443</intensity>
         <ion_current>14.08462</ion_current>
         <width>0.637</width>
         <signal_noise_ratio>0.83338198</signal_noise_ratio>
         <quality>-1</quality>
      </peak>
      <peak>
         <mass>650.159</mass>
         <intensity>16.906</intensity>
         <ion_current>24.332006</ion_current>
         <width>0.546</width>
         <signal_noise_ratio>1.7258027</signal_noise_ratio>
         <quality>-1</quality>
      </peak>
      <peak>
         <mass>651.41537</mass>
         <intensity>12.68</intensity>
         <ion_current>21.152787</ion_current>
         <width>0.545</width>
         <signal_noise_ratio>1.2796444</signal_noise_ratio>
         <quality>-1</quality>
      </peak>
      <peak>
         <mass>653.85388</mass>
         <intensity>12.68</intensity>
         <ion_current>21.152787</ion_current>
         <width>1.183</width>
         <signal_noise_ratio>1.2546722</signal_noise_ratio>
         <quality>-1</quality>
      </peak>
      <peak>
         <mass>656.344</mass>
         <intensity>8.453</intensity>
         <ion_current>12.819307</ion_current>
         <width>0.182</width>
         <signal_noise_ratio>0.83497434</signal_noise_ratio>
         <quality>-1</quality>
      </peak>
      <peak>
         <mass>656.68525</mass>
         <intensity>12.68</intensity>
         <ion_current>21.152787</ion_current>
         <width>0.182</width>
         <signal_noise_ratio>1.2273056</signal_noise_ratio>
         <quality>-1</quality>
      </peak>
      <peak>
         <mass>657.071</mass>
         <intensity>12.68</intensity>
         <ion_current>19.229718</ion_current>
         <width>0.182</width>
         <signal_noise_ratio>1.2273056</signal_noise_ratio>
         <quality>-1</quality>
      </peak>
      <peak>
         <mass>659.71658</mass>
         <intensity>12.68</intensity>
         <ion_current>21.152787</ion_current>
         <width>1.001</width>
         <signal_noise_ratio>1.2525109</signal_noise_ratio>
         <quality>-1</quality>
      </peak>
      <peak>
         <mass>661.255</mass>
         <intensity>12.68</intensity>
         <ion_current>19.229718</ion_current>
         <width>0.182</width>
         <signal_noise_ratio>1.2525109</signal_noise_ratio>
         <quality>-1</quality>
      </peak>
      <peak>
         <mass>661.45216</mass>
         <intensity>12.68</intensity>
         <ion_current>19.229718</ion_current>
         <width>0.182</width>
         <signal_noise_ratio>1.2525109</signal_noise_ratio>
         <quality>-1</quality>
      </peak>
      <peak>
         <mass>662.9224</mass>
         <intensity>12.68</intensity>
         <ion_current>19.229718</ion_current>
         <width>1.091</width>
         <signal_noise_ratio>1.2525109</signal_noise_ratio>
         <quality>-1</quality>
      </peak>
      <peak>
         <mass>664.529</mass>
         <intensity>8.453</intensity>
         <ion_current>12.819307</ion_current>
         <width>0.182</width>
         <signal_noise_ratio>0.83497434</signal_noise_ratio>
         <quality>-1</quality>
      </peak>
      <peak>
         <mass>664.711</mass>
         <intensity>8.453</intensity>
         <ion_current>12.819307</ion_current>
         <width>0.182</width>
         <signal_noise_ratio>0.83497434</signal_noise_ratio>
         <quality>-1</quality>
      </peak>
      <peak>
         <mass>665.30518</mass>
         <intensity>16.906</intensity>
         <ion_current>27.580553</ion_current>
         <width>1.001</width>
         <signal_noise_ratio>1.6699487</signal_noise_ratio>
         <quality>1</quality>
      </peak>
      <peak>
         <mass>666.63616</mass>
         <intensity>12.68</intensity>
         <ion_current>19.229718</ion_current>
         <width>0.182</width>
         <signal_noise_ratio>1.2525109</signal_noise_ratio>
         <quality>-1</quality>
      </peak>
      <peak>
         <mass>666.7848</mass>
         <intensity>8.453</intensity>
         <ion_current>12.819307</ion_current>
         <width>0.273</width>
         <signal_noise_ratio>0.83497434</signal_noise_ratio>
         <quality>-1</quality>
      </peak>
      <peak>
         <mass>668.36416</mass>
         <intensity>12.68</intensity>
         <ion_current>20.722749</ion_current>
         <width>0.182</width>
         <signal_noise_ratio>1.2525109</signal_noise_ratio>
         <quality>-1</quality>
      </peak>
      <peak>
         <mass>668.687</mass>
         <intensity>8.453</intensity>
         <ion_current>14.101302</ion_current>
         <width>0.364</width>
         <signal_noise_ratio>0.83497434</signal_noise_ratio>
         <quality>-1</quality>
      </peak>
      <peak>
         <mass>670.32725</mass>
         <intensity>25.359</intensity>
         <ion_current>36.296367</ion_current>
         <width>0.273</width>
         <signal_noise_ratio>2.504923</signal_noise_ratio>
         <quality>1</quality>
      </peak>
      <peak>
         <mass>670.7686</mass>
         <intensity>12.68</intensity>
         <ion_current>17.771038</ion_current>
         <width>0.455</width>
         <signal_noise_ratio>1.2525109</signal_noise_ratio>
         <quality>-1</quality>
      </peak>
      <peak>
         <mass>671.379</mass>
         <intensity>33.812</intensity>
         <ion_current>39.087613</ion_current>
         <width>0.273</width>
         <signal_noise_ratio>3.3398974</signal_noise_ratio>
         <quality>-1</quality>
      </peak>
      <peak>
         <mass>671.82775</mass>
         <intensity>16.906</intensity>
         <ion_current>20.303793</ion_current>
         <width>0.364</width>
         <signal_noise_ratio>1.6699487</signal_noise_ratio>
         <quality>-1</quality>
      </peak>
      <peak>
         <mass>674.17568</mass>
         <intensity>25.359</intensity>
         <ion_current>40.130868</ion_current>
         <width>0.728</width>
         <signal_noise_ratio>2.504923</signal_noise_ratio>
         <quality>-1</quality>
      </peak>
      <peak>
         <mass>677.171</mass>
         <intensity>8.453</intensity>
         <ion_current>13.155763</ion_current>
         <width>0.273</width>
         <signal_noise_ratio>0.83497434</signal_noise_ratio>
         <quality>-1</quality>
      </peak>
      <peak>
         <mass>678.88342</mass>
         <intensity>12.68</intensity>
         <ion_current>19.734422</ion_current>
         <width>1.182</width>
         <signal_noise_ratio>1.2525109</signal_noise_ratio>
         <quality>1</quality>
      </peak>
      <peak>
         <mass>680.173</mass>
         <intensity>8.453</intensity>
         <ion_current>13.155763</ion_current>
         <width>0.182</width>
         <signal_noise_ratio>0.83497434</signal_noise_ratio>
         <quality>-1</quality>
      </peak>
      <peak>
         <mass>680.9</mass>
         <intensity>8.453</intensity>
         <ion_current>14.471409</ion_current>
         <width>0.273</width>
         <signal_noise_ratio>0.83497434</signal_noise_ratio>
         <quality>-1</quality>
      </peak>
      <peak>
         <mass>683.5289</mass>
         <intensity>12.68</intensity>
         <ion_current>19.481126</ion_current>
         <width>0.546</width>
         <signal_noise_ratio>1.2525109</signal_noise_ratio>
         <quality>-1</quality>
      </peak>
      <peak>
         <mass>683.993</mass>
         <intensity>12.68</intensity>
         <ion_current>21.70797</ion_current>
         <width>0.364</width>
         <signal_noise_ratio>1.2525109</signal_noise_ratio>
         <quality>1</quality>
      </peak>
      <peak>
         <mass>687.384</mass>
         <intensity>46.492</intensity>
         <ion_current>74.423844</ion_current>
         <width>1.001</width>
         <signal_noise_ratio>4.5924083</signal_noise_ratio>
         <quality>-1</quality>
      </peak>
      <peak>
         <mass>688.60066</mass>
         <intensity>8.453</intensity>
         <ion_current>13.155763</ion_current>
         <width>0.182</width>
         <signal_noise_ratio>0.83497434</signal_noise_ratio>
         <quality>-1</quality>
      </peak>
      <peak>
         <mass>690.2862</mass>
         <intensity>21.133</intensity>
         <ion_current>31.587526</ion_current>
         <width>0.546</width>
         <signal_noise_ratio>2.0874852</signal_noise_ratio>
         <quality>-1</quality>
      </peak>
      <peak>
         <mass>690.70025</mass>
         <intensity>8.453</intensity>
         <ion_current>12.656122</ion_current>
         <width>0.364</width>
         <signal_noise_ratio>0.83497434</signal_noise_ratio>
         <quality>-1</quality>
      </peak>
      <peak>
         <mass>691.78194</mass>
         <intensity>12.68</intensity>
         <ion_current>18.973349</ion_current>
         <width>1.182</width>
         <signal_noise_ratio>1.2525109</signal_noise_ratio>
         <quality>-1</quality>
      </peak>
      <peak>
         <mass>693.18911</mass>
         <intensity>12.68</intensity>
         <ion_current>21.606829</ion_current>
         <width>0.637</width>
         <signal_noise_ratio>1.2525109</signal_noise_ratio>
         <quality>-1</quality>
      </peak>
      <peak>
         <mass>693.83016</mass>
         <intensity>12.68</intensity>
         <ion_current>19.546049</ion_current>
         <width>0.182</width>
         <signal_noise_ratio>1.2525109</signal_noise_ratio>
         <quality>-1</quality>
      </peak>
      <peak>
         <mass>695.33263</mass>
         <intensity>46.492</intensity>
         <ion_current>69.623804</ion_current>
         <width>0.636</width>
         <signal_noise_ratio>4.5924083</signal_noise_ratio>
         <quality>-1</quality>
      </peak>
      <peak>
         <mass>696.089</mass>
         <intensity>8.453</intensity>
         <ion_current>14.471409</ion_current>
         <width>0.182</width>
         <signal_noise_ratio>0.83497434</signal_noise_ratio>
         <quality>-1</quality>
      </peak>
      <peak>
         <mass>696.635</mass>
         <intensity>8.453</intensity>
         <ion_current>13.155763</ion_current>
         <width>0.182</width>
         <signal_noise_ratio>0.83497434</signal_noise_ratio>
         <quality>-1</quality>
      </peak>
      <peak>
         <mass>699.0675</mass>
         <intensity>12.68</intensity>
         <ion_current>19.734422</ion_current>
         <width>0.181</width>
         <signal_noise_ratio>1.2525109</signal_noise_ratio>
         <quality>-1</quality>
      </peak>
      <peak>
         <mass>699.64427</mass>
         <intensity>21.133</intensity>
         <ion_current>32.890185</ion_current>
         <width>0.455</width>
         <signal_noise_ratio>2.0874852</signal_noise_ratio>
         <quality>-1</quality>
      </peak>
   </peak_list>
</pepex3>
