# Supplementary material for: NITPICK: peak identification for mass spectrometry data
Source: BMC Bioinformatics. 2008 Aug 28;9:355. doi: 10.1186/1471-2105-9-355 (PMC2655099; doi:10.1186/1471-2105-9-355)
Supplement: Additional file 4 — A zip-folder containing all pepex results on the simulated data. [file 1471-2105-9-355-S4.zip › pepex_simulation_results/thresh05/SNR5/preSNR5_16_pepex.xml]

<?xml version="1.0" encoding="iso-8859-1"?>
<pepex3>
   <version>3.0.0</version>
   <registered_to>Unregistered</registered_to>
   <parameters>
      <parameter_file>pepex_input.xml</parameter_file>
      <input_data_file>spectrum.data</input_data_file>
      <output_data_file>pepex_output.xml</output_data_file>
      <noise_model>mean_value</noise_model>
      <signal_noise_ratio>.5</signal_noise_ratio>
      <tuning_power>2</tuning_power>
      <tuning>2</tuning>
      <small_omega>1.0</small_omega>
      <big_omega>20</big_omega>
      <peak_finding_model>pepex3</peak_finding_model>
      <supporting_slopes>2</supporting_slopes>
      <peak_fitting_model>centroid</peak_fitting_model>
      <clustering_model>simple</clustering_model>
      <min_cluster_distance>0.8</min_cluster_distance>
      <max_cluster_distance>1.2</max_cluster_distance>
      <no_single_above_mass>1500.0</no_single_above_mass>
      <deisotoping_model>quadratic</deisotoping_model>
      <isotope_distrib_file>/usr/local/piums/kd_0_to_10</isotope_distrib_file>
      <overflow>30000</overflow>
   </parameters>
   <pepex3_status>
      <status>ok</status>
      <message></message>
      <supporting_slopes>2</supporting_slopes>
      <minimum_mass>500</minimum_mass>
      <maximum_mass>700</maximum_mass>
      <small_omega>1</small_omega>
      <big_omega>20</big_omega>
      <peak_masses_with_hydrogen>true</peak_masses_with_hydrogen>
      <date_created>21:57:58, 26 Jul, 2007</date_created>
   </pepex3_status>
   <peak_list>
      <peak>
         <mass>500.091</mass>
         <intensity>8.217</intensity>
         <ion_current>11.432669</ion_current>
         <width>0.273</width>
         <signal_noise_ratio>0.93518698</signal_noise_ratio>
         <quality>-1</quality>
      </peak>
      <peak>
         <mass>500.546</mass>
         <intensity>8.217</intensity>
         <ion_current>12.575985</ion_current>
         <width>0.182</width>
         <signal_noise_ratio>0.93518698</signal_noise_ratio>
         <quality>-1</quality>
      </peak>
      <peak>
         <mass>502.1375</mass>
         <intensity>16.434</intensity>
         <ion_current>25.15197</ion_current>
         <width>0.546</width>
         <signal_noise_ratio>1.8090669</signal_noise_ratio>
         <quality>-1</quality>
      </peak>
      <peak>
         <mass>502.5561</mass>
         <intensity>12.325</intensity>
         <ion_current>18.706212</ion_current>
         <width>0.364</width>
         <signal_noise_ratio>1.3567451</signal_noise_ratio>
         <quality>1</quality>
      </peak>
      <peak>
         <mass>502.91</mass>
         <intensity>8.217</intensity>
         <ion_current>11.432669</ion_current>
         <width>0.182</width>
         <signal_noise_ratio>0.88944251</signal_noise_ratio>
         <quality>-1</quality>
      </peak>
      <peak>
         <mass>506.548</mass>
         <intensity>12.325</intensity>
         <ion_current>17.148328</ion_current>
         <width>0.182</width>
         <signal_noise_ratio>1.2604853</signal_noise_ratio>
         <quality>-1</quality>
      </peak>
      <peak>
         <mass>507.2032</mass>
         <intensity>16.434</intensity>
         <ion_current>25.15197</ion_current>
         <width>0.364</width>
         <signal_noise_ratio>1.6807152</signal_noise_ratio>
         <quality>-1</quality>
      </peak>
      <peak>
         <mass>507.51488</mass>
         <intensity>16.434</intensity>
         <ion_current>18.002831</ion_current>
         <width>0.273</width>
         <signal_noise_ratio>1.6807152</signal_noise_ratio>
         <quality>1</quality>
      </peak>
      <peak>
         <mass>510.20117</mass>
         <intensity>12.325</intensity>
         <ion_current>16.917071</ion_current>
         <width>0.182</width>
         <signal_noise_ratio>1.1999643</signal_noise_ratio>
         <quality>-1</quality>
      </peak>
      <peak>
         <mass>510.459</mass>
         <intensity>12.325</intensity>
         <ion_current>16.981733</ion_current>
         <width>0.182</width>
         <signal_noise_ratio>1.1999643</signal_noise_ratio>
         <quality>-1</quality>
      </peak>
      <peak>
         <mass>511.551</mass>
         <intensity>16.434</intensity>
         <ion_current>20.909173</ion_current>
         <width>0.637</width>
         <signal_noise_ratio>1.5606265</signal_noise_ratio>
         <quality>-1</quality>
      </peak>
      <peak>
         <mass>513.25625</mass>
         <intensity>12.325</intensity>
         <ion_current>17.148308</ion_current>
         <width>0.182</width>
         <signal_noise_ratio>1.138562</signal_noise_ratio>
         <quality>-1</quality>
      </peak>
      <peak>
         <mass>513.6609</mass>
         <intensity>12.325</intensity>
         <ion_current>15.383191</ion_current>
         <width>0.545</width>
         <signal_noise_ratio>1.138562</signal_noise_ratio>
         <quality>-1</quality>
      </peak>
      <peak>
         <mass>514.461</mass>
         <intensity>12.325</intensity>
         <ion_current>16.501928</ion_current>
         <width>0.182</width>
         <signal_noise_ratio>1.1303947</signal_noise_ratio>
         <quality>-1</quality>
      </peak>
      <peak>
         <mass>518.15588</mass>
         <intensity>16.434</intensity>
         <ion_current>22.865339</ion_current>
         <width>0.273</width>
         <signal_noise_ratio>1.4539629</signal_noise_ratio>
         <quality>1</quality>
      </peak>
      <peak>
         <mass>518.372</mass>
         <intensity>16.434</intensity>
         <ion_current>22.865339</ion_current>
         <width>0.182</width>
         <signal_noise_ratio>1.4539629</signal_noise_ratio>
         <quality>-1</quality>
      </peak>
      <peak>
         <mass>518.85733</mass>
         <intensity>8.217</intensity>
         <ion_current>11.432669</ion_current>
         <width>0.273</width>
         <signal_noise_ratio>0.72698145</signal_noise_ratio>
         <quality>-1</quality>
      </peak>
      <peak>
         <mass>519.61467</mass>
         <intensity>12.325</intensity>
         <ion_current>18.863212</ion_current>
         <width>0.364</width>
         <signal_noise_ratio>1.0904279</signal_noise_ratio>
         <quality>-1</quality>
      </peak>
      <peak>
         <mass>520.07725</mass>
         <intensity>12.325</intensity>
         <ion_current>17.148308</ion_current>
         <width>0.182</width>
         <signal_noise_ratio>1.0904279</signal_noise_ratio>
         <quality>-1</quality>
      </peak>
      <peak>
         <mass>522.426</mass>
         <intensity>12.325</intensity>
         <ion_current>17.148308</ion_current>
         <width>0.273</width>
         <signal_noise_ratio>1.1275375</signal_noise_ratio>
         <quality>1</quality>
      </peak>
      <peak>
         <mass>522.98</mass>
         <intensity>20.542</intensity>
         <ion_current>28.580978</ion_current>
         <width>0.272</width>
         <signal_noise_ratio>1.8768551</signal_noise_ratio>
         <quality>1</quality>
      </peak>
      <peak>
         <mass>523.69553</mass>
         <intensity>12.325</intensity>
         <ion_current>17.148308</ion_current>
         <width>1.092</width>
         <signal_noise_ratio>1.1260948</signal_noise_ratio>
         <quality>-1</quality>
      </peak>
      <peak>
         <mass>525.375</mass>
         <intensity>12.325</intensity>
         <ion_current>17.148308</ion_current>
         <width>0.546</width>
         <signal_noise_ratio>1.1260948</signal_noise_ratio>
         <quality>-1</quality>
      </peak>
      <peak>
         <mass>526.83026</mass>
         <intensity>16.434</intensity>
         <ion_current>23.51023</ion_current>
         <width>0.727</width>
         <signal_noise_ratio>1.4922142</signal_noise_ratio>
         <quality>-1</quality>
      </peak>
      <peak>
         <mass>527.58985</mass>
         <intensity>12.325</intensity>
         <ion_current>19.395232</ion_current>
         <width>1.092</width>
         <signal_noise_ratio>1.1191153</signal_noise_ratio>
         <quality>-1</quality>
      </peak>
      <peak>
         <mass>529.16467</mass>
         <intensity>8.217</intensity>
         <ion_current>12.930679</ion_current>
         <width>0.182</width>
         <signal_noise_ratio>0.73003978</signal_noise_ratio>
         <quality>-1</quality>
      </peak>
      <peak>
         <mass>530.84855</mass>
         <intensity>12.325</intensity>
         <ion_current>16.677464</ion_current>
         <width>0.728</width>
         <signal_noise_ratio>1.0950152</signal_noise_ratio>
         <quality>-1</quality>
      </peak>
      <peak>
         <mass>532.29041</mass>
         <intensity>73.952</intensity>
         <ion_current>102.12085</ion_current>
         <width>0.363</width>
         <signal_noise_ratio>6.7567516</signal_noise_ratio>
         <quality>1</quality>
      </peak>
      <peak>
         <mass>534.743</mass>
         <intensity>12.325</intensity>
         <ion_current>19.352738</ion_current>
         <width>0.182</width>
         <signal_noise_ratio>1.1278318</signal_noise_ratio>
         <quality>-1</quality>
      </peak>
      <peak>
         <mass>535.12217</mass>
         <intensity>12.325</intensity>
         <ion_current>17.631957</ion_current>
         <width>0.364</width>
         <signal_noise_ratio>1.1278318</signal_noise_ratio>
         <quality>-1</quality>
      </peak>
      <peak>
         <mass>535.4255</mass>
         <intensity>16.434</intensity>
         <ion_current>22.338366</ion_current>
         <width>0.364</width>
         <signal_noise_ratio>1.5038368</signal_noise_ratio>
         <quality>-1</quality>
      </peak>
      <peak>
         <mass>536.849</mass>
         <intensity>12.325</intensity>
         <ion_current>17.954326</ion_current>
         <width>0.819</width>
         <signal_noise_ratio>1.1278318</signal_noise_ratio>
         <quality>-1</quality>
      </peak>
      <peak>
         <mass>537.56275</mass>
         <intensity>8.217</intensity>
         <ion_current>11.755115</ion_current>
         <width>0.272</width>
         <signal_noise_ratio>0.71660312</signal_noise_ratio>
         <quality>-1</quality>
      </peak>
      <peak>
         <mass>538.771</mass>
         <intensity>12.325</intensity>
         <ion_current>19.395232</ion_current>
         <width>0.819</width>
         <signal_noise_ratio>1.1295842</signal_noise_ratio>
         <quality>-1</quality>
      </peak>
      <peak>
         <mass>539.472</mass>
         <intensity>12.325</intensity>
         <ion_current>19.395232</ion_current>
         <width>0.181</width>
         <signal_noise_ratio>1.1295842</signal_noise_ratio>
         <quality>-1</quality>
      </peak>
      <peak>
         <mass>540.98</mass>
         <intensity>12.325</intensity>
         <ion_current>16.173666</ion_current>
         <width>0.273</width>
         <signal_noise_ratio>1.1295842</signal_noise_ratio>
         <quality>1</quality>
      </peak>
      <peak>
         <mass>541.2008</mass>
         <intensity>12.325</intensity>
         <ion_current>16.210803</ion_current>
         <width>0.181</width>
         <signal_noise_ratio>1.1295842</signal_noise_ratio>
         <quality>-1</quality>
      </peak>
      <peak>
         <mass>541.993</mass>
         <intensity>12.325</intensity>
         <ion_current>12.36648</ion_current>
         <width>0.455</width>
         <signal_noise_ratio>1.1205898</signal_noise_ratio>
         <quality>-1</quality>
      </peak>
      <peak>
         <mass>542.27683</mass>
         <intensity>20.542</intensity>
         <ion_current>24.079911</ion_current>
         <width>0.182</width>
         <signal_noise_ratio>1.86768</signal_noise_ratio>
         <quality>-1</quality>
      </peak>
      <peak>
         <mass>543.2738</mass>
         <intensity>41.085</intensity>
         <ion_current>49.744746</ion_current>
         <width>0.363</width>
         <signal_noise_ratio>3.7091357</signal_noise_ratio>
         <quality>1</quality>
      </peak>
      <peak>
         <mass>544.1292</mass>
         <intensity>24.651</intensity>
         <ion_current>20.885414</ion_current>
         <width>0.728</width>
         <signal_noise_ratio>2.2254814</signal_noise_ratio>
         <quality>1</quality>
      </peak>
      <peak>
         <mass>545.748</mass>
         <intensity>12.325</intensity>
         <ion_current>17.63198</ion_current>
         <width>0.182</width>
         <signal_noise_ratio>1.1126956</signal_noise_ratio>
         <quality>-1</quality>
      </peak>
      <peak>
         <mass>546.6942</mass>
         <intensity>16.434</intensity>
         <ion_current>18.017039</ion_current>
         <width>0.545</width>
         <signal_noise_ratio>1.4836543</signal_noise_ratio>
         <quality>-1</quality>
      </peak>
      <peak>
         <mass>548.83999</mass>
         <intensity>8.217</intensity>
         <ion_current>11.755115</ion_current>
         <width>0.636</width>
         <signal_noise_ratio>0.7700065</signal_noise_ratio>
         <quality>-1</quality>
      </peak>
      <peak>
         <mass>549.5225</mass>
         <intensity>12.325</intensity>
         <ion_current>19.395232</ion_current>
         <width>0.728</width>
         <signal_noise_ratio>1.1549629</signal_noise_ratio>
         <quality>-1</quality>
      </peak>
      <peak>
         <mass>550.1595</mass>
         <intensity>8.217</intensity>
         <ion_current>11.755115</ion_current>
         <width>0.273</width>
         <signal_noise_ratio>0.7700065</signal_noise_ratio>
         <quality>-1</quality>
      </peak>
      <peak>
         <mass>550.76819</mass>
         <intensity>8.217</intensity>
         <ion_current>12.930679</ion_current>
         <width>0.455</width>
         <signal_noise_ratio>0.7700065</signal_noise_ratio>
         <quality>-1</quality>
      </peak>
      <peak>
         <mass>551.2323</mass>
         <intensity>28.759</intensity>
         <ion_current>39.526739</ion_current>
         <width>0.273</width>
         <signal_noise_ratio>2.6949759</signal_noise_ratio>
         <quality>-1</quality>
      </peak>
      <peak>
         <mass>552.296</mass>
         <intensity>20.532</intensity>
         <ion_current>19.393635</ion_current>
         <width>0.181</width>
         <signal_noise_ratio>2.077501</signal_noise_ratio>
         <quality>-1</quality>
      </peak>
      <peak>
         <mass>553.8885</mass>
         <intensity>8.207</intensity>
         <ion_current>12.914943</ion_current>
         <width>0.273</width>
         <signal_noise_ratio>0.82859817</signal_noise_ratio>
         <quality>-1</quality>
      </peak>
      <peak>
         <mass>554.41833</mass>
         <intensity>12.315</intensity>
         <ion_current>19.259971</ion_current>
         <width>0.273</width>
         <signal_noise_ratio>1.2433516</signal_noise_ratio>
         <quality>1</quality>
      </peak>
      <peak>
         <mass>555.9195</mass>
         <intensity>12.315</intensity>
         <ion_current>16.66432</ion_current>
         <width>0.363</width>
         <signal_noise_ratio>1.2433516</signal_noise_ratio>
         <quality>-1</quality>
      </peak>
      <peak>
         <mass>557.2444</mass>
         <intensity>12.315</intensity>
         <ion_current>17.617651</ion_current>
         <width>0.273</width>
         <signal_noise_ratio>1.2411462</signal_noise_ratio>
         <quality>-1</quality>
      </peak>
      <peak>
         <mass>558.02628</mass>
         <intensity>12.315</intensity>
         <ion_current>17.617651</ion_current>
         <width>0.727</width>
         <signal_noise_ratio>1.2396568</signal_noise_ratio>
         <quality>1</quality>
      </peak>
      <peak>
         <mass>559.7904</mass>
         <intensity>12.315</intensity>
         <ion_current>17.617651</ion_current>
         <width>0.273</width>
         <signal_noise_ratio>1.2382954</signal_noise_ratio>
         <quality>-1</quality>
      </peak>
      <peak>
         <mass>560.28483</mass>
         <intensity>20.532</intensity>
         <ion_current>31.777162</ion_current>
         <width>0.182</width>
         <signal_noise_ratio>2.0645296</signal_noise_ratio>
         <quality>-1</quality>
      </peak>
      <peak>
         <mass>560.51233</mass>
         <intensity>8.207</intensity>
         <ion_current>12.914943</ion_current>
         <width>0.182</width>
         <signal_noise_ratio>0.82522864</signal_noise_ratio>
         <quality>-1</quality>
      </peak>
      <peak>
         <mass>563.4102</mass>
         <intensity>16.424</intensity>
         <ion_current>25.845622</ion_current>
         <width>0.272</width>
         <signal_noise_ratio>1.6494636</signal_noise_ratio>
         <quality>-1</quality>
      </peak>
      <peak>
         <mass>565.575</mass>
         <intensity>8.207</intensity>
         <ion_current>11.740809</ion_current>
         <width>0.182</width>
         <signal_noise_ratio>0.82425816</signal_noise_ratio>
         <quality>-1</quality>
      </peak>
      <peak>
         <mass>565.939</mass>
         <intensity>8.207</intensity>
         <ion_current>11.740809</ion_current>
         <width>0.182</width>
         <signal_noise_ratio>0.82425816</signal_noise_ratio>
         <quality>-1</quality>
      </peak>
      <peak>
         <mass>567.437</mass>
         <intensity>16.424</intensity>
         <ion_current>24.688767</ion_current>
         <width>1.091</width>
         <signal_noise_ratio>1.6519107</signal_noise_ratio>
         <quality>-1</quality>
      </peak>
      <peak>
         <mass>568.15233</mass>
         <intensity>8.207</intensity>
         <ion_current>11.740809</ion_current>
         <width>0.546</width>
         <signal_noise_ratio>0.82545246</signal_noise_ratio>
         <quality>-1</quality>
      </peak>
      <peak>
         <mass>569.43337</mass>
         <intensity>12.315</intensity>
         <ion_current>17.651497</ion_current>
         <width>1.182</width>
         <signal_noise_ratio>1.2406463</signal_noise_ratio>
         <quality>-1</quality>
      </peak>
      <peak>
         <mass>572.97233</mass>
         <intensity>12.315</intensity>
         <ion_current>17.617651</ion_current>
         <width>0.455</width>
         <signal_noise_ratio>1.2416963</signal_noise_ratio>
         <quality>-1</quality>
      </peak>
      <peak>
         <mass>573.68137</mass>
         <intensity>12.315</intensity>
         <ion_current>19.379496</ion_current>
         <width>0.364</width>
         <signal_noise_ratio>1.2416963</signal_noise_ratio>
         <quality>-1</quality>
      </peak>
      <peak>
         <mass>574.125</mass>
         <intensity>12.315</intensity>
         <ion_current>17.617651</ion_current>
         <width>0.454</width>
         <signal_noise_ratio>1.2421525</signal_noise_ratio>
         <quality>-1</quality>
      </peak>
      <peak>
         <mass>575.398</mass>
         <intensity>12.315</intensity>
         <ion_current>17.886731</ion_current>
         <width>0.182</width>
         <signal_noise_ratio>1.2426865</signal_noise_ratio>
         <quality>-1</quality>
      </peak>
      <peak>
         <mass>576.31467</mass>
         <intensity>20.532</intensity>
         <ion_current>26.722088</ion_current>
         <width>0.363</width>
         <signal_noise_ratio>2.0721281</signal_noise_ratio>
         <quality>1</quality>
      </peak>
      <peak>
         <mass>576.64825</mass>
         <intensity>12.315</intensity>
         <ion_current>19.922525</ion_current>
         <width>0.182</width>
         <signal_noise_ratio>1.245549</signal_noise_ratio>
         <quality>-1</quality>
      </peak>
      <peak>
         <mass>579.309</mass>
         <intensity>8.207</intensity>
         <ion_current>12.074055</ion_current>
         <width>0.182</width>
         <signal_noise_ratio>0.83475685</signal_noise_ratio>
         <quality>-1</quality>
      </peak>
      <peak>
         <mass>579.491</mass>
         <intensity>8.207</intensity>
         <ion_current>12.074055</ion_current>
         <width>0.182</width>
         <signal_noise_ratio>0.83475685</signal_noise_ratio>
         <quality>-1</quality>
      </peak>
      <peak>
         <mass>579.764</mass>
         <intensity>8.207</intensity>
         <ion_current>12.074055</ion_current>
         <width>0.181</width>
         <signal_noise_ratio>0.83475685</signal_noise_ratio>
         <quality>-1</quality>
      </peak>
      <peak>
         <mass>581.142</mass>
         <intensity>12.315</intensity>
         <ion_current>18.117753</ion_current>
         <width>0.546</width>
         <signal_noise_ratio>1.2594644</signal_noise_ratio>
         <quality>-1</quality>
      </peak>
      <peak>
         <mass>582.20194</mass>
         <intensity>28.749</intensity>
         <ion_current>36.169034</ion_current>
         <width>0.546</width>
         <signal_noise_ratio>2.9476152</signal_noise_ratio>
         <quality>-1</quality>
      </peak>
      <peak>
         <mass>583.13588</mass>
         <intensity>20.532</intensity>
         <ion_current>16.457019</ion_current>
         <width>1.182</width>
         <signal_noise_ratio>2.1051318</signal_noise_ratio>
         <quality>1</quality>
      </peak>
      <peak>
         <mass>583.856</mass>
         <intensity>12.315</intensity>
         <ion_current>18.117703</ion_current>
         <width>0.182</width>
         <signal_noise_ratio>1.2626485</signal_noise_ratio>
         <quality>-1</quality>
      </peak>
      <peak>
         <mass>584.41211</mass>
         <intensity>12.315</intensity>
         <ion_current>19.922525</ion_current>
         <width>0.364</width>
         <signal_noise_ratio>1.2688469</signal_noise_ratio>
         <quality>-1</quality>
      </peak>
      <peak>
         <mass>585.948</mass>
         <intensity>12.315</intensity>
         <ion_current>18.117703</ion_current>
         <width>0.182</width>
         <signal_noise_ratio>1.2753242</signal_noise_ratio>
         <quality>-1</quality>
      </peak>
      <peak>
         <mass>587.185</mass>
         <intensity>12.315</intensity>
         <ion_current>17.956683</ion_current>
         <width>0.272</width>
         <signal_noise_ratio>1.2753242</signal_noise_ratio>
         <quality>1</quality>
      </peak>
      <peak>
         <mass>587.585</mass>
         <intensity>12.315</intensity>
         <ion_current>18.117703</ion_current>
         <width>0.182</width>
         <signal_noise_ratio>1.2784096</signal_noise_ratio>
         <quality>-1</quality>
      </peak>
      <peak>
         <mass>587.74425</mass>
         <intensity>12.315</intensity>
         <ion_current>19.929559</ion_current>
         <width>0.182</width>
         <signal_noise_ratio>1.2821082</signal_noise_ratio>
         <quality>-1</quality>
      </peak>
      <peak>
         <mass>588.3494</mass>
         <intensity>12.315</intensity>
         <ion_current>13.943512</ion_current>
         <width>0.273</width>
         <signal_noise_ratio>1.2821082</signal_noise_ratio>
         <quality>-1</quality>
      </peak>
      <peak>
         <mass>589.9318</mass>
         <intensity>8.207</intensity>
         <ion_current>12.074055</ion_current>
         <width>0.364</width>
         <signal_noise_ratio>0.85821213</signal_noise_ratio>
         <quality>-1</quality>
      </peak>
      <peak>
         <mass>590.223</mass>
         <intensity>12.315</intensity>
         <ion_current>18.50138</ion_current>
         <width>0.182</width>
         <signal_noise_ratio>1.2877888</signal_noise_ratio>
         <quality>-1</quality>
      </peak>
      <peak>
         <mass>590.7235</mass>
         <intensity>8.207</intensity>
         <ion_current>12.074055</ion_current>
         <width>0.272</width>
         <signal_noise_ratio>0.85821213</signal_noise_ratio>
         <quality>-1</quality>
      </peak>
      <peak>
         <mass>591.86</mass>
         <intensity>8.207</intensity>
         <ion_current>13.281518</ion_current>
         <width>0.273</width>
         <signal_noise_ratio>0.86258942</signal_noise_ratio>
         <quality>-1</quality>
      </peak>
      <peak>
         <mass>592.28467</mass>
         <intensity>8.207</intensity>
         <ion_current>12.074055</ion_current>
         <width>0.182</width>
         <signal_noise_ratio>0.86258942</signal_noise_ratio>
         <quality>-1</quality>
      </peak>
      <peak>
         <mass>593.07233</mass>
         <intensity>8.207</intensity>
         <ion_current>13.281518</ion_current>
         <width>0.455</width>
         <signal_noise_ratio>0.86492404</signal_noise_ratio>
         <quality>-1</quality>
      </peak>
      <peak>
         <mass>595.57889</mass>
         <intensity>12.315</intensity>
         <ion_current>19.929559</ion_current>
         <width>0.546</width>
         <signal_noise_ratio>1.3046101</signal_noise_ratio>
         <quality>-1</quality>
      </peak>
      <peak>
         <mass>597.408</mass>
         <intensity>24.641</intensity>
         <ion_current>36.251588</ion_current>
         <width>0.182</width>
         <signal_noise_ratio>2.6190664</signal_noise_ratio>
         <quality>-1</quality>
      </peak>
      <peak>
         <mass>597.9176</mass>
         <intensity>12.315</intensity>
         <ion_current>16.446277</ion_current>
         <width>0.273</width>
         <signal_noise_ratio>1.3089486</signal_noise_ratio>
         <quality>1</quality>
      </peak>
      <peak>
         <mass>598.136</mass>
         <intensity>8.207</intensity>
         <ion_current>11.742064</ion_current>
         <width>0.181</width>
         <signal_noise_ratio>0.87231353</signal_noise_ratio>
         <quality>-1</quality>
      </peak>
      <peak>
         <mass>599.071</mass>
         <intensity>12.315</intensity>
         <ion_current>16.852078</ion_current>
         <width>1.183</width>
         <signal_noise_ratio>1.3089364</signal_noise_ratio>
         <quality>-1</quality>
      </peak>
      <peak>
         <mass>602.30687</mass>
         <intensity>53.4</intensity>
         <ion_current>78.435557</ion_current>
         <width>0.273</width>
         <signal_noise_ratio>5.687235</signal_noise_ratio>
         <quality>1</quality>
      </peak>
      <peak>
         <mass>602.891</mass>
         <intensity>12.315</intensity>
         <ion_current>18.117703</ion_current>
         <width>0.273</width>
         <signal_noise_ratio>1.3132136</signal_noise_ratio>
         <quality>-1</quality>
      </peak>
      <peak>
         <mass>603.40753</mass>
         <intensity>41.075</intensity>
         <ion_current>34.544105</ion_current>
         <width>0.909</width>
         <signal_noise_ratio>4.3800446</signal_noise_ratio>
         <quality>1</quality>
      </peak>
      <peak>
         <mass>606.30583</mass>
         <intensity>20.532</intensity>
         <ion_current>30.208754</ion_current>
         <width>0.182</width>
         <signal_noise_ratio>2.1913705</signal_noise_ratio>
         <quality>-1</quality>
      </peak>
      <peak>
         <mass>609.05</mass>
         <intensity>8.207</intensity>
         <ion_current>13.281518</ion_current>
         <width>0.182</width>
         <signal_noise_ratio>0.87638412</signal_noise_ratio>
         <quality>-1</quality>
      </peak>
      <peak>
         <mass>609.756</mass>
         <intensity>16.424</intensity>
         <ion_current>26.579219</ion_current>
         <width>0.546</width>
         <signal_noise_ratio>1.7544861</signal_noise_ratio>
         <quality>1</quality>
      </peak>
      <peak>
         <mass>611.11838</mass>
         <intensity>12.315</intensity>
         <ion_current>17.003888</ion_current>
         <width>0.272</width>
         <signal_noise_ratio>1.3165199</signal_noise_ratio>
         <quality>1</quality>
      </peak>
      <peak>
         <mass>612.16384</mass>
         <intensity>32.858</intensity>
         <ion_current>42.426018</ion_current>
         <width>1.001</width>
         <signal_noise_ratio>3.5139471</signal_noise_ratio>
         <quality>1</quality>
      </peak>
      <peak>
         <mass>612.9512</mass>
         <intensity>16.424</intensity>
         <ion_current>24.162822</ion_current>
         <width>0.636</width>
         <signal_noise_ratio>1.7567967</signal_noise_ratio>
         <quality>-1</quality>
      </peak>
      <peak>
         <mass>613.5606</mass>
         <intensity>16.424</intensity>
         <ion_current>25.347392</ion_current>
         <width>0.728</width>
         <signal_noise_ratio>1.7567967</signal_noise_ratio>
         <quality>-1</quality>
      </peak>
      <peak>
         <mass>615.25675</mass>
         <intensity>12.315</intensity>
         <ion_current>19.929559</ion_current>
         <width>0.819</width>
         <signal_noise_ratio>1.3173764</signal_noise_ratio>
         <quality>-1</quality>
      </peak>
      <peak>
         <mass>617.872</mass>
         <intensity>12.315</intensity>
         <ion_current>18.117703</ion_current>
         <width>0.182</width>
         <signal_noise_ratio>1.3177447</signal_noise_ratio>
         <quality>-1</quality>
      </peak>
      <peak>
         <mass>618.106</mass>
         <intensity>12.315</intensity>
         <ion_current>17.778666</ion_current>
         <width>0.273</width>
         <signal_noise_ratio>1.3177447</signal_noise_ratio>
         <quality>1</quality>
      </peak>
      <peak>
         <mass>618.57625</mass>
         <intensity>12.315</intensity>
         <ion_current>19.922525</ion_current>
         <width>0.182</width>
         <signal_noise_ratio>1.3180132</signal_noise_ratio>
         <quality>-1</quality>
      </peak>
      <peak>
         <mass>619.2178</mass>
         <intensity>16.424</intensity>
         <ion_current>19.331934</ion_current>
         <width>0.182</width>
         <signal_noise_ratio>1.7577791</signal_noise_ratio>
         <quality>-1</quality>
      </peak>
      <peak>
         <mass>620.964</mass>
         <intensity>12.315</intensity>
         <ion_current>19.929559</ion_current>
         <width>0.182</width>
         <signal_noise_ratio>1.3180132</signal_noise_ratio>
         <quality>-1</quality>
      </peak>
      <peak>
         <mass>621.601</mass>
         <intensity>8.207</intensity>
         <ion_current>12.074055</ion_current>
         <width>0.182</width>
         <signal_noise_ratio>0.87657458</signal_noise_ratio>
         <quality>-1</quality>
      </peak>
      <peak>
         <mass>624.40989</mass>
         <intensity>12.315</intensity>
         <ion_current>19.929559</ion_current>
         <width>0.455</width>
         <signal_noise_ratio>1.3126022</signal_noise_ratio>
         <quality>-1</quality>
      </peak>
      <peak>
         <mass>625.1844</mass>
         <intensity>8.207</intensity>
         <ion_current>12.446238</ion_current>
         <width>0.364</width>
         <signal_noise_ratio>0.87477964</signal_noise_ratio>
         <quality>-1</quality>
      </peak>
      <peak>
         <mass>627.0489</mass>
         <intensity>12.315</intensity>
         <ion_current>17.870543</ion_current>
         <width>0.455</width>
         <signal_noise_ratio>1.3129242</signal_noise_ratio>
         <quality>-1</quality>
      </peak>
      <peak>
         <mass>627.53857</mass>
         <intensity>12.315</intensity>
         <ion_current>18.676182</ion_current>
         <width>0.454</width>
         <signal_noise_ratio>1.3129242</signal_noise_ratio>
         <quality>-1</quality>
      </peak>
      <peak>
         <mass>628.292</mass>
         <intensity>12.315</intensity>
         <ion_current>18.710135</ion_current>
         <width>0.273</width>
         <signal_noise_ratio>1.3131523</signal_noise_ratio>
         <quality>1</quality>
      </peak>
      <peak>
         <mass>629.26184</mass>
         <intensity>20.532</intensity>
         <ion_current>24.628151</ion_current>
         <width>0.636</width>
         <signal_noise_ratio>2.1896661</signal_noise_ratio>
         <quality>1</quality>
      </peak>
      <peak>
         <mass>630.23142</mass>
         <intensity>41.075</intensity>
         <ion_current>48.690555</ion_current>
         <width>0.455</width>
         <signal_noise_ratio>4.381916</signal_noise_ratio>
         <quality>-1</quality>
      </peak>
      <peak>
         <mass>630.9053</mass>
         <intensity>12.315</intensity>
         <ion_current>20.489486</ion_current>
         <width>0.546</width>
         <signal_noise_ratio>1.3140032</signal_noise_ratio>
         <quality>-1</quality>
      </peak>
      <peak>
         <mass>633.424</mass>
         <intensity>12.315</intensity>
         <ion_current>20.543894</ion_current>
         <width>0.728</width>
         <signal_noise_ratio>1.3148502</signal_noise_ratio>
         <quality>1</quality>
      </peak>
      <peak>
         <mass>637.348</mass>
         <intensity>16.424</intensity>
         <ion_current>25.98996</ion_current>
         <width>0.182</width>
         <signal_noise_ratio>1.7545572</signal_noise_ratio>
         <quality>-1</quality>
      </peak>
      <peak>
         <mass>639.25904</mass>
         <intensity>49.292</intensity>
         <ion_current>72.378095</ion_current>
         <width>1</width>
         <signal_noise_ratio>5.2660548</signal_noise_ratio>
         <quality>1</quality>
      </peak>
      <peak>
         <mass>639.91233</mass>
         <intensity>8.207</intensity>
         <ion_current>12.446238</ion_current>
         <width>0.273</width>
         <signal_noise_ratio>0.87805206</signal_noise_ratio>
         <quality>-1</quality>
      </peak>
      <peak>
         <mass>640.44005</mass>
         <intensity>57.508</intensity>
         <ion_current>59.62884</ion_current>
         <width>0.636</width>
         <signal_noise_ratio>6.1526767</signal_noise_ratio>
         <quality>-1</quality>
      </peak>
      <peak>
         <mass>642.1105</mass>
         <intensity>8.207</intensity>
         <ion_current>13.690925</ion_current>
         <width>0.272</width>
         <signal_noise_ratio>0.87952771</signal_noise_ratio>
         <quality>-1</quality>
      </peak>
      <peak>
         <mass>643.89125</mass>
         <intensity>12.315</intensity>
         <ion_current>19.248079</ion_current>
         <width>0.727</width>
         <signal_noise_ratio>1.3254809</signal_noise_ratio>
         <quality>-1</quality>
      </peak>
      <peak>
         <mass>644.416</mass>
         <intensity>16.424</intensity>
         <ion_current>24.907642</ion_current>
         <width>0.364</width>
         <signal_noise_ratio>1.7677383</signal_noise_ratio>
         <quality>1</quality>
      </peak>
      <peak>
         <mass>645.82846</mass>
         <intensity>16.424</intensity>
         <ion_current>24.288317</ion_current>
         <width>0.545</width>
         <signal_noise_ratio>1.7721898</signal_noise_ratio>
         <quality>-1</quality>
      </peak>
      <peak>
         <mass>647.26038</mass>
         <intensity>20.532</intensity>
         <ion_current>31.137585</ion_current>
         <width>0.182</width>
         <signal_noise_ratio>2.2177574</signal_noise_ratio>
         <quality>-1</quality>
      </peak>
      <peak>
         <mass>647.734</mass>
         <intensity>8.207</intensity>
         <ion_current>13.690925</ion_current>
         <width>0.272</width>
         <signal_noise_ratio>0.88647647</signal_noise_ratio>
         <quality>-1</quality>
      </peak>
      <peak>
         <mass>649.25</mass>
         <intensity>12.315</intensity>
         <ion_current>18.676182</ion_current>
         <width>0.182</width>
         <signal_noise_ratio>1.3333948</signal_noise_ratio>
         <quality>-1</quality>
      </peak>
      <peak>
         <mass>649.62834</mass>
         <intensity>12.325</intensity>
         <ion_current>18.691347</ion_current>
         <width>0.181</width>
         <signal_noise_ratio>1.1563605</signal_noise_ratio>
         <quality>-1</quality>
      </peak>
      <peak>
         <mass>652.537</mass>
         <intensity>16.434</intensity>
         <ion_current>27.415214</ion_current>
         <width>0.182</width>
         <signal_noise_ratio>1.5942639</signal_noise_ratio>
         <quality>-1</quality>
      </peak>
      <peak>
         <mass>654.343</mass>
         <intensity>24.651</intensity>
         <ion_current>38.822881</ion_current>
         <width>0.182</width>
         <signal_noise_ratio>2.7652879</signal_noise_ratio>
         <quality>-1</quality>
      </peak>
      <peak>
         <mass>655.62738</mass>
         <intensity>20.542</intensity>
         <ion_current>31.15275</ion_current>
         <width>0.182</width>
         <signal_noise_ratio>2.3927319</signal_noise_ratio>
         <quality>-1</quality>
      </peak>
      <peak>
         <mass>656.31367</mass>
         <intensity>12.325</intensity>
         <ion_current>19.150824</ion_current>
         <width>0.364</width>
         <signal_noise_ratio>1.4356159</signal_noise_ratio>
         <quality>-1</quality>
      </peak>
      <peak>
         <mass>657.85967</mass>
         <intensity>8.217</intensity>
         <ion_current>12.461403</ion_current>
         <width>0.182</width>
         <signal_noise_ratio>0.95887423</signal_noise_ratio>
         <quality>-1</quality>
      </peak>
      <peak>
         <mass>659.072</mass>
         <intensity>8.217</intensity>
         <ion_current>12.461403</ion_current>
         <width>0.182</width>
         <signal_noise_ratio>0.95887423</signal_noise_ratio>
         <quality>-1</quality>
      </peak>
      <peak>
         <mass>659.345</mass>
         <intensity>24.651</intensity>
         <ion_current>37.737143</ion_current>
         <width>0.182</width>
         <signal_noise_ratio>2.8766227</signal_noise_ratio>
         <quality>-1</quality>
      </peak>
      <peak>
         <mass>659.76967</mass>
         <intensity>8.217</intensity>
         <ion_current>12.461403</ion_current>
         <width>0.182</width>
         <signal_noise_ratio>0.95887423</signal_noise_ratio>
         <quality>-1</quality>
      </peak>
      <peak>
         <mass>661.10333</mass>
         <intensity>8.217</intensity>
         <ion_current>13.707607</ion_current>
         <width>0.273</width>
         <signal_noise_ratio>0.95887423</signal_noise_ratio>
         <quality>-1</quality>
      </peak>
      <peak>
         <mass>661.619</mass>
         <intensity>12.325</intensity>
         <ion_current>18.691347</ion_current>
         <width>0.182</width>
         <signal_noise_ratio>1.438253</signal_noise_ratio>
         <quality>-1</quality>
      </peak>
      <peak>
         <mass>663.09675</mass>
         <intensity>12.325</intensity>
         <ion_current>19.320231</ion_current>
         <width>0.273</width>
         <signal_noise_ratio>1.438253</signal_noise_ratio>
         <quality>-1</quality>
      </peak>
      <peak>
         <mass>663.62</mass>
         <intensity>8.217</intensity>
         <ion_current>12.461403</ion_current>
         <width>0.182</width>
         <signal_noise_ratio>0.95887423</signal_noise_ratio>
         <quality>-1</quality>
      </peak>
      <peak>
         <mass>663.802</mass>
         <intensity>12.325</intensity>
         <ion_current>18.691347</ion_current>
         <width>0.182</width>
         <signal_noise_ratio>1.438253</signal_noise_ratio>
         <quality>-1</quality>
      </peak>
      <peak>
         <mass>665.517</mass>
         <intensity>8.217</intensity>
         <ion_current>13.707607</ion_current>
         <width>0.455</width>
         <signal_noise_ratio>0.95887423</signal_noise_ratio>
         <quality>-1</quality>
      </peak>
      <peak>
         <mass>667.69025</mass>
         <intensity>12.325</intensity>
         <ion_current>20.560576</ion_current>
         <width>0.182</width>
         <signal_noise_ratio>1.438253</signal_noise_ratio>
         <quality>-1</quality>
      </peak>
      <peak>
         <mass>668.349</mass>
         <intensity>24.651</intensity>
         <ion_current>37.088654</ion_current>
         <width>0.182</width>
         <signal_noise_ratio>2.8766227</signal_noise_ratio>
         <quality>-1</quality>
      </peak>
      <peak>
         <mass>668.895</mass>
         <intensity>12.325</intensity>
         <ion_current>18.361079</ion_current>
         <width>0.182</width>
         <signal_noise_ratio>1.438253</signal_noise_ratio>
         <quality>-1</quality>
      </peak>
      <peak>
         <mass>669.35</mass>
         <intensity>20.542</intensity>
         <ion_current>18.419147</ion_current>
         <width>0.182</width>
         <signal_noise_ratio>2.3971272</signal_noise_ratio>
         <quality>-1</quality>
      </peak>
      <peak>
         <mass>669.9678</mass>
         <intensity>16.434</intensity>
         <ion_current>20.388052</ion_current>
         <width>0.182</width>
         <signal_noise_ratio>1.9177485</signal_noise_ratio>
         <quality>-1</quality>
      </peak>
      <peak>
         <mass>671.28844</mass>
         <intensity>24.651</intensity>
         <ion_current>35.125221</ion_current>
         <width>0.364</width>
         <signal_noise_ratio>2.8766227</signal_noise_ratio>
         <quality>-1</quality>
      </peak>
      <peak>
         <mass>671.4875</mass>
         <intensity>8.217</intensity>
         <ion_current>12.461403</ion_current>
         <width>0.181</width>
         <signal_noise_ratio>0.95887423</signal_noise_ratio>
         <quality>-1</quality>
      </peak>
      <peak>
         <mass>673.05625</mass>
         <intensity>12.325</intensity>
         <ion_current>20.560576</ion_current>
         <width>0.182</width>
         <signal_noise_ratio>1.438253</signal_noise_ratio>
         <quality>-1</quality>
      </peak>
      <peak>
         <mass>674.82217</mass>
         <intensity>12.325</intensity>
         <ion_current>16.783996</ion_current>
         <width>0.364</width>
         <signal_noise_ratio>1.438253</signal_noise_ratio>
         <quality>-1</quality>
      </peak>
      <peak>
         <mass>675.278</mass>
         <intensity>12.325</intensity>
         <ion_current>20.978165</ion_current>
         <width>0.636</width>
         <signal_noise_ratio>1.438253</signal_noise_ratio>
         <quality>-1</quality>
      </peak>
      <peak>
         <mass>675.7706</mass>
         <intensity>12.325</intensity>
         <ion_current>12.261711</ion_current>
         <width>0.364</width>
         <signal_noise_ratio>1.438253</signal_noise_ratio>
         <quality>-1</quality>
      </peak>
      <peak>
         <mass>677.626</mass>
         <intensity>8.217</intensity>
         <ion_current>12.788466</ion_current>
         <width>0.182</width>
         <signal_noise_ratio>0.95887423</signal_noise_ratio>
         <quality>-1</quality>
      </peak>
      <peak>
         <mass>677.808</mass>
         <intensity>8.217</intensity>
         <ion_current>12.788466</ion_current>
         <width>0.182</width>
         <signal_noise_ratio>0.95887423</signal_noise_ratio>
         <quality>-1</quality>
      </peak>
      <peak>
         <mass>678.99</mass>
         <intensity>16.434</intensity>
         <ion_current>25.576932</ion_current>
         <width>0.182</width>
         <signal_noise_ratio>1.9177485</signal_noise_ratio>
         <quality>-1</quality>
      </peak>
      <peak>
         <mass>679.6088</mass>
         <intensity>12.325</intensity>
         <ion_current>21.100215</ion_current>
         <width>0.637</width>
         <signal_noise_ratio>1.438253</signal_noise_ratio>
         <quality>-1</quality>
      </peak>
      <peak>
         <mass>681.25389</mass>
         <intensity>8.217</intensity>
         <ion_current>14.067381</ion_current>
         <width>0.637</width>
         <signal_noise_ratio>0.95887423</signal_noise_ratio>
         <quality>-1</quality>
      </peak>
      <peak>
         <mass>682.0102</mass>
         <intensity>8.217</intensity>
         <ion_current>14.067381</ion_current>
         <width>0.273</width>
         <signal_noise_ratio>0.95887423</signal_noise_ratio>
         <quality>-1</quality>
      </peak>
      <peak>
         <mass>682.74933</mass>
         <intensity>8.217</intensity>
         <ion_current>12.788466</ion_current>
         <width>0.273</width>
         <signal_noise_ratio>0.95887423</signal_noise_ratio>
         <quality>-1</quality>
      </peak>
      <peak>
         <mass>683.4652</mass>
         <intensity>16.434</intensity>
         <ion_current>27.336199</ion_current>
         <width>0.273</width>
         <signal_noise_ratio>1.9177485</signal_noise_ratio>
         <quality>-1</quality>
      </peak>
      <peak>
         <mass>685.09613</mass>
         <intensity>12.325</intensity>
         <ion_current>18.935696</ion_current>
         <width>0.91</width>
         <signal_noise_ratio>1.438253</signal_noise_ratio>
         <quality>1</quality>
      </peak>
      <peak>
         <mass>685.812</mass>
         <intensity>8.217</intensity>
         <ion_current>12.788466</ion_current>
         <width>0.182</width>
         <signal_noise_ratio>0.95887423</signal_noise_ratio>
         <quality>-1</quality>
      </peak>
      <peak>
         <mass>686.41778</mass>
         <intensity>12.325</intensity>
         <ion_current>19.181921</ion_current>
         <width>0.545</width>
         <signal_noise_ratio>1.438253</signal_noise_ratio>
         <quality>-1</quality>
      </peak>
      <peak>
         <mass>687.176</mass>
         <intensity>12.325</intensity>
         <ion_current>21.100215</ion_current>
         <width>0.546</width>
         <signal_noise_ratio>1.438253</signal_noise_ratio>
         <quality>-1</quality>
      </peak>
      <peak>
         <mass>687.88125</mass>
         <intensity>12.325</intensity>
         <ion_current>20.978165</ion_current>
         <width>0.182</width>
         <signal_noise_ratio>1.438253</signal_noise_ratio>
         <quality>-1</quality>
      </peak>
      <peak>
         <mass>688.41867</mass>
         <intensity>12.325</intensity>
         <ion_current>21.100215</ion_current>
         <width>0.273</width>
         <signal_noise_ratio>1.438253</signal_noise_ratio>
         <quality>-1</quality>
      </peak>
      <peak>
         <mass>689.099</mass>
         <intensity>12.325</intensity>
         <ion_current>18.747142</ion_current>
         <width>0.364</width>
         <signal_noise_ratio>1.438253</signal_noise_ratio>
         <quality>-1</quality>
      </peak>
      <peak>
         <mass>690.814</mass>
         <intensity>12.325</intensity>
         <ion_current>21.100215</ion_current>
         <width>0.819</width>
         <signal_noise_ratio>1.438253</signal_noise_ratio>
         <quality>1</quality>
      </peak>
      <peak>
         <mass>692.4146</mass>
         <intensity>12.325</intensity>
         <ion_current>19.181921</ion_current>
         <width>0.273</width>
         <signal_noise_ratio>1.438253</signal_noise_ratio>
         <quality>1</quality>
      </peak>
      <peak>
         <mass>692.9242</mass>
         <intensity>16.434</intensity>
         <ion_current>25.576932</ion_current>
         <width>0.273</width>
         <signal_noise_ratio>1.9177485</signal_noise_ratio>
         <quality>-1</quality>
      </peak>
      <peak>
         <mass>693.179</mass>
         <intensity>8.217</intensity>
         <ion_current>14.067381</ion_current>
         <width>0.182</width>
         <signal_noise_ratio>0.95887423</signal_noise_ratio>
         <quality>-1</quality>
      </peak>
      <peak>
         <mass>693.6152</mass>
         <intensity>8.217</intensity>
         <ion_current>14.067381</ion_current>
         <width>0.363</width>
         <signal_noise_ratio>0.95887423</signal_noise_ratio>
         <quality>-1</quality>
      </peak>
      <peak>
         <mass>695.19517</mass>
         <intensity>12.325</intensity>
         <ion_current>21.100215</ion_current>
         <width>0.182</width>
         <signal_noise_ratio>1.438253</signal_noise_ratio>
         <quality>-1</quality>
      </peak>
      <peak>
         <mass>696.83217</mass>
         <intensity>12.325</intensity>
         <ion_current>21.100215</ion_current>
         <width>0.182</width>
         <signal_noise_ratio>1.438253</signal_noise_ratio>
         <quality>-1</quality>
      </peak>
      <peak>
         <mass>696.9535</mass>
         <intensity>8.217</intensity>
         <ion_current>12.788466</ion_current>
         <width>0.182</width>
         <signal_noise_ratio>0.95887423</signal_noise_ratio>
         <quality>-1</quality>
      </peak>
      <peak>
         <mass>698.2083</mass>
         <intensity>16.434</intensity>
         <ion_current>25.576932</ion_current>
         <width>0.455</width>
         <signal_noise_ratio>1.9177485</signal_noise_ratio>
         <quality>-1</quality>
      </peak>
      <peak>
         <mass>698.727</mass>
         <intensity>12.325</intensity>
         <ion_current>16.980748</ion_current>
         <width>0.182</width>
         <signal_noise_ratio>1.438253</signal_noise_ratio>
         <quality>-1</quality>
      </peak>
      <peak>
         <mass>699.41608</mass>
         <intensity>24.651</intensity>
         <ion_current>38.365398</ion_current>
         <width>0.273</width>
         <signal_noise_ratio>2.8766227</signal_noise_ratio>
         <quality>1</quality>
      </peak>
   </peak_list>
</pepex3>
