# Supplementary material for: NITPICK: peak identification for mass spectrometry data
Source: BMC Bioinformatics. 2008 Aug 28;9:355. doi: 10.1186/1471-2105-9-355 (PMC2655099; doi:10.1186/1471-2105-9-355)
Supplement: Additional file 4 — A zip-folder containing all pepex results on the simulated data. [file 1471-2105-9-355-S4.zip › pepex_simulation_results/thresh05/SNR5/preSNR5_17_pepex.xml]

<?xml version="1.0" encoding="iso-8859-1"?>
<pepex3>
   <version>3.0.0</version>
   <registered_to>Unregistered</registered_to>
   <parameters>
      <parameter_file>pepex_input.xml</parameter_file>
      <input_data_file>spectrum.data</input_data_file>
      <output_data_file>pepex_output.xml</output_data_file>
      <noise_model>mean_value</noise_model>
      <signal_noise_ratio>.5</signal_noise_ratio>
      <tuning_power>2</tuning_power>
      <tuning>2</tuning>
      <small_omega>1.0</small_omega>
      <big_omega>20</big_omega>
      <peak_finding_model>pepex3</peak_finding_model>
      <supporting_slopes>2</supporting_slopes>
      <peak_fitting_model>centroid</peak_fitting_model>
      <clustering_model>simple</clustering_model>
      <min_cluster_distance>0.8</min_cluster_distance>
      <max_cluster_distance>1.2</max_cluster_distance>
      <no_single_above_mass>1500.0</no_single_above_mass>
      <deisotoping_model>quadratic</deisotoping_model>
      <isotope_distrib_file>/usr/local/piums/kd_0_to_10</isotope_distrib_file>
      <overflow>30000</overflow>
   </parameters>
   <pepex3_status>
      <status>ok</status>
      <message></message>
      <supporting_slopes>2</supporting_slopes>
      <minimum_mass>500</minimum_mass>
      <maximum_mass>700</maximum_mass>
      <small_omega>1</small_omega>
      <big_omega>20</big_omega>
      <peak_masses_with_hydrogen>true</peak_masses_with_hydrogen>
      <date_created>21:58:03, 26 Jul, 2007</date_created>
   </pepex3_status>
   <peak_list>
      <peak>
         <mass>500.21233</mass>
         <intensity>7.924</intensity>
         <ion_current>12.127553</ion_current>
         <width>0.273</width>
         <signal_noise_ratio>0.95747383</signal_noise_ratio>
         <quality>-1</quality>
      </peak>
      <peak>
         <mass>500.887</mass>
         <intensity>7.924</intensity>
         <ion_current>11.025006</ion_current>
         <width>0.363</width>
         <signal_noise_ratio>0.95747383</signal_noise_ratio>
         <quality>-1</quality>
      </peak>
      <peak>
         <mass>501.56875</mass>
         <intensity>11.886</intensity>
         <ion_current>16.537509</ion_current>
         <width>0.273</width>
         <signal_noise_ratio>1.4362107</signal_noise_ratio>
         <quality>-1</quality>
      </peak>
      <peak>
         <mass>503.12233</mass>
         <intensity>11.886</intensity>
         <ion_current>18.19133</ion_current>
         <width>0.637</width>
         <signal_noise_ratio>1.392154</signal_noise_ratio>
         <quality>-1</quality>
      </peak>
      <peak>
         <mass>503.729</mass>
         <intensity>11.886</intensity>
         <ion_current>18.19133</ion_current>
         <width>0.182</width>
         <signal_noise_ratio>1.3666985</signal_noise_ratio>
         <quality>-1</quality>
      </peak>
      <peak>
         <mass>505.25432</mass>
         <intensity>67.353</intensity>
         <ion_current>89.968996</ion_current>
         <width>0.273</width>
         <signal_noise_ratio>7.7445097</signal_noise_ratio>
         <quality>1</quality>
      </peak>
      <peak>
         <mass>505.94233</mass>
         <intensity>7.924</intensity>
         <ion_current>12.127553</ion_current>
         <width>0.273</width>
         <signal_noise_ratio>0.91113232</signal_noise_ratio>
         <quality>-1</quality>
      </peak>
      <peak>
         <mass>508.809</mass>
         <intensity>7.924</intensity>
         <ion_current>10.91351</ion_current>
         <width>0.455</width>
         <signal_noise_ratio>0.85969905</signal_noise_ratio>
         <quality>-1</quality>
      </peak>
      <peak>
         <mass>509.30733</mass>
         <intensity>7.924</intensity>
         <ion_current>11.025006</ion_current>
         <width>0.182</width>
         <signal_noise_ratio>0.85969905</signal_noise_ratio>
         <quality>-1</quality>
      </peak>
      <peak>
         <mass>510.50891</mass>
         <intensity>15.848</intensity>
         <ion_current>22.050012</ion_current>
         <width>1</width>
         <signal_noise_ratio>1.6839682</signal_noise_ratio>
         <quality>-1</quality>
      </peak>
      <peak>
         <mass>511.2416</mass>
         <intensity>7.924</intensity>
         <ion_current>11.025006</ion_current>
         <width>0.546</width>
         <signal_noise_ratio>0.82347394</signal_noise_ratio>
         <quality>-1</quality>
      </peak>
      <peak>
         <mass>512.53583</mass>
         <intensity>11.886</intensity>
         <ion_current>16.537509</ion_current>
         <width>0.364</width>
         <signal_noise_ratio>1.2629762</signal_noise_ratio>
         <quality>-1</quality>
      </peak>
      <peak>
         <mass>513.3154</mass>
         <intensity>19.81</intensity>
         <ion_current>27.562514</ion_current>
         <width>0.546</width>
         <signal_noise_ratio>2.0586849</signal_noise_ratio>
         <quality>1</quality>
      </peak>
      <peak>
         <mass>514.57475</mass>
         <intensity>11.886</intensity>
         <ion_current>18.19133</ion_current>
         <width>0.728</width>
         <signal_noise_ratio>1.2293681</signal_noise_ratio>
         <quality>-1</quality>
      </peak>
      <peak>
         <mass>515.098</mass>
         <intensity>7.924</intensity>
         <ion_current>11.025006</ion_current>
         <width>0.182</width>
         <signal_noise_ratio>0.81957871</signal_noise_ratio>
         <quality>-1</quality>
      </peak>
      <peak>
         <mass>516.81993</mass>
         <intensity>7.924</intensity>
         <ion_current>11.025006</ion_current>
         <width>1.001</width>
         <signal_noise_ratio>0.79932886</signal_noise_ratio>
         <quality>-1</quality>
      </peak>
      <peak>
         <mass>518.57006</mass>
         <intensity>15.848</intensity>
         <ion_current>22.050012</ion_current>
         <width>0.91</width>
         <signal_noise_ratio>1.5903469</signal_noise_ratio>
         <quality>-1</quality>
      </peak>
      <peak>
         <mass>519.191</mass>
         <intensity>7.924</intensity>
         <ion_current>11.025006</ion_current>
         <width>0.181</width>
         <signal_noise_ratio>0.775</signal_noise_ratio>
         <quality>-1</quality>
      </peak>
      <peak>
         <mass>519.79667</mass>
         <intensity>11.886</intensity>
         <ion_current>18.19133</ion_current>
         <width>0.273</width>
         <signal_noise_ratio>1.1233813</signal_noise_ratio>
         <quality>-1</quality>
      </peak>
      <peak>
         <mass>520.50147</mass>
         <intensity>11.886</intensity>
         <ion_current>18.117286</ion_current>
         <width>1.001</width>
         <signal_noise_ratio>1.1233813</signal_noise_ratio>
         <quality>1</quality>
      </peak>
      <peak>
         <mass>522.2102</mass>
         <intensity>11.886</intensity>
         <ion_current>17.661975</ion_current>
         <width>1.183</width>
         <signal_noise_ratio>1.0895577</signal_noise_ratio>
         <quality>-1</quality>
      </peak>
      <peak>
         <mass>523.647</mass>
         <intensity>15.848</intensity>
         <ion_current>24.255107</ion_current>
         <width>0.182</width>
         <signal_noise_ratio>1.4527437</signal_noise_ratio>
         <quality>-1</quality>
      </peak>
      <peak>
         <mass>525.1202</mass>
         <intensity>11.886</intensity>
         <ion_current>18.050048</ion_current>
         <width>0.546</width>
         <signal_noise_ratio>1.1323529</signal_noise_ratio>
         <quality>-1</quality>
      </peak>
      <peak>
         <mass>525.83</mass>
         <intensity>7.924</intensity>
         <ion_current>11.335954</ion_current>
         <width>0.182</width>
         <signal_noise_ratio>0.75490196</signal_noise_ratio>
         <quality>-1</quality>
      </peak>
      <peak>
         <mass>527.4215</mass>
         <intensity>15.848</intensity>
         <ion_current>24.9392</ion_current>
         <width>1.001</width>
         <signal_noise_ratio>1.4658635</signal_noise_ratio>
         <quality>-1</quality>
      </peak>
      <peak>
         <mass>529.69044</mass>
         <intensity>15.848</intensity>
         <ion_current>24.9392</ion_current>
         <width>0.455</width>
         <signal_noise_ratio>1.4308943</signal_noise_ratio>
         <quality>-1</quality>
      </peak>
      <peak>
         <mass>530.04433</mass>
         <intensity>15.848</intensity>
         <ion_current>24.9392</ion_current>
         <width>0.273</width>
         <signal_noise_ratio>1.4308943</signal_noise_ratio>
         <quality>-1</quality>
      </peak>
      <peak>
         <mass>532.5509</mass>
         <intensity>11.886</intensity>
         <ion_current>18.447487</ion_current>
         <width>0.637</width>
         <signal_noise_ratio>1.028481</signal_noise_ratio>
         <quality>1</quality>
      </peak>
      <peak>
         <mass>534.0878</mass>
         <intensity>7.924</intensity>
         <ion_current>11.335954</ion_current>
         <width>0.363</width>
         <signal_noise_ratio>0.68565401</signal_noise_ratio>
         <quality>-1</quality>
      </peak>
      <peak>
         <mass>534.67475</mass>
         <intensity>11.886</intensity>
         <ion_current>17.00393</ion_current>
         <width>0.273</width>
         <signal_noise_ratio>1.028481</signal_noise_ratio>
         <quality>-1</quality>
      </peak>
      <peak>
         <mass>535.289</mass>
         <intensity>11.886</intensity>
         <ion_current>17.00393</ion_current>
         <width>0.182</width>
         <signal_noise_ratio>1.0648148</signal_noise_ratio>
         <quality>-1</quality>
      </peak>
      <peak>
         <mass>535.88489</mass>
         <intensity>11.886</intensity>
         <ion_current>17.00393</ion_current>
         <width>0.818</width>
         <signal_noise_ratio>1.0648148</signal_noise_ratio>
         <quality>-1</quality>
      </peak>
      <peak>
         <mass>537.6535</mass>
         <intensity>11.886</intensity>
         <ion_current>18.7044</ion_current>
         <width>0.454</width>
         <signal_noise_ratio>1.0648148</signal_noise_ratio>
         <quality>-1</quality>
      </peak>
      <peak>
         <mass>539.90425</mass>
         <intensity>11.886</intensity>
         <ion_current>16.790876</ion_current>
         <width>0.182</width>
         <signal_noise_ratio>1.1465517</signal_noise_ratio>
         <quality>-1</quality>
      </peak>
      <peak>
         <mass>540.2</mass>
         <intensity>7.924</intensity>
         <ion_current>11.335954</ion_current>
         <width>0.182</width>
         <signal_noise_ratio>0.76436782</signal_noise_ratio>
         <quality>-1</quality>
      </peak>
      <peak>
         <mass>540.7915</mass>
         <intensity>15.848</intensity>
         <ion_current>20.331087</ion_current>
         <width>0.455</width>
         <signal_noise_ratio>1.5287356</signal_noise_ratio>
         <quality>-1</quality>
      </peak>
      <peak>
         <mass>541.473</mass>
         <intensity>11.886</intensity>
         <ion_current>18.7044</ion_current>
         <width>0.364</width>
         <signal_noise_ratio>1.1833333</signal_noise_ratio>
         <quality>-1</quality>
      </peak>
      <peak>
         <mass>542.76217</mass>
         <intensity>11.886</intensity>
         <ion_current>17.00393</ion_current>
         <width>0.182</width>
         <signal_noise_ratio>1.1769663</signal_noise_ratio>
         <quality>-1</quality>
      </peak>
      <peak>
         <mass>542.929</mass>
         <intensity>15.848</intensity>
         <ion_current>22.268383</ion_current>
         <width>0.182</width>
         <signal_noise_ratio>1.5692884</signal_noise_ratio>
         <quality>-1</quality>
      </peak>
      <peak>
         <mass>543.27683</mass>
         <intensity>11.886</intensity>
         <ion_current>17.399264</ion_current>
         <width>0.363</width>
         <signal_noise_ratio>1.1769663</signal_noise_ratio>
         <quality>1</quality>
      </peak>
      <peak>
         <mass>544.54325</mass>
         <intensity>7.924</intensity>
         <ion_current>11.335954</ion_current>
         <width>0.364</width>
         <signal_noise_ratio>0.75968992</signal_noise_ratio>
         <quality>-1</quality>
      </peak>
      <peak>
         <mass>546.37983</mass>
         <intensity>11.886</intensity>
         <ion_current>17.00393</ion_current>
         <width>1.091</width>
         <signal_noise_ratio>1.1704545</signal_noise_ratio>
         <quality>1</quality>
      </peak>
      <peak>
         <mass>547.17267</mass>
         <intensity>7.924</intensity>
         <ion_current>11.335954</ion_current>
         <width>0.364</width>
         <signal_noise_ratio>0.78030303</signal_noise_ratio>
         <quality>-1</quality>
      </peak>
      <peak>
         <mass>547.84</mass>
         <intensity>7.924</intensity>
         <ion_current>11.335954</ion_current>
         <width>0.182</width>
         <signal_noise_ratio>0.8</signal_noise_ratio>
         <quality>-1</quality>
      </peak>
      <peak>
         <mass>548.53262</mass>
         <intensity>11.886</intensity>
         <ion_current>17.00393</ion_current>
         <width>0.818</width>
         <signal_noise_ratio>1.2</signal_noise_ratio>
         <quality>-1</quality>
      </peak>
      <peak>
         <mass>549.05233</mass>
         <intensity>7.924</intensity>
         <ion_current>11.335954</ion_current>
         <width>0.273</width>
         <signal_noise_ratio>0.8</signal_noise_ratio>
         <quality>-1</quality>
      </peak>
      <peak>
         <mass>550.50025</mass>
         <intensity>11.876</intensity>
         <ion_current>16.989624</ion_current>
         <width>1.182</width>
         <signal_noise_ratio>1.2375102</signal_noise_ratio>
         <quality>-1</quality>
      </peak>
      <peak>
         <mass>551.296</mass>
         <intensity>11.876</intensity>
         <ion_current>16.948585</ion_current>
         <width>0.182</width>
         <signal_noise_ratio>1.2370996</signal_noise_ratio>
         <quality>-1</quality>
      </peak>
      <peak>
         <mass>552.20556</mass>
         <intensity>15.838</intensity>
         <ion_current>17.154333</ion_current>
         <width>0.363</width>
         <signal_noise_ratio>1.6512591</signal_noise_ratio>
         <quality>-1</quality>
      </peak>
      <peak>
         <mass>553.115</mass>
         <intensity>15.838</intensity>
         <ion_current>19.051005</ion_current>
         <width>0.819</width>
         <signal_noise_ratio>1.6527073</signal_noise_ratio>
         <quality>-1</quality>
      </peak>
      <peak>
         <mass>554.752</mass>
         <intensity>7.914</intensity>
         <ion_current>12.453863</ion_current>
         <width>0.273</width>
         <signal_noise_ratio>0.82764723</signal_noise_ratio>
         <quality>-1</quality>
      </peak>
      <peak>
         <mass>556.298</mass>
         <intensity>7.914</intensity>
         <ion_current>11.321648</ion_current>
         <width>0.182</width>
         <signal_noise_ratio>0.82764723</signal_noise_ratio>
         <quality>-1</quality>
      </peak>
      <peak>
         <mass>556.50275</mass>
         <intensity>11.876</intensity>
         <ion_current>18.688663</ion_current>
         <width>0.273</width>
         <signal_noise_ratio>1.2419938</signal_noise_ratio>
         <quality>-1</quality>
      </peak>
      <peak>
         <mass>556.8076</mass>
         <intensity>11.876</intensity>
         <ion_current>17.8231</ion_current>
         <width>0.273</width>
         <signal_noise_ratio>1.2419938</signal_noise_ratio>
         <quality>1</quality>
      </peak>
      <peak>
         <mass>559.6089</mass>
         <intensity>11.876</intensity>
         <ion_current>18.688663</ion_current>
         <width>0.545</width>
         <signal_noise_ratio>1.2513316</signal_noise_ratio>
         <quality>-1</quality>
      </peak>
      <peak>
         <mass>560.17</mass>
         <intensity>11.876</intensity>
         <ion_current>16.989624</ion_current>
         <width>0.273</width>
         <signal_noise_ratio>1.2546076</signal_noise_ratio>
         <quality>1</quality>
      </peak>
      <peak>
         <mass>560.95722</mass>
         <intensity>15.838</intensity>
         <ion_current>22.657601</ion_current>
         <width>0.455</width>
         <signal_noise_ratio>1.6731622</signal_noise_ratio>
         <quality>1</quality>
      </peak>
      <peak>
         <mass>564.00625</mass>
         <intensity>11.876</intensity>
         <ion_current>16.989624</ion_current>
         <width>0.637</width>
         <signal_noise_ratio>1.2668577</signal_noise_ratio>
         <quality>-1</quality>
      </peak>
      <peak>
         <mass>564.7206</mass>
         <intensity>7.914</intensity>
         <ion_current>12.453863</ion_current>
         <width>0.546</width>
         <signal_noise_ratio>0.84421622</signal_noise_ratio>
         <quality>-1</quality>
      </peak>
      <peak>
         <mass>566.27267</mass>
         <intensity>7.914</intensity>
         <ion_current>11.321648</ion_current>
         <width>0.182</width>
         <signal_noise_ratio>0.84837186</signal_noise_ratio>
         <quality>-1</quality>
      </peak>
      <peak>
         <mass>567.667</mass>
         <intensity>11.876</intensity>
         <ion_current>16.989624</ion_current>
         <width>0.182</width>
         <signal_noise_ratio>1.2764741</signal_noise_ratio>
         <quality>-1</quality>
      </peak>
      <peak>
         <mass>567.901</mass>
         <intensity>15.838</intensity>
         <ion_current>24.923463</ion_current>
         <width>0.273</width>
         <signal_noise_ratio>1.7023237</signal_noise_ratio>
         <quality>1</quality>
      </peak>
      <peak>
         <mass>568.2312</mass>
         <intensity>7.914</intensity>
         <ion_current>11.321648</ion_current>
         <width>0.455</width>
         <signal_noise_ratio>0.85062445</signal_noise_ratio>
         <quality>-1</quality>
      </peak>
      <peak>
         <mass>569.51082</mass>
         <intensity>11.876</intensity>
         <ion_current>16.989624</ion_current>
         <width>0.637</width>
         <signal_noise_ratio>1.2764741</signal_noise_ratio>
         <quality>-1</quality>
      </peak>
      <peak>
         <mass>571.77517</mass>
         <intensity>15.838</intensity>
         <ion_current>22.657601</ion_current>
         <width>0.546</width>
         <signal_noise_ratio>1.7216255</signal_noise_ratio>
         <quality>-1</quality>
      </peak>
      <peak>
         <mass>572.51733</mass>
         <intensity>15.838</intensity>
         <ion_current>24.50821</ion_current>
         <width>0.272</width>
         <signal_noise_ratio>1.7250467</signal_noise_ratio>
         <quality>-1</quality>
      </peak>
      <peak>
         <mass>574.8065</mass>
         <intensity>11.876</intensity>
         <ion_current>16.989624</ion_current>
         <width>0.273</width>
         <signal_noise_ratio>1.299459</signal_noise_ratio>
         <quality>-1</quality>
      </peak>
      <peak>
         <mass>575.09467</mass>
         <intensity>11.876</intensity>
         <ion_current>16.920586</ion_current>
         <width>0.364</width>
         <signal_noise_ratio>1.299459</signal_noise_ratio>
         <quality>-1</quality>
      </peak>
      <peak>
         <mass>575.489</mass>
         <intensity>11.876</intensity>
         <ion_current>16.708386</ion_current>
         <width>0.455</width>
         <signal_noise_ratio>1.299459</signal_noise_ratio>
         <quality>-1</quality>
      </peak>
      <peak>
         <mass>576.19531</mass>
         <intensity>31.686</intensity>
         <ion_current>40.983931</ion_current>
         <width>0.363</width>
         <signal_noise_ratio>3.4791781</signal_noise_ratio>
         <quality>1</quality>
      </peak>
      <peak>
         <mass>576.9258</mass>
         <intensity>15.838</intensity>
         <ion_current>25.630886</ion_current>
         <width>0.182</width>
         <signal_noise_ratio>1.7421857</signal_noise_ratio>
         <quality>-1</quality>
      </peak>
      <peak>
         <mass>578.503</mass>
         <intensity>11.876</intensity>
         <ion_current>19.109891</ion_current>
         <width>0.455</width>
         <signal_noise_ratio>1.3060075</signal_noise_ratio>
         <quality>1</quality>
      </peak>
      <peak>
         <mass>579.23317</mass>
         <intensity>19.8</intensity>
         <ion_current>29.129558</ion_current>
         <width>0.273</width>
         <signal_noise_ratio>2.1773845</signal_noise_ratio>
         <quality>-1</quality>
      </peak>
      <peak>
         <mass>579.93214</mass>
         <intensity>11.876</intensity>
         <ion_current>17.47185</ion_current>
         <width>0.363</width>
         <signal_noise_ratio>1.3049246</signal_noise_ratio>
         <quality>-1</quality>
      </peak>
      <peak>
         <mass>580.33933</mass>
         <intensity>11.876</intensity>
         <ion_current>19.219118</ion_current>
         <width>0.273</width>
         <signal_noise_ratio>1.3049246</signal_noise_ratio>
         <quality>1</quality>
      </peak>
      <peak>
         <mass>581.97633</mass>
         <intensity>7.914</intensity>
         <ion_current>11.642996</ion_current>
         <width>0.273</width>
         <signal_noise_ratio>0.8687347</signal_noise_ratio>
         <quality>-1</quality>
      </peak>
      <peak>
         <mass>583.492</mass>
         <intensity>11.876</intensity>
         <ion_current>19.219118</ion_current>
         <width>0.181</width>
         <signal_noise_ratio>1.3038386</signal_noise_ratio>
         <quality>-1</quality>
      </peak>
      <peak>
         <mass>583.9288</mass>
         <intensity>15.838</intensity>
         <ion_current>23.300704</ion_current>
         <width>0.182</width>
         <signal_noise_ratio>1.740147</signal_noise_ratio>
         <quality>-1</quality>
      </peak>
      <peak>
         <mass>585.37657</mass>
         <intensity>15.838</intensity>
         <ion_current>23.300704</ion_current>
         <width>0.363</width>
         <signal_noise_ratio>1.7411102</signal_noise_ratio>
         <quality>-1</quality>
      </peak>
      <peak>
         <mass>585.766</mass>
         <intensity>11.876</intensity>
         <ion_current>19.219118</ion_current>
         <width>0.182</width>
         <signal_noise_ratio>1.3055579</signal_noise_ratio>
         <quality>-1</quality>
      </peak>
      <peak>
         <mass>586.13</mass>
         <intensity>11.876</intensity>
         <ion_current>17.471884</ion_current>
         <width>0.182</width>
         <signal_noise_ratio>1.3055579</signal_noise_ratio>
         <quality>-1</quality>
      </peak>
      <peak>
         <mass>587.29178</mass>
         <intensity>19.8</intensity>
         <ion_current>23.221723</ion_current>
         <width>0.363</width>
         <signal_noise_ratio>2.1768556</signal_noise_ratio>
         <quality>1</quality>
      </peak>
      <peak>
         <mass>587.676</mass>
         <intensity>15.838</intensity>
         <ion_current>25.36764</ion_current>
         <width>0.182</width>
         <signal_noise_ratio>1.7409356</signal_noise_ratio>
         <quality>-1</quality>
      </peak>
      <peak>
         <mass>587.91488</mass>
         <intensity>15.838</intensity>
         <ion_current>25.630886</ion_current>
         <width>0.273</width>
         <signal_noise_ratio>1.7409356</signal_noise_ratio>
         <quality>1</quality>
      </peak>
      <peak>
         <mass>591.01825</mass>
         <intensity>7.914</intensity>
         <ion_current>11.642996</ion_current>
         <width>0.364</width>
         <signal_noise_ratio>0.87035279</signal_noise_ratio>
         <quality>-1</quality>
      </peak>
      <peak>
         <mass>591.50611</mass>
         <intensity>15.838</intensity>
         <ion_current>24.3147</ion_current>
         <width>0.455</width>
         <signal_noise_ratio>1.7418053</signal_noise_ratio>
         <quality>-1</quality>
      </peak>
      <peak>
         <mass>592.86</mass>
         <intensity>7.914</intensity>
         <ion_current>11.642996</ion_current>
         <width>0.182</width>
         <signal_noise_ratio>0.86950759</signal_noise_ratio>
         <quality>-1</quality>
      </peak>
      <peak>
         <mass>593.07233</mass>
         <intensity>7.914</intensity>
         <ion_current>12.807351</ion_current>
         <width>0.273</width>
         <signal_noise_ratio>0.86950759</signal_noise_ratio>
         <quality>-1</quality>
      </peak>
      <peak>
         <mass>593.406</mass>
         <intensity>15.838</intensity>
         <ion_current>24.290163</ion_current>
         <width>0.455</width>
         <signal_noise_ratio>1.7401139</signal_noise_ratio>
         <quality>-1</quality>
      </peak>
      <peak>
         <mass>595.043</mass>
         <intensity>11.876</intensity>
         <ion_current>16.397741</ion_current>
         <width>0.182</width>
         <signal_noise_ratio>1.3053848</signal_noise_ratio>
         <quality>-1</quality>
      </peak>
      <peak>
         <mass>595.79375</mass>
         <intensity>11.876</intensity>
         <ion_current>19.219118</ion_current>
         <width>0.273</width>
         <signal_noise_ratio>1.3061358</signal_noise_ratio>
         <quality>-1</quality>
      </peak>
      <peak>
         <mass>596.41555</mass>
         <intensity>11.876</intensity>
         <ion_current>19.219118</ion_current>
         <width>0.636</width>
         <signal_noise_ratio>1.3061358</signal_noise_ratio>
         <quality>-1</quality>
      </peak>
      <peak>
         <mass>598.00345</mass>
         <intensity>7.914</intensity>
         <ion_current>11.642996</ion_current>
         <width>0.636</width>
         <signal_noise_ratio>0.87058469</signal_noise_ratio>
         <quality>-1</quality>
      </peak>
      <peak>
         <mass>598.5445</mass>
         <intensity>11.876</intensity>
         <ion_current>19.212139</ion_current>
         <width>0.455</width>
         <signal_noise_ratio>1.3064271</signal_noise_ratio>
         <quality>-1</quality>
      </peak>
      <peak>
         <mass>599.864</mass>
         <intensity>11.876</intensity>
         <ion_current>17.47185</ion_current>
         <width>0.182</width>
         <signal_noise_ratio>1.306043</signal_noise_ratio>
         <quality>-1</quality>
      </peak>
      <peak>
         <mass>601.47067</mass>
         <intensity>11.876</intensity>
         <ion_current>19.219118</ion_current>
         <width>0.546</width>
         <signal_noise_ratio>1.3057872</signal_noise_ratio>
         <quality>-1</quality>
      </peak>
      <peak>
         <mass>601.864</mass>
         <intensity>7.914</intensity>
         <ion_current>11.642996</ion_current>
         <width>0.181</width>
         <signal_noise_ratio>0.87015829</signal_noise_ratio>
         <quality>-1</quality>
      </peak>
      <peak>
         <mass>603.229</mass>
         <intensity>7.914</intensity>
         <ion_current>11.642996</ion_current>
         <width>0.182</width>
         <signal_noise_ratio>0.86989156</signal_noise_ratio>
         <quality>-1</quality>
      </peak>
      <peak>
         <mass>603.98221</mass>
         <intensity>15.838</intensity>
         <ion_current>23.300704</ion_current>
         <width>0.909</width>
         <signal_noise_ratio>1.7375676</signal_noise_ratio>
         <quality>-1</quality>
      </peak>
      <peak>
         <mass>605.59329</mass>
         <intensity>11.876</intensity>
         <ion_current>19.219118</ion_current>
         <width>0.363</width>
         <signal_noise_ratio>1.3002267</signal_noise_ratio>
         <quality>1</quality>
      </peak>
      <peak>
         <mass>608.21583</mass>
         <intensity>11.876</intensity>
         <ion_current>17.47185</ion_current>
         <width>0.364</width>
         <signal_noise_ratio>1.2935503</signal_noise_ratio>
         <quality>-1</quality>
      </peak>
      <peak>
         <mass>608.78711</mass>
         <intensity>7.914</intensity>
         <ion_current>11.642996</ion_current>
         <width>0.818</width>
         <signal_noise_ratio>0.86200382</signal_noise_ratio>
         <quality>-1</quality>
      </peak>
      <peak>
         <mass>609.504</mass>
         <intensity>7.914</intensity>
         <ion_current>11.642996</ion_current>
         <width>0.273</width>
         <signal_noise_ratio>0.86041622</signal_noise_ratio>
         <quality>-1</quality>
      </peak>
      <peak>
         <mass>611.21683</mass>
         <intensity>11.876</intensity>
         <ion_current>19.212139</ion_current>
         <width>0.364</width>
         <signal_noise_ratio>1.2865893</signal_noise_ratio>
         <quality>1</quality>
      </peak>
      <peak>
         <mass>611.505</mass>
         <intensity>11.876</intensity>
         <ion_current>17.47185</ion_current>
         <width>0.182</width>
         <signal_noise_ratio>1.2865893</signal_noise_ratio>
         <quality>-1</quality>
      </peak>
      <peak>
         <mass>611.869</mass>
         <intensity>15.838</intensity>
         <ion_current>23.300704</ion_current>
         <width>0.182</width>
         <signal_noise_ratio>1.7112688</signal_noise_ratio>
         <quality>-1</quality>
      </peak>
      <peak>
         <mass>613.324</mass>
         <intensity>11.876</intensity>
         <ion_current>17.036019</ion_current>
         <width>0.455</width>
         <signal_noise_ratio>1.2797992</signal_noise_ratio>
         <quality>-1</quality>
      </peak>
      <peak>
         <mass>613.779</mass>
         <intensity>7.914</intensity>
         <ion_current>11.642996</ion_current>
         <width>0.182</width>
         <signal_noise_ratio>0.85284029</signal_noise_ratio>
         <quality>-1</quality>
      </peak>
      <peak>
         <mass>614.507</mass>
         <intensity>15.838</intensity>
         <ion_current>22.377407</ion_current>
         <width>0.182</width>
         <signal_noise_ratio>1.7067582</signal_noise_ratio>
         <quality>-1</quality>
      </peak>
      <peak>
         <mass>617.47387</mass>
         <intensity>11.876</intensity>
         <ion_current>19.219118</ion_current>
         <width>0.455</width>
         <signal_noise_ratio>1.2662284</signal_noise_ratio>
         <quality>-1</quality>
      </peak>
      <peak>
         <mass>617.80375</mass>
         <intensity>11.876</intensity>
         <ion_current>17.47185</ion_current>
         <width>0.273</width>
         <signal_noise_ratio>1.2662284</signal_noise_ratio>
         <quality>-1</quality>
      </peak>
      <peak>
         <mass>620.3273</mass>
         <intensity>11.876</intensity>
         <ion_current>17.47185</ion_current>
         <width>0.545</width>
         <signal_noise_ratio>1.2566046</signal_noise_ratio>
         <quality>-1</quality>
      </peak>
      <peak>
         <mass>621.71475</mass>
         <intensity>11.876</intensity>
         <ion_current>17.47185</ion_current>
         <width>0.273</width>
         <signal_noise_ratio>1.2504821</signal_noise_ratio>
         <quality>-1</quality>
      </peak>
      <peak>
         <mass>622.43425</mass>
         <intensity>11.876</intensity>
         <ion_current>19.213807</ion_current>
         <width>0.909</width>
         <signal_noise_ratio>1.2504821</signal_noise_ratio>
         <quality>-1</quality>
      </peak>
      <peak>
         <mass>623.17733</mass>
         <intensity>7.914</intensity>
         <ion_current>11.642996</ion_current>
         <width>0.273</width>
         <signal_noise_ratio>0.83330378</signal_noise_ratio>
         <quality>-1</quality>
      </peak>
      <peak>
         <mass>623.91992</mass>
         <intensity>11.876</intensity>
         <ion_current>17.47185</ion_current>
         <width>0.727</width>
         <signal_noise_ratio>1.2504821</signal_noise_ratio>
         <quality>1</quality>
      </peak>
      <peak>
         <mass>624.524</mass>
         <intensity>15.838</intensity>
         <ion_current>21.567343</ion_current>
         <width>0.182</width>
         <signal_noise_ratio>1.6620169</signal_noise_ratio>
         <quality>-1</quality>
      </peak>
      <peak>
         <mass>625.27944</mass>
         <intensity>47.534</intensity>
         <ion_current>71.54863</ion_current>
         <width>0.364</width>
         <signal_noise_ratio>4.9840346</signal_noise_ratio>
         <quality>-1</quality>
      </peak>
      <peak>
         <mass>625.682</mass>
         <intensity>15.838</intensity>
         <ion_current>17.123544</ion_current>
         <width>0.454</width>
         <signal_noise_ratio>1.6606459</signal_noise_ratio>
         <quality>-1</quality>
      </peak>
      <peak>
         <mass>626.2208</mass>
         <intensity>31.686</intensity>
         <ion_current>25.91416</ion_current>
         <width>0.546</width>
         <signal_noise_ratio>3.3223403</signal_noise_ratio>
         <quality>-1</quality>
      </peak>
      <peak>
         <mass>627.95183</mass>
         <intensity>11.876</intensity>
         <ion_current>19.758871</ion_current>
         <width>0.364</width>
         <signal_noise_ratio>1.2430542</signal_noise_ratio>
         <quality>-1</quality>
      </peak>
      <peak>
         <mass>631.19168</mass>
         <intensity>39.61</intensity>
         <ion_current>59.685366</ion_current>
         <width>0.636</width>
         <signal_noise_ratio>4.1417708</signal_noise_ratio>
         <quality>-1</quality>
      </peak>
      <peak>
         <mass>632.228</mass>
         <intensity>31.686</intensity>
         <ion_current>28.411381</ion_current>
         <width>0.273</width>
         <signal_noise_ratio>3.3208775</signal_noise_ratio>
         <quality>1</quality>
      </peak>
      <peak>
         <mass>634.633</mass>
         <intensity>19.8</intensity>
         <ion_current>30.027478</ion_current>
         <width>0.273</width>
         <signal_noise_ratio>2.0835586</signal_noise_ratio>
         <quality>-1</quality>
      </peak>
      <peak>
         <mass>635.16081</mass>
         <intensity>43.572</intensity>
         <ion_current>61.640396</ion_current>
         <width>0.727</width>
         <signal_noise_ratio>4.5850916</signal_noise_ratio>
         <quality>1</quality>
      </peak>
      <peak>
         <mass>637.07877</mass>
         <intensity>31.686</intensity>
         <ion_current>42.316946</ion_current>
         <width>1</width>
         <signal_noise_ratio>3.3498978</signal_noise_ratio>
         <quality>-1</quality>
      </peak>
      <peak>
         <mass>638.32529</mass>
         <intensity>27.724</intensity>
         <ion_current>42.044536</ion_current>
         <width>0.545</width>
         <signal_noise_ratio>2.9310284</signal_noise_ratio>
         <quality>-1</quality>
      </peak>
      <peak>
         <mass>638.998</mass>
         <intensity>11.876</intensity>
         <ion_current>18.010421</ion_current>
         <width>0.455</width>
         <signal_noise_ratio>1.2638504</signal_noise_ratio>
         <quality>-1</quality>
      </peak>
      <peak>
         <mass>640.73264</mass>
         <intensity>11.876</intensity>
         <ion_current>18.010421</ion_current>
         <width>0.909</width>
         <signal_noise_ratio>1.2664714</signal_noise_ratio>
         <quality>-1</quality>
      </peak>
      <peak>
         <mass>641.337</mass>
         <intensity>7.914</intensity>
         <ion_current>12.001892</ion_current>
         <width>0.182</width>
         <signal_noise_ratio>0.84395882</signal_noise_ratio>
         <quality>-1</quality>
      </peak>
      <peak>
         <mass>641.519</mass>
         <intensity>15.838</intensity>
         <ion_current>25.061197</ion_current>
         <width>0.182</width>
         <signal_noise_ratio>1.6889841</signal_noise_ratio>
         <quality>-1</quality>
      </peak>
      <peak>
         <mass>643.3198</mass>
         <intensity>43.572</intensity>
         <ion_current>69.917798</ion_current>
         <width>0.273</width>
         <signal_noise_ratio>4.6491589</signal_noise_ratio>
         <quality>1</quality>
      </peak>
      <peak>
         <mass>645.55409</mass>
         <intensity>19.8</intensity>
         <ion_current>30.363528</ion_current>
         <width>0.545</width>
         <signal_noise_ratio>2.1092861</signal_noise_ratio>
         <quality>-1</quality>
      </peak>
      <peak>
         <mass>646.248</mass>
         <intensity>11.876</intensity>
         <ion_current>18.010421</ion_current>
         <width>0.182</width>
         <signal_noise_ratio>1.2640284</signal_noise_ratio>
         <quality>-1</quality>
      </peak>
      <peak>
         <mass>646.8486</mass>
         <intensity>11.876</intensity>
         <ion_current>18.010421</ion_current>
         <width>0.273</width>
         <signal_noise_ratio>1.2640284</signal_noise_ratio>
         <quality>1</quality>
      </peak>
      <peak>
         <mass>647.60256</mass>
         <intensity>11.876</intensity>
         <ion_current>15.193646</ion_current>
         <width>1.182</width>
         <signal_noise_ratio>1.2628707</signal_noise_ratio>
         <quality>-1</quality>
      </peak>
      <peak>
         <mass>648.37033</mass>
         <intensity>11.876</intensity>
         <ion_current>19.758879</ion_current>
         <width>0.273</width>
         <signal_noise_ratio>1.2617576</signal_noise_ratio>
         <quality>1</quality>
      </peak>
      <peak>
         <mass>648.90875</mass>
         <intensity>15.838</intensity>
         <ion_current>24.018949</ion_current>
         <width>0.546</width>
         <signal_noise_ratio>1.6808611</signal_noise_ratio>
         <quality>-1</quality>
      </peak>
      <peak>
         <mass>650.31067</mass>
         <intensity>15.848</intensity>
         <ion_current>22.201116</ion_current>
         <width>1.183</width>
         <signal_noise_ratio>1.6080808</signal_noise_ratio>
         <quality>-1</quality>
      </peak>
      <peak>
         <mass>650.90217</mass>
         <intensity>7.924</intensity>
         <ion_current>12.017057</ion_current>
         <width>0.364</width>
         <signal_noise_ratio>0.8040404</signal_noise_ratio>
         <quality>-1</quality>
      </peak>
      <peak>
         <mass>652.56444</mass>
         <intensity>11.886</intensity>
         <ion_current>18.025586</ion_current>
         <width>0.637</width>
         <signal_noise_ratio>1.2421037</signal_noise_ratio>
         <quality>-1</quality>
      </peak>
      <peak>
         <mass>653.342</mass>
         <intensity>7.924</intensity>
         <ion_current>12.017057</ion_current>
         <width>0.182</width>
         <signal_noise_ratio>0.80831208</signal_noise_ratio>
         <quality>-1</quality>
      </peak>
      <peak>
         <mass>654.00041</mass>
         <intensity>15.848</intensity>
         <ion_current>24.034115</ion_current>
         <width>0.91</width>
         <signal_noise_ratio>1.6110599</signal_noise_ratio>
         <quality>-1</quality>
      </peak>
      <peak>
         <mass>654.54775</mass>
         <intensity>11.886</intensity>
         <ion_current>18.025626</ion_current>
         <width>0.182</width>
         <signal_noise_ratio>1.2082949</signal_noise_ratio>
         <quality>-1</quality>
      </peak>
      <peak>
         <mass>654.759</mass>
         <intensity>11.886</intensity>
         <ion_current>18.025586</ion_current>
         <width>0.273</width>
         <signal_noise_ratio>1.2148649</signal_noise_ratio>
         <quality>1</quality>
      </peak>
      <peak>
         <mass>655.47957</mass>
         <intensity>19.81</intensity>
         <ion_current>23.464235</ion_current>
         <width>0.909</width>
         <signal_noise_ratio>2.0247748</signal_noise_ratio>
         <quality>-1</quality>
      </peak>
      <peak>
         <mass>656.071</mass>
         <intensity>11.886</intensity>
         <ion_current>18.025586</ion_current>
         <width>0.182</width>
         <signal_noise_ratio>1.2493506</signal_noise_ratio>
         <quality>-1</quality>
      </peak>
      <peak>
         <mass>656.682</mass>
         <intensity>7.924</intensity>
         <ion_current>13.218824</ion_current>
         <width>0.363</width>
         <signal_noise_ratio>0.83290043</signal_noise_ratio>
         <quality>-1</quality>
      </peak>
      <peak>
         <mass>657.31367</mass>
         <intensity>7.924</intensity>
         <ion_current>12.017057</ion_current>
         <width>0.182</width>
         <signal_noise_ratio>0.83290043</signal_noise_ratio>
         <quality>-1</quality>
      </peak>
      <peak>
         <mass>658.40329</mass>
         <intensity>11.886</intensity>
         <ion_current>16.799297</ion_current>
         <width>1</width>
         <signal_noise_ratio>1.2157718</signal_noise_ratio>
         <quality>-1</quality>
      </peak>
      <peak>
         <mass>659.76967</mass>
         <intensity>7.924</intensity>
         <ion_current>13.218824</ion_current>
         <width>1.183</width>
         <signal_noise_ratio>0.81051454</signal_noise_ratio>
         <quality>-1</quality>
      </peak>
      <peak>
         <mass>660.437</mass>
         <intensity>7.924</intensity>
         <ion_current>12.017057</ion_current>
         <width>0.182</width>
         <signal_noise_ratio>0.81051454</signal_noise_ratio>
         <quality>-1</quality>
      </peak>
      <peak>
         <mass>662.21812</mass>
         <intensity>11.886</intensity>
         <ion_current>18.025615</ion_current>
         <width>1.182</width>
         <signal_noise_ratio>1.2157718</signal_noise_ratio>
         <quality>-1</quality>
      </peak>
      <peak>
         <mass>662.892</mass>
         <intensity>7.924</intensity>
         <ion_current>12.017057</ion_current>
         <width>0.182</width>
         <signal_noise_ratio>0.81051454</signal_noise_ratio>
         <quality>-1</quality>
      </peak>
      <peak>
         <mass>663.13467</mass>
         <intensity>15.848</intensity>
         <ion_current>17.45571</ion_current>
         <width>0.273</width>
         <signal_noise_ratio>1.6210291</signal_noise_ratio>
         <quality>1</quality>
      </peak>
      <peak>
         <mass>663.63517</mass>
         <intensity>11.886</intensity>
         <ion_current>19.828236</ion_current>
         <width>0.182</width>
         <signal_noise_ratio>1.2157718</signal_noise_ratio>
         <quality>-1</quality>
      </peak>
      <peak>
         <mass>666.3119</mass>
         <intensity>11.886</intensity>
         <ion_current>17.590617</ion_current>
         <width>1</width>
         <signal_noise_ratio>1.2157718</signal_noise_ratio>
         <quality>1</quality>
      </peak>
      <peak>
         <mass>667.32418</mass>
         <intensity>15.848</intensity>
         <ion_current>18.841402</ion_current>
         <width>0.637</width>
         <signal_noise_ratio>1.6210291</signal_noise_ratio>
         <quality>-1</quality>
      </peak>
      <peak>
         <mass>667.834</mass>
         <intensity>7.924</intensity>
         <ion_current>12.017057</ion_current>
         <width>0.272</width>
         <signal_noise_ratio>0.81051454</signal_noise_ratio>
         <quality>-1</quality>
      </peak>
      <peak>
         <mass>668.56409</mass>
         <intensity>11.886</intensity>
         <ion_current>19.828236</ion_current>
         <width>0.637</width>
         <signal_noise_ratio>1.2157718</signal_noise_ratio>
         <quality>1</quality>
      </peak>
      <peak>
         <mass>670.3435</mass>
         <intensity>11.886</intensity>
         <ion_current>19.828236</ion_current>
         <width>1.183</width>
         <signal_noise_ratio>1.2157718</signal_noise_ratio>
         <quality>-1</quality>
      </peak>
      <peak>
         <mass>672.65433</mass>
         <intensity>7.924</intensity>
         <ion_current>13.218824</ion_current>
         <width>0.273</width>
         <signal_noise_ratio>0.81051454</signal_noise_ratio>
         <quality>-1</quality>
      </peak>
      <peak>
         <mass>673.18011</mass>
         <intensity>15.848</intensity>
         <ion_current>24.705739</ion_current>
         <width>0.545</width>
         <signal_noise_ratio>1.6210291</signal_noise_ratio>
         <quality>-1</quality>
      </peak>
      <peak>
         <mass>675.29764</mass>
         <intensity>39.62</intensity>
         <ion_current>59.63269</ion_current>
         <width>0.909</width>
         <signal_noise_ratio>4.0525727</signal_noise_ratio>
         <quality>-1</quality>
      </peak>
      <peak>
         <mass>675.8525</mass>
         <intensity>7.924</intensity>
         <ion_current>12.332458</ion_current>
         <width>0.273</width>
         <signal_noise_ratio>0.81051454</signal_noise_ratio>
         <quality>-1</quality>
      </peak>
      <peak>
         <mass>677.99</mass>
         <intensity>7.924</intensity>
         <ion_current>12.332458</ion_current>
         <width>0.182</width>
         <signal_noise_ratio>0.81051454</signal_noise_ratio>
         <quality>-1</quality>
      </peak>
      <peak>
         <mass>679.21114</mass>
         <intensity>51.506</intensity>
         <ion_current>80.160974</ion_current>
         <width>0.727</width>
         <signal_noise_ratio>5.2683445</signal_noise_ratio>
         <quality>-1</quality>
      </peak>
      <peak>
         <mass>680.42578</mass>
         <intensity>15.848</intensity>
         <ion_current>24.83143</ion_current>
         <width>0.455</width>
         <signal_noise_ratio>1.6210291</signal_noise_ratio>
         <quality>-1</quality>
      </peak>
      <peak>
         <mass>680.9</mass>
         <intensity>11.886</intensity>
         <ion_current>20.348654</ion_current>
         <width>0.182</width>
         <signal_noise_ratio>1.2157718</signal_noise_ratio>
         <quality>-1</quality>
      </peak>
      <peak>
         <mass>681.38374</mass>
         <intensity>39.62</intensity>
         <ion_current>49.549748</ion_current>
         <width>0.546</width>
         <signal_noise_ratio>4.0525727</signal_noise_ratio>
         <quality>1</quality>
      </peak>
      <peak>
         <mass>682.083</mass>
         <intensity>11.886</intensity>
         <ion_current>18.498686</ion_current>
         <width>0.182</width>
         <signal_noise_ratio>1.2157718</signal_noise_ratio>
         <quality>-1</quality>
      </peak>
      <peak>
         <mass>684.5745</mass>
         <intensity>15.848</intensity>
         <ion_current>26.792269</ion_current>
         <width>0.363</width>
         <signal_noise_ratio>1.6210291</signal_noise_ratio>
         <quality>-1</quality>
      </peak>
      <peak>
         <mass>684.8565</mass>
         <intensity>11.886</intensity>
         <ion_current>18.498686</ion_current>
         <width>0.364</width>
         <signal_noise_ratio>1.2157718</signal_noise_ratio>
         <quality>-1</quality>
      </peak>
      <peak>
         <mass>685.357</mass>
         <intensity>7.924</intensity>
         <ion_current>12.332458</ion_current>
         <width>0.182</width>
         <signal_noise_ratio>0.81051454</signal_noise_ratio>
         <quality>-1</quality>
      </peak>
      <peak>
         <mass>687.26165</mass>
         <intensity>27.734</intensity>
         <ion_current>43.163601</ion_current>
         <width>0.728</width>
         <signal_noise_ratio>2.8368009</signal_noise_ratio>
         <quality>-1</quality>
      </peak>
      <peak>
         <mass>688.90906</mass>
         <intensity>11.886</intensity>
         <ion_current>18.498686</ion_current>
         <width>1.092</width>
         <signal_noise_ratio>1.2157718</signal_noise_ratio>
         <quality>-1</quality>
      </peak>
      <peak>
         <mass>689.70025</mass>
         <intensity>11.886</intensity>
         <ion_current>18.498686</ion_current>
         <width>0.182</width>
         <signal_noise_ratio>1.2157718</signal_noise_ratio>
         <quality>-1</quality>
      </peak>
      <peak>
         <mass>690.37417</mass>
         <intensity>11.886</intensity>
         <ion_current>18.492993</ion_current>
         <width>0.182</width>
         <signal_noise_ratio>1.2157718</signal_noise_ratio>
         <quality>-1</quality>
      </peak>
      <peak>
         <mass>691.18591</mass>
         <intensity>31.696</intensity>
         <ion_current>42.162076</ion_current>
         <width>0.819</width>
         <signal_noise_ratio>3.2420582</signal_noise_ratio>
         <quality>1</quality>
      </peak>
      <peak>
         <mass>691.5783</mass>
         <intensity>19.81</intensity>
         <ion_current>33.914423</ion_current>
         <width>0.454</width>
         <signal_noise_ratio>2.0262864</signal_noise_ratio>
         <quality>-1</quality>
      </peak>
      <peak>
         <mass>694.01975</mass>
         <intensity>11.886</intensity>
         <ion_current>18.498686</ion_current>
         <width>0.273</width>
         <signal_noise_ratio>1.2157718</signal_noise_ratio>
         <quality>-1</quality>
      </peak>
      <peak>
         <mass>694.58436</mass>
         <intensity>19.81</intensity>
         <ion_current>32.319896</ion_current>
         <width>0.546</width>
         <signal_noise_ratio>2.0262864</signal_noise_ratio>
         <quality>-1</quality>
      </peak>
      <peak>
         <mass>696.18791</mass>
         <intensity>31.696</intensity>
         <ion_current>48.676653</ion_current>
         <width>1.092</width>
         <signal_noise_ratio>3.2420582</signal_noise_ratio>
         <quality>1</quality>
      </peak>
      <peak>
         <mass>696.5895</mass>
         <intensity>7.924</intensity>
         <ion_current>12.332458</ion_current>
         <width>0.182</width>
         <signal_noise_ratio>0.81051454</signal_noise_ratio>
         <quality>-1</quality>
      </peak>
      <peak>
         <mass>697.8261</mass>
         <intensity>7.924</intensity>
         <ion_current>12.332458</ion_current>
         <width>0.637</width>
         <signal_noise_ratio>0.81051454</signal_noise_ratio>
         <quality>-1</quality>
      </peak>
   </peak_list>
</pepex3>
