# Supplementary material for: NITPICK: peak identification for mass spectrometry data
Source: BMC Bioinformatics. 2008 Aug 28;9:355. doi: 10.1186/1471-2105-9-355 (PMC2655099; doi:10.1186/1471-2105-9-355)
Supplement: Additional file 4 — A zip-folder containing all pepex results on the simulated data. [file 1471-2105-9-355-S4.zip › pepex_simulation_results/thresh05/SNR5/preSNR5_18_pepex.xml]

<?xml version="1.0" encoding="iso-8859-1"?>
<pepex3>
   <version>3.0.0</version>
   <registered_to>Unregistered</registered_to>
   <parameters>
      <parameter_file>pepex_input.xml</parameter_file>
      <input_data_file>spectrum.data</input_data_file>
      <output_data_file>pepex_output.xml</output_data_file>
      <noise_model>mean_value</noise_model>
      <signal_noise_ratio>.5</signal_noise_ratio>
      <tuning_power>2</tuning_power>
      <tuning>2</tuning>
      <small_omega>1.0</small_omega>
      <big_omega>20</big_omega>
      <peak_finding_model>pepex3</peak_finding_model>
      <supporting_slopes>2</supporting_slopes>
      <peak_fitting_model>centroid</peak_fitting_model>
      <clustering_model>simple</clustering_model>
      <min_cluster_distance>0.8</min_cluster_distance>
      <max_cluster_distance>1.2</max_cluster_distance>
      <no_single_above_mass>1500.0</no_single_above_mass>
      <deisotoping_model>quadratic</deisotoping_model>
      <isotope_distrib_file>/usr/local/piums/kd_0_to_10</isotope_distrib_file>
      <overflow>30000</overflow>
   </parameters>
   <pepex3_status>
      <status>ok</status>
      <message></message>
      <supporting_slopes>2</supporting_slopes>
      <minimum_mass>500</minimum_mass>
      <maximum_mass>700</maximum_mass>
      <small_omega>1</small_omega>
      <big_omega>20</big_omega>
      <peak_masses_with_hydrogen>true</peak_masses_with_hydrogen>
      <date_created>21:58:08, 26 Jul, 2007</date_created>
   </pepex3_status>
   <peak_list>
      <peak>
         <mass>500.1365</mass>
         <intensity>8.688</intensity>
         <ion_current>12.087992</ion_current>
         <width>0.273</width>
         <signal_noise_ratio>1.8321968e+271</signal_noise_ratio>
         <quality>-1</quality>
      </peak>
      <peak>
         <mass>500.819</mass>
         <intensity>13.032</intensity>
         <ion_current>18.131988</ion_current>
         <width>0.182</width>
         <signal_noise_ratio>1.114521</signal_noise_ratio>
         <quality>-1</quality>
      </peak>
      <peak>
         <mass>501.533</mass>
         <intensity>17.376</intensity>
         <ion_current>24.175984</ion_current>
         <width>0.364</width>
         <signal_noise_ratio>1.4764032</signal_noise_ratio>
         <quality>1</quality>
      </peak>
      <peak>
         <mass>502.218</mass>
         <intensity>34.752</intensity>
         <ion_current>51.098687</ion_current>
         <width>0.273</width>
         <signal_noise_ratio>2.9528064</signal_noise_ratio>
         <quality>-1</quality>
      </peak>
      <peak>
         <mass>503.456</mass>
         <intensity>8.688</intensity>
         <ion_current>13.296843</ion_current>
         <width>0.182</width>
         <signal_noise_ratio>0.7382016</signal_noise_ratio>
         <quality>-1</quality>
      </peak>
      <peak>
         <mass>503.638</mass>
         <intensity>13.032</intensity>
         <ion_current>19.945264</ion_current>
         <width>0.182</width>
         <signal_noise_ratio>1.1073024</signal_noise_ratio>
         <quality>-1</quality>
      </peak>
      <peak>
         <mass>506.29875</mass>
         <intensity>13.032</intensity>
         <ion_current>19.945264</ion_current>
         <width>0.272</width>
         <signal_noise_ratio>1.1320447</signal_noise_ratio>
         <quality>-1</quality>
      </peak>
      <peak>
         <mass>507.78</mass>
         <intensity>13.032</intensity>
         <ion_current>18.131988</ion_current>
         <width>0.728</width>
         <signal_noise_ratio>1.1650738</signal_noise_ratio>
         <quality>-1</quality>
      </peak>
      <peak>
         <mass>508.549</mass>
         <intensity>8.688</intensity>
         <ion_current>13.296843</ion_current>
         <width>0.182</width>
         <signal_noise_ratio>0.77671585</signal_noise_ratio>
         <quality>-1</quality>
      </peak>
      <peak>
         <mass>511.005</mass>
         <intensity>39.096</intensity>
         <ion_current>55.106619</ion_current>
         <width>0.637</width>
         <signal_noise_ratio>3.569831</signal_noise_ratio>
         <quality>1</quality>
      </peak>
      <peak>
         <mass>511.76333</mass>
         <intensity>8.688</intensity>
         <ion_current>12.087992</ion_current>
         <width>0.273</width>
         <signal_noise_ratio>0.79329578</signal_noise_ratio>
         <quality>-1</quality>
      </peak>
      <peak>
         <mass>513.0337</mass>
         <intensity>26.064</intensity>
         <ion_current>32.779768</ion_current>
         <width>0.819</width>
         <signal_noise_ratio>2.3798873</signal_noise_ratio>
         <quality>-1</quality>
      </peak>
      <peak>
         <mass>513.62025</mass>
         <intensity>13.032</intensity>
         <ion_current>18.131988</ion_current>
         <width>0.182</width>
         <signal_noise_ratio>1.2305031</signal_noise_ratio>
         <quality>-1</quality>
      </peak>
      <peak>
         <mass>513.824</mass>
         <intensity>8.688</intensity>
         <ion_current>12.087992</ion_current>
         <width>0.181</width>
         <signal_noise_ratio>0.82033543</signal_noise_ratio>
         <quality>-1</quality>
      </peak>
      <peak>
         <mass>514.279</mass>
         <intensity>13.032</intensity>
         <ion_current>19.945264</ion_current>
         <width>0.182</width>
         <signal_noise_ratio>1.2305031</signal_noise_ratio>
         <quality>-1</quality>
      </peak>
      <peak>
         <mass>515.55267</mass>
         <intensity>8.688</intensity>
         <ion_current>12.087992</ion_current>
         <width>0.363</width>
         <signal_noise_ratio>0.8007293</signal_noise_ratio>
         <quality>-1</quality>
      </peak>
      <peak>
         <mass>516.007</mass>
         <intensity>8.688</intensity>
         <ion_current>12.087992</ion_current>
         <width>0.273</width>
         <signal_noise_ratio>0.78019324</signal_noise_ratio>
         <quality>-1</quality>
      </peak>
      <peak>
         <mass>518.372</mass>
         <intensity>17.376</intensity>
         <ion_current>26.593686</ion_current>
         <width>0.182</width>
         <signal_noise_ratio>1.5603865</signal_noise_ratio>
         <quality>-1</quality>
      </peak>
      <peak>
         <mass>520.35025</mass>
         <intensity>26.064</intensity>
         <ion_current>34.582546</ion_current>
         <width>0.364</width>
         <signal_noise_ratio>2.2759784</signal_noise_ratio>
         <quality>-1</quality>
      </peak>
      <peak>
         <mass>521.01717</mass>
         <intensity>13.032</intensity>
         <ion_current>18.131988</ion_current>
         <width>0.727</width>
         <signal_noise_ratio>1.1388078</signal_noise_ratio>
         <quality>1</quality>
      </peak>
      <peak>
         <mass>522.44018</mass>
         <intensity>13.032</intensity>
         <ion_current>18.131988</ion_current>
         <width>0.819</width>
         <signal_noise_ratio>1.1298005</signal_noise_ratio>
         <quality>-1</quality>
      </peak>
      <peak>
         <mass>523.205</mass>
         <intensity>8.688</intensity>
         <ion_current>12.087992</ion_current>
         <width>0.455</width>
         <signal_noise_ratio>0.75320033</signal_noise_ratio>
         <quality>-1</quality>
      </peak>
      <peak>
         <mass>523.9655</mass>
         <intensity>13.032</intensity>
         <ion_current>19.945264</ion_current>
         <width>0.637</width>
         <signal_noise_ratio>1.1711401</signal_noise_ratio>
         <quality>-1</quality>
      </peak>
      <peak>
         <mass>525.713</mass>
         <intensity>13.032</intensity>
         <ion_current>18.64338</ion_current>
         <width>1.001</width>
         <signal_noise_ratio>1.1641827</signal_noise_ratio>
         <quality>-1</quality>
      </peak>
      <peak>
         <mass>526.2486</mass>
         <intensity>13.032</intensity>
         <ion_current>20.507802</ion_current>
         <width>0.182</width>
         <signal_noise_ratio>1.1641827</signal_noise_ratio>
         <quality>-1</quality>
      </peak>
      <peak>
         <mass>528.299</mass>
         <intensity>13.032</intensity>
         <ion_current>17.129573</ion_current>
         <width>0.363</width>
         <signal_noise_ratio>1.0883632</signal_noise_ratio>
         <quality>-1</quality>
      </peak>
      <peak>
         <mass>528.74</mass>
         <intensity>13.032</intensity>
         <ion_current>18.64338</ion_current>
         <width>0.182</width>
         <signal_noise_ratio>1.1312808</signal_noise_ratio>
         <quality>-1</quality>
      </peak>
      <peak>
         <mass>530.08825</mass>
         <intensity>43.44</intensity>
         <ion_current>61.965214</ion_current>
         <width>1</width>
         <signal_noise_ratio>3.770936</signal_noise_ratio>
         <quality>1</quality>
      </peak>
      <peak>
         <mass>531.287</mass>
         <intensity>26.064</intensity>
         <ion_current>20.386236</ion_current>
         <width>0.182</width>
         <signal_noise_ratio>2.4050459</signal_noise_ratio>
         <quality>-1</quality>
      </peak>
      <peak>
         <mass>531.6055</mass>
         <intensity>8.688</intensity>
         <ion_current>13.671868</ion_current>
         <width>0.273</width>
         <signal_noise_ratio>0.80168196</signal_noise_ratio>
         <quality>-1</quality>
      </peak>
      <peak>
         <mass>534.172</mass>
         <intensity>17.376</intensity>
         <ion_current>24.582648</ion_current>
         <width>1.091</width>
         <signal_noise_ratio>1.6792398</signal_noise_ratio>
         <quality>-1</quality>
      </peak>
      <peak>
         <mass>535.289</mass>
         <intensity>13.032</intensity>
         <ion_current>13.776047</ion_current>
         <width>0.455</width>
         <signal_noise_ratio>1.2316143</signal_noise_ratio>
         <quality>-1</quality>
      </peak>
      <peak>
         <mass>536.98667</mass>
         <intensity>17.376</intensity>
         <ion_current>24.857841</ion_current>
         <width>0.273</width>
         <signal_noise_ratio>1.6719882</signal_noise_ratio>
         <quality>1</quality>
      </peak>
      <peak>
         <mass>538.927</mass>
         <intensity>8.688</intensity>
         <ion_current>12.42892</ion_current>
         <width>0.455</width>
         <signal_noise_ratio>0.83599409</signal_noise_ratio>
         <quality>-1</quality>
      </peak>
      <peak>
         <mass>539.6995</mass>
         <intensity>8.688</intensity>
         <ion_current>13.671868</ion_current>
         <width>0.273</width>
         <signal_noise_ratio>0.83599409</signal_noise_ratio>
         <quality>-1</quality>
      </peak>
      <peak>
         <mass>541.11</mass>
         <intensity>8.688</intensity>
         <ion_current>12.42892</ion_current>
         <width>0.272</width>
         <signal_noise_ratio>0.85438596</signal_noise_ratio>
         <quality>-1</quality>
      </peak>
      <peak>
         <mass>543.63</mass>
         <intensity>13.032</intensity>
         <ion_current>20.482719</ion_current>
         <width>0.455</width>
         <signal_noise_ratio>1.2860825</signal_noise_ratio>
         <quality>-1</quality>
      </peak>
      <peak>
         <mass>544.31575</mass>
         <intensity>13.032</intensity>
         <ion_current>18.64338</ion_current>
         <width>0.273</width>
         <signal_noise_ratio>1.2553191</signal_noise_ratio>
         <quality>-1</quality>
      </peak>
      <peak>
         <mass>545.42608</mass>
         <intensity>17.376</intensity>
         <ion_current>24.618674</ion_current>
         <width>0.818</width>
         <signal_noise_ratio>1.6847276</signal_noise_ratio>
         <quality>-1</quality>
      </peak>
      <peak>
         <mass>546.021</mass>
         <intensity>8.688</intensity>
         <ion_current>12.42892</ion_current>
         <width>0.182</width>
         <signal_noise_ratio>0.8387885</signal_noise_ratio>
         <quality>-1</quality>
      </peak>
      <peak>
         <mass>547.50909</mass>
         <intensity>13.032</intensity>
         <ion_current>20.507802</ion_current>
         <width>0.637</width>
         <signal_noise_ratio>1.2581827</signal_noise_ratio>
         <quality>-1</quality>
      </peak>
      <peak>
         <mass>549.08267</mass>
         <intensity>8.688</intensity>
         <ion_current>13.671868</ion_current>
         <width>0.364</width>
         <signal_noise_ratio>0.84236382</signal_noise_ratio>
         <quality>-1</quality>
      </peak>
      <peak>
         <mass>551.7146</mass>
         <intensity>13.022</intensity>
         <ion_current>18.629075</ion_current>
         <width>0.273</width>
         <signal_noise_ratio>1.1999724</signal_noise_ratio>
         <quality>1</quality>
      </peak>
      <peak>
         <mass>552.23592</mass>
         <intensity>13.022</intensity>
         <ion_current>18.501092</ion_current>
         <width>0.818</width>
         <signal_noise_ratio>1.1999724</signal_noise_ratio>
         <quality>-1</quality>
      </peak>
      <peak>
         <mass>553.409</mass>
         <intensity>17.366</intensity>
         <ion_current>19.216541</ion_current>
         <width>0.819</width>
         <signal_noise_ratio>1.602584</signal_noise_ratio>
         <quality>-1</quality>
      </peak>
      <peak>
         <mass>554.29026</mass>
         <intensity>73.839</intensity>
         <ion_current>96.174291</ion_current>
         <width>0.454</width>
         <signal_noise_ratio>6.8155601</signal_noise_ratio>
         <quality>-1</quality>
      </peak>
      <peak>
         <mass>554.69133</mass>
         <intensity>8.678</intensity>
         <ion_current>12.414614</ion_current>
         <width>0.273</width>
         <signal_noise_ratio>0.8010053</signal_noise_ratio>
         <quality>-1</quality>
      </peak>
      <peak>
         <mass>557.0624</mass>
         <intensity>13.022</intensity>
         <ion_current>18.629075</ion_current>
         <width>1.001</width>
         <signal_noise_ratio>1.2027999</signal_noise_ratio>
         <quality>-1</quality>
      </peak>
      <peak>
         <mass>558.55545</mass>
         <intensity>13.022</intensity>
         <ion_current>20.492066</ion_current>
         <width>1.092</width>
         <signal_noise_ratio>1.2025221</signal_noise_ratio>
         <quality>-1</quality>
      </peak>
      <peak>
         <mass>561.392</mass>
         <intensity>8.678</intensity>
         <ion_current>13.656132</ion_current>
         <width>0.181</width>
         <signal_noise_ratio>0.80091092</signal_noise_ratio>
         <quality>-1</quality>
      </peak>
      <peak>
         <mass>563.17275</mass>
         <intensity>13.022</intensity>
         <ion_current>18.629075</ion_current>
         <width>0.818</width>
         <signal_noise_ratio>1.2015368</signal_noise_ratio>
         <quality>-1</quality>
      </peak>
      <peak>
         <mass>563.8288</mass>
         <intensity>8.678</intensity>
         <ion_current>13.656132</ion_current>
         <width>0.364</width>
         <signal_noise_ratio>0.80066529</signal_noise_ratio>
         <quality>-1</quality>
      </peak>
      <peak>
         <mass>565.48409</mass>
         <intensity>17.366</intensity>
         <ion_current>27.328</ion_current>
         <width>0.636</width>
         <signal_noise_ratio>1.6020936</signal_noise_ratio>
         <quality>-1</quality>
      </peak>
      <peak>
         <mass>566.121</mass>
         <intensity>8.678</intensity>
         <ion_current>12.414614</ion_current>
         <width>0.182</width>
         <signal_noise_ratio>0.80049072</signal_noise_ratio>
         <quality>-1</quality>
      </peak>
      <peak>
         <mass>567.83245</mass>
         <intensity>13.022</intensity>
         <ion_current>20.492066</ion_current>
         <width>0.819</width>
         <signal_noise_ratio>1.2013715</signal_noise_ratio>
         <quality>-1</quality>
      </peak>
      <peak>
         <mass>570.25509</mass>
         <intensity>13.022</intensity>
         <ion_current>20.492066</ion_current>
         <width>1</width>
         <signal_noise_ratio>1.2029305</signal_noise_ratio>
         <quality>-1</quality>
      </peak>
      <peak>
         <mass>570.97133</mass>
         <intensity>13.022</intensity>
         <ion_current>18.629075</ion_current>
         <width>0.273</width>
         <signal_noise_ratio>1.2031641</signal_noise_ratio>
         <quality>1</quality>
      </peak>
      <peak>
         <mass>572.42243</mass>
         <intensity>17.366</intensity>
         <ion_current>24.843535</ion_current>
         <width>0.363</width>
         <signal_noise_ratio>1.6049253</signal_noise_ratio>
         <quality>-1</quality>
      </peak>
      <peak>
         <mass>572.96682</mass>
         <intensity>8.678</intensity>
         <ion_current>12.414614</ion_current>
         <width>0.819</width>
         <signal_noise_ratio>0.80200058</signal_noise_ratio>
         <quality>-1</quality>
      </peak>
      <peak>
         <mass>574.21562</mass>
         <intensity>13.022</intensity>
         <ion_current>18.477871</ion_current>
         <width>0.818</width>
         <signal_noise_ratio>1.2044778</signal_noise_ratio>
         <quality>-1</quality>
      </peak>
      <peak>
         <mass>575.22611</mass>
         <intensity>26.054</intensity>
         <ion_current>33.581588</ion_current>
         <width>0.182</width>
         <signal_noise_ratio>2.4101994</signal_noise_ratio>
         <quality>-1</quality>
      </peak>
      <peak>
         <mass>575.671</mass>
         <intensity>13.022</intensity>
         <ion_current>18.629075</ion_current>
         <width>0.182</width>
         <signal_noise_ratio>1.2044677</signal_noise_ratio>
         <quality>-1</quality>
      </peak>
      <peak>
         <mass>577.12145</mass>
         <intensity>17.366</intensity>
         <ion_current>23.601106</ion_current>
         <width>1.183</width>
         <signal_noise_ratio>1.6062653</signal_noise_ratio>
         <quality>-1</quality>
      </peak>
      <peak>
         <mass>579.60694</mass>
         <intensity>13.022</intensity>
         <ion_current>21.068845</ion_current>
         <width>1.091</width>
         <signal_noise_ratio>1.2051099</signal_noise_ratio>
         <quality>-1</quality>
      </peak>
      <peak>
         <mass>580.309</mass>
         <intensity>8.678</intensity>
         <ion_current>12.766985</ion_current>
         <width>0.182</width>
         <signal_noise_ratio>0.80309811</signal_noise_ratio>
         <quality>-1</quality>
      </peak>
      <peak>
         <mass>581.037</mass>
         <intensity>8.678</intensity>
         <ion_current>14.043745</ion_current>
         <width>0.182</width>
         <signal_noise_ratio>0.80333853</signal_noise_ratio>
         <quality>-1</quality>
      </peak>
      <peak>
         <mass>581.6552</mass>
         <intensity>13.022</intensity>
         <ion_current>17.372478</ion_current>
         <width>0.545</width>
         <signal_noise_ratio>1.2054707</signal_noise_ratio>
         <quality>-1</quality>
      </peak>
      <peak>
         <mass>582.64367</mass>
         <intensity>17.366</intensity>
         <ion_current>19.112373</ion_current>
         <width>0.182</width>
         <signal_noise_ratio>1.6063584</signal_noise_ratio>
         <quality>-1</quality>
      </peak>
      <peak>
         <mass>583.44043</mass>
         <intensity>17.366</intensity>
         <ion_current>19.918235</ion_current>
         <width>0.272</width>
         <signal_noise_ratio>1.6045808</signal_noise_ratio>
         <quality>1</quality>
      </peak>
      <peak>
         <mass>583.9834</mass>
         <intensity>13.022</intensity>
         <ion_current>19.157834</ion_current>
         <width>0.273</width>
         <signal_noise_ratio>1.2032046</signal_noise_ratio>
         <quality>-1</quality>
      </peak>
      <peak>
         <mass>586.221</mass>
         <intensity>13.022</intensity>
         <ion_current>21.073708</ion_current>
         <width>0.182</width>
         <signal_noise_ratio>1.198305</signal_noise_ratio>
         <quality>-1</quality>
      </peak>
      <peak>
         <mass>588.339</mass>
         <intensity>8.678</intensity>
         <ion_current>12.766985</ion_current>
         <width>0.364</width>
         <signal_noise_ratio>0.79657462</signal_noise_ratio>
         <quality>-1</quality>
      </peak>
      <peak>
         <mass>590.0735</mass>
         <intensity>13.022</intensity>
         <ion_current>19.157834</ion_current>
         <width>1.001</width>
         <signal_noise_ratio>1.1937033</signal_noise_ratio>
         <quality>1</quality>
      </peak>
      <peak>
         <mass>591.55667</mass>
         <intensity>8.678</intensity>
         <ion_current>12.766985</ion_current>
         <width>0.182</width>
         <signal_noise_ratio>0.79692658</signal_noise_ratio>
         <quality>-1</quality>
      </peak>
      <peak>
         <mass>593.33155</mass>
         <intensity>13.022</intensity>
         <ion_current>19.157834</ion_current>
         <width>0.91</width>
         <signal_noise_ratio>1.1978699</signal_noise_ratio>
         <quality>-1</quality>
      </peak>
      <peak>
         <mass>593.9065</mass>
         <intensity>13.022</intensity>
         <ion_current>21.073708</ion_current>
         <width>0.273</width>
         <signal_noise_ratio>1.1987605</signal_noise_ratio>
         <quality>-1</quality>
      </peak>
      <peak>
         <mass>596.304</mass>
         <intensity>26.054</intensity>
         <ion_current>42.150064</ion_current>
         <width>0.181</width>
         <signal_noise_ratio>2.4034737</signal_noise_ratio>
         <quality>-1</quality>
      </peak>
      <peak>
         <mass>596.68</mass>
         <intensity>13.022</intensity>
         <ion_current>21.073708</ion_current>
         <width>0.364</width>
         <signal_noise_ratio>1.2012756</signal_noise_ratio>
         <quality>-1</quality>
      </peak>
      <peak>
         <mass>599.08</mass>
         <intensity>34.742</intensity>
         <ion_current>51.112077</ion_current>
         <width>1.183</width>
         <signal_noise_ratio>3.2119992</signal_noise_ratio>
         <quality>1</quality>
      </peak>
      <peak>
         <mass>599.62409</mass>
         <intensity>21.71</intensity>
         <ion_current>31.939531</ion_current>
         <width>0.364</width>
         <signal_noise_ratio>2.0071528</signal_noise_ratio>
         <quality>-1</quality>
      </peak>
      <peak>
         <mass>600.344</mass>
         <intensity>13.022</intensity>
         <ion_current>19.157834</ion_current>
         <width>0.273</width>
         <signal_noise_ratio>1.2061774</signal_noise_ratio>
         <quality>-1</quality>
      </peak>
      <peak>
         <mass>601.039</mass>
         <intensity>17.366</intensity>
         <ion_current>25.548682</ion_current>
         <width>0.91</width>
         <signal_noise_ratio>1.6103776</signal_noise_ratio>
         <quality>-1</quality>
      </peak>
      <peak>
         <mass>602.26136</mass>
         <intensity>17.366</intensity>
         <ion_current>27.588055</ion_current>
         <width>1.091</width>
         <signal_noise_ratio>1.6122363</signal_noise_ratio>
         <quality>-1</quality>
      </peak>
      <peak>
         <mass>602.74367</mass>
         <intensity>8.678</intensity>
         <ion_current>12.607684</ion_current>
         <width>0.182</width>
         <signal_noise_ratio>0.80671512</signal_noise_ratio>
         <quality>-1</quality>
      </peak>
      <peak>
         <mass>603.865</mass>
         <intensity>13.022</intensity>
         <ion_current>16.819029</ion_current>
         <width>0.182</width>
         <signal_noise_ratio>1.2122922</signal_noise_ratio>
         <quality>-1</quality>
      </peak>
      <peak>
         <mass>604.83567</mass>
         <intensity>8.678</intensity>
         <ion_current>14.043745</ion_current>
         <width>0.182</width>
         <signal_noise_ratio>0.80907155</signal_noise_ratio>
         <quality>-1</quality>
      </peak>
      <peak>
         <mass>606.29256</mass>
         <intensity>52.119</intensity>
         <ion_current>78.501371</ion_current>
         <width>0.273</width>
         <signal_noise_ratio>4.8652897</signal_noise_ratio>
         <quality>1</quality>
      </peak>
      <peak>
         <mass>606.84425</mass>
         <intensity>13.022</intensity>
         <ion_current>19.157834</ion_current>
         <width>0.182</width>
         <signal_noise_ratio>1.2171283</signal_noise_ratio>
         <quality>-1</quality>
      </peak>
      <peak>
         <mass>609.12771</mass>
         <intensity>8.678</intensity>
         <ion_current>12.766985</ion_current>
         <width>0.454</width>
         <signal_noise_ratio>0.81343893</signal_noise_ratio>
         <quality>-1</quality>
      </peak>
      <peak>
         <mass>610.56567</mass>
         <intensity>17.366</intensity>
         <ion_current>26.799905</ion_current>
         <width>0.819</width>
         <signal_noise_ratio>1.6300929</signal_noise_ratio>
         <quality>-1</quality>
      </peak>
      <peak>
         <mass>611.24717</mass>
         <intensity>13.022</intensity>
         <ion_current>19.157918</ion_current>
         <width>0.364</width>
         <signal_noise_ratio>1.222335</signal_noise_ratio>
         <quality>-1</quality>
      </peak>
      <peak>
         <mass>612.29188</mass>
         <intensity>43.43</intensity>
         <ion_current>57.415833</ion_current>
         <width>0.273</width>
         <signal_noise_ratio>4.0889662</signal_noise_ratio>
         <quality>1</quality>
      </peak>
      <peak>
         <mass>612.506</mass>
         <intensity>13.022</intensity>
         <ion_current>16.910216</ion_current>
         <width>0.182</width>
         <signal_noise_ratio>1.2260308</signal_noise_ratio>
         <quality>-1</quality>
      </peak>
      <peak>
         <mass>613.03111</mass>
         <intensity>13.022</intensity>
         <ion_current>19.157834</ion_current>
         <width>0.818</width>
         <signal_noise_ratio>1.2280203</signal_noise_ratio>
         <quality>-1</quality>
      </peak>
      <peak>
         <mass>614.77942</mass>
         <intensity>13.022</intensity>
         <ion_current>19.157834</ion_current>
         <width>1</width>
         <signal_noise_ratio>1.2300739</signal_noise_ratio>
         <quality>-1</quality>
      </peak>
      <peak>
         <mass>616.59817</mass>
         <intensity>17.366</intensity>
         <ion_current>25.548682</ion_current>
         <width>0.181</width>
         <signal_noise_ratio>1.6474482</signal_noise_ratio>
         <quality>-1</quality>
      </peak>
      <peak>
         <mass>617.053</mass>
         <intensity>8.678</intensity>
         <ion_current>12.766985</ion_current>
         <width>0.182</width>
         <signal_noise_ratio>0.82324976</signal_noise_ratio>
         <quality>-1</quality>
      </peak>
      <peak>
         <mass>618.345</mass>
         <intensity>17.366</intensity>
         <ion_current>26.809999</ion_current>
         <width>0.272</width>
         <signal_noise_ratio>1.6501724</signal_noise_ratio>
         <quality>-1</quality>
      </peak>
      <peak>
         <mass>618.93267</mass>
         <intensity>8.678</intensity>
         <ion_current>12.766985</ion_current>
         <width>0.182</width>
         <signal_noise_ratio>0.82601531</signal_noise_ratio>
         <quality>-1</quality>
      </peak>
      <peak>
         <mass>619.7105</mass>
         <intensity>13.022</intensity>
         <ion_current>19.157834</ion_current>
         <width>0.819</width>
         <signal_noise_ratio>1.2394989</signal_noise_ratio>
         <quality>-1</quality>
      </peak>
      <peak>
         <mass>620.40145</mass>
         <intensity>13.022</intensity>
         <ion_current>16.552132</ion_current>
         <width>0.545</width>
         <signal_noise_ratio>1.2394989</signal_noise_ratio>
         <quality>1</quality>
      </peak>
      <peak>
         <mass>620.93367</mass>
         <intensity>17.366</intensity>
         <ion_current>28.103672</ion_current>
         <width>0.273</width>
         <signal_noise_ratio>1.6529825</signal_noise_ratio>
         <quality>1</quality>
      </peak>
      <peak>
         <mass>621.51</mass>
         <intensity>13.022</intensity>
         <ion_current>16.149684</ion_current>
         <width>0.182</width>
         <signal_noise_ratio>1.2437348</signal_noise_ratio>
         <quality>-1</quality>
      </peak>
      <peak>
         <mass>624.251</mass>
         <intensity>13.022</intensity>
         <ion_current>21.073708</ion_current>
         <width>0.364</width>
         <signal_noise_ratio>1.25218</signal_noise_ratio>
         <quality>-1</quality>
      </peak>
      <peak>
         <mass>624.693</mass>
         <intensity>13.022</intensity>
         <ion_current>19.157834</ion_current>
         <width>0.546</width>
         <signal_noise_ratio>1.25218</signal_noise_ratio>
         <quality>-1</quality>
      </peak>
      <peak>
         <mass>625.99633</mass>
         <intensity>8.678</intensity>
         <ion_current>13.160528</ion_current>
         <width>0.273</width>
         <signal_noise_ratio>0.83894563</signal_noise_ratio>
         <quality>-1</quality>
      </peak>
      <peak>
         <mass>627.785</mass>
         <intensity>17.366</intensity>
         <ion_current>26.336222</ion_current>
         <width>0.182</width>
         <signal_noise_ratio>1.6866336</signal_noise_ratio>
         <quality>-1</quality>
      </peak>
      <peak>
         <mass>628.3765</mass>
         <intensity>13.022</intensity>
         <ion_current>19.748375</ion_current>
         <width>0.637</width>
         <signal_noise_ratio>1.2647324</signal_noise_ratio>
         <quality>-1</quality>
      </peak>
      <peak>
         <mass>630.41542</mass>
         <intensity>13.022</intensity>
         <ion_current>21.723312</ion_current>
         <width>0.819</width>
         <signal_noise_ratio>1.2706173</signal_noise_ratio>
         <quality>1</quality>
      </peak>
      <peak>
         <mass>631.9872</mass>
         <intensity>8.678</intensity>
         <ion_current>13.160528</ion_current>
         <width>0.273</width>
         <signal_noise_ratio>0.85071135</signal_noise_ratio>
         <quality>-1</quality>
      </peak>
      <peak>
         <mass>633.25717</mass>
         <intensity>21.71</intensity>
         <ion_current>32.515649</ion_current>
         <width>0.273</width>
         <signal_noise_ratio>2.1326369</signal_noise_ratio>
         <quality>-1</quality>
      </peak>
      <peak>
         <mass>634.243</mass>
         <intensity>17.366</intensity>
         <ion_current>18.157657</ion_current>
         <width>0.182</width>
         <signal_noise_ratio>1.7089163</signal_noise_ratio>
         <quality>-1</quality>
      </peak>
      <peak>
         <mass>635.02333</mass>
         <intensity>17.366</intensity>
         <ion_current>26.336222</ion_current>
         <width>0.636</width>
         <signal_noise_ratio>1.7123571</signal_noise_ratio>
         <quality>-1</quality>
      </peak>
      <peak>
         <mass>637.02325</mass>
         <intensity>47.775</intensity>
         <ion_current>69.239327</ion_current>
         <width>1.091</width>
         <signal_noise_ratio>4.7191308</signal_noise_ratio>
         <quality>-1</quality>
      </peak>
      <peak>
         <mass>638.5178</mass>
         <intensity>13.022</intensity>
         <ion_current>19.748375</ion_current>
         <width>0.181</width>
         <signal_noise_ratio>1.2909145</signal_noise_ratio>
         <quality>-1</quality>
      </peak>
      <peak>
         <mass>639.82133</mass>
         <intensity>8.678</intensity>
         <ion_current>14.476647</ion_current>
         <width>0.273</width>
         <signal_noise_ratio>0.86185073</signal_noise_ratio>
         <quality>-1</quality>
      </peak>
      <peak>
         <mass>640.34689</mass>
         <intensity>26.054</intensity>
         <ion_current>43.463306</ion_current>
         <width>0.181</width>
         <signal_noise_ratio>2.592274</signal_noise_ratio>
         <quality>-1</quality>
      </peak>
      <peak>
         <mass>642.4826</mass>
         <intensity>13.022</intensity>
         <ion_current>19.748407</ion_current>
         <width>0.273</width>
         <signal_noise_ratio>1.3004985</signal_noise_ratio>
         <quality>1</quality>
      </peak>
      <peak>
         <mass>642.87162</mass>
         <intensity>13.022</intensity>
         <ion_current>21.665702</ion_current>
         <width>0.364</width>
         <signal_noise_ratio>1.3030126</signal_noise_ratio>
         <quality>-1</quality>
      </peak>
      <peak>
         <mass>643.17875</mass>
         <intensity>13.022</intensity>
         <ion_current>19.748375</ion_current>
         <width>0.182</width>
         <signal_noise_ratio>1.3030126</signal_noise_ratio>
         <quality>-1</quality>
      </peak>
      <peak>
         <mass>643.338</mass>
         <intensity>17.366</intensity>
         <ion_current>19.129088</ion_current>
         <width>0.182</width>
         <signal_noise_ratio>1.7376836</signal_noise_ratio>
         <quality>-1</quality>
      </peak>
      <peak>
         <mass>645.0478</mass>
         <intensity>8.678</intensity>
         <ion_current>13.160528</ion_current>
         <width>0.637</width>
         <signal_noise_ratio>0.8716642</signal_noise_ratio>
         <quality>-1</quality>
      </peak>
      <peak>
         <mass>645.79375</mass>
         <intensity>8.678</intensity>
         <ion_current>13.160528</ion_current>
         <width>0.272</width>
         <signal_noise_ratio>0.87331122</signal_noise_ratio>
         <quality>-1</quality>
      </peak>
      <peak>
         <mass>647.0488</mass>
         <intensity>8.678</intensity>
         <ion_current>13.160528</ion_current>
         <width>0.364</width>
         <signal_noise_ratio>0.87496449</signal_noise_ratio>
         <quality>-1</quality>
      </peak>
      <peak>
         <mass>647.76031</mass>
         <intensity>17.366</intensity>
         <ion_current>26.336222</ion_current>
         <width>0.636</width>
         <signal_noise_ratio>1.7509372</signal_noise_ratio>
         <quality>-1</quality>
      </peak>
      <peak>
         <mass>649.46233</mass>
         <intensity>8.678</intensity>
         <ion_current>14.476647</ion_current>
         <width>0.272</width>
         <signal_noise_ratio>0.87862567</signal_noise_ratio>
         <quality>-1</quality>
      </peak>
      <peak>
         <mass>650.86425</mass>
         <intensity>13.032</intensity>
         <ion_current>21.527344</ion_current>
         <width>0.182</width>
         <signal_noise_ratio>1.4011879</signal_noise_ratio>
         <quality>-1</quality>
      </peak>
      <peak>
         <mass>652.979</mass>
         <intensity>17.376</intensity>
         <ion_current>27.754212</ion_current>
         <width>0.182</width>
         <signal_noise_ratio>1.9334871</signal_noise_ratio>
         <quality>-1</quality>
      </peak>
      <peak>
         <mass>653.485</mass>
         <intensity>8.688</intensity>
         <ion_current>13.175693</ion_current>
         <width>0.455</width>
         <signal_noise_ratio>0.96674356</signal_noise_ratio>
         <quality>-1</quality>
      </peak>
      <peak>
         <mass>655.17837</mass>
         <intensity>13.032</intensity>
         <ion_current>19.5673</ion_current>
         <width>0.909</width>
         <signal_noise_ratio>1.4531963</signal_noise_ratio>
         <quality>-1</quality>
      </peak>
      <peak>
         <mass>655.707</mass>
         <intensity>13.032</intensity>
         <ion_current>19.76354</ion_current>
         <width>0.182</width>
         <signal_noise_ratio>1.4531963</signal_noise_ratio>
         <quality>-1</quality>
      </peak>
      <peak>
         <mass>656.36055</mass>
         <intensity>39.096</intensity>
         <ion_current>53.92227</ion_current>
         <width>0.273</width>
         <signal_noise_ratio>4.359589</signal_noise_ratio>
         <quality>-1</quality>
      </peak>
      <peak>
         <mass>658.072</mass>
         <intensity>8.688</intensity>
         <ion_current>12.709731</ion_current>
         <width>0.182</width>
         <signal_noise_ratio>0.98468069</signal_noise_ratio>
         <quality>-1</quality>
      </peak>
      <peak>
         <mass>658.68575</mass>
         <intensity>17.376</intensity>
         <ion_current>28.986659</ion_current>
         <width>0.636</width>
         <signal_noise_ratio>1.9693614</signal_noise_ratio>
         <quality>-1</quality>
      </peak>
      <peak>
         <mass>659.163</mass>
         <intensity>13.032</intensity>
         <ion_current>19.332678</ion_current>
         <width>0.182</width>
         <signal_noise_ratio>1.477021</signal_noise_ratio>
         <quality>-1</quality>
      </peak>
      <peak>
         <mass>661.58867</mass>
         <intensity>8.688</intensity>
         <ion_current>13.175693</ion_current>
         <width>0.182</width>
         <signal_noise_ratio>0.98468069</signal_noise_ratio>
         <quality>-1</quality>
      </peak>
      <peak>
         <mass>662.256</mass>
         <intensity>8.688</intensity>
         <ion_current>13.175693</ion_current>
         <width>0.182</width>
         <signal_noise_ratio>0.98468069</signal_noise_ratio>
         <quality>-1</quality>
      </peak>
      <peak>
         <mass>663.76788</mass>
         <intensity>13.032</intensity>
         <ion_current>21.683969</ion_current>
         <width>0.455</width>
         <signal_noise_ratio>1.477021</signal_noise_ratio>
         <quality>-1</quality>
      </peak>
      <peak>
         <mass>664.347</mass>
         <intensity>8.688</intensity>
         <ion_current>14.493329</ion_current>
         <width>0.273</width>
         <signal_noise_ratio>0.98468069</signal_noise_ratio>
         <quality>-1</quality>
      </peak>
      <peak>
         <mass>666.92433</mass>
         <intensity>8.688</intensity>
         <ion_current>14.493329</ion_current>
         <width>0.455</width>
         <signal_noise_ratio>0.98468069</signal_noise_ratio>
         <quality>-1</quality>
      </peak>
      <peak>
         <mass>667.47033</mass>
         <intensity>8.688</intensity>
         <ion_current>14.493329</ion_current>
         <width>0.273</width>
         <signal_noise_ratio>0.98468069</signal_noise_ratio>
         <quality>-1</quality>
      </peak>
      <peak>
         <mass>669.623</mass>
         <intensity>13.032</intensity>
         <ion_current>21.739994</ion_current>
         <width>0.182</width>
         <signal_noise_ratio>1.477021</signal_noise_ratio>
         <quality>-1</quality>
      </peak>
      <peak>
         <mass>672.68467</mass>
         <intensity>21.72</intensity>
         <ion_current>35.236555</ion_current>
         <width>0.273</width>
         <signal_noise_ratio>2.4617017</signal_noise_ratio>
         <quality>1</quality>
      </peak>
      <peak>
         <mass>674.079</mass>
         <intensity>13.032</intensity>
         <ion_current>19.76354</ion_current>
         <width>0.728</width>
         <signal_noise_ratio>1.477021</signal_noise_ratio>
         <quality>-1</quality>
      </peak>
      <peak>
         <mass>674.534</mass>
         <intensity>13.032</intensity>
         <ion_current>20.752996</ion_current>
         <width>0.182</width>
         <signal_noise_ratio>1.477021</signal_noise_ratio>
         <quality>-1</quality>
      </peak>
      <peak>
         <mass>676.01933</mass>
         <intensity>8.688</intensity>
         <ion_current>13.521503</ion_current>
         <width>0.273</width>
         <signal_noise_ratio>0.98468069</signal_noise_ratio>
         <quality>-1</quality>
      </peak>
      <peak>
         <mass>676.717</mass>
         <intensity>8.688</intensity>
         <ion_current>13.521503</ion_current>
         <width>0.182</width>
         <signal_noise_ratio>0.98468069</signal_noise_ratio>
         <quality>-1</quality>
      </peak>
      <peak>
         <mass>678.45511</mass>
         <intensity>13.032</intensity>
         <ion_current>22.181371</ion_current>
         <width>0.728</width>
         <signal_noise_ratio>1.477021</signal_noise_ratio>
         <quality>-1</quality>
      </peak>
      <peak>
         <mass>678.99</mass>
         <intensity>8.688</intensity>
         <ion_current>13.521503</ion_current>
         <width>0.182</width>
         <signal_noise_ratio>0.98468069</signal_noise_ratio>
         <quality>-1</quality>
      </peak>
      <peak>
         <mass>680.37641</mass>
         <intensity>30.408</intensity>
         <ion_current>45.011302</ion_current>
         <width>0.364</width>
         <signal_noise_ratio>3.4463824</signal_noise_ratio>
         <quality>1</quality>
      </peak>
      <peak>
         <mass>681.69878</mass>
         <intensity>17.376</intensity>
         <ion_current>29.747451</ion_current>
         <width>1.092</width>
         <signal_noise_ratio>1.9693614</signal_noise_ratio>
         <quality>-1</quality>
      </peak>
      <peak>
         <mass>684.457</mass>
         <intensity>17.376</intensity>
         <ion_current>29.747451</ion_current>
         <width>0.818</width>
         <signal_noise_ratio>1.9693614</signal_noise_ratio>
         <quality>-1</quality>
      </peak>
      <peak>
         <mass>687.1825</mass>
         <intensity>17.376</intensity>
         <ion_current>27.565474</ion_current>
         <width>1.092</width>
         <signal_noise_ratio>1.9693614</signal_noise_ratio>
         <quality>-1</quality>
      </peak>
      <peak>
         <mass>689.13605</mass>
         <intensity>13.032</intensity>
         <ion_current>22.310588</ion_current>
         <width>1.183</width>
         <signal_noise_ratio>1.477021</signal_noise_ratio>
         <quality>-1</quality>
      </peak>
      <peak>
         <mass>689.905</mass>
         <intensity>8.688</intensity>
         <ion_current>13.521503</ion_current>
         <width>0.181</width>
         <signal_noise_ratio>0.98468069</signal_noise_ratio>
         <quality>-1</quality>
      </peak>
      <peak>
         <mass>691.70125</mass>
         <intensity>13.032</intensity>
         <ion_current>22.310588</ion_current>
         <width>0.181</width>
         <signal_noise_ratio>1.477021</signal_noise_ratio>
         <quality>-1</quality>
      </peak>
      <peak>
         <mass>693.27</mass>
         <intensity>21.72</intensity>
         <ion_current>33.803758</ion_current>
         <width>0.182</width>
         <signal_noise_ratio>2.4617017</signal_noise_ratio>
         <quality>-1</quality>
      </peak>
      <peak>
         <mass>694.907</mass>
         <intensity>8.688</intensity>
         <ion_current>13.521503</ion_current>
         <width>0.273</width>
         <signal_noise_ratio>0.98468069</signal_noise_ratio>
         <quality>-1</quality>
      </peak>
      <peak>
         <mass>696.1995</mass>
         <intensity>13.032</intensity>
         <ion_current>20.282255</ion_current>
         <width>0.728</width>
         <signal_noise_ratio>1.477021</signal_noise_ratio>
         <quality>-1</quality>
      </peak>
      <peak>
         <mass>696.9808</mass>
         <intensity>8.688</intensity>
         <ion_current>13.521503</ion_current>
         <width>0.364</width>
         <signal_noise_ratio>0.98468069</signal_noise_ratio>
         <quality>-1</quality>
      </peak>
      <peak>
         <mass>697.453</mass>
         <intensity>17.376</intensity>
         <ion_current>28.049005</ion_current>
         <width>0.182</width>
         <signal_noise_ratio>1.9693614</signal_noise_ratio>
         <quality>-1</quality>
      </peak>
      <peak>
         <mass>697.60467</mass>
         <intensity>8.688</intensity>
         <ion_current>13.521503</ion_current>
         <width>0.182</width>
         <signal_noise_ratio>0.98468069</signal_noise_ratio>
         <quality>-1</quality>
      </peak>
   </peak_list>
</pepex3>
