# Supplementary material for: NITPICK: peak identification for mass spectrometry data
Source: BMC Bioinformatics. 2008 Aug 28;9:355. doi: 10.1186/1471-2105-9-355 (PMC2655099; doi:10.1186/1471-2105-9-355)
Supplement: Additional file 4 — A zip-folder containing all pepex results on the simulated data. [file 1471-2105-9-355-S4.zip › pepex_simulation_results/thresh05/SNR5/preSNR5_19_pepex.xml]

<?xml version="1.0" encoding="iso-8859-1"?>
<pepex3>
   <version>3.0.0</version>
   <registered_to>Unregistered</registered_to>
   <parameters>
      <parameter_file>pepex_input.xml</parameter_file>
      <input_data_file>spectrum.data</input_data_file>
      <output_data_file>pepex_output.xml</output_data_file>
      <noise_model>mean_value</noise_model>
      <signal_noise_ratio>.5</signal_noise_ratio>
      <tuning_power>2</tuning_power>
      <tuning>2</tuning>
      <small_omega>1.0</small_omega>
      <big_omega>20</big_omega>
      <peak_finding_model>pepex3</peak_finding_model>
      <supporting_slopes>2</supporting_slopes>
      <peak_fitting_model>centroid</peak_fitting_model>
      <clustering_model>simple</clustering_model>
      <min_cluster_distance>0.8</min_cluster_distance>
      <max_cluster_distance>1.2</max_cluster_distance>
      <no_single_above_mass>1500.0</no_single_above_mass>
      <deisotoping_model>quadratic</deisotoping_model>
      <isotope_distrib_file>/usr/local/piums/kd_0_to_10</isotope_distrib_file>
      <overflow>30000</overflow>
   </parameters>
   <pepex3_status>
      <status>ok</status>
      <message></message>
      <supporting_slopes>2</supporting_slopes>
      <minimum_mass>500</minimum_mass>
      <maximum_mass>700</maximum_mass>
      <small_omega>1</small_omega>
      <big_omega>20</big_omega>
      <peak_masses_with_hydrogen>true</peak_masses_with_hydrogen>
      <date_created>21:58:13, 26 Jul, 2007</date_created>
   </pepex3_status>
   <peak_list>
      <peak>
         <mass>500.61425</mass>
         <intensity>12.422</intensity>
         <ion_current>17.195572</ion_current>
         <width>0.182</width>
         <signal_noise_ratio>1.3165981</signal_noise_ratio>
         <quality>-1</quality>
      </peak>
      <peak>
         <mass>500.84175</mass>
         <intensity>12.422</intensity>
         <ion_current>17.283269</ion_current>
         <width>0.182</width>
         <signal_noise_ratio>1.3165981</signal_noise_ratio>
         <quality>-1</quality>
      </peak>
      <peak>
         <mass>501.1365</mass>
         <intensity>12.422</intensity>
         <ion_current>17.283269</ion_current>
         <width>0.273</width>
         <signal_noise_ratio>1.3165981</signal_noise_ratio>
         <quality>-1</quality>
      </peak>
      <peak>
         <mass>501.42087</mass>
         <intensity>16.563</intensity>
         <ion_current>19.47295</ion_current>
         <width>0.273</width>
         <signal_noise_ratio>1.7554995</signal_noise_ratio>
         <quality>-1</quality>
      </peak>
      <peak>
         <mass>503.43325</mass>
         <intensity>12.422</intensity>
         <ion_current>19.011669</ion_current>
         <width>0.182</width>
         <signal_noise_ratio>1.3117282</signal_noise_ratio>
         <quality>-1</quality>
      </peak>
      <peak>
         <mass>504.92617</mass>
         <intensity>8.282</intensity>
         <ion_current>12.675466</ion_current>
         <width>0.455</width>
         <signal_noise_ratio>0.89196234</signal_noise_ratio>
         <quality>-1</quality>
      </peak>
      <peak>
         <mass>505.366</mass>
         <intensity>12.422</intensity>
         <ion_current>16.081224</ion_current>
         <width>0.182</width>
         <signal_noise_ratio>1.3378358</signal_noise_ratio>
         <quality>-1</quality>
      </peak>
      <peak>
         <mass>505.548</mass>
         <intensity>12.422</intensity>
         <ion_current>17.109134</ion_current>
         <width>0.182</width>
         <signal_noise_ratio>1.3378358</signal_noise_ratio>
         <quality>-1</quality>
      </peak>
      <peak>
         <mass>506.37788</mass>
         <intensity>16.563</intensity>
         <ion_current>21.023847</ion_current>
         <width>0.363</width>
         <signal_noise_ratio>1.783817</signal_noise_ratio>
         <quality>-1</quality>
      </peak>
      <peak>
         <mass>508.07456</mass>
         <intensity>12.422</intensity>
         <ion_current>17.769415</ion_current>
         <width>0.545</width>
         <signal_noise_ratio>1.3378358</signal_noise_ratio>
         <quality>-1</quality>
      </peak>
      <peak>
         <mass>508.549</mass>
         <intensity>12.422</intensity>
         <ion_current>17.865739</ion_current>
         <width>0.182</width>
         <signal_noise_ratio>1.3378358</signal_noise_ratio>
         <quality>-1</quality>
      </peak>
      <peak>
         <mass>508.79167</mass>
         <intensity>8.282</intensity>
         <ion_current>12.468737</ion_current>
         <width>0.273</width>
         <signal_noise_ratio>0.89196234</signal_noise_ratio>
         <quality>1</quality>
      </peak>
      <peak>
         <mass>511.005</mass>
         <intensity>8.282</intensity>
         <ion_current>12.675466</ion_current>
         <width>0.182</width>
         <signal_noise_ratio>0.89196234</signal_noise_ratio>
         <quality>-1</quality>
      </peak>
      <peak>
         <mass>511.44483</mass>
         <intensity>12.422</intensity>
         <ion_current>17.168636</ion_current>
         <width>0.364</width>
         <signal_noise_ratio>1.3378358</signal_noise_ratio>
         <quality>1</quality>
      </peak>
      <peak>
         <mass>512.64958</mass>
         <intensity>16.563</intensity>
         <ion_current>22.049489</ion_current>
         <width>0.637</width>
         <signal_noise_ratio>1.783817</signal_noise_ratio>
         <quality>-1</quality>
      </peak>
      <peak>
         <mass>513.37</mass>
         <intensity>12.422</intensity>
         <ion_current>19.011669</ion_current>
         <width>0.182</width>
         <signal_noise_ratio>1.3378358</signal_noise_ratio>
         <quality>-1</quality>
      </peak>
      <peak>
         <mass>513.75957</mass>
         <intensity>8.282</intensity>
         <ion_current>10.834128</ion_current>
         <width>0.636</width>
         <signal_noise_ratio>0.89196234</signal_noise_ratio>
         <quality>1</quality>
      </peak>
      <peak>
         <mass>516.1435</mass>
         <intensity>8.282</intensity>
         <ion_current>11.523107</ion_current>
         <width>0.273</width>
         <signal_noise_ratio>0.89196234</signal_noise_ratio>
         <quality>-1</quality>
      </peak>
      <peak>
         <mass>516.735</mass>
         <intensity>12.422</intensity>
         <ion_current>17.509189</ion_current>
         <width>0.182</width>
         <signal_noise_ratio>1.3378358</signal_noise_ratio>
         <quality>-1</quality>
      </peak>
      <peak>
         <mass>516.917</mass>
         <intensity>12.422</intensity>
         <ion_current>17.769415</ion_current>
         <width>0.182</width>
         <signal_noise_ratio>1.3378358</signal_noise_ratio>
         <quality>-1</quality>
      </peak>
      <peak>
         <mass>517.372</mass>
         <intensity>12.422</intensity>
         <ion_current>17.283269</ion_current>
         <width>0.181</width>
         <signal_noise_ratio>1.3378358</signal_noise_ratio>
         <quality>-1</quality>
      </peak>
      <peak>
         <mass>518.1354</mass>
         <intensity>12.422</intensity>
         <ion_current>17.44627</ion_current>
         <width>0.273</width>
         <signal_noise_ratio>1.3378358</signal_noise_ratio>
         <quality>-1</quality>
      </peak>
      <peak>
         <mass>518.39475</mass>
         <intensity>12.422</intensity>
         <ion_current>16.176221</ion_current>
         <width>0.273</width>
         <signal_noise_ratio>1.3378358</signal_noise_ratio>
         <quality>-1</quality>
      </peak>
      <peak>
         <mass>519.7906</mass>
         <intensity>8.282</intensity>
         <ion_current>12.675466</ion_current>
         <width>0.455</width>
         <signal_noise_ratio>0.89196234</signal_noise_ratio>
         <quality>-1</quality>
      </peak>
      <peak>
         <mass>520.191</mass>
         <intensity>8.282</intensity>
         <ion_current>12.626767</ion_current>
         <width>0.364</width>
         <signal_noise_ratio>0.89196234</signal_noise_ratio>
         <quality>1</quality>
      </peak>
      <peak>
         <mass>520.464</mass>
         <intensity>4.141</intensity>
         <ion_current>5.7615534</ion_current>
         <width>0.182</width>
         <signal_noise_ratio>0.44598117</signal_noise_ratio>
         <quality>-1</quality>
      </peak>
      <peak>
         <mass>521.83811</mass>
         <intensity>8.282</intensity>
         <ion_current>11.699214</ion_current>
         <width>0.637</width>
         <signal_noise_ratio>0.99686251</signal_noise_ratio>
         <quality>-1</quality>
      </peak>
      <peak>
         <mass>523.43467</mass>
         <intensity>8.282</intensity>
         <ion_current>12.675466</ion_current>
         <width>0.273</width>
         <signal_noise_ratio>0.99686251</signal_noise_ratio>
         <quality>1</quality>
      </peak>
      <peak>
         <mass>524.16267</mass>
         <intensity>8.282</intensity>
         <ion_current>11.523107</ion_current>
         <width>0.273</width>
         <signal_noise_ratio>0.99686251</signal_noise_ratio>
         <quality>1</quality>
      </peak>
      <peak>
         <mass>524.90887</mass>
         <intensity>8.282</intensity>
         <ion_current>11.415549</ion_current>
         <width>0.727</width>
         <signal_noise_ratio>0.99686251</signal_noise_ratio>
         <quality>-1</quality>
      </peak>
      <peak>
         <mass>525.466</mass>
         <intensity>8.282</intensity>
         <ion_current>10.721701</ion_current>
         <width>0.182</width>
         <signal_noise_ratio>0.99686251</signal_noise_ratio>
         <quality>-1</quality>
      </peak>
      <peak>
         <mass>526.63033</mass>
         <intensity>16.563</intensity>
         <ion_current>19.888088</ion_current>
         <width>0.909</width>
         <signal_noise_ratio>1.9967803</signal_noise_ratio>
         <quality>-1</quality>
      </peak>
      <peak>
         <mass>528.104</mass>
         <intensity>8.282</intensity>
         <ion_current>13.032967</ion_current>
         <width>0.182</width>
         <signal_noise_ratio>0.99686251</signal_noise_ratio>
         <quality>-1</quality>
      </peak>
      <peak>
         <mass>528.286</mass>
         <intensity>12.422</intensity>
         <ion_current>17.770724</ion_current>
         <width>0.182</width>
         <signal_noise_ratio>1.4951734</signal_noise_ratio>
         <quality>-1</quality>
      </peak>
      <peak>
         <mass>528.467</mass>
         <intensity>12.422</intensity>
         <ion_current>17.770724</ion_current>
         <width>0.181</width>
         <signal_noise_ratio>1.4951734</signal_noise_ratio>
         <quality>-1</quality>
      </peak>
      <peak>
         <mass>529.5044</mass>
         <intensity>12.422</intensity>
         <ion_current>17.770724</ion_current>
         <width>0.364</width>
         <signal_noise_ratio>1.4951734</signal_noise_ratio>
         <quality>-1</quality>
      </peak>
      <peak>
         <mass>529.80925</mass>
         <intensity>12.422</intensity>
         <ion_current>18.643744</ion_current>
         <width>0.182</width>
         <signal_noise_ratio>1.4951734</signal_noise_ratio>
         <quality>-1</quality>
      </peak>
      <peak>
         <mass>531.196</mass>
         <intensity>12.422</intensity>
         <ion_current>17.770724</ion_current>
         <width>0.182</width>
         <signal_noise_ratio>1.4951734</signal_noise_ratio>
         <quality>-1</quality>
      </peak>
      <peak>
         <mass>531.53725</mass>
         <intensity>8.282</intensity>
         <ion_current>11.848103</ion_current>
         <width>0.364</width>
         <signal_noise_ratio>0.99686251</signal_noise_ratio>
         <quality>-1</quality>
      </peak>
      <peak>
         <mass>533.0605</mass>
         <intensity>4.141</intensity>
         <ion_current>5.9240514</ion_current>
         <width>0.273</width>
         <signal_noise_ratio>0.49843126</signal_noise_ratio>
         <quality>-1</quality>
      </peak>
      <peak>
         <mass>533.39416</mass>
         <intensity>12.422</intensity>
         <ion_current>19.547876</ion_current>
         <width>0.364</width>
         <signal_noise_ratio>1.4951734</signal_noise_ratio>
         <quality>-1</quality>
      </peak>
      <peak>
         <mass>535.73071</mass>
         <intensity>12.422</intensity>
         <ion_current>17.770747</ion_current>
         <width>0.454</width>
         <signal_noise_ratio>1.4951734</signal_noise_ratio>
         <quality>-1</quality>
      </peak>
      <peak>
         <mass>536.30417</mass>
         <intensity>8.282</intensity>
         <ion_current>11.848103</ion_current>
         <width>0.546</width>
         <signal_noise_ratio>0.99686251</signal_noise_ratio>
         <quality>-1</quality>
      </peak>
      <peak>
         <mass>536.87</mass>
         <intensity>16.563</intensity>
         <ion_current>18.158352</ion_current>
         <width>0.637</width>
         <signal_noise_ratio>1.9936047</signal_noise_ratio>
         <quality>1</quality>
      </peak>
      <peak>
         <mass>537.53657</mass>
         <intensity>16.563</intensity>
         <ion_current>23.694775</ion_current>
         <width>0.727</width>
         <signal_noise_ratio>1.9936047</signal_noise_ratio>
         <quality>1</quality>
      </peak>
      <peak>
         <mass>538.836</mass>
         <intensity>8.282</intensity>
         <ion_current>13.032967</ion_current>
         <width>0.364</width>
         <signal_noise_ratio>0.99686251</signal_noise_ratio>
         <quality>-1</quality>
      </peak>
      <peak>
         <mass>539.2</mass>
         <intensity>12.422</intensity>
         <ion_current>17.770724</ion_current>
         <width>0.182</width>
         <signal_noise_ratio>1.4951734</signal_noise_ratio>
         <quality>-1</quality>
      </peak>
      <peak>
         <mass>540.408</mass>
         <intensity>8.282</intensity>
         <ion_current>11.848103</ion_current>
         <width>0.546</width>
         <signal_noise_ratio>0.99686251</signal_noise_ratio>
         <quality>-1</quality>
      </peak>
      <peak>
         <mass>541.14273</mass>
         <intensity>8.282</intensity>
         <ion_current>12.482186</ion_current>
         <width>0.909</width>
         <signal_noise_ratio>0.99686251</signal_noise_ratio>
         <quality>-1</quality>
      </peak>
      <peak>
         <mass>541.72325</mass>
         <intensity>8.282</intensity>
         <ion_current>12.48219</ion_current>
         <width>0.364</width>
         <signal_noise_ratio>0.99686251</signal_noise_ratio>
         <quality>-1</quality>
      </peak>
      <peak>
         <mass>543.6625</mass>
         <intensity>12.422</intensity>
         <ion_current>16.849336</ion_current>
         <width>0.637</width>
         <signal_noise_ratio>1.4317199</signal_noise_ratio>
         <quality>-1</quality>
      </peak>
      <peak>
         <mass>544.3476</mass>
         <intensity>12.422</intensity>
         <ion_current>19.547876</ion_current>
         <width>0.273</width>
         <signal_noise_ratio>1.4317199</signal_noise_ratio>
         <quality>1</quality>
      </peak>
      <peak>
         <mass>546.385</mass>
         <intensity>12.422</intensity>
         <ion_current>16.098871</ion_current>
         <width>0.182</width>
         <signal_noise_ratio>1.4317199</signal_noise_ratio>
         <quality>-1</quality>
      </peak>
      <peak>
         <mass>546.90545</mass>
         <intensity>16.563</intensity>
         <ion_current>23.28073</ion_current>
         <width>0.636</width>
         <signal_noise_ratio>1.9089983</signal_noise_ratio>
         <quality>-1</quality>
      </peak>
      <peak>
         <mass>547.294</mass>
         <intensity>16.563</intensity>
         <ion_current>21.5231</ion_current>
         <width>0.182</width>
         <signal_noise_ratio>1.9089983</signal_noise_ratio>
         <quality>-1</quality>
      </peak>
      <peak>
         <mass>549.40699</mass>
         <intensity>12.422</intensity>
         <ion_current>15.992842</ion_current>
         <width>0.819</width>
         <signal_noise_ratio>1.4317199</signal_noise_ratio>
         <quality>-1</quality>
      </peak>
      <peak>
         <mass>549.841</mass>
         <intensity>12.422</intensity>
         <ion_current>17.770724</ion_current>
         <width>0.182</width>
         <signal_noise_ratio>1.4317199</signal_noise_ratio>
         <quality>-1</quality>
      </peak>
      <peak>
         <mass>550.5773</mass>
         <intensity>16.553</intensity>
         <ion_current>18.42706</ion_current>
         <width>0.545</width>
         <signal_noise_ratio>1.9052141</signal_noise_ratio>
         <quality>1</quality>
      </peak>
      <peak>
         <mass>551.114</mass>
         <intensity>8.272</intensity>
         <ion_current>13.01723</ion_current>
         <width>0.182</width>
         <signal_noise_ratio>0.9520891</signal_noise_ratio>
         <quality>-1</quality>
      </peak>
      <peak>
         <mass>553.82025</mass>
         <intensity>12.412</intensity>
         <ion_current>17.614229</ion_current>
         <width>0.182</width>
         <signal_noise_ratio>1.4396119</signal_noise_ratio>
         <quality>-1</quality>
      </peak>
      <peak>
         <mass>554.297</mass>
         <intensity>8.272</intensity>
         <ion_current>11.833797</ion_current>
         <width>0.182</width>
         <signal_noise_ratio>0.95943199</signal_noise_ratio>
         <quality>-1</quality>
      </peak>
      <peak>
         <mass>554.91124</mass>
         <intensity>12.412</intensity>
         <ion_current>14.174657</ion_current>
         <width>0.728</width>
         <signal_noise_ratio>1.4413488</signal_noise_ratio>
         <quality>-1</quality>
      </peak>
      <peak>
         <mass>555.54825</mass>
         <intensity>12.412</intensity>
         <ion_current>17.756418</ion_current>
         <width>0.182</width>
         <signal_noise_ratio>1.4413488</signal_noise_ratio>
         <quality>-1</quality>
      </peak>
      <peak>
         <mass>557.32933</mass>
         <intensity>8.272</intensity>
         <ion_current>11.833797</ion_current>
         <width>0.273</width>
         <signal_noise_ratio>0.96076322</signal_noise_ratio>
         <quality>-1</quality>
      </peak>
      <peak>
         <mass>559.10399</mass>
         <intensity>12.412</intensity>
         <ion_current>17.756418</ion_current>
         <width>1.182</width>
         <signal_noise_ratio>1.4406698</signal_noise_ratio>
         <quality>-1</quality>
      </peak>
      <peak>
         <mass>560.68999</mass>
         <intensity>12.412</intensity>
         <ion_current>17.756418</ion_current>
         <width>1.001</width>
         <signal_noise_ratio>1.4388242</signal_noise_ratio>
         <quality>-1</quality>
      </peak>
      <peak>
         <mass>561.4462</mass>
         <intensity>12.412</intensity>
         <ion_current>17.756418</ion_current>
         <width>0.363</width>
         <signal_noise_ratio>1.4388242</signal_noise_ratio>
         <quality>-1</quality>
      </peak>
      <peak>
         <mass>562.028</mass>
         <intensity>12.412</intensity>
         <ion_current>17.498071</ion_current>
         <width>0.182</width>
         <signal_noise_ratio>1.4343529</signal_noise_ratio>
         <quality>-1</quality>
      </peak>
      <peak>
         <mass>562.96075</mass>
         <intensity>12.412</intensity>
         <ion_current>14.918715</ion_current>
         <width>0.273</width>
         <signal_noise_ratio>1.430813</signal_noise_ratio>
         <quality>-1</quality>
      </peak>
      <peak>
         <mass>564.1746</mass>
         <intensity>12.412</intensity>
         <ion_current>17.756418</ion_current>
         <width>0.364</width>
         <signal_noise_ratio>1.4269356</signal_noise_ratio>
         <quality>-1</quality>
      </peak>
      <peak>
         <mass>565.61487</mass>
         <intensity>12.412</intensity>
         <ion_current>17.559532</ion_current>
         <width>0.909</width>
         <signal_noise_ratio>1.4224795</signal_noise_ratio>
         <quality>-1</quality>
      </peak>
      <peak>
         <mass>566.212</mass>
         <intensity>8.272</intensity>
         <ion_current>11.833797</ion_current>
         <width>0.182</width>
         <signal_noise_ratio>0.94801405</signal_noise_ratio>
         <quality>-1</quality>
      </peak>
      <peak>
         <mass>566.394</mass>
         <intensity>12.412</intensity>
         <ion_current>17.653324</ion_current>
         <width>0.182</width>
         <signal_noise_ratio>1.4224795</signal_noise_ratio>
         <quality>-1</quality>
      </peak>
      <peak>
         <mass>567.4486</mass>
         <intensity>16.553</intensity>
         <ion_current>19.56266</ion_current>
         <width>0.546</width>
         <signal_noise_ratio>1.8836734</signal_noise_ratio>
         <quality>-1</quality>
      </peak>
      <peak>
         <mass>567.849</mass>
         <intensity>8.272</intensity>
         <ion_current>11.833797</ion_current>
         <width>0.182</width>
         <signal_noise_ratio>0.94132463</signal_noise_ratio>
         <quality>-1</quality>
      </peak>
      <peak>
         <mass>570.01545</mass>
         <intensity>37.257</intensity>
         <ion_current>52.876409</ion_current>
         <width>1.092</width>
         <signal_noise_ratio>4.2118943</signal_noise_ratio>
         <quality>1</quality>
      </peak>
      <peak>
         <mass>570.59058</mass>
         <intensity>12.412</intensity>
         <ion_current>17.756418</ion_current>
         <width>0.454</width>
         <signal_noise_ratio>1.4031734</signal_noise_ratio>
         <quality>-1</quality>
      </peak>
      <peak>
         <mass>571.305</mass>
         <intensity>12.412</intensity>
         <ion_current>19.53214</ion_current>
         <width>0.182</width>
         <signal_noise_ratio>1.3993365</signal_noise_ratio>
         <quality>-1</quality>
      </peak>
      <peak>
         <mass>573.1305</mass>
         <intensity>24.835</intensity>
         <ion_current>37.732204</ion_current>
         <width>0.455</width>
         <signal_noise_ratio>2.7979124</signal_noise_ratio>
         <quality>-1</quality>
      </peak>
      <peak>
         <mass>575.24633</mass>
         <intensity>8.272</intensity>
         <ion_current>13.386708</ion_current>
         <width>0.273</width>
         <signal_noise_ratio>0.92952114</signal_noise_ratio>
         <quality>-1</quality>
      </peak>
      <peak>
         <mass>575.59011</mass>
         <intensity>24.835</intensity>
         <ion_current>39.454406</ion_current>
         <width>0.182</width>
         <signal_noise_ratio>2.7906984</signal_noise_ratio>
         <quality>-1</quality>
      </peak>
      <peak>
         <mass>575.7256</mass>
         <intensity>12.412</intensity>
         <ion_current>18.260408</ion_current>
         <width>0.182</width>
         <signal_noise_ratio>1.3947312</signal_noise_ratio>
         <quality>-1</quality>
      </peak>
      <peak>
         <mass>577.0896</mass>
         <intensity>12.412</intensity>
         <ion_current>17.130221</ion_current>
         <width>0.364</width>
         <signal_noise_ratio>1.3926664</signal_noise_ratio>
         <quality>-1</quality>
      </peak>
      <peak>
         <mass>578.15773</mass>
         <intensity>37.257</intensity>
         <ion_current>48.937664</ion_current>
         <width>0.727</width>
         <signal_noise_ratio>4.1799116</signal_noise_ratio>
         <quality>1</quality>
      </peak>
      <peak>
         <mass>579.59126</mass>
         <intensity>20.694</intensity>
         <ion_current>30.444802</ion_current>
         <width>1.091</width>
         <signal_noise_ratio>2.3211634</signal_noise_ratio>
         <quality>-1</quality>
      </peak>
      <peak>
         <mass>580.855</mass>
         <intensity>8.272</intensity>
         <ion_current>12.169682</ion_current>
         <width>0.273</width>
         <signal_noise_ratio>0.92740292</signal_noise_ratio>
         <quality>-1</quality>
      </peak>
      <peak>
         <mass>582.1098</mass>
         <intensity>16.553</intensity>
         <ion_current>24.352605</ion_current>
         <width>0.637</width>
         <signal_noise_ratio>1.8556133</signal_noise_ratio>
         <quality>-1</quality>
      </peak>
      <peak>
         <mass>583.40167</mass>
         <intensity>8.272</intensity>
         <ion_current>12.169682</ion_current>
         <width>0.363</width>
         <signal_noise_ratio>0.92720147</signal_noise_ratio>
         <quality>-1</quality>
      </peak>
      <peak>
         <mass>584.14113</mass>
         <intensity>16.553</intensity>
         <ion_current>24.229725</ion_current>
         <width>0.728</width>
         <signal_noise_ratio>1.8554117</signal_noise_ratio>
         <quality>1</quality>
      </peak>
      <peak>
         <mass>585.18782</mass>
         <intensity>41.398</intensity>
         <ion_current>54.076008</ion_current>
         <width>0.727</width>
         <signal_noise_ratio>4.631322</signal_noise_ratio>
         <quality>-1</quality>
      </peak>
      <peak>
         <mass>586.4394</mass>
         <intensity>12.412</intensity>
         <ion_current>20.079606</ion_current>
         <width>0.273</width>
         <signal_noise_ratio>1.3875035</signal_noise_ratio>
         <quality>-1</quality>
      </peak>
      <peak>
         <mass>587.676</mass>
         <intensity>16.553</intensity>
         <ion_current>24.352605</ion_current>
         <width>0.182</width>
         <signal_noise_ratio>1.8488712</signal_noise_ratio>
         <quality>-1</quality>
      </peak>
      <peak>
         <mass>589.34333</mass>
         <intensity>16.553</intensity>
         <ion_current>26.787982</ion_current>
         <width>0.546</width>
         <signal_noise_ratio>1.8449841</signal_noise_ratio>
         <quality>-1</quality>
      </peak>
      <peak>
         <mass>589.677</mass>
         <intensity>16.553</intensity>
         <ion_current>24.352605</ion_current>
         <width>0.182</width>
         <signal_noise_ratio>1.8388371</signal_noise_ratio>
         <quality>-1</quality>
      </peak>
      <peak>
         <mass>591.314</mass>
         <intensity>20.694</intensity>
         <ion_current>28.840301</ion_current>
         <width>0.364</width>
         <signal_noise_ratio>2.291218</signal_noise_ratio>
         <quality>1</quality>
      </peak>
      <peak>
         <mass>593.08245</mass>
         <intensity>16.553</intensity>
         <ion_current>23.214448</ion_current>
         <width>0.546</width>
         <signal_noise_ratio>1.82045</signal_noise_ratio>
         <quality>1</quality>
      </peak>
      <peak>
         <mass>594.55767</mass>
         <intensity>8.272</intensity>
         <ion_current>13.386708</ion_current>
         <width>0.182</width>
         <signal_noise_ratio>0.90741136</signal_noise_ratio>
         <quality>-1</quality>
      </peak>
      <peak>
         <mass>596.135</mass>
         <intensity>16.553</intensity>
         <ion_current>25.518551</ion_current>
         <width>0.182</width>
         <signal_noise_ratio>1.8063228</signal_noise_ratio>
         <quality>-1</quality>
      </peak>
      <peak>
         <mass>596.60555</mass>
         <intensity>12.412</intensity>
         <ion_current>17.13771</ion_current>
         <width>0.636</width>
         <signal_noise_ratio>1.354442</signal_noise_ratio>
         <quality>-1</quality>
      </peak>
      <peak>
         <mass>598.08811</mass>
         <intensity>33.116</intensity>
         <ion_current>47.245418</ion_current>
         <width>1</width>
         <signal_noise_ratio>3.6029175</signal_noise_ratio>
         <quality>1</quality>
      </peak>
      <peak>
         <mass>598.7083</mass>
         <intensity>12.412</intensity>
         <ion_current>20.079606</ion_current>
         <width>0.364</width>
         <signal_noise_ratio>1.3440208</signal_noise_ratio>
         <quality>-1</quality>
      </peak>
      <peak>
         <mass>601.56167</mass>
         <intensity>8.272</intensity>
         <ion_current>13.386708</ion_current>
         <width>0.182</width>
         <signal_noise_ratio>0.87958542</signal_noise_ratio>
         <quality>-1</quality>
      </peak>
      <peak>
         <mass>603.62754</mass>
         <intensity>8.272</intensity>
         <ion_current>12.169682</ion_current>
         <width>1</width>
         <signal_noise_ratio>0.87491607</signal_noise_ratio>
         <quality>-1</quality>
      </peak>
      <peak>
         <mass>604.32</mass>
         <intensity>8.272</intensity>
         <ion_current>12.169682</ion_current>
         <width>0.273</width>
         <signal_noise_ratio>0.87122378</signal_noise_ratio>
         <quality>-1</quality>
      </peak>
      <peak>
         <mass>604.9024</mass>
         <intensity>8.272</intensity>
         <ion_current>13.386708</ion_current>
         <width>0.364</width>
         <signal_noise_ratio>0.86725207</signal_noise_ratio>
         <quality>-1</quality>
      </peak>
      <peak>
         <mass>606.39683</mass>
         <intensity>12.412</intensity>
         <ion_current>19.998485</ion_current>
         <width>0.364</width>
         <signal_noise_ratio>1.3012975</signal_noise_ratio>
         <quality>1</quality>
      </peak>
      <peak>
         <mass>606.776</mass>
         <intensity>12.412</intensity>
         <ion_current>17.13771</ion_current>
         <width>0.182</width>
         <signal_noise_ratio>1.3012975</signal_noise_ratio>
         <quality>-1</quality>
      </peak>
      <peak>
         <mass>608.01487</mass>
         <intensity>12.412</intensity>
         <ion_current>20.086536</ion_current>
         <width>0.455</width>
         <signal_noise_ratio>1.2858064</signal_noise_ratio>
         <quality>-1</quality>
      </peak>
      <peak>
         <mass>608.43899</mass>
         <intensity>12.412</intensity>
         <ion_current>18.499214</ion_current>
         <width>0.455</width>
         <signal_noise_ratio>1.2858064</signal_noise_ratio>
         <quality>-1</quality>
      </peak>
      <peak>
         <mass>610.869</mass>
         <intensity>12.412</intensity>
         <ion_current>18.260408</ion_current>
         <width>0.363</width>
         <signal_noise_ratio>1.2743648</signal_noise_ratio>
         <quality>1</quality>
      </peak>
      <peak>
         <mass>611.30783</mass>
         <intensity>12.412</intensity>
         <ion_current>20.086536</ion_current>
         <width>0.364</width>
         <signal_noise_ratio>1.2743648</signal_noise_ratio>
         <quality>-1</quality>
      </peak>
      <peak>
         <mass>612.88433</mass>
         <intensity>12.412</intensity>
         <ion_current>18.260408</ion_current>
         <width>0.181</width>
         <signal_noise_ratio>1.2665989</signal_noise_ratio>
         <quality>-1</quality>
      </peak>
      <peak>
         <mass>613.1875</mass>
         <intensity>12.412</intensity>
         <ion_current>16.575854</ion_current>
         <width>0.455</width>
         <signal_noise_ratio>1.2665989</signal_noise_ratio>
         <quality>1</quality>
      </peak>
      <peak>
         <mass>613.989</mass>
         <intensity>20.694</intensity>
         <ion_current>24.590787</ion_current>
         <width>0.637</width>
         <signal_noise_ratio>2.1057229</signal_noise_ratio>
         <quality>-1</quality>
      </peak>
      <peak>
         <mass>614.658</mass>
         <intensity>8.272</intensity>
         <ion_current>13.386708</ion_current>
         <width>0.181</width>
         <signal_noise_ratio>0.83933143</signal_noise_ratio>
         <quality>-1</quality>
      </peak>
      <peak>
         <mass>616.21225</mass>
         <intensity>20.694</intensity>
         <ion_current>30.444802</ion_current>
         <width>0.455</width>
         <signal_noise_ratio>2.0941459</signal_noise_ratio>
         <quality>-1</quality>
      </peak>
      <peak>
         <mass>616.80275</mass>
         <intensity>16.553</intensity>
         <ion_current>25.386241</ion_current>
         <width>0.364</width>
         <signal_noise_ratio>1.6706559</signal_noise_ratio>
         <quality>-1</quality>
      </peak>
      <peak>
         <mass>618.7446</mass>
         <intensity>12.412</intensity>
         <ion_current>19.921622</ion_current>
         <width>0.273</width>
         <signal_noise_ratio>1.2517719</signal_noise_ratio>
         <quality>1</quality>
      </peak>
      <peak>
         <mass>619.145</mass>
         <intensity>8.272</intensity>
         <ion_current>13.386708</ion_current>
         <width>0.182</width>
         <signal_noise_ratio>0.83424565</signal_noise_ratio>
         <quality>-1</quality>
      </peak>
      <peak>
         <mass>622.562</mass>
         <intensity>12.412</intensity>
         <ion_current>18.260408</ion_current>
         <width>0.273</width>
         <signal_noise_ratio>1.2520485</signal_noise_ratio>
         <quality>1</quality>
      </peak>
      <peak>
         <mass>622.95489</mass>
         <intensity>16.553</intensity>
         <ion_current>24.352605</ion_current>
         <width>0.455</width>
         <signal_noise_ratio>1.6699573</signal_noise_ratio>
         <quality>1</quality>
      </peak>
      <peak>
         <mass>623.35933</mass>
         <intensity>12.412</intensity>
         <ion_current>20.086536</ion_current>
         <width>0.273</width>
         <signal_noise_ratio>1.2521905</signal_noise_ratio>
         <quality>1</quality>
      </peak>
      <peak>
         <mass>625.02667</mass>
         <intensity>8.272</intensity>
         <ion_current>13.799358</ion_current>
         <width>0.182</width>
         <signal_noise_ratio>0.83487963</signal_noise_ratio>
         <quality>-1</quality>
      </peak>
      <peak>
         <mass>627.4675</mass>
         <intensity>8.272</intensity>
         <ion_current>12.544813</ion_current>
         <width>0.272</width>
         <signal_noise_ratio>0.83549911</signal_noise_ratio>
         <quality>-1</quality>
      </peak>
      <peak>
         <mass>629.03625</mass>
         <intensity>12.412</intensity>
         <ion_current>18.713037</ion_current>
         <width>0.182</width>
         <signal_noise_ratio>1.2550134</signal_noise_ratio>
         <quality>-1</quality>
      </peak>
      <peak>
         <mass>629.3136</mass>
         <intensity>8.272</intensity>
         <ion_current>12.544813</ion_current>
         <width>0.272</width>
         <signal_noise_ratio>0.83640595</signal_noise_ratio>
         <quality>-1</quality>
      </peak>
      <peak>
         <mass>629.98405</mass>
         <intensity>16.553</intensity>
         <ion_current>19.442543</ion_current>
         <width>1.092</width>
         <signal_noise_ratio>1.6737219</signal_noise_ratio>
         <quality>-1</quality>
      </peak>
      <peak>
         <mass>630.7415</mass>
         <intensity>8.272</intensity>
         <ion_current>12.544813</ion_current>
         <width>0.364</width>
         <signal_noise_ratio>0.83332188</signal_noise_ratio>
         <quality>-1</quality>
      </peak>
      <peak>
         <mass>632.11055</mass>
         <intensity>16.553</intensity>
         <ion_current>26.51898</ion_current>
         <width>0.546</width>
         <signal_noise_ratio>1.6646963</signal_noise_ratio>
         <quality>-1</quality>
      </peak>
      <peak>
         <mass>633.63633</mass>
         <intensity>8.272</intensity>
         <ion_current>12.544813</ion_current>
         <width>0.273</width>
         <signal_noise_ratio>0.83051902</signal_noise_ratio>
         <quality>-1</quality>
      </peak>
      <peak>
         <mass>634.334</mass>
         <intensity>53.82</intensity>
         <ion_current>73.715569</ion_current>
         <width>0.182</width>
         <signal_noise_ratio>5.3933446</signal_noise_ratio>
         <quality>-1</quality>
      </peak>
      <peak>
         <mass>634.849</mass>
         <intensity>8.272</intensity>
         <ion_current>13.799358</ion_current>
         <width>0.181</width>
         <signal_noise_ratio>0.82737845</signal_noise_ratio>
         <quality>-1</quality>
      </peak>
      <peak>
         <mass>636.66819</mass>
         <intensity>12.412</intensity>
         <ion_current>20.325322</ion_current>
         <width>1.182</width>
         <signal_noise_ratio>1.2388124</signal_noise_ratio>
         <quality>-1</quality>
      </peak>
      <peak>
         <mass>638.59535</mass>
         <intensity>16.553</intensity>
         <ion_current>25.103275</ion_current>
         <width>0.727</width>
         <signal_noise_ratio>1.6444256</signal_noise_ratio>
         <quality>-1</quality>
      </peak>
      <peak>
         <mass>639.30567</mass>
         <intensity>8.272</intensity>
         <ion_current>13.799358</ion_current>
         <width>0.182</width>
         <signal_noise_ratio>0.81972731</signal_noise_ratio>
         <quality>-1</quality>
      </peak>
      <peak>
         <mass>641.90575</mass>
         <intensity>12.412</intensity>
         <ion_current>20.70571</ion_current>
         <width>0.455</width>
         <signal_noise_ratio>1.2195284</signal_noise_ratio>
         <quality>-1</quality>
      </peak>
      <peak>
         <mass>643.611</mass>
         <intensity>12.412</intensity>
         <ion_current>20.70571</ion_current>
         <width>0.182</width>
         <signal_noise_ratio>1.2105905</signal_noise_ratio>
         <quality>-1</quality>
      </peak>
      <peak>
         <mass>644.3043</mass>
         <intensity>70.383</intensity>
         <ion_current>107.11912</ion_current>
         <width>0.364</width>
         <signal_noise_ratio>6.8647272</signal_noise_ratio>
         <quality>-1</quality>
      </peak>
      <peak>
         <mass>644.9386</mass>
         <intensity>12.412</intensity>
         <ion_current>18.823286</ion_current>
         <width>0.273</width>
         <signal_noise_ratio>1.2105905</signal_noise_ratio>
         <quality>1</quality>
      </peak>
      <peak>
         <mass>645.37475</mass>
         <intensity>70.383</intensity>
         <ion_current>64.399925</ion_current>
         <width>0.546</width>
         <signal_noise_ratio>6.8647272</signal_noise_ratio>
         <quality>1</quality>
      </peak>
      <peak>
         <mass>647.3218</mass>
         <intensity>20.694</intensity>
         <ion_current>27.491407</ion_current>
         <width>0.273</width>
         <signal_noise_ratio>1.9957603</signal_noise_ratio>
         <quality>1</quality>
      </peak>
      <peak>
         <mass>647.94567</mass>
         <intensity>12.412</intensity>
         <ion_current>20.70571</ion_current>
         <width>0.364</width>
         <signal_noise_ratio>1.1970319</signal_noise_ratio>
         <quality>-1</quality>
      </peak>
      <peak>
         <mass>650.23989</mass>
         <intensity>12.422</intensity>
         <ion_current>20.722392</ion_current>
         <width>0.455</width>
         <signal_noise_ratio>1.0755503</signal_noise_ratio>
         <quality>-1</quality>
      </peak>
      <peak>
         <mass>652.0235</mass>
         <intensity>24.845</intensity>
         <ion_current>35.756036</ion_current>
         <width>0.819</width>
         <signal_noise_ratio>1.9618686</signal_noise_ratio>
         <quality>-1</quality>
      </peak>
      <peak>
         <mass>652.71611</mass>
         <intensity>8.282</intensity>
         <ion_current>12.559979</ion_current>
         <width>0.546</width>
         <signal_noise_ratio>0.65398252</signal_noise_ratio>
         <quality>-1</quality>
      </peak>
      <peak>
         <mass>653.391</mass>
         <intensity>28.986</intensity>
         <ion_current>46.051334</ion_current>
         <width>0.273</width>
         <signal_noise_ratio>2.2888599</signal_noise_ratio>
         <quality>1</quality>
      </peak>
      <peak>
         <mass>654.707</mass>
         <intensity>8.282</intensity>
         <ion_current>13.81604</ion_current>
         <width>0.182</width>
         <signal_noise_ratio>0.64295705</signal_noise_ratio>
         <quality>-1</quality>
      </peak>
      <peak>
         <mass>656.682</mass>
         <intensity>20.704</intensity>
         <ion_current>33.506856</ion_current>
         <width>0.273</width>
         <signal_noise_ratio>1.607315</signal_noise_ratio>
         <quality>1</quality>
      </peak>
      <peak>
         <mass>656.91175</mass>
         <intensity>12.422</intensity>
         <ion_current>18.690513</ion_current>
         <width>0.272</width>
         <signal_noise_ratio>0.96435795</signal_noise_ratio>
         <quality>-1</quality>
      </peak>
      <peak>
         <mass>657.8536</mass>
         <intensity>16.563</intensity>
         <ion_current>19.633431</ion_current>
         <width>0.455</width>
         <signal_noise_ratio>1.4497792</signal_noise_ratio>
         <quality>1</quality>
      </peak>
      <peak>
         <mass>660.65743</mass>
         <intensity>12.422</intensity>
         <ion_current>18.380264</ion_current>
         <width>0.545</width>
         <signal_noise_ratio>1.0873125</signal_noise_ratio>
         <quality>-1</quality>
      </peak>
      <peak>
         <mass>661.073</mass>
         <intensity>16.563</intensity>
         <ion_current>25.11844</ion_current>
         <width>0.182</width>
         <signal_noise_ratio>1.4497792</signal_noise_ratio>
         <quality>-1</quality>
      </peak>
      <peak>
         <mass>661.33993</mass>
         <intensity>57.971</intensity>
         <ion_current>84.536381</ion_current>
         <width>0.182</width>
         <signal_noise_ratio>5.0742711</signal_noise_ratio>
         <quality>-1</quality>
      </peak>
      <peak>
         <mass>661.75044</mass>
         <intensity>16.563</intensity>
         <ion_current>21.750766</ion_current>
         <width>0.455</width>
         <signal_noise_ratio>1.4497792</signal_noise_ratio>
         <quality>-1</quality>
      </peak>
      <peak>
         <mass>663.05125</mass>
         <intensity>12.422</intensity>
         <ion_current>18.838451</ion_current>
         <width>0.182</width>
         <signal_noise_ratio>1.0873125</signal_noise_ratio>
         <quality>-1</quality>
      </peak>
      <peak>
         <mass>663.62</mass>
         <intensity>24.845</intensity>
         <ion_current>37.678419</ion_current>
         <width>0.182</width>
         <signal_noise_ratio>2.1747126</signal_noise_ratio>
         <quality>-1</quality>
      </peak>
      <peak>
         <mass>664.256</mass>
         <intensity>12.422</intensity>
         <ion_current>19.495616</ion_current>
         <width>0.181</width>
         <signal_noise_ratio>1.0873125</signal_noise_ratio>
         <quality>-1</quality>
      </peak>
      <peak>
         <mass>665.98471</mass>
         <intensity>12.422</intensity>
         <ion_current>16.993048</ion_current>
         <width>0.363</width>
         <signal_noise_ratio>1.0873125</signal_noise_ratio>
         <quality>1</quality>
      </peak>
      <peak>
         <mass>666.3662</mass>
         <intensity>8.282</intensity>
         <ion_current>13.81604</ion_current>
         <width>0.273</width>
         <signal_noise_ratio>0.72493338</signal_noise_ratio>
         <quality>-1</quality>
      </peak>
      <peak>
         <mass>669.61106</mass>
         <intensity>24.845</intensity>
         <ion_current>38.189839</ion_current>
         <width>1.091</width>
         <signal_noise_ratio>2.1747126</signal_noise_ratio>
         <quality>-1</quality>
      </peak>
      <peak>
         <mass>670.2044</mass>
         <intensity>12.422</intensity>
         <ion_current>18.838451</ion_current>
         <width>0.273</width>
         <signal_noise_ratio>1.0873125</signal_noise_ratio>
         <quality>-1</quality>
      </peak>
      <peak>
         <mass>671.442</mass>
         <intensity>8.282</intensity>
         <ion_current>12.559979</ion_current>
         <width>0.182</width>
         <signal_noise_ratio>0.72493338</signal_noise_ratio>
         <quality>-1</quality>
      </peak>
      <peak>
         <mass>673.13967</mass>
         <intensity>8.282</intensity>
         <ion_current>13.81604</ion_current>
         <width>0.182</width>
         <signal_noise_ratio>0.72493338</signal_noise_ratio>
         <quality>-1</quality>
      </peak>
      <peak>
         <mass>675.47333</mass>
         <intensity>12.422</intensity>
         <ion_current>18.838451</ion_current>
         <width>0.273</width>
         <signal_noise_ratio>1.0873125</signal_noise_ratio>
         <quality>1</quality>
      </peak>
      <peak>
         <mass>676.73975</mass>
         <intensity>12.422</intensity>
         <ion_current>19.332886</ion_current>
         <width>0.273</width>
         <signal_noise_ratio>1.0873125</signal_noise_ratio>
         <quality>-1</quality>
      </peak>
      <peak>
         <mass>677.40419</mass>
         <intensity>33.126</intensity>
         <ion_current>53.473259</ion_current>
         <width>0.273</width>
         <signal_noise_ratio>2.8995585</signal_noise_ratio>
         <quality>1</quality>
      </peak>
      <peak>
         <mass>678.99043</mass>
         <intensity>16.563</intensity>
         <ion_current>25.7777</ion_current>
         <width>1</width>
         <signal_noise_ratio>1.4497792</signal_noise_ratio>
         <quality>-1</quality>
      </peak>
      <peak>
         <mass>679.4905</mass>
         <intensity>8.282</intensity>
         <ion_current>12.889628</ion_current>
         <width>0.182</width>
         <signal_noise_ratio>0.72493338</signal_noise_ratio>
         <quality>-1</quality>
      </peak>
      <peak>
         <mass>679.718</mass>
         <intensity>12.422</intensity>
         <ion_current>19.332886</ion_current>
         <width>0.182</width>
         <signal_noise_ratio>1.0873125</signal_noise_ratio>
         <quality>-1</quality>
      </peak>
      <peak>
         <mass>680.2094</mass>
         <intensity>16.563</intensity>
         <ion_current>28.355607</ion_current>
         <width>0.546</width>
         <signal_noise_ratio>1.4497792</signal_noise_ratio>
         <quality>-1</quality>
      </peak>
      <peak>
         <mass>682.43562</mass>
         <intensity>28.986</intensity>
         <ion_current>45.112142</ion_current>
         <width>0.363</width>
         <signal_noise_ratio>2.5371793</signal_noise_ratio>
         <quality>-1</quality>
      </peak>
      <peak>
         <mass>682.719</mass>
         <intensity>12.422</intensity>
         <ion_current>19.332886</ion_current>
         <width>0.182</width>
         <signal_noise_ratio>1.0873125</signal_noise_ratio>
         <quality>-1</quality>
      </peak>
      <peak>
         <mass>683.23466</mass>
         <intensity>16.563</intensity>
         <ion_current>28.355607</ion_current>
         <width>0.455</width>
         <signal_noise_ratio>1.4497792</signal_noise_ratio>
         <quality>1</quality>
      </peak>
      <peak>
         <mass>684.91854</mass>
         <intensity>20.704</intensity>
         <ion_current>33.466068</ion_current>
         <width>0.728</width>
         <signal_noise_ratio>1.8122459</signal_noise_ratio>
         <quality>-1</quality>
      </peak>
      <peak>
         <mass>685.56933</mass>
         <intensity>8.282</intensity>
         <ion_current>12.889628</ion_current>
         <width>0.273</width>
         <signal_noise_ratio>0.72493338</signal_noise_ratio>
         <quality>-1</quality>
      </peak>
      <peak>
         <mass>688.47933</mass>
         <intensity>8.282</intensity>
         <ion_current>14.17866</ion_current>
         <width>0.273</width>
         <signal_noise_ratio>0.72493338</signal_noise_ratio>
         <quality>-1</quality>
      </peak>
      <peak>
         <mass>690.33625</mass>
         <intensity>12.422</intensity>
         <ion_current>21.160683</ion_current>
         <width>0.182</width>
         <signal_noise_ratio>1.0873125</signal_noise_ratio>
         <quality>-1</quality>
      </peak>
      <peak>
         <mass>691.91238</mass>
         <intensity>12.422</intensity>
         <ion_current>19.084713</ion_current>
         <width>0.727</width>
         <signal_noise_ratio>1.0873125</signal_noise_ratio>
         <quality>1</quality>
      </peak>
      <peak>
         <mass>692.451</mass>
         <intensity>12.422</intensity>
         <ion_current>16.66946</ion_current>
         <width>0.182</width>
         <signal_noise_ratio>1.0873125</signal_noise_ratio>
         <quality>-1</quality>
      </peak>
      <peak>
         <mass>692.633</mass>
         <intensity>8.282</intensity>
         <ion_current>12.889628</ion_current>
         <width>0.182</width>
         <signal_noise_ratio>0.72493338</signal_noise_ratio>
         <quality>-1</quality>
      </peak>
      <peak>
         <mass>693.361</mass>
         <intensity>37.267</intensity>
         <ion_current>53.705271</ion_current>
         <width>0.364</width>
         <signal_noise_ratio>3.2620252</signal_noise_ratio>
         <quality>1</quality>
      </peak>
      <peak>
         <mass>694.5885</mass>
         <intensity>8.282</intensity>
         <ion_current>14.17866</ion_current>
         <width>0.273</width>
         <signal_noise_ratio>0.72493338</signal_noise_ratio>
         <quality>-1</quality>
      </peak>
      <peak>
         <mass>694.9252</mass>
         <intensity>8.282</intensity>
         <ion_current>12.889628</ion_current>
         <width>0.455</width>
         <signal_noise_ratio>0.72493338</signal_noise_ratio>
         <quality>-1</quality>
      </peak>
      <peak>
         <mass>696.56422</mass>
         <intensity>12.422</intensity>
         <ion_current>17.853769</ion_current>
         <width>0.546</width>
         <signal_noise_ratio>1.0873125</signal_noise_ratio>
         <quality>-1</quality>
      </peak>
      <peak>
         <mass>697.02933</mass>
         <intensity>8.282</intensity>
         <ion_current>12.889628</ion_current>
         <width>0.273</width>
         <signal_noise_ratio>0.72493338</signal_noise_ratio>
         <quality>-1</quality>
      </peak>
      <peak>
         <mass>698.34783</mass>
         <intensity>12.422</intensity>
         <ion_current>21.266277</ion_current>
         <width>0.728</width>
         <signal_noise_ratio>1.0873125</signal_noise_ratio>
         <quality>-1</quality>
      </peak>
   </peak_list>
</pepex3>
