# Supplementary material for: NITPICK: peak identification for mass spectrometry data
Source: BMC Bioinformatics. 2008 Aug 28;9:355. doi: 10.1186/1471-2105-9-355 (PMC2655099; doi:10.1186/1471-2105-9-355)
Supplement: Additional file 4 — A zip-folder containing all pepex results on the simulated data. [file 1471-2105-9-355-S4.zip › pepex_simulation_results/thresh05/SNR5/preSNR5_1_pepex.xml]

<?xml version="1.0" encoding="iso-8859-1"?>
<pepex3>
   <version>3.0.0</version>
   <registered_to>Unregistered</registered_to>
   <parameters>
      <parameter_file>pepex_input.xml</parameter_file>
      <input_data_file>spectrum.data</input_data_file>
      <output_data_file>pepex_output.xml</output_data_file>
      <noise_model>mean_value</noise_model>
      <signal_noise_ratio>.5</signal_noise_ratio>
      <tuning_power>2</tuning_power>
      <tuning>2</tuning>
      <small_omega>1.0</small_omega>
      <big_omega>20</big_omega>
      <peak_finding_model>pepex3</peak_finding_model>
      <supporting_slopes>2</supporting_slopes>
      <peak_fitting_model>centroid</peak_fitting_model>
      <clustering_model>simple</clustering_model>
      <min_cluster_distance>0.8</min_cluster_distance>
      <max_cluster_distance>1.2</max_cluster_distance>
      <no_single_above_mass>1500.0</no_single_above_mass>
      <deisotoping_model>quadratic</deisotoping_model>
      <isotope_distrib_file>/usr/local/piums/kd_0_to_10</isotope_distrib_file>
      <overflow>30000</overflow>
   </parameters>
   <pepex3_status>
      <status>ok</status>
      <message></message>
      <supporting_slopes>2</supporting_slopes>
      <minimum_mass>500</minimum_mass>
      <maximum_mass>700</maximum_mass>
      <small_omega>1</small_omega>
      <big_omega>20</big_omega>
      <peak_masses_with_hydrogen>true</peak_masses_with_hydrogen>
      <date_created>21:57:22, 26 Jul, 2007</date_created>
   </pepex3_status>
   <peak_list>
      <peak>
         <mass>500.2275</mass>
         <intensity>12.24</intensity>
         <ion_current>17.030051</ion_current>
         <width>0.273</width>
         <signal_noise_ratio>-2.3699328e+284</signal_noise_ratio>
         <quality>-1</quality>
      </peak>
      <peak>
         <mass>500.6734</mass>
         <intensity>12.24</intensity>
         <ion_current>17.030058</ion_current>
         <width>0.273</width>
         <signal_noise_ratio>-2.3699328e+284</signal_noise_ratio>
         <quality>-1</quality>
      </peak>
      <peak>
         <mass>500.98743</mass>
         <intensity>12.24</intensity>
         <ion_current>17.030051</ion_current>
         <width>0.363</width>
         <signal_noise_ratio>-2.3699328e+284</signal_noise_ratio>
         <quality>-1</quality>
      </peak>
      <peak>
         <mass>501.364</mass>
         <intensity>8.16</intensity>
         <ion_current>6.5243929</ion_current>
         <width>0.364</width>
         <signal_noise_ratio>-1.5799552e+284</signal_noise_ratio>
         <quality>-1</quality>
      </peak>
      <peak>
         <mass>501.637</mass>
         <intensity>12.24</intensity>
         <ion_current>12.201073</ion_current>
         <width>0.182</width>
         <signal_noise_ratio>-2.3699328e+284</signal_noise_ratio>
         <quality>-1</quality>
      </peak>
      <peak>
         <mass>501.84933</mass>
         <intensity>8.16</intensity>
         <ion_current>6.5244015</ion_current>
         <width>0.273</width>
         <signal_noise_ratio>-1.5799552e+284</signal_noise_ratio>
         <quality>-1</quality>
      </peak>
      <peak>
         <mass>502.88008</mass>
         <intensity>8.16</intensity>
         <ion_current>8.4265928</ion_current>
         <width>1</width>
         <signal_noise_ratio>0.94666667</signal_noise_ratio>
         <quality>-1</quality>
      </peak>
      <peak>
         <mass>503.74417</mass>
         <intensity>12.24</intensity>
         <ion_current>14.071551</ion_current>
         <width>0.364</width>
         <signal_noise_ratio>1.42</signal_noise_ratio>
         <quality>-1</quality>
      </peak>
      <peak>
         <mass>505.275</mass>
         <intensity>8.16</intensity>
         <ion_current>12.488747</ion_current>
         <width>0.273</width>
         <signal_noise_ratio>0.96097694</signal_noise_ratio>
         <quality>-1</quality>
      </peak>
      <peak>
         <mass>505.821</mass>
         <intensity>8.16</intensity>
         <ion_current>11.353363</ion_current>
         <width>0.364</width>
         <signal_noise_ratio>0.96097694</signal_noise_ratio>
         <quality>-1</quality>
      </peak>
      <peak>
         <mass>507.367</mass>
         <intensity>8.16</intensity>
         <ion_current>11.353363</ion_current>
         <width>0.182</width>
         <signal_noise_ratio>0.97485286</signal_noise_ratio>
         <quality>-1</quality>
      </peak>
      <peak>
         <mass>507.549</mass>
         <intensity>8.16</intensity>
         <ion_current>11.353363</ion_current>
         <width>0.182</width>
         <signal_noise_ratio>0.97485286</signal_noise_ratio>
         <quality>-1</quality>
      </peak>
      <peak>
         <mass>508.03</mass>
         <intensity>12.24</intensity>
         <ion_current>16.915228</ion_current>
         <width>0.454</width>
         <signal_noise_ratio>1.4622793</signal_noise_ratio>
         <quality>-1</quality>
      </peak>
      <peak>
         <mass>509.7684</mass>
         <intensity>8.16</intensity>
         <ion_current>12.488747</ion_current>
         <width>0.364</width>
         <signal_noise_ratio>0.97294833</signal_noise_ratio>
         <quality>-1</quality>
      </peak>
      <peak>
         <mass>511.20975</mass>
         <intensity>12.24</intensity>
         <ion_current>17.02407</ion_current>
         <width>0.273</width>
         <signal_noise_ratio>1.4594225</signal_noise_ratio>
         <quality>-1</quality>
      </peak>
      <peak>
         <mass>512.3326</mass>
         <intensity>28.56</intensity>
         <ion_current>35.008756</ion_current>
         <width>0.364</width>
         <signal_noise_ratio>3.4525962</signal_noise_ratio>
         <quality>-1</quality>
      </peak>
      <peak>
         <mass>512.733</mass>
         <intensity>12.24</intensity>
         <ion_current>18.733121</ion_current>
         <width>0.182</width>
         <signal_noise_ratio>1.4796841</signal_noise_ratio>
         <quality>-1</quality>
      </peak>
      <peak>
         <mass>514.383</mass>
         <intensity>12.24</intensity>
         <ion_current>18.733121</ion_current>
         <width>0.273</width>
         <signal_noise_ratio>1.4796841</signal_noise_ratio>
         <quality>-1</quality>
      </peak>
      <peak>
         <mass>517.04213</mass>
         <intensity>12.24</intensity>
         <ion_current>16.857068</ion_current>
         <width>0.455</width>
         <signal_noise_ratio>1.2346462</signal_noise_ratio>
         <quality>-1</quality>
      </peak>
      <peak>
         <mass>517.372</mass>
         <intensity>8.16</intensity>
         <ion_current>11.353363</ion_current>
         <width>0.181</width>
         <signal_noise_ratio>0.82309746</signal_noise_ratio>
         <quality>-1</quality>
      </peak>
      <peak>
         <mass>518.099</mass>
         <intensity>16.32</intensity>
         <ion_current>20.782567</ion_current>
         <width>0.182</width>
         <signal_noise_ratio>1.6004141</signal_noise_ratio>
         <quality>-1</quality>
      </peak>
      <peak>
         <mass>518.736</mass>
         <intensity>16.32</intensity>
         <ion_current>22.706726</ion_current>
         <width>0.182</width>
         <signal_noise_ratio>1.6386202</signal_noise_ratio>
         <quality>-1</quality>
      </peak>
      <peak>
         <mass>521.04857</mass>
         <intensity>12.24</intensity>
         <ion_current>17.030044</ion_current>
         <width>0.454</width>
         <signal_noise_ratio>1.2003106</signal_noise_ratio>
         <quality>-1</quality>
      </peak>
      <peak>
         <mass>521.40333</mass>
         <intensity>8.16</intensity>
         <ion_current>12.488747</ion_current>
         <width>0.273</width>
         <signal_noise_ratio>0.80020704</signal_noise_ratio>
         <quality>-1</quality>
      </peak>
      <peak>
         <mass>521.83811</mass>
         <intensity>8.16</intensity>
         <ion_current>11.353363</ion_current>
         <width>0.546</width>
         <signal_noise_ratio>0.80020704</signal_noise_ratio>
         <quality>-1</quality>
      </peak>
      <peak>
         <mass>523.48017</mass>
         <intensity>12.24</intensity>
         <ion_current>18.733121</ion_current>
         <width>0.364</width>
         <signal_noise_ratio>1.2</signal_noise_ratio>
         <quality>-1</quality>
      </peak>
      <peak>
         <mass>525.557</mass>
         <intensity>16.32</intensity>
         <ion_current>24.977495</ion_current>
         <width>0.182</width>
         <signal_noise_ratio>1.5408275</signal_noise_ratio>
         <quality>-1</quality>
      </peak>
      <peak>
         <mass>527.012</mass>
         <intensity>8.16</intensity>
         <ion_current>12.840981</ion_current>
         <width>0.182</width>
         <signal_noise_ratio>0.7657188</signal_noise_ratio>
         <quality>-1</quality>
      </peak>
      <peak>
         <mass>527.6308</mass>
         <intensity>16.32</intensity>
         <ion_current>23.964507</ion_current>
         <width>0.182</width>
         <signal_noise_ratio>1.5218225</signal_noise_ratio>
         <quality>-1</quality>
      </peak>
      <peak>
         <mass>529.25567</mass>
         <intensity>8.16</intensity>
         <ion_current>11.673572</ion_current>
         <width>0.182</width>
         <signal_noise_ratio>0.75990338</signal_noise_ratio>
         <quality>-1</quality>
      </peak>
      <peak>
         <mass>529.98367</mass>
         <intensity>8.16</intensity>
         <ion_current>11.673572</ion_current>
         <width>0.182</width>
         <signal_noise_ratio>0.75385878</signal_noise_ratio>
         <quality>-1</quality>
      </peak>
      <peak>
         <mass>531.35525</mass>
         <intensity>16.32</intensity>
         <ion_current>25.681963</ion_current>
         <width>0.364</width>
         <signal_noise_ratio>1.4616162</signal_noise_ratio>
         <quality>-1</quality>
      </peak>
      <peak>
         <mass>533.0514</mass>
         <intensity>16.32</intensity>
         <ion_current>21.385051</ion_current>
         <width>0.455</width>
         <signal_noise_ratio>1.3867769</signal_noise_ratio>
         <quality>1</quality>
      </peak>
      <peak>
         <mass>533.47</mass>
         <intensity>8.16</intensity>
         <ion_current>11.673572</ion_current>
         <width>0.182</width>
         <signal_noise_ratio>0.69338843</signal_noise_ratio>
         <quality>-1</quality>
      </peak>
      <peak>
         <mass>533.6975</mass>
         <intensity>8.16</intensity>
         <ion_current>11.673572</ion_current>
         <width>0.273</width>
         <signal_noise_ratio>0.69338843</signal_noise_ratio>
         <quality>-1</quality>
      </peak>
      <peak>
         <mass>534</mass>
         <intensity>20.4</intensity>
         <ion_current>23.116387</ion_current>
         <width>0.181</width>
         <signal_noise_ratio>1.7194055</signal_noise_ratio>
         <quality>-1</quality>
      </peak>
      <peak>
         <mass>534.25767</mass>
         <intensity>12.24</intensity>
         <ion_current>17.510357</ion_current>
         <width>0.364</width>
         <signal_noise_ratio>1.0316433</signal_noise_ratio>
         <quality>-1</quality>
      </peak>
      <peak>
         <mass>535.61127</mass>
         <intensity>16.32</intensity>
         <ion_current>24.495932</ion_current>
         <width>0.636</width>
         <signal_noise_ratio>1.2967038</signal_noise_ratio>
         <quality>1</quality>
      </peak>
      <peak>
         <mass>536.22075</mass>
         <intensity>8.16</intensity>
         <ion_current>11.673572</ion_current>
         <width>0.546</width>
         <signal_noise_ratio>0.6856378</signal_noise_ratio>
         <quality>-1</quality>
      </peak>
      <peak>
         <mass>537.55113</mass>
         <intensity>16.32</intensity>
         <ion_current>24.526145</ion_current>
         <width>1.091</width>
         <signal_noise_ratio>1.7854835</signal_noise_ratio>
         <quality>-1</quality>
      </peak>
      <peak>
         <mass>538.29</mass>
         <intensity>20.4</intensity>
         <ion_current>29.183955</ion_current>
         <width>0.182</width>
         <signal_noise_ratio>2.240688</signal_noise_ratio>
         <quality>-1</quality>
      </peak>
      <peak>
         <mass>539.16691</mass>
         <intensity>20.4</intensity>
         <ion_current>20.091755</ion_current>
         <width>0.455</width>
         <signal_noise_ratio>2.1896843</signal_noise_ratio>
         <quality>-1</quality>
      </peak>
      <peak>
         <mass>539.654</mass>
         <intensity>16.32</intensity>
         <ion_current>21.500754</ion_current>
         <width>0.182</width>
         <signal_noise_ratio>1.7517474</signal_noise_ratio>
         <quality>-1</quality>
      </peak>
      <peak>
         <mass>539.836</mass>
         <intensity>8.16</intensity>
         <ion_current>12.840981</ion_current>
         <width>0.182</width>
         <signal_noise_ratio>0.87587372</signal_noise_ratio>
         <quality>-1</quality>
      </peak>
      <peak>
         <mass>540.41233</mass>
         <intensity>12.24</intensity>
         <ion_current>17.345885</ion_current>
         <width>0.455</width>
         <signal_noise_ratio>1.3138106</signal_noise_ratio>
         <quality>-1</quality>
      </peak>
      <peak>
         <mass>541.41337</mass>
         <intensity>48.96</intensity>
         <ion_current>66.842795</ion_current>
         <width>0.818</width>
         <signal_noise_ratio>5.1003362</signal_noise_ratio>
         <quality>1</quality>
      </peak>
      <peak>
         <mass>543.27385</mass>
         <intensity>53.04</intensity>
         <ion_current>70.745087</ion_current>
         <width>0.272</width>
         <signal_noise_ratio>5.553355</signal_noise_ratio>
         <quality>1</quality>
      </peak>
      <peak>
         <mass>544.69053</mass>
         <intensity>24.48</intensity>
         <ion_current>35.020715</ion_current>
         <width>0.546</width>
         <signal_noise_ratio>2.575659</signal_noise_ratio>
         <quality>-1</quality>
      </peak>
      <peak>
         <mass>545.1292</mass>
         <intensity>8.16</intensity>
         <ion_current>11.673572</ion_current>
         <width>0.273</width>
         <signal_noise_ratio>0.8835035</signal_noise_ratio>
         <quality>-1</quality>
      </peak>
      <peak>
         <mass>547.476</mass>
         <intensity>12.24</intensity>
         <ion_current>19.261472</ion_current>
         <width>0.637</width>
         <signal_noise_ratio>1.3002985</signal_noise_ratio>
         <quality>1</quality>
      </peak>
      <peak>
         <mass>548.03717</mass>
         <intensity>12.24</intensity>
         <ion_current>19.261472</ion_current>
         <width>0.364</width>
         <signal_noise_ratio>1.3002985</signal_noise_ratio>
         <quality>-1</quality>
      </peak>
      <peak>
         <mass>549.5355</mass>
         <intensity>12.24</intensity>
         <ion_current>16.088549</ion_current>
         <width>0.91</width>
         <signal_noise_ratio>1.3002985</signal_noise_ratio>
         <quality>1</quality>
      </peak>
      <peak>
         <mass>550.81067</mass>
         <intensity>16.31</intensity>
         <ion_current>24.461518</ion_current>
         <width>0.273</width>
         <signal_noise_ratio>1.697554</signal_noise_ratio>
         <quality>1</quality>
      </peak>
      <peak>
         <mass>551.27325</mass>
         <intensity>12.23</intensity>
         <ion_current>17.496051</ion_current>
         <width>0.182</width>
         <signal_noise_ratio>1.2753948</signal_noise_ratio>
         <quality>-1</quality>
      </peak>
      <peak>
         <mass>552.688</mass>
         <intensity>12.23</intensity>
         <ion_current>19.191085</ion_current>
         <width>0.819</width>
         <signal_noise_ratio>1.2753948</signal_noise_ratio>
         <quality>1</quality>
      </peak>
      <peak>
         <mass>554.50933</mass>
         <intensity>8.15</intensity>
         <ion_current>11.659266</ion_current>
         <width>0.273</width>
         <signal_noise_ratio>0.85449914</signal_noise_ratio>
         <quality>-1</quality>
      </peak>
      <peak>
         <mass>555.27525</mass>
         <intensity>12.23</intensity>
         <ion_current>19.245735</ion_current>
         <width>0.182</width>
         <signal_noise_ratio>1.284474</signal_noise_ratio>
         <quality>-1</quality>
      </peak>
      <peak>
         <mass>555.8986</mass>
         <intensity>12.23</intensity>
         <ion_current>17.496051</ion_current>
         <width>0.272</width>
         <signal_noise_ratio>1.284474</signal_noise_ratio>
         <quality>1</quality>
      </peak>
      <peak>
         <mass>558.02625</mass>
         <intensity>12.23</intensity>
         <ion_current>19.245735</ion_current>
         <width>0.727</width>
         <signal_noise_ratio>1.290838</signal_noise_ratio>
         <quality>-1</quality>
      </peak>
      <peak>
         <mass>558.59475</mass>
         <intensity>12.23</intensity>
         <ion_current>17.496051</ion_current>
         <width>0.455</width>
         <signal_noise_ratio>1.290838</signal_noise_ratio>
         <quality>-1</quality>
      </peak>
      <peak>
         <mass>560.02709</mass>
         <intensity>16.31</intensity>
         <ion_current>23.221852</ion_current>
         <width>0.909</width>
         <signal_noise_ratio>1.724272</signal_noise_ratio>
         <quality>-1</quality>
      </peak>
      <peak>
         <mass>561.301</mass>
         <intensity>8.15</intensity>
         <ion_current>11.659266</ion_current>
         <width>0.182</width>
         <signal_noise_ratio>0.86231687</signal_noise_ratio>
         <quality>-1</quality>
      </peak>
      <peak>
         <mass>562.483</mass>
         <intensity>12.23</intensity>
         <ion_current>19.245735</ion_current>
         <width>0.182</width>
         <signal_noise_ratio>1.2949132</signal_noise_ratio>
         <quality>-1</quality>
      </peak>
      <peak>
         <mass>563.8925</mass>
         <intensity>8.15</intensity>
         <ion_current>11.659266</ion_current>
         <width>0.273</width>
         <signal_noise_ratio>0.86348381</signal_noise_ratio>
         <quality>-1</quality>
      </peak>
      <peak>
         <mass>564.666</mass>
         <intensity>8.15</intensity>
         <ion_current>12.825245</ion_current>
         <width>0.182</width>
         <signal_noise_ratio>0.86404579</signal_noise_ratio>
         <quality>-1</quality>
      </peak>
      <peak>
         <mass>565.18869</mass>
         <intensity>12.23</intensity>
         <ion_current>17.496051</ion_current>
         <width>0.818</width>
         <signal_noise_ratio>1.2965988</signal_noise_ratio>
         <quality>-1</quality>
      </peak>
      <peak>
         <mass>566.9216</mass>
         <intensity>8.15</intensity>
         <ion_current>12.825245</ion_current>
         <width>0.363</width>
         <signal_noise_ratio>0.86137756</signal_noise_ratio>
         <quality>-1</quality>
      </peak>
      <peak>
         <mass>567.60633</mass>
         <intensity>8.15</intensity>
         <ion_current>12.825245</ion_current>
         <width>0.546</width>
         <signal_noise_ratio>0.86137756</signal_noise_ratio>
         <quality>-1</quality>
      </peak>
      <peak>
         <mass>569.33433</mass>
         <intensity>12.23</intensity>
         <ion_current>19.245735</ion_current>
         <width>0.273</width>
         <signal_noise_ratio>1.2912161</signal_noise_ratio>
         <quality>1</quality>
      </peak>
      <peak>
         <mass>570.91825</mass>
         <intensity>12.23</intensity>
         <ion_current>19.245735</ion_current>
         <width>0.182</width>
         <signal_noise_ratio>1.2899382</signal_noise_ratio>
         <quality>-1</quality>
      </peak>
      <peak>
         <mass>571.305</mass>
         <intensity>20.39</intensity>
         <ion_current>28.444532</ion_current>
         <width>0.455</width>
         <signal_noise_ratio>2.1506002</signal_noise_ratio>
         <quality>1</quality>
      </peak>
      <peak>
         <mass>573.08988</mass>
         <intensity>12.23</intensity>
         <ion_current>17.91824</ion_current>
         <width>0.455</width>
         <signal_noise_ratio>1.287556</signal_noise_ratio>
         <quality>-1</quality>
      </peak>
      <peak>
         <mass>574.8975</mass>
         <intensity>8.15</intensity>
         <ion_current>11.659266</ion_current>
         <width>0.273</width>
         <signal_noise_ratio>0.85763865</signal_noise_ratio>
         <quality>-1</quality>
      </peak>
      <peak>
         <mass>576.40471</mass>
         <intensity>12.23</intensity>
         <ion_current>17.284012</ion_current>
         <width>0.909</width>
         <signal_noise_ratio>1.2918671</signal_noise_ratio>
         <quality>-1</quality>
      </peak>
      <peak>
         <mass>576.866</mass>
         <intensity>12.23</intensity>
         <ion_current>19.784859</ion_current>
         <width>0.364</width>
         <signal_noise_ratio>1.2918671</signal_noise_ratio>
         <quality>-1</quality>
      </peak>
      <peak>
         <mass>578.1988</mass>
         <intensity>8.15</intensity>
         <ion_current>11.990197</ion_current>
         <width>0.364</width>
         <signal_noise_ratio>0.86550623</signal_noise_ratio>
         <quality>-1</quality>
      </peak>
      <peak>
         <mass>578.55067</mass>
         <intensity>8.15</intensity>
         <ion_current>11.990197</ion_current>
         <width>0.182</width>
         <signal_noise_ratio>0.86550623</signal_noise_ratio>
         <quality>-1</quality>
      </peak>
      <peak>
         <mass>580.60222</mass>
         <intensity>12.23</intensity>
         <ion_current>19.792002</ion_current>
         <width>0.637</width>
         <signal_noise_ratio>1.3074553</signal_noise_ratio>
         <quality>-1</quality>
      </peak>
      <peak>
         <mass>581.855</mass>
         <intensity>16.31</intensity>
         <ion_current>26.394731</ion_current>
         <width>0.182</width>
         <signal_noise_ratio>1.7564875</signal_noise_ratio>
         <quality>-1</quality>
      </peak>
      <peak>
         <mass>583.10625</mass>
         <intensity>12.23</intensity>
         <ion_current>17.992651</ion_current>
         <width>0.182</width>
         <signal_noise_ratio>1.3223694</signal_noise_ratio>
         <quality>-1</quality>
      </peak>
      <peak>
         <mass>583.34841</mass>
         <intensity>44.87</intensity>
         <ion_current>65.697781</ion_current>
         <width>0.272</width>
         <signal_noise_ratio>4.8515712</signal_noise_ratio>
         <quality>-1</quality>
      </peak>
      <peak>
         <mass>584.2655</mass>
         <intensity>28.55</intensity>
         <ion_current>19.088222</ion_current>
         <width>0.637</width>
         <signal_noise_ratio>3.1014859</signal_noise_ratio>
         <quality>1</quality>
      </peak>
      <peak>
         <mass>584.93283</mass>
         <intensity>12.23</intensity>
         <ion_current>19.784859</ion_current>
         <width>0.364</width>
         <signal_noise_ratio>1.3351136</signal_noise_ratio>
         <quality>1</quality>
      </peak>
      <peak>
         <mass>585.44786</mass>
         <intensity>20.39</intensity>
         <ion_current>23.888066</ion_current>
         <width>0.545</width>
         <signal_noise_ratio>2.2259171</signal_noise_ratio>
         <quality>-1</quality>
      </peak>
      <peak>
         <mass>588.131</mass>
         <intensity>28.55</intensity>
         <ion_current>43.566354</ion_current>
         <width>0.819</width>
         <signal_noise_ratio>3.1505314</signal_noise_ratio>
         <quality>-1</quality>
      </peak>
      <peak>
         <mass>588.6952</mass>
         <intensity>16.31</intensity>
         <ion_current>26.394731</ion_current>
         <width>0.273</width>
         <signal_noise_ratio>1.7998307</signal_noise_ratio>
         <quality>-1</quality>
      </peak>
      <peak>
         <mass>591.81864</mass>
         <intensity>20.39</intensity>
         <ion_current>29.99756</ion_current>
         <width>0.728</width>
         <signal_noise_ratio>2.2685404</signal_noise_ratio>
         <quality>-1</quality>
      </peak>
      <peak>
         <mass>593.70933</mass>
         <intensity>12.23</intensity>
         <ion_current>19.65391</ion_current>
         <width>0.455</width>
         <signal_noise_ratio>1.3671521</signal_noise_ratio>
         <quality>-1</quality>
      </peak>
      <peak>
         <mass>594.38592</mass>
         <intensity>36.71</intensity>
         <ion_current>54.007378</ion_current>
         <width>0.272</width>
         <signal_noise_ratio>4.1130236</signal_noise_ratio>
         <quality>1</quality>
      </peak>
      <peak>
         <mass>595.98324</mass>
         <intensity>16.31</intensity>
         <ion_current>25.43967</ion_current>
         <width>1.091</width>
         <signal_noise_ratio>1.8296265</signal_noise_ratio>
         <quality>-1</quality>
      </peak>
      <peak>
         <mass>598.42822</mass>
         <intensity>12.23</intensity>
         <ion_current>17.992651</ion_current>
         <width>0.545</width>
         <signal_noise_ratio>1.3736371</signal_noise_ratio>
         <quality>-1</quality>
      </peak>
      <peak>
         <mass>599.69717</mass>
         <intensity>12.23</intensity>
         <ion_current>19.792002</ion_current>
         <width>0.182</width>
         <signal_noise_ratio>1.3711659</signal_noise_ratio>
         <quality>-1</quality>
      </peak>
      <peak>
         <mass>600.479</mass>
         <intensity>16.31</intensity>
         <ion_current>23.929483</ion_current>
         <width>0.728</width>
         <signal_noise_ratio>1.8285949</signal_noise_ratio>
         <quality>-1</quality>
      </peak>
      <peak>
         <mass>601.06875</mass>
         <intensity>12.23</intensity>
         <ion_current>19.792002</ion_current>
         <width>0.182</width>
         <signal_noise_ratio>1.3711659</signal_noise_ratio>
         <quality>-1</quality>
      </peak>
      <peak>
         <mass>601.34812</mass>
         <intensity>44.87</intensity>
         <ion_current>58.650148</ion_current>
         <width>0.364</width>
         <signal_noise_ratio>5.0259195</signal_noise_ratio>
         <quality>-1</quality>
      </peak>
      <peak>
         <mass>601.751</mass>
         <intensity>12.23</intensity>
         <ion_current>16.33278</ion_current>
         <width>0.272</width>
         <signal_noise_ratio>1.3686763</signal_noise_ratio>
         <quality>1</quality>
      </peak>
      <peak>
         <mass>602.60717</mass>
         <intensity>12.23</intensity>
         <ion_current>12.224481</ion_current>
         <width>0.182</width>
         <signal_noise_ratio>1.3671906</signal_noise_ratio>
         <quality>-1</quality>
      </peak>
      <peak>
         <mass>605.38167</mass>
         <intensity>16.31</intensity>
         <ion_current>23.951601</ion_current>
         <width>0.273</width>
         <signal_noise_ratio>1.8185983</signal_noise_ratio>
         <quality>1</quality>
      </peak>
      <peak>
         <mass>606.35823</mass>
         <intensity>40.79</intensity>
         <ion_current>51.489724</ion_current>
         <width>0.455</width>
         <signal_noise_ratio>4.5387183</signal_noise_ratio>
         <quality>1</quality>
      </peak>
      <peak>
         <mass>606.78737</mass>
         <intensity>20.39</intensity>
         <ion_current>29.99756</ion_current>
         <width>0.182</width>
         <signal_noise_ratio>2.2634051</signal_noise_ratio>
         <quality>-1</quality>
      </peak>
      <peak>
         <mass>607.38755</mass>
         <intensity>20.39</intensity>
         <ion_current>14.312445</ion_current>
         <width>0.272</width>
         <signal_noise_ratio>2.2634051</signal_noise_ratio>
         <quality>1</quality>
      </peak>
      <peak>
         <mass>608.154</mass>
         <intensity>12.23</intensity>
         <ion_current>17.992651</ion_current>
         <width>0.728</width>
         <signal_noise_ratio>1.3570671</signal_noise_ratio>
         <quality>-1</quality>
      </peak>
      <peak>
         <mass>610.98983</mass>
         <intensity>12.23</intensity>
         <ion_current>19.792002</ion_current>
         <width>0.272</width>
         <signal_noise_ratio>1.3553859</signal_noise_ratio>
         <quality>1</quality>
      </peak>
      <peak>
         <mass>611.3685</mass>
         <intensity>24.47</intensity>
         <ion_current>35.919618</ion_current>
         <width>0.273</width>
         <signal_noise_ratio>2.7118801</signal_noise_ratio>
         <quality>1</quality>
      </peak>
      <peak>
         <mass>612.415</mass>
         <intensity>20.39</intensity>
         <ion_current>18.744464</ion_current>
         <width>0.182</width>
         <signal_noise_ratio>2.2584234</signal_noise_ratio>
         <quality>-1</quality>
      </peak>
      <peak>
         <mass>612.869</mass>
         <intensity>12.23</intensity>
         <ion_current>18.223188</ion_current>
         <width>0.181</width>
         <signal_noise_ratio>1.3539327</signal_noise_ratio>
         <quality>-1</quality>
      </peak>
      <peak>
         <mass>614.5884</mass>
         <intensity>12.23</intensity>
         <ion_current>16.246691</ion_current>
         <width>0.727</width>
         <signal_noise_ratio>1.3528861</signal_noise_ratio>
         <quality>-1</quality>
      </peak>
      <peak>
         <mass>615.325</mass>
         <intensity>16.31</intensity>
         <ion_current>23.995106</ion_current>
         <width>0.182</width>
         <signal_noise_ratio>1.8028233</signal_noise_ratio>
         <quality>-1</quality>
      </peak>
      <peak>
         <mass>615.78</mass>
         <intensity>12.23</intensity>
         <ion_current>14.220619</ion_current>
         <width>0.182</width>
         <signal_noise_ratio>1.3507978</signal_noise_ratio>
         <quality>-1</quality>
      </peak>
      <peak>
         <mass>617.222</mass>
         <intensity>8.15</intensity>
         <ion_current>13.189274</ion_current>
         <width>0.546</width>
         <signal_noise_ratio>0.9001637</signal_noise_ratio>
         <quality>-1</quality>
      </peak>
      <peak>
         <mass>617.95162</mass>
         <intensity>12.23</intensity>
         <ion_current>19.792002</ion_current>
         <width>0.364</width>
         <signal_noise_ratio>1.3480463</signal_noise_ratio>
         <quality>-1</quality>
      </peak>
      <peak>
         <mass>619.98637</mass>
         <intensity>16.31</intensity>
         <ion_current>26.162893</ion_current>
         <width>0.818</width>
         <signal_noise_ratio>1.7929182</signal_noise_ratio>
         <quality>-1</quality>
      </peak>
      <peak>
         <mass>622.5282</mass>
         <intensity>16.31</intensity>
         <ion_current>23.995106</ion_current>
         <width>0.273</width>
         <signal_noise_ratio>1.7869798</signal_noise_ratio>
         <quality>-1</quality>
      </peak>
      <peak>
         <mass>623.3108</mass>
         <intensity>12.23</intensity>
         <ion_current>17.992651</ion_current>
         <width>0.546</width>
         <signal_noise_ratio>1.3380248</signal_noise_ratio>
         <quality>-1</quality>
      </peak>
      <peak>
         <mass>625.031</mass>
         <intensity>16.31</intensity>
         <ion_current>23.705269</ion_current>
         <width>0.91</width>
         <signal_noise_ratio>1.7792484</signal_noise_ratio>
         <quality>-1</quality>
      </peak>
      <peak>
         <mass>625.966</mass>
         <intensity>16.31</intensity>
         <ion_current>19.196438</ion_current>
         <width>0.182</width>
         <signal_noise_ratio>1.7771219</signal_noise_ratio>
         <quality>-1</quality>
      </peak>
      <peak>
         <mass>626.35844</mass>
         <intensity>32.63</intensity>
         <ion_current>48.797672</ion_current>
         <width>0.455</width>
         <signal_noise_ratio>3.5553334</signal_noise_ratio>
         <quality>1</quality>
      </peak>
      <peak>
         <mass>629.20915</mass>
         <intensity>36.71</intensity>
         <ion_current>54.915039</ion_current>
         <width>0.636</width>
         <signal_noise_ratio>3.9897494</signal_noise_ratio>
         <quality>1</quality>
      </peak>
      <peak>
         <mass>630.30167</mass>
         <intensity>32.63</intensity>
         <ion_current>28.931421</ion_current>
         <width>0.455</width>
         <signal_noise_ratio>3.5457296</signal_noise_ratio>
         <quality>-1</quality>
      </peak>
      <peak>
         <mass>630.90813</mass>
         <intensity>16.31</intensity>
         <ion_current>27.208357</ion_current>
         <width>0.818</width>
         <signal_noise_ratio>1.7723215</signal_noise_ratio>
         <quality>1</quality>
      </peak>
      <peak>
         <mass>634.8795</mass>
         <intensity>12.23</intensity>
         <ion_current>18.547276</ion_current>
         <width>1.182</width>
         <signal_noise_ratio>1.3263121</signal_noise_ratio>
         <quality>-1</quality>
      </peak>
      <peak>
         <mass>637.244</mass>
         <intensity>8.15</intensity>
         <ion_current>12.359795</ion_current>
         <width>0.455</width>
         <signal_noise_ratio>0.8835689</signal_noise_ratio>
         <quality>-1</quality>
      </peak>
      <peak>
         <mass>638.71417</mass>
         <intensity>12.23</intensity>
         <ion_current>20.402097</ion_current>
         <width>0.182</width>
         <signal_noise_ratio>1.3238585</signal_noise_ratio>
         <quality>-1</quality>
      </peak>
      <peak>
         <mass>641.176</mass>
         <intensity>12.23</intensity>
         <ion_current>18.547276</ion_current>
         <width>1.001</width>
         <signal_noise_ratio>1.3197083</signal_noise_ratio>
         <quality>-1</quality>
      </peak>
      <peak>
         <mass>641.974</mass>
         <intensity>8.15</intensity>
         <ion_current>12.359795</ion_current>
         <width>0.182</width>
         <signal_noise_ratio>0.87821719</signal_noise_ratio>
         <quality>-1</quality>
      </peak>
      <peak>
         <mass>642.5008</mass>
         <intensity>8.15</intensity>
         <ion_current>13.595837</ion_current>
         <width>0.364</width>
         <signal_noise_ratio>0.87821719</signal_noise_ratio>
         <quality>-1</quality>
      </peak>
      <peak>
         <mass>643.247</mass>
         <intensity>8.15</intensity>
         <ion_current>12.359795</ion_current>
         <width>0.182</width>
         <signal_noise_ratio>0.87694382</signal_noise_ratio>
         <quality>-1</quality>
      </peak>
      <peak>
         <mass>645.066</mass>
         <intensity>8.15</intensity>
         <ion_current>12.359795</ion_current>
         <width>0.182</width>
         <signal_noise_ratio>0.87571804</signal_noise_ratio>
         <quality>-1</quality>
      </peak>
      <peak>
         <mass>645.844</mass>
         <intensity>12.23</intensity>
         <ion_current>20.276272</ion_current>
         <width>0.636</width>
         <signal_noise_ratio>1.3046522</signal_noise_ratio>
         <quality>-1</quality>
      </peak>
      <peak>
         <mass>646.339</mass>
         <intensity>8.15</intensity>
         <ion_current>12.359795</ion_current>
         <width>0.273</width>
         <signal_noise_ratio>0.86941258</signal_noise_ratio>
         <quality>-1</quality>
      </peak>
      <peak>
         <mass>647.509</mass>
         <intensity>24.47</intensity>
         <ion_current>36.823924</ion_current>
         <width>0.182</width>
         <signal_noise_ratio>2.5997449</signal_noise_ratio>
         <quality>-1</quality>
      </peak>
      <peak>
         <mass>649.25</mass>
         <intensity>16.31</intensity>
         <ion_current>24.385782</ion_current>
         <width>0.455</width>
         <signal_noise_ratio>1.7185964</signal_noise_ratio>
         <quality>-1</quality>
      </peak>
      <peak>
         <mass>650.653</mass>
         <intensity>12.24</intensity>
         <ion_current>18.562441</ion_current>
         <width>0.455</width>
         <signal_noise_ratio>1.2095178</signal_noise_ratio>
         <quality>-1</quality>
      </peak>
      <peak>
         <mass>651.1964</mass>
         <intensity>12.24</intensity>
         <ion_current>20.418779</ion_current>
         <width>0.273</width>
         <signal_noise_ratio>1.2095178</signal_noise_ratio>
         <quality>-1</quality>
      </peak>
      <peak>
         <mass>652.433</mass>
         <intensity>8.16</intensity>
         <ion_current>13.612519</ion_current>
         <width>0.182</width>
         <signal_noise_ratio>0.80634519</signal_noise_ratio>
         <quality>-1</quality>
      </peak>
      <peak>
         <mass>652.82733</mass>
         <intensity>8.16</intensity>
         <ion_current>12.374961</ion_current>
         <width>0.273</width>
         <signal_noise_ratio>0.80634519</signal_noise_ratio>
         <quality>-1</quality>
      </peak>
      <peak>
         <mass>655.72217</mass>
         <intensity>12.24</intensity>
         <ion_current>18.360936</ion_current>
         <width>0.182</width>
         <signal_noise_ratio>1.0869098</signal_noise_ratio>
         <quality>-1</quality>
      </peak>
      <peak>
         <mass>655.87383</mass>
         <intensity>12.24</intensity>
         <ion_current>20.418779</ion_current>
         <width>0.182</width>
         <signal_noise_ratio>1.0869098</signal_noise_ratio>
         <quality>-1</quality>
      </peak>
      <peak>
         <mass>656.46533</mass>
         <intensity>8.16</intensity>
         <ion_current>12.374961</ion_current>
         <width>0.273</width>
         <signal_noise_ratio>0.7246065</signal_noise_ratio>
         <quality>-1</quality>
      </peak>
      <peak>
         <mass>657.981</mass>
         <intensity>12.24</intensity>
         <ion_current>18.562441</ion_current>
         <width>0.182</width>
         <signal_noise_ratio>1.1327331</signal_noise_ratio>
         <quality>-1</quality>
      </peak>
      <peak>
         <mass>658.49364</mass>
         <intensity>12.24</intensity>
         <ion_current>18.712058</ion_current>
         <width>1</width>
         <signal_noise_ratio>1.1327331</signal_noise_ratio>
         <quality>-1</quality>
      </peak>
      <peak>
         <mass>659.3765</mass>
         <intensity>44.88</intensity>
         <ion_current>58.704934</ion_current>
         <width>0.546</width>
         <signal_noise_ratio>4.1533548</signal_noise_ratio>
         <quality>1</quality>
      </peak>
      <peak>
         <mass>663.88087</mass>
         <intensity>20.4</intensity>
         <ion_current>30.937402</ion_current>
         <width>0.637</width>
         <signal_noise_ratio>1.8878885</signal_noise_ratio>
         <quality>-1</quality>
      </peak>
      <peak>
         <mass>664.33562</mass>
         <intensity>28.56</intensity>
         <ion_current>43.205029</ion_current>
         <width>0.182</width>
         <signal_noise_ratio>2.643044</signal_noise_ratio>
         <quality>-1</quality>
      </peak>
      <peak>
         <mass>664.529</mass>
         <intensity>12.24</intensity>
         <ion_current>20.366159</ion_current>
         <width>0.182</width>
         <signal_noise_ratio>1.1327331</signal_noise_ratio>
         <quality>-1</quality>
      </peak>
      <peak>
         <mass>665.30664</mass>
         <intensity>32.64</intensity>
         <ion_current>34.450181</ion_current>
         <width>0.364</width>
         <signal_noise_ratio>3.0206217</signal_noise_ratio>
         <quality>-1</quality>
      </peak>
      <peak>
         <mass>665.803</mass>
         <intensity>8.16</intensity>
         <ion_current>13.612519</ion_current>
         <width>0.182</width>
         <signal_noise_ratio>0.75515542</signal_noise_ratio>
         <quality>-1</quality>
      </peak>
      <peak>
         <mass>667.5974</mass>
         <intensity>12.24</intensity>
         <ion_current>19.186874</ion_current>
         <width>1.182</width>
         <signal_noise_ratio>1.1327331</signal_noise_ratio>
         <quality>-1</quality>
      </peak>
      <peak>
         <mass>669.73957</mass>
         <intensity>12.24</intensity>
         <ion_current>18.562441</ion_current>
         <width>0.454</width>
         <signal_noise_ratio>1.1327331</signal_noise_ratio>
         <quality>-1</quality>
      </peak>
      <peak>
         <mass>670.47133</mass>
         <intensity>8.16</intensity>
         <ion_current>13.612519</ion_current>
         <width>0.273</width>
         <signal_noise_ratio>0.75515542</signal_noise_ratio>
         <quality>-1</quality>
      </peak>
      <peak>
         <mass>672.36806</mass>
         <intensity>12.24</intensity>
         <ion_current>20.418779</ion_current>
         <width>1.001</width>
         <signal_noise_ratio>1.1327331</signal_noise_ratio>
         <quality>-1</quality>
      </peak>
      <peak>
         <mass>674.807</mass>
         <intensity>12.24</intensity>
         <ion_current>18.562441</ion_current>
         <width>0.182</width>
         <signal_noise_ratio>1.1327331</signal_noise_ratio>
         <quality>-1</quality>
      </peak>
      <peak>
         <mass>675.15409</mass>
         <intensity>16.32</intensity>
         <ion_current>25.399509</ion_current>
         <width>0.454</width>
         <signal_noise_ratio>1.5103108</signal_noise_ratio>
         <quality>1</quality>
      </peak>
      <peak>
         <mass>676.535</mass>
         <intensity>12.24</intensity>
         <ion_current>20.954696</ion_current>
         <width>0.182</width>
         <signal_noise_ratio>1.1327331</signal_noise_ratio>
         <quality>-1</quality>
      </peak>
      <peak>
         <mass>677.82317</mass>
         <intensity>12.24</intensity>
         <ion_current>19.049632</ion_current>
         <width>0.182</width>
         <signal_noise_ratio>1.1327331</signal_noise_ratio>
         <quality>-1</quality>
      </peak>
      <peak>
         <mass>679.59287</mass>
         <intensity>16.32</intensity>
         <ion_current>25.399509</ion_current>
         <width>0.273</width>
         <signal_noise_ratio>1.5103108</signal_noise_ratio>
         <quality>1</quality>
      </peak>
      <peak>
         <mass>680.2549</mass>
         <intensity>20.4</intensity>
         <ion_current>34.924494</ion_current>
         <width>0.364</width>
         <signal_noise_ratio>1.8878885</signal_noise_ratio>
         <quality>1</quality>
      </peak>
      <peak>
         <mass>683.51525</mass>
         <intensity>12.24</intensity>
         <ion_current>19.049632</ion_current>
         <width>0.819</width>
         <signal_noise_ratio>1.1327331</signal_noise_ratio>
         <quality>-1</quality>
      </peak>
      <peak>
         <mass>684.00817</mass>
         <intensity>12.24</intensity>
         <ion_current>20.954696</ion_current>
         <width>0.182</width>
         <signal_noise_ratio>1.1327331</signal_noise_ratio>
         <quality>-1</quality>
      </peak>
      <peak>
         <mass>684.201</mass>
         <intensity>8.16</intensity>
         <ion_current>12.699754</ion_current>
         <width>0.273</width>
         <signal_noise_ratio>0.75515542</signal_noise_ratio>
         <quality>-1</quality>
      </peak>
      <peak>
         <mass>685.4025</mass>
         <intensity>8.16</intensity>
         <ion_current>12.699754</ion_current>
         <width>0.364</width>
         <signal_noise_ratio>0.75515542</signal_noise_ratio>
         <quality>-1</quality>
      </peak>
      <peak>
         <mass>686.994</mass>
         <intensity>12.24</intensity>
         <ion_current>18.682856</ion_current>
         <width>0.364</width>
         <signal_noise_ratio>1.1327331</signal_noise_ratio>
         <quality>1</quality>
      </peak>
      <peak>
         <mass>687.358</mass>
         <intensity>8.16</intensity>
         <ion_current>12.699754</ion_current>
         <width>0.273</width>
         <signal_noise_ratio>0.75515542</signal_noise_ratio>
         <quality>-1</quality>
      </peak>
      <peak>
         <mass>688.69718</mass>
         <intensity>16.32</intensity>
         <ion_current>27.218296</ion_current>
         <width>0.455</width>
         <signal_noise_ratio>1.5103108</signal_noise_ratio>
         <quality>-1</quality>
      </peak>
      <peak>
         <mass>689.099</mass>
         <intensity>16.32</intensity>
         <ion_current>26.34437</ion_current>
         <width>0.182</width>
         <signal_noise_ratio>1.5103108</signal_noise_ratio>
         <quality>-1</quality>
      </peak>
      <peak>
         <mass>691.4692</mass>
         <intensity>16.32</intensity>
         <ion_current>27.939595</ion_current>
         <width>0.455</width>
         <signal_noise_ratio>1.5103108</signal_noise_ratio>
         <quality>-1</quality>
      </peak>
      <peak>
         <mass>692.11733</mass>
         <intensity>8.16</intensity>
         <ion_current>13.969797</ion_current>
         <width>0.273</width>
         <signal_noise_ratio>0.75515542</signal_noise_ratio>
         <quality>-1</quality>
      </peak>
      <peak>
         <mass>695.1019</mass>
         <intensity>24.48</intensity>
         <ion_current>41.909392</ion_current>
         <width>1.091</width>
         <signal_noise_ratio>2.2654663</signal_noise_ratio>
         <quality>1</quality>
      </peak>
      <peak>
         <mass>698.13171</mass>
         <intensity>48.96</intensity>
         <ion_current>76.201819</ion_current>
         <width>0.91</width>
         <signal_noise_ratio>4.5309325</signal_noise_ratio>
         <quality>1</quality>
      </peak>
   </peak_list>
</pepex3>
