# Supplementary material for: NITPICK: peak identification for mass spectrometry data
Source: BMC Bioinformatics. 2008 Aug 28;9:355. doi: 10.1186/1471-2105-9-355 (PMC2655099; doi:10.1186/1471-2105-9-355)
Supplement: Additional file 4 — A zip-folder containing all pepex results on the simulated data. [file 1471-2105-9-355-S4.zip › pepex_simulation_results/thresh05/SNR5/preSNR5_20_pepex.xml]

<?xml version="1.0" encoding="iso-8859-1"?>
<pepex3>
   <version>3.0.0</version>
   <registered_to>Unregistered</registered_to>
   <parameters>
      <parameter_file>pepex_input.xml</parameter_file>
      <input_data_file>spectrum.data</input_data_file>
      <output_data_file>pepex_output.xml</output_data_file>
      <noise_model>mean_value</noise_model>
      <signal_noise_ratio>.5</signal_noise_ratio>
      <tuning_power>2</tuning_power>
      <tuning>2</tuning>
      <small_omega>1.0</small_omega>
      <big_omega>20</big_omega>
      <peak_finding_model>pepex3</peak_finding_model>
      <supporting_slopes>2</supporting_slopes>
      <peak_fitting_model>centroid</peak_fitting_model>
      <clustering_model>simple</clustering_model>
      <min_cluster_distance>0.8</min_cluster_distance>
      <max_cluster_distance>1.2</max_cluster_distance>
      <no_single_above_mass>1500.0</no_single_above_mass>
      <deisotoping_model>quadratic</deisotoping_model>
      <isotope_distrib_file>/usr/local/piums/kd_0_to_10</isotope_distrib_file>
      <overflow>30000</overflow>
   </parameters>
   <pepex3_status>
      <status>ok</status>
      <message></message>
      <supporting_slopes>2</supporting_slopes>
      <minimum_mass>500</minimum_mass>
      <maximum_mass>700</maximum_mass>
      <small_omega>1</small_omega>
      <big_omega>20</big_omega>
      <peak_masses_with_hydrogen>true</peak_masses_with_hydrogen>
      <date_created>21:58:23, 26 Jul, 2007</date_created>
   </pepex3_status>
   <peak_list>
      <peak>
         <mass>500.15925</mass>
         <intensity>11.867</intensity>
         <ion_current>18.162251</ion_current>
         <width>0.182</width>
         <signal_noise_ratio>1.1601383</signal_noise_ratio>
         <quality>-1</quality>
      </peak>
      <peak>
         <mass>500.455</mass>
         <intensity>7.911</intensity>
         <ion_current>12.107657</ion_current>
         <width>0.182</width>
         <signal_noise_ratio>0.77339291</signal_noise_ratio>
         <quality>-1</quality>
      </peak>
      <peak>
         <mass>502.027</mass>
         <intensity>11.867</intensity>
         <ion_current>15.362734</ion_current>
         <width>0.455</width>
         <signal_noise_ratio>1.2361628</signal_noise_ratio>
         <quality>-1</quality>
      </peak>
      <peak>
         <mass>503.365</mass>
         <intensity>7.911</intensity>
         <ion_current>11.006918</ion_current>
         <width>0.819</width>
         <signal_noise_ratio>0.83939392</signal_noise_ratio>
         <quality>-1</quality>
      </peak>
      <peak>
         <mass>505.639</mass>
         <intensity>11.867</intensity>
         <ion_current>16.511092</ion_current>
         <width>0.455</width>
         <signal_noise_ratio>1.2813043</signal_noise_ratio>
         <quality>-1</quality>
      </peak>
      <peak>
         <mass>506.11675</mass>
         <intensity>11.867</intensity>
         <ion_current>18.162251</ion_current>
         <width>0.455</width>
         <signal_noise_ratio>1.2813043</signal_noise_ratio>
         <quality>-1</quality>
      </peak>
      <peak>
         <mass>506.652</mass>
         <intensity>15.823</intensity>
         <ion_current>17.333412</ion_current>
         <width>0.182</width>
         <signal_noise_ratio>1.7369526</signal_noise_ratio>
         <quality>-1</quality>
      </peak>
      <peak>
         <mass>508.51488</mass>
         <intensity>11.867</intensity>
         <ion_current>16.511073</ion_current>
         <width>0.455</width>
         <signal_noise_ratio>1.2984551</signal_noise_ratio>
         <quality>-1</quality>
      </peak>
      <peak>
         <mass>508.79166</mass>
         <intensity>7.911</intensity>
         <ion_current>12.107657</ion_current>
         <width>0.182</width>
         <signal_noise_ratio>0.86560028</signal_noise_ratio>
         <quality>-1</quality>
      </peak>
      <peak>
         <mass>510.31744</mass>
         <intensity>15.823</intensity>
         <ion_current>22.015228</ion_current>
         <width>0.273</width>
         <signal_noise_ratio>1.73131</signal_noise_ratio>
         <quality>-1</quality>
      </peak>
      <peak>
         <mass>511.60545</mass>
         <intensity>7.911</intensity>
         <ion_current>11.006918</ion_current>
         <width>1.091</width>
         <signal_noise_ratio>0.86560028</signal_noise_ratio>
         <quality>-1</quality>
      </peak>
      <peak>
         <mass>513.23</mass>
         <intensity>11.867</intensity>
         <ion_current>18.125565</ion_current>
         <width>1.182</width>
         <signal_noise_ratio>1.2984551</signal_noise_ratio>
         <quality>-1</quality>
      </peak>
      <peak>
         <mass>514.92427</mass>
         <intensity>11.867</intensity>
         <ion_current>17.018219</ion_current>
         <width>0.819</width>
         <signal_noise_ratio>1.2984551</signal_noise_ratio>
         <quality>-1</quality>
      </peak>
      <peak>
         <mass>515.57081</mass>
         <intensity>7.911</intensity>
         <ion_current>12.107657</ion_current>
         <width>0.454</width>
         <signal_noise_ratio>0.86560028</signal_noise_ratio>
         <quality>-1</quality>
      </peak>
      <peak>
         <mass>517.02455</mass>
         <intensity>11.867</intensity>
         <ion_current>17.134134</ion_current>
         <width>0.637</width>
         <signal_noise_ratio>1.3024368</signal_noise_ratio>
         <quality>-1</quality>
      </peak>
      <peak>
         <mass>517.67813</mass>
         <intensity>19.778</intensity>
         <ion_current>29.057873</ion_current>
         <width>0.273</width>
         <signal_noise_ratio>2.1706914</signal_noise_ratio>
         <quality>-1</quality>
      </peak>
      <peak>
         <mass>519.6086</mass>
         <intensity>11.867</intensity>
         <ion_current>14.456144</ion_current>
         <width>0.637</width>
         <signal_noise_ratio>1.2762854</signal_noise_ratio>
         <quality>-1</quality>
      </peak>
      <peak>
         <mass>520.5004</mass>
         <intensity>11.867</intensity>
         <ion_current>14.564904</ion_current>
         <width>0.728</width>
         <signal_noise_ratio>1.2535797</signal_noise_ratio>
         <quality>-1</quality>
      </peak>
      <peak>
         <mass>521.1685</mass>
         <intensity>11.867</intensity>
         <ion_current>16.511073</ion_current>
         <width>0.181</width>
         <signal_noise_ratio>1.2805605</signal_noise_ratio>
         <quality>-1</quality>
      </peak>
      <peak>
         <mass>521.828</mass>
         <intensity>11.867</intensity>
         <ion_current>18.162251</ion_current>
         <width>0.182</width>
         <signal_noise_ratio>1.2805605</signal_noise_ratio>
         <quality>-1</quality>
      </peak>
      <peak>
         <mass>524.40912</mass>
         <intensity>11.867</intensity>
         <ion_current>16.511073</ion_current>
         <width>0.364</width>
         <signal_noise_ratio>1.210167</signal_noise_ratio>
         <quality>-1</quality>
      </peak>
      <peak>
         <mass>525.04134</mass>
         <intensity>7.911</intensity>
         <ion_current>11.317356</ion_current>
         <width>0.182</width>
         <signal_noise_ratio>0.80674403</signal_noise_ratio>
         <quality>-1</quality>
      </peak>
      <peak>
         <mass>525.557</mass>
         <intensity>11.867</intensity>
         <ion_current>18.162251</ion_current>
         <width>0.637</width>
         <signal_noise_ratio>1.1746327</signal_noise_ratio>
         <quality>-1</quality>
      </peak>
      <peak>
         <mass>527.3123</mass>
         <intensity>19.778</intensity>
         <ion_current>28.294105</ion_current>
         <width>0.273</width>
         <signal_noise_ratio>1.9576882</signal_noise_ratio>
         <quality>1</quality>
      </peak>
      <peak>
         <mass>527.558</mass>
         <intensity>11.867</intensity>
         <ion_current>15.326212</ion_current>
         <width>0.182</width>
         <signal_noise_ratio>1.1746327</signal_noise_ratio>
         <quality>-1</quality>
      </peak>
      <peak>
         <mass>528.104</mass>
         <intensity>11.867</intensity>
         <ion_current>16.976749</ion_current>
         <width>0.182</width>
         <signal_noise_ratio>1.2110848</signal_noise_ratio>
         <quality>-1</quality>
      </peak>
      <peak>
         <mass>528.62247</mass>
         <intensity>11.867</intensity>
         <ion_current>11.780197</ion_current>
         <width>0.909</width>
         <signal_noise_ratio>1.2110848</signal_noise_ratio>
         <quality>-1</quality>
      </peak>
      <peak>
         <mass>529.377</mass>
         <intensity>7.911</intensity>
         <ion_current>11.317356</ion_current>
         <width>0.182</width>
         <signal_noise_ratio>0.82575781</signal_noise_ratio>
         <quality>-1</quality>
      </peak>
      <peak>
         <mass>529.80925</mass>
         <intensity>11.867</intensity>
         <ion_current>14.626203</ion_current>
         <width>0.182</width>
         <signal_noise_ratio>1.2651355</signal_noise_ratio>
         <quality>-1</quality>
      </peak>
      <peak>
         <mass>531.3234</mass>
         <intensity>11.867</intensity>
         <ion_current>16.840737</ion_current>
         <width>0.273</width>
         <signal_noise_ratio>1.2904959</signal_noise_ratio>
         <quality>-1</quality>
      </peak>
      <peak>
         <mass>532.36283</mass>
         <intensity>11.867</intensity>
         <ion_current>13.553181</ion_current>
         <width>0.364</width>
         <signal_noise_ratio>1.2904959</signal_noise_ratio>
         <quality>-1</quality>
      </peak>
      <peak>
         <mass>533.925</mass>
         <intensity>7.911</intensity>
         <ion_current>12.449143</ion_current>
         <width>0.181</width>
         <signal_noise_ratio>0.86159323</signal_noise_ratio>
         <quality>-1</quality>
      </peak>
      <peak>
         <mass>534.21975</mass>
         <intensity>15.823</intensity>
         <ion_current>22.015228</ion_current>
         <width>0.364</width>
         <signal_noise_ratio>1.7232954</signal_noise_ratio>
         <quality>-1</quality>
      </peak>
      <peak>
         <mass>535.458</mass>
         <intensity>11.867</intensity>
         <ion_current>16.976749</ion_current>
         <width>0.364</width>
         <signal_noise_ratio>1.2662809</signal_noise_ratio>
         <quality>-1</quality>
      </peak>
      <peak>
         <mass>536.133</mass>
         <intensity>7.911</intensity>
         <ion_current>12.449143</ion_current>
         <width>0.546</width>
         <signal_noise_ratio>0.84415171</signal_noise_ratio>
         <quality>-1</quality>
      </peak>
      <peak>
         <mass>538.381</mass>
         <intensity>7.911</intensity>
         <ion_current>12.449143</ion_current>
         <width>0.182</width>
         <signal_noise_ratio>0.83012693</signal_noise_ratio>
         <quality>-1</quality>
      </peak>
      <peak>
         <mass>538.86634</mass>
         <intensity>7.911</intensity>
         <ion_current>11.317356</ion_current>
         <width>0.273</width>
         <signal_noise_ratio>0.84794146</signal_noise_ratio>
         <quality>-1</quality>
      </peak>
      <peak>
         <mass>540.837</mass>
         <intensity>7.911</intensity>
         <ion_current>11.317356</ion_current>
         <width>0.182</width>
         <signal_noise_ratio>0.83001994</signal_noise_ratio>
         <quality>-1</quality>
      </peak>
      <peak>
         <mass>542.32074</mass>
         <intensity>51.424</intensity>
         <ion_current>73.56639</ion_current>
         <width>0.273</width>
         <signal_noise_ratio>5.3953919</signal_noise_ratio>
         <quality>-1</quality>
      </peak>
      <peak>
         <mass>542.923</mass>
         <intensity>11.867</intensity>
         <ion_current>18.674501</ion_current>
         <width>0.909</width>
         <signal_noise_ratio>1.2450824</signal_noise_ratio>
         <quality>-1</quality>
      </peak>
      <peak>
         <mass>544.975</mass>
         <intensity>11.867</intensity>
         <ion_current>15.572981</ion_current>
         <width>0.272</width>
         <signal_noise_ratio>1.2450824</signal_noise_ratio>
         <quality>-1</quality>
      </peak>
      <peak>
         <mass>545.5296</mass>
         <intensity>11.867</intensity>
         <ion_current>16.976749</ion_current>
         <width>0.273</width>
         <signal_noise_ratio>1.2450824</signal_noise_ratio>
         <quality>1</quality>
      </peak>
      <peak>
         <mass>545.8936</mass>
         <intensity>11.867</intensity>
         <ion_current>11.773329</ion_current>
         <width>0.546</width>
         <signal_noise_ratio>1.2450824</signal_noise_ratio>
         <quality>-1</quality>
      </peak>
      <peak>
         <mass>546.90737</mass>
         <intensity>11.867</intensity>
         <ion_current>13.973695</ion_current>
         <width>0.272</width>
         <signal_noise_ratio>1.2393396</signal_noise_ratio>
         <quality>1</quality>
      </peak>
      <peak>
         <mass>547.203</mass>
         <intensity>11.867</intensity>
         <ion_current>18.674501</ion_current>
         <width>0.182</width>
         <signal_noise_ratio>1.2393396</signal_noise_ratio>
         <quality>-1</quality>
      </peak>
      <peak>
         <mass>548.55625</mass>
         <intensity>7.911</intensity>
         <ion_current>11.317356</ion_current>
         <width>0.545</width>
         <signal_noise_ratio>0.82619158</signal_noise_ratio>
         <quality>-1</quality>
      </peak>
      <peak>
         <mass>549.30848</mass>
         <intensity>47.468</intensity>
         <ion_current>66.528517</ion_current>
         <width>0.364</width>
         <signal_noise_ratio>4.716974</signal_noise_ratio>
         <quality>1</quality>
      </peak>
      <peak>
         <mass>550.023</mass>
         <intensity>11.857</intensity>
         <ion_current>16.962443</ion_current>
         <width>0.455</width>
         <signal_noise_ratio>1.2071571</signal_noise_ratio>
         <quality>1</quality>
      </peak>
      <peak>
         <mass>551.296</mass>
         <intensity>11.857</intensity>
         <ion_current>18.658764</ion_current>
         <width>0.182</width>
         <signal_noise_ratio>1.2102966</signal_noise_ratio>
         <quality>-1</quality>
      </peak>
      <peak>
         <mass>553.59275</mass>
         <intensity>15.813</intensity>
         <ion_current>23.83027</ion_current>
         <width>0.273</width>
         <signal_noise_ratio>1.6213784</signal_noise_ratio>
         <quality>-1</quality>
      </peak>
      <peak>
         <mass>553.9522</mass>
         <intensity>15.813</intensity>
         <ion_current>23.583977</ion_current>
         <width>0.273</width>
         <signal_noise_ratio>1.6213784</signal_noise_ratio>
         <quality>-1</quality>
      </peak>
      <peak>
         <mass>555.88607</mass>
         <intensity>15.813</intensity>
         <ion_current>22.162646</ion_current>
         <width>0.545</width>
         <signal_noise_ratio>1.6296474</signal_noise_ratio>
         <quality>-1</quality>
      </peak>
      <peak>
         <mass>556.60134</mass>
         <intensity>7.901</intensity>
         <ion_current>11.30305</ion_current>
         <width>0.455</width>
         <signal_noise_ratio>0.81425689</signal_noise_ratio>
         <quality>-1</quality>
      </peak>
      <peak>
         <mass>557.36725</mass>
         <intensity>11.857</intensity>
         <ion_current>18.658764</ion_current>
         <width>0.273</width>
         <signal_noise_ratio>1.2240058</signal_noise_ratio>
         <quality>1</quality>
      </peak>
      <peak>
         <mass>559.0361</mass>
         <intensity>11.857</intensity>
         <ion_current>18.658764</ion_current>
         <width>0.637</width>
         <signal_noise_ratio>1.227927</signal_noise_ratio>
         <quality>1</quality>
      </peak>
      <peak>
         <mass>559.40237</mass>
         <intensity>19.768</intensity>
         <ion_current>28.418784</ion_current>
         <width>0.182</width>
         <signal_noise_ratio>2.0472009</signal_noise_ratio>
         <quality>-1</quality>
      </peak>
      <peak>
         <mass>562.1918</mass>
         <intensity>11.857</intensity>
         <ion_current>16.750807</ion_current>
         <width>0.637</width>
         <signal_noise_ratio>1.2317574</signal_noise_ratio>
         <quality>-1</quality>
      </peak>
      <peak>
         <mass>562.743</mass>
         <intensity>15.813</intensity>
         <ion_current>19.373204</ion_current>
         <width>0.455</width>
         <signal_noise_ratio>1.6427241</signal_noise_ratio>
         <quality>-1</quality>
      </peak>
      <peak>
         <mass>564.12</mass>
         <intensity>7.901</intensity>
         <ion_current>12.433406</ion_current>
         <width>0.182</width>
         <signal_noise_ratio>0.82482676</signal_noise_ratio>
         <quality>-1</quality>
      </peak>
      <peak>
         <mass>566.79213</mass>
         <intensity>11.857</intensity>
         <ion_current>16.695119</ion_current>
         <width>0.454</width>
         <signal_noise_ratio>1.2423854</signal_noise_ratio>
         <quality>-1</quality>
      </peak>
      <peak>
         <mass>567.8945</mass>
         <intensity>15.813</intensity>
         <ion_current>19.769413</ion_current>
         <width>0.546</width>
         <signal_noise_ratio>1.6568981</signal_noise_ratio>
         <quality>1</quality>
      </peak>
      <peak>
         <mass>568.3768</mass>
         <intensity>15.813</intensity>
         <ion_current>24.884122</ion_current>
         <width>0.182</width>
         <signal_noise_ratio>1.6565248</signal_noise_ratio>
         <quality>-1</quality>
      </peak>
      <peak>
         <mass>572.00267</mass>
         <intensity>15.813</intensity>
         <ion_current>23.83027</ion_current>
         <width>0.273</width>
         <signal_noise_ratio>1.6530323</signal_noise_ratio>
         <quality>1</quality>
      </peak>
      <peak>
         <mass>572.70956</mass>
         <intensity>11.857</intensity>
         <ion_current>18.658764</ion_current>
         <width>0.636</width>
         <signal_noise_ratio>1.2384464</signal_noise_ratio>
         <quality>-1</quality>
      </peak>
      <peak>
         <mass>574.7155</mass>
         <intensity>11.857</intensity>
         <ion_current>15.585125</ion_current>
         <width>0.273</width>
         <signal_noise_ratio>1.2372396</signal_noise_ratio>
         <quality>-1</quality>
      </peak>
      <peak>
         <mass>576.398</mass>
         <intensity>11.857</intensity>
         <ion_current>17.382824</ion_current>
         <width>0.182</width>
         <signal_noise_ratio>1.2368524</signal_noise_ratio>
         <quality>-1</quality>
      </peak>
      <peak>
         <mass>576.853</mass>
         <intensity>7.901</intensity>
         <ion_current>11.623871</ion_current>
         <width>0.182</width>
         <signal_noise_ratio>0.82418576</signal_noise_ratio>
         <quality>-1</quality>
      </peak>
      <peak>
         <mass>577.2105</mass>
         <intensity>31.636</intensity>
         <ion_current>41.343304</ion_current>
         <width>0.364</width>
         <signal_noise_ratio>3.2991878</signal_noise_ratio>
         <quality>1</quality>
      </peak>
      <peak>
         <mass>579.428</mass>
         <intensity>11.857</intensity>
         <ion_current>19.18837</ion_current>
         <width>0.728</width>
         <signal_noise_ratio>1.2366149</signal_noise_ratio>
         <quality>1</quality>
      </peak>
      <peak>
         <mass>581.87555</mass>
         <intensity>11.857</intensity>
         <ion_current>17.443898</ion_current>
         <width>0.636</width>
         <signal_noise_ratio>1.2343076</signal_noise_ratio>
         <quality>-1</quality>
      </peak>
      <peak>
         <mass>583.23187</mass>
         <intensity>11.857</intensity>
         <ion_current>17.329052</ion_current>
         <width>0.909</width>
         <signal_noise_ratio>1.2344772</signal_noise_ratio>
         <quality>-1</quality>
      </peak>
      <peak>
         <mass>583.856</mass>
         <intensity>11.857</intensity>
         <ion_current>17.443898</ion_current>
         <width>0.182</width>
         <signal_noise_ratio>1.2355461</signal_noise_ratio>
         <quality>-1</quality>
      </peak>
      <peak>
         <mass>584.3656</mass>
         <intensity>27.68</intensity>
         <ion_current>36.138119</ion_current>
         <width>0.273</width>
         <signal_noise_ratio>2.8843651</signal_noise_ratio>
         <quality>1</quality>
      </peak>
      <peak>
         <mass>584.60675</mass>
         <intensity>11.857</intensity>
         <ion_current>19.18837</ion_current>
         <width>0.273</width>
         <signal_noise_ratio>1.2355461</signal_noise_ratio>
         <quality>-1</quality>
      </peak>
      <peak>
         <mass>585.8115</mass>
         <intensity>7.901</intensity>
         <ion_current>11.623871</ion_current>
         <width>0.182</width>
         <signal_noise_ratio>0.82476462</signal_noise_ratio>
         <quality>-1</quality>
      </peak>
      <peak>
         <mass>586.31679</mass>
         <intensity>39.547</intensity>
         <ion_current>60.012993</ion_current>
         <width>0.364</width>
         <signal_noise_ratio>4.1282074</signal_noise_ratio>
         <quality>1</quality>
      </peak>
      <peak>
         <mass>589.131</mass>
         <intensity>7.901</intensity>
         <ion_current>11.623871</ion_current>
         <width>0.182</width>
         <signal_noise_ratio>0.82675989</signal_noise_ratio>
         <quality>-1</quality>
      </peak>
      <peak>
         <mass>589.586</mass>
         <intensity>7.901</intensity>
         <ion_current>12.786313</ion_current>
         <width>0.273</width>
         <signal_noise_ratio>0.82675989</signal_noise_ratio>
         <quality>-1</quality>
      </peak>
      <peak>
         <mass>591.41328</mass>
         <intensity>11.857</intensity>
         <ion_current>16.371552</ion_current>
         <width>0.819</width>
         <signal_noise_ratio>1.241845</signal_noise_ratio>
         <quality>-1</quality>
      </peak>
      <peak>
         <mass>593.266</mass>
         <intensity>11.857</intensity>
         <ion_current>17.443898</ion_current>
         <width>0.91</width>
         <signal_noise_ratio>1.2431642</signal_noise_ratio>
         <quality>-1</quality>
      </peak>
      <peak>
         <mass>593.8428</mass>
         <intensity>15.813</intensity>
         <ion_current>25.590428</ion_current>
         <width>0.182</width>
         <signal_noise_ratio>1.6586299</signal_noise_ratio>
         <quality>-1</quality>
      </peak>
      <peak>
         <mass>595.043</mass>
         <intensity>19.768</intensity>
         <ion_current>31.391713</ion_current>
         <width>0.182</width>
         <signal_noise_ratio>2.0749401</signal_noise_ratio>
         <quality>-1</quality>
      </peak>
      <peak>
         <mass>595.25534</mass>
         <intensity>7.901</intensity>
         <ion_current>11.623871</ion_current>
         <width>0.273</width>
         <signal_noise_ratio>0.82932526</signal_noise_ratio>
         <quality>-1</quality>
      </peak>
      <peak>
         <mass>596.875</mass>
         <intensity>15.813</intensity>
         <ion_current>20.631239</ion_current>
         <width>0.182</width>
         <signal_noise_ratio>1.6607623</signal_noise_ratio>
         <quality>-1</quality>
      </peak>
      <peak>
         <mass>597.26645</mass>
         <intensity>11.857</intensity>
         <ion_current>17.443898</ion_current>
         <width>0.637</width>
         <signal_noise_ratio>1.2452829</signal_noise_ratio>
         <quality>-1</quality>
      </peak>
      <peak>
         <mass>598.03394</mass>
         <intensity>19.768</intensity>
         <ion_current>21.71697</ion_current>
         <width>0.818</width>
         <signal_noise_ratio>2.0763925</signal_noise_ratio>
         <quality>-1</quality>
      </peak>
      <peak>
         <mass>598.4808</mass>
         <intensity>15.813</intensity>
         <ion_current>25.590428</ion_current>
         <width>0.182</width>
         <signal_noise_ratio>1.6609669</signal_noise_ratio>
         <quality>-1</quality>
      </peak>
      <peak>
         <mass>600.279</mass>
         <intensity>11.857</intensity>
         <ion_current>19.18837</ion_current>
         <width>0.273</width>
         <signal_noise_ratio>1.2473194</signal_noise_ratio>
         <quality>1</quality>
      </peak>
      <peak>
         <mass>600.773</mass>
         <intensity>7.901</intensity>
         <ion_current>11.623871</ion_current>
         <width>0.364</width>
         <signal_noise_ratio>0.83222113</signal_noise_ratio>
         <quality>-1</quality>
      </peak>
      <peak>
         <mass>601.046</mass>
         <intensity>11.857</intensity>
         <ion_current>17.443898</ion_current>
         <width>0.182</width>
         <signal_noise_ratio>1.248911</signal_noise_ratio>
         <quality>-1</quality>
      </peak>
      <peak>
         <mass>603.26692</mass>
         <intensity>15.813</intensity>
         <ion_current>24.178288</ion_current>
         <width>0.728</width>
         <signal_noise_ratio>1.6637355</signal_noise_ratio>
         <quality>-1</quality>
      </peak>
      <peak>
         <mass>604.4838</mass>
         <intensity>15.813</intensity>
         <ion_current>23.263925</ion_current>
         <width>0.455</width>
         <signal_noise_ratio>1.6637355</signal_noise_ratio>
         <quality>-1</quality>
      </peak>
      <peak>
         <mass>607.33471</mass>
         <intensity>15.813</intensity>
         <ion_current>25.590428</ion_current>
         <width>0.181</width>
         <signal_noise_ratio>1.653654</signal_noise_ratio>
         <quality>-1</quality>
      </peak>
      <peak>
         <mass>607.55356</mass>
         <intensity>11.857</intensity>
         <ion_current>17.443898</ion_current>
         <width>0.273</width>
         <signal_noise_ratio>1.2399529</signal_noise_ratio>
         <quality>-1</quality>
      </peak>
      <peak>
         <mass>609.98382</mass>
         <intensity>15.813</intensity>
         <ion_current>22.946495</ion_current>
         <width>0.637</width>
         <signal_noise_ratio>1.648745</signal_noise_ratio>
         <quality>-1</quality>
      </peak>
      <peak>
         <mass>610.5596</mass>
         <intensity>15.813</intensity>
         <ion_current>23.263925</ion_current>
         <width>0.818</width>
         <signal_noise_ratio>1.648745</signal_noise_ratio>
         <quality>-1</quality>
      </peak>
      <peak>
         <mass>611.97011</mass>
         <intensity>11.857</intensity>
         <ion_current>17.443898</ion_current>
         <width>0.728</width>
         <signal_noise_ratio>1.2346374</signal_noise_ratio>
         <quality>-1</quality>
      </peak>
      <peak>
         <mass>612.47566</mass>
         <intensity>7.901</intensity>
         <ion_current>12.786313</ion_current>
         <width>0.182</width>
         <signal_noise_ratio>0.82270982</signal_noise_ratio>
         <quality>-1</quality>
      </peak>
      <peak>
         <mass>613.233</mass>
         <intensity>7.901</intensity>
         <ion_current>12.786313</ion_current>
         <width>0.182</width>
         <signal_noise_ratio>0.82195947</signal_noise_ratio>
         <quality>-1</quality>
      </peak>
      <peak>
         <mass>615.28119</mass>
         <intensity>43.503</intensity>
         <ion_current>65.248789</ion_current>
         <width>0.819</width>
         <signal_noise_ratio>4.5218238</signal_noise_ratio>
         <quality>1</quality>
      </peak>
      <peak>
         <mass>616.5078</mass>
         <intensity>11.857</intensity>
         <ion_current>17.443898</ion_current>
         <width>0.181</width>
         <signal_noise_ratio>1.2305164</signal_noise_ratio>
         <quality>-1</quality>
      </peak>
      <peak>
         <mass>616.78</mass>
         <intensity>11.857</intensity>
         <ion_current>17.417041</ion_current>
         <width>0.182</width>
         <signal_noise_ratio>1.2297062</signal_noise_ratio>
         <quality>-1</quality>
      </peak>
      <peak>
         <mass>617.9175</mass>
         <intensity>11.857</intensity>
         <ion_current>11.550475</ion_current>
         <width>0.91</width>
         <signal_noise_ratio>1.2297062</signal_noise_ratio>
         <quality>-1</quality>
      </peak>
      <peak>
         <mass>618.48789</mass>
         <intensity>15.813</intensity>
         <ion_current>23.263925</ion_current>
         <width>0.272</width>
         <signal_noise_ratio>1.6388186</signal_noise_ratio>
         <quality>1</quality>
      </peak>
      <peak>
         <mass>619.16775</mass>
         <intensity>15.813</intensity>
         <ion_current>25.590428</ion_current>
         <width>0.273</width>
         <signal_noise_ratio>1.6377256</signal_noise_ratio>
         <quality>-1</quality>
      </peak>
      <peak>
         <mass>619.808</mass>
         <intensity>11.857</intensity>
         <ion_current>19.18837</ion_current>
         <width>0.546</width>
         <signal_noise_ratio>1.227191</signal_noise_ratio>
         <quality>-1</quality>
      </peak>
      <peak>
         <mass>623.7107</mass>
         <intensity>11.857</intensity>
         <ion_current>19.181251</ion_current>
         <width>1</width>
         <signal_noise_ratio>1.2251617</signal_noise_ratio>
         <quality>-1</quality>
      </peak>
      <peak>
         <mass>624.43516</mass>
         <intensity>11.857</intensity>
         <ion_current>19.103515</ion_current>
         <width>0.182</width>
         <signal_noise_ratio>1.224522</signal_noise_ratio>
         <quality>-1</quality>
      </peak>
      <peak>
         <mass>626.148</mass>
         <intensity>11.857</intensity>
         <ion_current>17.678517</ion_current>
         <width>0.819</width>
         <signal_noise_ratio>1.224456</signal_noise_ratio>
         <quality>-1</quality>
      </peak>
      <peak>
         <mass>626.63334</mass>
         <intensity>7.901</intensity>
         <ion_current>11.982177</ion_current>
         <width>0.273</width>
         <signal_noise_ratio>0.81592535</signal_noise_ratio>
         <quality>-1</quality>
      </peak>
      <peak>
         <mass>626.876</mass>
         <intensity>7.901</intensity>
         <ion_current>11.982177</ion_current>
         <width>0.182</width>
         <signal_noise_ratio>0.81592535</signal_noise_ratio>
         <quality>-1</quality>
      </peak>
      <peak>
         <mass>628.05193</mass>
         <intensity>11.857</intensity>
         <ion_current>15.656119</ion_current>
         <width>0.819</width>
         <signal_noise_ratio>1.2259395</signal_noise_ratio>
         <quality>-1</quality>
      </peak>
      <peak>
         <mass>629.0681</mass>
         <intensity>15.813</intensity>
         <ion_current>19.775711</ion_current>
         <width>0.546</width>
         <signal_noise_ratio>1.6360788</signal_noise_ratio>
         <quality>-1</quality>
      </peak>
      <peak>
         <mass>629.422</mass>
         <intensity>15.813</intensity>
         <ion_current>26.379261</ion_current>
         <width>0.181</width>
         <signal_noise_ratio>1.6360788</signal_noise_ratio>
         <quality>-1</quality>
      </peak>
      <peak>
         <mass>632.05494</mass>
         <intensity>31.636</intensity>
         <ion_current>49.227597</ion_current>
         <width>1.092</width>
         <signal_noise_ratio>3.2732873</signal_noise_ratio>
         <quality>1</quality>
      </peak>
      <peak>
         <mass>633.606</mass>
         <intensity>7.901</intensity>
         <ion_current>13.180455</ion_current>
         <width>0.182</width>
         <signal_noise_ratio>0.81697937</signal_noise_ratio>
         <quality>-1</quality>
      </peak>
      <peak>
         <mass>635.76625</mass>
         <intensity>11.857</intensity>
         <ion_current>17.981607</ion_current>
         <width>0.182</width>
         <signal_noise_ratio>1.2242327</signal_noise_ratio>
         <quality>-1</quality>
      </peak>
      <peak>
         <mass>637.05382</mass>
         <intensity>11.857</intensity>
         <ion_current>17.981607</ion_current>
         <width>0.818</width>
         <signal_noise_ratio>1.2241511</signal_noise_ratio>
         <quality>1</quality>
      </peak>
      <peak>
         <mass>637.82033</mass>
         <intensity>11.857</intensity>
         <ion_current>19.779858</ion_current>
         <width>0.455</width>
         <signal_noise_ratio>1.2241669</signal_noise_ratio>
         <quality>-1</quality>
      </peak>
      <peak>
         <mass>638.2996</mass>
         <intensity>11.857</intensity>
         <ion_current>17.981607</ion_current>
         <width>0.273</width>
         <signal_noise_ratio>1.2241669</signal_noise_ratio>
         <quality>1</quality>
      </peak>
      <peak>
         <mass>639.7</mass>
         <intensity>7.901</intensity>
         <ion_current>13.180455</ion_current>
         <width>0.182</width>
         <signal_noise_ratio>0.81570137</signal_noise_ratio>
         <quality>-1</quality>
      </peak>
      <peak>
         <mass>639.98438</mass>
         <intensity>15.813</intensity>
         <ion_current>23.307814</ion_current>
         <width>0.455</width>
         <signal_noise_ratio>1.6325384</signal_noise_ratio>
         <quality>1</quality>
      </peak>
      <peak>
         <mass>642.32689</mass>
         <intensity>55.37</intensity>
         <ion_current>83.519139</ion_current>
         <width>0.363</width>
         <signal_noise_ratio>5.7167428</signal_noise_ratio>
         <quality>1</quality>
      </peak>
      <peak>
         <mass>642.61</mass>
         <intensity>11.857</intensity>
         <ion_current>17.981607</ion_current>
         <width>0.182</width>
         <signal_noise_ratio>1.2241903</signal_noise_ratio>
         <quality>-1</quality>
      </peak>
      <peak>
         <mass>644.22689</mass>
         <intensity>15.813</intensity>
         <ion_current>21.013137</ion_current>
         <width>0.454</width>
         <signal_noise_ratio>1.6339454</signal_noise_ratio>
         <quality>-1</quality>
      </peak>
      <peak>
         <mass>644.71716</mass>
         <intensity>11.857</intensity>
         <ion_current>17.981607</ion_current>
         <width>0.182</width>
         <signal_noise_ratio>1.2257852</signal_noise_ratio>
         <quality>-1</quality>
      </peak>
      <peak>
         <mass>644.91813</mass>
         <intensity>11.857</intensity>
         <ion_current>17.347754</ion_current>
         <width>0.273</width>
         <signal_noise_ratio>1.2257852</signal_noise_ratio>
         <quality>-1</quality>
      </peak>
      <peak>
         <mass>646.03318</mass>
         <intensity>15.813</intensity>
         <ion_current>22.131305</ion_current>
         <width>0.727</width>
         <signal_noise_ratio>1.6355411</signal_noise_ratio>
         <quality>1</quality>
      </peak>
      <peak>
         <mass>649.25</mass>
         <intensity>39.547</intensity>
         <ion_current>65.005962</ion_current>
         <width>0.546</width>
         <signal_noise_ratio>4.0569435</signal_noise_ratio>
         <quality>-1</quality>
      </peak>
      <peak>
         <mass>651.55376</mass>
         <intensity>19.778</intensity>
         <ion_current>29.994114</ion_current>
         <width>0.909</width>
         <signal_noise_ratio>2.0798166</signal_noise_ratio>
         <quality>1</quality>
      </peak>
      <peak>
         <mass>652.89558</mass>
         <intensity>11.867</intensity>
         <ion_current>19.79654</ion_current>
         <width>0.636</width>
         <signal_noise_ratio>0.9677264</signal_noise_ratio>
         <quality>-1</quality>
      </peak>
      <peak>
         <mass>653.3875</mass>
         <intensity>11.867</intensity>
         <ion_current>19.79654</ion_current>
         <width>0.273</width>
         <signal_noise_ratio>0.9677264</signal_noise_ratio>
         <quality>-1</quality>
      </peak>
      <peak>
         <mass>655.889</mass>
         <intensity>15.823</intensity>
         <ion_current>26.395943</ion_current>
         <width>0.182</width>
         <signal_noise_ratio>1.4282603</signal_noise_ratio>
         <quality>-1</quality>
      </peak>
      <peak>
         <mass>658.50425</mass>
         <intensity>11.867</intensity>
         <ion_current>19.79654</ion_current>
         <width>0.182</width>
         <signal_noise_ratio>1.1156067</signal_noise_ratio>
         <quality>-1</quality>
      </peak>
      <peak>
         <mass>658.9355</mass>
         <intensity>7.911</intensity>
         <ion_current>11.997342</ion_current>
         <width>0.273</width>
         <signal_noise_ratio>0.74370647</signal_noise_ratio>
         <quality>-1</quality>
      </peak>
      <peak>
         <mass>659.19333</mass>
         <intensity>15.823</intensity>
         <ion_current>26.395943</ion_current>
         <width>0.273</width>
         <signal_noise_ratio>1.4875069</signal_noise_ratio>
         <quality>-1</quality>
      </peak>
      <peak>
         <mass>660.60529</mass>
         <intensity>15.823</intensity>
         <ion_current>24.606939</ion_current>
         <width>0.363</width>
         <signal_noise_ratio>1.4875069</signal_noise_ratio>
         <quality>1</quality>
      </peak>
      <peak>
         <mass>661.892</mass>
         <intensity>7.911</intensity>
         <ion_current>13.197137</ion_current>
         <width>0.182</width>
         <signal_noise_ratio>0.74370647</signal_noise_ratio>
         <quality>-1</quality>
      </peak>
      <peak>
         <mass>664.68825</mass>
         <intensity>7.911</intensity>
         <ion_current>11.997342</ion_current>
         <width>0.364</width>
         <signal_noise_ratio>0.74370647</signal_noise_ratio>
         <quality>-1</quality>
      </peak>
      <peak>
         <mass>665.05225</mass>
         <intensity>11.867</intensity>
         <ion_current>17.996772</ion_current>
         <width>0.182</width>
         <signal_noise_ratio>1.1156067</signal_noise_ratio>
         <quality>-1</quality>
      </peak>
      <peak>
         <mass>665.3298</mass>
         <intensity>7.911</intensity>
         <ion_current>11.997342</ion_current>
         <width>0.364</width>
         <signal_noise_ratio>0.74370647</signal_noise_ratio>
         <quality>-1</quality>
      </peak>
      <peak>
         <mass>666.53</mass>
         <intensity>11.867</intensity>
         <ion_current>19.79654</ion_current>
         <width>0.91</width>
         <signal_noise_ratio>1.1156067</signal_noise_ratio>
         <quality>-1</quality>
      </peak>
      <peak>
         <mass>669.23625</mass>
         <intensity>43.513</intensity>
         <ion_current>70.761079</ion_current>
         <width>0.637</width>
         <signal_noise_ratio>4.0906206</signal_noise_ratio>
         <quality>1</quality>
      </peak>
      <peak>
         <mass>669.714</mass>
         <intensity>7.911</intensity>
         <ion_current>13.197137</ion_current>
         <width>0.181</width>
         <signal_noise_ratio>0.74370647</signal_noise_ratio>
         <quality>-1</quality>
      </peak>
      <peak>
         <mass>669.895</mass>
         <intensity>11.867</intensity>
         <ion_current>17.996772</ion_current>
         <width>0.182</width>
         <signal_noise_ratio>1.1156067</signal_noise_ratio>
         <quality>-1</quality>
      </peak>
      <peak>
         <mass>671.1144</mass>
         <intensity>11.867</intensity>
         <ion_current>19.79654</ion_current>
         <width>0.273</width>
         <signal_noise_ratio>1.1156067</signal_noise_ratio>
         <quality>-1</quality>
      </peak>
      <peak>
         <mass>672.88617</mass>
         <intensity>11.867</intensity>
         <ion_current>18.03034</ion_current>
         <width>1.182</width>
         <signal_noise_ratio>1.1156067</signal_noise_ratio>
         <quality>-1</quality>
      </peak>
      <peak>
         <mass>675.28609</mass>
         <intensity>11.867</intensity>
         <ion_current>17.996801</ion_current>
         <width>0.363</width>
         <signal_noise_ratio>1.1156067</signal_noise_ratio>
         <quality>1</quality>
      </peak>
      <peak>
         <mass>675.716</mass>
         <intensity>11.867</intensity>
         <ion_current>20.02809</ion_current>
         <width>0.364</width>
         <signal_noise_ratio>1.1156067</signal_noise_ratio>
         <quality>1</quality>
      </peak>
      <peak>
         <mass>676.22156</mass>
         <intensity>15.823</intensity>
         <ion_current>17.428312</ion_current>
         <width>0.273</width>
         <signal_noise_ratio>1.4875069</signal_noise_ratio>
         <quality>1</quality>
      </peak>
      <peak>
         <mass>677.8262</mass>
         <intensity>11.867</intensity>
         <ion_current>19.374006</ion_current>
         <width>0.819</width>
         <signal_noise_ratio>1.1156067</signal_noise_ratio>
         <quality>1</quality>
      </peak>
      <peak>
         <mass>679.29333</mass>
         <intensity>11.867</intensity>
         <ion_current>20.316126</ion_current>
         <width>0.273</width>
         <signal_noise_ratio>1.1156067</signal_noise_ratio>
         <quality>1</quality>
      </peak>
      <peak>
         <mass>681.537</mass>
         <intensity>7.911</intensity>
         <ion_current>12.312225</ion_current>
         <width>0.182</width>
         <signal_noise_ratio>0.74370647</signal_noise_ratio>
         <quality>-1</quality>
      </peak>
      <peak>
         <mass>682.2468</mass>
         <intensity>19.778</intensity>
         <ion_current>33.436387</ion_current>
         <width>0.637</width>
         <signal_noise_ratio>1.8593132</signal_noise_ratio>
         <quality>-1</quality>
      </peak>
      <peak>
         <mass>684.76867</mass>
         <intensity>7.911</intensity>
         <ion_current>13.543513</ion_current>
         <width>1</width>
         <signal_noise_ratio>0.74370647</signal_noise_ratio>
         <quality>-1</quality>
      </peak>
      <peak>
         <mass>687.267</mass>
         <intensity>7.911</intensity>
         <ion_current>12.312225</ion_current>
         <width>0.455</width>
         <signal_noise_ratio>0.74370647</signal_noise_ratio>
         <quality>-1</quality>
      </peak>
      <peak>
         <mass>688.904</mass>
         <intensity>11.867</intensity>
         <ion_current>20.316126</ion_current>
         <width>1.092</width>
         <signal_noise_ratio>1.1156067</signal_noise_ratio>
         <quality>-1</quality>
      </peak>
      <peak>
         <mass>690.541</mass>
         <intensity>7.911</intensity>
         <ion_current>12.312225</ion_current>
         <width>0.182</width>
         <signal_noise_ratio>0.74370647</signal_noise_ratio>
         <quality>-1</quality>
      </peak>
      <peak>
         <mass>692.07581</mass>
         <intensity>15.823</intensity>
         <ion_current>25.54183</ion_current>
         <width>0.909</width>
         <signal_noise_ratio>1.4875069</signal_noise_ratio>
         <quality>-1</quality>
      </peak>
      <peak>
         <mass>693.633</mass>
         <intensity>7.911</intensity>
         <ion_current>13.543513</ion_current>
         <width>0.181</width>
         <signal_noise_ratio>0.74370647</signal_noise_ratio>
         <quality>-1</quality>
      </peak>
      <peak>
         <mass>694.3545</mass>
         <intensity>23.734</intensity>
         <ion_current>36.938232</ion_current>
         <width>0.546</width>
         <signal_noise_ratio>2.2312134</signal_noise_ratio>
         <quality>-1</quality>
      </peak>
      <peak>
         <mass>695.089</mass>
         <intensity>11.867</intensity>
         <ion_current>20.316126</ion_current>
         <width>0.182</width>
         <signal_noise_ratio>1.1156067</signal_noise_ratio>
         <quality>-1</quality>
      </peak>
      <peak>
         <mass>695.509</mass>
         <intensity>15.823</intensity>
         <ion_current>23.213148</ion_current>
         <width>0.272</width>
         <signal_noise_ratio>1.4875069</signal_noise_ratio>
         <quality>1</quality>
      </peak>
      <peak>
         <mass>696.7988</mass>
         <intensity>7.911</intensity>
         <ion_current>12.312225</ion_current>
         <width>0.364</width>
         <signal_noise_ratio>0.74370647</signal_noise_ratio>
         <quality>-1</quality>
      </peak>
      <peak>
         <mass>698.28565</mass>
         <intensity>31.646</intensity>
         <ion_current>53.168387</ion_current>
         <width>0.728</width>
         <signal_noise_ratio>2.9750139</signal_noise_ratio>
         <quality>-1</quality>
      </peak>
      <peak>
         <mass>698.727</mass>
         <intensity>7.911</intensity>
         <ion_current>12.312225</ion_current>
         <width>0.182</width>
         <signal_noise_ratio>0.74370647</signal_noise_ratio>
         <quality>-1</quality>
      </peak>
   </peak_list>
</pepex3>
