# Supplementary material for: NITPICK: peak identification for mass spectrometry data
Source: BMC Bioinformatics. 2008 Aug 28;9:355. doi: 10.1186/1471-2105-9-355 (PMC2655099; doi:10.1186/1471-2105-9-355)
Supplement: Additional file 4 — A zip-folder containing all pepex results on the simulated data. [file 1471-2105-9-355-S4.zip › pepex_simulation_results/thresh05/SNR5/preSNR5_21_pepex.xml]

<?xml version="1.0" encoding="iso-8859-1"?>
<pepex3>
   <version>3.0.0</version>
   <registered_to>Unregistered</registered_to>
   <parameters>
      <parameter_file>pepex_input.xml</parameter_file>
      <input_data_file>spectrum.data</input_data_file>
      <output_data_file>pepex_output.xml</output_data_file>
      <noise_model>mean_value</noise_model>
      <signal_noise_ratio>.5</signal_noise_ratio>
      <tuning_power>2</tuning_power>
      <tuning>2</tuning>
      <small_omega>1.0</small_omega>
      <big_omega>20</big_omega>
      <peak_finding_model>pepex3</peak_finding_model>
      <supporting_slopes>2</supporting_slopes>
      <peak_fitting_model>centroid</peak_fitting_model>
      <clustering_model>simple</clustering_model>
      <min_cluster_distance>0.8</min_cluster_distance>
      <max_cluster_distance>1.2</max_cluster_distance>
      <no_single_above_mass>1500.0</no_single_above_mass>
      <deisotoping_model>quadratic</deisotoping_model>
      <isotope_distrib_file>/usr/local/piums/kd_0_to_10</isotope_distrib_file>
      <overflow>30000</overflow>
   </parameters>
   <pepex3_status>
      <status>ok</status>
      <message></message>
      <supporting_slopes>2</supporting_slopes>
      <minimum_mass>500</minimum_mass>
      <maximum_mass>700</maximum_mass>
      <small_omega>1</small_omega>
      <big_omega>20</big_omega>
      <peak_masses_with_hydrogen>true</peak_masses_with_hydrogen>
      <date_created>21:58:27, 26 Jul, 2007</date_created>
   </pepex3_status>
   <peak_list>
      <peak>
         <mass>500.15167</mass>
         <intensity>12.039</intensity>
         <ion_current>18.425494</ion_current>
         <width>0.273</width>
         <signal_noise_ratio>1.1293111</signal_noise_ratio>
         <quality>-1</quality>
      </peak>
      <peak>
         <mass>500.51567</mass>
         <intensity>8.026</intensity>
         <ion_current>11.166923</ion_current>
         <width>0.182</width>
         <signal_noise_ratio>0.75287409</signal_noise_ratio>
         <quality>-1</quality>
      </peak>
      <peak>
         <mass>502.6134</mass>
         <intensity>12.039</intensity>
         <ion_current>18.425494</ion_current>
         <width>0.818</width>
         <signal_noise_ratio>1.1601131</signal_noise_ratio>
         <quality>-1</quality>
      </peak>
      <peak>
         <mass>503.12233</mass>
         <intensity>8.026</intensity>
         <ion_current>12.283663</ion_current>
         <width>0.273</width>
         <signal_noise_ratio>0.77340872</signal_noise_ratio>
         <quality>-1</quality>
      </peak>
      <peak>
         <mass>504.457</mass>
         <intensity>12.039</intensity>
         <ion_current>16.750384</ion_current>
         <width>0.182</width>
         <signal_noise_ratio>1.1601131</signal_noise_ratio>
         <quality>-1</quality>
      </peak>
      <peak>
         <mass>505.69967</mass>
         <intensity>12.039</intensity>
         <ion_current>16.750384</ion_current>
         <width>0.819</width>
         <signal_noise_ratio>1.1895611</signal_noise_ratio>
         <quality>-1</quality>
      </peak>
      <peak>
         <mass>506.427</mass>
         <intensity>8.026</intensity>
         <ion_current>11.166923</ion_current>
         <width>0.181</width>
         <signal_noise_ratio>0.78888977</signal_noise_ratio>
         <quality>-1</quality>
      </peak>
      <peak>
         <mass>506.9575</mass>
         <intensity>8.026</intensity>
         <ion_current>12.283663</ion_current>
         <width>0.273</width>
         <signal_noise_ratio>0.80797179</signal_noise_ratio>
         <quality>-1</quality>
      </peak>
      <peak>
         <mass>507.731</mass>
         <intensity>8.026</intensity>
         <ion_current>11.166923</ion_current>
         <width>0.182</width>
         <signal_noise_ratio>0.82624183</signal_noise_ratio>
         <quality>-1</quality>
      </peak>
      <peak>
         <mass>508.28943</mass>
         <intensity>12.039</intensity>
         <ion_current>16.750384</ion_current>
         <width>0.454</width>
         <signal_noise_ratio>1.2393627</signal_noise_ratio>
         <quality>-1</quality>
      </peak>
      <peak>
         <mass>508.822</mass>
         <intensity>16.051</intensity>
         <ion_current>22.852775</ion_current>
         <width>0.182</width>
         <signal_noise_ratio>1.6523807</signal_noise_ratio>
         <quality>-1</quality>
      </peak>
      <peak>
         <mass>509.5045</mass>
         <intensity>8.026</intensity>
         <ion_current>12.283663</ion_current>
         <width>0.273</width>
         <signal_noise_ratio>0.82624183</signal_noise_ratio>
         <quality>-1</quality>
      </peak>
      <peak>
         <mass>511.642</mass>
         <intensity>12.039</intensity>
         <ion_current>16.750384</ion_current>
         <width>0.455</width>
         <signal_noise_ratio>1.2331179</signal_noise_ratio>
         <quality>-1</quality>
      </peak>
      <peak>
         <mass>512.15391</mass>
         <intensity>12.039</intensity>
         <ion_current>18.365282</ion_current>
         <width>0.545</width>
         <signal_noise_ratio>1.2331179</signal_noise_ratio>
         <quality>-1</quality>
      </peak>
      <peak>
         <mass>514.18808</mass>
         <intensity>12.039</intensity>
         <ion_current>18.425494</ion_current>
         <width>0.818</width>
         <signal_noise_ratio>1.1679739</signal_noise_ratio>
         <quality>-1</quality>
      </peak>
      <peak>
         <mass>514.916</mass>
         <intensity>8.026</intensity>
         <ion_current>11.166923</ion_current>
         <width>0.182</width>
         <signal_noise_ratio>0.77455608</signal_noise_ratio>
         <quality>-1</quality>
      </peak>
      <peak>
         <mass>515.68892</mass>
         <intensity>16.051</intensity>
         <ion_current>22.332454</ion_current>
         <width>0.818</width>
         <signal_noise_ratio>1.5490157</signal_noise_ratio>
         <quality>-1</quality>
      </peak>
      <peak>
         <mass>516.34825</mass>
         <intensity>8.026</intensity>
         <ion_current>11.166923</ion_current>
         <width>0.364</width>
         <signal_noise_ratio>0.77455608</signal_noise_ratio>
         <quality>-1</quality>
      </peak>
      <peak>
         <mass>518.11417</mass>
         <intensity>12.039</intensity>
         <ion_current>18.425494</ion_current>
         <width>0.728</width>
         <signal_noise_ratio>1.1618341</signal_noise_ratio>
         <quality>-1</quality>
      </peak>
      <peak>
         <mass>519.632</mass>
         <intensity>20.064</intensity>
         <ion_current>30.234619</ion_current>
         <width>0.728</width>
         <signal_noise_ratio>1.9477839</signal_noise_ratio>
         <quality>-1</quality>
      </peak>
      <peak>
         <mass>521.59707</mass>
         <intensity>20.064</intensity>
         <ion_current>26.004281</ion_current>
         <width>0.818</width>
         <signal_noise_ratio>1.8252029</signal_noise_ratio>
         <quality>-1</quality>
      </peak>
      <peak>
         <mass>522.25267</mass>
         <intensity>12.039</intensity>
         <ion_current>18.425494</ion_current>
         <width>0.364</width>
         <signal_noise_ratio>1.0951763</signal_noise_ratio>
         <quality>-1</quality>
      </peak>
      <peak>
         <mass>524.263</mass>
         <intensity>32.103</intensity>
         <ion_current>44.522974</ion_current>
         <width>0.455</width>
         <signal_noise_ratio>2.8928059</signal_noise_ratio>
         <quality>-1</quality>
      </peak>
      <peak>
         <mass>524.739</mass>
         <intensity>8.026</intensity>
         <ion_current>12.283663</ion_current>
         <width>0.181</width>
         <signal_noise_ratio>0.72322401</signal_noise_ratio>
         <quality>-1</quality>
      </peak>
      <peak>
         <mass>526.376</mass>
         <intensity>12.039</intensity>
         <ion_current>17.187053</ion_current>
         <width>0.182</width>
         <signal_noise_ratio>1.327906</signal_noise_ratio>
         <quality>-1</quality>
      </peak>
      <peak>
         <mass>527.85375</mass>
         <intensity>12.039</intensity>
         <ion_current>17.22281</ion_current>
         <width>0.273</width>
         <signal_noise_ratio>1.2994229</signal_noise_ratio>
         <quality>-1</quality>
      </peak>
      <peak>
         <mass>529.104</mass>
         <intensity>12.039</intensity>
         <ion_current>17.22281</ion_current>
         <width>0.728</width>
         <signal_noise_ratio>1.2994229</signal_noise_ratio>
         <quality>-1</quality>
      </peak>
      <peak>
         <mass>529.85635</mass>
         <intensity>16.051</intensity>
         <ion_current>22.962316</ion_current>
         <width>1.091</width>
         <signal_noise_ratio>1.7324559</signal_noise_ratio>
         <quality>-1</quality>
      </peak>
      <peak>
         <mass>530.65</mass>
         <intensity>8.026</intensity>
         <ion_current>11.481873</ion_current>
         <width>0.182</width>
         <signal_noise_ratio>0.8662819</signal_noise_ratio>
         <quality>-1</quality>
      </peak>
      <peak>
         <mass>531.12017</mass>
         <intensity>12.039</intensity>
         <ion_current>17.22281</ion_current>
         <width>0.182</width>
         <signal_noise_ratio>1.3329743</signal_noise_ratio>
         <quality>-1</quality>
      </peak>
      <peak>
         <mass>532.924</mass>
         <intensity>24.077</intensity>
         <ion_current>34.444189</ion_current>
         <width>0.182</width>
         <signal_noise_ratio>2.7275402</signal_noise_ratio>
         <quality>-1</quality>
      </peak>
      <peak>
         <mass>533.106</mass>
         <intensity>8.026</intensity>
         <ion_current>11.481873</ion_current>
         <width>0.182</width>
         <signal_noise_ratio>0.90921782</signal_noise_ratio>
         <quality>-1</quality>
      </peak>
      <peak>
         <mass>533.379</mass>
         <intensity>12.039</intensity>
         <ion_current>17.22281</ion_current>
         <width>0.182</width>
         <signal_noise_ratio>1.3638267</signal_noise_ratio>
         <quality>-1</quality>
      </peak>
      <peak>
         <mass>533.652</mass>
         <intensity>16.051</intensity>
         <ion_current>22.962316</ion_current>
         <width>0.182</width>
         <signal_noise_ratio>1.8183224</signal_noise_ratio>
         <quality>-1</quality>
      </peak>
      <peak>
         <mass>535.18789</mass>
         <intensity>12.039</intensity>
         <ion_current>17.22281</ion_current>
         <width>0.455</width>
         <signal_noise_ratio>1.388298</signal_noise_ratio>
         <quality>-1</quality>
      </peak>
      <peak>
         <mass>535.925</mass>
         <intensity>8.026</intensity>
         <ion_current>11.481873</ion_current>
         <width>0.182</width>
         <signal_noise_ratio>0.92553198</signal_noise_ratio>
         <quality>-1</quality>
      </peak>
      <peak>
         <mass>536.562</mass>
         <intensity>12.039</intensity>
         <ion_current>18.945168</ion_current>
         <width>0.182</width>
         <signal_noise_ratio>1.388298</signal_noise_ratio>
         <quality>-1</quality>
      </peak>
      <peak>
         <mass>538.26978</mass>
         <intensity>12.039</intensity>
         <ion_current>18.945168</ion_current>
         <width>0.637</width>
         <signal_noise_ratio>1.388298</signal_noise_ratio>
         <quality>1</quality>
      </peak>
      <peak>
         <mass>538.86633</mass>
         <intensity>8.026</intensity>
         <ion_current>11.481873</ion_current>
         <width>0.455</width>
         <signal_noise_ratio>0.92553198</signal_noise_ratio>
         <quality>-1</quality>
      </peak>
      <peak>
         <mass>539.654</mass>
         <intensity>8.026</intensity>
         <ion_current>12.040226</ion_current>
         <width>0.182</width>
         <signal_noise_ratio>0.92553198</signal_noise_ratio>
         <quality>-1</quality>
      </peak>
      <peak>
         <mass>540.0726</mass>
         <intensity>8.026</intensity>
         <ion_current>12.630112</ion_current>
         <width>0.455</width>
         <signal_noise_ratio>0.92553198</signal_noise_ratio>
         <quality>-1</quality>
      </peak>
      <peak>
         <mass>541.564</mass>
         <intensity>12.039</intensity>
         <ion_current>18.033154</ion_current>
         <width>0.182</width>
         <signal_noise_ratio>1.388298</signal_noise_ratio>
         <quality>-1</quality>
      </peak>
      <peak>
         <mass>543.02</mass>
         <intensity>12.039</intensity>
         <ion_current>17.077876</ion_current>
         <width>0.182</width>
         <signal_noise_ratio>1.388298</signal_noise_ratio>
         <quality>-1</quality>
      </peak>
      <peak>
         <mass>543.292</mass>
         <intensity>8.026</intensity>
         <ion_current>12.630112</ion_current>
         <width>0.182</width>
         <signal_noise_ratio>0.92553198</signal_noise_ratio>
         <quality>-1</quality>
      </peak>
      <peak>
         <mass>545.111</mass>
         <intensity>12.039</intensity>
         <ion_current>17.073804</ion_current>
         <width>0.182</width>
         <signal_noise_ratio>1.4136549</signal_noise_ratio>
         <quality>-1</quality>
      </peak>
      <peak>
         <mass>545.88864</mass>
         <intensity>12.039</intensity>
         <ion_current>17.22281</ion_current>
         <width>0.546</width>
         <signal_noise_ratio>1.4101661</signal_noise_ratio>
         <quality>-1</quality>
      </peak>
      <peak>
         <mass>547.5306</mass>
         <intensity>12.039</intensity>
         <ion_current>17.22281</ion_current>
         <width>0.546</width>
         <signal_noise_ratio>1.4101661</signal_noise_ratio>
         <quality>-1</quality>
      </peak>
      <peak>
         <mass>549.14333</mass>
         <intensity>20.064</intensity>
         <ion_current>28.703252</ion_current>
         <width>0.364</width>
         <signal_noise_ratio>2.3115289</signal_noise_ratio>
         <quality>-1</quality>
      </peak>
      <peak>
         <mass>549.7591</mass>
         <intensity>12.039</intensity>
         <ion_current>17.22281</ion_current>
         <width>0.637</width>
         <signal_noise_ratio>1.3869865</signal_noise_ratio>
         <quality>-1</quality>
      </peak>
      <peak>
         <mass>551.51212</mass>
         <intensity>12.029</intensity>
         <ion_current>18.929432</ion_current>
         <width>0.455</width>
         <signal_noise_ratio>1.2364072</signal_noise_ratio>
         <quality>-1</quality>
      </peak>
      <peak>
         <mass>552.1693</mass>
         <intensity>12.029</intensity>
         <ion_current>17.108602</ion_current>
         <width>0.454</width>
         <signal_noise_ratio>1.2381856</signal_noise_ratio>
         <quality>-1</quality>
      </peak>
      <peak>
         <mass>553.0058</mass>
         <intensity>16.041</intensity>
         <ion_current>18.957111</ion_current>
         <width>0.182</width>
         <signal_noise_ratio>1.6535921</signal_noise_ratio>
         <quality>-1</quality>
      </peak>
      <peak>
         <mass>555.5892</mass>
         <intensity>16.041</intensity>
         <ion_current>25.242914</ion_current>
         <width>0.273</width>
         <signal_noise_ratio>1.6573651</signal_noise_ratio>
         <quality>-1</quality>
      </peak>
      <peak>
         <mass>555.8986</mass>
         <intensity>12.029</intensity>
         <ion_current>17.208504</ion_current>
         <width>0.272</width>
         <signal_noise_ratio>1.242843</signal_noise_ratio>
         <quality>1</quality>
      </peak>
      <peak>
         <mass>557.32067</mass>
         <intensity>44.131</intensity>
         <ion_current>64.734916</ion_current>
         <width>0.364</width>
         <signal_noise_ratio>4.5827934</signal_noise_ratio>
         <quality>1</quality>
      </peak>
      <peak>
         <mass>558.663</mass>
         <intensity>12.029</intensity>
         <ion_current>18.929432</ion_current>
         <width>0.182</width>
         <signal_noise_ratio>1.2520508</signal_noise_ratio>
         <quality>-1</quality>
      </peak>
      <peak>
         <mass>560.41375</mass>
         <intensity>16.041</intensity>
         <ion_current>24.115737</ion_current>
         <width>0.364</width>
         <signal_noise_ratio>1.6762824</signal_noise_ratio>
         <quality>1</quality>
      </peak>
      <peak>
         <mass>560.77017</mass>
         <intensity>12.029</intensity>
         <ion_current>15.811206</ion_current>
         <width>0.182</width>
         <signal_noise_ratio>1.2594476</signal_noise_ratio>
         <quality>-1</quality>
      </peak>
      <peak>
         <mass>562.665</mass>
         <intensity>12.029</intensity>
         <ion_current>16.880025</ion_current>
         <width>0.182</width>
         <signal_noise_ratio>1.2620419</signal_noise_ratio>
         <quality>-1</quality>
      </peak>
      <peak>
         <mass>563.029</mass>
         <intensity>12.029</intensity>
         <ion_current>18.929432</ion_current>
         <width>0.182</width>
         <signal_noise_ratio>1.2620419</signal_noise_ratio>
         <quality>-1</quality>
      </peak>
      <peak>
         <mass>563.665</mass>
         <intensity>16.041</intensity>
         <ion_current>21.309878</ion_current>
         <width>0.182</width>
         <signal_noise_ratio>1.687134</signal_noise_ratio>
         <quality>-1</quality>
      </peak>
      <peak>
         <mass>565.121</mass>
         <intensity>8.016</intensity>
         <ion_current>11.270571</ion_current>
         <width>0.181</width>
         <signal_noise_ratio>0.84751124</signal_noise_ratio>
         <quality>-1</quality>
      </peak>
      <peak>
         <mass>566.212</mass>
         <intensity>28.08</intensity>
         <ion_current>38.630992</ion_current>
         <width>0.455</width>
         <signal_noise_ratio>2.9770654</signal_noise_ratio>
         <quality>1</quality>
      </peak>
      <peak>
         <mass>568.87418</mass>
         <intensity>8.016</intensity>
         <ion_current>12.614376</ion_current>
         <width>0.818</width>
         <signal_noise_ratio>0.85336826</signal_noise_ratio>
         <quality>-1</quality>
      </peak>
      <peak>
         <mass>570.759</mass>
         <intensity>12.029</intensity>
         <ion_current>16.268481</ion_current>
         <width>0.182</width>
         <signal_noise_ratio>1.2872461</signal_noise_ratio>
         <quality>-1</quality>
      </peak>
      <peak>
         <mass>571.34636</mass>
         <intensity>12.029</intensity>
         <ion_current>17.208504</ion_current>
         <width>0.91</width>
         <signal_noise_ratio>1.2872461</signal_noise_ratio>
         <quality>-1</quality>
      </peak>
      <peak>
         <mass>572.124</mass>
         <intensity>8.016</intensity>
         <ion_current>12.614376</ion_current>
         <width>0.182</width>
         <signal_noise_ratio>0.85980153</signal_noise_ratio>
         <quality>-1</quality>
      </peak>
      <peak>
         <mass>574.20589</mass>
         <intensity>16.041</intensity>
         <ion_current>25.242914</ion_current>
         <width>0.454</width>
         <signal_noise_ratio>1.7205684</signal_noise_ratio>
         <quality>1</quality>
      </peak>
      <peak>
         <mass>574.579</mass>
         <intensity>8.016</intensity>
         <ion_current>11.467567</ion_current>
         <width>0.182</width>
         <signal_noise_ratio>0.85980153</signal_noise_ratio>
         <quality>-1</quality>
      </peak>
      <peak>
         <mass>574.852</mass>
         <intensity>16.041</intensity>
         <ion_current>24.174306</ion_current>
         <width>0.182</width>
         <signal_noise_ratio>1.7205684</signal_noise_ratio>
         <quality>-1</quality>
      </peak>
      <peak>
         <mass>576.993</mass>
         <intensity>12.029</intensity>
         <ion_current>19.466721</ion_current>
         <width>1.092</width>
         <signal_noise_ratio>1.2986164</signal_noise_ratio>
         <quality>-1</quality>
      </peak>
      <peak>
         <mass>579.02589</mass>
         <intensity>12.029</intensity>
         <ion_current>17.696942</ion_current>
         <width>0.91</width>
         <signal_noise_ratio>1.2946061</signal_noise_ratio>
         <quality>-1</quality>
      </peak>
      <peak>
         <mass>579.65025</mass>
         <intensity>8.016</intensity>
         <ion_current>11.793058</ion_current>
         <width>0.363</width>
         <signal_noise_ratio>0.86271198</signal_noise_ratio>
         <quality>-1</quality>
      </peak>
      <peak>
         <mass>581.21365</mass>
         <intensity>12.029</intensity>
         <ion_current>19.466721</ion_current>
         <width>0.819</width>
         <signal_noise_ratio>1.2897162</signal_noise_ratio>
         <quality>1</quality>
      </peak>
      <peak>
         <mass>581.764</mass>
         <intensity>8.016</intensity>
         <ion_current>12.972419</ion_current>
         <width>0.273</width>
         <signal_noise_ratio>0.85822287</signal_noise_ratio>
         <quality>-1</quality>
      </peak>
      <peak>
         <mass>582.492</mass>
         <intensity>8.016</intensity>
         <ion_current>12.972419</ion_current>
         <width>0.364</width>
         <signal_noise_ratio>0.85822287</signal_noise_ratio>
         <quality>-1</quality>
      </peak>
      <peak>
         <mass>584.16313</mass>
         <intensity>12.029</intensity>
         <ion_current>19.466721</ion_current>
         <width>0.455</width>
         <signal_noise_ratio>1.2825743</signal_noise_ratio>
         <quality>-1</quality>
      </peak>
      <peak>
         <mass>587.07886</mass>
         <intensity>12.029</intensity>
         <ion_current>19.381067</ion_current>
         <width>0.454</width>
         <signal_noise_ratio>1.2774974</signal_noise_ratio>
         <quality>-1</quality>
      </peak>
      <peak>
         <mass>588.56</mass>
         <intensity>16.041</intensity>
         <ion_current>25.479849</ion_current>
         <width>0.364</width>
         <signal_noise_ratio>1.6965378</signal_noise_ratio>
         <quality>-1</quality>
      </peak>
      <peak>
         <mass>589.0764</mass>
         <intensity>12.029</intensity>
         <ion_current>17.928076</ion_current>
         <width>0.272</width>
         <signal_noise_ratio>1.2722182</signal_noise_ratio>
         <quality>-1</quality>
      </peak>
      <peak>
         <mass>590.7235</mass>
         <intensity>8.016</intensity>
         <ion_current>12.972419</ion_current>
         <width>0.272</width>
         <signal_noise_ratio>0.84339079</signal_noise_ratio>
         <quality>-1</quality>
      </peak>
      <peak>
         <mass>590.97275</mass>
         <intensity>12.029</intensity>
         <ion_current>16.152641</ion_current>
         <width>0.273</width>
         <signal_noise_ratio>1.2656123</signal_noise_ratio>
         <quality>-1</quality>
      </peak>
      <peak>
         <mass>591.43809</mass>
         <intensity>16.041</intensity>
         <ion_current>24.201605</ion_current>
         <width>0.364</width>
         <signal_noise_ratio>1.682439</signal_noise_ratio>
         <quality>-1</quality>
      </peak>
      <peak>
         <mass>592.224</mass>
         <intensity>8.016</intensity>
         <ion_current>11.793058</ion_current>
         <width>0.182</width>
         <signal_noise_ratio>0.84074752</signal_noise_ratio>
         <quality>-1</quality>
      </peak>
      <peak>
         <mass>593.29359</mass>
         <intensity>32.093</intensity>
         <ion_current>51.199242</ion_current>
         <width>0.546</width>
         <signal_noise_ratio>3.3439353</signal_noise_ratio>
         <quality>-1</quality>
      </peak>
      <peak>
         <mass>593.9975</mass>
         <intensity>8.016</intensity>
         <ion_current>11.793058</ion_current>
         <width>0.273</width>
         <signal_noise_ratio>0.83522842</signal_noise_ratio>
         <quality>-1</quality>
      </peak>
      <peak>
         <mass>594.77</mass>
         <intensity>12.029</intensity>
         <ion_current>19.466721</ion_current>
         <width>0.182</width>
         <signal_noise_ratio>1.2444073</signal_noise_ratio>
         <quality>-1</quality>
      </peak>
      <peak>
         <mass>595.32358</mass>
         <intensity>24.067</intensity>
         <ion_current>30.897932</ion_current>
         <width>0.455</width>
         <signal_noise_ratio>2.4897457</signal_noise_ratio>
         <quality>1</quality>
      </peak>
      <peak>
         <mass>596.33183</mass>
         <intensity>24.067</intensity>
         <ion_current>25.27834</ion_current>
         <width>0.363</width>
         <signal_noise_ratio>2.4843251</signal_noise_ratio>
         <quality>1</quality>
      </peak>
      <peak>
         <mass>596.8074</mass>
         <intensity>12.029</intensity>
         <ion_current>16.064334</ion_current>
         <width>0.273</width>
         <signal_noise_ratio>1.2390067</signal_noise_ratio>
         <quality>-1</quality>
      </peak>
      <peak>
         <mass>598.045</mass>
         <intensity>12.029</intensity>
         <ion_current>17.696942</ion_current>
         <width>0.182</width>
         <signal_noise_ratio>1.2363289</signal_noise_ratio>
         <quality>-1</quality>
      </peak>
      <peak>
         <mass>599.7887</mass>
         <intensity>16.041</intensity>
         <ion_current>23.599356</ion_current>
         <width>0.909</width>
         <signal_noise_ratio>1.6458464</signal_noise_ratio>
         <quality>-1</quality>
      </peak>
      <peak>
         <mass>601.1461</mass>
         <intensity>12.029</intensity>
         <ion_current>17.696942</ion_current>
         <width>0.637</width>
         <signal_noise_ratio>1.2293518</signal_noise_ratio>
         <quality>1</quality>
      </peak>
      <peak>
         <mass>601.86444</mass>
         <intensity>8.016</intensity>
         <ion_current>12.972419</ion_current>
         <width>0.636</width>
         <signal_noise_ratio>0.81744296</signal_noise_ratio>
         <quality>-1</quality>
      </peak>
      <peak>
         <mass>603.25175</mass>
         <intensity>12.029</intensity>
         <ion_current>17.260208</ion_current>
         <width>0.273</width>
         <signal_noise_ratio>1.2266743</signal_noise_ratio>
         <quality>-1</quality>
      </peak>
      <peak>
         <mass>604.21535</mass>
         <intensity>40.118</intensity>
         <ion_current>58.032694</ion_current>
         <width>0.546</width>
         <signal_noise_ratio>4.0752481</signal_noise_ratio>
         <quality>-1</quality>
      </peak>
      <peak>
         <mass>604.684</mass>
         <intensity>8.016</intensity>
         <ion_current>11.793058</ion_current>
         <width>0.182</width>
         <signal_noise_ratio>0.81246668</signal_noise_ratio>
         <quality>-1</quality>
      </peak>
      <peak>
         <mass>604.866</mass>
         <intensity>8.016</intensity>
         <ion_current>11.793058</ion_current>
         <width>0.182</width>
         <signal_noise_ratio>0.81246668</signal_noise_ratio>
         <quality>-1</quality>
      </peak>
      <peak>
         <mass>607.14</mass>
         <intensity>16.041</intensity>
         <ion_current>23.314271</ion_current>
         <width>0.182</width>
         <signal_noise_ratio>1.619784</signal_noise_ratio>
         <quality>-1</quality>
      </peak>
      <peak>
         <mass>607.58807</mass>
         <intensity>20.054</intensity>
         <ion_current>29.503241</ion_current>
         <width>0.727</width>
         <signal_noise_ratio>2.0250076</signal_noise_ratio>
         <quality>1</quality>
      </peak>
      <peak>
         <mass>608.259</mass>
         <intensity>16.041</intensity>
         <ion_current>18.880158</ion_current>
         <width>0.364</width>
         <signal_noise_ratio>1.6169825</signal_noise_ratio>
         <quality>1</quality>
      </peak>
      <peak>
         <mass>609.61775</mass>
         <intensity>12.029</intensity>
         <ion_current>17.696942</ion_current>
         <width>0.273</width>
         <signal_noise_ratio>1.2108315</signal_noise_ratio>
         <quality>-1</quality>
      </peak>
      <peak>
         <mass>610.372</mass>
         <intensity>16.041</intensity>
         <ion_current>25.959404</ion_current>
         <width>0.819</width>
         <signal_noise_ratio>1.6146768</signal_noise_ratio>
         <quality>-1</quality>
      </peak>
      <peak>
         <mass>611.15617</mass>
         <intensity>12.029</intensity>
         <ion_current>17.696942</ion_current>
         <width>0.182</width>
         <signal_noise_ratio>1.2116514</signal_noise_ratio>
         <quality>-1</quality>
      </peak>
      <peak>
         <mass>612.3786</mass>
         <intensity>12.029</intensity>
         <ion_current>19.199696</ion_current>
         <width>0.364</width>
         <signal_noise_ratio>1.2121973</signal_noise_ratio>
         <quality>-1</quality>
      </peak>
      <peak>
         <mass>615.20367</mass>
         <intensity>12.029</intensity>
         <ion_current>17.687153</ion_current>
         <width>0.273</width>
         <signal_noise_ratio>1.2126366</signal_noise_ratio>
         <quality>-1</quality>
      </peak>
      <peak>
         <mass>616.26809</mass>
         <intensity>24.067</intensity>
         <ion_current>29.535617</ion_current>
         <width>0.273</width>
         <signal_noise_ratio>2.4264942</signal_noise_ratio>
         <quality>-1</quality>
      </peak>
      <peak>
         <mass>616.91245</mass>
         <intensity>12.029</intensity>
         <ion_current>17.696942</ion_current>
         <width>0.818</width>
         <signal_noise_ratio>1.2128697</signal_noise_ratio>
         <quality>-1</quality>
      </peak>
      <peak>
         <mass>618.21469</mass>
         <intensity>12.029</intensity>
         <ion_current>17.366421</ion_current>
         <width>1.091</width>
         <signal_noise_ratio>1.2126058</signal_noise_ratio>
         <quality>-1</quality>
      </peak>
      <peak>
         <mass>619.093</mass>
         <intensity>12.029</intensity>
         <ion_current>14.527709</ion_current>
         <width>0.455</width>
         <signal_noise_ratio>1.2123807</signal_noise_ratio>
         <quality>1</quality>
      </peak>
      <peak>
         <mass>619.56967</mass>
         <intensity>8.016</intensity>
         <ion_current>11.793058</ion_current>
         <width>0.182</width>
         <signal_noise_ratio>0.80771572</signal_noise_ratio>
         <quality>-1</quality>
      </peak>
      <peak>
         <mass>622.731</mass>
         <intensity>12.029</intensity>
         <ion_current>19.45967</ion_current>
         <width>0.91</width>
         <signal_noise_ratio>1.2111218</signal_noise_ratio>
         <quality>-1</quality>
      </peak>
      <peak>
         <mass>623.38967</mass>
         <intensity>16.041</intensity>
         <ion_current>25.959404</ion_current>
         <width>0.273</width>
         <signal_noise_ratio>1.615064</signal_noise_ratio>
         <quality>1</quality>
      </peak>
      <peak>
         <mass>624.056</mass>
         <intensity>8.016</intensity>
         <ion_current>11.793058</ion_current>
         <width>0.182</width>
         <signal_noise_ratio>0.80640039</signal_noise_ratio>
         <quality>-1</quality>
      </peak>
      <peak>
         <mass>625.26381</mass>
         <intensity>16.041</intensity>
         <ion_current>25.382688</ion_current>
         <width>0.909</width>
         <signal_noise_ratio>1.6124271</signal_noise_ratio>
         <quality>-1</quality>
      </peak>
      <peak>
         <mass>626.76983</mass>
         <intensity>12.029</intensity>
         <ion_current>20.066789</ion_current>
         <width>0.364</width>
         <signal_noise_ratio>1.2091444</signal_noise_ratio>
         <quality>-1</quality>
      </peak>
      <peak>
         <mass>629.14406</mass>
         <intensity>12.029</intensity>
         <ion_current>18.242451</ion_current>
         <width>1.091</width>
         <signal_noise_ratio>1.2059897</signal_noise_ratio>
         <quality>-1</quality>
      </peak>
      <peak>
         <mass>629.80875</mass>
         <intensity>12.029</intensity>
         <ion_current>18.242451</ion_current>
         <width>0.273</width>
         <signal_noise_ratio>1.2059897</signal_noise_ratio>
         <quality>-1</quality>
      </peak>
      <peak>
         <mass>630.5686</mass>
         <intensity>12.029</intensity>
         <ion_current>18.242451</ion_current>
         <width>0.637</width>
         <signal_noise_ratio>1.2055684</signal_noise_ratio>
         <quality>-1</quality>
      </peak>
      <peak>
         <mass>631.2565</mass>
         <intensity>12.029</intensity>
         <ion_current>19.868897</ion_current>
         <width>0.363</width>
         <signal_noise_ratio>1.2054452</signal_noise_ratio>
         <quality>-1</quality>
      </peak>
      <peak>
         <mass>631.98417</mass>
         <intensity>12.029</intensity>
         <ion_current>18.242451</ion_current>
         <width>0.182</width>
         <signal_noise_ratio>1.205322</signal_noise_ratio>
         <quality>-1</quality>
      </peak>
      <peak>
         <mass>632.606</mass>
         <intensity>8.016</intensity>
         <ion_current>12.156579</ion_current>
         <width>0.182</width>
         <signal_noise_ratio>0.80321399</signal_noise_ratio>
         <quality>-1</quality>
      </peak>
      <peak>
         <mass>633.242</mass>
         <intensity>16.041</intensity>
         <ion_current>25.621388</ion_current>
         <width>0.364</width>
         <signal_noise_ratio>1.6072572</signal_noise_ratio>
         <quality>-1</quality>
      </peak>
      <peak>
         <mass>634.607</mass>
         <intensity>8.016</intensity>
         <ion_current>12.156579</ion_current>
         <width>0.182</width>
         <signal_noise_ratio>0.80314141</signal_noise_ratio>
         <quality>-1</quality>
      </peak>
      <peak>
         <mass>635.34191</mass>
         <intensity>60.183</intensity>
         <ion_current>90.337197</ion_current>
         <width>0.364</width>
         <signal_noise_ratio>6.0316843</signal_noise_ratio>
         <quality>1</quality>
      </peak>
      <peak>
         <mass>635.86863</mass>
         <intensity>12.029</intensity>
         <ion_current>18.242451</ion_current>
         <width>0.546</width>
         <signal_noise_ratio>1.2059537</signal_noise_ratio>
         <quality>-1</quality>
      </peak>
      <peak>
         <mass>637.114</mass>
         <intensity>12.029</intensity>
         <ion_current>18.242451</ion_current>
         <width>0.637</width>
         <signal_noise_ratio>1.2064376</signal_noise_ratio>
         <quality>1</quality>
      </peak>
      <peak>
         <mass>637.8628</mass>
         <intensity>8.016</intensity>
         <ion_current>12.156579</ion_current>
         <width>0.637</width>
         <signal_noise_ratio>0.80464986</signal_noise_ratio>
         <quality>-1</quality>
      </peak>
      <peak>
         <mass>639.076</mass>
         <intensity>16.041</intensity>
         <ion_current>24.326807</ion_current>
         <width>0.182</width>
         <signal_noise_ratio>1.6108751</signal_noise_ratio>
         <quality>-1</quality>
      </peak>
      <peak>
         <mass>639.48767</mass>
         <intensity>12.029</intensity>
         <ion_current>20.066789</ion_current>
         <width>0.364</width>
         <signal_noise_ratio>1.2079806</signal_noise_ratio>
         <quality>-1</quality>
      </peak>
      <peak>
         <mass>641.50889</mass>
         <intensity>12.029</intensity>
         <ion_current>20.066789</ion_current>
         <width>0.637</width>
         <signal_noise_ratio>1.2084849</signal_noise_ratio>
         <quality>-1</quality>
      </peak>
      <peak>
         <mass>643.73233</mass>
         <intensity>8.016</intensity>
         <ion_current>12.156579</ion_current>
         <width>0.273</width>
         <signal_noise_ratio>0.8062017</signal_noise_ratio>
         <quality>-1</quality>
      </peak>
      <peak>
         <mass>644.39108</mass>
         <intensity>60.183</intensity>
         <ion_current>91.269885</ion_current>
         <width>0.455</width>
         <signal_noise_ratio>6.0558519</signal_noise_ratio>
         <quality>-1</quality>
      </peak>
      <peak>
         <mass>644.94191</mass>
         <intensity>16.041</intensity>
         <ion_current>26.759611</ion_current>
         <width>0.455</width>
         <signal_noise_ratio>1.614109</signal_noise_ratio>
         <quality>-1</quality>
      </peak>
      <peak>
         <mass>646.43</mass>
         <intensity>8.016</intensity>
         <ion_current>12.156579</ion_current>
         <width>0.364</width>
         <signal_noise_ratio>0.80729869</signal_noise_ratio>
         <quality>-1</quality>
      </peak>
      <peak>
         <mass>647.11756</mass>
         <intensity>12.029</intensity>
         <ion_current>18.242451</ion_current>
         <width>0.455</width>
         <signal_noise_ratio>1.2139253</signal_noise_ratio>
         <quality>-1</quality>
      </peak>
      <peak>
         <mass>647.7218</mass>
         <intensity>8.016</intensity>
         <ion_current>12.156579</ion_current>
         <width>0.272</width>
         <signal_noise_ratio>0.80779002</signal_noise_ratio>
         <quality>-1</quality>
      </peak>
      <peak>
         <mass>648.977</mass>
         <intensity>12.029</intensity>
         <ion_current>20.066789</ion_current>
         <width>0.91</width>
         <signal_noise_ratio>1.2104986</signal_noise_ratio>
         <quality>-1</quality>
      </peak>
      <peak>
         <mass>650.25</mass>
         <intensity>16.051</intensity>
         <ion_current>26.776293</ion_current>
         <width>0.364</width>
         <signal_noise_ratio>1.5188707</signal_noise_ratio>
         <quality>-1</quality>
      </peak>
      <peak>
         <mass>652.706</mass>
         <intensity>8.026</intensity>
         <ion_current>13.38898</ion_current>
         <width>0.182</width>
         <signal_noise_ratio>0.7531977</signal_noise_ratio>
         <quality>-1</quality>
      </peak>
      <peak>
         <mass>653.41025</mass>
         <intensity>12.039</intensity>
         <ion_current>18.257617</ion_current>
         <width>0.182</width>
         <signal_noise_ratio>1.1217638</signal_noise_ratio>
         <quality>-1</quality>
      </peak>
      <peak>
         <mass>655.21575</mass>
         <intensity>48.154</intensity>
         <ion_current>76.78825</ion_current>
         <width>0.727</width>
         <signal_noise_ratio>4.3590134</signal_noise_ratio>
         <quality>-1</quality>
      </peak>
      <peak>
         <mass>656.5715</mass>
         <intensity>8.026</intensity>
         <ion_current>12.171744</ion_current>
         <width>0.364</width>
         <signal_noise_ratio>0.72653241</signal_noise_ratio>
         <quality>-1</quality>
      </peak>
      <peak>
         <mass>658.89022</mass>
         <intensity>12.039</intensity>
         <ion_current>20.083471</ion_current>
         <width>0.545</width>
         <signal_noise_ratio>1.1653488</signal_noise_ratio>
         <quality>1</quality>
      </peak>
      <peak>
         <mass>660.164</mass>
         <intensity>12.039</intensity>
         <ion_current>18.257617</ion_current>
         <width>0.182</width>
         <signal_noise_ratio>1.1653488</signal_noise_ratio>
         <quality>-1</quality>
      </peak>
      <peak>
         <mass>660.35738</mass>
         <intensity>20.064</intensity>
         <ion_current>28.837205</ion_current>
         <width>0.182</width>
         <signal_noise_ratio>1.9421512</signal_noise_ratio>
         <quality>-1</quality>
      </peak>
      <peak>
         <mass>661.801</mass>
         <intensity>16.051</intensity>
         <ion_current>25.610491</ion_current>
         <width>1.001</width>
         <signal_noise_ratio>1.5537016</signal_noise_ratio>
         <quality>-1</quality>
      </peak>
      <peak>
         <mass>663.172</mass>
         <intensity>12.039</intensity>
         <ion_current>18.257617</ion_current>
         <width>0.728</width>
         <signal_noise_ratio>1.1653488</signal_noise_ratio>
         <quality>-1</quality>
      </peak>
      <peak>
         <mass>664.90906</mass>
         <intensity>12.039</intensity>
         <ion_current>18.257617</ion_current>
         <width>1.001</width>
         <signal_noise_ratio>1.1653488</signal_noise_ratio>
         <quality>-1</quality>
      </peak>
      <peak>
         <mass>666.6665</mass>
         <intensity>12.039</intensity>
         <ion_current>20.031715</ion_current>
         <width>0.91</width>
         <signal_noise_ratio>1.1653488</signal_noise_ratio>
         <quality>-1</quality>
      </peak>
      <peak>
         <mass>668.33383</mass>
         <intensity>8.026</intensity>
         <ion_current>12.171744</ion_current>
         <width>0.455</width>
         <signal_noise_ratio>0.77689918</signal_noise_ratio>
         <quality>-1</quality>
      </peak>
      <peak>
         <mass>670.2835</mass>
         <intensity>68.218</intensity>
         <ion_current>103.45528</ion_current>
         <width>0.637</width>
         <signal_noise_ratio>6.6033527</signal_noise_ratio>
         <quality>1</quality>
      </peak>
      <peak>
         <mass>670.623</mass>
         <intensity>16.051</intensity>
         <ion_current>23.973081</ion_current>
         <width>0.182</width>
         <signal_noise_ratio>1.5537016</signal_noise_ratio>
         <quality>-1</quality>
      </peak>
      <peak>
         <mass>671.47568</mass>
         <intensity>16.051</intensity>
         <ion_current>18.924091</ion_current>
         <width>1.091</width>
         <signal_noise_ratio>1.5537016</signal_noise_ratio>
         <quality>-1</quality>
      </peak>
      <peak>
         <mass>673.35183</mass>
         <intensity>16.051</intensity>
         <ion_current>22.231543</ion_current>
         <width>0.181</width>
         <signal_noise_ratio>1.5537016</signal_noise_ratio>
         <quality>-1</quality>
      </peak>
      <peak>
         <mass>673.92733</mass>
         <intensity>12.039</intensity>
         <ion_current>18.257617</ion_current>
         <width>0.728</width>
         <signal_noise_ratio>1.1653488</signal_noise_ratio>
         <quality>-1</quality>
      </peak>
      <peak>
         <mass>675.6068</mass>
         <intensity>8.026</intensity>
         <ion_current>12.491204</ion_current>
         <width>0.364</width>
         <signal_noise_ratio>0.77689918</signal_noise_ratio>
         <quality>-1</quality>
      </peak>
      <peak>
         <mass>676.33025</mass>
         <intensity>12.039</intensity>
         <ion_current>20.610587</ion_current>
         <width>0.182</width>
         <signal_noise_ratio>1.1653488</signal_noise_ratio>
         <quality>-1</quality>
      </peak>
      <peak>
         <mass>677.6806</mass>
         <intensity>12.039</intensity>
         <ion_current>18.736807</ion_current>
         <width>0.273</width>
         <signal_noise_ratio>1.1653488</signal_noise_ratio>
         <quality>1</quality>
      </peak>
      <peak>
         <mass>677.899</mass>
         <intensity>8.026</intensity>
         <ion_current>13.740391</ion_current>
         <width>0.182</width>
         <signal_noise_ratio>0.77689918</signal_noise_ratio>
         <quality>-1</quality>
      </peak>
      <peak>
         <mass>678.3358</mass>
         <intensity>16.051</intensity>
         <ion_current>22.830758</ion_current>
         <width>0.182</width>
         <signal_noise_ratio>1.5537016</signal_noise_ratio>
         <quality>-1</quality>
      </peak>
      <peak>
         <mass>679.77399</mass>
         <intensity>16.051</intensity>
         <ion_current>23.547456</ion_current>
         <width>1.001</width>
         <signal_noise_ratio>1.5537016</signal_noise_ratio>
         <quality>-1</quality>
      </peak>
      <peak>
         <mass>680.485</mass>
         <intensity>8.026</intensity>
         <ion_current>12.491204</ion_current>
         <width>0.455</width>
         <signal_noise_ratio>0.77689918</signal_noise_ratio>
         <quality>-1</quality>
      </peak>
      <peak>
         <mass>682.32756</mass>
         <intensity>24.077</intensity>
         <ion_current>37.472057</ion_current>
         <width>0.455</width>
         <signal_noise_ratio>2.3306008</signal_noise_ratio>
         <quality>1</quality>
      </peak>
      <peak>
         <mass>682.939</mass>
         <intensity>12.039</intensity>
         <ion_current>18.736807</ion_current>
         <width>0.727</width>
         <signal_noise_ratio>1.1653488</signal_noise_ratio>
         <quality>-1</quality>
      </peak>
      <peak>
         <mass>683.629</mass>
         <intensity>16.051</intensity>
         <ion_current>24.980853</ion_current>
         <width>0.182</width>
         <signal_noise_ratio>1.5537016</signal_noise_ratio>
         <quality>-1</quality>
      </peak>
      <peak>
         <mass>684.18193</mass>
         <intensity>16.051</intensity>
         <ion_current>24.154831</ion_current>
         <width>0.636</width>
         <signal_noise_ratio>1.5537016</signal_noise_ratio>
         <quality>-1</quality>
      </peak>
      <peak>
         <mass>685.18068</mass>
         <intensity>32.103</intensity>
         <ion_current>46.126851</ion_current>
         <width>0.819</width>
         <signal_noise_ratio>3.1074999</signal_noise_ratio>
         <quality>1</quality>
      </peak>
      <peak>
         <mass>685.63</mass>
         <intensity>12.039</intensity>
         <ion_current>18.736807</ion_current>
         <width>0.182</width>
         <signal_noise_ratio>1.1653488</signal_noise_ratio>
         <quality>-1</quality>
      </peak>
      <peak>
         <mass>687.904</mass>
         <intensity>8.026</intensity>
         <ion_current>13.740391</ion_current>
         <width>0.182</width>
         <signal_noise_ratio>0.77689918</signal_noise_ratio>
         <quality>-1</quality>
      </peak>
      <peak>
         <mass>688.57033</mass>
         <intensity>12.039</intensity>
         <ion_current>17.853572</ion_current>
         <width>0.273</width>
         <signal_noise_ratio>1.1653488</signal_noise_ratio>
         <quality>1</quality>
      </peak>
      <peak>
         <mass>689.359</mass>
         <intensity>16.051</intensity>
         <ion_current>27.479071</ion_current>
         <width>0.182</width>
         <signal_noise_ratio>1.5537016</signal_noise_ratio>
         <quality>-1</quality>
      </peak>
      <peak>
         <mass>690.632</mass>
         <intensity>12.039</intensity>
         <ion_current>20.267854</ion_current>
         <width>0.182</width>
         <signal_noise_ratio>1.1653488</signal_noise_ratio>
         <quality>-1</quality>
      </peak>
      <peak>
         <mass>691.8686</mass>
         <intensity>12.039</intensity>
         <ion_current>20.610587</ion_current>
         <width>0.272</width>
         <signal_noise_ratio>1.1653488</signal_noise_ratio>
         <quality>1</quality>
      </peak>
      <peak>
         <mass>694.28187</mass>
         <intensity>40.128</intensity>
         <ion_current>62.452958</ion_current>
         <width>0.819</width>
         <signal_noise_ratio>3.8843023</signal_noise_ratio>
         <quality>-1</quality>
      </peak>
      <peak>
         <mass>694.83875</mass>
         <intensity>12.039</intensity>
         <ion_current>20.610587</ion_current>
         <width>0.273</width>
         <signal_noise_ratio>1.1653488</signal_noise_ratio>
         <quality>-1</quality>
      </peak>
      <peak>
         <mass>695.37121</mass>
         <intensity>32.103</intensity>
         <ion_current>25.598105</ion_current>
         <width>0.363</width>
         <signal_noise_ratio>3.1074999</signal_noise_ratio>
         <quality>1</quality>
      </peak>
      <peak>
         <mass>697.999</mass>
         <intensity>12.039</intensity>
         <ion_current>18.736807</ion_current>
         <width>0.182</width>
         <signal_noise_ratio>1.1653488</signal_noise_ratio>
         <quality>-1</quality>
      </peak>
      <peak>
         <mass>698.66909</mass>
         <intensity>12.039</intensity>
         <ion_current>18.736807</ion_current>
         <width>0.818</width>
         <signal_noise_ratio>1.1653488</signal_noise_ratio>
         <quality>-1</quality>
      </peak>
      <peak>
         <mass>699.4085</mass>
         <intensity>12.039</intensity>
         <ion_current>18.736807</ion_current>
         <width>0.637</width>
         <signal_noise_ratio>1.1653488</signal_noise_ratio>
         <quality>-1</quality>
      </peak>
   </peak_list>
</pepex3>
