# Supplementary material for: NITPICK: peak identification for mass spectrometry data
Source: BMC Bioinformatics. 2008 Aug 28;9:355. doi: 10.1186/1471-2105-9-355 (PMC2655099; doi:10.1186/1471-2105-9-355)
Supplement: Additional file 4 — A zip-folder containing all pepex results on the simulated data. [file 1471-2105-9-355-S4.zip › pepex_simulation_results/thresh05/SNR5/preSNR5_22_pepex.xml]

<?xml version="1.0" encoding="iso-8859-1"?>
<pepex3>
   <version>3.0.0</version>
   <registered_to>Unregistered</registered_to>
   <parameters>
      <parameter_file>pepex_input.xml</parameter_file>
      <input_data_file>spectrum.data</input_data_file>
      <output_data_file>pepex_output.xml</output_data_file>
      <noise_model>mean_value</noise_model>
      <signal_noise_ratio>.5</signal_noise_ratio>
      <tuning_power>2</tuning_power>
      <tuning>2</tuning>
      <small_omega>1.0</small_omega>
      <big_omega>20</big_omega>
      <peak_finding_model>pepex3</peak_finding_model>
      <supporting_slopes>2</supporting_slopes>
      <peak_fitting_model>centroid</peak_fitting_model>
      <clustering_model>simple</clustering_model>
      <min_cluster_distance>0.8</min_cluster_distance>
      <max_cluster_distance>1.2</max_cluster_distance>
      <no_single_above_mass>1500.0</no_single_above_mass>
      <deisotoping_model>quadratic</deisotoping_model>
      <isotope_distrib_file>/usr/local/piums/kd_0_to_10</isotope_distrib_file>
      <overflow>30000</overflow>
   </parameters>
   <pepex3_status>
      <status>ok</status>
      <message></message>
      <supporting_slopes>2</supporting_slopes>
      <minimum_mass>500</minimum_mass>
      <maximum_mass>700</maximum_mass>
      <small_omega>1</small_omega>
      <big_omega>20</big_omega>
      <peak_masses_with_hydrogen>true</peak_masses_with_hydrogen>
      <date_created>21:58:32, 26 Jul, 2007</date_created>
   </pepex3_status>
   <peak_list>
      <peak>
         <mass>501.4142</mass>
         <intensity>16.013</intensity>
         <ion_current>24.507636</ion_current>
         <width>1.091</width>
         <signal_noise_ratio>2.9389217e-224</signal_noise_ratio>
         <quality>-1</quality>
      </peak>
      <peak>
         <mass>505.093</mass>
         <intensity>8.006</intensity>
         <ion_current>11.139096</ion_current>
         <width>0.182</width>
         <signal_noise_ratio>0.86468439</signal_noise_ratio>
         <quality>-1</quality>
      </peak>
      <peak>
         <mass>505.8405</mass>
         <intensity>24.019</intensity>
         <ion_current>35.317273</ion_current>
         <width>0.364</width>
         <signal_noise_ratio>2.7023135</signal_noise_ratio>
         <quality>1</quality>
      </peak>
      <peak>
         <mass>507.926</mass>
         <intensity>16.013</intensity>
         <ion_current>20.046589</ion_current>
         <width>0.182</width>
         <signal_noise_ratio>1.8352539</signal_noise_ratio>
         <quality>-1</quality>
      </peak>
      <peak>
         <mass>508.68045</mass>
         <intensity>16.013</intensity>
         <ion_current>24.507636</ion_current>
         <width>0.455</width>
         <signal_noise_ratio>1.8352539</signal_noise_ratio>
         <quality>-1</quality>
      </peak>
      <peak>
         <mass>509.368</mass>
         <intensity>12.01</intensity>
         <ion_current>16.710035</ion_current>
         <width>0.182</width>
         <signal_noise_ratio>1.3764691</signal_noise_ratio>
         <quality>-1</quality>
      </peak>
      <peak>
         <mass>512.02033</mass>
         <intensity>12.01</intensity>
         <ion_current>18.38111</ion_current>
         <width>0.181</width>
         <signal_noise_ratio>1.4237903</signal_noise_ratio>
         <quality>-1</quality>
      </peak>
      <peak>
         <mass>512.733</mass>
         <intensity>8.006</intensity>
         <ion_current>12.253053</ion_current>
         <width>0.182</width>
         <signal_noise_ratio>0.94911447</signal_noise_ratio>
         <quality>-1</quality>
      </peak>
      <peak>
         <mass>515.46808</mass>
         <intensity>12.01</intensity>
         <ion_current>16.710048</ion_current>
         <width>1.182</width>
         <signal_noise_ratio>1.4006386</signal_noise_ratio>
         <quality>-1</quality>
      </peak>
      <peak>
         <mass>516.293</mass>
         <intensity>12.01</intensity>
         <ion_current>11.971804</ion_current>
         <width>0.364</width>
         <signal_noise_ratio>1.4027307</signal_noise_ratio>
         <quality>-1</quality>
      </peak>
      <peak>
         <mass>517.62125</mass>
         <intensity>8.006</intensity>
         <ion_current>12.253053</ion_current>
         <width>0.364</width>
         <signal_noise_ratio>0.93529916</signal_noise_ratio>
         <quality>-1</quality>
      </peak>
      <peak>
         <mass>518.08384</mass>
         <intensity>12.01</intensity>
         <ion_current>16.710048</ion_current>
         <width>0.364</width>
         <signal_noise_ratio>1.4030656</signal_noise_ratio>
         <quality>-1</quality>
      </peak>
      <peak>
         <mass>518.918</mass>
         <intensity>12.01</intensity>
         <ion_current>11.971804</ion_current>
         <width>0.182</width>
         <signal_noise_ratio>1.4030656</signal_noise_ratio>
         <quality>-1</quality>
      </peak>
      <peak>
         <mass>521.22538</mass>
         <intensity>16.013</intensity>
         <ion_current>24.507636</ion_current>
         <width>0.636</width>
         <signal_noise_ratio>1.6730257</signal_noise_ratio>
         <quality>-1</quality>
      </peak>
      <peak>
         <mass>523.23763</mass>
         <intensity>12.01</intensity>
         <ion_current>14.990178</ion_current>
         <width>0.818</width>
         <signal_noise_ratio>1.2547954</signal_noise_ratio>
         <quality>-1</quality>
      </peak>
      <peak>
         <mass>524.284</mass>
         <intensity>16.013</intensity>
         <ion_current>20.615631</ion_current>
         <width>0.182</width>
         <signal_noise_ratio>1.6366856</signal_noise_ratio>
         <quality>-1</quality>
      </peak>
      <peak>
         <mass>524.648</mass>
         <intensity>12.01</intensity>
         <ion_current>16.710035</ion_current>
         <width>0.182</width>
         <signal_noise_ratio>1.2275398</signal_noise_ratio>
         <quality>-1</quality>
      </peak>
      <peak>
         <mass>526.68608</mass>
         <intensity>20.016</intensity>
         <ion_current>29.353701</ion_current>
         <width>0.454</width>
         <signal_noise_ratio>2.0458315</signal_noise_ratio>
         <quality>1</quality>
      </peak>
      <peak>
         <mass>527.116</mass>
         <intensity>16.013</intensity>
         <ion_current>24.133731</ion_current>
         <width>0.182</width>
         <signal_noise_ratio>1.6730257</signal_noise_ratio>
         <quality>-1</quality>
      </peak>
      <peak>
         <mass>529.468</mass>
         <intensity>8.006</intensity>
         <ion_current>11.453262</ion_current>
         <width>0.182</width>
         <signal_noise_ratio>0.81386809</signal_noise_ratio>
         <quality>-1</quality>
      </peak>
      <peak>
         <mass>531.35778</mass>
         <intensity>8.006</intensity>
         <ion_current>11.453262</ion_current>
         <width>0.546</width>
         <signal_noise_ratio>0.79443942</signal_noise_ratio>
         <quality>-1</quality>
      </peak>
      <peak>
         <mass>531.833</mass>
         <intensity>12.01</intensity>
         <ion_current>17.181323</ion_current>
         <width>0.182</width>
         <signal_noise_ratio>1.2267304</signal_noise_ratio>
         <quality>-1</quality>
      </peak>
      <peak>
         <mass>533.63683</mass>
         <intensity>12.01</intensity>
         <ion_current>17.181323</ion_current>
         <width>0.364</width>
         <signal_noise_ratio>1.2541797</signal_noise_ratio>
         <quality>1</quality>
      </peak>
      <peak>
         <mass>533.961</mass>
         <intensity>12.01</intensity>
         <ion_current>18.899532</ion_current>
         <width>0.272</width>
         <signal_noise_ratio>1.2541797</signal_noise_ratio>
         <quality>-1</quality>
      </peak>
      <peak>
         <mass>535.8115</mass>
         <intensity>12.01</intensity>
         <ion_current>17.181323</ion_current>
         <width>0.181</width>
         <signal_noise_ratio>1.2749853</signal_noise_ratio>
         <quality>-1</quality>
      </peak>
      <peak>
         <mass>537.39974</mass>
         <intensity>20.016</intensity>
         <ion_current>31.377155</ion_current>
         <width>1.091</width>
         <signal_noise_ratio>2.1340465</signal_noise_ratio>
         <quality>-1</quality>
      </peak>
      <peak>
         <mass>537.91083</mass>
         <intensity>12.01</intensity>
         <ion_current>17.181323</ion_current>
         <width>0.273</width>
         <signal_noise_ratio>1.2804705</signal_noise_ratio>
         <quality>-1</quality>
      </peak>
      <peak>
         <mass>539.16967</mass>
         <intensity>8.006</intensity>
         <ion_current>11.453262</ion_current>
         <width>0.182</width>
         <signal_noise_ratio>0.83605016</signal_noise_ratio>
         <quality>-1</quality>
      </peak>
      <peak>
         <mass>540.32513</mass>
         <intensity>12.01</intensity>
         <ion_current>18.899532</ion_current>
         <width>0.637</width>
         <signal_noise_ratio>1.2209038</signal_noise_ratio>
         <quality>-1</quality>
      </peak>
      <peak>
         <mass>543.07259</mass>
         <intensity>12.01</intensity>
         <ion_current>16.75603</ion_current>
         <width>0.909</width>
         <signal_noise_ratio>1.1917584</signal_noise_ratio>
         <quality>-1</quality>
      </peak>
      <peak>
         <mass>543.6378</mass>
         <intensity>20.016</intensity>
         <ion_current>31.498172</ion_current>
         <width>0.273</width>
         <signal_noise_ratio>1.9861978</signal_noise_ratio>
         <quality>1</quality>
      </peak>
      <peak>
         <mass>543.98967</mass>
         <intensity>16.013</intensity>
         <ion_current>19.65767</ion_current>
         <width>0.273</width>
         <signal_noise_ratio>1.5889781</signal_noise_ratio>
         <quality>1</quality>
      </peak>
      <peak>
         <mass>546.40017</mass>
         <intensity>12.01</intensity>
         <ion_current>17.181323</ion_current>
         <width>0.182</width>
         <signal_noise_ratio>1.2140271</signal_noise_ratio>
         <quality>-1</quality>
      </peak>
      <peak>
         <mass>547.931</mass>
         <intensity>12.01</intensity>
         <ion_current>18.899532</ion_current>
         <width>0.182</width>
         <signal_noise_ratio>1.248779</signal_noise_ratio>
         <quality>-1</quality>
      </peak>
      <peak>
         <mass>548.256</mass>
         <intensity>12.01</intensity>
         <ion_current>18.899532</ion_current>
         <width>0.273</width>
         <signal_noise_ratio>1.248779</signal_noise_ratio>
         <quality>1</quality>
      </peak>
      <peak>
         <mass>548.64</mass>
         <intensity>16.013</intensity>
         <ion_current>22.907954</ion_current>
         <width>0.181</width>
         <signal_noise_ratio>1.6566978</signal_noise_ratio>
         <quality>-1</quality>
      </peak>
      <peak>
         <mass>549.841</mass>
         <intensity>16.013</intensity>
         <ion_current>24.423096</ion_current>
         <width>0.819</width>
         <signal_noise_ratio>1.6566978</signal_noise_ratio>
         <quality>1</quality>
      </peak>
      <peak>
         <mass>552.24443</mass>
         <intensity>12</intensity>
         <ion_current>17.167047</ion_current>
         <width>0.454</width>
         <signal_noise_ratio>1.2049117</signal_noise_ratio>
         <quality>1</quality>
      </peak>
      <peak>
         <mass>552.78133</mass>
         <intensity>7.996</intensity>
         <ion_current>12.582903</ion_current>
         <width>0.273</width>
         <signal_noise_ratio>0.80287281</signal_noise_ratio>
         <quality>-1</quality>
      </peak>
      <peak>
         <mass>553.28046</mass>
         <intensity>20.006</intensity>
         <ion_current>23.271936</ion_current>
         <width>0.455</width>
         <signal_noise_ratio>2.0099892</signal_noise_ratio>
         <quality>-1</quality>
      </peak>
      <peak>
         <mass>555.4891</mass>
         <intensity>7.996</intensity>
         <ion_current>11.438956</ion_current>
         <width>0.637</width>
         <signal_noise_ratio>0.80428108</signal_noise_ratio>
         <quality>-1</quality>
      </peak>
      <peak>
         <mass>557.80319</mass>
         <intensity>12</intensity>
         <ion_current>18.883796</ion_current>
         <width>0.636</width>
         <signal_noise_ratio>1.2083623</signal_noise_ratio>
         <quality>-1</quality>
      </peak>
      <peak>
         <mass>558.4628</mass>
         <intensity>20.006</intensity>
         <ion_current>31.482435</ion_current>
         <width>0.273</width>
         <signal_noise_ratio>2.015767</signal_noise_ratio>
         <quality>1</quality>
      </peak>
      <peak>
         <mass>560.755</mass>
         <intensity>7.996</intensity>
         <ion_current>12.582903</ion_current>
         <width>0.182</width>
         <signal_noise_ratio>0.80647499</signal_noise_ratio>
         <quality>-1</quality>
      </peak>
      <peak>
         <mass>561.30891</mass>
         <intensity>7.996</intensity>
         <ion_current>11.438956</ion_current>
         <width>0.727</width>
         <signal_noise_ratio>0.80647499</signal_noise_ratio>
         <quality>-1</quality>
      </peak>
      <peak>
         <mass>562.054</mass>
         <intensity>7.996</intensity>
         <ion_current>11.438956</ion_current>
         <width>0.455</width>
         <signal_noise_ratio>0.80647499</signal_noise_ratio>
         <quality>-1</quality>
      </peak>
      <peak>
         <mass>562.613</mass>
         <intensity>12</intensity>
         <ion_current>16.238211</ion_current>
         <width>0.546</width>
         <signal_noise_ratio>1.2103176</signal_noise_ratio>
         <quality>-1</quality>
      </peak>
      <peak>
         <mass>563.73325</mass>
         <intensity>12</intensity>
         <ion_current>11.963659</ion_current>
         <width>0.182</width>
         <signal_noise_ratio>1.2122986</signal_noise_ratio>
         <quality>-1</quality>
      </peak>
      <peak>
         <mass>564.939</mass>
         <intensity>12</intensity>
         <ion_current>17.167017</ion_current>
         <width>0.364</width>
         <signal_noise_ratio>1.2128522</signal_noise_ratio>
         <quality>1</quality>
      </peak>
      <peak>
         <mass>565.419</mass>
         <intensity>12</intensity>
         <ion_current>18.803528</ion_current>
         <width>0.273</width>
         <signal_noise_ratio>1.2128522</signal_noise_ratio>
         <quality>-1</quality>
      </peak>
      <peak>
         <mass>566.76937</mass>
         <intensity>12</intensity>
         <ion_current>17.167017</ion_current>
         <width>0.454</width>
         <signal_noise_ratio>1.2136021</signal_noise_ratio>
         <quality>-1</quality>
      </peak>
      <peak>
         <mass>567.37125</mass>
         <intensity>12</intensity>
         <ion_current>18.883796</ion_current>
         <width>0.182</width>
         <signal_noise_ratio>1.2141927</signal_noise_ratio>
         <quality>-1</quality>
      </peak>
      <peak>
         <mass>568.59975</mass>
         <intensity>12</intensity>
         <ion_current>17.167017</ion_current>
         <width>0.273</width>
         <signal_noise_ratio>1.2147985</signal_noise_ratio>
         <quality>-1</quality>
      </peak>
      <peak>
         <mass>568.95011</mass>
         <intensity>20.006</intensity>
         <ion_current>29.336598</ion_current>
         <width>0.454</width>
         <signal_noise_ratio>2.0252716</signal_noise_ratio>
         <quality>1</quality>
      </peak>
      <peak>
         <mass>570.5414</mass>
         <intensity>16.003</intensity>
         <ion_current>22.893648</ion_current>
         <width>0.545</width>
         <signal_noise_ratio>1.6206621</signal_noise_ratio>
         <quality>-1</quality>
      </peak>
      <peak>
         <mass>572.36306</mass>
         <intensity>12</intensity>
         <ion_current>17.167017</ion_current>
         <width>1.182</width>
         <signal_noise_ratio>1.2168586</signal_noise_ratio>
         <quality>-1</quality>
      </peak>
      <peak>
         <mass>574.20178</mass>
         <intensity>80.054</intensity>
         <ion_current>110.89302</ion_current>
         <width>0.727</width>
         <signal_noise_ratio>8.1376707</signal_noise_ratio>
         <quality>1</quality>
      </peak>
      <peak>
         <mass>574.67</mass>
         <intensity>12</intensity>
         <ion_current>17.167017</ion_current>
         <width>0.182</width>
         <signal_noise_ratio>1.2211743</signal_noise_ratio>
         <quality>-1</quality>
      </peak>
      <peak>
         <mass>576.1164</mass>
         <intensity>16.003</intensity>
         <ion_current>25.897908</ion_current>
         <width>0.636</width>
         <signal_noise_ratio>1.6300598</signal_noise_ratio>
         <quality>-1</quality>
      </peak>
      <peak>
         <mass>578.79609</mass>
         <intensity>7.996</intensity>
         <ion_current>11.763634</ion_current>
         <width>0.637</width>
         <signal_noise_ratio>0.81546858</signal_noise_ratio>
         <quality>-1</quality>
      </peak>
      <peak>
         <mass>580.12716</mass>
         <intensity>32.016</intensity>
         <ion_current>48.647481</ion_current>
         <width>0.727</width>
         <signal_noise_ratio>3.2702329</signal_noise_ratio>
         <quality>1</quality>
      </peak>
      <peak>
         <mass>583.32016</mass>
         <intensity>28.012</intensity>
         <ion_current>41.038375</ion_current>
         <width>1.182</width>
         <signal_noise_ratio>2.880347</signal_noise_ratio>
         <quality>-1</quality>
      </peak>
      <peak>
         <mass>584.22</mass>
         <intensity>24.009</intensity>
         <ion_current>23.477274</ion_current>
         <width>0.455</width>
         <signal_noise_ratio>2.473603</signal_noise_ratio>
         <quality>-1</quality>
      </peak>
      <peak>
         <mass>584.87217</mass>
         <intensity>12</intensity>
         <ion_current>17.654278</ion_current>
         <width>0.182</width>
         <signal_noise_ratio>1.2387391</signal_noise_ratio>
         <quality>-1</quality>
      </peak>
      <peak>
         <mass>586.0845</mass>
         <intensity>12</intensity>
         <ion_current>17.07417</ion_current>
         <width>0.273</width>
         <signal_noise_ratio>1.2411498</signal_noise_ratio>
         <quality>-1</quality>
      </peak>
      <peak>
         <mass>586.60017</mass>
         <intensity>12</intensity>
         <ion_current>17.654278</ion_current>
         <width>0.182</width>
         <signal_noise_ratio>1.2411498</signal_noise_ratio>
         <quality>-1</quality>
      </peak>
      <peak>
         <mass>587.83124</mass>
         <intensity>24.009</intensity>
         <ion_current>33.827241</ion_current>
         <width>0.819</width>
         <signal_noise_ratio>2.4875816</signal_noise_ratio>
         <quality>-1</quality>
      </peak>
      <peak>
         <mass>589.04025</mass>
         <intensity>7.996</intensity>
         <ion_current>12.940053</ion_current>
         <width>0.272</width>
         <signal_noise_ratio>0.8312733</signal_noise_ratio>
         <quality>-1</quality>
      </peak>
      <peak>
         <mass>590.769</mass>
         <intensity>20.006</intensity>
         <ion_current>29.830354</ion_current>
         <width>0.181</width>
         <signal_noise_ratio>2.0837595</signal_noise_ratio>
         <quality>-1</quality>
      </peak>
      <peak>
         <mass>591.132</mass>
         <intensity>12</intensity>
         <ion_current>18.38986</ion_current>
         <width>0.182</width>
         <signal_noise_ratio>1.2525609</signal_noise_ratio>
         <quality>-1</quality>
      </peak>
      <peak>
         <mass>591.43533</mass>
         <intensity>7.996</intensity>
         <ion_current>11.763634</ion_current>
         <width>0.273</width>
         <signal_noise_ratio>0.83462306</signal_noise_ratio>
         <quality>-1</quality>
      </peak>
      <peak>
         <mass>592.91828</mass>
         <intensity>12</intensity>
         <ion_current>18.764126</ion_current>
         <width>1.091</width>
         <signal_noise_ratio>1.2554059</signal_noise_ratio>
         <quality>-1</quality>
      </peak>
      <peak>
         <mass>594.24895</mass>
         <intensity>52.032</intensity>
         <ion_current>78.578618</ion_current>
         <width>0.273</width>
         <signal_noise_ratio>5.4530163</signal_noise_ratio>
         <quality>-1</quality>
      </peak>
      <peak>
         <mass>594.8246</mass>
         <intensity>12</intensity>
         <ion_current>17.870422</ion_current>
         <width>0.273</width>
         <signal_noise_ratio>1.2576144</signal_noise_ratio>
         <quality>1</quality>
      </peak>
      <peak>
         <mass>597.824</mass>
         <intensity>12</intensity>
         <ion_current>19.412459</ion_current>
         <width>0.273</width>
         <signal_noise_ratio>1.2635968</signal_noise_ratio>
         <quality>1</quality>
      </peak>
      <peak>
         <mass>598.60517</mass>
         <intensity>12</intensity>
         <ion_current>19.412455</ion_current>
         <width>0.182</width>
         <signal_noise_ratio>1.2635968</signal_noise_ratio>
         <quality>-1</quality>
      </peak>
      <peak>
         <mass>599.93225</mass>
         <intensity>12</intensity>
         <ion_current>16.026246</ion_current>
         <width>0.181</width>
         <signal_noise_ratio>1.266393</signal_noise_ratio>
         <quality>-1</quality>
      </peak>
      <peak>
         <mass>600.318</mass>
         <intensity>24.009</intensity>
         <ion_current>38.841702</ion_current>
         <width>0.182</width>
         <signal_noise_ratio>2.5337358</signal_noise_ratio>
         <quality>-1</quality>
      </peak>
      <peak>
         <mass>600.80551</mass>
         <intensity>16.003</intensity>
         <ion_current>17.883638</ion_current>
         <width>0.819</width>
         <signal_noise_ratio>1.6888406</signal_noise_ratio>
         <quality>-1</quality>
      </peak>
      <peak>
         <mass>602.1643</mass>
         <intensity>12</intensity>
         <ion_current>17.429203</ion_current>
         <width>0.455</width>
         <signal_noise_ratio>1.2638464</signal_noise_ratio>
         <quality>-1</quality>
      </peak>
      <peak>
         <mass>603.23911</mass>
         <intensity>20.006</intensity>
         <ion_current>26.037496</ion_current>
         <width>0.364</width>
         <signal_noise_ratio>2.1056015</signal_noise_ratio>
         <quality>-1</quality>
      </peak>
      <peak>
         <mass>603.79445</mass>
         <intensity>12</intensity>
         <ion_current>19.41979</ion_current>
         <width>0.545</width>
         <signal_noise_ratio>1.262982</signal_noise_ratio>
         <quality>-1</quality>
      </peak>
      <peak>
         <mass>606.906</mass>
         <intensity>16.003</intensity>
         <ion_current>24.46882</ion_current>
         <width>0.273</width>
         <signal_noise_ratio>1.6839949</signal_noise_ratio>
         <quality>-1</quality>
      </peak>
      <peak>
         <mass>609.38932</mass>
         <intensity>12</intensity>
         <ion_current>19.412455</ion_current>
         <width>1.182</width>
         <signal_noise_ratio>1.2641953</signal_noise_ratio>
         <quality>-1</quality>
      </peak>
      <peak>
         <mass>610.98557</mass>
         <intensity>7.996</intensity>
         <ion_current>11.763634</ion_current>
         <width>0.545</width>
         <signal_noise_ratio>0.84309889</signal_noise_ratio>
         <quality>-1</quality>
      </peak>
      <peak>
         <mass>612.3604</mass>
         <intensity>7.996</intensity>
         <ion_current>12.940053</ion_current>
         <width>0.364</width>
         <signal_noise_ratio>0.84358663</signal_noise_ratio>
         <quality>-1</quality>
      </peak>
      <peak>
         <mass>613.8518</mass>
         <intensity>7.996</intensity>
         <ion_current>11.763634</ion_current>
         <width>0.364</width>
         <signal_noise_ratio>0.84386425</signal_noise_ratio>
         <quality>-1</quality>
      </peak>
      <peak>
         <mass>615.6435</mass>
         <intensity>7.996</intensity>
         <ion_current>11.763634</ion_current>
         <width>0.273</width>
         <signal_noise_ratio>0.84418733</signal_noise_ratio>
         <quality>-1</quality>
      </peak>
      <peak>
         <mass>616.2168</mass>
         <intensity>16.003</intensity>
         <ion_current>23.543451</ion_current>
         <width>0.818</width>
         <signal_noise_ratio>1.689536</signal_noise_ratio>
         <quality>-1</quality>
      </peak>
      <peak>
         <mass>617.417</mass>
         <intensity>12</intensity>
         <ion_current>19.412462</ion_current>
         <width>1.001</width>
         <signal_noise_ratio>1.2679301</signal_noise_ratio>
         <quality>-1</quality>
      </peak>
      <peak>
         <mass>617.97817</mass>
         <intensity>12</intensity>
         <ion_current>17.654278</ion_current>
         <width>0.182</width>
         <signal_noise_ratio>1.2690741</signal_noise_ratio>
         <quality>-1</quality>
      </peak>
      <peak>
         <mass>619.74922</mass>
         <intensity>16.003</intensity>
         <ion_current>21.915393</ion_current>
         <width>1.091</width>
         <signal_noise_ratio>1.6944917</signal_noise_ratio>
         <quality>-1</quality>
      </peak>
      <peak>
         <mass>621.055</mass>
         <intensity>12</intensity>
         <ion_current>19.41979</ion_current>
         <width>0.182</width>
         <signal_noise_ratio>1.2723744</signal_noise_ratio>
         <quality>-1</quality>
      </peak>
      <peak>
         <mass>621.27836</mass>
         <intensity>20.006</intensity>
         <ion_current>32.376026</ion_current>
         <width>0.273</width>
         <signal_noise_ratio>2.1212602</signal_noise_ratio>
         <quality>-1</quality>
      </peak>
      <peak>
         <mass>622.692</mass>
         <intensity>7.996</intensity>
         <ion_current>11.763634</ion_current>
         <width>0.182</width>
         <signal_noise_ratio>0.84857664</signal_noise_ratio>
         <quality>-1</quality>
      </peak>
      <peak>
         <mass>624.2744</mass>
         <intensity>12</intensity>
         <ion_current>17.252678</ion_current>
         <width>0.273</width>
         <signal_noise_ratio>1.2750469</signal_noise_ratio>
         <quality>-1</quality>
      </peak>
      <peak>
         <mass>624.966</mass>
         <intensity>7.996</intensity>
         <ion_current>11.763634</ion_current>
         <width>0.182</width>
         <signal_noise_ratio>0.85174887</signal_noise_ratio>
         <quality>-1</quality>
      </peak>
      <peak>
         <mass>625.54192</mass>
         <intensity>16.003</intensity>
         <ion_current>25.897908</ion_current>
         <width>0.545</width>
         <signal_noise_ratio>1.7046695</signal_noise_ratio>
         <quality>-1</quality>
      </peak>
      <peak>
         <mass>627.08075</mass>
         <intensity>12</intensity>
         <ion_current>19.964869</ion_current>
         <width>0.273</width>
         <signal_noise_ratio>1.2818746</signal_noise_ratio>
         <quality>-1</quality>
      </peak>
      <peak>
         <mass>627.81533</mass>
         <intensity>7.996</intensity>
         <ion_current>13.338934</ion_current>
         <width>0.273</width>
         <signal_noise_ratio>0.85415575</signal_noise_ratio>
         <quality>-1</quality>
      </peak>
      <peak>
         <mass>628.373</mass>
         <intensity>36.019</intensity>
         <ion_current>54.642711</ion_current>
         <width>0.364</width>
         <signal_noise_ratio>3.8476533</signal_noise_ratio>
         <quality>-1</quality>
      </peak>
      <peak>
         <mass>630.8052</mass>
         <intensity>12</intensity>
         <ion_current>18.198472</ion_current>
         <width>0.546</width>
         <signal_noise_ratio>1.2863925</signal_noise_ratio>
         <quality>-1</quality>
      </peak>
      <peak>
         <mass>632.7516</mass>
         <intensity>12</intensity>
         <ion_current>20.018411</ion_current>
         <width>0.364</width>
         <signal_noise_ratio>1.2909849</signal_noise_ratio>
         <quality>-1</quality>
      </peak>
      <peak>
         <mass>634.243</mass>
         <intensity>32.016</intensity>
         <ion_current>53.40912</ion_current>
         <width>0.182</width>
         <signal_noise_ratio>3.4480424</signal_noise_ratio>
         <quality>-1</quality>
      </peak>
      <peak>
         <mass>635.7162</mass>
         <intensity>7.996</intensity>
         <ion_current>12.126248</ion_current>
         <width>0.455</width>
         <signal_noise_ratio>0.8623944</signal_noise_ratio>
         <quality>-1</quality>
      </peak>
      <peak>
         <mass>636.28536</mass>
         <intensity>24.009</intensity>
         <ion_current>34.087786</ion_current>
         <width>0.273</width>
         <signal_noise_ratio>2.5894481</signal_noise_ratio>
         <quality>-1</quality>
      </peak>
      <peak>
         <mass>637.72175</mass>
         <intensity>12</intensity>
         <ion_current>18.198472</ion_current>
         <width>0.273</width>
         <signal_noise_ratio>1.2999451</signal_noise_ratio>
         <quality>-1</quality>
      </peak>
      <peak>
         <mass>640.35035</mass>
         <intensity>44.025</intensity>
         <ion_current>66.73089</ion_current>
         <width>0.545</width>
         <signal_noise_ratio>4.7847028</signal_noise_ratio>
         <quality>-1</quality>
      </peak>
      <peak>
         <mass>640.8638</mass>
         <intensity>16.003</intensity>
         <ion_current>26.696219</ion_current>
         <width>0.182</width>
         <signal_noise_ratio>1.7432525</signal_noise_ratio>
         <quality>-1</quality>
      </peak>
      <peak>
         <mass>642.36574</mass>
         <intensity>44.025</intensity>
         <ion_current>60.759317</ion_current>
         <width>0.273</width>
         <signal_noise_ratio>4.8069522</signal_noise_ratio>
         <quality>-1</quality>
      </peak>
      <peak>
         <mass>643.303</mass>
         <intensity>36.019</intensity>
         <ion_current>29.799825</ion_current>
         <width>0.273</width>
         <signal_noise_ratio>3.9424929</signal_noise_ratio>
         <quality>1</quality>
      </peak>
      <peak>
         <mass>643.689</mass>
         <intensity>16.003</intensity>
         <ion_current>26.696219</ion_current>
         <width>0.364</width>
         <signal_noise_ratio>1.7516231</signal_noise_ratio>
         <quality>1</quality>
      </peak>
      <peak>
         <mass>646.066</mass>
         <intensity>20.006</intensity>
         <ion_current>30.30861</ion_current>
         <width>0.182</width>
         <signal_noise_ratio>2.1951843</signal_noise_ratio>
         <quality>-1</quality>
      </peak>
      <peak>
         <mass>647.62073</mass>
         <intensity>12</intensity>
         <ion_current>20.018411</ion_current>
         <width>0.818</width>
         <signal_noise_ratio>1.3254954</signal_noise_ratio>
         <quality>1</quality>
      </peak>
      <peak>
         <mass>648.9315</mass>
         <intensity>7.996</intensity>
         <ion_current>12.126248</ion_current>
         <width>0.273</width>
         <signal_noise_ratio>0.88496011</signal_noise_ratio>
         <quality>-1</quality>
      </peak>
      <peak>
         <mass>649.37336</mass>
         <intensity>16.003</intensity>
         <ion_current>24.269178</ion_current>
         <width>0.636</width>
         <signal_noise_ratio>1.7711377</signal_noise_ratio>
         <quality>1</quality>
      </peak>
      <peak>
         <mass>650.9325</mass>
         <intensity>8.006</intensity>
         <ion_current>12.141414</ion_current>
         <width>0.273</width>
         <signal_noise_ratio>0.74389181</signal_noise_ratio>
         <quality>-1</quality>
      </peak>
      <peak>
         <mass>651.16</mass>
         <intensity>8.006</intensity>
         <ion_current>12.141414</ion_current>
         <width>0.182</width>
         <signal_noise_ratio>0.74389181</signal_noise_ratio>
         <quality>-1</quality>
      </peak>
      <peak>
         <mass>651.705</mass>
         <intensity>12.01</intensity>
         <ion_current>18.213667</ion_current>
         <width>0.182</width>
         <signal_noise_ratio>1.1642759</signal_noise_ratio>
         <quality>-1</quality>
      </peak>
      <peak>
         <mass>652.65482</mass>
         <intensity>16.013</intensity>
         <ion_current>17.63731</ion_current>
         <width>1.001</width>
         <signal_noise_ratio>1.5523356</signal_noise_ratio>
         <quality>-1</quality>
      </peak>
      <peak>
         <mass>653.34807</mass>
         <intensity>48.038</intensity>
         <ion_current>70.612525</ion_current>
         <width>0.182</width>
         <signal_noise_ratio>4.7979465</signal_noise_ratio>
         <quality>-1</quality>
      </peak>
      <peak>
         <mass>653.9985</mass>
         <intensity>16.013</intensity>
         <ion_current>25.201583</ion_current>
         <width>0.819</width>
         <signal_noise_ratio>1.6047918</signal_noise_ratio>
         <quality>-1</quality>
      </peak>
      <peak>
         <mass>655.993</mass>
         <intensity>12.01</intensity>
         <ion_current>18.646951</ion_current>
         <width>0.364</width>
         <signal_noise_ratio>1.2036189</signal_noise_ratio>
         <quality>-1</quality>
      </peak>
      <peak>
         <mass>657.344</mass>
         <intensity>8.006</intensity>
         <ion_current>13.355616</ion_current>
         <width>0.182</width>
         <signal_noise_ratio>0.84407161</signal_noise_ratio>
         <quality>-1</quality>
      </peak>
      <peak>
         <mass>659.32478</mass>
         <intensity>12.01</intensity>
         <ion_current>16.974658</ion_current>
         <width>0.637</width>
         <signal_noise_ratio>1.2662128</signal_noise_ratio>
         <quality>-1</quality>
      </peak>
      <peak>
         <mass>660.099</mass>
         <intensity>12.01</intensity>
         <ion_current>19.983136</ion_current>
         <width>0.819</width>
         <signal_noise_ratio>1.2662128</signal_noise_ratio>
         <quality>-1</quality>
      </peak>
      <peak>
         <mass>660.64833</mass>
         <intensity>8.006</intensity>
         <ion_current>12.141414</ion_current>
         <width>0.272</width>
         <signal_noise_ratio>0.84407161</signal_noise_ratio>
         <quality>-1</quality>
      </peak>
      <peak>
         <mass>661.86167</mass>
         <intensity>8.006</intensity>
         <ion_current>12.141414</ion_current>
         <width>0.182</width>
         <signal_noise_ratio>0.84407161</signal_noise_ratio>
         <quality>-1</quality>
      </peak>
      <peak>
         <mass>663.49</mass>
         <intensity>12.01</intensity>
         <ion_current>19.983136</ion_current>
         <width>0.273</width>
         <signal_noise_ratio>1.2662128</signal_noise_ratio>
         <quality>1</quality>
      </peak>
      <peak>
         <mass>663.99917</mass>
         <intensity>12.01</intensity>
         <ion_current>18.213637</ion_current>
         <width>0.364</width>
         <signal_noise_ratio>1.2662128</signal_noise_ratio>
         <quality>-1</quality>
      </peak>
      <peak>
         <mass>665.22667</mass>
         <intensity>8.006</intensity>
         <ion_current>12.141414</ion_current>
         <width>0.182</width>
         <signal_noise_ratio>0.84407161</signal_noise_ratio>
         <quality>-1</quality>
      </peak>
      <peak>
         <mass>665.91018</mass>
         <intensity>8.006</intensity>
         <ion_current>12.141414</ion_current>
         <width>0.818</width>
         <signal_noise_ratio>0.84407161</signal_noise_ratio>
         <quality>-1</quality>
      </peak>
      <peak>
         <mass>667.251</mass>
         <intensity>12.01</intensity>
         <ion_current>18.213637</ion_current>
         <width>0.637</width>
         <signal_noise_ratio>1.2662128</signal_noise_ratio>
         <quality>-1</quality>
      </peak>
      <peak>
         <mass>668.55701</mass>
         <intensity>12.01</intensity>
         <ion_current>17.816669</ion_current>
         <width>1.183</width>
         <signal_noise_ratio>1.2662128</signal_noise_ratio>
         <quality>-1</quality>
      </peak>
      <peak>
         <mass>669.43089</mass>
         <intensity>32.026</intensity>
         <ion_current>45.041224</ion_current>
         <width>0.182</width>
         <signal_noise_ratio>3.3764973</signal_noise_ratio>
         <quality>-1</quality>
      </peak>
      <peak>
         <mass>669.986</mass>
         <intensity>8.006</intensity>
         <ion_current>12.141414</ion_current>
         <width>0.182</width>
         <signal_noise_ratio>0.84407161</signal_noise_ratio>
         <quality>-1</quality>
      </peak>
      <peak>
         <mass>672.96879</mass>
         <intensity>20.016</intensity>
         <ion_current>30.355051</ion_current>
         <width>1.182</width>
         <signal_noise_ratio>2.1102844</signal_noise_ratio>
         <quality>-1</quality>
      </peak>
      <peak>
         <mass>674.3325</mass>
         <intensity>44.035</intensity>
         <ion_current>66.780808</ion_current>
         <width>0.273</width>
         <signal_noise_ratio>4.6426047</signal_noise_ratio>
         <quality>1</quality>
      </peak>
      <peak>
         <mass>674.534</mass>
         <intensity>20.016</intensity>
         <ion_current>33.390709</ion_current>
         <width>0.182</width>
         <signal_noise_ratio>2.1102844</signal_noise_ratio>
         <quality>-1</quality>
      </peak>
      <peak>
         <mass>674.91317</mass>
         <intensity>20.016</intensity>
         <ion_current>32.47233</ion_current>
         <width>0.273</width>
         <signal_noise_ratio>2.1102844</signal_noise_ratio>
         <quality>-1</quality>
      </peak>
      <peak>
         <mass>676.91025</mass>
         <intensity>12.01</intensity>
         <ion_current>19.125575</ion_current>
         <width>0.363</width>
         <signal_noise_ratio>1.2662128</signal_noise_ratio>
         <quality>-1</quality>
      </peak>
      <peak>
         <mass>678.47534</mass>
         <intensity>12.01</intensity>
         <ion_current>20.56094</ion_current>
         <width>0.637</width>
         <signal_noise_ratio>1.2662128</signal_noise_ratio>
         <quality>-1</quality>
      </peak>
      <peak>
         <mass>679.24025</mass>
         <intensity>12.01</intensity>
         <ion_current>18.691673</ion_current>
         <width>0.182</width>
         <signal_noise_ratio>1.2662128</signal_noise_ratio>
         <quality>-1</quality>
      </peak>
      <peak>
         <mass>679.718</mass>
         <intensity>12.01</intensity>
         <ion_current>18.691673</ion_current>
         <width>0.182</width>
         <signal_noise_ratio>1.2662128</signal_noise_ratio>
         <quality>-1</quality>
      </peak>
      <peak>
         <mass>679.952</mass>
         <intensity>12.01</intensity>
         <ion_current>20.183194</ion_current>
         <width>0.273</width>
         <signal_noise_ratio>1.2662128</signal_noise_ratio>
         <quality>1</quality>
      </peak>
      <peak>
         <mass>682.02451</mass>
         <intensity>16.013</intensity>
         <ion_current>27.414016</ion_current>
         <width>0.728</width>
         <signal_noise_ratio>1.6882486</signal_noise_ratio>
         <quality>1</quality>
      </peak>
      <peak>
         <mass>682.62817</mass>
         <intensity>16.013</intensity>
         <ion_current>24.921712</ion_current>
         <width>0.181</width>
         <signal_noise_ratio>1.6882486</signal_noise_ratio>
         <quality>-1</quality>
      </peak>
      <peak>
         <mass>683.265</mass>
         <intensity>8.006</intensity>
         <ion_current>12.460078</ion_current>
         <width>0.182</width>
         <signal_noise_ratio>0.84407161</signal_noise_ratio>
         <quality>-1</quality>
      </peak>
      <peak>
         <mass>685.0739</mass>
         <intensity>16.013</intensity>
         <ion_current>27.414016</ion_current>
         <width>0.91</width>
         <signal_noise_ratio>1.6882486</signal_noise_ratio>
         <quality>-1</quality>
      </peak>
      <peak>
         <mass>685.721</mass>
         <intensity>12.01</intensity>
         <ion_current>18.691673</ion_current>
         <width>0.182</width>
         <signal_noise_ratio>1.2662128</signal_noise_ratio>
         <quality>-1</quality>
      </peak>
      <peak>
         <mass>686.34831</mass>
         <intensity>12.01</intensity>
         <ion_current>18.691673</ion_current>
         <width>0.545</width>
         <signal_noise_ratio>1.2662128</signal_noise_ratio>
         <quality>-1</quality>
      </peak>
      <peak>
         <mass>687.93433</mass>
         <intensity>8.006</intensity>
         <ion_current>12.460078</ion_current>
         <width>0.272</width>
         <signal_noise_ratio>0.84407161</signal_noise_ratio>
         <quality>-1</quality>
      </peak>
      <peak>
         <mass>688.34973</mass>
         <intensity>12.01</intensity>
         <ion_current>20.56094</ion_current>
         <width>0.546</width>
         <signal_noise_ratio>1.2662128</signal_noise_ratio>
         <quality>-1</quality>
      </peak>
      <peak>
         <mass>690.632</mass>
         <intensity>16.013</intensity>
         <ion_current>24.921712</ion_current>
         <width>0.182</width>
         <signal_noise_ratio>1.6882486</signal_noise_ratio>
         <quality>-1</quality>
      </peak>
      <peak>
         <mass>690.96871</mass>
         <intensity>12.01</intensity>
         <ion_current>20.56094</ion_current>
         <width>0.546</width>
         <signal_noise_ratio>1.2662128</signal_noise_ratio>
         <quality>-1</quality>
      </peak>
      <peak>
         <mass>693.361</mass>
         <intensity>8.006</intensity>
         <ion_current>12.460078</ion_current>
         <width>0.273</width>
         <signal_noise_ratio>0.84407161</signal_noise_ratio>
         <quality>-1</quality>
      </peak>
      <peak>
         <mass>695.23151</mass>
         <intensity>16.013</intensity>
         <ion_current>24.921712</ion_current>
         <width>1.091</width>
         <signal_noise_ratio>1.6882486</signal_noise_ratio>
         <quality>1</quality>
      </peak>
      <peak>
         <mass>697.135</mass>
         <intensity>16.013</intensity>
         <ion_current>24.921712</ion_current>
         <width>0.545</width>
         <signal_noise_ratio>1.6882486</signal_noise_ratio>
         <quality>-1</quality>
      </peak>
      <peak>
         <mass>697.544</mass>
         <intensity>16.013</intensity>
         <ion_current>26.724253</ion_current>
         <width>0.182</width>
         <signal_noise_ratio>1.6882486</signal_noise_ratio>
         <quality>-1</quality>
      </peak>
      <peak>
         <mass>697.8625</mass>
         <intensity>12.01</intensity>
         <ion_current>18.691673</ion_current>
         <width>0.273</width>
         <signal_noise_ratio>1.2662128</signal_noise_ratio>
         <quality>-1</quality>
      </peak>
      <peak>
         <mass>699.07729</mass>
         <intensity>16.013</intensity>
         <ion_current>24.921712</ion_current>
         <width>0.363</width>
         <signal_noise_ratio>1.6882486</signal_noise_ratio>
         <quality>1</quality>
      </peak>
   </peak_list>
</pepex3>
