# Supplementary material for: NITPICK: peak identification for mass spectrometry data
Source: BMC Bioinformatics. 2008 Aug 28;9:355. doi: 10.1186/1471-2105-9-355 (PMC2655099; doi:10.1186/1471-2105-9-355)
Supplement: Additional file 4 — A zip-folder containing all pepex results on the simulated data. [file 1471-2105-9-355-S4.zip › pepex_simulation_results/thresh05/SNR5/preSNR5_23_pepex.xml]

<?xml version="1.0" encoding="iso-8859-1"?>
<pepex3>
   <version>3.0.0</version>
   <registered_to>Unregistered</registered_to>
   <parameters>
      <parameter_file>pepex_input.xml</parameter_file>
      <input_data_file>spectrum.data</input_data_file>
      <output_data_file>pepex_output.xml</output_data_file>
      <noise_model>mean_value</noise_model>
      <signal_noise_ratio>.5</signal_noise_ratio>
      <tuning_power>2</tuning_power>
      <tuning>2</tuning>
      <small_omega>1.0</small_omega>
      <big_omega>20</big_omega>
      <peak_finding_model>pepex3</peak_finding_model>
      <supporting_slopes>2</supporting_slopes>
      <peak_fitting_model>centroid</peak_fitting_model>
      <clustering_model>simple</clustering_model>
      <min_cluster_distance>0.8</min_cluster_distance>
      <max_cluster_distance>1.2</max_cluster_distance>
      <no_single_above_mass>1500.0</no_single_above_mass>
      <deisotoping_model>quadratic</deisotoping_model>
      <isotope_distrib_file>/usr/local/piums/kd_0_to_10</isotope_distrib_file>
      <overflow>30000</overflow>
   </parameters>
   <pepex3_status>
      <status>ok</status>
      <message></message>
      <supporting_slopes>2</supporting_slopes>
      <minimum_mass>500</minimum_mass>
      <maximum_mass>700</maximum_mass>
      <small_omega>1</small_omega>
      <big_omega>20</big_omega>
      <peak_masses_with_hydrogen>true</peak_masses_with_hydrogen>
      <date_created>21:58:37, 26 Jul, 2007</date_created>
   </pepex3_status>
   <peak_list>
      <peak>
         <mass>500.364</mass>
         <intensity>8.34</intensity>
         <ion_current>11.603805</ion_current>
         <width>0.182</width>
         <signal_noise_ratio>0.92367588</signal_noise_ratio>
         <quality>-1</quality>
      </peak>
      <peak>
         <mass>500.7462</mass>
         <intensity>8.34</intensity>
         <ion_current>11.603805</ion_current>
         <width>0.454</width>
         <signal_noise_ratio>0.92367588</signal_noise_ratio>
         <quality>-1</quality>
      </peak>
      <peak>
         <mass>502.1765</mass>
         <intensity>12.51</intensity>
         <ion_current>17.405707</ion_current>
         <width>0.819</width>
         <signal_noise_ratio>1.3382347</signal_noise_ratio>
         <quality>-1</quality>
      </peak>
      <peak>
         <mass>502.61525</mass>
         <intensity>12.51</intensity>
         <ion_current>17.405707</ion_current>
         <width>0.182</width>
         <signal_noise_ratio>1.3149993</signal_noise_ratio>
         <quality>-1</quality>
      </peak>
      <peak>
         <mass>503.82758</mass>
         <intensity>12.51</intensity>
         <ion_current>17.405707</ion_current>
         <width>1.092</width>
         <signal_noise_ratio>1.3149993</signal_noise_ratio>
         <quality>-1</quality>
      </peak>
      <peak>
         <mass>506.3574</mass>
         <intensity>12.51</intensity>
         <ion_current>17.227839</ion_current>
         <width>0.636</width>
         <signal_noise_ratio>1.260525</signal_noise_ratio>
         <quality>-1</quality>
      </peak>
      <peak>
         <mass>507.185</mass>
         <intensity>16.681</intensity>
         <ion_current>21.190978</ion_current>
         <width>0.182</width>
         <signal_noise_ratio>1.6452579</signal_noise_ratio>
         <quality>-1</quality>
      </peak>
      <peak>
         <mass>509.186</mass>
         <intensity>12.51</intensity>
         <ion_current>17.717986</ion_current>
         <width>0.182</width>
         <signal_noise_ratio>1.1704519</signal_noise_ratio>
         <quality>-1</quality>
      </peak>
      <peak>
         <mass>509.55</mass>
         <intensity>12.51</intensity>
         <ion_current>19.146352</ion_current>
         <width>0.182</width>
         <signal_noise_ratio>1.1704519</signal_noise_ratio>
         <quality>-1</quality>
      </peak>
      <peak>
         <mass>509.914</mass>
         <intensity>8.34</intensity>
         <ion_current>11.603805</ion_current>
         <width>0.182</width>
         <signal_noise_ratio>0.75968791</signal_noise_ratio>
         <quality>-1</quality>
      </peak>
      <peak>
         <mass>511.019</mass>
         <intensity>16.681</intensity>
         <ion_current>22.088751</ion_current>
         <width>0.819</width>
         <signal_noise_ratio>1.5194669</signal_noise_ratio>
         <quality>-1</quality>
      </peak>
      <peak>
         <mass>511.61925</mass>
         <intensity>12.51</intensity>
         <ion_current>16.155175</ion_current>
         <width>0.182</width>
         <signal_noise_ratio>1.3586945</signal_noise_ratio>
         <quality>-1</quality>
      </peak>
      <peak>
         <mass>512.80125</mass>
         <intensity>12.51</intensity>
         <ion_current>12.47106</ion_current>
         <width>0.273</width>
         <signal_noise_ratio>1.3829778</signal_noise_ratio>
         <quality>1</quality>
      </peak>
      <peak>
         <mass>513.60888</mass>
         <intensity>16.681</intensity>
         <ion_current>21.585559</ion_current>
         <width>0.273</width>
         <signal_noise_ratio>1.844081</signal_noise_ratio>
         <quality>1</quality>
      </peak>
      <peak>
         <mass>514.03857</mass>
         <intensity>12.51</intensity>
         <ion_current>19.146352</ion_current>
         <width>0.545</width>
         <signal_noise_ratio>1.3543942</signal_noise_ratio>
         <quality>-1</quality>
      </peak>
      <peak>
         <mass>516.28</mass>
         <intensity>12.51</intensity>
         <ion_current>17.405707</ion_current>
         <width>0.728</width>
         <signal_noise_ratio>1.3499987</signal_noise_ratio>
         <quality>-1</quality>
      </peak>
      <peak>
         <mass>516.94733</mass>
         <intensity>12.51</intensity>
         <ion_current>17.405707</ion_current>
         <width>0.455</width>
         <signal_noise_ratio>1.3499987</signal_noise_ratio>
         <quality>-1</quality>
      </peak>
      <peak>
         <mass>517.7168</mass>
         <intensity>8.34</intensity>
         <ion_current>11.603805</ion_current>
         <width>0.364</width>
         <signal_noise_ratio>0.89999912</signal_noise_ratio>
         <quality>-1</quality>
      </peak>
      <peak>
         <mass>518.1718</mass>
         <intensity>16.681</intensity>
         <ion_current>25.53</ion_current>
         <width>0.182</width>
         <signal_noise_ratio>1.8060067</signal_noise_ratio>
         <quality>-1</quality>
      </peak>
      <peak>
         <mass>518.40233</mass>
         <intensity>8.34</intensity>
         <ion_current>12.764235</ion_current>
         <width>0.182</width>
         <signal_noise_ratio>0.90294921</signal_noise_ratio>
         <quality>-1</quality>
      </peak>
      <peak>
         <mass>521.646</mass>
         <intensity>8.34</intensity>
         <ion_current>11.603805</ion_current>
         <width>0.182</width>
         <signal_noise_ratio>0.90476047</signal_noise_ratio>
         <quality>-1</quality>
      </peak>
      <peak>
         <mass>521.9645</mass>
         <intensity>8.34</intensity>
         <ion_current>11.603805</ion_current>
         <width>0.273</width>
         <signal_noise_ratio>0.90476047</signal_noise_ratio>
         <quality>-1</quality>
      </peak>
      <peak>
         <mass>523.4832</mass>
         <intensity>16.681</intensity>
         <ion_current>23.209001</ion_current>
         <width>0.273</width>
         <signal_noise_ratio>1.8490998</signal_noise_ratio>
         <quality>-1</quality>
      </peak>
      <peak>
         <mass>524.17784</mass>
         <intensity>20.851</intensity>
         <ion_current>29.010903</ion_current>
         <width>0.455</width>
         <signal_noise_ratio>2.3179652</signal_noise_ratio>
         <quality>-1</quality>
      </peak>
      <peak>
         <mass>525.94375</mass>
         <intensity>12.51</intensity>
         <ion_current>19.686357</ion_current>
         <width>0.637</width>
         <signal_noise_ratio>1.3907124</signal_noise_ratio>
         <quality>-1</quality>
      </peak>
      <peak>
         <mass>527.584</mass>
         <intensity>12.51</intensity>
         <ion_current>17.896615</ion_current>
         <width>0.455</width>
         <signal_noise_ratio>1.4144429</signal_noise_ratio>
         <quality>-1</quality>
      </peak>
      <peak>
         <mass>528.04333</mass>
         <intensity>12.51</intensity>
         <ion_current>16.451497</ion_current>
         <width>0.273</width>
         <signal_noise_ratio>1.4371794</signal_noise_ratio>
         <quality>1</quality>
      </peak>
      <peak>
         <mass>528.377</mass>
         <intensity>8.34</intensity>
         <ion_current>11.931077</ion_current>
         <width>0.181</width>
         <signal_noise_ratio>0.9581196</signal_noise_ratio>
         <quality>-1</quality>
      </peak>
      <peak>
         <mass>529.13433</mass>
         <intensity>12.51</intensity>
         <ion_current>12.589053</ion_current>
         <width>0.455</width>
         <signal_noise_ratio>1.4619378</signal_noise_ratio>
         <quality>-1</quality>
      </peak>
      <peak>
         <mass>530.14777</mass>
         <intensity>45.872</intensity>
         <ion_current>59.872971</ion_current>
         <width>0.636</width>
         <signal_noise_ratio>5.357781</signal_noise_ratio>
         <quality>-1</quality>
      </peak>
      <peak>
         <mass>531.469</mass>
         <intensity>8.34</intensity>
         <ion_current>11.931077</ion_current>
         <width>0.182</width>
         <signal_noise_ratio>0.82108267</signal_noise_ratio>
         <quality>-1</quality>
      </peak>
      <peak>
         <mass>531.79888</mass>
         <intensity>12.51</intensity>
         <ion_current>17.896615</ion_current>
         <width>0.455</width>
         <signal_noise_ratio>1.231624</signal_noise_ratio>
         <quality>-1</quality>
      </peak>
      <peak>
         <mass>533.316</mass>
         <intensity>12.51</intensity>
         <ion_current>19.686357</ion_current>
         <width>0.819</width>
         <signal_noise_ratio>1.2022942</signal_noise_ratio>
         <quality>-1</quality>
      </peak>
      <peak>
         <mass>534.743</mass>
         <intensity>8.34</intensity>
         <ion_current>13.124238</ion_current>
         <width>0.182</width>
         <signal_noise_ratio>0.80152944</signal_noise_ratio>
         <quality>-1</quality>
      </peak>
      <peak>
         <mass>535.5165</mass>
         <intensity>8.34</intensity>
         <ion_current>11.931077</ion_current>
         <width>0.273</width>
         <signal_noise_ratio>0.80245514</signal_noise_ratio>
         <quality>-1</quality>
      </peak>
      <peak>
         <mass>538.5175</mass>
         <intensity>8.34</intensity>
         <ion_current>11.931077</ion_current>
         <width>0.455</width>
         <signal_noise_ratio>0.78183075</signal_noise_ratio>
         <quality>-1</quality>
      </peak>
      <peak>
         <mass>539.30111</mass>
         <intensity>25.021</intensity>
         <ion_current>38.721966</ion_current>
         <width>0.182</width>
         <signal_noise_ratio>2.3945757</signal_noise_ratio>
         <quality>-1</quality>
      </peak>
      <peak>
         <mass>543.10512</mass>
         <intensity>29.191</intensity>
         <ion_current>41.760199</ion_current>
         <width>0.727</width>
         <signal_noise_ratio>2.7821437</signal_noise_ratio>
         <quality>-1</quality>
      </peak>
      <peak>
         <mass>543.89488</mass>
         <intensity>12.51</intensity>
         <ion_current>19.686357</ion_current>
         <width>0.91</width>
         <signal_noise_ratio>1.1923064</signal_noise_ratio>
         <quality>-1</quality>
      </peak>
      <peak>
         <mass>544.35367</mass>
         <intensity>16.681</intensity>
         <ion_current>23.863584</ion_current>
         <width>0.182</width>
         <signal_noise_ratio>1.5898372</signal_noise_ratio>
         <quality>-1</quality>
      </peak>
      <peak>
         <mass>545.9846</mass>
         <intensity>12.51</intensity>
         <ion_current>18.312703</ion_current>
         <width>0.273</width>
         <signal_noise_ratio>1.1923064</signal_noise_ratio>
         <quality>1</quality>
      </peak>
      <peak>
         <mass>546.294</mass>
         <intensity>8.34</intensity>
         <ion_current>13.124238</ion_current>
         <width>0.182</width>
         <signal_noise_ratio>0.79487096</signal_noise_ratio>
         <quality>-1</quality>
      </peak>
      <peak>
         <mass>548.52181</mass>
         <intensity>16.681</intensity>
         <ion_current>23.863613</ion_current>
         <width>0.818</width>
         <signal_noise_ratio>1.4978387</signal_noise_ratio>
         <quality>1</quality>
      </peak>
      <peak>
         <mass>549.659</mass>
         <intensity>20.851</intensity>
         <ion_current>22.394485</ion_current>
         <width>0.182</width>
         <signal_noise_ratio>1.872276</signal_noise_ratio>
         <quality>-1</quality>
      </peak>
      <peak>
         <mass>551.2414</mass>
         <intensity>12.5</intensity>
         <ion_current>19.670621</ion_current>
         <width>0.273</width>
         <signal_noise_ratio>1.2373872</signal_noise_ratio>
         <quality>-1</quality>
      </peak>
      <peak>
         <mass>553.3152</mass>
         <intensity>12.5</intensity>
         <ion_current>16.287966</ion_current>
         <width>0.637</width>
         <signal_noise_ratio>1.2367941</signal_noise_ratio>
         <quality>-1</quality>
      </peak>
      <peak>
         <mass>553.7975</mass>
         <intensity>8.33</intensity>
         <ion_current>11.916771</ion_current>
         <width>0.273</width>
         <signal_noise_ratio>0.82419961</signal_noise_ratio>
         <quality>-1</quality>
      </peak>
      <peak>
         <mass>554.368</mass>
         <intensity>12.5</intensity>
         <ion_current>14.501636</ion_current>
         <width>0.636</width>
         <signal_noise_ratio>1.2367941</signal_noise_ratio>
         <quality>-1</quality>
      </peak>
      <peak>
         <mass>555.72267</mass>
         <intensity>8.33</intensity>
         <ion_current>11.830196</ion_current>
         <width>0.545</width>
         <signal_noise_ratio>0.82455783</signal_noise_ratio>
         <quality>-1</quality>
      </peak>
      <peak>
         <mass>556.32833</mass>
         <intensity>45.862</intensity>
         <ion_current>64.160195</ion_current>
         <width>0.273</width>
         <signal_noise_ratio>4.5426716</signal_noise_ratio>
         <quality>-1</quality>
      </peak>
      <peak>
         <mass>556.844</mass>
         <intensity>16.671</intensity>
         <ion_current>21.413946</ion_current>
         <width>0.182</width>
         <signal_noise_ratio>1.6524037</signal_noise_ratio>
         <quality>-1</quality>
      </peak>
      <peak>
         <mass>558.39</mass>
         <intensity>8.33</intensity>
         <ion_current>13.108502</ion_current>
         <width>0.182</width>
         <signal_noise_ratio>0.82565668</signal_noise_ratio>
         <quality>-1</quality>
      </peak>
      <peak>
         <mass>558.9906</mass>
         <intensity>12.5</intensity>
         <ion_current>17.142556</ion_current>
         <width>0.273</width>
         <signal_noise_ratio>1.2414069</signal_noise_ratio>
         <quality>1</quality>
      </peak>
      <peak>
         <mass>559.6632</mass>
         <intensity>12.5</intensity>
         <ion_current>19.670621</ion_current>
         <width>0.181</width>
         <signal_noise_ratio>1.2431619</signal_noise_ratio>
         <quality>-1</quality>
      </peak>
      <peak>
         <mass>561.6458</mass>
         <intensity>16.671</intensity>
         <ion_current>22.397268</ion_current>
         <width>0.182</width>
         <signal_noise_ratio>1.660709</signal_noise_ratio>
         <quality>-1</quality>
      </peak>
      <peak>
         <mass>562.392</mass>
         <intensity>8.33</intensity>
         <ion_current>11.916771</ion_current>
         <width>0.273</width>
         <signal_noise_ratio>0.82980661</signal_noise_ratio>
         <quality>-1</quality>
      </peak>
      <peak>
         <mass>564.1837</mass>
         <intensity>12.5</intensity>
         <ion_current>19.670621</ion_current>
         <width>0.546</width>
         <signal_noise_ratio>1.2450707</signal_noise_ratio>
         <quality>-1</quality>
      </peak>
      <peak>
         <mass>564.575</mass>
         <intensity>20.841</intensity>
         <ion_current>29.814817</ion_current>
         <width>0.182</width>
         <signal_noise_ratio>2.0758815</signal_noise_ratio>
         <quality>-1</quality>
      </peak>
      <peak>
         <mass>564.8935</mass>
         <intensity>12.5</intensity>
         <ion_current>19.670621</ion_current>
         <width>0.273</width>
         <signal_noise_ratio>1.2450707</signal_noise_ratio>
         <quality>-1</quality>
      </peak>
      <peak>
         <mass>566.46225</mass>
         <intensity>12.5</intensity>
         <ion_current>19.670621</ion_current>
         <width>0.182</width>
         <signal_noise_ratio>1.247154</signal_noise_ratio>
         <quality>-1</quality>
      </peak>
      <peak>
         <mass>568.33</mass>
         <intensity>12.5</intensity>
         <ion_current>16.430299</ion_current>
         <width>0.546</width>
         <signal_noise_ratio>1.2526114</signal_noise_ratio>
         <quality>-1</quality>
      </peak>
      <peak>
         <mass>568.88829</mass>
         <intensity>12.5</intensity>
         <ion_current>19.670621</ion_current>
         <width>0.454</width>
         <signal_noise_ratio>1.2553863</signal_noise_ratio>
         <quality>-1</quality>
      </peak>
      <peak>
         <mass>569.668</mass>
         <intensity>8.33</intensity>
         <ion_current>11.916771</ion_current>
         <width>0.182</width>
         <signal_noise_ratio>0.83658943</signal_noise_ratio>
         <quality>-1</quality>
      </peak>
      <peak>
         <mass>570.28983</mass>
         <intensity>20.841</intensity>
         <ion_current>29.814817</ion_current>
         <width>0.182</width>
         <signal_noise_ratio>2.0977274</signal_noise_ratio>
         <quality>-1</quality>
      </peak>
      <peak>
         <mass>571.83583</mass>
         <intensity>12.5</intensity>
         <ion_current>19.470401</ion_current>
         <width>1.183</width>
         <signal_noise_ratio>1.2609184</signal_noise_ratio>
         <quality>-1</quality>
      </peak>
      <peak>
         <mass>573.306</mass>
         <intensity>8.33</intensity>
         <ion_current>11.916771</ion_current>
         <width>0.182</width>
         <signal_noise_ratio>0.84274958</signal_noise_ratio>
         <quality>-1</quality>
      </peak>
      <peak>
         <mass>574.43629</mass>
         <intensity>12.5</intensity>
         <ion_current>19.670621</ion_current>
         <width>0.454</width>
         <signal_noise_ratio>1.2664218</signal_noise_ratio>
         <quality>-1</quality>
      </peak>
      <peak>
         <mass>575.06433</mass>
         <intensity>8.33</intensity>
         <ion_current>12.255011</ion_current>
         <width>0.273</width>
         <signal_noise_ratio>0.84509306</signal_noise_ratio>
         <quality>-1</quality>
      </peak>
      <peak>
         <mass>576.26814</mass>
         <intensity>12.5</intensity>
         <ion_current>16.430299</ion_current>
         <width>0.272</width>
         <signal_noise_ratio>1.2698766</signal_noise_ratio>
         <quality>1</quality>
      </peak>
      <peak>
         <mass>577.581</mass>
         <intensity>16.671</intensity>
         <ion_current>25.728401</ion_current>
         <width>0.364</width>
         <signal_noise_ratio>1.6960568</signal_noise_ratio>
         <quality>-1</quality>
      </peak>
      <peak>
         <mass>577.91467</mass>
         <intensity>8.33</intensity>
         <ion_current>13.480571</ion_current>
         <width>0.181</width>
         <signal_noise_ratio>0.84862454</signal_noise_ratio>
         <quality>-1</quality>
      </peak>
      <peak>
         <mass>579.87712</mass>
         <intensity>12.5</intensity>
         <ion_current>19.950645</ion_current>
         <width>0.454</width>
         <signal_noise_ratio>1.2750032</signal_noise_ratio>
         <quality>-1</quality>
      </peak>
      <peak>
         <mass>581.3555</mass>
         <intensity>8.33</intensity>
         <ion_current>12.255011</ion_current>
         <width>0.273</width>
         <signal_noise_ratio>0.85165235</signal_noise_ratio>
         <quality>-1</quality>
      </peak>
      <peak>
         <mass>582.882</mass>
         <intensity>12.5</intensity>
         <ion_current>18.389873</ion_current>
         <width>0.273</width>
         <signal_noise_ratio>1.2856553</signal_noise_ratio>
         <quality>-1</quality>
      </peak>
      <peak>
         <mass>584.1355</mass>
         <intensity>25.011</intensity>
         <ion_current>38.515324</ion_current>
         <width>0.637</width>
         <signal_noise_ratio>2.5805099</signal_noise_ratio>
         <quality>1</quality>
      </peak>
      <peak>
         <mass>584.52333</mass>
         <intensity>12.5</intensity>
         <ion_current>20.221679</ion_current>
         <width>0.273</width>
         <signal_noise_ratio>1.2896875</signal_noise_ratio>
         <quality>1</quality>
      </peak>
      <peak>
         <mass>584.79633</mass>
         <intensity>8.33</intensity>
         <ion_current>13.480571</ion_current>
         <width>0.182</width>
         <signal_noise_ratio>0.85944776</signal_noise_ratio>
         <quality>-1</quality>
      </peak>
      <peak>
         <mass>586.11989</mass>
         <intensity>12.5</intensity>
         <ion_current>17.177989</ion_current>
         <width>0.364</width>
         <signal_noise_ratio>1.2964597</signal_noise_ratio>
         <quality>1</quality>
      </peak>
      <peak>
         <mass>586.78975</mass>
         <intensity>12.5</intensity>
         <ion_current>17.259302</ion_current>
         <width>0.637</width>
         <signal_noise_ratio>1.2964597</signal_noise_ratio>
         <quality>-1</quality>
      </peak>
      <peak>
         <mass>588.14755</mass>
         <intensity>12.5</intensity>
         <ion_current>16.868264</ion_current>
         <width>0.637</width>
         <signal_noise_ratio>1.2994574</signal_noise_ratio>
         <quality>-1</quality>
      </peak>
      <peak>
         <mass>588.8678</mass>
         <intensity>8.33</intensity>
         <ion_current>12.255011</ion_current>
         <width>0.818</width>
         <signal_noise_ratio>0.86595841</signal_noise_ratio>
         <quality>-1</quality>
      </peak>
      <peak>
         <mass>589.61633</mass>
         <intensity>8.33</intensity>
         <ion_current>12.255011</ion_current>
         <width>0.273</width>
         <signal_noise_ratio>0.86595841</signal_noise_ratio>
         <quality>-1</quality>
      </peak>
      <peak>
         <mass>590.1502</mass>
         <intensity>16.671</intensity>
         <ion_current>24.526265</ion_current>
         <width>0.273</width>
         <signal_noise_ratio>1.7330603</signal_noise_ratio>
         <quality>-1</quality>
      </peak>
      <peak>
         <mass>591.00565</mass>
         <intensity>33.351</intensity>
         <ion_current>40.772491</ion_current>
         <width>0.818</width>
         <signal_noise_ratio>3.4708772</signal_noise_ratio>
         <quality>1</quality>
      </peak>
      <peak>
         <mass>591.38983</mass>
         <intensity>12.5</intensity>
         <ion_current>18.210352</ion_current>
         <width>0.182</width>
         <signal_noise_ratio>1.3008895</signal_noise_ratio>
         <quality>-1</quality>
      </peak>
      <peak>
         <mass>592.211</mass>
         <intensity>25.011</intensity>
         <ion_current>32.62235</ion_current>
         <width>0.182</width>
         <signal_noise_ratio>2.6043987</signal_noise_ratio>
         <quality>-1</quality>
      </peak>
      <peak>
         <mass>594.1522</mass>
         <intensity>16.671</intensity>
         <ion_current>21.186356</ion_current>
         <width>0.273</width>
         <signal_noise_ratio>1.7352539</signal_noise_ratio>
         <quality>-1</quality>
      </peak>
      <peak>
         <mass>594.479</mass>
         <intensity>16.671</intensity>
         <ion_current>26.473668</ion_current>
         <width>0.181</width>
         <signal_noise_ratio>1.7342275</signal_noise_ratio>
         <quality>-1</quality>
      </peak>
      <peak>
         <mass>595.043</mass>
         <intensity>16.671</intensity>
         <ion_current>19.580118</ion_current>
         <width>0.182</width>
         <signal_noise_ratio>1.7331521</signal_noise_ratio>
         <quality>-1</quality>
      </peak>
      <peak>
         <mass>597.289</mass>
         <intensity>37.521</intensity>
         <ion_current>56.667435</ion_current>
         <width>0.273</width>
         <signal_noise_ratio>3.8969965</signal_noise_ratio>
         <quality>1</quality>
      </peak>
      <peak>
         <mass>598.29437</mass>
         <intensity>33.351</intensity>
         <ion_current>44.304591</ion_current>
         <width>0.636</width>
         <signal_noise_ratio>3.463893</signal_noise_ratio>
         <quality>1</quality>
      </peak>
      <peak>
         <mass>599.88422</mass>
         <intensity>16.671</intensity>
         <ion_current>26.483573</ion_current>
         <width>0.363</width>
         <signal_noise_ratio>1.7266348</signal_noise_ratio>
         <quality>-1</quality>
      </peak>
      <peak>
         <mass>600.3726</mass>
         <intensity>12.5</intensity>
         <ion_current>18.125645</ion_current>
         <width>0.273</width>
         <signal_noise_ratio>1.2946395</signal_noise_ratio>
         <quality>1</quality>
      </peak>
      <peak>
         <mass>601.319</mass>
         <intensity>16.671</intensity>
         <ion_current>21.503144</ion_current>
         <width>0.182</width>
         <signal_noise_ratio>1.7242091</signal_noise_ratio>
         <quality>-1</quality>
      </peak>
      <peak>
         <mass>603.047</mass>
         <intensity>12.5</intensity>
         <ion_current>18.389873</ion_current>
         <width>0.182</width>
         <signal_noise_ratio>1.2967078</signal_noise_ratio>
         <quality>-1</quality>
      </peak>
      <peak>
         <mass>603.46144</mass>
         <intensity>12.5</intensity>
         <ion_current>19.106947</ion_current>
         <width>0.545</width>
         <signal_noise_ratio>1.2967078</signal_noise_ratio>
         <quality>-1</quality>
      </peak>
      <peak>
         <mass>605.866</mass>
         <intensity>16.671</intensity>
         <ion_current>24.39758</ion_current>
         <width>0.182</width>
         <signal_noise_ratio>1.7316932</signal_noise_ratio>
         <quality>-1</quality>
      </peak>
      <peak>
         <mass>607.127</mass>
         <intensity>16.671</intensity>
         <ion_current>17.704314</ion_current>
         <width>0.364</width>
         <signal_noise_ratio>1.7268091</signal_noise_ratio>
         <quality>1</quality>
      </peak>
      <peak>
         <mass>607.66225</mass>
         <intensity>12.5</intensity>
         <ion_current>20.228948</ion_current>
         <width>0.182</width>
         <signal_noise_ratio>1.2936254</signal_noise_ratio>
         <quality>-1</quality>
      </peak>
      <peak>
         <mass>609.231</mass>
         <intensity>8.33</intensity>
         <ion_current>12.255011</ion_current>
         <width>0.181</width>
         <signal_noise_ratio>0.86146753</signal_noise_ratio>
         <quality>-1</quality>
      </peak>
      <peak>
         <mass>611.232</mass>
         <intensity>12.5</intensity>
         <ion_current>18.389873</ion_current>
         <width>0.182</width>
         <signal_noise_ratio>1.2906108</signal_noise_ratio>
         <quality>-1</quality>
      </peak>
      <peak>
         <mass>611.39125</mass>
         <intensity>12.5</intensity>
         <ion_current>18.266358</ion_current>
         <width>0.182</width>
         <signal_noise_ratio>1.2906108</signal_noise_ratio>
         <quality>-1</quality>
      </peak>
      <peak>
         <mass>611.70217</mass>
         <intensity>12.5</intensity>
         <ion_current>20.228948</ion_current>
         <width>0.182</width>
         <signal_noise_ratio>1.2896736</signal_noise_ratio>
         <quality>-1</quality>
      </peak>
      <peak>
         <mass>612.285</mass>
         <intensity>16.671</intensity>
         <ion_current>19.720803</ion_current>
         <width>0.273</width>
         <signal_noise_ratio>1.7200119</signal_noise_ratio>
         <quality>1</quality>
      </peak>
      <peak>
         <mass>615.052</mass>
         <intensity>12.5</intensity>
         <ion_current>20.221679</ion_current>
         <width>0.455</width>
         <signal_noise_ratio>1.2860809</signal_noise_ratio>
         <quality>-1</quality>
      </peak>
      <peak>
         <mass>615.6344</mass>
         <intensity>12.5</intensity>
         <ion_current>18.389908</ion_current>
         <width>0.455</width>
         <signal_noise_ratio>1.2860809</signal_noise_ratio>
         <quality>-1</quality>
      </peak>
      <peak>
         <mass>616.68223</mass>
         <intensity>20.841</intensity>
         <ion_current>24.442816</ion_current>
         <width>0.454</width>
         <signal_noise_ratio>2.1420613</signal_noise_ratio>
         <quality>1</quality>
      </peak>
      <peak>
         <mass>617.34875</mass>
         <intensity>12.5</intensity>
         <ion_current>20.228948</ion_current>
         <width>1.001</width>
         <signal_noise_ratio>1.2834497</signal_noise_ratio>
         <quality>-1</quality>
      </peak>
      <peak>
         <mass>617.963</mass>
         <intensity>8.33</intensity>
         <ion_current>13.480571</ion_current>
         <width>0.182</width>
         <signal_noise_ratio>0.85529088</signal_noise_ratio>
         <quality>-1</quality>
      </peak>
      <peak>
         <mass>619.53175</mass>
         <intensity>16.671</intensity>
         <ion_current>26.978943</ion_current>
         <width>0.364</width>
         <signal_noise_ratio>1.7083557</signal_noise_ratio>
         <quality>-1</quality>
      </peak>
      <peak>
         <mass>621.328</mass>
         <intensity>16.671</intensity>
         <ion_current>24.360679</ion_current>
         <width>0.637</width>
         <signal_noise_ratio>1.7050483</signal_noise_ratio>
         <quality>-1</quality>
      </peak>
      <peak>
         <mass>621.7466</mass>
         <intensity>12.5</intensity>
         <ion_current>20.228948</ion_current>
         <width>0.273</width>
         <signal_noise_ratio>1.2784538</signal_noise_ratio>
         <quality>1</quality>
      </peak>
      <peak>
         <mass>626.30725</mass>
         <intensity>16.671</intensity>
         <ion_current>26.379175</ion_current>
         <width>0.637</width>
         <signal_noise_ratio>1.7013854</signal_noise_ratio>
         <quality>-1</quality>
      </peak>
      <peak>
         <mass>626.694</mass>
         <intensity>8.33</intensity>
         <ion_current>13.896114</ion_current>
         <width>0.182</width>
         <signal_noise_ratio>0.85013138</signal_noise_ratio>
         <quality>-1</quality>
      </peak>
      <peak>
         <mass>626.967</mass>
         <intensity>8.33</intensity>
         <ion_current>13.896114</ion_current>
         <width>0.273</width>
         <signal_noise_ratio>0.85052115</signal_noise_ratio>
         <quality>-1</quality>
      </peak>
      <peak>
         <mass>629.6768</mass>
         <intensity>20.841</intensity>
         <ion_current>31.606196</ion_current>
         <width>0.364</width>
         <signal_noise_ratio>2.1298896</signal_noise_ratio>
         <quality>-1</quality>
      </peak>
      <peak>
         <mass>630.28</mass>
         <intensity>8.33</intensity>
         <ion_current>13.896114</ion_current>
         <width>0.455</width>
         <signal_noise_ratio>0.85130178</signal_noise_ratio>
         <quality>-1</quality>
      </peak>
      <peak>
         <mass>633.03</mass>
         <intensity>16.671</intensity>
         <ion_current>25.282227</ion_current>
         <width>0.454</width>
         <signal_noise_ratio>1.7073258</signal_noise_ratio>
         <quality>-1</quality>
      </peak>
      <peak>
         <mass>633.3525</mass>
         <intensity>45.862</intensity>
         <ion_current>69.551525</ion_current>
         <width>0.273</width>
         <signal_noise_ratio>4.6968615</signal_noise_ratio>
         <quality>-1</quality>
      </peak>
      <peak>
         <mass>634.425</mass>
         <intensity>12.5</intensity>
         <ion_current>18.956741</ion_current>
         <width>0.455</width>
         <signal_noise_ratio>1.2811881</signal_noise_ratio>
         <quality>-1</quality>
      </peak>
      <peak>
         <mass>635.20888</mass>
         <intensity>8.33</intensity>
         <ion_current>12.632772</ion_current>
         <width>0.728</width>
         <signal_noise_ratio>0.85471631</signal_noise_ratio>
         <quality>-1</quality>
      </peak>
      <peak>
         <mass>636.98642</mass>
         <intensity>12.5</intensity>
         <ion_current>18.956741</ion_current>
         <width>0.818</width>
         <signal_noise_ratio>1.286102</signal_noise_ratio>
         <quality>-1</quality>
      </peak>
      <peak>
         <mass>638.27533</mass>
         <intensity>8.33</intensity>
         <ion_current>12.632772</ion_current>
         <width>0.273</width>
         <signal_noise_ratio>0.85841178</signal_noise_ratio>
         <quality>-1</quality>
      </peak>
      <peak>
         <mass>639.44975</mass>
         <intensity>41.691</intensity>
         <ion_current>63.184566</ion_current>
         <width>0.273</width>
         <signal_noise_ratio>4.3030497</signal_noise_ratio>
         <quality>-1</quality>
      </peak>
      <peak>
         <mass>640.46009</mass>
         <intensity>29.181</intensity>
         <ion_current>20.54653</ion_current>
         <width>0.272</width>
         <signal_noise_ratio>3.0181365</signal_noise_ratio>
         <quality>-1</quality>
      </peak>
      <peak>
         <mass>640.882</mass>
         <intensity>25.011</intensity>
         <ion_current>29.680299</ion_current>
         <width>0.182</width>
         <signal_noise_ratio>2.5925269</signal_noise_ratio>
         <quality>-1</quality>
      </peak>
      <peak>
         <mass>643.46944</mass>
         <intensity>12.5</intensity>
         <ion_current>18.437486</ion_current>
         <width>0.637</width>
         <signal_noise_ratio>1.3036583</signal_noise_ratio>
         <quality>-1</quality>
      </peak>
      <peak>
         <mass>644.85367</mass>
         <intensity>8.33</intensity>
         <ion_current>13.896114</ion_current>
         <width>0.364</width>
         <signal_noise_ratio>0.87538922</signal_noise_ratio>
         <quality>-1</quality>
      </peak>
      <peak>
         <mass>646.326</mass>
         <intensity>25.011</intensity>
         <ion_current>37.866158</ion_current>
         <width>0.364</width>
         <signal_noise_ratio>2.6369424</signal_noise_ratio>
         <quality>1</quality>
      </peak>
      <peak>
         <mass>646.6575</mass>
         <intensity>16.671</intensity>
         <ion_current>27.211991</ion_current>
         <width>0.364</width>
         <signal_noise_ratio>1.7576453</signal_noise_ratio>
         <quality>-1</quality>
      </peak>
      <peak>
         <mass>647.26633</mass>
         <intensity>33.351</intensity>
         <ion_current>37.37613</ion_current>
         <width>0.455</width>
         <signal_noise_ratio>3.5282968</signal_noise_ratio>
         <quality>1</quality>
      </peak>
      <peak>
         <mass>649.33089</mass>
         <intensity>54.202</intensity>
         <ion_current>78.958399</ion_current>
         <width>0.273</width>
         <signal_noise_ratio>5.7747492</signal_noise_ratio>
         <quality>1</quality>
      </peak>
      <peak>
         <mass>649.704</mass>
         <intensity>12.51</intensity>
         <ion_current>20.815421</ion_current>
         <width>0.182</width>
         <signal_noise_ratio>1.0085596</signal_noise_ratio>
         <quality>-1</quality>
      </peak>
      <peak>
         <mass>651.50067</mass>
         <intensity>16.681</intensity>
         <ion_current>23.366379</ion_current>
         <width>0.636</width>
         <signal_noise_ratio>1.7866525</signal_noise_ratio>
         <quality>-1</quality>
      </peak>
      <peak>
         <mass>652.29236</mass>
         <intensity>25.021</intensity>
         <ion_current>41.740055</ion_current>
         <width>0.273</width>
         <signal_noise_ratio>2.6907009</signal_noise_ratio>
         <quality>1</quality>
      </peak>
      <peak>
         <mass>652.92213</mass>
         <intensity>12.51</intensity>
         <ion_current>18.971907</ion_current>
         <width>0.455</width>
         <signal_noise_ratio>1.3141398</signal_noise_ratio>
         <quality>-1</quality>
      </peak>
      <peak>
         <mass>655.356</mass>
         <intensity>16.681</intensity>
         <ion_current>24.561559</ion_current>
         <width>0.182</width>
         <signal_noise_ratio>1.7084423</signal_noise_ratio>
         <quality>-1</quality>
      </peak>
      <peak>
         <mass>656.1513</mass>
         <intensity>33.361</intensity>
         <ion_current>51.915746</ion_current>
         <width>0.819</width>
         <signal_noise_ratio>3.3240841</signal_noise_ratio>
         <quality>-1</quality>
      </peak>
      <peak>
         <mass>656.5078</mass>
         <intensity>16.681</intensity>
         <ion_current>17.47973</ion_current>
         <width>0.182</width>
         <signal_noise_ratio>1.6620919</signal_noise_ratio>
         <quality>-1</quality>
      </peak>
      <peak>
         <mass>658.40567</mass>
         <intensity>12.51</intensity>
         <ion_current>20.869193</ion_current>
         <width>0.364</width>
         <signal_noise_ratio>1.2900227</signal_noise_ratio>
         <quality>-1</quality>
      </peak>
      <peak>
         <mass>658.83338</mass>
         <intensity>20.851</intensity>
         <ion_current>34.014803</ion_current>
         <width>0.363</width>
         <signal_noise_ratio>2.150141</signal_noise_ratio>
         <quality>-1</quality>
      </peak>
      <peak>
         <mass>659.072</mass>
         <intensity>20.851</intensity>
         <ion_current>30.852856</ion_current>
         <width>0.182</width>
         <signal_noise_ratio>2.150141</signal_noise_ratio>
         <quality>-1</quality>
      </peak>
      <peak>
         <mass>661.14125</mass>
         <intensity>12.51</intensity>
         <ion_current>18.971907</ion_current>
         <width>0.182</width>
         <signal_noise_ratio>1.2900227</signal_noise_ratio>
         <quality>-1</quality>
      </peak>
      <peak>
         <mass>661.346</mass>
         <intensity>8.34</intensity>
         <ion_current>12.454316</ion_current>
         <width>0.182</width>
         <signal_noise_ratio>0.86001516</signal_noise_ratio>
         <quality>-1</quality>
      </peak>
      <peak>
         <mass>661.7555</mass>
         <intensity>8.34</intensity>
         <ion_current>12.647938</ion_current>
         <width>0.273</width>
         <signal_noise_ratio>0.86001516</signal_noise_ratio>
         <quality>-1</quality>
      </peak>
      <peak>
         <mass>662.39942</mass>
         <intensity>12.51</intensity>
         <ion_current>16.308049</ion_current>
         <width>0.545</width>
         <signal_noise_ratio>1.2900227</signal_noise_ratio>
         <quality>-1</quality>
      </peak>
      <peak>
         <mass>663.048</mass>
         <intensity>12.51</intensity>
         <ion_current>18.971907</ion_current>
         <width>0.455</width>
         <signal_noise_ratio>1.2900227</signal_noise_ratio>
         <quality>-1</quality>
      </peak>
      <peak>
         <mass>664.166</mass>
         <intensity>8.34</intensity>
         <ion_current>13.649</ion_current>
         <width>0.181</width>
         <signal_noise_ratio>0.86001516</signal_noise_ratio>
         <quality>-1</quality>
      </peak>
      <peak>
         <mass>664.60483</mass>
         <intensity>12.51</intensity>
         <ion_current>20.869193</ion_current>
         <width>0.364</width>
         <signal_noise_ratio>1.2900227</signal_noise_ratio>
         <quality>1</quality>
      </peak>
      <peak>
         <mass>666.92433</mass>
         <intensity>8.34</intensity>
         <ion_current>12.647938</ion_current>
         <width>0.273</width>
         <signal_noise_ratio>0.86001516</signal_noise_ratio>
         <quality>-1</quality>
      </peak>
      <peak>
         <mass>667.59167</mass>
         <intensity>12.51</intensity>
         <ion_current>18.662982</ion_current>
         <width>0.636</width>
         <signal_noise_ratio>1.2900227</signal_noise_ratio>
         <quality>-1</quality>
      </peak>
      <peak>
         <mass>668.15873</mass>
         <intensity>12.51</intensity>
         <ion_current>18.971907</ion_current>
         <width>0.546</width>
         <signal_noise_ratio>1.2900227</signal_noise_ratio>
         <quality>1</quality>
      </peak>
      <peak>
         <mass>669.39964</mass>
         <intensity>12.51</intensity>
         <ion_current>20.869193</ion_current>
         <width>0.546</width>
         <signal_noise_ratio>1.2900227</signal_noise_ratio>
         <quality>-1</quality>
      </peak>
      <peak>
         <mass>669.6956</mass>
         <intensity>8.34</intensity>
         <ion_current>12.647938</ion_current>
         <width>0.272</width>
         <signal_noise_ratio>0.86001516</signal_noise_ratio>
         <quality>-1</quality>
      </peak>
      <peak>
         <mass>669.986</mass>
         <intensity>12.51</intensity>
         <ion_current>20.869193</ion_current>
         <width>0.182</width>
         <signal_noise_ratio>1.2900227</signal_noise_ratio>
         <quality>-1</quality>
      </peak>
      <peak>
         <mass>672.33151</mass>
         <intensity>16.681</intensity>
         <ion_current>25.297392</ion_current>
         <width>0.819</width>
         <signal_noise_ratio>1.7201334</signal_noise_ratio>
         <quality>-1</quality>
      </peak>
      <peak>
         <mass>672.8515</mass>
         <intensity>8.34</intensity>
         <ion_current>12.647938</ion_current>
         <width>0.364</width>
         <signal_noise_ratio>0.86001516</signal_noise_ratio>
         <quality>-1</quality>
      </peak>
      <peak>
         <mass>675.27791</mass>
         <intensity>12.51</intensity>
         <ion_current>18.971907</ion_current>
         <width>0.818</width>
         <signal_noise_ratio>1.2900227</signal_noise_ratio>
         <quality>-1</quality>
      </peak>
      <peak>
         <mass>676.65909</mass>
         <intensity>8.34</intensity>
         <ion_current>12.979896</ion_current>
         <width>0.637</width>
         <signal_noise_ratio>0.86001516</signal_noise_ratio>
         <quality>-1</quality>
      </peak>
      <peak>
         <mass>677.9445</mass>
         <intensity>8.34</intensity>
         <ion_current>12.979896</ion_current>
         <width>0.455</width>
         <signal_noise_ratio>0.86001516</signal_noise_ratio>
         <quality>-1</quality>
      </peak>
      <peak>
         <mass>678.3722</mass>
         <intensity>8.34</intensity>
         <ion_current>12.979896</ion_current>
         <width>0.273</width>
         <signal_noise_ratio>0.86001516</signal_noise_ratio>
         <quality>-1</quality>
      </peak>
      <peak>
         <mass>679.939</mass>
         <intensity>20.851</intensity>
         <ion_current>32.451296</ion_current>
         <width>0.91</width>
         <signal_noise_ratio>2.150141</signal_noise_ratio>
         <quality>-1</quality>
      </peak>
      <peak>
         <mass>681.264</mass>
         <intensity>8.34</intensity>
         <ion_current>12.979896</ion_current>
         <width>0.182</width>
         <signal_noise_ratio>0.86001516</signal_noise_ratio>
         <quality>-1</quality>
      </peak>
      <peak>
         <mass>681.943</mass>
         <intensity>16.681</intensity>
         <ion_current>25.961348</ion_current>
         <width>0.546</width>
         <signal_noise_ratio>1.7201334</signal_noise_ratio>
         <quality>-1</quality>
      </peak>
      <peak>
         <mass>682.69625</mass>
         <intensity>12.51</intensity>
         <ion_current>19.469844</ion_current>
         <width>0.182</width>
         <signal_noise_ratio>1.2900227</signal_noise_ratio>
         <quality>-1</quality>
      </peak>
      <peak>
         <mass>683.31556</mass>
         <intensity>37.531</intensity>
         <ion_current>54.887154</ion_current>
         <width>0.546</width>
         <signal_noise_ratio>3.8701713</signal_noise_ratio>
         <quality>1</quality>
      </peak>
      <peak>
         <mass>684.11433</mass>
         <intensity>12.51</intensity>
         <ion_current>19.469844</ion_current>
         <width>0.273</width>
         <signal_noise_ratio>1.2900227</signal_noise_ratio>
         <quality>1</quality>
      </peak>
      <peak>
         <mass>685.28974</mass>
         <intensity>54.212</intensity>
         <ion_current>82.262624</ion_current>
         <width>0.364</width>
         <signal_noise_ratio>5.5903048</signal_noise_ratio>
         <quality>1</quality>
      </peak>
      <peak>
         <mass>686.91817</mass>
         <intensity>12.51</intensity>
         <ion_current>19.469844</ion_current>
         <width>0.182</width>
         <signal_noise_ratio>1.2900227</signal_noise_ratio>
         <quality>-1</quality>
      </peak>
      <peak>
         <mass>688.91917</mass>
         <intensity>12.51</intensity>
         <ion_current>21.416932</ion_current>
         <width>0.182</width>
         <signal_noise_ratio>1.2900227</signal_noise_ratio>
         <quality>-1</quality>
      </peak>
      <peak>
         <mass>689.296</mass>
         <intensity>20.851</intensity>
         <ion_current>32.189575</ion_current>
         <width>0.546</width>
         <signal_noise_ratio>2.150141</signal_noise_ratio>
         <quality>-1</quality>
      </peak>
      <peak>
         <mass>691.33725</mass>
         <intensity>12.51</intensity>
         <ion_current>21.416932</ion_current>
         <width>0.455</width>
         <signal_noise_ratio>1.2900227</signal_noise_ratio>
         <quality>1</quality>
      </peak>
      <peak>
         <mass>691.66333</mass>
         <intensity>8.34</intensity>
         <ion_current>14.277955</ion_current>
         <width>0.272</width>
         <signal_noise_ratio>0.86001516</signal_noise_ratio>
         <quality>-1</quality>
      </peak>
      <peak>
         <mass>693.89809</mass>
         <intensity>12.51</intensity>
         <ion_current>21.416932</ion_current>
         <width>1.091</width>
         <signal_noise_ratio>1.2900227</signal_noise_ratio>
         <quality>1</quality>
      </peak>
      <peak>
         <mass>694.51267</mass>
         <intensity>20.851</intensity>
         <ion_current>32.451296</ion_current>
         <width>0.273</width>
         <signal_noise_ratio>2.150141</signal_noise_ratio>
         <quality>1</quality>
      </peak>
      <peak>
         <mass>695.20275</mass>
         <intensity>33.361</intensity>
         <ion_current>51.654841</ion_current>
         <width>0.636</width>
         <signal_noise_ratio>3.4401637</signal_noise_ratio>
         <quality>1</quality>
      </peak>
      <peak>
         <mass>697.44107</mass>
         <intensity>16.681</intensity>
         <ion_current>28.557622</ion_current>
         <width>0.909</width>
         <signal_noise_ratio>1.7201334</signal_noise_ratio>
         <quality>-1</quality>
      </peak>
      <peak>
         <mass>699.3175</mass>
         <intensity>8.34</intensity>
         <ion_current>12.979896</ion_current>
         <width>0.273</width>
         <signal_noise_ratio>0.86001516</signal_noise_ratio>
         <quality>-1</quality>
      </peak>
   </peak_list>
</pepex3>
