# Supplementary material for: NITPICK: peak identification for mass spectrometry data
Source: BMC Bioinformatics. 2008 Aug 28;9:355. doi: 10.1186/1471-2105-9-355 (PMC2655099; doi:10.1186/1471-2105-9-355)
Supplement: Additional file 4 — A zip-folder containing all pepex results on the simulated data. [file 1471-2105-9-355-S4.zip › pepex_simulation_results/thresh05/SNR5/preSNR5_24_pepex.xml]

<?xml version="1.0" encoding="iso-8859-1"?>
<pepex3>
   <version>3.0.0</version>
   <registered_to>Unregistered</registered_to>
   <parameters>
      <parameter_file>pepex_input.xml</parameter_file>
      <input_data_file>spectrum.data</input_data_file>
      <output_data_file>pepex_output.xml</output_data_file>
      <noise_model>mean_value</noise_model>
      <signal_noise_ratio>.5</signal_noise_ratio>
      <tuning_power>2</tuning_power>
      <tuning>2</tuning>
      <small_omega>1.0</small_omega>
      <big_omega>20</big_omega>
      <peak_finding_model>pepex3</peak_finding_model>
      <supporting_slopes>2</supporting_slopes>
      <peak_fitting_model>centroid</peak_fitting_model>
      <clustering_model>simple</clustering_model>
      <min_cluster_distance>0.8</min_cluster_distance>
      <max_cluster_distance>1.2</max_cluster_distance>
      <no_single_above_mass>1500.0</no_single_above_mass>
      <deisotoping_model>quadratic</deisotoping_model>
      <isotope_distrib_file>/usr/local/piums/kd_0_to_10</isotope_distrib_file>
      <overflow>30000</overflow>
   </parameters>
   <pepex3_status>
      <status>ok</status>
      <message></message>
      <supporting_slopes>2</supporting_slopes>
      <minimum_mass>500</minimum_mass>
      <maximum_mass>700</maximum_mass>
      <small_omega>1</small_omega>
      <big_omega>20</big_omega>
      <peak_masses_with_hydrogen>true</peak_masses_with_hydrogen>
      <date_created>21:58:43, 26 Jul, 2007</date_created>
   </pepex3_status>
   <peak_list>
      <peak>
         <mass>500.12133</mass>
         <intensity>8.21</intensity>
         <ion_current>11.42293</ion_current>
         <width>0.273</width>
         <signal_noise_ratio>inf</signal_noise_ratio>
         <quality>-1</quality>
      </peak>
      <peak>
         <mass>500.82996</mass>
         <intensity>16.42</intensity>
         <ion_current>22.84586</ion_current>
         <width>1.182</width>
         <signal_noise_ratio>inf</signal_noise_ratio>
         <quality>1</quality>
      </peak>
      <peak>
         <mass>502.10717</mass>
         <intensity>12.315</intensity>
         <ion_current>18.847907</ion_current>
         <width>0.273</width>
         <signal_noise_ratio>0.9439104</signal_noise_ratio>
         <quality>-1</quality>
      </peak>
      <peak>
         <mass>503.5106</mass>
         <intensity>12.315</intensity>
         <ion_current>17.134395</ion_current>
         <width>0.273</width>
         <signal_noise_ratio>0.9553714</signal_noise_ratio>
         <quality>-1</quality>
      </peak>
      <peak>
         <mass>504.17329</mass>
         <intensity>36.946</intensity>
         <ion_current>54.04354</ion_current>
         <width>0.455</width>
         <signal_noise_ratio>2.8996116</signal_noise_ratio>
         <quality>-1</quality>
      </peak>
      <peak>
         <mass>504.8746</mass>
         <intensity>12.315</intensity>
         <ion_current>17.134395</ion_current>
         <width>0.273</width>
         <signal_noise_ratio>0.96651106</signal_noise_ratio>
         <quality>-1</quality>
      </peak>
      <peak>
         <mass>505.57833</mass>
         <intensity>8.21</intensity>
         <ion_current>11.42293</ion_current>
         <width>0.273</width>
         <signal_noise_ratio>0.6443407</signal_noise_ratio>
         <quality>-1</quality>
      </peak>
      <peak>
         <mass>506.88925</mass>
         <intensity>12.315</intensity>
         <ion_current>17.134395</ion_current>
         <width>0.182</width>
         <signal_noise_ratio>1.0254388</signal_noise_ratio>
         <quality>-1</quality>
      </peak>
      <peak>
         <mass>508.2947</mass>
         <intensity>12.315</intensity>
         <ion_current>17.134395</ion_current>
         <width>0.727</width>
         <signal_noise_ratio>1.0228119</signal_noise_ratio>
         <quality>1</quality>
      </peak>
      <peak>
         <mass>509.0495</mass>
         <intensity>12.315</intensity>
         <ion_current>18.847907</ion_current>
         <width>0.819</width>
         <signal_noise_ratio>1.0324906</signal_noise_ratio>
         <quality>-1</quality>
      </peak>
      <peak>
         <mass>509.79267</mass>
         <intensity>8.21</intensity>
         <ion_current>12.565272</ion_current>
         <width>0.182</width>
         <signal_noise_ratio>0.69460996</signal_noise_ratio>
         <quality>-1</quality>
      </peak>
      <peak>
         <mass>511.4782</mass>
         <intensity>16.42</intensity>
         <ion_current>25.130543</ion_current>
         <width>0.273</width>
         <signal_noise_ratio>1.3892199</signal_noise_ratio>
         <quality>-1</quality>
      </peak>
      <peak>
         <mass>512.278</mass>
         <intensity>12.315</intensity>
         <ion_current>16.961115</ion_current>
         <width>0.182</width>
         <signal_noise_ratio>1.06004</signal_noise_ratio>
         <quality>-1</quality>
      </peak>
      <peak>
         <mass>513.9696</mass>
         <intensity>12.315</intensity>
         <ion_current>17.134395</ion_current>
         <width>0.364</width>
         <signal_noise_ratio>1.0959791</signal_noise_ratio>
         <quality>-1</quality>
      </peak>
      <peak>
         <mass>515.61093</mass>
         <intensity>12.315</intensity>
         <ion_current>17.134395</ion_current>
         <width>0.909</width>
         <signal_noise_ratio>1.0855891</signal_noise_ratio>
         <quality>-1</quality>
      </peak>
      <peak>
         <mass>516.161</mass>
         <intensity>20.525</intensity>
         <ion_current>28.557325</ion_current>
         <width>0.455</width>
         <signal_noise_ratio>1.8093151</signal_noise_ratio>
         <quality>-1</quality>
      </peak>
      <peak>
         <mass>517.553</mass>
         <intensity>16.42</intensity>
         <ion_current>22.84586</ion_current>
         <width>0.182</width>
         <signal_noise_ratio>1.5468556</signal_noise_ratio>
         <quality>-1</quality>
      </peak>
      <peak>
         <mass>517.735</mass>
         <intensity>20.525</intensity>
         <ion_current>30.929073</ion_current>
         <width>0.182</width>
         <signal_noise_ratio>1.8669521</signal_noise_ratio>
         <quality>-1</quality>
      </peak>
      <peak>
         <mass>518.16725</mass>
         <intensity>12.315</intensity>
         <ion_current>18.847907</ion_current>
         <width>0.182</width>
         <signal_noise_ratio>1.1201713</signal_noise_ratio>
         <quality>-1</quality>
      </peak>
      <peak>
         <mass>520.1455</mass>
         <intensity>12.315</intensity>
         <ion_current>15.942704</ion_current>
         <width>1.001</width>
         <signal_noise_ratio>1.1531028</signal_noise_ratio>
         <quality>-1</quality>
      </peak>
      <peak>
         <mass>521.44323</mass>
         <intensity>12.315</intensity>
         <ion_current>18.847907</ion_current>
         <width>0.818</width>
         <signal_noise_ratio>1.1123764</signal_noise_ratio>
         <quality>-1</quality>
      </peak>
      <peak>
         <mass>522.01</mass>
         <intensity>8.21</intensity>
         <ion_current>11.42293</ion_current>
         <width>0.182</width>
         <signal_noise_ratio>0.74158423</signal_noise_ratio>
         <quality>-1</quality>
      </peak>
      <peak>
         <mass>523.738</mass>
         <intensity>24.631</intensity>
         <ion_current>33.078491</ion_current>
         <width>0.182</width>
         <signal_noise_ratio>2.802511</signal_noise_ratio>
         <quality>-1</quality>
      </peak>
      <peak>
         <mass>524.102</mass>
         <intensity>12.315</intensity>
         <ion_current>17.134415</ion_current>
         <width>0.182</width>
         <signal_noise_ratio>1.4011986</signal_noise_ratio>
         <quality>-1</quality>
      </peak>
      <peak>
         <mass>524.284</mass>
         <intensity>8.21</intensity>
         <ion_current>11.42293</ion_current>
         <width>0.182</width>
         <signal_noise_ratio>0.93413241</signal_noise_ratio>
         <quality>-1</quality>
      </peak>
      <peak>
         <mass>524.92</mass>
         <intensity>16.42</intensity>
         <ion_current>17.987297</ion_current>
         <width>0.182</width>
         <signal_noise_ratio>1.8356352</signal_noise_ratio>
         <quality>-1</quality>
      </peak>
      <peak>
         <mass>525.648</mass>
         <intensity>8.21</intensity>
         <ion_current>11.745101</ion_current>
         <width>0.182</width>
         <signal_noise_ratio>0.9178176</signal_noise_ratio>
         <quality>-1</quality>
      </peak>
      <peak>
         <mass>526.25087</mass>
         <intensity>8.21</intensity>
         <ion_current>12.919664</ion_current>
         <width>0.727</width>
         <signal_noise_ratio>0.9178176</signal_noise_ratio>
         <quality>-1</quality>
      </peak>
      <peak>
         <mass>527.00062</mass>
         <intensity>12.315</intensity>
         <ion_current>17.617651</ion_current>
         <width>0.364</width>
         <signal_noise_ratio>1.4046042</signal_noise_ratio>
         <quality>-1</quality>
      </peak>
      <peak>
         <mass>527.66922</mass>
         <intensity>16.42</intensity>
         <ion_current>25.839328</ion_current>
         <width>0.364</width>
         <signal_noise_ratio>1.8728056</signal_noise_ratio>
         <quality>-1</quality>
      </peak>
      <peak>
         <mass>528.9402</mass>
         <intensity>8.21</intensity>
         <ion_current>12.919664</ion_current>
         <width>0.273</width>
         <signal_noise_ratio>0.95360849</signal_noise_ratio>
         <quality>-1</quality>
      </peak>
      <peak>
         <mass>530.23578</mass>
         <intensity>16.42</intensity>
         <ion_current>24.684729</ion_current>
         <width>0.363</width>
         <signal_noise_ratio>1.9027783</signal_noise_ratio>
         <quality>-1</quality>
      </peak>
      <peak>
         <mass>530.49075</mass>
         <intensity>12.315</intensity>
         <ion_current>19.379496</ion_current>
         <width>0.364</width>
         <signal_noise_ratio>1.4270837</signal_noise_ratio>
         <quality>-1</quality>
      </peak>
      <peak>
         <mass>532.03775</mass>
         <intensity>12.315</intensity>
         <ion_current>17.653005</ion_current>
         <width>0.272</width>
         <signal_noise_ratio>1.4202131</signal_noise_ratio>
         <quality>-1</quality>
      </peak>
      <peak>
         <mass>534.04114</mass>
         <intensity>12.315</intensity>
         <ion_current>16.278333</ion_current>
         <width>0.272</width>
         <signal_noise_ratio>1.3951613</signal_noise_ratio>
         <quality>-1</quality>
      </peak>
      <peak>
         <mass>534.31075</mass>
         <intensity>12.315</intensity>
         <ion_current>19.379496</ion_current>
         <width>0.182</width>
         <signal_noise_ratio>1.3951613</signal_noise_ratio>
         <quality>-1</quality>
      </peak>
      <peak>
         <mass>534.81125</mass>
         <intensity>12.315</intensity>
         <ion_current>17.361203</ion_current>
         <width>0.182</width>
         <signal_noise_ratio>1.3951613</signal_noise_ratio>
         <quality>-1</quality>
      </peak>
      <peak>
         <mass>535.72125</mass>
         <intensity>12.315</intensity>
         <ion_current>14.803485</ion_current>
         <width>0.181</width>
         <signal_noise_ratio>1.3666667</signal_noise_ratio>
         <quality>-1</quality>
      </peak>
      <peak>
         <mass>537.653</mass>
         <intensity>8.21</intensity>
         <ion_current>11.745101</ion_current>
         <width>0.181</width>
         <signal_noise_ratio>0.89393939</signal_noise_ratio>
         <quality>-1</quality>
      </peak>
      <peak>
         <mass>538.90024</mass>
         <intensity>12.315</intensity>
         <ion_current>17.422289</ion_current>
         <width>0.91</width>
         <signal_noise_ratio>1.3708791</signal_noise_ratio>
         <quality>-1</quality>
      </peak>
      <peak>
         <mass>539.48514</mass>
         <intensity>16.42</intensity>
         <ion_current>23.490202</ion_current>
         <width>0.181</width>
         <signal_noise_ratio>1.8278388</signal_noise_ratio>
         <quality>-1</quality>
      </peak>
      <peak>
         <mass>539.6176</mass>
         <intensity>12.315</intensity>
         <ion_current>17.617651</ion_current>
         <width>0.182</width>
         <signal_noise_ratio>1.3708791</signal_noise_ratio>
         <quality>-1</quality>
      </peak>
      <peak>
         <mass>540.28342</mass>
         <intensity>16.42</intensity>
         <ion_current>25.839328</ion_current>
         <width>0.91</width>
         <signal_noise_ratio>1.8278388</signal_noise_ratio>
         <quality>-1</quality>
      </peak>
      <peak>
         <mass>541.85975</mass>
         <intensity>12.315</intensity>
         <ion_current>17.617651</ion_current>
         <width>0.273</width>
         <signal_noise_ratio>1.375</signal_noise_ratio>
         <quality>-1</quality>
      </peak>
      <peak>
         <mass>542.5195</mass>
         <intensity>16.42</intensity>
         <ion_current>24.592242</ion_current>
         <width>0.728</width>
         <signal_noise_ratio>1.8333333</signal_noise_ratio>
         <quality>-1</quality>
      </peak>
      <peak>
         <mass>543.06011</mass>
         <intensity>12.315</intensity>
         <ion_current>17.617674</ion_current>
         <width>0.454</width>
         <signal_noise_ratio>1.375</signal_noise_ratio>
         <quality>-1</quality>
      </peak>
      <peak>
         <mass>544.202</mass>
         <intensity>16.42</intensity>
         <ion_current>18.001468</ion_current>
         <width>0.182</width>
         <signal_noise_ratio>1.5426357</signal_noise_ratio>
         <quality>-1</quality>
      </peak>
      <peak>
         <mass>544.98011</mass>
         <intensity>12.315</intensity>
         <ion_current>19.379496</ion_current>
         <width>0.545</width>
         <signal_noise_ratio>1.1569767</signal_noise_ratio>
         <quality>-1</quality>
      </peak>
      <peak>
         <mass>545.53188</mass>
         <intensity>16.42</intensity>
         <ion_current>23.206859</ion_current>
         <width>0.273</width>
         <signal_noise_ratio>1.5426357</signal_noise_ratio>
         <quality>1</quality>
      </peak>
      <peak>
         <mass>546.67317</mass>
         <intensity>12.315</intensity>
         <ion_current>13.144321</ion_current>
         <width>0.182</width>
         <signal_noise_ratio>1.1875</signal_noise_ratio>
         <quality>-1</quality>
      </peak>
      <peak>
         <mass>548.18125</mass>
         <intensity>12.315</intensity>
         <ion_current>17.395266</ion_current>
         <width>0.182</width>
         <signal_noise_ratio>1.1569767</signal_noise_ratio>
         <quality>-1</quality>
      </peak>
      <peak>
         <mass>549.568</mass>
         <intensity>8.21</intensity>
         <ion_current>11.745101</ion_current>
         <width>0.273</width>
         <signal_noise_ratio>0.79166667</signal_noise_ratio>
         <quality>-1</quality>
      </peak>
      <peak>
         <mass>550.82583</mass>
         <intensity>12.305</intensity>
         <ion_current>19.35396</ion_current>
         <width>0.364</width>
         <signal_noise_ratio>1.229824</signal_noise_ratio>
         <quality>-1</quality>
      </peak>
      <peak>
         <mass>553.46383</mass>
         <intensity>12.305</intensity>
         <ion_current>17.347257</ion_current>
         <width>0.364</width>
         <signal_noise_ratio>1.2406742</signal_noise_ratio>
         <quality>1</quality>
      </peak>
      <peak>
         <mass>553.82783</mass>
         <intensity>12.305</intensity>
         <ion_current>19.363759</ion_current>
         <width>0.364</width>
         <signal_noise_ratio>1.2406742</signal_noise_ratio>
         <quality>1</quality>
      </peak>
      <peak>
         <mass>554.55483</mass>
         <intensity>12.305</intensity>
         <ion_current>14.789751</ion_current>
         <width>0.364</width>
         <signal_noise_ratio>1.2460626</signal_noise_ratio>
         <quality>-1</quality>
      </peak>
      <peak>
         <mass>556.17667</mass>
         <intensity>8.2</intensity>
         <ion_current>12.903927</ion_current>
         <width>0.182</width>
         <signal_noise_ratio>0.83435656</signal_noise_ratio>
         <quality>-1</quality>
      </peak>
      <peak>
         <mass>557.42033</mass>
         <intensity>8.2</intensity>
         <ion_current>12.903927</ion_current>
         <width>0.273</width>
         <signal_noise_ratio>0.83599004</signal_noise_ratio>
         <quality>-1</quality>
      </peak>
      <peak>
         <mass>557.861</mass>
         <intensity>12.305</intensity>
         <ion_current>17.408161</ion_current>
         <width>0.636</width>
         <signal_noise_ratio>1.2544948</signal_noise_ratio>
         <quality>1</quality>
      </peak>
      <peak>
         <mass>559.23933</mass>
         <intensity>16.41</intensity>
         <ion_current>25.487655</ion_current>
         <width>0.546</width>
         <signal_noise_ratio>1.6800446</signal_noise_ratio>
         <quality>-1</quality>
      </peak>
      <peak>
         <mass>560.573</mass>
         <intensity>8.2</intensity>
         <ion_current>11.730795</ion_current>
         <width>0.182</width>
         <signal_noise_ratio>0.84108099</signal_noise_ratio>
         <quality>-1</quality>
      </peak>
      <peak>
         <mass>561.92562</mass>
         <intensity>12.305</intensity>
         <ion_current>19.363759</ion_current>
         <width>0.819</width>
         <signal_noise_ratio>1.2643966</signal_noise_ratio>
         <quality>-1</quality>
      </peak>
      <peak>
         <mass>562.67511</mass>
         <intensity>12.305</intensity>
         <ion_current>17.603345</ion_current>
         <width>0.364</width>
         <signal_noise_ratio>1.2664577</signal_noise_ratio>
         <quality>-1</quality>
      </peak>
      <peak>
         <mass>564.5204</mass>
         <intensity>12.305</intensity>
         <ion_current>19.363759</ion_current>
         <width>0.273</width>
         <signal_noise_ratio>1.2679837</signal_noise_ratio>
         <quality>-1</quality>
      </peak>
      <peak>
         <mass>564.8935</mass>
         <intensity>16.41</intensity>
         <ion_current>25.823591</ion_current>
         <width>0.455</width>
         <signal_noise_ratio>1.6909885</signal_noise_ratio>
         <quality>-1</quality>
      </peak>
      <peak>
         <mass>566.32575</mass>
         <intensity>12.305</intensity>
         <ion_current>16.173987</ion_current>
         <width>0.273</width>
         <signal_noise_ratio>1.2679837</signal_noise_ratio>
         <quality>-1</quality>
      </peak>
      <peak>
         <mass>566.92662</mass>
         <intensity>12.305</intensity>
         <ion_current>17.551496</ion_current>
         <width>1</width>
         <signal_noise_ratio>1.2679837</signal_noise_ratio>
         <quality>-1</quality>
      </peak>
      <peak>
         <mass>567.576</mass>
         <intensity>8.2</intensity>
         <ion_current>11.730795</ion_current>
         <width>0.182</width>
         <signal_noise_ratio>0.84497899</signal_noise_ratio>
         <quality>-1</quality>
      </peak>
      <peak>
         <mass>569.18267</mass>
         <intensity>12.305</intensity>
         <ion_current>19.363759</ion_current>
         <width>0.455</width>
         <signal_noise_ratio>1.2817963</signal_noise_ratio>
         <quality>-1</quality>
      </peak>
      <peak>
         <mass>569.668</mass>
         <intensity>12.305</intensity>
         <ion_current>19.363759</ion_current>
         <width>0.182</width>
         <signal_noise_ratio>1.2853167</signal_noise_ratio>
         <quality>-1</quality>
      </peak>
      <peak>
         <mass>571.5962</mass>
         <intensity>12.305</intensity>
         <ion_current>19.363759</ion_current>
         <width>0.546</width>
         <signal_noise_ratio>1.2885865</signal_noise_ratio>
         <quality>-1</quality>
      </peak>
      <peak>
         <mass>572.033</mass>
         <intensity>12.305</intensity>
         <ion_current>17.199939</ion_current>
         <width>0.182</width>
         <signal_noise_ratio>1.2885865</signal_noise_ratio>
         <quality>-1</quality>
      </peak>
      <peak>
         <mass>573.072</mass>
         <intensity>20.515</intensity>
         <ion_current>26.429521</ion_current>
         <width>0.364</width>
         <signal_noise_ratio>2.1625207</signal_noise_ratio>
         <quality>-1</quality>
      </peak>
      <peak>
         <mass>575.0795</mass>
         <intensity>28.726</intensity>
         <ion_current>40.406422</ion_current>
         <width>0.819</width>
         <signal_noise_ratio>3.0429185</signal_noise_ratio>
         <quality>1</quality>
      </peak>
      <peak>
         <mass>576.42833</mass>
         <intensity>8.2</intensity>
         <ion_current>13.27019</ion_current>
         <width>0.273</width>
         <signal_noise_ratio>0.86990434</signal_noise_ratio>
         <quality>-1</quality>
      </peak>
      <peak>
         <mass>578.854</mass>
         <intensity>16.41</intensity>
         <ion_current>24.142225</ion_current>
         <width>0.182</width>
         <signal_noise_ratio>1.7468973</signal_noise_ratio>
         <quality>-1</quality>
      </peak>
      <peak>
         <mass>579.52592</mass>
         <intensity>12.305</intensity>
         <ion_current>18.102991</ion_current>
         <width>0.818</width>
         <signal_noise_ratio>1.3099068</signal_noise_ratio>
         <quality>-1</quality>
      </peak>
      <peak>
         <mass>580.0906</mass>
         <intensity>12.305</intensity>
         <ion_current>19.913376</ion_current>
         <width>0.273</width>
         <signal_noise_ratio>1.3099068</signal_noise_ratio>
         <quality>1</quality>
      </peak>
      <peak>
         <mass>580.82467</mass>
         <intensity>8.2</intensity>
         <ion_current>12.063756</ion_current>
         <width>0.364</width>
         <signal_noise_ratio>0.87474551</signal_noise_ratio>
         <quality>-1</quality>
      </peak>
      <peak>
         <mass>582.57</mass>
         <intensity>12.305</intensity>
         <ion_current>19.913376</ion_current>
         <width>0.364</width>
         <signal_noise_ratio>1.3140897</signal_noise_ratio>
         <quality>-1</quality>
      </peak>
      <peak>
         <mass>583.06833</mass>
         <intensity>12.305</intensity>
         <ion_current>17.855981</ion_current>
         <width>0.273</width>
         <signal_noise_ratio>1.3155695</signal_noise_ratio>
         <quality>1</quality>
      </peak>
      <peak>
         <mass>584.35081</mass>
         <intensity>16.41</intensity>
         <ion_current>24.502252</ion_current>
         <width>1.001</width>
         <signal_noise_ratio>1.7567473</signal_noise_ratio>
         <quality>1</quality>
      </peak>
      <peak>
         <mass>585.584</mass>
         <intensity>8.2</intensity>
         <ion_current>13.27019</ion_current>
         <width>0.182</width>
         <signal_noise_ratio>0.87891365</signal_noise_ratio>
         <quality>-1</quality>
      </peak>
      <peak>
         <mass>588.082</mass>
         <intensity>20.515</intensity>
         <ion_current>30.181459</ion_current>
         <width>0.728</width>
         <signal_noise_ratio>2.2014567</signal_noise_ratio>
         <quality>1</quality>
      </peak>
      <peak>
         <mass>588.76773</mass>
         <intensity>12.305</intensity>
         <ion_current>19.913376</ion_current>
         <width>0.818</width>
         <signal_noise_ratio>1.3204448</signal_noise_ratio>
         <quality>-1</quality>
      </peak>
      <peak>
         <mass>590.223</mass>
         <intensity>12.305</intensity>
         <ion_current>18.102991</ion_current>
         <width>0.182</width>
         <signal_noise_ratio>1.3204595</signal_noise_ratio>
         <quality>-1</quality>
      </peak>
      <peak>
         <mass>590.548</mass>
         <intensity>12.305</intensity>
         <ion_current>16.432941</ion_current>
         <width>0.273</width>
         <signal_noise_ratio>1.3204595</signal_noise_ratio>
         <quality>1</quality>
      </peak>
      <peak>
         <mass>590.95</mass>
         <intensity>12.305</intensity>
         <ion_current>18.102991</ion_current>
         <width>0.182</width>
         <signal_noise_ratio>1.3221817</signal_noise_ratio>
         <quality>-1</quality>
      </peak>
      <peak>
         <mass>591.6416</mass>
         <intensity>12.305</intensity>
         <ion_current>12.299447</ion_current>
         <width>0.364</width>
         <signal_noise_ratio>1.3221817</signal_noise_ratio>
         <quality>-1</quality>
      </peak>
      <peak>
         <mass>592.38927</mass>
         <intensity>8.2</intensity>
         <ion_current>12.063756</ion_current>
         <width>0.727</width>
         <signal_noise_ratio>0.88212707</signal_noise_ratio>
         <quality>-1</quality>
      </peak>
      <peak>
         <mass>594.225</mass>
         <intensity>8.2</intensity>
         <ion_current>12.063756</ion_current>
         <width>0.182</width>
         <signal_noise_ratio>0.88142403</signal_noise_ratio>
         <quality>-1</quality>
      </peak>
      <peak>
         <mass>594.407</mass>
         <intensity>8.2</intensity>
         <ion_current>13.27019</ion_current>
         <width>0.181</width>
         <signal_noise_ratio>0.88142403</signal_noise_ratio>
         <quality>-1</quality>
      </peak>
      <peak>
         <mass>596.16533</mass>
         <intensity>8.2</intensity>
         <ion_current>12.063756</ion_current>
         <width>0.273</width>
         <signal_noise_ratio>0.88380014</signal_noise_ratio>
         <quality>-1</quality>
      </peak>
      <peak>
         <mass>596.602</mass>
         <intensity>12.305</intensity>
         <ion_current>18.857513</ion_current>
         <width>0.364</width>
         <signal_noise_ratio>1.3262391</signal_noise_ratio>
         <quality>-1</quality>
      </peak>
      <peak>
         <mass>598.93125</mass>
         <intensity>12.305</intensity>
         <ion_current>18.102991</ion_current>
         <width>0.182</width>
         <signal_noise_ratio>1.3313767</signal_noise_ratio>
         <quality>-1</quality>
      </peak>
      <peak>
         <mass>599.32558</mass>
         <intensity>36.936</intensity>
         <ion_current>54.819509</ion_current>
         <width>0.182</width>
         <signal_noise_ratio>3.9964023</signal_noise_ratio>
         <quality>-1</quality>
      </peak>
      <peak>
         <mass>600.773</mass>
         <intensity>8.2</intensity>
         <ion_current>12.063756</ion_current>
         <width>0.182</width>
         <signal_noise_ratio>0.88808793</signal_noise_ratio>
         <quality>-1</quality>
      </peak>
      <peak>
         <mass>602.02325</mass>
         <intensity>12.305</intensity>
         <ion_current>18.102991</ion_current>
         <width>0.182</width>
         <signal_noise_ratio>1.3358583</signal_noise_ratio>
         <quality>-1</quality>
      </peak>
      <peak>
         <mass>603.3018</mass>
         <intensity>16.41</intensity>
         <ion_current>24.071393</ion_current>
         <width>0.455</width>
         <signal_noise_ratio>1.7830238</signal_noise_ratio>
         <quality>-1</quality>
      </peak>
      <peak>
         <mass>603.865</mass>
         <intensity>8.2</intensity>
         <ion_current>12.063756</ion_current>
         <width>0.182</width>
         <signal_noise_ratio>0.89171839</signal_noise_ratio>
         <quality>-1</quality>
      </peak>
      <peak>
         <mass>604.229</mass>
         <intensity>20.515</intensity>
         <ion_current>22.828562</ion_current>
         <width>0.182</width>
         <signal_noise_ratio>2.2309272</signal_noise_ratio>
         <quality>-1</quality>
      </peak>
      <peak>
         <mass>604.502</mass>
         <intensity>8.2</intensity>
         <ion_current>12.063756</ion_current>
         <width>0.273</width>
         <signal_noise_ratio>0.89171839</signal_noise_ratio>
         <quality>-1</quality>
      </peak>
      <peak>
         <mass>606.4484</mass>
         <intensity>12.305</intensity>
         <ion_current>18.102991</ion_current>
         <width>0.728</width>
         <signal_noise_ratio>1.3417396</signal_noise_ratio>
         <quality>-1</quality>
      </peak>
      <peak>
         <mass>607.958</mass>
         <intensity>16.41</intensity>
         <ion_current>24.142225</ion_current>
         <width>0.182</width>
         <signal_noise_ratio>1.7967675</signal_noise_ratio>
         <quality>-1</quality>
      </peak>
      <peak>
         <mass>608.60637</mass>
         <intensity>16.41</intensity>
         <ion_current>26.556562</ion_current>
         <width>0.455</width>
         <signal_noise_ratio>1.7967675</signal_noise_ratio>
         <quality>1</quality>
      </peak>
      <peak>
         <mass>610.8597</mass>
         <intensity>12.305</intensity>
         <ion_current>19.913376</ion_current>
         <width>0.454</width>
         <signal_noise_ratio>1.3558505</signal_noise_ratio>
         <quality>-1</quality>
      </peak>
      <peak>
         <mass>611.505</mass>
         <intensity>8.2</intensity>
         <ion_current>12.063756</ion_current>
         <width>0.273</width>
         <signal_noise_ratio>0.90353302</signal_noise_ratio>
         <quality>-1</quality>
      </peak>
      <peak>
         <mass>613.3695</mass>
         <intensity>8.2</intensity>
         <ion_current>12.063756</ion_current>
         <width>0.364</width>
         <signal_noise_ratio>0.90773496</signal_noise_ratio>
         <quality>-1</quality>
      </peak>
      <peak>
         <mass>614.61057</mass>
         <intensity>8.2</intensity>
         <ion_current>13.27019</ion_current>
         <width>0.454</width>
         <signal_noise_ratio>0.91021231</signal_noise_ratio>
         <quality>-1</quality>
      </peak>
      <peak>
         <mass>617.19708</mass>
         <intensity>28.726</intensity>
         <ion_current>42.261399</ion_current>
         <width>0.455</width>
         <signal_noise_ratio>3.2056958</signal_noise_ratio>
         <quality>-1</quality>
      </peak>
      <peak>
         <mass>617.508</mass>
         <intensity>8.2</intensity>
         <ion_current>13.27019</ion_current>
         <width>0.182</width>
         <signal_noise_ratio>0.91508409</signal_noise_ratio>
         <quality>-1</quality>
      </peak>
      <peak>
         <mass>617.9435</mass>
         <intensity>16.41</intensity>
         <ion_current>24.142225</ion_current>
         <width>0.728</width>
         <signal_noise_ratio>1.8312841</signal_noise_ratio>
         <quality>-1</quality>
      </peak>
      <peak>
         <mass>619.88127</mass>
         <intensity>16.41</intensity>
         <ion_current>24.142225</ion_current>
         <width>0.546</width>
         <signal_noise_ratio>1.8312841</signal_noise_ratio>
         <quality>-1</quality>
      </peak>
      <peak>
         <mass>620.50073</mass>
         <intensity>20.515</intensity>
         <ion_current>30.016853</ion_current>
         <width>0.364</width>
         <signal_noise_ratio>2.2893842</signal_noise_ratio>
         <quality>-1</quality>
      </peak>
      <peak>
         <mass>621.20856</mass>
         <intensity>16.41</intensity>
         <ion_current>26.556562</ion_current>
         <width>0.728</width>
         <signal_noise_ratio>1.8576622</signal_noise_ratio>
         <quality>-1</quality>
      </peak>
      <peak>
         <mass>622.57825</mass>
         <intensity>8.2</intensity>
         <ion_current>13.27019</ion_current>
         <width>0.637</width>
         <signal_noise_ratio>0.93098998</signal_noise_ratio>
         <quality>-1</quality>
      </peak>
      <peak>
         <mass>626.34517</mass>
         <intensity>12.305</intensity>
         <ion_current>20.383464</ion_current>
         <width>0.182</width>
         <signal_noise_ratio>1.4146042</signal_noise_ratio>
         <quality>-1</quality>
      </peak>
      <peak>
         <mass>626.603</mass>
         <intensity>8.2</intensity>
         <ion_current>13.679247</ion_current>
         <width>0.182</width>
         <signal_noise_ratio>0.94268628</signal_noise_ratio>
         <quality>-1</quality>
      </peak>
      <peak>
         <mass>626.9488</mass>
         <intensity>16.41</intensity>
         <ion_current>24.88641</ion_current>
         <width>0.182</width>
         <signal_noise_ratio>1.8921463</signal_noise_ratio>
         <quality>-1</quality>
      </peak>
      <peak>
         <mass>628.149</mass>
         <intensity>12.305</intensity>
         <ion_current>18.706817</ion_current>
         <width>0.182</width>
         <signal_noise_ratio>1.4226274</signal_noise_ratio>
         <quality>-1</quality>
      </peak>
      <peak>
         <mass>628.71775</mass>
         <intensity>12.305</intensity>
         <ion_current>18.661016</ion_current>
         <width>0.273</width>
         <signal_noise_ratio>1.4260548</signal_noise_ratio>
         <quality>-1</quality>
      </peak>
      <peak>
         <mass>629.40733</mass>
         <intensity>8.2</intensity>
         <ion_current>13.679247</ion_current>
         <width>0.454</width>
         <signal_noise_ratio>0.95031689</signal_noise_ratio>
         <quality>-1</quality>
      </peak>
      <peak>
         <mass>632.0782</mass>
         <intensity>16.41</intensity>
         <ion_current>24.88641</ion_current>
         <width>0.273</width>
         <signal_noise_ratio>1.9176879</signal_noise_ratio>
         <quality>-1</quality>
      </peak>
      <peak>
         <mass>634.26782</mass>
         <intensity>20.515</intensity>
         <ion_current>30.679651</ion_current>
         <width>0.364</width>
         <signal_noise_ratio>2.4101271</signal_noise_ratio>
         <quality>-1</quality>
      </peak>
      <peak>
         <mass>634.69085</mass>
         <intensity>16.41</intensity>
         <ion_current>27.375177</ion_current>
         <width>0.454</width>
         <signal_noise_ratio>1.9278667</signal_noise_ratio>
         <quality>-1</quality>
      </peak>
      <peak>
         <mass>635.334</mass>
         <intensity>24.621</intensity>
         <ion_current>30.108307</ion_current>
         <width>0.182</width>
         <signal_noise_ratio>2.8942744</signal_noise_ratio>
         <quality>-1</quality>
      </peak>
      <peak>
         <mass>637.23394</mass>
         <intensity>16.41</intensity>
         <ion_current>22.932094</ion_current>
         <width>1.182</width>
         <signal_noise_ratio>1.9311497</signal_noise_ratio>
         <quality>-1</quality>
      </peak>
      <peak>
         <mass>637.8628</mass>
         <intensity>8.2</intensity>
         <ion_current>12.435622</ion_current>
         <width>0.273</width>
         <signal_noise_ratio>0.96498645</signal_noise_ratio>
         <quality>-1</quality>
      </peak>
      <peak>
         <mass>639.35995</mass>
         <intensity>32.831</intensity>
         <ion_current>47.572016</ion_current>
         <width>0.364</width>
         <signal_noise_ratio>3.8683628</signal_noise_ratio>
         <quality>1</quality>
      </peak>
      <peak>
         <mass>640.1095</mass>
         <intensity>12.305</intensity>
         <ion_current>20.527212</ion_current>
         <width>0.273</width>
         <signal_noise_ratio>1.4507217</signal_noise_ratio>
         <quality>-1</quality>
      </peak>
      <peak>
         <mass>642.03973</mass>
         <intensity>16.41</intensity>
         <ion_current>22.982192</ion_current>
         <width>0.636</width>
         <signal_noise_ratio>1.9369151</signal_noise_ratio>
         <quality>-1</quality>
      </peak>
      <peak>
         <mass>643.02148</mass>
         <intensity>28.726</intensity>
         <ion_current>34.872949</ion_current>
         <width>1.183</width>
         <signal_noise_ratio>3.3906046</signal_noise_ratio>
         <quality>-1</quality>
      </peak>
      <peak>
         <mass>644.338</mass>
         <intensity>8.2</intensity>
         <ion_current>12.1755</ion_current>
         <width>0.182</width>
         <signal_noise_ratio>0.96898249</signal_noise_ratio>
         <quality>-1</quality>
      </peak>
      <peak>
         <mass>644.806</mass>
         <intensity>12.305</intensity>
         <ion_current>20.527212</ion_current>
         <width>0.455</width>
         <signal_noise_ratio>1.4540646</signal_noise_ratio>
         <quality>1</quality>
      </peak>
      <peak>
         <mass>645.37313</mass>
         <intensity>20.515</intensity>
         <ion_current>28.121485</ion_current>
         <width>0.273</width>
         <signal_noise_ratio>2.4256754</signal_noise_ratio>
         <quality>-1</quality>
      </peak>
      <peak>
         <mass>646.976</mass>
         <intensity>12.305</intensity>
         <ion_current>16.75674</ion_current>
         <width>0.182</width>
         <signal_noise_ratio>1.4566576</signal_noise_ratio>
         <quality>-1</quality>
      </peak>
      <peak>
         <mass>650.22725</mass>
         <intensity>8.21</intensity>
         <ion_current>12.450788</ion_current>
         <width>0.364</width>
         <signal_noise_ratio>0.88829717</signal_noise_ratio>
         <quality>-1</quality>
      </peak>
      <peak>
         <mass>650.76188</mass>
         <intensity>12.315</intensity>
         <ion_current>20.543894</ion_current>
         <width>0.546</width>
         <signal_noise_ratio>1.3324457</signal_noise_ratio>
         <quality>-1</quality>
      </peak>
      <peak>
         <mass>652.433</mass>
         <intensity>20.525</intensity>
         <ion_current>33.483279</ion_current>
         <width>0.182</width>
         <signal_noise_ratio>2.2207429</signal_noise_ratio>
         <quality>-1</quality>
      </peak>
      <peak>
         <mass>653.95625</mass>
         <intensity>12.315</intensity>
         <ion_current>20.543894</ion_current>
         <width>0.546</width>
         <signal_noise_ratio>1.3349957</signal_noise_ratio>
         <quality>-1</quality>
      </peak>
      <peak>
         <mass>655.23695</mass>
         <intensity>36.946</intensity>
         <ion_current>56.030142</ion_current>
         <width>0.454</width>
         <signal_noise_ratio>4.0050954</signal_noise_ratio>
         <quality>1</quality>
      </peak>
      <peak>
         <mass>656.30419</mass>
         <intensity>45.156</intensity>
         <ion_current>48.032783</ion_current>
         <width>0.364</width>
         <signal_noise_ratio>4.8950925</signal_noise_ratio>
         <quality>-1</quality>
      </peak>
      <peak>
         <mass>656.9439</mass>
         <intensity>12.315</intensity>
         <ion_current>20.124259</ion_current>
         <width>0.636</width>
         <signal_noise_ratio>1.3349957</signal_noise_ratio>
         <quality>1</quality>
      </peak>
      <peak>
         <mass>657.39456</mass>
         <intensity>20.525</intensity>
         <ion_current>29.473433</ion_current>
         <width>0.364</width>
         <signal_noise_ratio>2.2249928</signal_noise_ratio>
         <quality>-1</quality>
      </peak>
      <peak>
         <mass>658.7934</mass>
         <intensity>12.315</intensity>
         <ion_current>18.583083</ion_current>
         <width>1</width>
         <signal_noise_ratio>1.3349957</signal_noise_ratio>
         <quality>1</quality>
      </peak>
      <peak>
         <mass>659.527</mass>
         <intensity>4.105</intensity>
         <ion_current>6.2253938</ion_current>
         <width>0.182</width>
         <signal_noise_ratio>0.44499856</signal_noise_ratio>
         <quality>-1</quality>
      </peak>
      <peak>
         <mass>660.2095</mass>
         <intensity>8.21</intensity>
         <ion_current>12.450788</ion_current>
         <width>0.728</width>
         <signal_noise_ratio>0.88999711</signal_noise_ratio>
         <quality>-1</quality>
      </peak>
      <peak>
         <mass>660.88089</mass>
         <intensity>12.315</intensity>
         <ion_current>20.543894</ion_current>
         <width>0.636</width>
         <signal_noise_ratio>1.3349957</signal_noise_ratio>
         <quality>1</quality>
      </peak>
      <peak>
         <mass>661.4552</mass>
         <intensity>8.21</intensity>
         <ion_current>12.992327</ion_current>
         <width>0.455</width>
         <signal_noise_ratio>0.88999711</signal_noise_ratio>
         <quality>-1</quality>
      </peak>
      <peak>
         <mass>662.1468</mass>
         <intensity>8.21</intensity>
         <ion_current>13.695929</ion_current>
         <width>0.364</width>
         <signal_noise_ratio>0.88999711</signal_noise_ratio>
         <quality>-1</quality>
      </peak>
      <peak>
         <mass>662.6736</mass>
         <intensity>12.315</intensity>
         <ion_current>16.668682</ion_current>
         <width>0.273</width>
         <signal_noise_ratio>1.3349957</signal_noise_ratio>
         <quality>1</quality>
      </peak>
      <peak>
         <mass>663.77167</mass>
         <intensity>20.525</intensity>
         <ion_current>24.285579</ion_current>
         <width>0.364</width>
         <signal_noise_ratio>2.2249928</signal_noise_ratio>
         <quality>-1</quality>
      </peak>
      <peak>
         <mass>665.28733</mass>
         <intensity>12.315</intensity>
         <ion_current>18.364783</ion_current>
         <width>0.364</width>
         <signal_noise_ratio>1.3349957</signal_noise_ratio>
         <quality>-1</quality>
      </peak>
      <peak>
         <mass>666.08829</mass>
         <intensity>16.42</intensity>
         <ion_current>18.328125</ion_current>
         <width>0.454</width>
         <signal_noise_ratio>1.7799942</signal_noise_ratio>
         <quality>-1</quality>
      </peak>
      <peak>
         <mass>667.81</mass>
         <intensity>12.315</intensity>
         <ion_current>20.543894</ion_current>
         <width>0.909</width>
         <signal_noise_ratio>1.3349957</signal_noise_ratio>
         <quality>-1</quality>
      </peak>
      <peak>
         <mass>669.18317</mass>
         <intensity>12.315</intensity>
         <ion_current>18.676182</ion_current>
         <width>0.364</width>
         <signal_noise_ratio>1.3349957</signal_noise_ratio>
         <quality>1</quality>
      </peak>
      <peak>
         <mass>670.47823</mass>
         <intensity>12.315</intensity>
         <ion_current>18.370395</ion_current>
         <width>1.183</width>
         <signal_noise_ratio>1.3349957</signal_noise_ratio>
         <quality>-1</quality>
      </peak>
      <peak>
         <mass>671.2782</mass>
         <intensity>8.21</intensity>
         <ion_current>13.695929</ion_current>
         <width>0.455</width>
         <signal_noise_ratio>0.88999711</signal_noise_ratio>
         <quality>-1</quality>
      </peak>
      <peak>
         <mass>671.8232</mass>
         <intensity>8.21</intensity>
         <ion_current>13.695929</ion_current>
         <width>0.364</width>
         <signal_noise_ratio>0.88999711</signal_noise_ratio>
         <quality>1</quality>
      </peak>
      <peak>
         <mass>673.95767</mass>
         <intensity>8.21</intensity>
         <ion_current>12.450788</ion_current>
         <width>0.455</width>
         <signal_noise_ratio>0.88999711</signal_noise_ratio>
         <quality>-1</quality>
      </peak>
      <peak>
         <mass>674.352</mass>
         <intensity>16.42</intensity>
         <ion_current>27.391859</ion_current>
         <width>0.182</width>
         <signal_noise_ratio>1.7799942</signal_noise_ratio>
         <quality>-1</quality>
      </peak>
      <peak>
         <mass>676.6169</mass>
         <intensity>16.42</intensity>
         <ion_current>26.514947</ion_current>
         <width>0.546</width>
         <signal_noise_ratio>1.7799942</signal_noise_ratio>
         <quality>-1</quality>
      </peak>
      <peak>
         <mass>677.899</mass>
         <intensity>8.21</intensity>
         <ion_current>12.777571</ion_current>
         <width>0.182</width>
         <signal_noise_ratio>0.88999711</signal_noise_ratio>
         <quality>-1</quality>
      </peak>
      <peak>
         <mass>678.52083</mass>
         <intensity>20.525</intensity>
         <ion_current>28.759564</ion_current>
         <width>0.273</width>
         <signal_noise_ratio>2.2249928</signal_noise_ratio>
         <quality>1</quality>
      </peak>
      <peak>
         <mass>679.601</mass>
         <intensity>16.42</intensity>
         <ion_current>17.382651</ion_current>
         <width>0.455</width>
         <signal_noise_ratio>1.7799942</signal_noise_ratio>
         <quality>-1</quality>
      </peak>
      <peak>
         <mass>680.238</mass>
         <intensity>49.261</intensity>
         <ion_current>73.943254</ion_current>
         <width>0.637</width>
         <signal_noise_ratio>5.3400911</signal_noise_ratio>
         <quality>-1</quality>
      </peak>
      <peak>
         <mass>681.65833</mass>
         <intensity>12.315</intensity>
         <ion_current>18.802505</ion_current>
         <width>0.546</width>
         <signal_noise_ratio>1.3349957</signal_noise_ratio>
         <quality>-1</quality>
      </peak>
      <peak>
         <mass>682.356</mass>
         <intensity>28.736</intensity>
         <ion_current>36.719737</ion_current>
         <width>0.455</width>
         <signal_noise_ratio>3.1150983</signal_noise_ratio>
         <quality>-1</quality>
      </peak>
      <peak>
         <mass>682.9192</mass>
         <intensity>8.21</intensity>
         <ion_current>13.891429</ion_current>
         <width>0.455</width>
         <signal_noise_ratio>0.88999711</signal_noise_ratio>
         <quality>-1</quality>
      </peak>
      <peak>
         <mass>683.39392</mass>
         <intensity>32.841</intensity>
         <ion_current>35.309311</ion_current>
         <width>0.364</width>
         <signal_noise_ratio>3.5600969</signal_noise_ratio>
         <quality>-1</quality>
      </peak>
      <peak>
         <mass>684.182</mass>
         <intensity>16.42</intensity>
         <ion_current>24.342547</ion_current>
         <width>0.545</width>
         <signal_noise_ratio>1.7799942</signal_noise_ratio>
         <quality>-1</quality>
      </peak>
      <peak>
         <mass>686.69825</mass>
         <intensity>12.315</intensity>
         <ion_current>21.083095</ion_current>
         <width>0.273</width>
         <signal_noise_ratio>1.3349957</signal_noise_ratio>
         <quality>1</quality>
      </peak>
      <peak>
         <mass>687.919</mass>
         <intensity>8.21</intensity>
         <ion_current>12.777571</ion_current>
         <width>0.454</width>
         <signal_noise_ratio>0.88999711</signal_noise_ratio>
         <quality>-1</quality>
      </peak>
      <peak>
         <mass>689.1406</mass>
         <intensity>28.736</intensity>
         <ion_current>49.195601</ion_current>
         <width>0.819</width>
         <signal_noise_ratio>3.1150983</signal_noise_ratio>
         <quality>1</quality>
      </peak>
      <peak>
         <mass>690.8595</mass>
         <intensity>8.21</intensity>
         <ion_current>12.777571</ion_current>
         <width>0.273</width>
         <signal_noise_ratio>0.88999711</signal_noise_ratio>
         <quality>-1</quality>
      </peak>
      <peak>
         <mass>691.36</mass>
         <intensity>16.42</intensity>
         <ion_current>26.463747</ion_current>
         <width>0.364</width>
         <signal_noise_ratio>1.7799942</signal_noise_ratio>
         <quality>1</quality>
      </peak>
      <peak>
         <mass>692.84533</mass>
         <intensity>8.21</intensity>
         <ion_current>14.055397</ion_current>
         <width>0.273</width>
         <signal_noise_ratio>0.88999711</signal_noise_ratio>
         <quality>-1</quality>
      </peak>
      <peak>
         <mass>693.15625</mass>
         <intensity>12.315</intensity>
         <ion_current>21.083095</ion_current>
         <width>0.273</width>
         <signal_noise_ratio>1.3349957</signal_noise_ratio>
         <quality>1</quality>
      </peak>
      <peak>
         <mass>693.361</mass>
         <intensity>12.315</intensity>
         <ion_current>16.846134</ion_current>
         <width>0.182</width>
         <signal_noise_ratio>1.3349957</signal_noise_ratio>
         <quality>-1</quality>
      </peak>
      <peak>
         <mass>696.843</mass>
         <intensity>12.315</intensity>
         <ion_current>19.122212</ion_current>
         <width>0.455</width>
         <signal_noise_ratio>1.3349957</signal_noise_ratio>
         <quality>-1</quality>
      </peak>
      <peak>
         <mass>697.55921</mass>
         <intensity>16.42</intensity>
         <ion_current>25.555184</ion_current>
         <width>1.091</width>
         <signal_noise_ratio>1.7799942</signal_noise_ratio>
         <quality>1</quality>
      </peak>
      <peak>
         <mass>698.38322</mass>
         <intensity>20.525</intensity>
         <ion_current>21.973928</ion_current>
         <width>0.364</width>
         <signal_noise_ratio>2.2249928</signal_noise_ratio>
         <quality>1</quality>
      </peak>
      <peak>
         <mass>698.909</mass>
         <intensity>4.105</intensity>
         <ion_current>6.3887857</ion_current>
         <width>0.182</width>
         <signal_noise_ratio>0.44499856</signal_noise_ratio>
         <quality>-1</quality>
      </peak>
      <peak>
         <mass>699.09</mass>
         <intensity>4.105</intensity>
         <ion_current>6.3887857</ion_current>
         <width>0.181</width>
         <signal_noise_ratio>0.44499856</signal_noise_ratio>
         <quality>-1</quality>
      </peak>
   </peak_list>
</pepex3>
