# Supplementary material for: NITPICK: peak identification for mass spectrometry data
Source: BMC Bioinformatics. 2008 Aug 28;9:355. doi: 10.1186/1471-2105-9-355 (PMC2655099; doi:10.1186/1471-2105-9-355)
Supplement: Additional file 4 — A zip-folder containing all pepex results on the simulated data. [file 1471-2105-9-355-S4.zip › pepex_simulation_results/thresh05/SNR5/preSNR5_25_pepex.xml]

<?xml version="1.0" encoding="iso-8859-1"?>
<pepex3>
   <version>3.0.0</version>
   <registered_to>Unregistered</registered_to>
   <parameters>
      <parameter_file>pepex_input.xml</parameter_file>
      <input_data_file>spectrum.data</input_data_file>
      <output_data_file>pepex_output.xml</output_data_file>
      <noise_model>mean_value</noise_model>
      <signal_noise_ratio>.5</signal_noise_ratio>
      <tuning_power>2</tuning_power>
      <tuning>2</tuning>
      <small_omega>1.0</small_omega>
      <big_omega>20</big_omega>
      <peak_finding_model>pepex3</peak_finding_model>
      <supporting_slopes>2</supporting_slopes>
      <peak_fitting_model>centroid</peak_fitting_model>
      <clustering_model>simple</clustering_model>
      <min_cluster_distance>0.8</min_cluster_distance>
      <max_cluster_distance>1.2</max_cluster_distance>
      <no_single_above_mass>1500.0</no_single_above_mass>
      <deisotoping_model>quadratic</deisotoping_model>
      <isotope_distrib_file>/usr/local/piums/kd_0_to_10</isotope_distrib_file>
      <overflow>30000</overflow>
   </parameters>
   <pepex3_status>
      <status>ok</status>
      <message></message>
      <supporting_slopes>2</supporting_slopes>
      <minimum_mass>500</minimum_mass>
      <maximum_mass>700</maximum_mass>
      <small_omega>1</small_omega>
      <big_omega>20</big_omega>
      <peak_masses_with_hydrogen>true</peak_masses_with_hydrogen>
      <date_created>21:58:48, 26 Jul, 2007</date_created>
   </pepex3_status>
   <peak_list>
      <peak>
         <mass>500.46107</mass>
         <intensity>12.386</intensity>
         <ion_current>18.956572</ion_current>
         <width>1</width>
         <signal_noise_ratio>-2.0591267e+215</signal_noise_ratio>
         <quality>-1</quality>
      </peak>
      <peak>
         <mass>501.182</mass>
         <intensity>12.386</intensity>
         <ion_current>17.23318</ion_current>
         <width>0.182</width>
         <signal_noise_ratio>1.0820851</signal_noise_ratio>
         <quality>-1</quality>
      </peak>
      <peak>
         <mass>501.819</mass>
         <intensity>12.386</intensity>
         <ion_current>17.23318</ion_current>
         <width>0.182</width>
         <signal_noise_ratio>1.0851948</signal_noise_ratio>
         <quality>-1</quality>
      </peak>
      <peak>
         <mass>502.417</mass>
         <intensity>12.386</intensity>
         <ion_current>16.034633</ion_current>
         <width>0.273</width>
         <signal_noise_ratio>1.0851948</signal_noise_ratio>
         <quality>-1</quality>
      </peak>
      <peak>
         <mass>503.339</mass>
         <intensity>12.386</intensity>
         <ion_current>12.512188</ion_current>
         <width>0.364</width>
         <signal_noise_ratio>1.1104245</signal_noise_ratio>
         <quality>-1</quality>
      </peak>
      <peak>
         <mass>504.59306</mass>
         <intensity>12.386</intensity>
         <ion_current>18.956572</ion_current>
         <width>1</width>
         <signal_noise_ratio>1.1148776</signal_noise_ratio>
         <quality>-1</quality>
      </peak>
      <peak>
         <mass>505.184</mass>
         <intensity>8.258</intensity>
         <ion_current>12.638735</ion_current>
         <width>0.182</width>
         <signal_noise_ratio>0.74331177</signal_noise_ratio>
         <quality>-1</quality>
      </peak>
      <peak>
         <mass>507.822</mass>
         <intensity>8.258</intensity>
         <ion_current>12.638735</ion_current>
         <width>0.273</width>
         <signal_noise_ratio>0.90328673</signal_noise_ratio>
         <quality>-1</quality>
      </peak>
      <peak>
         <mass>509.4226</mass>
         <intensity>12.386</intensity>
         <ion_current>17.2332</ion_current>
         <width>0.364</width>
         <signal_noise_ratio>1.3548207</signal_noise_ratio>
         <quality>-1</quality>
      </peak>
      <peak>
         <mass>510.35663</mass>
         <intensity>16.515</intensity>
         <ion_current>18.091464</ion_current>
         <width>0.455</width>
         <signal_noise_ratio>1.8064641</signal_noise_ratio>
         <quality>-1</quality>
      </peak>
      <peak>
         <mass>510.94433</mass>
         <intensity>12.386</intensity>
         <ion_current>17.116985</ion_current>
         <width>0.637</width>
         <signal_noise_ratio>1.3548207</signal_noise_ratio>
         <quality>-1</quality>
      </peak>
      <peak>
         <mass>511.5965</mass>
         <intensity>8.258</intensity>
         <ion_current>11.489714</ion_current>
         <width>0.546</width>
         <signal_noise_ratio>0.9666752</signal_noise_ratio>
         <quality>-1</quality>
      </peak>
      <peak>
         <mass>512.187</mass>
         <intensity>8.258</intensity>
         <ion_current>11.489714</ion_current>
         <width>0.273</width>
         <signal_noise_ratio>0.9666752</signal_noise_ratio>
         <quality>-1</quality>
      </peak>
      <peak>
         <mass>513.482</mass>
         <intensity>12.386</intensity>
         <ion_current>18.956572</ion_current>
         <width>0.546</width>
         <signal_noise_ratio>1.4498957</signal_noise_ratio>
         <quality>-1</quality>
      </peak>
      <peak>
         <mass>513.8968</mass>
         <intensity>8.258</intensity>
         <ion_current>12.638735</ion_current>
         <width>0.363</width>
         <signal_noise_ratio>0.9666752</signal_noise_ratio>
         <quality>-1</quality>
      </peak>
      <peak>
         <mass>515.84522</mass>
         <intensity>16.515</intensity>
         <ion_current>22.178932</ion_current>
         <width>0.364</width>
         <signal_noise_ratio>1.9002474</signal_noise_ratio>
         <quality>-1</quality>
      </peak>
      <peak>
         <mass>516.1708</mass>
         <intensity>16.515</intensity>
         <ion_current>22.978038</ion_current>
         <width>0.182</width>
         <signal_noise_ratio>1.9002474</signal_noise_ratio>
         <quality>-1</quality>
      </peak>
      <peak>
         <mass>516.39375</mass>
         <intensity>12.386</intensity>
         <ion_current>17.23318</ion_current>
         <width>0.182</width>
         <signal_noise_ratio>1.4251568</signal_noise_ratio>
         <quality>-1</quality>
      </peak>
      <peak>
         <mass>518.3389</mass>
         <intensity>16.515</intensity>
         <ion_current>24.863925</ion_current>
         <width>0.637</width>
         <signal_noise_ratio>1.8651561</signal_noise_ratio>
         <quality>-1</quality>
      </peak>
      <peak>
         <mass>519.62983</mass>
         <intensity>8.258</intensity>
         <ion_current>11.489714</ion_current>
         <width>0.455</width>
         <signal_noise_ratio>0.91393104</signal_noise_ratio>
         <quality>-1</quality>
      </peak>
      <peak>
         <mass>521.252</mass>
         <intensity>12.386</intensity>
         <ion_current>17.004591</ion_current>
         <width>0.727</width>
         <signal_noise_ratio>1.3721284</signal_noise_ratio>
         <quality>-1</quality>
      </peak>
      <peak>
         <mass>522.6106</mass>
         <intensity>12.386</intensity>
         <ion_current>17.2332</ion_current>
         <width>0.364</width>
         <signal_noise_ratio>1.370658</signal_noise_ratio>
         <quality>-1</quality>
      </peak>
      <peak>
         <mass>523.31333</mass>
         <intensity>16.515</intensity>
         <ion_current>25.275939</ion_current>
         <width>0.273</width>
         <signal_noise_ratio>1.8275809</signal_noise_ratio>
         <quality>-1</quality>
      </peak>
      <peak>
         <mass>523.731</mass>
         <intensity>16.515</intensity>
         <ion_current>18.091464</ion_current>
         <width>0.546</width>
         <signal_noise_ratio>1.8275809</signal_noise_ratio>
         <quality>-1</quality>
      </peak>
      <peak>
         <mass>525.35225</mass>
         <intensity>12.386</intensity>
         <ion_current>18.933434</ion_current>
         <width>0.455</width>
         <signal_noise_ratio>1.3164874</signal_noise_ratio>
         <quality>1</quality>
      </peak>
      <peak>
         <mass>526.921</mass>
         <intensity>16.515</intensity>
         <ion_current>24.890731</ion_current>
         <width>0.182</width>
         <signal_noise_ratio>1.7626411</signal_noise_ratio>
         <quality>-1</quality>
      </peak>
      <peak>
         <mass>528.649</mass>
         <intensity>16.515</intensity>
         <ion_current>21.788769</ion_current>
         <width>0.182</width>
         <signal_noise_ratio>1.3620928</signal_noise_ratio>
         <quality>-1</quality>
      </peak>
      <peak>
         <mass>529</mass>
         <intensity>24.773</intensity>
         <ion_current>35.439876</ion_current>
         <width>0.182</width>
         <signal_noise_ratio>2.0633319</signal_noise_ratio>
         <quality>-1</quality>
      </peak>
      <peak>
         <mass>530.94575</mass>
         <intensity>12.386</intensity>
         <ion_current>19.491225</ion_current>
         <width>0.182</width>
         <signal_noise_ratio>0.98106583</signal_noise_ratio>
         <quality>-1</quality>
      </peak>
      <peak>
         <mass>531.196</mass>
         <intensity>28.902</intensity>
         <ion_current>42.719158</ion_current>
         <width>0.182</width>
         <signal_noise_ratio>2.1801887</signal_noise_ratio>
         <quality>-1</quality>
      </peak>
      <peak>
         <mass>533.07133</mass>
         <intensity>33.031</intensity>
         <ion_current>44.00506</ion_current>
         <width>0.728</width>
         <signal_noise_ratio>2.7337325</signal_noise_ratio>
         <quality>1</quality>
      </peak>
      <peak>
         <mass>533.652</mass>
         <intensity>8.258</intensity>
         <ion_current>11.813769</ion_current>
         <width>0.182</width>
         <signal_noise_ratio>0.68345382</signal_noise_ratio>
         <quality>-1</quality>
      </peak>
      <peak>
         <mass>534.09668</mass>
         <intensity>45.417</intensity>
         <ion_current>52.050064</ion_current>
         <width>0.545</width>
         <signal_noise_ratio>3.7588305</signal_noise_ratio>
         <quality>-1</quality>
      </peak>
      <peak>
         <mass>536.6985</mass>
         <intensity>12.386</intensity>
         <ion_current>19.491225</ion_current>
         <width>0.273</width>
         <signal_noise_ratio>1.0354586</signal_noise_ratio>
         <quality>-1</quality>
      </peak>
      <peak>
         <mass>537.199</mass>
         <intensity>12.386</intensity>
         <ion_current>19.491225</ion_current>
         <width>0.182</width>
         <signal_noise_ratio>1.0354586</signal_noise_ratio>
         <quality>-1</quality>
      </peak>
      <peak>
         <mass>538.81458</mass>
         <intensity>16.515</intensity>
         <ion_current>22.18734</ion_current>
         <width>0.819</width>
         <signal_noise_ratio>1.3806393</signal_noise_ratio>
         <quality>-1</quality>
      </peak>
      <peak>
         <mass>539.29533</mass>
         <intensity>74.319</intensity>
         <ion_current>100.69774</ion_current>
         <width>0.182</width>
         <signal_noise_ratio>6.2734164</signal_noise_ratio>
         <quality>-1</quality>
      </peak>
      <peak>
         <mass>540.03317</mass>
         <intensity>12.386</intensity>
         <ion_current>19.491225</ion_current>
         <width>0.182</width>
         <signal_noise_ratio>1.0964404</signal_noise_ratio>
         <quality>-1</quality>
      </peak>
      <peak>
         <mass>543.05033</mass>
         <intensity>8.258</intensity>
         <ion_current>12.995199</ion_current>
         <width>0.272</width>
         <signal_noise_ratio>0.7505076</signal_noise_ratio>
         <quality>-1</quality>
      </peak>
      <peak>
         <mass>544.53187</mass>
         <intensity>16.515</intensity>
         <ion_current>25.988824</ion_current>
         <width>0.273</width>
         <signal_noise_ratio>1.5113447</signal_noise_ratio>
         <quality>1</quality>
      </peak>
      <peak>
         <mass>546.21817</mass>
         <intensity>12.386</intensity>
         <ion_current>17.570099</ion_current>
         <width>0.182</width>
         <signal_noise_ratio>1.1456962</signal_noise_ratio>
         <quality>-1</quality>
      </peak>
      <peak>
         <mass>546.7668</mass>
         <intensity>8.258</intensity>
         <ion_current>11.813769</ion_current>
         <width>0.272</width>
         <signal_noise_ratio>0.7638591</signal_noise_ratio>
         <quality>-1</quality>
      </peak>
      <peak>
         <mass>548.13574</mass>
         <intensity>12.386</intensity>
         <ion_current>17.719223</ion_current>
         <width>0.637</width>
         <signal_noise_ratio>1.1456962</signal_noise_ratio>
         <quality>-1</quality>
      </peak>
      <peak>
         <mass>548.6355</mass>
         <intensity>12.386</intensity>
         <ion_current>19.427774</ion_current>
         <width>0.181</width>
         <signal_noise_ratio>1.1456962</signal_noise_ratio>
         <quality>-1</quality>
      </peak>
      <peak>
         <mass>548.90067</mass>
         <intensity>8.258</intensity>
         <ion_current>11.813769</ion_current>
         <width>0.182</width>
         <signal_noise_ratio>0.7638591</signal_noise_ratio>
         <quality>-1</quality>
      </peak>
      <peak>
         <mass>550.205</mass>
         <intensity>8.258</intensity>
         <ion_current>11.813769</ion_current>
         <width>0.182</width>
         <signal_noise_ratio>0.7638591</signal_noise_ratio>
         <quality>-1</quality>
      </peak>
      <peak>
         <mass>550.6863</mass>
         <intensity>16.515</intensity>
         <ion_current>24.184233</ion_current>
         <width>0.455</width>
         <signal_noise_ratio>1.5276257</signal_noise_ratio>
         <quality>1</quality>
      </peak>
      <peak>
         <mass>552.13522</mass>
         <intensity>16.505</intensity>
         <ion_current>23.611801</ion_current>
         <width>0.363</width>
         <signal_noise_ratio>1.724187</signal_noise_ratio>
         <quality>-1</quality>
      </peak>
      <peak>
         <mass>553.37145</mass>
         <intensity>12.376</intensity>
         <ion_current>17.704917</ion_current>
         <width>0.637</width>
         <signal_noise_ratio>1.292853</signal_noise_ratio>
         <quality>1</quality>
      </peak>
      <peak>
         <mass>554.025</mass>
         <intensity>12.376</intensity>
         <ion_current>19.475488</ion_current>
         <width>0.182</width>
         <signal_noise_ratio>1.2929076</signal_noise_ratio>
         <quality>-1</quality>
      </peak>
      <peak>
         <mass>555.36625</mass>
         <intensity>12.376</intensity>
         <ion_current>17.704917</ion_current>
         <width>0.182</width>
         <signal_noise_ratio>1.2923218</signal_noise_ratio>
         <quality>-1</quality>
      </peak>
      <peak>
         <mass>556.844</mass>
         <intensity>12.376</intensity>
         <ion_current>17.481098</ion_current>
         <width>0.182</width>
         <signal_noise_ratio>1.2890244</signal_noise_ratio>
         <quality>-1</quality>
      </peak>
      <peak>
         <mass>557.208</mass>
         <intensity>12.376</intensity>
         <ion_current>19.475488</ion_current>
         <width>0.364</width>
         <signal_noise_ratio>1.2890244</signal_noise_ratio>
         <quality>-1</quality>
      </peak>
      <peak>
         <mass>558.86017</mass>
         <intensity>12.376</intensity>
         <ion_current>19.475488</ion_current>
         <width>0.182</width>
         <signal_noise_ratio>1.2842199</signal_noise_ratio>
         <quality>-1</quality>
      </peak>
      <peak>
         <mass>560.19763</mass>
         <intensity>12.376</intensity>
         <ion_current>17.223856</ion_current>
         <width>0.364</width>
         <signal_noise_ratio>1.2842199</signal_noise_ratio>
         <quality>-1</quality>
      </peak>
      <peak>
         <mass>560.755</mass>
         <intensity>16.505</intensity>
         <ion_current>24.171696</ion_current>
         <width>0.182</width>
         <signal_noise_ratio>1.7020001</signal_noise_ratio>
         <quality>-1</quality>
      </peak>
      <peak>
         <mass>561.19345</mass>
         <intensity>12.376</intensity>
         <ion_current>14.916225</ion_current>
         <width>0.455</width>
         <signal_noise_ratio>1.2762165</signal_noise_ratio>
         <quality>-1</quality>
      </peak>
      <peak>
         <mass>564.11999</mass>
         <intensity>12.376</intensity>
         <ion_current>17.704917</ion_current>
         <width>0.637</width>
         <signal_noise_ratio>1.26499</signal_noise_ratio>
         <quality>-1</quality>
      </peak>
      <peak>
         <mass>564.89964</mass>
         <intensity>12.376</intensity>
         <ion_current>19.475488</ion_current>
         <width>1</width>
         <signal_noise_ratio>1.26499</signal_noise_ratio>
         <quality>-1</quality>
      </peak>
      <peak>
         <mass>566.37377</mass>
         <intensity>12.376</intensity>
         <ion_current>19.475488</ion_current>
         <width>0.637</width>
         <signal_noise_ratio>1.2568588</signal_noise_ratio>
         <quality>-1</quality>
      </peak>
      <peak>
         <mass>567.8763</mass>
         <intensity>16.505</intensity>
         <ion_current>23.388315</ion_current>
         <width>0.546</width>
         <signal_noise_ratio>1.6761841</signal_noise_ratio>
         <quality>-1</quality>
      </peak>
      <peak>
         <mass>569.395</mass>
         <intensity>8.248</intensity>
         <ion_current>11.799463</ion_current>
         <width>0.182</width>
         <signal_noise_ratio>0.83301518</signal_noise_ratio>
         <quality>-1</quality>
      </peak>
      <peak>
         <mass>569.8591</mass>
         <intensity>16.505</intensity>
         <ion_current>25.973088</ion_current>
         <width>0.455</width>
         <signal_noise_ratio>1.6667611</signal_noise_ratio>
         <quality>1</quality>
      </peak>
      <peak>
         <mass>572.5598</mass>
         <intensity>16.505</intensity>
         <ion_current>23.611801</ion_current>
         <width>0.182</width>
         <signal_noise_ratio>1.6663182</signal_noise_ratio>
         <quality>-1</quality>
      </peak>
      <peak>
         <mass>572.76</mass>
         <intensity>16.505</intensity>
         <ion_current>23.350579</ion_current>
         <width>0.182</width>
         <signal_noise_ratio>1.6663182</signal_noise_ratio>
         <quality>-1</quality>
      </peak>
      <peak>
         <mass>573.32254</mass>
         <intensity>16.505</intensity>
         <ion_current>24.873622</ion_current>
         <width>0.546</width>
         <signal_noise_ratio>1.6660895</signal_noise_ratio>
         <quality>-1</quality>
      </peak>
      <peak>
         <mass>573.64725</mass>
         <intensity>12.376</intensity>
         <ion_current>13.079628</ion_current>
         <width>0.182</width>
         <signal_noise_ratio>1.2509913</signal_noise_ratio>
         <quality>-1</quality>
      </peak>
      <peak>
         <mass>575.398</mass>
         <intensity>8.248</intensity>
         <ion_current>12.134374</ion_current>
         <width>0.273</width>
         <signal_noise_ratio>0.83487494</signal_noise_ratio>
         <quality>-1</quality>
      </peak>
      <peak>
         <mass>577.45967</mass>
         <intensity>8.248</intensity>
         <ion_current>12.134374</ion_current>
         <width>0.546</width>
         <signal_noise_ratio>0.83754002</signal_noise_ratio>
         <quality>-1</quality>
      </peak>
      <peak>
         <mass>579.218</mass>
         <intensity>8.248</intensity>
         <ion_current>11.984493</ion_current>
         <width>0.182</width>
         <signal_noise_ratio>0.8425994</signal_noise_ratio>
         <quality>-1</quality>
      </peak>
      <peak>
         <mass>579.66525</mass>
         <intensity>16.505</intensity>
         <ion_current>24.281988</ion_current>
         <width>0.636</width>
         <signal_noise_ratio>1.6861182</signal_noise_ratio>
         <quality>1</quality>
      </peak>
      <peak>
         <mass>580.4</mass>
         <intensity>12.376</intensity>
         <ion_current>15.973019</ion_current>
         <width>0.182</width>
         <signal_noise_ratio>1.2698976</signal_noise_ratio>
         <quality>-1</quality>
      </peak>
      <peak>
         <mass>580.933</mass>
         <intensity>12.376</intensity>
         <ion_current>20.021363</ion_current>
         <width>0.364</width>
         <signal_noise_ratio>1.2763511</signal_noise_ratio>
         <quality>-1</quality>
      </peak>
      <peak>
         <mass>582.3828</mass>
         <intensity>8.248</intensity>
         <ion_current>13.168086</ion_current>
         <width>0.364</width>
         <signal_noise_ratio>0.85545498</signal_noise_ratio>
         <quality>-1</quality>
      </peak>
      <peak>
         <mass>583.73467</mass>
         <intensity>8.248</intensity>
         <ion_current>12.134374</ion_current>
         <width>0.182</width>
         <signal_noise_ratio>0.86362927</signal_noise_ratio>
         <quality>-1</quality>
      </peak>
      <peak>
         <mass>585.29061</mass>
         <intensity>16.505</intensity>
         <ion_current>24.281988</ion_current>
         <width>0.909</width>
         <signal_noise_ratio>1.7357665</signal_noise_ratio>
         <quality>-1</quality>
      </peak>
      <peak>
         <mass>585.948</mass>
         <intensity>8.248</intensity>
         <ion_current>13.347869</ion_current>
         <width>0.455</width>
         <signal_noise_ratio>0.87134236</signal_noise_ratio>
         <quality>-1</quality>
      </peak>
      <peak>
         <mass>586.61533</mass>
         <intensity>8.248</intensity>
         <ion_current>12.134374</ion_current>
         <width>0.273</width>
         <signal_noise_ratio>0.87134236</signal_noise_ratio>
         <quality>-1</quality>
      </peak>
      <peak>
         <mass>588.4859</mass>
         <intensity>12.376</intensity>
         <ion_current>20.028276</ion_current>
         <width>0.546</width>
         <signal_noise_ratio>1.3191342</signal_noise_ratio>
         <quality>-1</quality>
      </peak>
      <peak>
         <mass>588.95</mass>
         <intensity>8.248</intensity>
         <ion_current>11.968804</ion_current>
         <width>0.181</width>
         <signal_noise_ratio>0.87913853</signal_noise_ratio>
         <quality>-1</quality>
      </peak>
      <peak>
         <mass>590.678</mass>
         <intensity>12.376</intensity>
         <ion_current>16.527741</ion_current>
         <width>0.182</width>
         <signal_noise_ratio>1.3271961</signal_noise_ratio>
         <quality>-1</quality>
      </peak>
      <peak>
         <mass>591.07133</mass>
         <intensity>12.376</intensity>
         <ion_current>20.021368</ion_current>
         <width>0.273</width>
         <signal_noise_ratio>1.3304549</signal_noise_ratio>
         <quality>1</quality>
      </peak>
      <peak>
         <mass>592.942</mass>
         <intensity>12.376</intensity>
         <ion_current>16.52832</ion_current>
         <width>0.636</width>
         <signal_noise_ratio>1.3366179</signal_noise_ratio>
         <quality>-1</quality>
      </peak>
      <peak>
         <mass>593.28467</mass>
         <intensity>8.248</intensity>
         <ion_current>13.347869</ion_current>
         <width>0.182</width>
         <signal_noise_ratio>0.89079061</signal_noise_ratio>
         <quality>-1</quality>
      </peak>
      <peak>
         <mass>594.57529</mass>
         <intensity>8.248</intensity>
         <ion_current>13.347869</ion_current>
         <width>0.545</width>
         <signal_noise_ratio>0.89063023</signal_noise_ratio>
         <quality>-1</quality>
      </peak>
      <peak>
         <mass>595.134</mass>
         <intensity>16.505</intensity>
         <ion_current>26.260633</ion_current>
         <width>0.364</width>
         <signal_noise_ratio>1.7822323</signal_noise_ratio>
         <quality>1</quality>
      </peak>
      <peak>
         <mass>596.89233</mass>
         <intensity>8.248</intensity>
         <ion_current>12.134374</ion_current>
         <width>0.273</width>
         <signal_noise_ratio>0.89075209</signal_noise_ratio>
         <quality>-1</quality>
      </peak>
      <peak>
         <mass>598.136</mass>
         <intensity>8.248</intensity>
         <ion_current>12.134374</ion_current>
         <width>0.181</width>
         <signal_noise_ratio>0.89075209</signal_noise_ratio>
         <quality>-1</quality>
      </peak>
      <peak>
         <mass>598.36052</mass>
         <intensity>53.665</intensity>
         <ion_current>80.062115</ion_current>
         <width>0.364</width>
         <signal_noise_ratio>5.7956123</signal_noise_ratio>
         <quality>-1</quality>
      </peak>
      <peak>
         <mass>600.0271</mass>
         <intensity>12.376</intensity>
         <ion_current>18.181875</ion_current>
         <width>0.636</width>
         <signal_noise_ratio>1.3325508</signal_noise_ratio>
         <quality>-1</quality>
      </peak>
      <peak>
         <mass>601.0551</mass>
         <intensity>16.505</intensity>
         <ion_current>18.027295</ion_current>
         <width>0.455</width>
         <signal_noise_ratio>1.7749292</signal_noise_ratio>
         <quality>1</quality>
      </peak>
      <peak>
         <mass>601.683</mass>
         <intensity>12.376</intensity>
         <ion_current>18.207445</ion_current>
         <width>0.182</width>
         <signal_noise_ratio>1.3309012</signal_noise_ratio>
         <quality>-1</quality>
      </peak>
      <peak>
         <mass>602.19767</mass>
         <intensity>16.505</intensity>
         <ion_current>18.000523</ion_current>
         <width>0.637</width>
         <signal_noise_ratio>1.7749292</signal_noise_ratio>
         <quality>-1</quality>
      </peak>
      <peak>
         <mass>604.047</mass>
         <intensity>20.634</intensity>
         <ion_current>31.095983</ion_current>
         <width>0.182</width>
         <signal_noise_ratio>2.2281808</signal_noise_ratio>
         <quality>-1</quality>
      </peak>
      <peak>
         <mass>604.45</mass>
         <intensity>12.376</intensity>
         <ion_current>18.207445</ion_current>
         <width>0.455</width>
         <signal_noise_ratio>1.3364333</signal_noise_ratio>
         <quality>1</quality>
      </peak>
      <peak>
         <mass>605.76374</mass>
         <intensity>12.376</intensity>
         <ion_current>20.028276</ion_current>
         <width>0.545</width>
         <signal_noise_ratio>1.3424057</signal_noise_ratio>
         <quality>-1</quality>
      </peak>
      <peak>
         <mass>607.602</mass>
         <intensity>37.149</intensity>
         <ion_current>54.653231</ion_current>
         <width>0.909</width>
         <signal_noise_ratio>4.0294949</signal_noise_ratio>
         <quality>-1</quality>
      </peak>
      <peak>
         <mass>608.35233</mass>
         <intensity>12.376</intensity>
         <ion_current>20.028276</ion_current>
         <width>0.273</width>
         <signal_noise_ratio>1.3484099</signal_noise_ratio>
         <quality>1</quality>
      </peak>
      <peak>
         <mass>608.86794</mass>
         <intensity>12.376</intensity>
         <ion_current>20.021363</ion_current>
         <width>0.818</width>
         <signal_noise_ratio>1.3484099</signal_noise_ratio>
         <quality>-1</quality>
      </peak>
      <peak>
         <mass>610.57325</mass>
         <intensity>12.376</intensity>
         <ion_current>18.307551</ion_current>
         <width>0.182</width>
         <signal_noise_ratio>1.3589325</signal_noise_ratio>
         <quality>-1</quality>
      </peak>
      <peak>
         <mass>612.0146</mass>
         <intensity>12.376</intensity>
         <ion_current>17.75326</ion_current>
         <width>0.273</width>
         <signal_noise_ratio>1.3589325</signal_noise_ratio>
         <quality>1</quality>
      </peak>
      <peak>
         <mass>612.49083</mass>
         <intensity>12.376</intensity>
         <ion_current>20.028276</ion_current>
         <width>0.364</width>
         <signal_noise_ratio>1.3627885</signal_noise_ratio>
         <quality>-1</quality>
      </peak>
      <peak>
         <mass>613.01687</mass>
         <intensity>16.505</intensity>
         <ion_current>23.319877</ion_current>
         <width>0.273</width>
         <signal_noise_ratio>1.8188151</signal_noise_ratio>
         <quality>1</quality>
      </peak>
      <peak>
         <mass>614.34017</mass>
         <intensity>33.021</intensity>
         <ion_current>49.719887</ion_current>
         <width>0.273</width>
         <signal_noise_ratio>3.6415676</signal_noise_ratio>
         <quality>-1</quality>
      </peak>
      <peak>
         <mass>615.78</mass>
         <intensity>8.248</intensity>
         <ion_current>12.134374</ion_current>
         <width>0.182</width>
         <signal_noise_ratio>0.91084444</signal_noise_ratio>
         <quality>-1</quality>
      </peak>
      <peak>
         <mass>617.28353</mass>
         <intensity>12.376</intensity>
         <ion_current>17.302461</ion_current>
         <width>1.001</width>
         <signal_noise_ratio>1.367269</signal_noise_ratio>
         <quality>-1</quality>
      </peak>
      <peak>
         <mass>618.33971</mass>
         <intensity>16.505</intensity>
         <ion_current>21.526222</ion_current>
         <width>0.181</width>
         <signal_noise_ratio>1.8218124</signal_noise_ratio>
         <quality>-1</quality>
      </peak>
      <peak>
         <mass>618.69</mass>
         <intensity>8.248</intensity>
         <ion_current>13.347869</ion_current>
         <width>0.182</width>
         <signal_noise_ratio>0.91040951</signal_noise_ratio>
         <quality>-1</quality>
      </peak>
      <peak>
         <mass>618.963</mass>
         <intensity>12.376</intensity>
         <ion_current>18.207445</ion_current>
         <width>0.182</width>
         <signal_noise_ratio>1.3660558</signal_noise_ratio>
         <quality>-1</quality>
      </peak>
      <peak>
         <mass>621.32041</mass>
         <intensity>12.376</intensity>
         <ion_current>18.041919</ion_current>
         <width>0.91</width>
         <signal_noise_ratio>1.3597942</signal_noise_ratio>
         <quality>-1</quality>
      </peak>
      <peak>
         <mass>622.28755</mass>
         <intensity>24.763</intensity>
         <ion_current>30.302436</ion_current>
         <width>0.273</width>
         <signal_noise_ratio>2.7159021</signal_noise_ratio>
         <quality>1</quality>
      </peak>
      <peak>
         <mass>623.61456</mass>
         <intensity>12.376</intensity>
         <ion_current>17.766797</ion_current>
         <width>0.727</width>
         <signal_noise_ratio>1.3549103</signal_noise_ratio>
         <quality>-1</quality>
      </peak>
      <peak>
         <mass>624.2835</mass>
         <intensity>12.376</intensity>
         <ion_current>18.207445</ion_current>
         <width>0.455</width>
         <signal_noise_ratio>1.3524815</signal_noise_ratio>
         <quality>1</quality>
      </peak>
      <peak>
         <mass>624.68</mass>
         <intensity>16.505</intensity>
         <ion_current>22.228522</ion_current>
         <width>0.364</width>
         <signal_noise_ratio>1.8037094</signal_noise_ratio>
         <quality>1</quality>
      </peak>
      <peak>
         <mass>626.512</mass>
         <intensity>8.248</intensity>
         <ion_current>12.508416</ion_current>
         <width>0.182</width>
         <signal_noise_ratio>0.89975003</signal_noise_ratio>
         <quality>-1</quality>
      </peak>
      <peak>
         <mass>628.20587</mass>
         <intensity>16.505</intensity>
         <ion_current>26.116968</ion_current>
         <width>0.273</width>
         <signal_noise_ratio>1.7904796</signal_noise_ratio>
         <quality>1</quality>
      </peak>
      <peak>
         <mass>628.66467</mass>
         <intensity>8.248</intensity>
         <ion_current>12.508416</ion_current>
         <width>0.182</width>
         <signal_noise_ratio>0.89260426</signal_noise_ratio>
         <quality>-1</quality>
      </peak>
      <peak>
         <mass>629.93767</mass>
         <intensity>16.505</intensity>
         <ion_current>26.116968</ion_current>
         <width>0.455</width>
         <signal_noise_ratio>1.7861825</signal_noise_ratio>
         <quality>-1</quality>
      </peak>
      <peak>
         <mass>630.2774</mass>
         <intensity>12.376</intensity>
         <ion_current>18.76869</ion_current>
         <width>0.273</width>
         <signal_noise_ratio>1.3393393</signal_noise_ratio>
         <quality>-1</quality>
      </peak>
      <peak>
         <mass>630.6596</mass>
         <intensity>12.376</intensity>
         <ion_current>20.591147</ion_current>
         <width>0.273</width>
         <signal_noise_ratio>1.3393393</signal_noise_ratio>
         <quality>1</quality>
      </peak>
      <peak>
         <mass>633.424</mass>
         <intensity>12.376</intensity>
         <ion_current>20.645654</ion_current>
         <width>0.182</width>
         <signal_noise_ratio>1.3273927</signal_noise_ratio>
         <quality>-1</quality>
      </peak>
      <peak>
         <mass>634.04583</mass>
         <intensity>12.376</intensity>
         <ion_current>20.591147</ion_current>
         <width>0.364</width>
         <signal_noise_ratio>1.3249284</signal_noise_ratio>
         <quality>1</quality>
      </peak>
      <peak>
         <mass>635.86483</mass>
         <intensity>8.248</intensity>
         <ion_current>12.508416</ion_current>
         <width>0.455</width>
         <signal_noise_ratio>0.87973665</signal_noise_ratio>
         <quality>-1</quality>
      </peak>
      <peak>
         <mass>637.07054</mass>
         <intensity>12.376</intensity>
         <ion_current>18.76869</ion_current>
         <width>1.182</width>
         <signal_noise_ratio>1.3200316</signal_noise_ratio>
         <quality>-1</quality>
      </peak>
      <peak>
         <mass>639.3815</mass>
         <intensity>12.376</intensity>
         <ion_current>20.42518</ion_current>
         <width>0.546</width>
         <signal_noise_ratio>1.3162827</signal_noise_ratio>
         <quality>1</quality>
      </peak>
      <peak>
         <mass>639.791</mass>
         <intensity>8.248</intensity>
         <ion_current>12.508416</ion_current>
         <width>0.182</width>
         <signal_noise_ratio>0.8772382</signal_noise_ratio>
         <quality>-1</quality>
      </peak>
      <peak>
         <mass>639.99575</mass>
         <intensity>12.376</intensity>
         <ion_current>20.645654</ion_current>
         <width>0.273</width>
         <signal_noise_ratio>1.3162827</signal_noise_ratio>
         <quality>-1</quality>
      </peak>
      <peak>
         <mass>641.337</mass>
         <intensity>12.376</intensity>
         <ion_current>20.645654</ion_current>
         <width>0.182</width>
         <signal_noise_ratio>1.3149077</signal_noise_ratio>
         <quality>-1</quality>
      </peak>
      <peak>
         <mass>641.92484</mass>
         <intensity>16.505</intensity>
         <ion_current>27.533656</ion_current>
         <width>0.818</width>
         <signal_noise_ratio>1.7535998</signal_noise_ratio>
         <quality>-1</quality>
      </peak>
      <peak>
         <mass>645.41759</mass>
         <intensity>41.278</intensity>
         <ion_current>62.15698</ion_current>
         <width>0.364</width>
         <signal_noise_ratio>4.3874151</signal_noise_ratio>
         <quality>1</quality>
      </peak>
      <peak>
         <mass>646.43479</mass>
         <intensity>37.149</intensity>
         <ion_current>33.818486</ion_current>
         <width>0.364</width>
         <signal_noise_ratio>3.9500676</signal_noise_ratio>
         <quality>1</quality>
      </peak>
      <peak>
         <mass>646.6666</mass>
         <intensity>12.376</intensity>
         <ion_current>18.76869</ion_current>
         <width>0.182</width>
         <signal_noise_ratio>1.3159449</signal_noise_ratio>
         <quality>-1</quality>
      </peak>
      <peak>
         <mass>647.00633</mass>
         <intensity>12.376</intensity>
         <ion_current>20.645654</ion_current>
         <width>0.273</width>
         <signal_noise_ratio>1.3164144</signal_noise_ratio>
         <quality>1</quality>
      </peak>
      <peak>
         <mass>648.522</mass>
         <intensity>12.376</intensity>
         <ion_current>14.70878</ion_current>
         <width>0.182</width>
         <signal_noise_ratio>1.3171216</signal_noise_ratio>
         <quality>-1</quality>
      </peak>
      <peak>
         <mass>649.17417</mass>
         <intensity>12.376</intensity>
         <ion_current>18.76869</ion_current>
         <width>0.182</width>
         <signal_noise_ratio>1.3211113</signal_noise_ratio>
         <quality>-1</quality>
      </peak>
      <peak>
         <mass>650.90975</mass>
         <intensity>12.386</intensity>
         <ion_current>18.783856</ion_current>
         <width>0.637</width>
         <signal_noise_ratio>1.0767133</signal_noise_ratio>
         <quality>-1</quality>
      </peak>
      <peak>
         <mass>651.62537</mass>
         <intensity>8.258</intensity>
         <ion_current>12.523582</ion_current>
         <width>0.545</width>
         <signal_noise_ratio>0.71786685</signal_noise_ratio>
         <quality>-1</quality>
      </peak>
      <peak>
         <mass>652.28133</mass>
         <intensity>16.515</intensity>
         <ion_current>27.484593</ion_current>
         <width>0.273</width>
         <signal_noise_ratio>1.8250383</signal_noise_ratio>
         <quality>-1</quality>
      </peak>
      <peak>
         <mass>652.86525</mass>
         <intensity>8.258</intensity>
         <ion_current>13.776003</ion_current>
         <width>0.364</width>
         <signal_noise_ratio>0.93378865</signal_noise_ratio>
         <quality>-1</quality>
      </peak>
      <peak>
         <mass>654.82075</mass>
         <intensity>12.386</intensity>
         <ion_current>19.415967</ion_current>
         <width>0.273</width>
         <signal_noise_ratio>1.4246393</signal_noise_ratio>
         <quality>-1</quality>
      </peak>
      <peak>
         <mass>655.3482</mass>
         <intensity>61.932</intensity>
         <ion_current>90.567796</ion_current>
         <width>0.546</width>
         <signal_noise_ratio>7.1234263</signal_noise_ratio>
         <quality>1</quality>
      </peak>
      <peak>
         <mass>657.799</mass>
         <intensity>8.258</intensity>
         <ion_current>12.112193</ion_current>
         <width>0.182</width>
         <signal_noise_ratio>0.95901136</signal_noise_ratio>
         <quality>-1</quality>
      </peak>
      <peak>
         <mass>658.41325</mass>
         <intensity>20.644</intensity>
         <ion_current>31.307513</ion_current>
         <width>0.364</width>
         <signal_noise_ratio>2.3974123</signal_noise_ratio>
         <quality>-1</quality>
      </peak>
      <peak>
         <mass>658.8145</mass>
         <intensity>12.386</intensity>
         <ion_current>17.226505</ion_current>
         <width>0.363</width>
         <signal_noise_ratio>1.4384009</signal_noise_ratio>
         <quality>-1</quality>
      </peak>
      <peak>
         <mass>659.3268</mass>
         <intensity>37.159</intensity>
         <ion_current>44.927482</ion_current>
         <width>0.273</width>
         <signal_noise_ratio>4.3153189</signal_noise_ratio>
         <quality>1</quality>
      </peak>
      <peak>
         <mass>663.01718</mass>
         <intensity>24.773</intensity>
         <ion_current>37.186878</ion_current>
         <width>1.091</width>
         <signal_noise_ratio>2.876918</signal_noise_ratio>
         <quality>-1</quality>
      </peak>
      <peak>
         <mass>665.21149</mass>
         <intensity>16.515</intensity>
         <ion_current>25.045647</ion_current>
         <width>0.637</width>
         <signal_noise_ratio>1.9179066</signal_noise_ratio>
         <quality>-1</quality>
      </peak>
      <peak>
         <mass>666.56309</mass>
         <intensity>12.386</intensity>
         <ion_current>20.527567</ion_current>
         <width>0.728</width>
         <signal_noise_ratio>1.4384009</signal_noise_ratio>
         <quality>-1</quality>
      </peak>
      <peak>
         <mass>668.44</mass>
         <intensity>12.386</intensity>
         <ion_current>18.684504</ion_current>
         <width>0.182</width>
         <signal_noise_ratio>1.4384009</signal_noise_ratio>
         <quality>-1</quality>
      </peak>
      <peak>
         <mass>668.83</mass>
         <intensity>12.386</intensity>
         <ion_current>18.701599</ion_current>
         <width>0.273</width>
         <signal_noise_ratio>1.4384009</signal_noise_ratio>
         <quality>-1</quality>
      </peak>
      <peak>
         <mass>669.10733</mass>
         <intensity>8.258</intensity>
         <ion_current>13.776003</ion_current>
         <width>0.273</width>
         <signal_noise_ratio>0.95901136</signal_noise_ratio>
         <quality>-1</quality>
      </peak>
      <peak>
         <mass>669.43342</mass>
         <intensity>37.159</intensity>
         <ion_current>49.827698</ion_current>
         <width>0.364</width>
         <signal_noise_ratio>4.3153189</signal_noise_ratio>
         <quality>1</quality>
      </peak>
      <peak>
         <mass>670.5502</mass>
         <intensity>8.258</intensity>
         <ion_current>13.776003</ion_current>
         <width>0.455</width>
         <signal_noise_ratio>0.95901136</signal_noise_ratio>
         <quality>-1</quality>
      </peak>
      <peak>
         <mass>672.41925</mass>
         <intensity>12.386</intensity>
         <ion_current>20.609414</ion_current>
         <width>0.182</width>
         <signal_noise_ratio>1.4384009</signal_noise_ratio>
         <quality>-1</quality>
      </peak>
      <peak>
         <mass>674.13967</mass>
         <intensity>8.258</intensity>
         <ion_current>12.523582</ion_current>
         <width>0.364</width>
         <signal_noise_ratio>0.95901136</signal_noise_ratio>
         <quality>-1</quality>
      </peak>
      <peak>
         <mass>675.63282</mass>
         <intensity>12.386</intensity>
         <ion_current>21.204646</ion_current>
         <width>1.182</width>
         <signal_noise_ratio>1.4384009</signal_noise_ratio>
         <quality>-1</quality>
      </peak>
      <peak>
         <mass>677.171</mass>
         <intensity>8.258</intensity>
         <ion_current>12.852276</ion_current>
         <width>0.182</width>
         <signal_noise_ratio>0.95901136</signal_noise_ratio>
         <quality>-1</quality>
      </peak>
      <peak>
         <mass>677.717</mass>
         <intensity>12.386</intensity>
         <ion_current>19.036643</ion_current>
         <width>0.546</width>
         <signal_noise_ratio>1.4384009</signal_noise_ratio>
         <quality>-1</quality>
      </peak>
      <peak>
         <mass>679.4996</mass>
         <intensity>12.386</intensity>
         <ion_current>21.204646</ion_current>
         <width>0.273</width>
         <signal_noise_ratio>1.4384009</signal_noise_ratio>
         <quality>1</quality>
      </peak>
      <peak>
         <mass>680.809</mass>
         <intensity>8.258</intensity>
         <ion_current>12.852276</ion_current>
         <width>0.181</width>
         <signal_noise_ratio>0.95901136</signal_noise_ratio>
         <quality>-1</quality>
      </peak>
      <peak>
         <mass>682.174</mass>
         <intensity>12.386</intensity>
         <ion_current>18.898682</ion_current>
         <width>0.182</width>
         <signal_noise_ratio>1.4384009</signal_noise_ratio>
         <quality>-1</quality>
      </peak>
      <peak>
         <mass>682.901</mass>
         <intensity>20.644</intensity>
         <ion_current>35.342218</ion_current>
         <width>0.546</width>
         <signal_noise_ratio>2.3974123</signal_noise_ratio>
         <quality>-1</quality>
      </peak>
      <peak>
         <mass>683.369</mass>
         <intensity>16.515</intensity>
         <ion_current>20.53254</ion_current>
         <width>0.182</width>
         <signal_noise_ratio>1.9179066</signal_noise_ratio>
         <quality>-1</quality>
      </peak>
      <peak>
         <mass>683.6745</mass>
         <intensity>12.386</intensity>
         <ion_current>19.276858</ion_current>
         <width>0.273</width>
         <signal_noise_ratio>1.4384009</signal_noise_ratio>
         <quality>-1</quality>
      </peak>
      <peak>
         <mass>685.994</mass>
         <intensity>12.386</intensity>
         <ion_current>19.276858</ion_current>
         <width>0.182</width>
         <signal_noise_ratio>1.4384009</signal_noise_ratio>
         <quality>-1</quality>
      </peak>
      <peak>
         <mass>686.448</mass>
         <intensity>12.386</intensity>
         <ion_current>19.276858</ion_current>
         <width>0.182</width>
         <signal_noise_ratio>1.4384009</signal_noise_ratio>
         <quality>-1</quality>
      </peak>
      <peak>
         <mass>687.55517</mass>
         <intensity>12.386</intensity>
         <ion_current>19.276892</ion_current>
         <width>0.182</width>
         <signal_noise_ratio>1.4384009</signal_noise_ratio>
         <quality>-1</quality>
      </peak>
      <peak>
         <mass>688.24425</mass>
         <intensity>12.386</intensity>
         <ion_current>21.204646</ion_current>
         <width>0.182</width>
         <signal_noise_ratio>1.4384009</signal_noise_ratio>
         <quality>-1</quality>
      </peak>
      <peak>
         <mass>688.449</mass>
         <intensity>16.515</intensity>
         <ion_current>18.182383</ion_current>
         <width>0.182</width>
         <signal_noise_ratio>1.9179066</signal_noise_ratio>
         <quality>-1</quality>
      </peak>
      <peak>
         <mass>689.99525</mass>
         <intensity>8.258</intensity>
         <ion_current>14.137572</ion_current>
         <width>0.272</width>
         <signal_noise_ratio>0.95901136</signal_noise_ratio>
         <quality>-1</quality>
      </peak>
      <peak>
         <mass>692.32499</mass>
         <intensity>12.386</intensity>
         <ion_current>18.67126</ion_current>
         <width>0.728</width>
         <signal_noise_ratio>1.4384009</signal_noise_ratio>
         <quality>-1</quality>
      </peak>
      <peak>
         <mass>692.893</mass>
         <intensity>12.386</intensity>
         <ion_current>21.204646</ion_current>
         <width>0.364</width>
         <signal_noise_ratio>1.4384009</signal_noise_ratio>
         <quality>-1</quality>
      </peak>
      <peak>
         <mass>693.32308</mass>
         <intensity>33.031</intensity>
         <ion_current>48.502632</ion_current>
         <width>0.273</width>
         <signal_noise_ratio>3.8359293</signal_noise_ratio>
         <quality>1</quality>
      </peak>
      <peak>
         <mass>694.634</mass>
         <intensity>16.515</intensity>
         <ion_current>26.106597</ion_current>
         <width>0.364</width>
         <signal_noise_ratio>1.9179066</signal_noise_ratio>
         <quality>1</quality>
      </peak>
      <peak>
         <mass>695.37471</mass>
         <intensity>16.515</intensity>
         <ion_current>20.316397</ion_current>
         <width>0.181</width>
         <signal_noise_ratio>1.9179066</signal_noise_ratio>
         <quality>-1</quality>
      </peak>
      <peak>
         <mass>697.453</mass>
         <intensity>16.515</intensity>
         <ion_current>25.703056</ion_current>
         <width>0.636</width>
         <signal_noise_ratio>1.9179066</signal_noise_ratio>
         <quality>-1</quality>
      </peak>
      <peak>
         <mass>698.4995</mass>
         <intensity>28.902</intensity>
         <ion_current>34.95376</ion_current>
         <width>0.637</width>
         <signal_noise_ratio>3.3564236</signal_noise_ratio>
         <quality>-1</quality>
      </peak>
      <peak>
         <mass>699.07517</mass>
         <intensity>12.386</intensity>
         <ion_current>19.276858</ion_current>
         <width>0.363</width>
         <signal_noise_ratio>1.4384009</signal_noise_ratio>
         <quality>1</quality>
      </peak>
      <peak>
         <mass>699.5086</mass>
         <intensity>24.773</intensity>
         <ion_current>22.237205</ion_current>
         <width>0.637</width>
         <signal_noise_ratio>2.876918</signal_noise_ratio>
         <quality>-1</quality>
      </peak>
   </peak_list>
</pepex3>
