# Supplementary material for: NITPICK: peak identification for mass spectrometry data
Source: BMC Bioinformatics. 2008 Aug 28;9:355. doi: 10.1186/1471-2105-9-355 (PMC2655099; doi:10.1186/1471-2105-9-355)
Supplement: Additional file 4 — A zip-folder containing all pepex results on the simulated data. [file 1471-2105-9-355-S4.zip › pepex_simulation_results/thresh05/SNR5/preSNR5_26_pepex.xml]

<?xml version="1.0" encoding="iso-8859-1"?>
<pepex3>
   <version>3.0.0</version>
   <registered_to>Unregistered</registered_to>
   <parameters>
      <parameter_file>pepex_input.xml</parameter_file>
      <input_data_file>spectrum.data</input_data_file>
      <output_data_file>pepex_output.xml</output_data_file>
      <noise_model>mean_value</noise_model>
      <signal_noise_ratio>.5</signal_noise_ratio>
      <tuning_power>2</tuning_power>
      <tuning>2</tuning>
      <small_omega>1.0</small_omega>
      <big_omega>20</big_omega>
      <peak_finding_model>pepex3</peak_finding_model>
      <supporting_slopes>2</supporting_slopes>
      <peak_fitting_model>centroid</peak_fitting_model>
      <clustering_model>simple</clustering_model>
      <min_cluster_distance>0.8</min_cluster_distance>
      <max_cluster_distance>1.2</max_cluster_distance>
      <no_single_above_mass>1500.0</no_single_above_mass>
      <deisotoping_model>quadratic</deisotoping_model>
      <isotope_distrib_file>/usr/local/piums/kd_0_to_10</isotope_distrib_file>
      <overflow>30000</overflow>
   </parameters>
   <pepex3_status>
      <status>ok</status>
      <message></message>
      <supporting_slopes>2</supporting_slopes>
      <minimum_mass>500</minimum_mass>
      <maximum_mass>700</maximum_mass>
      <small_omega>1</small_omega>
      <big_omega>20</big_omega>
      <peak_masses_with_hydrogen>true</peak_masses_with_hydrogen>
      <date_created>21:58:53, 26 Jul, 2007</date_created>
   </pepex3_status>
   <peak_list>
      <peak>
         <mass>500.17442</mass>
         <intensity>16.26</intensity>
         <ion_current>22.623245</ion_current>
         <width>0.546</width>
         <signal_noise_ratio>inf</signal_noise_ratio>
         <quality>-1</quality>
      </peak>
      <peak>
         <mass>500.97017</mass>
         <intensity>8.13</intensity>
         <ion_current>11.311631</ion_current>
         <width>0.545</width>
         <signal_noise_ratio>inf</signal_noise_ratio>
         <quality>-1</quality>
      </peak>
      <peak>
         <mass>501.47775</mass>
         <intensity>8.13</intensity>
         <ion_current>11.954199</ion_current>
         <width>0.364</width>
         <signal_noise_ratio>inf</signal_noise_ratio>
         <quality>-1</quality>
      </peak>
      <peak>
         <mass>501.728</mass>
         <intensity>8.13</intensity>
         <ion_current>11.31163</ion_current>
         <width>0.182</width>
         <signal_noise_ratio>inf</signal_noise_ratio>
         <quality>-1</quality>
      </peak>
      <peak>
         <mass>502.0738</mass>
         <intensity>8.13</intensity>
         <ion_current>8.1041438</ion_current>
         <width>0.455</width>
         <signal_noise_ratio>inf</signal_noise_ratio>
         <quality>-1</quality>
      </peak>
      <peak>
         <mass>502.7468</mass>
         <intensity>8.13</intensity>
         <ion_current>8.1041594</ion_current>
         <width>0.454</width>
         <signal_noise_ratio>inf</signal_noise_ratio>
         <quality>-1</quality>
      </peak>
      <peak>
         <mass>503.91858</mass>
         <intensity>12.195</intensity>
         <ion_current>13.954256</ion_current>
         <width>0.819</width>
         <signal_noise_ratio>inf</signal_noise_ratio>
         <quality>-1</quality>
      </peak>
      <peak>
         <mass>504.593</mass>
         <intensity>8.13</intensity>
         <ion_current>11.311623</ion_current>
         <width>0.272</width>
         <signal_noise_ratio>inf</signal_noise_ratio>
         <quality>-1</quality>
      </peak>
      <peak>
         <mass>505.2568</mass>
         <intensity>12.195</intensity>
         <ion_current>16.967962</ion_current>
         <width>0.728</width>
         <signal_noise_ratio>inf</signal_noise_ratio>
         <quality>1</quality>
      </peak>
      <peak>
         <mass>506.09385</mass>
         <intensity>8.13</intensity>
         <ion_current>6.4998426</ion_current>
         <width>0.909</width>
         <signal_noise_ratio>inf</signal_noise_ratio>
         <quality>1</quality>
      </peak>
      <peak>
         <mass>506.6936</mass>
         <intensity>12.195</intensity>
         <ion_current>16.967434</ion_current>
         <width>0.273</width>
         <signal_noise_ratio>inf</signal_noise_ratio>
         <quality>1</quality>
      </peak>
      <peak>
         <mass>507.15467</mass>
         <intensity>8.13</intensity>
         <ion_current>8.3918785</ion_current>
         <width>0.273</width>
         <signal_noise_ratio>inf</signal_noise_ratio>
         <quality>1</quality>
      </peak>
      <peak>
         <mass>508.27644</mass>
         <intensity>8.13</intensity>
         <ion_current>8.347969</ion_current>
         <width>0.545</width>
         <signal_noise_ratio>inf</signal_noise_ratio>
         <quality>-1</quality>
      </peak>
      <peak>
         <mass>508.75375</mass>
         <intensity>12.195</intensity>
         <ion_current>17.45556</ion_current>
         <width>0.455</width>
         <signal_noise_ratio>inf</signal_noise_ratio>
         <quality>-1</quality>
      </peak>
      <peak>
         <mass>509.368</mass>
         <intensity>12.195</intensity>
         <ion_current>14.292959</ion_current>
         <width>0.182</width>
         <signal_noise_ratio>inf</signal_noise_ratio>
         <quality>-1</quality>
      </peak>
      <peak>
         <mass>511.12633</mass>
         <intensity>8.13</intensity>
         <ion_current>11.311631</ion_current>
         <width>0.273</width>
         <signal_noise_ratio>inf</signal_noise_ratio>
         <quality>-1</quality>
      </peak>
      <peak>
         <mass>511.67233</mass>
         <intensity>8.13</intensity>
         <ion_current>11.144261</ion_current>
         <width>0.273</width>
         <signal_noise_ratio>inf</signal_noise_ratio>
         <quality>-1</quality>
      </peak>
      <peak>
         <mass>512.096</mass>
         <intensity>8.13</intensity>
         <ion_current>8.1041438</ion_current>
         <width>0.182</width>
         <signal_noise_ratio>inf</signal_noise_ratio>
         <quality>-1</quality>
      </peak>
      <peak>
         <mass>512.60891</mass>
         <intensity>8.13</intensity>
         <ion_current>8.1210146</ion_current>
         <width>0.819</width>
         <signal_noise_ratio>inf</signal_noise_ratio>
         <quality>-1</quality>
      </peak>
      <peak>
         <mass>513.2972</mass>
         <intensity>8.13</intensity>
         <ion_current>11.311623</ion_current>
         <width>0.364</width>
         <signal_noise_ratio>inf</signal_noise_ratio>
         <quality>1</quality>
      </peak>
      <peak>
         <mass>513.552</mass>
         <intensity>24.39</intensity>
         <ion_current>31.432988</ion_current>
         <width>0.182</width>
         <signal_noise_ratio>inf</signal_noise_ratio>
         <quality>-1</quality>
      </peak>
      <peak>
         <mass>513.824</mass>
         <intensity>4.065</intensity>
         <ion_current>5.6547271</ion_current>
         <width>0.181</width>
         <signal_noise_ratio>inf</signal_noise_ratio>
         <quality>-1</quality>
      </peak>
      <peak>
         <mass>514.9615</mass>
         <intensity>4.065</intensity>
         <ion_current>4.0425145</ion_current>
         <width>0.273</width>
         <signal_noise_ratio>inf</signal_noise_ratio>
         <quality>-1</quality>
      </peak>
      <peak>
         <mass>516.0525</mass>
         <intensity>12.195</intensity>
         <ion_current>15.4197</ion_current>
         <width>0.273</width>
         <signal_noise_ratio>inf</signal_noise_ratio>
         <quality>-1</quality>
      </peak>
      <peak>
         <mass>516.371</mass>
         <intensity>4.065</intensity>
         <ion_current>5.6403184</ion_current>
         <width>0.364</width>
         <signal_noise_ratio>inf</signal_noise_ratio>
         <quality>-1</quality>
      </peak>
      <peak>
         <mass>516.79567</mass>
         <intensity>8.13</intensity>
         <ion_current>11.290707</ion_current>
         <width>0.273</width>
         <signal_noise_ratio>inf</signal_noise_ratio>
         <quality>1</quality>
      </peak>
      <peak>
         <mass>517.0535</mass>
         <intensity>8.13</intensity>
         <ion_current>7.3569244</ion_current>
         <width>0.273</width>
         <signal_noise_ratio>inf</signal_noise_ratio>
         <quality>-1</quality>
      </peak>
      <peak>
         <mass>517.3356</mass>
         <intensity>12.195</intensity>
         <ion_current>15.589421</ion_current>
         <width>0.272</width>
         <signal_noise_ratio>inf</signal_noise_ratio>
         <quality>1</quality>
      </peak>
      <peak>
         <mass>517.65538</mass>
         <intensity>12.195</intensity>
         <ion_current>13.655778</ion_current>
         <width>0.455</width>
         <signal_noise_ratio>inf</signal_noise_ratio>
         <quality>-1</quality>
      </peak>
      <peak>
         <mass>518.49333</mass>
         <intensity>12.195</intensity>
         <ion_current>14.127927</ion_current>
         <width>0.455</width>
         <signal_noise_ratio>inf</signal_noise_ratio>
         <quality>1</quality>
      </peak>
      <peak>
         <mass>518.827</mass>
         <intensity>4.065</intensity>
         <ion_current>5.0488947</ion_current>
         <width>0.182</width>
         <signal_noise_ratio>inf</signal_noise_ratio>
         <quality>-1</quality>
      </peak>
      <peak>
         <mass>519.10989</mass>
         <intensity>20.325</intensity>
         <ion_current>28.145376</ion_current>
         <width>0.545</width>
         <signal_noise_ratio>inf</signal_noise_ratio>
         <quality>-1</quality>
      </peak>
      <peak>
         <mass>520.66875</mass>
         <intensity>12.195</intensity>
         <ion_current>17.64943</ion_current>
         <width>0.273</width>
         <signal_noise_ratio>inf</signal_noise_ratio>
         <quality>-1</quality>
      </peak>
      <peak>
         <mass>521.737</mass>
         <intensity>12.195</intensity>
         <ion_current>17.552019</ion_current>
         <width>0.182</width>
         <signal_noise_ratio>1.4585657</signal_noise_ratio>
         <quality>-1</quality>
      </peak>
      <peak>
         <mass>523.3558</mass>
         <intensity>12.195</intensity>
         <ion_current>17.542189</ion_current>
         <width>0.637</width>
         <signal_noise_ratio>1.4373984</signal_noise_ratio>
         <quality>-1</quality>
      </peak>
      <peak>
         <mass>525.17025</mass>
         <intensity>12.195</intensity>
         <ion_current>17.445981</ion_current>
         <width>0.182</width>
         <signal_noise_ratio>1.413655</signal_noise_ratio>
         <quality>-1</quality>
      </peak>
      <peak>
         <mass>525.40533</mass>
         <intensity>8.13</intensity>
         <ion_current>12.369672</ion_current>
         <width>0.273</width>
         <signal_noise_ratio>0.94243669</signal_noise_ratio>
         <quality>-1</quality>
      </peak>
      <peak>
         <mass>525.83</mass>
         <intensity>12.195</intensity>
         <ion_current>19.143962</ion_current>
         <width>0.546</width>
         <signal_noise_ratio>1.413655</signal_noise_ratio>
         <quality>1</quality>
      </peak>
      <peak>
         <mass>527.607</mass>
         <intensity>12.195</intensity>
         <ion_current>17.854886</ion_current>
         <width>1.092</width>
         <signal_noise_ratio>1.1746014</signal_noise_ratio>
         <quality>-1</quality>
      </peak>
      <peak>
         <mass>528.84617</mass>
         <intensity>12.195</intensity>
         <ion_current>19.190658</ion_current>
         <width>0.182</width>
         <signal_noise_ratio>1.1623608</signal_noise_ratio>
         <quality>-1</quality>
      </peak>
      <peak>
         <mass>529.30117</mass>
         <intensity>8.13</intensity>
         <ion_current>12.793772</ion_current>
         <width>0.455</width>
         <signal_noise_ratio>0.7749072</signal_noise_ratio>
         <quality>-1</quality>
      </peak>
      <peak>
         <mass>532.53573</mass>
         <intensity>12.195</intensity>
         <ion_current>17.299169</ion_current>
         <width>0.819</width>
         <signal_noise_ratio>1.1623608</signal_noise_ratio>
         <quality>-1</quality>
      </peak>
      <peak>
         <mass>533.106</mass>
         <intensity>8.13</intensity>
         <ion_current>11.630654</ion_current>
         <width>0.182</width>
         <signal_noise_ratio>0.7749072</signal_noise_ratio>
         <quality>-1</quality>
      </peak>
      <peak>
         <mass>533.808</mass>
         <intensity>16.26</intensity>
         <ion_current>25.587544</ion_current>
         <width>0.363</width>
         <signal_noise_ratio>1.5498144</signal_noise_ratio>
         <quality>-1</quality>
      </peak>
      <peak>
         <mass>535.38</mass>
         <intensity>16.26</intensity>
         <ion_current>23.082076</ion_current>
         <width>0.364</width>
         <signal_noise_ratio>1.5091875</signal_noise_ratio>
         <quality>-1</quality>
      </peak>
      <peak>
         <mass>536.20862</mass>
         <intensity>20.325</intensity>
         <ion_current>24.34634</ion_current>
         <width>1.182</width>
         <signal_noise_ratio>1.8864844</signal_noise_ratio>
         <quality>1</quality>
      </peak>
      <peak>
         <mass>537.5628</mass>
         <intensity>12.195</intensity>
         <ion_current>17.445981</ion_current>
         <width>0.181</width>
         <signal_noise_ratio>1.1318907</signal_noise_ratio>
         <quality>-1</quality>
      </peak>
      <peak>
         <mass>538.28621</mass>
         <intensity>48.78</intensity>
         <ion_current>69.898583</ion_current>
         <width>0.637</width>
         <signal_noise_ratio>4.3619952</signal_noise_ratio>
         <quality>1</quality>
      </peak>
      <peak>
         <mass>540.018</mass>
         <intensity>12.195</intensity>
         <ion_current>19.190658</ion_current>
         <width>0.819</width>
         <signal_noise_ratio>1.0825721</signal_noise_ratio>
         <quality>-1</quality>
      </peak>
      <peak>
         <mass>540.694</mass>
         <intensity>12.195</intensity>
         <ion_current>19.190658</ion_current>
         <width>0.455</width>
         <signal_noise_ratio>1.0825721</signal_noise_ratio>
         <quality>-1</quality>
      </peak>
      <peak>
         <mass>542.9805</mass>
         <intensity>12.195</intensity>
         <ion_current>17.445981</ion_current>
         <width>1</width>
         <signal_noise_ratio>1.0015345</signal_noise_ratio>
         <quality>-1</quality>
      </peak>
      <peak>
         <mass>543.64083</mass>
         <intensity>12.195</intensity>
         <ion_current>17.192032</ion_current>
         <width>0.546</width>
         <signal_noise_ratio>1.0389027</signal_noise_ratio>
         <quality>-1</quality>
      </peak>
      <peak>
         <mass>544.63425</mass>
         <intensity>12.195</intensity>
         <ion_current>14.659236</ion_current>
         <width>0.182</width>
         <signal_noise_ratio>1.0744526</signal_noise_ratio>
         <quality>-1</quality>
      </peak>
      <peak>
         <mass>545.20975</mass>
         <intensity>12.195</intensity>
         <ion_current>19.190658</ion_current>
         <width>0.727</width>
         <signal_noise_ratio>1.0744526</signal_noise_ratio>
         <quality>-1</quality>
      </peak>
      <peak>
         <mass>547.61664</mass>
         <intensity>20.325</intensity>
         <ion_current>31.984429</ion_current>
         <width>0.273</width>
         <signal_noise_ratio>1.8471892</signal_noise_ratio>
         <quality>-1</quality>
      </peak>
      <peak>
         <mass>549.1585</mass>
         <intensity>16.26</intensity>
         <ion_current>25.587544</ion_current>
         <width>0.273</width>
         <signal_noise_ratio>1.5275641</signal_noise_ratio>
         <quality>-1</quality>
      </peak>
      <peak>
         <mass>551.00025</mass>
         <intensity>12.185</intensity>
         <ion_current>15.542901</ion_current>
         <width>0.182</width>
         <signal_noise_ratio>1.2959462</signal_noise_ratio>
         <quality>-1</quality>
      </peak>
      <peak>
         <mass>551.205</mass>
         <intensity>16.25</intensity>
         <ion_current>23.247002</ion_current>
         <width>0.182</width>
         <signal_noise_ratio>1.7282828</signal_noise_ratio>
         <quality>-1</quality>
      </peak>
      <peak>
         <mass>551.73583</mass>
         <intensity>12.185</intensity>
         <ion_current>19.174921</ion_current>
         <width>0.819</width>
         <signal_noise_ratio>1.2959462</signal_noise_ratio>
         <quality>-1</quality>
      </peak>
      <peak>
         <mass>553.57</mass>
         <intensity>16.25</intensity>
         <ion_current>21.831611</ion_current>
         <width>0.182</width>
         <signal_noise_ratio>1.7223765</signal_noise_ratio>
         <quality>-1</quality>
      </peak>
      <peak>
         <mass>554.7065</mass>
         <intensity>20.315</intensity>
         <ion_current>22.040718</ion_current>
         <width>0.91</width>
         <signal_noise_ratio>2.1497134</signal_noise_ratio>
         <quality>-1</quality>
      </peak>
      <peak>
         <mass>555.207</mass>
         <intensity>8.12</intensity>
         <ion_current>12.778035</ion_current>
         <width>0.182</width>
         <signal_noise_ratio>0.85925045</signal_noise_ratio>
         <quality>-1</quality>
      </peak>
      <peak>
         <mass>555.48</mass>
         <intensity>12.185</intensity>
         <ion_current>19.174921</ion_current>
         <width>0.182</width>
         <signal_noise_ratio>1.2894048</signal_noise_ratio>
         <quality>-1</quality>
      </peak>
      <peak>
         <mass>557.75832</mass>
         <intensity>12.185</intensity>
         <ion_current>15.914908</ion_current>
         <width>1.182</width>
         <signal_noise_ratio>1.282312</signal_noise_ratio>
         <quality>-1</quality>
      </peak>
      <peak>
         <mass>558.754</mass>
         <intensity>16.25</intensity>
         <ion_current>19.427349</ion_current>
         <width>0.182</width>
         <signal_noise_ratio>1.7101002</signal_noise_ratio>
         <quality>-1</quality>
      </peak>
      <peak>
         <mass>559.27978</mass>
         <intensity>12.185</intensity>
         <ion_current>17.431675</ion_current>
         <width>0.546</width>
         <signal_noise_ratio>1.282312</signal_noise_ratio>
         <quality>-1</quality>
      </peak>
      <peak>
         <mass>561.6826</mass>
         <intensity>12.185</intensity>
         <ion_current>17.330486</ion_current>
         <width>1.091</width>
         <signal_noise_ratio>1.264767</signal_noise_ratio>
         <quality>-1</quality>
      </peak>
      <peak>
         <mass>562.392</mass>
         <intensity>8.12</intensity>
         <ion_current>11.616348</ion_current>
         <width>0.182</width>
         <signal_noise_ratio>0.84020888</signal_noise_ratio>
         <quality>-1</quality>
      </peak>
      <peak>
         <mass>562.86</mass>
         <intensity>16.25</intensity>
         <ion_current>19.204239</ion_current>
         <width>0.182</width>
         <signal_noise_ratio>1.6769559</signal_noise_ratio>
         <quality>-1</quality>
      </peak>
      <peak>
         <mass>563.055</mass>
         <intensity>8.12</intensity>
         <ion_current>11.616348</ion_current>
         <width>0.273</width>
         <signal_noise_ratio>0.83796197</signal_noise_ratio>
         <quality>-1</quality>
      </peak>
      <peak>
         <mass>564.302</mass>
         <intensity>8.12</intensity>
         <ion_current>11.616348</ion_current>
         <width>0.273</width>
         <signal_noise_ratio>0.8359413</signal_noise_ratio>
         <quality>-1</quality>
      </peak>
      <peak>
         <mass>565.03</mass>
         <intensity>8.12</intensity>
         <ion_current>12.778035</ion_current>
         <width>0.272</width>
         <signal_noise_ratio>0.83419941</signal_noise_ratio>
         <quality>-1</quality>
      </peak>
      <peak>
         <mass>565.575</mass>
         <intensity>8.12</intensity>
         <ion_current>11.616348</ion_current>
         <width>0.273</width>
         <signal_noise_ratio>0.83419941</signal_noise_ratio>
         <quality>-1</quality>
      </peak>
      <peak>
         <mass>566.94525</mass>
         <intensity>12.185</intensity>
         <ion_current>17.431675</ion_current>
         <width>1.091</width>
         <signal_noise_ratio>1.2490417</signal_noise_ratio>
         <quality>-1</quality>
      </peak>
      <peak>
         <mass>567.732</mass>
         <intensity>12.185</intensity>
         <ion_current>19.174921</ion_current>
         <width>0.546</width>
         <signal_noise_ratio>1.2459863</signal_noise_ratio>
         <quality>-1</quality>
      </peak>
      <peak>
         <mass>568.213</mass>
         <intensity>12.185</intensity>
         <ion_current>17.431675</ion_current>
         <width>0.182</width>
         <signal_noise_ratio>1.2459863</signal_noise_ratio>
         <quality>-1</quality>
      </peak>
      <peak>
         <mass>569.3222</mass>
         <intensity>12.185</intensity>
         <ion_current>17.431698</ion_current>
         <width>0.546</width>
         <signal_noise_ratio>1.2459863</signal_noise_ratio>
         <quality>1</quality>
      </peak>
      <peak>
         <mass>569.95617</mass>
         <intensity>12.185</intensity>
         <ion_current>17.835599</ion_current>
         <width>0.182</width>
         <signal_noise_ratio>1.2424304</signal_noise_ratio>
         <quality>-1</quality>
      </peak>
      <peak>
         <mass>570.214</mass>
         <intensity>16.25</intensity>
         <ion_current>17.816209</ion_current>
         <width>0.182</width>
         <signal_noise_ratio>1.6569137</signal_noise_ratio>
         <quality>-1</quality>
      </peak>
      <peak>
         <mass>571.669</mass>
         <intensity>8.12</intensity>
         <ion_current>12.778035</ion_current>
         <width>0.182</width>
         <signal_noise_ratio>0.82718448</signal_noise_ratio>
         <quality>-1</quality>
      </peak>
      <peak>
         <mass>573.00267</mass>
         <intensity>8.12</intensity>
         <ion_current>12.778035</ion_current>
         <width>0.182</width>
         <signal_noise_ratio>0.82681706</signal_noise_ratio>
         <quality>-1</quality>
      </peak>
      <peak>
         <mass>575.43109</mass>
         <intensity>16.25</intensity>
         <ion_current>24.489096</ion_current>
         <width>0.364</width>
         <signal_noise_ratio>1.6541319</signal_noise_ratio>
         <quality>-1</quality>
      </peak>
      <peak>
         <mass>575.65583</mass>
         <intensity>12.185</intensity>
         <ion_current>19.719178</ion_current>
         <width>0.182</width>
         <signal_noise_ratio>1.2403444</signal_noise_ratio>
         <quality>-1</quality>
      </peak>
      <peak>
         <mass>577.14117</mass>
         <intensity>12.185</intensity>
         <ion_current>17.926448</ion_current>
         <width>0.364</width>
         <signal_noise_ratio>1.242951</signal_noise_ratio>
         <quality>-1</quality>
      </peak>
      <peak>
         <mass>579.036</mass>
         <intensity>8.12</intensity>
         <ion_current>11.946061</ion_current>
         <width>0.182</width>
         <signal_noise_ratio>0.83129028</signal_noise_ratio>
         <quality>-1</quality>
      </peak>
      <peak>
         <mass>579.374</mass>
         <intensity>12.185</intensity>
         <ion_current>17.926448</ion_current>
         <width>0.455</width>
         <signal_noise_ratio>1.2474473</signal_noise_ratio>
         <quality>-1</quality>
      </peak>
      <peak>
         <mass>580.74125</mass>
         <intensity>12.185</intensity>
         <ion_current>19.719178</ion_current>
         <width>1.092</width>
         <signal_noise_ratio>1.2495124</signal_noise_ratio>
         <quality>-1</quality>
      </peak>
      <peak>
         <mass>581.9915</mass>
         <intensity>8.12</intensity>
         <ion_current>11.946061</ion_current>
         <width>0.273</width>
         <signal_noise_ratio>0.83404716</signal_noise_ratio>
         <quality>-1</quality>
      </peak>
      <peak>
         <mass>583.46764</mass>
         <intensity>12.185</intensity>
         <ion_current>17.681847</ion_current>
         <width>0.636</width>
         <signal_noise_ratio>1.2557489</signal_noise_ratio>
         <quality>-1</quality>
      </peak>
      <peak>
         <mass>585.197</mass>
         <intensity>48.77</intensity>
         <ion_current>69.827738</ion_current>
         <width>0.636</width>
         <signal_noise_ratio>5.0420204</signal_noise_ratio>
         <quality>-1</quality>
      </peak>
      <peak>
         <mass>585.54988</mass>
         <intensity>16.25</intensity>
         <ion_current>26.297632</ion_current>
         <width>0.273</width>
         <signal_noise_ratio>1.6799842</signal_noise_ratio>
         <quality>1</quality>
      </peak>
      <peak>
         <mass>587.2299</mass>
         <intensity>48.77</intensity>
         <ion_current>69.463762</ion_current>
         <width>0.727</width>
         <signal_noise_ratio>5.0621429</signal_noise_ratio>
         <quality>-1</quality>
      </peak>
      <peak>
         <mass>587.949</mass>
         <intensity>8.12</intensity>
         <ion_current>13.140724</ion_current>
         <width>0.182</width>
         <signal_noise_ratio>0.8430978</signal_noise_ratio>
         <quality>-1</quality>
      </peak>
      <peak>
         <mass>589.404</mass>
         <intensity>20.315</intensity>
         <ion_current>26.068458</ion_current>
         <width>0.455</width>
         <signal_noise_ratio>2.1107265</signal_noise_ratio>
         <quality>1</quality>
      </peak>
      <peak>
         <mass>590.85917</mass>
         <intensity>16.25</intensity>
         <ion_current>26.297632</ion_current>
         <width>0.181</width>
         <signal_noise_ratio>1.6946885</signal_noise_ratio>
         <quality>-1</quality>
      </peak>
      <peak>
         <mass>591.25712</mass>
         <intensity>20.315</intensity>
         <ion_current>29.887221</ion_current>
         <width>0.364</width>
         <signal_noise_ratio>2.1186213</signal_noise_ratio>
         <quality>-1</quality>
      </peak>
      <peak>
         <mass>592.47406</mass>
         <intensity>16.25</intensity>
         <ion_current>26.297632</ion_current>
         <width>0.636</width>
         <signal_noise_ratio>1.6946885</signal_noise_ratio>
         <quality>-1</quality>
      </peak>
      <peak>
         <mass>593.2513</mass>
         <intensity>20.315</intensity>
         <ion_current>31.582939</ion_current>
         <width>0.546</width>
         <signal_noise_ratio>2.1335138</signal_noise_ratio>
         <quality>-1</quality>
      </peak>
      <peak>
         <mass>596.271</mass>
         <intensity>16.25</intensity>
         <ion_current>25.439358</ion_current>
         <width>0.727</width>
         <signal_noise_ratio>1.7235292</signal_noise_ratio>
         <quality>-1</quality>
      </peak>
      <peak>
         <mass>598.97584</mass>
         <intensity>28.445</intensity>
         <ion_current>42.592402</ion_current>
         <width>1.001</width>
         <signal_noise_ratio>3.0344162</signal_noise_ratio>
         <quality>-1</quality>
      </peak>
      <peak>
         <mass>600.318</mass>
         <intensity>16.25</intensity>
         <ion_current>23.906893</ion_current>
         <width>0.182</width>
         <signal_noise_ratio>1.7417892</signal_noise_ratio>
         <quality>-1</quality>
      </peak>
      <peak>
         <mass>600.78438</mass>
         <intensity>16.25</intensity>
         <ion_current>22.455306</ion_current>
         <width>0.455</width>
         <signal_noise_ratio>1.7459111</signal_noise_ratio>
         <quality>-1</quality>
      </peak>
      <peak>
         <mass>601.319</mass>
         <intensity>32.51</intensity>
         <ion_current>39.744651</ion_current>
         <width>0.364</width>
         <signal_noise_ratio>3.4928965</signal_noise_ratio>
         <quality>1</quality>
      </peak>
      <peak>
         <mass>602.06117</mass>
         <intensity>12.185</intensity>
         <ion_current>19.719178</ion_current>
         <width>0.182</width>
         <signal_noise_ratio>1.3094443</signal_noise_ratio>
         <quality>-1</quality>
      </peak>
      <peak>
         <mass>604.216</mass>
         <intensity>12.185</intensity>
         <ion_current>16.272667</ion_current>
         <width>0.364</width>
         <signal_noise_ratio>1.3093556</signal_noise_ratio>
         <quality>-1</quality>
      </peak>
      <peak>
         <mass>605.4875</mass>
         <intensity>12.185</intensity>
         <ion_current>17.89873</ion_current>
         <width>1.182</width>
         <signal_noise_ratio>1.3092242</signal_noise_ratio>
         <quality>-1</quality>
      </peak>
      <peak>
         <mass>606.29705</mass>
         <intensity>48.77</intensity>
         <ion_current>64.865915</ion_current>
         <width>0.546</width>
         <signal_noise_ratio>5.24012</signal_noise_ratio>
         <quality>-1</quality>
      </peak>
      <peak>
         <mass>608.595</mass>
         <intensity>16.25</intensity>
         <ion_current>26.297632</ion_current>
         <width>0.182</width>
         <signal_noise_ratio>1.7431986</signal_noise_ratio>
         <quality>-1</quality>
      </peak>
      <peak>
         <mass>608.868</mass>
         <intensity>12.185</intensity>
         <ion_current>17.926448</ion_current>
         <width>0.182</width>
         <signal_noise_ratio>1.306373</signal_noise_ratio>
         <quality>-1</quality>
      </peak>
      <peak>
         <mass>609.076</mass>
         <intensity>12.185</intensity>
         <ion_current>16.560421</ion_current>
         <width>0.272</width>
         <signal_noise_ratio>1.306373</signal_noise_ratio>
         <quality>-1</quality>
      </peak>
      <peak>
         <mass>609.959</mass>
         <intensity>16.25</intensity>
         <ion_current>22.503618</ion_current>
         <width>0.637</width>
         <signal_noise_ratio>1.742188</signal_noise_ratio>
         <quality>-1</quality>
      </peak>
      <peak>
         <mass>613.506</mass>
         <intensity>16.25</intensity>
         <ion_current>26.297632</ion_current>
         <width>0.364</width>
         <signal_noise_ratio>1.7378886</signal_noise_ratio>
         <quality>-1</quality>
      </peak>
      <peak>
         <mass>613.961</mass>
         <intensity>8.12</intensity>
         <ion_current>11.946061</ion_current>
         <width>0.182</width>
         <signal_noise_ratio>0.86840955</signal_noise_ratio>
         <quality>-1</quality>
      </peak>
      <peak>
         <mass>615.4797</mass>
         <intensity>16.25</intensity>
         <ion_current>21.70134</ion_current>
         <width>0.546</width>
         <signal_noise_ratio>1.7351868</signal_noise_ratio>
         <quality>-1</quality>
      </peak>
      <peak>
         <mass>616.053</mass>
         <intensity>8.12</intensity>
         <ion_current>11.946061</ion_current>
         <width>0.182</width>
         <signal_noise_ratio>0.86633172</signal_noise_ratio>
         <quality>-1</quality>
      </peak>
      <peak>
         <mass>617.5015</mass>
         <intensity>8.12</intensity>
         <ion_current>13.140724</ion_current>
         <width>0.819</width>
         <signal_noise_ratio>0.86560965</signal_noise_ratio>
         <quality>-1</quality>
      </peak>
      <peak>
         <mass>619.03125</mass>
         <intensity>12.185</intensity>
         <ion_current>19.599621</ion_current>
         <width>0.182</width>
         <signal_noise_ratio>1.297223</signal_noise_ratio>
         <quality>-1</quality>
      </peak>
      <peak>
         <mass>619.66825</mass>
         <intensity>12.185</intensity>
         <ion_current>19.447853</ion_current>
         <width>0.182</width>
         <signal_noise_ratio>1.2962678</signal_noise_ratio>
         <quality>-1</quality>
      </peak>
      <peak>
         <mass>621.2825</mass>
         <intensity>8.12</intensity>
         <ion_current>13.140724</ion_current>
         <width>0.273</width>
         <signal_noise_ratio>0.86318832</signal_noise_ratio>
         <quality>-1</quality>
      </peak>
      <peak>
         <mass>623.6475</mass>
         <intensity>8.12</intensity>
         <ion_current>13.140724</ion_current>
         <width>0.273</width>
         <signal_noise_ratio>0.86416671</signal_noise_ratio>
         <quality>-1</quality>
      </peak>
      <peak>
         <mass>624.056</mass>
         <intensity>16.25</intensity>
         <ion_current>23.906835</ion_current>
         <width>0.182</width>
         <signal_noise_ratio>1.7301576</signal_noise_ratio>
         <quality>-1</quality>
      </peak>
      <peak>
         <mass>625.61783</mass>
         <intensity>12.185</intensity>
         <ion_current>16.824379</ion_current>
         <width>0.181</width>
         <signal_noise_ratio>1.2993748</signal_noise_ratio>
         <quality>-1</quality>
      </peak>
      <peak>
         <mass>627.17933</mass>
         <intensity>8.12</intensity>
         <ion_current>12.314299</ion_current>
         <width>0.273</width>
         <signal_noise_ratio>0.86689406</signal_noise_ratio>
         <quality>-1</quality>
      </peak>
      <peak>
         <mass>627.51257</mass>
         <intensity>12.185</intensity>
         <ion_current>20.327028</ion_current>
         <width>0.363</width>
         <signal_noise_ratio>1.3008749</signal_noise_ratio>
         <quality>-1</quality>
      </peak>
      <peak>
         <mass>629.24089</mass>
         <intensity>40.64</intensity>
         <ion_current>61.386189</ion_current>
         <width>0.727</width>
         <signal_noise_ratio>4.351418</signal_noise_ratio>
         <quality>-1</quality>
      </peak>
      <peak>
         <mass>629.85425</mass>
         <intensity>12.185</intensity>
         <ion_current>18.479031</ion_current>
         <width>0.182</width>
         <signal_noise_ratio>1.3066719</signal_noise_ratio>
         <quality>-1</quality>
      </peak>
      <peak>
         <mass>631.566</mass>
         <intensity>12.185</intensity>
         <ion_current>20.327028</ion_current>
         <width>0.637</width>
         <signal_noise_ratio>1.3087673</signal_noise_ratio>
         <quality>-1</quality>
      </peak>
      <peak>
         <mass>633.788</mass>
         <intensity>16.25</intensity>
         <ion_current>25.713187</ion_current>
         <width>0.182</width>
         <signal_noise_ratio>1.751677</signal_noise_ratio>
         <quality>-1</quality>
      </peak>
      <peak>
         <mass>634.03067</mass>
         <intensity>8.12</intensity>
         <ion_current>12.314299</ion_current>
         <width>0.182</width>
         <signal_noise_ratio>0.87743387</signal_noise_ratio>
         <quality>-1</quality>
      </peak>
      <peak>
         <mass>635.33725</mass>
         <intensity>44.705</intensity>
         <ion_current>72.698377</ion_current>
         <width>0.364</width>
         <signal_noise_ratio>4.8451562</signal_noise_ratio>
         <quality>1</quality>
      </peak>
      <peak>
         <mass>636.698</mass>
         <intensity>12.185</intensity>
         <ion_current>18.479031</ion_current>
         <width>0.181</width>
         <signal_noise_ratio>1.3252061</signal_noise_ratio>
         <quality>-1</quality>
      </peak>
      <peak>
         <mass>638.45335</mass>
         <intensity>12.185</intensity>
         <ion_current>16.988121</ion_current>
         <width>1.182</width>
         <signal_noise_ratio>1.3343115</signal_noise_ratio>
         <quality>-1</quality>
      </peak>
      <peak>
         <mass>639.2996</mass>
         <intensity>12.185</intensity>
         <ion_current>14.993757</ion_current>
         <width>0.273</width>
         <signal_noise_ratio>1.3343115</signal_noise_ratio>
         <quality>1</quality>
      </peak>
      <peak>
         <mass>639.817</mass>
         <intensity>8.12</intensity>
         <ion_current>12.314299</ion_current>
         <width>0.455</width>
         <signal_noise_ratio>0.89041807</signal_noise_ratio>
         <quality>-1</quality>
      </peak>
      <peak>
         <mass>640.57867</mass>
         <intensity>8.12</intensity>
         <ion_current>13.545791</ion_current>
         <width>0.545</width>
         <signal_noise_ratio>0.89041807</signal_noise_ratio>
         <quality>-1</quality>
      </peak>
      <peak>
         <mass>643.76267</mass>
         <intensity>12.185</intensity>
         <ion_current>20.327028</ion_current>
         <width>0.364</width>
         <signal_noise_ratio>1.3426969</signal_noise_ratio>
         <quality>-1</quality>
      </peak>
      <peak>
         <mass>645.4664</mass>
         <intensity>12.185</intensity>
         <ion_current>18.479031</ion_current>
         <width>0.273</width>
         <signal_noise_ratio>1.3448177</signal_noise_ratio>
         <quality>-1</quality>
      </peak>
      <peak>
         <mass>647.3764</mass>
         <intensity>24.38</intensity>
         <ion_current>36.593527</ion_current>
         <width>0.273</width>
         <signal_noise_ratio>2.6976047</signal_noise_ratio>
         <quality>-1</quality>
      </peak>
      <peak>
         <mass>648.9042</mass>
         <intensity>8.12</intensity>
         <ion_current>12.314299</ion_current>
         <width>0.273</width>
         <signal_noise_ratio>0.90033531</signal_noise_ratio>
         <quality>-1</quality>
      </peak>
      <peak>
         <mass>650.432</mass>
         <intensity>12.195</intensity>
         <ion_current>18.494197</ion_current>
         <width>0.182</width>
         <signal_noise_ratio>1.4582455</signal_noise_ratio>
         <quality>-1</quality>
      </peak>
      <peak>
         <mass>650.91912</mass>
         <intensity>16.26</intensity>
         <ion_current>27.124947</ion_current>
         <width>0.728</width>
         <signal_noise_ratio>1.9443273</signal_noise_ratio>
         <quality>-1</quality>
      </peak>
      <peak>
         <mass>653.13787</mass>
         <intensity>12.195</intensity>
         <ion_current>18.494197</ion_current>
         <width>0.545</width>
         <signal_noise_ratio>1.4040274</signal_noise_ratio>
         <quality>-1</quality>
      </peak>
      <peak>
         <mass>653.92213</mass>
         <intensity>12.195</intensity>
         <ion_current>18.494197</ion_current>
         <width>0.455</width>
         <signal_noise_ratio>1.4040274</signal_noise_ratio>
         <quality>-1</quality>
      </peak>
      <peak>
         <mass>655.161</mass>
         <intensity>16.26</intensity>
         <ion_current>24.658929</ion_current>
         <width>0.454</width>
         <signal_noise_ratio>1.83703</signal_noise_ratio>
         <quality>-1</quality>
      </peak>
      <peak>
         <mass>655.54775</mass>
         <intensity>12.195</intensity>
         <ion_current>20.291283</ion_current>
         <width>0.273</width>
         <signal_noise_ratio>1.3777725</signal_noise_ratio>
         <quality>-1</quality>
      </peak>
      <peak>
         <mass>657.11308</mass>
         <intensity>16.26</intensity>
         <ion_current>24.644483</ion_current>
         <width>0.545</width>
         <signal_noise_ratio>1.8308046</signal_noise_ratio>
         <quality>1</quality>
      </peak>
      <peak>
         <mass>658.2995</mass>
         <intensity>52.846</intensity>
         <ion_current>71.012321</ion_current>
         <width>0.364</width>
         <signal_noise_ratio>5.9638505</signal_noise_ratio>
         <quality>-1</quality>
      </peak>
      <peak>
         <mass>659.13641</mass>
         <intensity>32.52</intensity>
         <ion_current>22.3511</ion_current>
         <width>0.818</width>
         <signal_noise_ratio>3.6699924</signal_noise_ratio>
         <quality>-1</quality>
      </peak>
      <peak>
         <mass>660.36117</mass>
         <intensity>20.325</intensity>
         <ion_current>32.168614</ion_current>
         <width>0.273</width>
         <signal_noise_ratio>2.2937452</signal_noise_ratio>
         <quality>-1</quality>
      </peak>
      <peak>
         <mass>660.81137</mass>
         <intensity>12.195</intensity>
         <ion_current>18.494237</ion_current>
         <width>0.364</width>
         <signal_noise_ratio>1.3762471</signal_noise_ratio>
         <quality>-1</quality>
      </peak>
      <peak>
         <mass>661.906</mass>
         <intensity>20.325</intensity>
         <ion_current>24.074234</ion_current>
         <width>0.637</width>
         <signal_noise_ratio>2.2937452</signal_noise_ratio>
         <quality>1</quality>
      </peak>
      <peak>
         <mass>664.29583</mass>
         <intensity>32.52</intensity>
         <ion_current>52.000234</ion_current>
         <width>0.454</width>
         <signal_noise_ratio>3.6699924</signal_noise_ratio>
         <quality>-1</quality>
      </peak>
      <peak>
         <mass>667.15562</mass>
         <intensity>32.52</intensity>
         <ion_current>48.548103</ion_current>
         <width>1.001</width>
         <signal_noise_ratio>3.6699924</signal_noise_ratio>
         <quality>-1</quality>
      </peak>
      <peak>
         <mass>668.657</mass>
         <intensity>16.26</intensity>
         <ion_current>27.124947</ion_current>
         <width>0.728</width>
         <signal_noise_ratio>1.8349962</signal_noise_ratio>
         <quality>-1</quality>
      </peak>
      <peak>
         <mass>669.168</mass>
         <intensity>8.13</intensity>
         <ion_current>13.562473</ion_current>
         <width>0.182</width>
         <signal_noise_ratio>0.9174981</signal_noise_ratio>
         <quality>-1</quality>
      </peak>
      <peak>
         <mass>671.80957</mass>
         <intensity>16.26</intensity>
         <ion_current>24.257401</ion_current>
         <width>1.182</width>
         <signal_noise_ratio>1.8349962</signal_noise_ratio>
         <quality>-1</quality>
      </peak>
      <peak>
         <mass>673.40109</mass>
         <intensity>12.195</intensity>
         <ion_current>20.177216</ion_current>
         <width>0.909</width>
         <signal_noise_ratio>1.3762471</signal_noise_ratio>
         <quality>-1</quality>
      </peak>
      <peak>
         <mass>675.46441</mass>
         <intensity>36.585</intensity>
         <ion_current>55.885937</ion_current>
         <width>0.546</width>
         <signal_noise_ratio>4.1287414</signal_noise_ratio>
         <quality>-1</quality>
      </peak>
      <peak>
         <mass>678.081</mass>
         <intensity>8.13</intensity>
         <ion_current>13.918438</ion_current>
         <width>0.182</width>
         <signal_noise_ratio>0.9174981</signal_noise_ratio>
         <quality>-1</quality>
      </peak>
      <peak>
         <mass>680.18817</mass>
         <intensity>12.195</intensity>
         <ion_current>17.527626</ion_current>
         <width>0.364</width>
         <signal_noise_ratio>1.3762471</signal_noise_ratio>
         <quality>-1</quality>
      </peak>
      <peak>
         <mass>680.9115</mass>
         <intensity>12.195</intensity>
         <ion_current>20.877657</ion_current>
         <width>0.363</width>
         <signal_noise_ratio>1.3762471</signal_noise_ratio>
         <quality>-1</quality>
      </peak>
      <peak>
         <mass>681.47633</mass>
         <intensity>8.13</intensity>
         <ion_current>12.653064</ion_current>
         <width>0.273</width>
         <signal_noise_ratio>0.9174981</signal_noise_ratio>
         <quality>-1</quality>
      </peak>
      <peak>
         <mass>683.48113</mass>
         <intensity>12.195</intensity>
         <ion_current>18.074028</ion_current>
         <width>0.455</width>
         <signal_noise_ratio>1.3762471</signal_noise_ratio>
         <quality>-1</quality>
      </peak>
      <peak>
         <mass>683.87925</mass>
         <intensity>12.195</intensity>
         <ion_current>20.877657</ion_current>
         <width>0.182</width>
         <signal_noise_ratio>1.3762471</signal_noise_ratio>
         <quality>-1</quality>
      </peak>
      <peak>
         <mass>684.175</mass>
         <intensity>8.13</intensity>
         <ion_current>12.653064</ion_current>
         <width>0.182</width>
         <signal_noise_ratio>0.9174981</signal_noise_ratio>
         <quality>-1</quality>
      </peak>
      <peak>
         <mass>684.38973</mass>
         <intensity>28.455</intensity>
         <ion_current>40.900381</ion_current>
         <width>0.272</width>
         <signal_noise_ratio>3.2112433</signal_noise_ratio>
         <quality>-1</quality>
      </peak>
      <peak>
         <mass>686.10017</mass>
         <intensity>12.195</intensity>
         <ion_current>16.801641</ion_current>
         <width>0.182</width>
         <signal_noise_ratio>1.3762471</signal_noise_ratio>
         <quality>-1</quality>
      </peak>
      <peak>
         <mass>686.721</mass>
         <intensity>12.195</intensity>
         <ion_current>18.979596</ion_current>
         <width>0.182</width>
         <signal_noise_ratio>1.3762471</signal_noise_ratio>
         <quality>-1</quality>
      </peak>
      <peak>
         <mass>687.42878</mass>
         <intensity>12.195</intensity>
         <ion_current>20.039016</ion_current>
         <width>1.182</width>
         <signal_noise_ratio>1.3762471</signal_noise_ratio>
         <quality>-1</quality>
      </peak>
      <peak>
         <mass>689.723</mass>
         <intensity>8.13</intensity>
         <ion_current>12.653064</ion_current>
         <width>0.182</width>
         <signal_noise_ratio>0.9174981</signal_noise_ratio>
         <quality>-1</quality>
      </peak>
      <peak>
         <mass>691.3054</mass>
         <intensity>12.195</intensity>
         <ion_current>18.979726</ion_current>
         <width>0.273</width>
         <signal_noise_ratio>1.3762471</signal_noise_ratio>
         <quality>-1</quality>
      </peak>
      <peak>
         <mass>692.29428</mass>
         <intensity>48.78</intensity>
         <ion_current>68.513708</ion_current>
         <width>0.546</width>
         <signal_noise_ratio>5.5049886</signal_noise_ratio>
         <quality>-1</quality>
      </peak>
      <peak>
         <mass>693.01</mass>
         <intensity>12.195</intensity>
         <ion_current>18.979596</ion_current>
         <width>0.364</width>
         <signal_noise_ratio>1.3762471</signal_noise_ratio>
         <quality>-1</quality>
      </peak>
      <peak>
         <mass>693.4156</mass>
         <intensity>16.26</intensity>
         <ion_current>27.836876</ion_current>
         <width>0.273</width>
         <signal_noise_ratio>1.8349962</signal_noise_ratio>
         <quality>-1</quality>
      </peak>
      <peak>
         <mass>695.9525</mass>
         <intensity>8.13</intensity>
         <ion_current>12.653064</ion_current>
         <width>0.273</width>
         <signal_noise_ratio>0.9174981</signal_noise_ratio>
         <quality>-1</quality>
      </peak>
      <peak>
         <mass>696.18</mass>
         <intensity>12.195</intensity>
         <ion_current>20.304245</ion_current>
         <width>0.182</width>
         <signal_noise_ratio>1.3762471</signal_noise_ratio>
         <quality>-1</quality>
      </peak>
      <peak>
         <mass>698.56522</mass>
         <intensity>12.195</intensity>
         <ion_current>18.979596</ion_current>
         <width>0.546</width>
         <signal_noise_ratio>1.3762471</signal_noise_ratio>
         <quality>-1</quality>
      </peak>
      <peak>
         <mass>699</mass>
         <intensity>8.13</intensity>
         <ion_current>12.653064</ion_current>
         <width>0.181</width>
         <signal_noise_ratio>0.9174981</signal_noise_ratio>
         <quality>-1</quality>
      </peak>
      <peak>
         <mass>699.24925</mass>
         <intensity>8.13</intensity>
         <ion_current>12.653064</ion_current>
         <width>0.364</width>
         <signal_noise_ratio>0.9174981</signal_noise_ratio>
         <quality>-1</quality>
      </peak>
   </peak_list>
</pepex3>
