# Supplementary material for: NITPICK: peak identification for mass spectrometry data
Source: BMC Bioinformatics. 2008 Aug 28;9:355. doi: 10.1186/1471-2105-9-355 (PMC2655099; doi:10.1186/1471-2105-9-355)
Supplement: Additional file 4 — A zip-folder containing all pepex results on the simulated data. [file 1471-2105-9-355-S4.zip › pepex_simulation_results/thresh05/SNR5/preSNR5_27_pepex.xml]

<?xml version="1.0" encoding="iso-8859-1"?>
<pepex3>
   <version>3.0.0</version>
   <registered_to>Unregistered</registered_to>
   <parameters>
      <parameter_file>pepex_input.xml</parameter_file>
      <input_data_file>spectrum.data</input_data_file>
      <output_data_file>pepex_output.xml</output_data_file>
      <noise_model>mean_value</noise_model>
      <signal_noise_ratio>.5</signal_noise_ratio>
      <tuning_power>2</tuning_power>
      <tuning>2</tuning>
      <small_omega>1.0</small_omega>
      <big_omega>20</big_omega>
      <peak_finding_model>pepex3</peak_finding_model>
      <supporting_slopes>2</supporting_slopes>
      <peak_fitting_model>centroid</peak_fitting_model>
      <clustering_model>simple</clustering_model>
      <min_cluster_distance>0.8</min_cluster_distance>
      <max_cluster_distance>1.2</max_cluster_distance>
      <no_single_above_mass>1500.0</no_single_above_mass>
      <deisotoping_model>quadratic</deisotoping_model>
      <isotope_distrib_file>/usr/local/piums/kd_0_to_10</isotope_distrib_file>
      <overflow>30000</overflow>
   </parameters>
   <pepex3_status>
      <status>ok</status>
      <message></message>
      <supporting_slopes>2</supporting_slopes>
      <minimum_mass>500</minimum_mass>
      <maximum_mass>700</maximum_mass>
      <small_omega>1</small_omega>
      <big_omega>20</big_omega>
      <peak_masses_with_hydrogen>true</peak_masses_with_hydrogen>
      <date_created>21:58:57, 26 Jul, 2007</date_created>
   </pepex3_status>
   <peak_list>
      <peak>
         <mass>500.78866</mass>
         <intensity>8.285</intensity>
         <ion_current>12.680058</ion_current>
         <width>0.182</width>
         <signal_noise_ratio>0.95044879</signal_noise_ratio>
         <quality>-1</quality>
      </peak>
      <peak>
         <mass>501.57634</mass>
         <intensity>8.285</intensity>
         <ion_current>12.680058</ion_current>
         <width>0.182</width>
         <signal_noise_ratio>0.95044879</signal_noise_ratio>
         <quality>-1</quality>
      </peak>
      <peak>
         <mass>502.96688</mass>
         <intensity>12.428</intensity>
         <ion_current>18.257507</ion_current>
         <width>0.545</width>
         <signal_noise_ratio>1.3882067</signal_noise_ratio>
         <quality>-1</quality>
      </peak>
      <peak>
         <mass>504.72938</mass>
         <intensity>12.428</intensity>
         <ion_current>16.137255</ion_current>
         <width>1.091</width>
         <signal_noise_ratio>1.3683506</signal_noise_ratio>
         <quality>-1</quality>
      </peak>
      <peak>
         <mass>505.99473</mass>
         <intensity>8.285</intensity>
         <ion_current>11.527281</ion_current>
         <width>0.909</width>
         <signal_noise_ratio>0.89599692</signal_noise_ratio>
         <quality>-1</quality>
      </peak>
      <peak>
         <mass>507.29875</mass>
         <intensity>12.428</intensity>
         <ion_current>17.291617</ion_current>
         <width>0.273</width>
         <signal_noise_ratio>1.3180788</signal_noise_ratio>
         <quality>-1</quality>
      </peak>
      <peak>
         <mass>508.71007</mass>
         <intensity>16.57</intensity>
         <ion_current>25.360116</ion_current>
         <width>1</width>
         <signal_noise_ratio>1.7226579</signal_noise_ratio>
         <quality>-1</quality>
      </peak>
      <peak>
         <mass>510.277</mass>
         <intensity>8.285</intensity>
         <ion_current>11.527281</ion_current>
         <width>0.182</width>
         <signal_noise_ratio>0.82997694</signal_noise_ratio>
         <quality>-1</quality>
      </peak>
      <peak>
         <mass>511.65716</mass>
         <intensity>12.428</intensity>
         <ion_current>17.058466</ion_current>
         <width>0.182</width>
         <signal_noise_ratio>1.1823289</signal_noise_ratio>
         <quality>-1</quality>
      </peak>
      <peak>
         <mass>512.09634</mass>
         <intensity>12.428</intensity>
         <ion_current>17.291617</ion_current>
         <width>0.545</width>
         <signal_noise_ratio>1.1823289</signal_noise_ratio>
         <quality>-1</quality>
      </peak>
      <peak>
         <mass>512.42966</mass>
         <intensity>8.285</intensity>
         <ion_current>12.680058</ion_current>
         <width>0.182</width>
         <signal_noise_ratio>0.78818755</signal_noise_ratio>
         <quality>-1</quality>
      </peak>
      <peak>
         <mass>514.11217</mass>
         <intensity>20.713</intensity>
         <ion_current>28.818898</ion_current>
         <width>0.273</width>
         <signal_noise_ratio>2.0192458</signal_noise_ratio>
         <quality>-1</quality>
      </peak>
      <peak>
         <mass>514.42688</mass>
         <intensity>16.57</intensity>
         <ion_current>22.252844</ion_current>
         <width>0.364</width>
         <signal_noise_ratio>1.6153577</signal_noise_ratio>
         <quality>-1</quality>
      </peak>
      <peak>
         <mass>515.8844</mass>
         <intensity>20.713</intensity>
         <ion_current>28.809684</ion_current>
         <width>0.909</width>
         <signal_noise_ratio>1.9053861</signal_noise_ratio>
         <quality>-1</quality>
      </peak>
      <peak>
         <mass>516.605</mass>
         <intensity>12.428</intensity>
         <ion_current>17.291617</ion_current>
         <width>0.273</width>
         <signal_noise_ratio>1.1344398</signal_noise_ratio>
         <quality>1</quality>
      </peak>
      <peak>
         <mass>517.0665</mass>
         <intensity>28.998</intensity>
         <ion_current>32.32971</ion_current>
         <width>0.546</width>
         <signal_noise_ratio>2.5682297</signal_noise_ratio>
         <quality>-1</quality>
      </peak>
      <peak>
         <mass>517.372</mass>
         <intensity>12.428</intensity>
         <ion_current>19.020852</ion_current>
         <width>0.181</width>
         <signal_noise_ratio>1.1006952</signal_noise_ratio>
         <quality>-1</quality>
      </peak>
      <peak>
         <mass>519.19504</mass>
         <intensity>78.708</intensity>
         <ion_current>109.50986</ion_current>
         <width>0.181</width>
         <signal_noise_ratio>6.9708332</signal_noise_ratio>
         <quality>-1</quality>
      </peak>
      <peak>
         <mass>519.57675</mass>
         <intensity>12.428</intensity>
         <ion_current>16.088991</ion_current>
         <width>0.455</width>
         <signal_noise_ratio>1.1006952</signal_noise_ratio>
         <quality>1</quality>
      </peak>
      <peak>
         <mass>519.98625</mass>
         <intensity>12.428</intensity>
         <ion_current>17.291617</ion_current>
         <width>0.182</width>
         <signal_noise_ratio>1.1086179</signal_noise_ratio>
         <quality>-1</quality>
      </peak>
      <peak>
         <mass>521.26684</mass>
         <intensity>12.428</intensity>
         <ion_current>17.291617</ion_current>
         <width>0.363</width>
         <signal_noise_ratio>1.073805</signal_noise_ratio>
         <quality>1</quality>
      </peak>
      <peak>
         <mass>521.555</mass>
         <intensity>12.428</intensity>
         <ion_current>17.291617</ion_current>
         <width>0.182</width>
         <signal_noise_ratio>1.073805</signal_noise_ratio>
         <quality>-1</quality>
      </peak>
      <peak>
         <mass>521.945</mass>
         <intensity>16.57</intensity>
         <ion_current>25.360116</ion_current>
         <width>0.728</width>
         <signal_noise_ratio>1.4316824</signal_noise_ratio>
         <quality>-1</quality>
      </peak>
      <peak>
         <mass>523.56813</mass>
         <intensity>20.713</intensity>
         <ion_current>31.212443</ion_current>
         <width>0.546</width>
         <signal_noise_ratio>1.7827255</signal_noise_ratio>
         <quality>-1</quality>
      </peak>
      <peak>
         <mass>525.7481</mass>
         <intensity>20.713</intensity>
         <ion_current>31.212443</ion_current>
         <width>0.637</width>
         <signal_noise_ratio>2.2672111</signal_noise_ratio>
         <quality>-1</quality>
      </peak>
      <peak>
         <mass>527.17884</mass>
         <intensity>8.285</intensity>
         <ion_current>11.852395</ion_current>
         <width>0.455</width>
         <signal_noise_ratio>0.90986468</signal_noise_ratio>
         <quality>-1</quality>
      </peak>
      <peak>
         <mass>528.64</mass>
         <intensity>12.428</intensity>
         <ion_current>19.557318</ion_current>
         <width>0.545</width>
         <signal_noise_ratio>1.366518</signal_noise_ratio>
         <quality>-1</quality>
      </peak>
      <peak>
         <mass>529.013</mass>
         <intensity>8.285</intensity>
         <ion_current>11.852395</ion_current>
         <width>0.182</width>
         <signal_noise_ratio>0.91097533</signal_noise_ratio>
         <quality>-1</quality>
      </peak>
      <peak>
         <mass>530.23691</mass>
         <intensity>12.428</intensity>
         <ion_current>17.636864</ion_current>
         <width>0.636</width>
         <signal_noise_ratio>1.3833783</signal_noise_ratio>
         <quality>-1</quality>
      </peak>
      <peak>
         <mass>531.378</mass>
         <intensity>12.428</intensity>
         <ion_current>14.1939</ion_current>
         <width>0.182</width>
         <signal_noise_ratio>1.3833783</signal_noise_ratio>
         <quality>-1</quality>
      </peak>
      <peak>
         <mass>532.1285</mass>
         <intensity>12.428</intensity>
         <ion_current>19.557318</ion_current>
         <width>0.272</width>
         <signal_noise_ratio>1.3872867</signal_noise_ratio>
         <quality>-1</quality>
      </peak>
      <peak>
         <mass>532.81278</mass>
         <intensity>16.57</intensity>
         <ion_current>23.704789</ion_current>
         <width>0.364</width>
         <signal_noise_ratio>1.8496412</signal_noise_ratio>
         <quality>-1</quality>
      </peak>
      <peak>
         <mass>536.20413</mass>
         <intensity>12.428</intensity>
         <ion_current>19.557318</ion_current>
         <width>0.818</width>
         <signal_noise_ratio>1.4097722</signal_noise_ratio>
         <quality>-1</quality>
      </peak>
      <peak>
         <mass>536.7804</mass>
         <intensity>12.428</intensity>
         <ion_current>17.779307</ion_current>
         <width>0.273</width>
         <signal_noise_ratio>1.4097722</signal_noise_ratio>
         <quality>-1</quality>
      </peak>
      <peak>
         <mass>537.99425</mass>
         <intensity>12.428</intensity>
         <ion_current>17.779307</ion_current>
         <width>0.182</width>
         <signal_noise_ratio>1.3829527</signal_noise_ratio>
         <quality>-1</quality>
      </peak>
      <peak>
         <mass>540.26066</mass>
         <intensity>12.428</intensity>
         <ion_current>19.557318</ion_current>
         <width>1.001</width>
         <signal_noise_ratio>1.4062283</signal_noise_ratio>
         <quality>-1</quality>
      </peak>
      <peak>
         <mass>541.9605</mass>
         <intensity>16.57</intensity>
         <ion_current>23.704789</ion_current>
         <width>0.819</width>
         <signal_noise_ratio>1.9046618</signal_noise_ratio>
         <quality>-1</quality>
      </peak>
      <peak>
         <mass>543.44366</mass>
         <intensity>8.285</intensity>
         <ion_current>13.037687</ion_current>
         <width>0.364</width>
         <signal_noise_ratio>0.96661861</signal_noise_ratio>
         <quality>-1</quality>
      </peak>
      <peak>
         <mass>544.02</mass>
         <intensity>8.285</intensity>
         <ion_current>11.852395</ion_current>
         <width>0.182</width>
         <signal_noise_ratio>0.96661861</signal_noise_ratio>
         <quality>-1</quality>
      </peak>
      <peak>
         <mass>544.748</mass>
         <intensity>8.285</intensity>
         <ion_current>11.852395</ion_current>
         <width>0.182</width>
         <signal_noise_ratio>0.96661861</signal_noise_ratio>
         <quality>-1</quality>
      </peak>
      <peak>
         <mass>545.08825</mass>
         <intensity>8.285</intensity>
         <ion_current>13.037687</ion_current>
         <width>0.363</width>
         <signal_noise_ratio>0.96661861</signal_noise_ratio>
         <quality>-1</quality>
      </peak>
      <peak>
         <mass>545.4022</mass>
         <intensity>16.57</intensity>
         <ion_current>22.742418</ion_current>
         <width>0.273</width>
         <signal_noise_ratio>1.9332372</signal_noise_ratio>
         <quality>-1</quality>
      </peak>
      <peak>
         <mass>546.30411</mass>
         <intensity>16.57</intensity>
         <ion_current>16.469846</ion_current>
         <width>0.546</width>
         <signal_noise_ratio>1.9046618</signal_noise_ratio>
         <quality>-1</quality>
      </peak>
      <peak>
         <mass>547.6216</mass>
         <intensity>12.428</intensity>
         <ion_current>17.779307</ion_current>
         <width>0.728</width>
         <signal_noise_ratio>1.4252401</signal_noise_ratio>
         <quality>1</quality>
      </peak>
      <peak>
         <mass>548.41634</mass>
         <intensity>8.285</intensity>
         <ion_current>13.037687</ion_current>
         <width>0.273</width>
         <signal_noise_ratio>0.94786675</signal_noise_ratio>
         <quality>-1</quality>
      </peak>
      <peak>
         <mass>549.09025</mass>
         <intensity>12.428</intensity>
         <ion_current>19.557318</ion_current>
         <width>0.182</width>
         <signal_noise_ratio>1.4438637</signal_noise_ratio>
         <quality>-1</quality>
      </peak>
      <peak>
         <mass>549.68175</mass>
         <intensity>12.428</intensity>
         <ion_current>17.779307</ion_current>
         <width>0.273</width>
         <signal_noise_ratio>1.4438637</signal_noise_ratio>
         <quality>-1</quality>
      </peak>
      <peak>
         <mass>552.60331</mass>
         <intensity>16.56</intensity>
         <ion_current>23.690483</ion_current>
         <width>1</width>
         <signal_noise_ratio>1.904388</signal_noise_ratio>
         <quality>-1</quality>
      </peak>
      <peak>
         <mass>554.16743</mass>
         <intensity>12.418</intensity>
         <ion_current>19.541582</ion_current>
         <width>0.272</width>
         <signal_noise_ratio>1.4230624</signal_noise_ratio>
         <quality>1</quality>
      </peak>
      <peak>
         <mass>554.661</mass>
         <intensity>12.418</intensity>
         <ion_current>19.541582</ion_current>
         <width>0.182</width>
         <signal_noise_ratio>1.4230624</signal_noise_ratio>
         <quality>-1</quality>
      </peak>
      <peak>
         <mass>556.429</mass>
         <intensity>16.56</intensity>
         <ion_current>22.247999</ion_current>
         <width>1.091</width>
         <signal_noise_ratio>1.8899147</signal_noise_ratio>
         <quality>-1</quality>
      </peak>
      <peak>
         <mass>557.17766</mass>
         <intensity>16.56</intensity>
         <ion_current>24.956312</ion_current>
         <width>0.455</width>
         <signal_noise_ratio>1.8867984</signal_noise_ratio>
         <quality>1</quality>
      </peak>
      <peak>
         <mass>557.72366</mass>
         <intensity>8.275</intensity>
         <ion_current>13.021951</ion_current>
         <width>0.181</width>
         <signal_noise_ratio>0.94138805</signal_noise_ratio>
         <quality>-1</quality>
      </peak>
      <peak>
         <mass>560.2272</mass>
         <intensity>20.703</intensity>
         <ion_current>29.617396</ion_current>
         <width>0.455</width>
         <signal_noise_ratio>2.350728</signal_noise_ratio>
         <quality>-1</quality>
      </peak>
      <peak>
         <mass>560.78912</mass>
         <intensity>12.418</intensity>
         <ion_current>17.615571</ion_current>
         <width>0.455</width>
         <signal_noise_ratio>1.4100053</signal_noise_ratio>
         <quality>-1</quality>
      </peak>
      <peak>
         <mass>562.028</mass>
         <intensity>12.418</intensity>
         <ion_current>17.765001</ion_current>
         <width>0.182</width>
         <signal_noise_ratio>1.4075969</signal_noise_ratio>
         <quality>-1</quality>
      </peak>
      <peak>
         <mass>562.36925</mass>
         <intensity>12.418</intensity>
         <ion_current>17.765025</ion_current>
         <width>0.182</width>
         <signal_noise_ratio>1.4075969</signal_noise_ratio>
         <quality>-1</quality>
      </peak>
      <peak>
         <mass>562.81287</mass>
         <intensity>12.418</intensity>
         <ion_current>17.765025</ion_current>
         <width>0.455</width>
         <signal_noise_ratio>1.4075969</signal_noise_ratio>
         <quality>-1</quality>
      </peak>
      <peak>
         <mass>563.37222</mass>
         <intensity>16.56</intensity>
         <ion_current>18.155843</ion_current>
         <width>0.454</width>
         <signal_noise_ratio>1.8758925</signal_noise_ratio>
         <quality>-1</quality>
      </peak>
      <peak>
         <mass>563.96075</mass>
         <intensity>16.56</intensity>
         <ion_current>18.155843</ion_current>
         <width>0.273</width>
         <signal_noise_ratio>1.8733951</signal_noise_ratio>
         <quality>-1</quality>
      </peak>
      <peak>
         <mass>564.666</mass>
         <intensity>8.275</intensity>
         <ion_current>11.838089</ion_current>
         <width>0.182</width>
         <signal_noise_ratio>0.93613191</signal_noise_ratio>
         <quality>-1</quality>
      </peak>
      <peak>
         <mass>565.32475</mass>
         <intensity>12.418</intensity>
         <ion_current>17.765001</ion_current>
         <width>0.273</width>
         <signal_noise_ratio>1.4040292</signal_noise_ratio>
         <quality>-1</quality>
      </peak>
      <peak>
         <mass>565.98956</mass>
         <intensity>16.56</intensity>
         <ion_current>24.956312</ion_current>
         <width>1.001</width>
         <signal_noise_ratio>1.8723404</signal_noise_ratio>
         <quality>1</quality>
      </peak>
      <peak>
         <mass>567.576</mass>
         <intensity>8.275</intensity>
         <ion_current>11.838089</ion_current>
         <width>0.182</width>
         <signal_noise_ratio>0.9354036</signal_noise_ratio>
         <quality>-1</quality>
      </peak>
      <peak>
         <mass>568.213</mass>
         <intensity>16.56</intensity>
         <ion_current>26.059638</ion_current>
         <width>0.455</width>
         <signal_noise_ratio>1.8728889</signal_noise_ratio>
         <quality>1</quality>
      </peak>
      <peak>
         <mass>569.7772</mass>
         <intensity>16.56</intensity>
         <ion_current>23.690483</ion_current>
         <width>0.273</width>
         <signal_noise_ratio>1.8731293</signal_noise_ratio>
         <quality>-1</quality>
      </peak>
      <peak>
         <mass>571.3414</mass>
         <intensity>8.275</intensity>
         <ion_current>13.021951</ion_current>
         <width>0.364</width>
         <signal_noise_ratio>0.93663527</signal_noise_ratio>
         <quality>-1</quality>
      </peak>
      <peak>
         <mass>571.91166</mass>
         <intensity>8.275</intensity>
         <ion_current>13.021951</ion_current>
         <width>0.182</width>
         <signal_noise_ratio>0.93688015</signal_noise_ratio>
         <quality>-1</quality>
      </peak>
      <peak>
         <mass>573.683</mass>
         <intensity>8.275</intensity>
         <ion_current>13.021951</ion_current>
         <width>0.455</width>
         <signal_noise_ratio>0.93752518</signal_noise_ratio>
         <quality>-1</quality>
      </peak>
      <peak>
         <mass>576.19035</mass>
         <intensity>12.418</intensity>
         <ion_current>18.269235</ion_current>
         <width>1.182</width>
         <signal_noise_ratio>1.4094169</signal_noise_ratio>
         <quality>-1</quality>
      </peak>
      <peak>
         <mass>578.24734</mass>
         <intensity>8.275</intensity>
         <ion_current>12.174096</ion_current>
         <width>0.273</width>
         <signal_noise_ratio>0.93412615</signal_noise_ratio>
         <quality>-1</quality>
      </peak>
      <peak>
         <mass>579.491</mass>
         <intensity>8.275</intensity>
         <ion_current>12.174096</ion_current>
         <width>0.273</width>
         <signal_noise_ratio>0.93186276</signal_noise_ratio>
         <quality>-1</quality>
      </peak>
      <peak>
         <mass>581.16109</mass>
         <intensity>16.56</intensity>
         <ion_current>26.79931</ion_current>
         <width>0.91</width>
         <signal_noise_ratio>1.8549884</signal_noise_ratio>
         <quality>-1</quality>
      </peak>
      <peak>
         <mass>583.311</mass>
         <intensity>16.56</intensity>
         <ion_current>25.557301</ion_current>
         <width>0.182</width>
         <signal_noise_ratio>1.8444772</signal_noise_ratio>
         <quality>-1</quality>
      </peak>
      <peak>
         <mass>583.65125</mass>
         <intensity>12.418</intensity>
         <ion_current>18.269235</ion_current>
         <width>0.182</width>
         <signal_noise_ratio>1.379571</signal_noise_ratio>
         <quality>-1</quality>
      </peak>
      <peak>
         <mass>584.857</mass>
         <intensity>12.418</intensity>
         <ion_current>18.269235</ion_current>
         <width>0.546</width>
         <signal_noise_ratio>1.3757409</signal_noise_ratio>
         <quality>-1</quality>
      </peak>
      <peak>
         <mass>586.585</mass>
         <intensity>16.56</intensity>
         <ion_current>26.79931</ion_current>
         <width>0.182</width>
         <signal_noise_ratio>1.8302102</signal_noise_ratio>
         <quality>-1</quality>
      </peak>
      <peak>
         <mass>587.167</mass>
         <intensity>12.418</intensity>
         <ion_current>18.269235</ion_current>
         <width>0.272</width>
         <signal_noise_ratio>1.3686013</signal_noise_ratio>
         <quality>-1</quality>
      </peak>
      <peak>
         <mass>588.99138</mass>
         <intensity>16.56</intensity>
         <ion_current>26.79931</ion_current>
         <width>0.818</width>
         <signal_noise_ratio>1.8200541</signal_noise_ratio>
         <quality>1</quality>
      </peak>
      <peak>
         <mass>592.56807</mass>
         <intensity>12.418</intensity>
         <ion_current>20.088866</ion_current>
         <width>1.091</width>
         <signal_noise_ratio>1.3520158</signal_noise_ratio>
         <quality>1</quality>
      </peak>
      <peak>
         <mass>594.0885</mass>
         <intensity>12.418</intensity>
         <ion_current>20.096246</ion_current>
         <width>0.273</width>
         <signal_noise_ratio>1.3433623</signal_noise_ratio>
         <quality>-1</quality>
      </peak>
      <peak>
         <mass>596.62725</mass>
         <intensity>12.418</intensity>
         <ion_current>18.269235</ion_current>
         <width>0.909</width>
         <signal_noise_ratio>1.333225</signal_noise_ratio>
         <quality>-1</quality>
      </peak>
      <peak>
         <mass>597.317</mass>
         <intensity>20.703</intensity>
         <ion_current>30.458043</ion_current>
         <width>0.182</width>
         <signal_noise_ratio>2.2151253</signal_noise_ratio>
         <quality>-1</quality>
      </peak>
      <peak>
         <mass>597.863</mass>
         <intensity>8.275</intensity>
         <ion_current>12.174096</ion_current>
         <width>0.182</width>
         <signal_noise_ratio>0.88239018</signal_noise_ratio>
         <quality>-1</quality>
      </peak>
      <peak>
         <mass>599.188</mass>
         <intensity>12.418</intensity>
         <ion_current>19.965034</ion_current>
         <width>0.273</width>
         <signal_noise_ratio>1.3196933</signal_noise_ratio>
         <quality>1</quality>
      </peak>
      <peak>
         <mass>599.409</mass>
         <intensity>12.418</intensity>
         <ion_current>18.269235</ion_current>
         <width>0.182</width>
         <signal_noise_ratio>1.3196933</signal_noise_ratio>
         <quality>-1</quality>
      </peak>
      <peak>
         <mass>601.1825</mass>
         <intensity>12.418</intensity>
         <ion_current>19.302371</ion_current>
         <width>0.728</width>
         <signal_noise_ratio>1.3110364</signal_noise_ratio>
         <quality>-1</quality>
      </peak>
      <peak>
         <mass>601.56925</mass>
         <intensity>12.418</intensity>
         <ion_current>20.096246</ion_current>
         <width>0.182</width>
         <signal_noise_ratio>1.3070248</signal_noise_ratio>
         <quality>-1</quality>
      </peak>
      <peak>
         <mass>601.774</mass>
         <intensity>8.275</intensity>
         <ion_current>12.174096</ion_current>
         <width>0.181</width>
         <signal_noise_ratio>0.87096391</signal_noise_ratio>
         <quality>-1</quality>
      </peak>
      <peak>
         <mass>603.956</mass>
         <intensity>12.418</intensity>
         <ion_current>18.269235</ion_current>
         <width>0.182</width>
         <signal_noise_ratio>1.3049459</signal_noise_ratio>
         <quality>-1</quality>
      </peak>
      <peak>
         <mass>604.20625</mass>
         <intensity>12.418</intensity>
         <ion_current>18.023354</ion_current>
         <width>0.182</width>
         <signal_noise_ratio>1.3028231</signal_noise_ratio>
         <quality>-1</quality>
      </peak>
      <peak>
         <mass>605.22361</mass>
         <intensity>12.418</intensity>
         <ion_current>20.048993</ion_current>
         <width>1.182</width>
         <signal_noise_ratio>1.3005495</signal_noise_ratio>
         <quality>-1</quality>
      </peak>
      <peak>
         <mass>607.841</mass>
         <intensity>12.418</intensity>
         <ion_current>20.088866</ion_current>
         <width>0.455</width>
         <signal_noise_ratio>1.292561</signal_noise_ratio>
         <quality>-1</quality>
      </peak>
      <peak>
         <mass>608.231</mass>
         <intensity>12.418</intensity>
         <ion_current>20.096246</ion_current>
         <width>0.455</width>
         <signal_noise_ratio>1.292561</signal_noise_ratio>
         <quality>-1</quality>
      </peak>
      <peak>
         <mass>611.25682</mass>
         <intensity>12.418</intensity>
         <ion_current>18.269275</ion_current>
         <width>0.545</width>
         <signal_noise_ratio>1.2823958</signal_noise_ratio>
         <quality>-1</quality>
      </peak>
      <peak>
         <mass>611.778</mass>
         <intensity>16.56</intensity>
         <ion_current>24.362903</ion_current>
         <width>0.182</width>
         <signal_noise_ratio>1.7044537</signal_noise_ratio>
         <quality>-1</quality>
      </peak>
      <peak>
         <mass>612.36192</mass>
         <intensity>24.845</intensity>
         <ion_current>30.374305</ion_current>
         <width>0.273</width>
         <signal_noise_ratio>2.5571951</signal_noise_ratio>
         <quality>-1</quality>
      </peak>
      <peak>
         <mass>612.57425</mass>
         <intensity>12.418</intensity>
         <ion_current>20.096246</ion_current>
         <width>0.182</width>
         <signal_noise_ratio>1.2739012</signal_noise_ratio>
         <quality>-1</quality>
      </peak>
      <peak>
         <mass>613.18453</mass>
         <intensity>33.13</intensity>
         <ion_current>36.937755</ion_current>
         <width>0.636</width>
         <signal_noise_ratio>3.398643</signal_noise_ratio>
         <quality>1</quality>
      </peak>
      <peak>
         <mass>614.87</mass>
         <intensity>16.56</intensity>
         <ion_current>22.677499</ion_current>
         <width>0.182</width>
         <signal_noise_ratio>1.6886293</signal_noise_ratio>
         <quality>-1</quality>
      </peak>
      <peak>
         <mass>616.2714</mass>
         <intensity>12.418</intensity>
         <ion_current>18.269235</ion_current>
         <width>0.455</width>
         <signal_noise_ratio>1.262825</signal_noise_ratio>
         <quality>-1</quality>
      </peak>
      <peak>
         <mass>616.76483</mass>
         <intensity>20.703</intensity>
         <ion_current>32.880299</ion_current>
         <width>0.182</width>
         <signal_noise_ratio>2.0996435</signal_noise_ratio>
         <quality>-1</quality>
      </peak>
      <peak>
         <mass>618.7446</mass>
         <intensity>12.418</intensity>
         <ion_current>15.203921</ion_current>
         <width>0.637</width>
         <signal_noise_ratio>1.2559886</signal_noise_ratio>
         <quality>1</quality>
      </peak>
      <peak>
         <mass>619.236</mass>
         <intensity>8.275</intensity>
         <ion_current>12.174096</ion_current>
         <width>0.182</width>
         <signal_noise_ratio>0.83695487</signal_noise_ratio>
         <quality>-1</quality>
      </peak>
      <peak>
         <mass>619.57725</mass>
         <intensity>12.418</intensity>
         <ion_current>16.378168</ion_current>
         <width>0.182</width>
         <signal_noise_ratio>1.2474672</signal_noise_ratio>
         <quality>-1</quality>
      </peak>
      <peak>
         <mass>621.055</mass>
         <intensity>8.275</intensity>
         <ion_current>12.174096</ion_current>
         <width>0.182</width>
         <signal_noise_ratio>0.83127646</signal_noise_ratio>
         <quality>-1</quality>
      </peak>
      <peak>
         <mass>621.289</mass>
         <intensity>16.56</intensity>
         <ion_current>26.667886</ion_current>
         <width>0.273</width>
         <signal_noise_ratio>1.6635575</signal_noise_ratio>
         <quality>1</quality>
      </peak>
      <peak>
         <mass>624.07875</mass>
         <intensity>12.418</intensity>
         <ion_current>18.269235</ion_current>
         <width>0.455</width>
         <signal_noise_ratio>1.2321754</signal_noise_ratio>
         <quality>-1</quality>
      </peak>
      <peak>
         <mass>624.8165</mass>
         <intensity>20.703</intensity>
         <ion_current>31.027056</ion_current>
         <width>0.728</width>
         <signal_noise_ratio>2.0542541</signal_noise_ratio>
         <quality>-1</quality>
      </peak>
      <peak>
         <mass>627.18513</mass>
         <intensity>12.418</intensity>
         <ion_current>18.832385</ion_current>
         <width>1.182</width>
         <signal_noise_ratio>1.2217712</signal_noise_ratio>
         <quality>-1</quality>
      </peak>
      <peak>
         <mass>627.785</mass>
         <intensity>12.418</intensity>
         <ion_current>20.715719</ion_current>
         <width>0.182</width>
         <signal_noise_ratio>1.2183162</signal_noise_ratio>
         <quality>-1</quality>
      </peak>
      <peak>
         <mass>629.29775</mass>
         <intensity>16.56</intensity>
         <ion_current>26.203762</ion_current>
         <width>0.272</width>
         <signal_noise_ratio>1.6202048</signal_noise_ratio>
         <quality>1</quality>
      </peak>
      <peak>
         <mass>630.0954</mass>
         <intensity>12.418</intensity>
         <ion_current>20.715719</ion_current>
         <width>0.273</width>
         <signal_noise_ratio>1.2115382</signal_noise_ratio>
         <quality>-1</quality>
      </peak>
      <peak>
         <mass>632.697</mass>
         <intensity>8.275</intensity>
         <ion_current>13.804362</ion_current>
         <width>0.182</width>
         <signal_noise_ratio>0.80129875</signal_noise_ratio>
         <quality>-1</quality>
      </peak>
      <peak>
         <mass>633.31783</mass>
         <intensity>28.988</intensity>
         <ion_current>42.836096</ion_current>
         <width>0.273</width>
         <signal_noise_ratio>2.8070149</signal_noise_ratio>
         <quality>1</quality>
      </peak>
      <peak>
         <mass>635.5888</mass>
         <intensity>16.56</intensity>
         <ion_current>27.625407</ion_current>
         <width>0.182</width>
         <signal_noise_ratio>1.590974</signal_noise_ratio>
         <quality>-1</quality>
      </peak>
      <peak>
         <mass>636.153</mass>
         <intensity>16.56</intensity>
         <ion_current>27.625407</ion_current>
         <width>0.637</width>
         <signal_noise_ratio>1.590974</signal_noise_ratio>
         <quality>1</quality>
      </peak>
      <peak>
         <mass>636.8982</mass>
         <intensity>24.845</intensity>
         <ion_current>37.678419</ion_current>
         <width>0.273</width>
         <signal_noise_ratio>2.3809958</signal_noise_ratio>
         <quality>-1</quality>
      </peak>
      <peak>
         <mass>638.0175</mass>
         <intensity>20.703</intensity>
         <ion_current>31.328126</ion_current>
         <width>0.819</width>
         <signal_noise_ratio>1.9791216</signal_noise_ratio>
         <quality>1</quality>
      </peak>
      <peak>
         <mass>638.777</mass>
         <intensity>12.418</intensity>
         <ion_current>18.832385</ion_current>
         <width>0.364</width>
         <signal_noise_ratio>1.18538</signal_noise_ratio>
         <quality>-1</quality>
      </peak>
      <peak>
         <mass>639.3724</mass>
         <intensity>33.13</intensity>
         <ion_current>50.242947</ion_current>
         <width>0.273</width>
         <signal_noise_ratio>3.1624771</signal_noise_ratio>
         <quality>-1</quality>
      </peak>
      <peak>
         <mass>640.17058</mass>
         <intensity>28.988</intensity>
         <ion_current>42.07953</ion_current>
         <width>1</width>
         <signal_noise_ratio>2.76307</signal_noise_ratio>
         <quality>-1</quality>
      </peak>
      <peak>
         <mass>642.5963</mass>
         <intensity>12.418</intensity>
         <ion_current>20.715719</ion_current>
         <width>1</width>
         <signal_noise_ratio>1.1805446</signal_noise_ratio>
         <quality>-1</quality>
      </peak>
      <peak>
         <mass>643.884</mass>
         <intensity>8.275</intensity>
         <ion_current>12.549363</ion_current>
         <width>0.272</width>
         <signal_noise_ratio>0.78458409</signal_noise_ratio>
         <quality>-1</quality>
      </peak>
      <peak>
         <mass>645.7938</mass>
         <intensity>12.418</intensity>
         <ion_current>18.832385</ion_current>
         <width>0.181</width>
         <signal_noise_ratio>1.1743826</signal_noise_ratio>
         <quality>-1</quality>
      </peak>
      <peak>
         <mass>646.12666</mass>
         <intensity>8.275</intensity>
         <ion_current>13.804362</ion_current>
         <width>0.182</width>
         <signal_noise_ratio>0.78257496</signal_noise_ratio>
         <quality>-1</quality>
      </peak>
      <peak>
         <mass>647.89364</mass>
         <intensity>12.418</intensity>
         <ion_current>17.551777</ion_current>
         <width>0.818</width>
         <signal_noise_ratio>1.1713583</signal_noise_ratio>
         <quality>-1</quality>
      </peak>
      <peak>
         <mass>648.6403</mass>
         <intensity>16.56</intensity>
         <ion_current>24.888497</ion_current>
         <width>0.546</width>
         <signal_noise_ratio>1.5620626</signal_noise_ratio>
         <quality>-1</quality>
      </peak>
      <peak>
         <mass>649.53008</mass>
         <intensity>20.703</intensity>
         <ion_current>24.692858</ion_current>
         <width>0.636</width>
         <signal_noise_ratio>1.950192</signal_noise_ratio>
         <quality>-1</quality>
      </peak>
      <peak>
         <mass>651.42013</mass>
         <intensity>37.283</intensity>
         <ion_current>60.626828</ion_current>
         <width>0.363</width>
         <signal_noise_ratio>3.2335209</signal_noise_ratio>
         <quality>1</quality>
      </peak>
      <peak>
         <mass>652.16</mass>
         <intensity>8.285</intensity>
         <ion_current>13.821045</ion_current>
         <width>0.182</width>
         <signal_noise_ratio>0.91003008</signal_noise_ratio>
         <quality>-1</quality>
      </peak>
      <peak>
         <mass>654.031</mass>
         <intensity>12.428</intensity>
         <ion_current>20.732401</ion_current>
         <width>0.273</width>
         <signal_noise_ratio>1.3312217</signal_noise_ratio>
         <quality>1</quality>
      </peak>
      <peak>
         <mass>654.35311</mass>
         <intensity>12.428</intensity>
         <ion_current>18.847676</ion_current>
         <width>0.364</width>
         <signal_noise_ratio>1.3312217</signal_noise_ratio>
         <quality>-1</quality>
      </peak>
      <peak>
         <mass>655.40872</mass>
         <intensity>53.853</intensity>
         <ion_current>74.791777</ion_current>
         <width>0.273</width>
         <signal_noise_ratio>5.6099606</signal_noise_ratio>
         <quality>1</quality>
      </peak>
      <peak>
         <mass>655.616</mass>
         <intensity>12.428</intensity>
         <ion_current>18.847596</ion_current>
         <width>0.182</width>
         <signal_noise_ratio>1.2946464</signal_noise_ratio>
         <quality>-1</quality>
      </peak>
      <peak>
         <mass>656.56411</mass>
         <intensity>24.855</intensity>
         <ion_current>30.815251</ion_current>
         <width>0.909</width>
         <signal_noise_ratio>2.5891885</signal_noise_ratio>
         <quality>-1</quality>
      </peak>
      <peak>
         <mass>657.365</mass>
         <intensity>28.998</intensity>
         <ion_current>30.982194</ion_current>
         <width>0.455</width>
         <signal_noise_ratio>3.020772</signal_noise_ratio>
         <quality>1</quality>
      </peak>
      <peak>
         <mass>658.63674</mass>
         <intensity>12.428</intensity>
         <ion_current>20.67881</ion_current>
         <width>1.182</width>
         <signal_noise_ratio>1.2108003</signal_noise_ratio>
         <quality>-1</quality>
      </peak>
      <peak>
         <mass>659.436</mass>
         <intensity>12.428</intensity>
         <ion_current>20.67881</ion_current>
         <width>0.182</width>
         <signal_noise_ratio>1.2108003</signal_noise_ratio>
         <quality>-1</quality>
      </peak>
      <peak>
         <mass>660.8</mass>
         <intensity>12.428</intensity>
         <ion_current>18.84755</ion_current>
         <width>0.455</width>
         <signal_noise_ratio>1.2108003</signal_noise_ratio>
         <quality>-1</quality>
      </peak>
      <peak>
         <mass>662.09675</mass>
         <intensity>12.428</intensity>
         <ion_current>18.84755</ion_current>
         <width>0.273</width>
         <signal_noise_ratio>1.2108003</signal_noise_ratio>
         <quality>-1</quality>
      </peak>
      <peak>
         <mass>662.46733</mass>
         <intensity>16.57</intensity>
         <ion_current>25.129056</ion_current>
         <width>0.272</width>
         <signal_noise_ratio>1.6143355</signal_noise_ratio>
         <quality>-1</quality>
      </peak>
      <peak>
         <mass>662.85156</mass>
         <intensity>12.428</intensity>
         <ion_current>20.732401</ion_current>
         <width>0.546</width>
         <signal_noise_ratio>1.2108003</signal_noise_ratio>
         <quality>1</quality>
      </peak>
      <peak>
         <mass>664.725</mass>
         <intensity>16.57</intensity>
         <ion_current>22.841271</ion_current>
         <width>0.728</width>
         <signal_noise_ratio>1.6143355</signal_noise_ratio>
         <quality>-1</quality>
      </peak>
      <peak>
         <mass>665.166</mass>
         <intensity>16.57</intensity>
         <ion_current>25.129056</ion_current>
         <width>0.182</width>
         <signal_noise_ratio>1.6143355</signal_noise_ratio>
         <quality>-1</quality>
      </peak>
      <peak>
         <mass>665.54517</mass>
         <intensity>16.57</intensity>
         <ion_current>19.849353</ion_current>
         <width>0.546</width>
         <signal_noise_ratio>1.6143355</signal_noise_ratio>
         <quality>-1</quality>
      </peak>
      <peak>
         <mass>667.3945</mass>
         <intensity>20.713</intensity>
         <ion_current>30.51319</ion_current>
         <width>0.364</width>
         <signal_noise_ratio>2.0179681</signal_noise_ratio>
         <quality>-1</quality>
      </peak>
      <peak>
         <mass>667.713</mass>
         <intensity>8.285</intensity>
         <ion_current>13.821045</ion_current>
         <width>0.182</width>
         <signal_noise_ratio>0.80716776</signal_noise_ratio>
         <quality>-1</quality>
      </peak>
      <peak>
         <mass>670.896</mass>
         <intensity>12.428</intensity>
         <ion_current>20.67881</ion_current>
         <width>0.728</width>
         <signal_noise_ratio>1.2108003</signal_noise_ratio>
         <quality>-1</quality>
      </peak>
      <peak>
         <mass>672.35967</mass>
         <intensity>45.568</intensity>
         <ion_current>69.130323</ion_current>
         <width>0.364</width>
         <signal_noise_ratio>4.4394714</signal_noise_ratio>
         <quality>1</quality>
      </peak>
      <peak>
         <mass>673.37835</mass>
         <intensity>28.998</intensity>
         <ion_current>18.525284</ion_current>
         <width>0.363</width>
         <signal_noise_ratio>2.8251359</signal_noise_ratio>
         <quality>1</quality>
      </peak>
      <peak>
         <mass>673.82421</mass>
         <intensity>8.285</intensity>
         <ion_current>13.821045</ion_current>
         <width>0.455</width>
         <signal_noise_ratio>0.80716776</signal_noise_ratio>
         <quality>-1</quality>
      </peak>
      <peak>
         <mass>674.17</mass>
         <intensity>8.285</intensity>
         <ion_current>12.564528</ion_current>
         <width>0.182</width>
         <signal_noise_ratio>0.80716776</signal_noise_ratio>
         <quality>-1</quality>
      </peak>
      <peak>
         <mass>675.69331</mass>
         <intensity>12.428</intensity>
         <ion_current>19.48146</ion_current>
         <width>1.091</width>
         <signal_noise_ratio>1.2108003</signal_noise_ratio>
         <quality>-1</quality>
      </peak>
      <peak>
         <mass>677.444</mass>
         <intensity>8.285</intensity>
         <ion_current>12.894297</ion_current>
         <width>0.182</width>
         <signal_noise_ratio>0.80716776</signal_noise_ratio>
         <quality>-1</quality>
      </peak>
      <peak>
         <mass>677.92933</mass>
         <intensity>12.428</intensity>
         <ion_current>19.342224</ion_current>
         <width>0.364</width>
         <signal_noise_ratio>1.2108003</signal_noise_ratio>
         <quality>-1</quality>
      </peak>
      <peak>
         <mass>678.15684</mass>
         <intensity>12.428</intensity>
         <ion_current>21.276549</ion_current>
         <width>0.182</width>
         <signal_noise_ratio>1.2108003</signal_noise_ratio>
         <quality>-1</quality>
      </peak>
      <peak>
         <mass>680.355</mass>
         <intensity>8.285</intensity>
         <ion_current>14.183796</ion_current>
         <width>0.182</width>
         <signal_noise_ratio>0.80716776</signal_noise_ratio>
         <quality>-1</quality>
      </peak>
      <peak>
         <mass>680.537</mass>
         <intensity>20.713</intensity>
         <ion_current>35.460345</ion_current>
         <width>0.182</width>
         <signal_noise_ratio>2.0179681</signal_noise_ratio>
         <quality>-1</quality>
      </peak>
      <peak>
         <mass>681.87066</mass>
         <intensity>8.285</intensity>
         <ion_current>12.894297</ion_current>
         <width>0.182</width>
         <signal_noise_ratio>0.80716776</signal_noise_ratio>
         <quality>-1</quality>
      </peak>
      <peak>
         <mass>684.20478</mass>
         <intensity>12.428</intensity>
         <ion_current>19.342224</ion_current>
         <width>0.909</width>
         <signal_noise_ratio>1.2108003</signal_noise_ratio>
         <quality>-1</quality>
      </peak>
      <peak>
         <mass>684.61384</mass>
         <intensity>12.428</intensity>
         <ion_current>18.846151</ion_current>
         <width>0.273</width>
         <signal_noise_ratio>1.2108003</signal_noise_ratio>
         <quality>-1</quality>
      </peak>
      <peak>
         <mass>685.7756</mass>
         <intensity>12.428</intensity>
         <ion_current>15.101088</ion_current>
         <width>0.273</width>
         <signal_noise_ratio>1.2108003</signal_noise_ratio>
         <quality>1</quality>
      </peak>
      <peak>
         <mass>687.449</mass>
         <intensity>8.285</intensity>
         <ion_current>12.894297</ion_current>
         <width>0.182</width>
         <signal_noise_ratio>0.80716776</signal_noise_ratio>
         <quality>-1</quality>
      </peak>
      <peak>
         <mass>688.7493</mass>
         <intensity>8.285</intensity>
         <ion_current>14.183796</ion_current>
         <width>0.637</width>
         <signal_noise_ratio>0.80716776</signal_noise_ratio>
         <quality>-1</quality>
      </peak>
      <peak>
         <mass>689.2225</mass>
         <intensity>8.285</intensity>
         <ion_current>14.183796</ion_current>
         <width>0.273</width>
         <signal_noise_ratio>0.80716776</signal_noise_ratio>
         <quality>-1</quality>
      </peak>
      <peak>
         <mass>692.1845</mass>
         <intensity>16.57</intensity>
         <ion_current>28.367591</ion_current>
         <width>0.637</width>
         <signal_noise_ratio>1.6143355</signal_noise_ratio>
         <quality>1</quality>
      </peak>
      <peak>
         <mass>693.815</mass>
         <intensity>8.285</intensity>
         <ion_current>14.183796</ion_current>
         <width>0.182</width>
         <signal_noise_ratio>0.80716776</signal_noise_ratio>
         <quality>-1</quality>
      </peak>
      <peak>
         <mass>694.361</mass>
         <intensity>12.428</intensity>
         <ion_current>21.276549</ion_current>
         <width>0.182</width>
         <signal_noise_ratio>1.2108003</signal_noise_ratio>
         <quality>-1</quality>
      </peak>
      <peak>
         <mass>695.089</mass>
         <intensity>16.57</intensity>
         <ion_current>25.788594</ion_current>
         <width>0.364</width>
         <signal_noise_ratio>1.6143355</signal_noise_ratio>
         <quality>-1</quality>
      </peak>
      <peak>
         <mass>697.18032</mass>
         <intensity>45.568</intensity>
         <ion_current>74.101238</ion_current>
         <width>1.182</width>
         <signal_noise_ratio>4.4394714</signal_noise_ratio>
         <quality>1</quality>
      </peak>
   </peak_list>
</pepex3>
