# Supplementary material for: NITPICK: peak identification for mass spectrometry data
Source: BMC Bioinformatics. 2008 Aug 28;9:355. doi: 10.1186/1471-2105-9-355 (PMC2655099; doi:10.1186/1471-2105-9-355)
Supplement: Additional file 4 — A zip-folder containing all pepex results on the simulated data. [file 1471-2105-9-355-S4.zip › pepex_simulation_results/thresh05/SNR5/preSNR5_28_pepex.xml]

<?xml version="1.0" encoding="iso-8859-1"?>
<pepex3>
   <version>3.0.0</version>
   <registered_to>Unregistered</registered_to>
   <parameters>
      <parameter_file>pepex_input.xml</parameter_file>
      <input_data_file>spectrum.data</input_data_file>
      <output_data_file>pepex_output.xml</output_data_file>
      <noise_model>mean_value</noise_model>
      <signal_noise_ratio>.5</signal_noise_ratio>
      <tuning_power>2</tuning_power>
      <tuning>2</tuning>
      <small_omega>1.0</small_omega>
      <big_omega>20</big_omega>
      <peak_finding_model>pepex3</peak_finding_model>
      <supporting_slopes>2</supporting_slopes>
      <peak_fitting_model>centroid</peak_fitting_model>
      <clustering_model>simple</clustering_model>
      <min_cluster_distance>0.8</min_cluster_distance>
      <max_cluster_distance>1.2</max_cluster_distance>
      <no_single_above_mass>1500.0</no_single_above_mass>
      <deisotoping_model>quadratic</deisotoping_model>
      <isotope_distrib_file>/usr/local/piums/kd_0_to_10</isotope_distrib_file>
      <overflow>30000</overflow>
   </parameters>
   <pepex3_status>
      <status>ok</status>
      <message></message>
      <supporting_slopes>2</supporting_slopes>
      <minimum_mass>500</minimum_mass>
      <maximum_mass>700</maximum_mass>
      <small_omega>1</small_omega>
      <big_omega>20</big_omega>
      <peak_masses_with_hydrogen>true</peak_masses_with_hydrogen>
      <date_created>21:59:02, 26 Jul, 2007</date_created>
   </pepex3_status>
   <peak_list>
      <peak>
         <mass>500.455</mass>
         <intensity>4.122</intensity>
         <ion_current>6.3086541</ion_current>
         <width>0.364</width>
         <signal_noise_ratio>3.2765335e+234</signal_noise_ratio>
         <quality>-1</quality>
      </peak>
      <peak>
         <mass>501.00025</mass>
         <intensity>8.244</intensity>
         <ion_current>11.470236</ion_current>
         <width>0.363</width>
         <signal_noise_ratio>6.5530671e+234</signal_noise_ratio>
         <quality>1</quality>
      </peak>
      <peak>
         <mass>502.33467</mass>
         <intensity>8.244</intensity>
         <ion_current>11.470236</ion_current>
         <width>0.273</width>
         <signal_noise_ratio>6.5530671e+234</signal_noise_ratio>
         <quality>1</quality>
      </peak>
      <peak>
         <mass>503.092</mass>
         <intensity>4.122</intensity>
         <ion_current>5.7351178</ion_current>
         <width>0.182</width>
         <signal_noise_ratio>3.2765335e+234</signal_noise_ratio>
         <quality>-1</quality>
      </peak>
      <peak>
         <mass>503.5925</mass>
         <intensity>20.61</intensity>
         <ion_current>29.494911</ion_current>
         <width>0.819</width>
         <signal_noise_ratio>1.6382668e+235</signal_noise_ratio>
         <quality>1</quality>
      </peak>
      <peak>
         <mass>504.2932</mass>
         <intensity>8.244</intensity>
         <ion_current>12.121822</ion_current>
         <width>0.455</width>
         <signal_noise_ratio>6.5530671e+234</signal_noise_ratio>
         <quality>-1</quality>
      </peak>
      <peak>
         <mass>505.6936</mass>
         <intensity>8.244</intensity>
         <ion_current>9.5616677</ion_current>
         <width>0.455</width>
         <signal_noise_ratio>6.5530671e+234</signal_noise_ratio>
         <quality>-1</quality>
      </peak>
      <peak>
         <mass>506.003</mass>
         <intensity>8.244</intensity>
         <ion_current>12.113569</ion_current>
         <width>0.182</width>
         <signal_noise_ratio>6.5530671e+234</signal_noise_ratio>
         <quality>-1</quality>
      </peak>
      <peak>
         <mass>506.528</mass>
         <intensity>8.244</intensity>
         <ion_current>9.1833157</ion_current>
         <width>0.636</width>
         <signal_noise_ratio>6.5530671e+234</signal_noise_ratio>
         <quality>-1</quality>
      </peak>
      <peak>
         <mass>507.276</mass>
         <intensity>4.122</intensity>
         <ion_current>5.7351224</ion_current>
         <width>0.182</width>
         <signal_noise_ratio>3.2765335e+234</signal_noise_ratio>
         <quality>-1</quality>
      </peak>
      <peak>
         <mass>507.822</mass>
         <intensity>8.244</intensity>
         <ion_current>10.59484</ion_current>
         <width>0.364</width>
         <signal_noise_ratio>6.5530671e+234</signal_noise_ratio>
         <quality>-1</quality>
      </peak>
      <peak>
         <mass>508.095</mass>
         <intensity>4.122</intensity>
         <ion_current>4.1088906</ion_current>
         <width>0.182</width>
         <signal_noise_ratio>3.2765335e+234</signal_noise_ratio>
         <quality>-1</quality>
      </peak>
      <peak>
         <mass>508.33667</mass>
         <intensity>8.244</intensity>
         <ion_current>11.48088</ion_current>
         <width>0.272</width>
         <signal_noise_ratio>6.5530671e+234</signal_noise_ratio>
         <quality>1</quality>
      </peak>
      <peak>
         <mass>508.874</mass>
         <intensity>12.366</intensity>
         <ion_current>15.813062</ion_current>
         <width>0.819</width>
         <signal_noise_ratio>9.8296006e+234</signal_noise_ratio>
         <quality>-1</quality>
      </peak>
      <peak>
         <mass>509.641</mass>
         <intensity>4.122</intensity>
         <ion_current>5.7351345</ion_current>
         <width>0.182</width>
         <signal_noise_ratio>3.2765335e+234</signal_noise_ratio>
         <quality>-1</quality>
      </peak>
      <peak>
         <mass>510.65238</mass>
         <intensity>12.366</intensity>
         <ion_current>15.57913</ion_current>
         <width>0.546</width>
         <signal_noise_ratio>9.8296006e+234</signal_noise_ratio>
         <quality>-1</quality>
      </peak>
      <peak>
         <mass>511.005</mass>
         <intensity>8.244</intensity>
         <ion_current>12.573321</ion_current>
         <width>0.182</width>
         <signal_noise_ratio>6.5530671e+234</signal_noise_ratio>
         <quality>-1</quality>
      </peak>
      <peak>
         <mass>511.49033</mass>
         <intensity>8.244</intensity>
         <ion_current>6.6900694</ion_current>
         <width>0.273</width>
         <signal_noise_ratio>6.5530671e+234</signal_noise_ratio>
         <quality>-1</quality>
      </peak>
      <peak>
         <mass>512.87364</mass>
         <intensity>12.366</intensity>
         <ion_current>16.410384</ion_current>
         <width>0.637</width>
         <signal_noise_ratio>1.3140546</signal_noise_ratio>
         <quality>-1</quality>
      </peak>
      <peak>
         <mass>514.44078</mass>
         <intensity>12.366</intensity>
         <ion_current>17.095899</ion_current>
         <width>0.637</width>
         <signal_noise_ratio>1.3187358</signal_noise_ratio>
         <quality>-1</quality>
      </peak>
      <peak>
         <mass>514.83638</mass>
         <intensity>20.61</intensity>
         <ion_current>28.675589</ion_current>
         <width>0.182</width>
         <signal_noise_ratio>2.1487411</signal_noise_ratio>
         <quality>-1</quality>
      </peak>
      <peak>
         <mass>515.189</mass>
         <intensity>8.244</intensity>
         <ion_current>11.470236</ion_current>
         <width>0.182</width>
         <signal_noise_ratio>0.85949644</signal_noise_ratio>
         <quality>-1</quality>
      </peak>
      <peak>
         <mass>515.59454</mass>
         <intensity>12.366</intensity>
         <ion_current>14.164772</ion_current>
         <width>0.727</width>
         <signal_noise_ratio>1.2892447</signal_noise_ratio>
         <quality>-1</quality>
      </peak>
      <peak>
         <mass>517.53938</mass>
         <intensity>12.366</intensity>
         <ion_current>16.152589</ion_current>
         <width>0.909</width>
         <signal_noise_ratio>1.2578246</signal_noise_ratio>
         <quality>-1</quality>
      </peak>
      <peak>
         <mass>518.27342</mass>
         <intensity>37.098</intensity>
         <ion_current>51.616061</ion_current>
         <width>0.364</width>
         <signal_noise_ratio>3.7734738</signal_noise_ratio>
         <quality>1</quality>
      </peak>
      <peak>
         <mass>518.96343</mass>
         <intensity>12.366</intensity>
         <ion_current>17.205354</ion_current>
         <width>0.818</width>
         <signal_noise_ratio>1.2578246</signal_noise_ratio>
         <quality>-1</quality>
      </peak>
      <peak>
         <mass>521.95209</mass>
         <intensity>12.366</intensity>
         <ion_current>18.925962</ion_current>
         <width>1.092</width>
         <signal_noise_ratio>1.22428</signal_noise_ratio>
         <quality>-1</quality>
      </peak>
      <peak>
         <mass>523.374</mass>
         <intensity>8.244</intensity>
         <ion_current>12.617308</ion_current>
         <width>0.182</width>
         <signal_noise_ratio>0.76401584</signal_noise_ratio>
         <quality>-1</quality>
      </peak>
      <peak>
         <mass>523.95033</mass>
         <intensity>12.366</intensity>
         <ion_current>16.008728</ion_current>
         <width>0.637</width>
         <signal_noise_ratio>1.1767726</signal_noise_ratio>
         <quality>-1</quality>
      </peak>
      <peak>
         <mass>524.6662</mass>
         <intensity>16.488</intensity>
         <ion_current>22.764146</ion_current>
         <width>0.272</width>
         <signal_noise_ratio>1.5690302</signal_noise_ratio>
         <quality>-1</quality>
      </peak>
      <peak>
         <mass>525.17025</mass>
         <intensity>8.244</intensity>
         <ion_current>12.973168</ion_current>
         <width>0.364</width>
         <signal_noise_ratio>0.7845151</signal_noise_ratio>
         <quality>-1</quality>
      </peak>
      <peak>
         <mass>525.86033</mass>
         <intensity>16.488</intensity>
         <ion_current>19.396576</ion_current>
         <width>0.273</width>
         <signal_noise_ratio>1.6173737</signal_noise_ratio>
         <quality>-1</quality>
      </peak>
      <peak>
         <mass>527.68944</mass>
         <intensity>12.366</intensity>
         <ion_current>15.769688</ion_current>
         <width>0.455</width>
         <signal_noise_ratio>1.2130303</signal_noise_ratio>
         <quality>1</quality>
      </peak>
      <peak>
         <mass>528.17478</mass>
         <intensity>16.488</intensity>
         <ion_current>24.708724</ion_current>
         <width>0.273</width>
         <signal_noise_ratio>1.5690302</signal_noise_ratio>
         <quality>1</quality>
      </peak>
      <peak>
         <mass>530.2635</mass>
         <intensity>12.366</intensity>
         <ion_current>15.863802</ion_current>
         <width>0.181</width>
         <signal_noise_ratio>1.1750371</signal_noise_ratio>
         <quality>-1</quality>
      </peak>
      <peak>
         <mass>530.57417</mass>
         <intensity>12.366</intensity>
         <ion_current>19.459752</ion_current>
         <width>0.182</width>
         <signal_noise_ratio>1.1750371</signal_noise_ratio>
         <quality>-1</quality>
      </peak>
      <peak>
         <mass>530.832</mass>
         <intensity>12.366</intensity>
         <ion_current>17.690611</ion_current>
         <width>0.182</width>
         <signal_noise_ratio>1.1448328</signal_noise_ratio>
         <quality>-1</quality>
      </peak>
      <peak>
         <mass>531.105</mass>
         <intensity>16.488</intensity>
         <ion_current>18.361444</ion_current>
         <width>0.182</width>
         <signal_noise_ratio>1.5264438</signal_noise_ratio>
         <quality>-1</quality>
      </peak>
      <peak>
         <mass>532.4754</mass>
         <intensity>12.366</intensity>
         <ion_current>18.039738</ion_current>
         <width>1.182</width>
         <signal_noise_ratio>1.1132193</signal_noise_ratio>
         <quality>-1</quality>
      </peak>
      <peak>
         <mass>533.0878</mass>
         <intensity>8.244</intensity>
         <ion_current>11.793741</ion_current>
         <width>0.273</width>
         <signal_noise_ratio>0.74214619</signal_noise_ratio>
         <quality>-1</quality>
      </peak>
      <peak>
         <mass>534.40175</mass>
         <intensity>12.366</intensity>
         <ion_current>18.174801</ion_current>
         <width>0.273</width>
         <signal_noise_ratio>1.1132193</signal_noise_ratio>
         <quality>-1</quality>
      </peak>
      <peak>
         <mass>534.71267</mass>
         <intensity>12.366</intensity>
         <ion_current>17.690611</ion_current>
         <width>0.364</width>
         <signal_noise_ratio>1.1132193</signal_noise_ratio>
         <quality>-1</quality>
      </peak>
      <peak>
         <mass>535.08425</mass>
         <intensity>8.244</intensity>
         <ion_current>12.973168</ion_current>
         <width>0.364</width>
         <signal_noise_ratio>0.74214619</signal_noise_ratio>
         <quality>-1</quality>
      </peak>
      <peak>
         <mass>536.27383</mass>
         <intensity>20.61</intensity>
         <ion_current>28.116005</ion_current>
         <width>0.182</width>
         <signal_noise_ratio>1.9792878</signal_noise_ratio>
         <quality>-1</quality>
      </peak>
      <peak>
         <mass>537.0261</mass>
         <intensity>12.366</intensity>
         <ion_current>16.732981</ion_current>
         <width>0.546</width>
         <signal_noise_ratio>1.158321</signal_noise_ratio>
         <quality>-1</quality>
      </peak>
      <peak>
         <mass>537.64043</mass>
         <intensity>12.366</intensity>
         <ion_current>19.459752</ion_current>
         <width>0.363</width>
         <signal_noise_ratio>1.158321</signal_noise_ratio>
         <quality>-1</quality>
      </peak>
      <peak>
         <mass>539.242</mass>
         <intensity>16.488</intensity>
         <ion_current>25.946336</ion_current>
         <width>0.454</width>
         <signal_noise_ratio>1.5444279</signal_noise_ratio>
         <quality>1</quality>
      </peak>
      <peak>
         <mass>541.13275</mass>
         <intensity>12.366</intensity>
         <ion_current>19.459752</ion_current>
         <width>0.272</width>
         <signal_noise_ratio>1.158321</signal_noise_ratio>
         <quality>-1</quality>
      </peak>
      <peak>
         <mass>541.9189</mass>
         <intensity>12.366</intensity>
         <ion_current>17.690611</ion_current>
         <width>0.455</width>
         <signal_noise_ratio>1.2050885</signal_noise_ratio>
         <quality>-1</quality>
      </peak>
      <peak>
         <mass>542.71667</mass>
         <intensity>12.366</intensity>
         <ion_current>17.690611</ion_current>
         <width>0.546</width>
         <signal_noise_ratio>1.2050885</signal_noise_ratio>
         <quality>-1</quality>
      </peak>
      <peak>
         <mass>544.748</mass>
         <intensity>8.244</intensity>
         <ion_current>11.793741</ion_current>
         <width>0.182</width>
         <signal_noise_ratio>0.93773585</signal_noise_ratio>
         <quality>-1</quality>
      </peak>
      <peak>
         <mass>545.384</mass>
         <intensity>8.244</intensity>
         <ion_current>12.973168</ion_current>
         <width>0.364</width>
         <signal_noise_ratio>0.93773585</signal_noise_ratio>
         <quality>-1</quality>
      </peak>
      <peak>
         <mass>546.112</mass>
         <intensity>12.366</intensity>
         <ion_current>19.459752</ion_current>
         <width>0.182</width>
         <signal_noise_ratio>1.4290554</signal_noise_ratio>
         <quality>-1</quality>
      </peak>
      <peak>
         <mass>547.756</mass>
         <intensity>12.366</intensity>
         <ion_current>17.690634</ion_current>
         <width>0.819</width>
         <signal_noise_ratio>1.4318182</signal_noise_ratio>
         <quality>1</quality>
      </peak>
      <peak>
         <mass>548.295</mass>
         <intensity>8.244</intensity>
         <ion_current>12.973168</ion_current>
         <width>0.182</width>
         <signal_noise_ratio>0.95454545</signal_noise_ratio>
         <quality>-1</quality>
      </peak>
      <peak>
         <mass>548.5948</mass>
         <intensity>16.488</intensity>
         <ion_current>18.076017</ion_current>
         <width>0.454</width>
         <signal_noise_ratio>1.9090909</signal_noise_ratio>
         <quality>-1</quality>
      </peak>
      <peak>
         <mass>548.96133</mass>
         <intensity>8.244</intensity>
         <ion_current>12.973168</ion_current>
         <width>0.273</width>
         <signal_noise_ratio>0.95454545</signal_noise_ratio>
         <quality>-1</quality>
      </peak>
      <peak>
         <mass>550.38656</mass>
         <intensity>12.366</intensity>
         <ion_current>16.730052</ion_current>
         <width>0.636</width>
         <signal_noise_ratio>1.4318182</signal_noise_ratio>
         <quality>-1</quality>
      </peak>
      <peak>
         <mass>551.17467</mass>
         <intensity>8.234</intensity>
         <ion_current>11.779435</ion_current>
         <width>0.182</width>
         <signal_noise_ratio>0.86396976</signal_noise_ratio>
         <quality>-1</quality>
      </peak>
      <peak>
         <mass>552.609</mass>
         <intensity>16.478</intensity>
         <ion_current>23.573176</ion_current>
         <width>0.909</width>
         <signal_noise_ratio>1.7186517</signal_noise_ratio>
         <quality>-1</quality>
      </peak>
      <peak>
         <mass>554.15457</mass>
         <intensity>8.234</intensity>
         <ion_current>12.957431</ion_current>
         <width>0.454</width>
         <signal_noise_ratio>0.84948731</signal_noise_ratio>
         <quality>-1</quality>
      </peak>
      <peak>
         <mass>554.69133</mass>
         <intensity>8.234</intensity>
         <ion_current>11.779435</ion_current>
         <width>0.273</width>
         <signal_noise_ratio>0.84948731</signal_noise_ratio>
         <quality>-1</quality>
      </peak>
      <peak>
         <mass>556.03026</mass>
         <intensity>12.356</intensity>
         <ion_current>16.719837</ion_current>
         <width>1.091</width>
         <signal_noise_ratio>1.2685021</signal_noise_ratio>
         <quality>-1</quality>
      </peak>
      <peak>
         <mass>557.64025</mass>
         <intensity>12.356</intensity>
         <ion_current>17.676305</ion_current>
         <width>0.182</width>
         <signal_noise_ratio>1.2516225</signal_noise_ratio>
         <quality>-1</quality>
      </peak>
      <peak>
         <mass>558.299</mass>
         <intensity>12.356</intensity>
         <ion_current>17.676305</ion_current>
         <width>0.182</width>
         <signal_noise_ratio>1.2516225</signal_noise_ratio>
         <quality>-1</quality>
      </peak>
      <peak>
         <mass>559.57271</mass>
         <intensity>12.356</intensity>
         <ion_current>19.444015</ion_current>
         <width>0.454</width>
         <signal_noise_ratio>1.2473189</signal_noise_ratio>
         <quality>-1</quality>
      </peak>
      <peak>
         <mass>560.118</mass>
         <intensity>8.234</intensity>
         <ion_current>11.779435</ion_current>
         <width>0.182</width>
         <signal_noise_ratio>0.83120945</signal_noise_ratio>
         <quality>-1</quality>
      </peak>
      <peak>
         <mass>560.3</mass>
         <intensity>8.234</intensity>
         <ion_current>11.779435</ion_current>
         <width>0.182</width>
         <signal_noise_ratio>0.83120945</signal_noise_ratio>
         <quality>-1</quality>
      </peak>
      <peak>
         <mass>563.48333</mass>
         <intensity>12.356</intensity>
         <ion_current>17.647759</ion_current>
         <width>0.818</width>
         <signal_noise_ratio>1.2391138</signal_noise_ratio>
         <quality>-1</quality>
      </peak>
      <peak>
         <mass>565.01967</mass>
         <intensity>12.356</intensity>
         <ion_current>17.676305</ion_current>
         <width>0.545</width>
         <signal_noise_ratio>1.2358862</signal_noise_ratio>
         <quality>-1</quality>
      </peak>
      <peak>
         <mass>565.64325</mass>
         <intensity>12.356</intensity>
         <ion_current>19.444015</ion_current>
         <width>0.182</width>
         <signal_noise_ratio>1.2341493</signal_noise_ratio>
         <quality>-1</quality>
      </peak>
      <peak>
         <mass>567.199</mass>
         <intensity>12.356</intensity>
         <ion_current>19.444015</ion_current>
         <width>0.364</width>
         <signal_noise_ratio>1.2341493</signal_noise_ratio>
         <quality>-1</quality>
      </peak>
      <peak>
         <mass>567.59117</mass>
         <intensity>12.356</intensity>
         <ion_current>18.783292</ion_current>
         <width>0.364</width>
         <signal_noise_ratio>1.2341493</signal_noise_ratio>
         <quality>-1</quality>
      </peak>
      <peak>
         <mass>570.305</mass>
         <intensity>32.966</intensity>
         <ion_current>46.940723</ion_current>
         <width>0.182</width>
         <signal_noise_ratio>3.284589</signal_noise_ratio>
         <quality>-1</quality>
      </peak>
      <peak>
         <mass>571.09272</mass>
         <intensity>32.966</intensity>
         <ion_current>47.229956</ion_current>
         <width>0.818</width>
         <signal_noise_ratio>3.2832372</signal_noise_ratio>
         <quality>-1</quality>
      </peak>
      <peak>
         <mass>572.1065</mass>
         <intensity>49.454</intensity>
         <ion_current>55.105956</ion_current>
         <width>0.91</width>
         <signal_noise_ratio>4.9253537</signal_noise_ratio>
         <quality>-1</quality>
      </peak>
      <peak>
         <mass>573.40527</mass>
         <intensity>24.722</intensity>
         <ion_current>38.903767</ion_current>
         <width>0.546</width>
         <signal_noise_ratio>2.4610614</signal_noise_ratio>
         <quality>-1</quality>
      </peak>
      <peak>
         <mass>574.6245</mass>
         <intensity>8.234</intensity>
         <ion_current>12.957431</ion_current>
         <width>0.273</width>
         <signal_noise_ratio>0.81897031</signal_noise_ratio>
         <quality>-1</quality>
      </peak>
      <peak>
         <mass>575.10225</mass>
         <intensity>12.356</intensity>
         <ion_current>19.99591</ion_current>
         <width>0.182</width>
         <signal_noise_ratio>1.2274972</signal_noise_ratio>
         <quality>-1</quality>
      </peak>
      <peak>
         <mass>576.489</mass>
         <intensity>12.356</intensity>
         <ion_current>19.99591</ion_current>
         <width>0.455</width>
         <signal_noise_ratio>1.2264391</signal_noise_ratio>
         <quality>-1</quality>
      </peak>
      <peak>
         <mass>579.83791</mass>
         <intensity>12.356</intensity>
         <ion_current>18.178021</ion_current>
         <width>0.636</width>
         <signal_noise_ratio>1.2222949</signal_noise_ratio>
         <quality>1</quality>
      </peak>
      <peak>
         <mass>580.28984</mass>
         <intensity>28.844</intensity>
         <ion_current>43.321309</ion_current>
         <width>0.364</width>
         <signal_noise_ratio>2.851202</signal_noise_ratio>
         <quality>-1</quality>
      </peak>
      <peak>
         <mass>583.27791</mass>
         <intensity>45.332</intensity>
         <ion_current>63.524776</ion_current>
         <width>0.273</width>
         <signal_noise_ratio>4.4810479</signal_noise_ratio>
         <quality>1</quality>
      </peak>
      <peak>
         <mass>583.9288</mass>
         <intensity>8.234</intensity>
         <ion_current>13.325212</ion_current>
         <width>0.364</width>
         <signal_noise_ratio>0.8141736</signal_noise_ratio>
         <quality>-1</quality>
      </peak>
      <peak>
         <mass>586.2665</mass>
         <intensity>16.478</intensity>
         <ion_current>23.449418</ion_current>
         <width>0.364</width>
         <signal_noise_ratio>1.6300767</signal_noise_ratio>
         <quality>-1</quality>
      </peak>
      <peak>
         <mass>586.88075</mass>
         <intensity>12.356</intensity>
         <ion_current>17.724579</ion_current>
         <width>0.273</width>
         <signal_noise_ratio>1.2223102</signal_noise_ratio>
         <quality>-1</quality>
      </peak>
      <peak>
         <mass>587.71644</mass>
         <intensity>16.478</intensity>
         <ion_current>23.281611</ion_current>
         <width>0.364</width>
         <signal_noise_ratio>1.6291441</signal_noise_ratio>
         <quality>-1</quality>
      </peak>
      <peak>
         <mass>588.91967</mass>
         <intensity>8.234</intensity>
         <ion_current>13.325212</ion_current>
         <width>0.181</width>
         <signal_noise_ratio>0.81690104</signal_noise_ratio>
         <quality>-1</quality>
      </peak>
      <peak>
         <mass>591.16612</mass>
         <intensity>12.356</intensity>
         <ion_current>19.865929</ion_current>
         <width>0.455</width>
         <signal_noise_ratio>1.2303439</signal_noise_ratio>
         <quality>-1</quality>
      </peak>
      <peak>
         <mass>591.66283</mass>
         <intensity>12.356</intensity>
         <ion_current>18.178021</ion_current>
         <width>0.364</width>
         <signal_noise_ratio>1.2303439</signal_noise_ratio>
         <quality>-1</quality>
      </peak>
      <peak>
         <mass>593.37291</mass>
         <intensity>12.356</intensity>
         <ion_current>19.207636</ion_current>
         <width>0.819</width>
         <signal_noise_ratio>1.2347136</signal_noise_ratio>
         <quality>-1</quality>
      </peak>
      <peak>
         <mass>595.71033</mass>
         <intensity>8.234</intensity>
         <ion_current>12.113777</ion_current>
         <width>0.182</width>
         <signal_noise_ratio>0.82522705</signal_noise_ratio>
         <quality>-1</quality>
      </peak>
      <peak>
         <mass>596.37946</mass>
         <intensity>12.356</intensity>
         <ion_current>19.99591</ion_current>
         <width>0.636</width>
         <signal_noise_ratio>1.239644</signal_noise_ratio>
         <quality>-1</quality>
      </peak>
      <peak>
         <mass>598.2988</mass>
         <intensity>16.478</intensity>
         <ion_current>24.242266</ion_current>
         <width>0.182</width>
         <signal_noise_ratio>1.6565136</signal_noise_ratio>
         <quality>-1</quality>
      </peak>
      <peak>
         <mass>598.772</mass>
         <intensity>8.234</intensity>
         <ion_current>13.325212</ion_current>
         <width>0.364</width>
         <signal_noise_ratio>0.82775417</signal_noise_ratio>
         <quality>-1</quality>
      </peak>
      <peak>
         <mass>599.93478</mass>
         <intensity>28.844</intensity>
         <ion_current>42.434999</ion_current>
         <width>0.272</width>
         <signal_noise_ratio>2.9021486</signal_noise_ratio>
         <quality>1</quality>
      </peak>
      <peak>
         <mass>601.19491</mass>
         <intensity>20.6</intensity>
         <ion_current>30.30651</ion_current>
         <width>0.637</width>
         <signal_noise_ratio>2.0759623</signal_noise_ratio>
         <quality>-1</quality>
      </peak>
      <peak>
         <mass>601.84933</mass>
         <intensity>8.234</intensity>
         <ion_current>12.113777</ion_current>
         <width>0.454</width>
         <signal_noise_ratio>0.83027611</signal_noise_ratio>
         <quality>-1</quality>
      </peak>
      <peak>
         <mass>602.5374</mass>
         <intensity>8.234</intensity>
         <ion_current>13.325212</ion_current>
         <width>0.364</width>
         <signal_noise_ratio>0.83027611</signal_noise_ratio>
         <quality>-1</quality>
      </peak>
      <peak>
         <mass>604.164</mass>
         <intensity>12.356</intensity>
         <ion_current>16.938545</ion_current>
         <width>0.728</width>
         <signal_noise_ratio>1.2469905</signal_noise_ratio>
         <quality>-1</quality>
      </peak>
      <peak>
         <mass>605.061</mass>
         <intensity>16.478</intensity>
         <ion_current>19.70302</ion_current>
         <width>0.182</width>
         <signal_noise_ratio>1.6638213</signal_noise_ratio>
         <quality>-1</quality>
      </peak>
      <peak>
         <mass>605.44233</mass>
         <intensity>12.356</intensity>
         <ion_current>18.178021</ion_current>
         <width>0.272</width>
         <signal_noise_ratio>1.2476136</signal_noise_ratio>
         <quality>1</quality>
      </peak>
      <peak>
         <mass>606.958</mass>
         <intensity>12.356</intensity>
         <ion_current>16.31118</ion_current>
         <width>0.182</width>
         <signal_noise_ratio>1.249302</signal_noise_ratio>
         <quality>-1</quality>
      </peak>
      <peak>
         <mass>607.47278</mass>
         <intensity>12.356</intensity>
         <ion_current>19.99591</ion_current>
         <width>0.272</width>
         <signal_noise_ratio>1.249302</signal_noise_ratio>
         <quality>-1</quality>
      </peak>
      <peak>
         <mass>609.83053</mass>
         <intensity>12.356</intensity>
         <ion_current>19.99591</ion_current>
         <width>1.183</width>
         <signal_noise_ratio>1.2475098</signal_noise_ratio>
         <quality>-1</quality>
      </peak>
      <peak>
         <mass>611.81213</mass>
         <intensity>12.356</intensity>
         <ion_current>16.501031</ion_current>
         <width>0.546</width>
         <signal_noise_ratio>1.2446903</signal_noise_ratio>
         <quality>-1</quality>
      </peak>
      <peak>
         <mass>613.16323</mass>
         <intensity>12.356</intensity>
         <ion_current>19.99591</ion_current>
         <width>0.818</width>
         <signal_noise_ratio>1.243886</signal_noise_ratio>
         <quality>1</quality>
      </peak>
      <peak>
         <mass>613.7608</mass>
         <intensity>16.478</intensity>
         <ion_current>25.430738</ion_current>
         <width>0.182</width>
         <signal_noise_ratio>1.6576864</signal_noise_ratio>
         <quality>-1</quality>
      </peak>
      <peak>
         <mass>616.62873</mass>
         <intensity>16.478</intensity>
         <ion_current>26.666608</ion_current>
         <width>1.182</width>
         <signal_noise_ratio>1.6616815</signal_noise_ratio>
         <quality>-1</quality>
      </peak>
      <peak>
         <mass>617.235</mass>
         <intensity>12.356</intensity>
         <ion_current>18.178021</ion_current>
         <width>0.182</width>
         <signal_noise_ratio>1.2481223</signal_noise_ratio>
         <quality>-1</quality>
      </peak>
      <peak>
         <mass>619.145</mass>
         <intensity>8.234</intensity>
         <ion_current>12.113777</ion_current>
         <width>0.182</width>
         <signal_noise_ratio>0.83315787</signal_noise_ratio>
         <quality>-1</quality>
      </peak>
      <peak>
         <mass>619.3998</mass>
         <intensity>16.478</intensity>
         <ion_current>26.666608</ion_current>
         <width>0.182</width>
         <signal_noise_ratio>1.670165</signal_noise_ratio>
         <quality>-1</quality>
      </peak>
      <peak>
         <mass>619.873</mass>
         <intensity>12.356</intensity>
         <ion_current>19.99591</ion_current>
         <width>0.182</width>
         <signal_noise_ratio>1.2523704</signal_noise_ratio>
         <quality>-1</quality>
      </peak>
      <peak>
         <mass>621.146</mass>
         <intensity>12.356</intensity>
         <ion_current>15.941636</ion_current>
         <width>0.364</width>
         <signal_noise_ratio>1.2545183</signal_noise_ratio>
         <quality>-1</quality>
      </peak>
      <peak>
         <mass>622.03438</mass>
         <intensity>28.844</intensity>
         <ion_current>36.713813</ion_current>
         <width>1.091</width>
         <signal_noise_ratio>2.9285632</signal_noise_ratio>
         <quality>1</quality>
      </peak>
      <peak>
         <mass>623.329</mass>
         <intensity>16.478</intensity>
         <ion_current>26.666608</ion_current>
         <width>0.182</width>
         <signal_noise_ratio>1.6769602</signal_noise_ratio>
         <quality>-1</quality>
      </peak>
      <peak>
         <mass>623.67025</mass>
         <intensity>8.234</intensity>
         <ion_current>12.113777</ion_current>
         <width>0.363</width>
         <signal_noise_ratio>0.83797124</signal_noise_ratio>
         <quality>-1</quality>
      </peak>
      <peak>
         <mass>624.9842</mass>
         <intensity>8.234</intensity>
         <ion_current>12.113777</ion_current>
         <width>0.273</width>
         <signal_noise_ratio>0.8405028</signal_noise_ratio>
         <quality>-1</quality>
      </peak>
      <peak>
         <mass>625.512</mass>
         <intensity>8.234</intensity>
         <ion_current>12.487185</ion_current>
         <width>0.182</width>
         <signal_noise_ratio>0.8405028</signal_noise_ratio>
         <quality>-1</quality>
      </peak>
      <peak>
         <mass>625.784</mass>
         <intensity>8.234</intensity>
         <ion_current>13.735966</ion_current>
         <width>0.182</width>
         <signal_noise_ratio>0.8405028</signal_noise_ratio>
         <quality>-1</quality>
      </peak>
      <peak>
         <mass>626.239</mass>
         <intensity>12.356</intensity>
         <ion_current>18.73836</ion_current>
         <width>0.182</width>
         <signal_noise_ratio>1.2628506</signal_noise_ratio>
         <quality>-1</quality>
      </peak>
      <peak>
         <mass>627.98</mass>
         <intensity>12.356</intensity>
         <ion_current>17.464096</ion_current>
         <width>0.364</width>
         <signal_noise_ratio>1.265468</signal_noise_ratio>
         <quality>-1</quality>
      </peak>
      <peak>
         <mass>629.201</mass>
         <intensity>24.722</intensity>
         <ion_current>39.128759</ion_current>
         <width>0.818</width>
         <signal_noise_ratio>2.5347831</signal_noise_ratio>
         <quality>1</quality>
      </peak>
      <peak>
         <mass>630.77183</mass>
         <intensity>12.356</intensity>
         <ion_current>18.73836</ion_current>
         <width>0.364</width>
         <signal_noise_ratio>1.268704</signal_noise_ratio>
         <quality>-1</quality>
      </peak>
      <peak>
         <mass>631.3229</mass>
         <intensity>37.088</intensity>
         <ion_current>52.175387</ion_current>
         <width>0.182</width>
         <signal_noise_ratio>3.8136596</signal_noise_ratio>
         <quality>-1</quality>
      </peak>
      <peak>
         <mass>632.17267</mass>
         <intensity>49.454</intensity>
         <ion_current>59.353142</ion_current>
         <width>0.819</width>
         <signal_noise_ratio>5.090969</signal_noise_ratio>
         <quality>1</quality>
      </peak>
      <peak>
         <mass>632.697</mass>
         <intensity>16.478</intensity>
         <ion_current>26.881112</ion_current>
         <width>0.455</width>
         <signal_noise_ratio>1.6963034</signal_noise_ratio>
         <quality>-1</quality>
      </peak>
      <peak>
         <mass>633.97</mass>
         <intensity>8.234</intensity>
         <ion_current>12.487185</ion_current>
         <width>0.273</width>
         <signal_noise_ratio>0.84928819</signal_noise_ratio>
         <quality>-1</quality>
      </peak>
      <peak>
         <mass>635.789</mass>
         <intensity>12.356</intensity>
         <ion_current>20.02053</ion_current>
         <width>1.001</width>
         <signal_noise_ratio>1.2754843</signal_noise_ratio>
         <quality>-1</quality>
      </peak>
      <peak>
         <mass>636.48667</mass>
         <intensity>8.234</intensity>
         <ion_current>12.487185</ion_current>
         <width>0.182</width>
         <signal_noise_ratio>0.85046968</signal_noise_ratio>
         <quality>-1</quality>
      </peak>
      <peak>
         <mass>637.93787</mass>
         <intensity>12.356</intensity>
         <ion_current>20.61229</ion_current>
         <width>0.546</width>
         <signal_noise_ratio>1.2772352</signal_noise_ratio>
         <quality>-1</quality>
      </peak>
      <peak>
         <mass>639.427</mass>
         <intensity>8.234</intensity>
         <ion_current>12.487185</ion_current>
         <width>0.182</width>
         <signal_noise_ratio>0.85156878</signal_noise_ratio>
         <quality>-1</quality>
      </peak>
      <peak>
         <mass>640.17118</mass>
         <intensity>12.356</intensity>
         <ion_current>18.329867</ion_current>
         <width>1.091</width>
         <signal_noise_ratio>1.2793246</signal_noise_ratio>
         <quality>-1</quality>
      </peak>
      <peak>
         <mass>641.337</mass>
         <intensity>37.088</intensity>
         <ion_current>53.245097</ion_current>
         <width>0.182</width>
         <signal_noise_ratio>3.8446235</signal_noise_ratio>
         <quality>-1</quality>
      </peak>
      <peak>
         <mass>641.9376</mass>
         <intensity>12.356</intensity>
         <ion_current>20.61229</ion_current>
         <width>0.364</width>
         <signal_noise_ratio>1.2819412</signal_noise_ratio>
         <quality>-1</quality>
      </peak>
      <peak>
         <mass>643.156</mass>
         <intensity>12.356</intensity>
         <ion_current>20.61229</ion_current>
         <width>0.182</width>
         <signal_noise_ratio>1.2819412</signal_noise_ratio>
         <quality>-1</quality>
      </peak>
      <peak>
         <mass>644.76267</mass>
         <intensity>12.356</intensity>
         <ion_current>20.61229</ion_current>
         <width>0.455</width>
         <signal_noise_ratio>1.2853432</signal_noise_ratio>
         <quality>-1</quality>
      </peak>
      <peak>
         <mass>647.158</mass>
         <intensity>12.356</intensity>
         <ion_current>20.424218</ion_current>
         <width>0.182</width>
         <signal_noise_ratio>1.2879039</signal_noise_ratio>
         <quality>-1</quality>
      </peak>
      <peak>
         <mass>647.54475</mass>
         <intensity>12.356</intensity>
         <ion_current>20.61229</ion_current>
         <width>0.273</width>
         <signal_noise_ratio>1.2879039</signal_noise_ratio>
         <quality>-1</quality>
      </peak>
      <peak>
         <mass>649.068</mass>
         <intensity>8.234</intensity>
         <ion_current>13.735966</ion_current>
         <width>0.182</width>
         <signal_noise_ratio>0.86008258</signal_noise_ratio>
         <quality>-1</quality>
      </peak>
      <peak>
         <mass>649.8496</mass>
         <intensity>12.356</intensity>
         <ion_current>18.544318</ion_current>
         <width>0.273</width>
         <signal_noise_ratio>1.2906461</signal_noise_ratio>
         <quality>1</quality>
      </peak>
      <peak>
         <mass>651.5958</mass>
         <intensity>16.478</intensity>
         <ion_current>26.35596</ion_current>
         <width>0.273</width>
         <signal_noise_ratio>1.7212097</signal_noise_ratio>
         <quality>1</quality>
      </peak>
      <peak>
         <mass>654.39264</mass>
         <intensity>41.21</intensity>
         <ion_current>65.879229</ion_current>
         <width>0.455</width>
         <signal_noise_ratio>4.3045911</signal_noise_ratio>
         <quality>1</quality>
      </peak>
      <peak>
         <mass>656.09375</mass>
         <intensity>12.356</intensity>
         <ion_current>18.73836</ion_current>
         <width>0.273</width>
         <signal_noise_ratio>1.2906461</signal_noise_ratio>
         <quality>-1</quality>
      </peak>
      <peak>
         <mass>656.81383</mass>
         <intensity>12.366</intensity>
         <ion_current>18.242256</ion_current>
         <width>0.181</width>
         <signal_noise_ratio>1.3106942</signal_noise_ratio>
         <quality>-1</quality>
      </peak>
      <peak>
         <mass>657.435</mass>
         <intensity>12.366</intensity>
         <ion_current>17.775908</ion_current>
         <width>0.182</width>
         <signal_noise_ratio>1.3106942</signal_noise_ratio>
         <quality>-1</quality>
      </peak>
      <peak>
         <mass>657.89</mass>
         <intensity>20.61</intensity>
         <ion_current>29.215159</ion_current>
         <width>0.455</width>
         <signal_noise_ratio>2.1844904</signal_noise_ratio>
         <quality>-1</quality>
      </peak>
      <peak>
         <mass>658.22367</mass>
         <intensity>12.366</intensity>
         <ion_current>18.753525</ion_current>
         <width>0.364</width>
         <signal_noise_ratio>1.3106942</signal_noise_ratio>
         <quality>-1</quality>
      </peak>
      <peak>
         <mass>659.48656</mass>
         <intensity>8.244</intensity>
         <ion_current>13.752648</ion_current>
         <width>0.637</width>
         <signal_noise_ratio>0.87379615</signal_noise_ratio>
         <quality>-1</quality>
      </peak>
      <peak>
         <mass>660.10333</mass>
         <intensity>16.488</intensity>
         <ion_current>25.0047</ion_current>
         <width>0.273</width>
         <signal_noise_ratio>1.7475923</signal_noise_ratio>
         <quality>-1</quality>
      </peak>
      <peak>
         <mass>661.4188</mass>
         <intensity>41.22</intensity>
         <ion_current>61.235939</ion_current>
         <width>0.546</width>
         <signal_noise_ratio>4.4702229</signal_noise_ratio>
         <quality>-1</quality>
      </peak>
      <peak>
         <mass>662.69207</mass>
         <intensity>16.488</intensity>
         <ion_current>25.0047</ion_current>
         <width>1</width>
         <signal_noise_ratio>1.7880892</signal_noise_ratio>
         <quality>-1</quality>
      </peak>
      <peak>
         <mass>663.4471</mass>
         <intensity>28.854</intensity>
         <ion_current>43.758225</ion_current>
         <width>0.182</width>
         <signal_noise_ratio>3.129156</signal_noise_ratio>
         <quality>-1</quality>
      </peak>
      <peak>
         <mass>664.05354</mass>
         <intensity>20.61</intensity>
         <ion_current>31.255875</ion_current>
         <width>1</width>
         <signal_noise_ratio>2.2351114</signal_noise_ratio>
         <quality>-1</quality>
      </peak>
      <peak>
         <mass>664.74133</mass>
         <intensity>8.244</intensity>
         <ion_current>12.50235</ion_current>
         <width>0.273</width>
         <signal_noise_ratio>0.89404458</signal_noise_ratio>
         <quality>-1</quality>
      </peak>
      <peak>
         <mass>665.962</mass>
         <intensity>12.366</intensity>
         <ion_current>20.575811</ion_current>
         <width>0.272</width>
         <signal_noise_ratio>1.3410669</signal_noise_ratio>
         <quality>1</quality>
      </peak>
      <peak>
         <mass>666.28733</mass>
         <intensity>12.366</intensity>
         <ion_current>18.753525</ion_current>
         <width>0.273</width>
         <signal_noise_ratio>1.3410669</signal_noise_ratio>
         <quality>1</quality>
      </peak>
      <peak>
         <mass>666.6392</mass>
         <intensity>16.488</intensity>
         <ion_current>25.0047</ion_current>
         <width>0.273</width>
         <signal_noise_ratio>1.7880892</signal_noise_ratio>
         <quality>-1</quality>
      </peak>
      <peak>
         <mass>668.33197</mass>
         <intensity>74.196</intensity>
         <ion_current>104.06753</ion_current>
         <width>0.818</width>
         <signal_noise_ratio>8.0464012</signal_noise_ratio>
         <quality>-1</quality>
      </peak>
      <peak>
         <mass>670.714</mass>
         <intensity>12.366</intensity>
         <ion_current>20.628972</ion_current>
         <width>0.182</width>
         <signal_noise_ratio>1.3410669</signal_noise_ratio>
         <quality>-1</quality>
      </peak>
      <peak>
         <mass>671.169</mass>
         <intensity>8.244</intensity>
         <ion_current>13.752648</ion_current>
         <width>0.182</width>
         <signal_noise_ratio>0.89404458</signal_noise_ratio>
         <quality>-1</quality>
      </peak>
      <peak>
         <mass>671.766</mass>
         <intensity>12.366</intensity>
         <ion_current>18.753525</ion_current>
         <width>0.273</width>
         <signal_noise_ratio>1.3410669</signal_noise_ratio>
         <quality>1</quality>
      </peak>
      <peak>
         <mass>672.481</mass>
         <intensity>16.488</intensity>
         <ion_current>23.090984</ion_current>
         <width>0.273</width>
         <signal_noise_ratio>1.7880892</signal_noise_ratio>
         <quality>-1</quality>
      </peak>
      <peak>
         <mass>674.16173</mass>
         <intensity>16.488</intensity>
         <ion_current>25.0047</ion_current>
         <width>0.728</width>
         <signal_noise_ratio>1.7880892</signal_noise_ratio>
         <quality>-1</quality>
      </peak>
      <peak>
         <mass>676.09655</mass>
         <intensity>16.488</intensity>
         <ion_current>25.660974</ion_current>
         <width>0.364</width>
         <signal_noise_ratio>1.7880892</signal_noise_ratio>
         <quality>-1</quality>
      </peak>
      <peak>
         <mass>677.40372</mass>
         <intensity>20.61</intensity>
         <ion_current>32.077368</ion_current>
         <width>0.818</width>
         <signal_noise_ratio>2.2351114</signal_noise_ratio>
         <quality>-1</quality>
      </peak>
      <peak>
         <mass>677.7716</mass>
         <intensity>12.366</intensity>
         <ion_current>19.245731</ion_current>
         <width>0.182</width>
         <signal_noise_ratio>1.3410669</signal_noise_ratio>
         <quality>-1</quality>
      </peak>
      <peak>
         <mass>678.05067</mass>
         <intensity>8.244</intensity>
         <ion_current>12.830487</ion_current>
         <width>0.182</width>
         <signal_noise_ratio>0.89404458</signal_noise_ratio>
         <quality>-1</quality>
      </peak>
      <peak>
         <mass>679.46017</mass>
         <intensity>12.366</intensity>
         <ion_current>17.953404</ion_current>
         <width>0.182</width>
         <signal_noise_ratio>1.3410669</signal_noise_ratio>
         <quality>-1</quality>
      </peak>
      <peak>
         <mass>679.83933</mass>
         <intensity>8.244</intensity>
         <ion_current>12.830487</ion_current>
         <width>0.273</width>
         <signal_noise_ratio>0.89404458</signal_noise_ratio>
         <quality>-1</quality>
      </peak>
      <peak>
         <mass>682.1012</mass>
         <intensity>16.488</intensity>
         <ion_current>25.660974</ion_current>
         <width>0.728</width>
         <signal_noise_ratio>1.7880892</signal_noise_ratio>
         <quality>1</quality>
      </peak>
      <peak>
         <mass>682.62856</mass>
         <intensity>20.61</intensity>
         <ion_current>32.183349</ion_current>
         <width>0.454</width>
         <signal_noise_ratio>2.2351114</signal_noise_ratio>
         <quality>-1</quality>
      </peak>
      <peak>
         <mass>685.203</mass>
         <intensity>12.366</intensity>
         <ion_current>21.047793</ion_current>
         <width>0.91</width>
         <signal_noise_ratio>1.3410669</signal_noise_ratio>
         <quality>-1</quality>
      </peak>
      <peak>
         <mass>687.20082</mass>
         <intensity>28.854</intensity>
         <ion_current>42.711001</ion_current>
         <width>1.183</width>
         <signal_noise_ratio>3.129156</signal_noise_ratio>
         <quality>1</quality>
      </peak>
      <peak>
         <mass>687.904</mass>
         <intensity>8.244</intensity>
         <ion_current>14.113604</ion_current>
         <width>0.272</width>
         <signal_noise_ratio>0.89404458</signal_noise_ratio>
         <quality>-1</quality>
      </peak>
      <peak>
         <mass>688.449</mass>
         <intensity>8.244</intensity>
         <ion_current>14.113604</ion_current>
         <width>0.273</width>
         <signal_noise_ratio>0.89404458</signal_noise_ratio>
         <quality>-1</quality>
      </peak>
      <peak>
         <mass>690.37037</mass>
         <intensity>12.366</intensity>
         <ion_current>17.773401</ion_current>
         <width>0.728</width>
         <signal_noise_ratio>1.3410669</signal_noise_ratio>
         <quality>-1</quality>
      </peak>
      <peak>
         <mass>692.11</mass>
         <intensity>12.366</intensity>
         <ion_current>21.170406</ion_current>
         <width>1.182</width>
         <signal_noise_ratio>1.3410669</signal_noise_ratio>
         <quality>-1</quality>
      </peak>
      <peak>
         <mass>694.55371</mass>
         <intensity>20.61</intensity>
         <ion_current>32.076218</ion_current>
         <width>1.183</width>
         <signal_noise_ratio>2.2351114</signal_noise_ratio>
         <quality>-1</quality>
      </peak>
      <peak>
         <mass>695.28617</mass>
         <intensity>12.366</intensity>
         <ion_current>19.245731</ion_current>
         <width>0.363</width>
         <signal_noise_ratio>1.3410669</signal_noise_ratio>
         <quality>-1</quality>
      </peak>
      <peak>
         <mass>695.98663</mass>
         <intensity>12.366</intensity>
         <ion_current>19.245731</ion_current>
         <width>0.546</width>
         <signal_noise_ratio>1.3410669</signal_noise_ratio>
         <quality>-1</quality>
      </peak>
      <peak>
         <mass>697.37455</mass>
         <intensity>32.976</intensity>
         <ion_current>51.321949</ion_current>
         <width>0.909</width>
         <signal_noise_ratio>3.5761783</signal_noise_ratio>
         <quality>1</quality>
      </peak>
      <peak>
         <mass>698.9998</mass>
         <intensity>12.366</intensity>
         <ion_current>19.245731</ion_current>
         <width>0.181</width>
         <signal_noise_ratio>1.3410669</signal_noise_ratio>
         <quality>-1</quality>
      </peak>
      <peak>
         <mass>699.23788</mass>
         <intensity>16.488</intensity>
         <ion_current>25.660974</ion_current>
         <width>0.273</width>
         <signal_noise_ratio>1.7880892</signal_noise_ratio>
         <quality>1</quality>
      </peak>
   </peak_list>
</pepex3>
