# Supplementary material for: NITPICK: peak identification for mass spectrometry data
Source: BMC Bioinformatics. 2008 Aug 28;9:355. doi: 10.1186/1471-2105-9-355 (PMC2655099; doi:10.1186/1471-2105-9-355)
Supplement: Additional file 4 — A zip-folder containing all pepex results on the simulated data. [file 1471-2105-9-355-S4.zip › pepex_simulation_results/thresh05/SNR5/preSNR5_29_pepex.xml]

<?xml version="1.0" encoding="iso-8859-1"?>
<pepex3>
   <version>3.0.0</version>
   <registered_to>Unregistered</registered_to>
   <parameters>
      <parameter_file>pepex_input.xml</parameter_file>
      <input_data_file>spectrum.data</input_data_file>
      <output_data_file>pepex_output.xml</output_data_file>
      <noise_model>mean_value</noise_model>
      <signal_noise_ratio>.5</signal_noise_ratio>
      <tuning_power>2</tuning_power>
      <tuning>2</tuning>
      <small_omega>1.0</small_omega>
      <big_omega>20</big_omega>
      <peak_finding_model>pepex3</peak_finding_model>
      <supporting_slopes>2</supporting_slopes>
      <peak_fitting_model>centroid</peak_fitting_model>
      <clustering_model>simple</clustering_model>
      <min_cluster_distance>0.8</min_cluster_distance>
      <max_cluster_distance>1.2</max_cluster_distance>
      <no_single_above_mass>1500.0</no_single_above_mass>
      <deisotoping_model>quadratic</deisotoping_model>
      <isotope_distrib_file>/usr/local/piums/kd_0_to_10</isotope_distrib_file>
      <overflow>30000</overflow>
   </parameters>
   <pepex3_status>
      <status>ok</status>
      <message></message>
      <supporting_slopes>2</supporting_slopes>
      <minimum_mass>500</minimum_mass>
      <maximum_mass>700</maximum_mass>
      <small_omega>1</small_omega>
      <big_omega>20</big_omega>
      <peak_masses_with_hydrogen>true</peak_masses_with_hydrogen>
      <date_created>21:59:07, 26 Jul, 2007</date_created>
   </pepex3_status>
   <peak_list>
      <peak>
         <mass>500.637</mass>
         <intensity>16.333</intensity>
         <ion_current>22.724813</ion_current>
         <width>0.455</width>
         <signal_noise_ratio>1.6473381</signal_noise_ratio>
         <quality>-1</quality>
      </peak>
      <peak>
         <mass>502.25883</mass>
         <intensity>16.333</intensity>
         <ion_current>22.724813</ion_current>
         <width>0.455</width>
         <signal_noise_ratio>1.6960241</signal_noise_ratio>
         <quality>-1</quality>
      </peak>
      <peak>
         <mass>502.638</mass>
         <intensity>12.25</intensity>
         <ion_current>18.748426</ion_current>
         <width>0.182</width>
         <signal_noise_ratio>1.2777113</signal_noise_ratio>
         <quality>-1</quality>
      </peak>
      <peak>
         <mass>504.093</mass>
         <intensity>12.25</intensity>
         <ion_current>17.043958</ion_current>
         <width>0.182</width>
         <signal_noise_ratio>1.3111053</signal_noise_ratio>
         <quality>-1</quality>
      </peak>
      <peak>
         <mass>504.631</mass>
         <intensity>12.25</intensity>
         <ion_current>15.774221</ion_current>
         <width>1.091</width>
         <signal_noise_ratio>1.3111053</signal_noise_ratio>
         <quality>-1</quality>
      </peak>
      <peak>
         <mass>505.73</mass>
         <intensity>16.333</intensity>
         <ion_current>19.404184</ion_current>
         <width>0.182</width>
         <signal_noise_ratio>1.7547292</signal_noise_ratio>
         <quality>-1</quality>
      </peak>
      <peak>
         <mass>505.9302</mass>
         <intensity>8.167</intensity>
         <ion_current>11.363102</ion_current>
         <width>0.273</width>
         <signal_noise_ratio>0.87741833</signal_noise_ratio>
         <quality>-1</quality>
      </peak>
      <peak>
         <mass>507.185</mass>
         <intensity>12.25</intensity>
         <ion_current>17.441227</ion_current>
         <width>1.092</width>
         <signal_noise_ratio>1.3160738</signal_noise_ratio>
         <quality>-1</quality>
      </peak>
      <peak>
         <mass>507.822</mass>
         <intensity>8.167</intensity>
         <ion_current>11.363102</ion_current>
         <width>0.182</width>
         <signal_noise_ratio>0.87741833</signal_noise_ratio>
         <quality>-1</quality>
      </peak>
      <peak>
         <mass>508.50856</mass>
         <intensity>16.333</intensity>
         <ion_current>22.724813</ion_current>
         <width>0.273</width>
         <signal_noise_ratio>1.795624</signal_noise_ratio>
         <quality>1</quality>
      </peak>
      <peak>
         <mass>510.74854</mass>
         <intensity>16.333</intensity>
         <ion_current>22.724813</ion_current>
         <width>0.819</width>
         <signal_noise_ratio>1.839156</signal_noise_ratio>
         <quality>-1</quality>
      </peak>
      <peak>
         <mass>511.50044</mass>
         <intensity>16.333</intensity>
         <ion_current>22.724813</ion_current>
         <width>0.546</width>
         <signal_noise_ratio>1.8442853</signal_noise_ratio>
         <quality>-1</quality>
      </peak>
      <peak>
         <mass>512.0962</mass>
         <intensity>12.25</intensity>
         <ion_current>17.043958</ion_current>
         <width>0.636</width>
         <signal_noise_ratio>1.3832422</signal_noise_ratio>
         <quality>-1</quality>
      </peak>
      <peak>
         <mass>513.34725</mass>
         <intensity>8.167</intensity>
         <ion_current>11.363102</ion_current>
         <width>0.364</width>
         <signal_noise_ratio>0.79589014</signal_noise_ratio>
         <quality>-1</quality>
      </peak>
      <peak>
         <mass>514.93875</mass>
         <intensity>16.333</intensity>
         <ion_current>24.997391</ion_current>
         <width>0.273</width>
         <signal_noise_ratio>1.5859358</signal_noise_ratio>
         <quality>-1</quality>
      </peak>
      <peak>
         <mass>515.189</mass>
         <intensity>8.167</intensity>
         <ion_current>12.499461</ion_current>
         <width>0.182</width>
         <signal_noise_ratio>0.79301643</signal_noise_ratio>
         <quality>-1</quality>
      </peak>
      <peak>
         <mass>516.71478</mass>
         <intensity>16.333</intensity>
         <ion_current>23.893462</ion_current>
         <width>0.364</width>
         <signal_noise_ratio>1.5944931</signal_noise_ratio>
         <quality>-1</quality>
      </peak>
      <peak>
         <mass>518.74737</mass>
         <intensity>12.25</intensity>
         <ion_current>18.748426</ion_current>
         <width>0.364</width>
         <signal_noise_ratio>1.202167</signal_noise_ratio>
         <quality>-1</quality>
      </peak>
      <peak>
         <mass>520.43367</mass>
         <intensity>8.167</intensity>
         <ion_current>11.363102</ion_current>
         <width>0.182</width>
         <signal_noise_ratio>0.77692101</signal_noise_ratio>
         <quality>-1</quality>
      </peak>
      <peak>
         <mass>521.8644</mass>
         <intensity>12.25</intensity>
         <ion_current>18.748426</ion_current>
         <width>0.273</width>
         <signal_noise_ratio>1.133307</signal_noise_ratio>
         <quality>-1</quality>
      </peak>
      <peak>
         <mass>523.2945</mass>
         <intensity>12.25</intensity>
         <ion_current>16.881818</ion_current>
         <width>0.909</width>
         <signal_noise_ratio>1.133307</signal_noise_ratio>
         <quality>-1</quality>
      </peak>
      <peak>
         <mass>524.27389</mass>
         <intensity>36.75</intensity>
         <ion_current>47.900166</ion_current>
         <width>0.546</width>
         <signal_noise_ratio>3.4960019</signal_noise_ratio>
         <quality>-1</quality>
      </peak>
      <peak>
         <mass>525.9301</mass>
         <intensity>12.25</intensity>
         <ion_current>19.277208</ion_current>
         <width>0.637</width>
         <signal_noise_ratio>1.202167</signal_noise_ratio>
         <quality>-1</quality>
      </peak>
      <peak>
         <mass>527.6672</mass>
         <intensity>12.25</intensity>
         <ion_current>17.524663</ion_current>
         <width>0.546</width>
         <signal_noise_ratio>1.202167</signal_noise_ratio>
         <quality>1</quality>
      </peak>
      <peak>
         <mass>529.1222</mass>
         <intensity>16.333</intensity>
         <ion_current>23.14453</ion_current>
         <width>1.001</width>
         <signal_noise_ratio>1.5944931</signal_noise_ratio>
         <quality>1</quality>
      </peak>
      <peak>
         <mass>530.468</mass>
         <intensity>12.25</intensity>
         <ion_current>17.524686</ion_current>
         <width>0.182</width>
         <signal_noise_ratio>1.165334</signal_noise_ratio>
         <quality>-1</quality>
      </peak>
      <peak>
         <mass>530.923</mass>
         <intensity>12.25</intensity>
         <ion_current>19.277208</ion_current>
         <width>0.455</width>
         <signal_noise_ratio>1.165334</signal_noise_ratio>
         <quality>-1</quality>
      </peak>
      <peak>
         <mass>531.651</mass>
         <intensity>16.333</intensity>
         <ion_current>17.905977</ion_current>
         <width>0.182</width>
         <signal_noise_ratio>1.5426727</signal_noise_ratio>
         <quality>-1</quality>
      </peak>
      <peak>
         <mass>533.9375</mass>
         <intensity>12.25</intensity>
         <ion_current>19.247854</ion_current>
         <width>0.727</width>
         <signal_noise_ratio>1.124171</signal_noise_ratio>
         <quality>1</quality>
      </peak>
      <peak>
         <mass>534.652</mass>
         <intensity>12.25</intensity>
         <ion_current>17.524663</ion_current>
         <width>0.728</width>
         <signal_noise_ratio>1.124171</signal_noise_ratio>
         <quality>-1</quality>
      </peak>
      <peak>
         <mass>535.97423</mass>
         <intensity>16.333</intensity>
         <ion_current>23.258601</ion_current>
         <width>0.727</width>
         <signal_noise_ratio>1.4988641</signal_noise_ratio>
         <quality>-1</quality>
      </peak>
      <peak>
         <mass>537.653</mass>
         <intensity>8.167</intensity>
         <ion_current>11.683586</ion_current>
         <width>0.181</width>
         <signal_noise_ratio>0.75414013</signal_noise_ratio>
         <quality>-1</quality>
      </peak>
      <peak>
         <mass>538.29</mass>
         <intensity>8.167</intensity>
         <ion_current>12.851997</ion_current>
         <width>0.182</width>
         <signal_noise_ratio>0.77532307</signal_noise_ratio>
         <quality>-1</quality>
      </peak>
      <peak>
         <mass>538.9088</mass>
         <intensity>16.333</intensity>
         <ion_current>23.365741</ion_current>
         <width>0.182</width>
         <signal_noise_ratio>1.8403274</signal_noise_ratio>
         <quality>-1</quality>
      </peak>
      <peak>
         <mass>539.58575</mass>
         <intensity>12.25</intensity>
         <ion_current>17.524663</ion_current>
         <width>0.273</width>
         <signal_noise_ratio>1.3802737</signal_noise_ratio>
         <quality>-1</quality>
      </peak>
      <peak>
         <mass>540.382</mass>
         <intensity>12.25</intensity>
         <ion_current>19.277208</ion_current>
         <width>0.819</width>
         <signal_noise_ratio>1.3802737</signal_noise_ratio>
         <quality>-1</quality>
      </peak>
      <peak>
         <mass>540.9644</mass>
         <intensity>12.25</intensity>
         <ion_current>17.524663</ion_current>
         <width>0.273</width>
         <signal_noise_ratio>1.3802737</signal_noise_ratio>
         <quality>-1</quality>
      </peak>
      <peak>
         <mass>541.655</mass>
         <intensity>20.416</intensity>
         <ion_current>29.206818</ion_current>
         <width>0.182</width>
         <signal_noise_ratio>2.4244688</signal_noise_ratio>
         <quality>-1</quality>
      </peak>
      <peak>
         <mass>542.26167</mass>
         <intensity>12.25</intensity>
         <ion_current>16.101693</ion_current>
         <width>0.546</width>
         <signal_noise_ratio>1.4547288</signal_noise_ratio>
         <quality>-1</quality>
      </peak>
      <peak>
         <mass>544.50176</mass>
         <intensity>20.416</intensity>
         <ion_current>29.940721</ion_current>
         <width>1.091</width>
         <signal_noise_ratio>2.388977</signal_noise_ratio>
         <quality>-1</quality>
      </peak>
      <peak>
         <mass>545.9755</mass>
         <intensity>4.083</intensity>
         <ion_current>5.8410775</ion_current>
         <width>0.273</width>
         <signal_noise_ratio>0.477772</signal_noise_ratio>
         <quality>-1</quality>
      </peak>
      <peak>
         <mass>546.5184</mass>
         <intensity>16.333</intensity>
         <ion_current>21.155631</ion_current>
         <width>0.818</width>
         <signal_noise_ratio>1.911205</signal_noise_ratio>
         <quality>-1</quality>
      </peak>
      <peak>
         <mass>547.736</mass>
         <intensity>8.167</intensity>
         <ion_current>12.851997</ion_current>
         <width>0.546</width>
         <signal_noise_ratio>0.95566102</signal_noise_ratio>
         <quality>1</quality>
      </peak>
      <peak>
         <mass>549.2495</mass>
         <intensity>8.167</intensity>
         <ion_current>11.683586</ion_current>
         <width>0.273</width>
         <signal_noise_ratio>0.95566102</signal_noise_ratio>
         <quality>-1</quality>
      </peak>
      <peak>
         <mass>550.023</mass>
         <intensity>8.157</intensity>
         <ion_current>12.83626</ion_current>
         <width>0.273</width>
         <signal_noise_ratio>0.91966591</signal_noise_ratio>
         <quality>-1</quality>
      </peak>
      <peak>
         <mass>551.85716</mass>
         <intensity>12.24</intensity>
         <ion_current>16.562834</ion_current>
         <width>0.728</width>
         <signal_noise_ratio>1.38163</signal_noise_ratio>
         <quality>-1</quality>
      </peak>
      <peak>
         <mass>552.45538</mass>
         <intensity>12.24</intensity>
         <ion_current>17.510357</ion_current>
         <width>0.545</width>
         <signal_noise_ratio>1.382841</signal_noise_ratio>
         <quality>-1</quality>
      </peak>
      <peak>
         <mass>555.00225</mass>
         <intensity>12.24</intensity>
         <ion_current>17.37015</ion_current>
         <width>0.182</width>
         <signal_noise_ratio>1.3867955</signal_noise_ratio>
         <quality>-1</quality>
      </peak>
      <peak>
         <mass>555.4709</mass>
         <intensity>12.24</intensity>
         <ion_current>17.510357</ion_current>
         <width>0.455</width>
         <signal_noise_ratio>1.3867955</signal_noise_ratio>
         <quality>-1</quality>
      </peak>
      <peak>
         <mass>555.94984</mass>
         <intensity>12.24</intensity>
         <ion_current>13.978077</ion_current>
         <width>0.181</width>
         <signal_noise_ratio>1.3878511</signal_noise_ratio>
         <quality>-1</quality>
      </peak>
      <peak>
         <mass>556.2525</mass>
         <intensity>8.157</intensity>
         <ion_current>12.83626</ion_current>
         <width>0.273</width>
         <signal_noise_ratio>0.92489392</signal_noise_ratio>
         <quality>-1</quality>
      </peak>
      <peak>
         <mass>557.58485</mass>
         <intensity>8.157</intensity>
         <ion_current>11.66928</ion_current>
         <width>0.636</width>
         <signal_noise_ratio>0.92489392</signal_noise_ratio>
         <quality>-1</quality>
      </peak>
      <peak>
         <mass>558.306</mass>
         <intensity>48.99</intensity>
         <ion_current>69.609595</ion_current>
         <width>0.273</width>
         <signal_noise_ratio>5.5548061</signal_noise_ratio>
         <quality>-1</quality>
      </peak>
      <peak>
         <mass>559.754</mass>
         <intensity>8.157</intensity>
         <ion_current>11.66928</ion_current>
         <width>0.182</width>
         <signal_noise_ratio>0.92739483</signal_noise_ratio>
         <quality>-1</quality>
      </peak>
      <peak>
         <mass>560.00425</mass>
         <intensity>12.24</intensity>
         <ion_current>17.510357</ion_current>
         <width>0.182</width>
         <signal_noise_ratio>1.3916039</signal_noise_ratio>
         <quality>-1</quality>
      </peak>
      <peak>
         <mass>560.38342</mass>
         <intensity>16.323</intensity>
         <ion_current>18.194276</ion_current>
         <width>0.546</width>
         <signal_noise_ratio>1.8558129</signal_noise_ratio>
         <quality>-1</quality>
      </peak>
      <peak>
         <mass>561.8096</mass>
         <intensity>12.24</intensity>
         <ion_current>17.510357</ion_current>
         <width>0.637</width>
         <signal_noise_ratio>1.3921149</signal_noise_ratio>
         <quality>-1</quality>
      </peak>
      <peak>
         <mass>562.24033</mass>
         <intensity>8.157</intensity>
         <ion_current>11.66928</ion_current>
         <width>0.273</width>
         <signal_noise_ratio>0.92773539</signal_noise_ratio>
         <quality>-1</quality>
      </peak>
      <peak>
         <mass>562.483</mass>
         <intensity>12.24</intensity>
         <ion_current>19.261472</ion_current>
         <width>0.182</width>
         <signal_noise_ratio>1.3921149</signal_noise_ratio>
         <quality>-1</quality>
      </peak>
      <peak>
         <mass>563.78633</mass>
         <intensity>8.157</intensity>
         <ion_current>12.83626</ion_current>
         <width>0.273</width>
         <signal_noise_ratio>0.93048538</signal_noise_ratio>
         <quality>-1</quality>
      </peak>
      <peak>
         <mass>564.133</mass>
         <intensity>12.24</intensity>
         <ion_current>17.510357</ion_current>
         <width>0.455</width>
         <signal_noise_ratio>1.3962414</signal_noise_ratio>
         <quality>1</quality>
      </peak>
      <peak>
         <mass>565.39327</mass>
         <intensity>12.24</intensity>
         <ion_current>17.510357</ion_current>
         <width>0.909</width>
         <signal_noise_ratio>1.3978073</signal_noise_ratio>
         <quality>-1</quality>
      </peak>
      <peak>
         <mass>567.15158</mass>
         <intensity>16.323</intensity>
         <ion_current>23.351435</ion_current>
         <width>0.727</width>
         <signal_noise_ratio>1.8652284</signal_noise_ratio>
         <quality>1</quality>
      </peak>
      <peak>
         <mass>567.667</mass>
         <intensity>8.157</intensity>
         <ion_current>11.66928</ion_current>
         <width>0.364</width>
         <signal_noise_ratio>0.9321</signal_noise_ratio>
         <quality>-1</quality>
      </peak>
      <peak>
         <mass>570.00925</mass>
         <intensity>12.24</intensity>
         <ion_current>19.261472</ion_current>
         <width>0.182</width>
         <signal_noise_ratio>1.4004132</signal_noise_ratio>
         <quality>-1</quality>
      </peak>
      <peak>
         <mass>570.396</mass>
         <intensity>12.24</intensity>
         <ion_current>17.255608</ion_current>
         <width>0.182</width>
         <signal_noise_ratio>1.4004132</signal_noise_ratio>
         <quality>-1</quality>
      </peak>
      <peak>
         <mass>571.55525</mass>
         <intensity>12.24</intensity>
         <ion_current>14.711787</ion_current>
         <width>0.182</width>
         <signal_noise_ratio>1.4014104</signal_noise_ratio>
         <quality>-1</quality>
      </peak>
      <peak>
         <mass>571.79033</mass>
         <intensity>16.323</intensity>
         <ion_current>23.351435</ion_current>
         <width>0.273</width>
         <signal_noise_ratio>1.8688906</signal_noise_ratio>
         <quality>-1</quality>
      </peak>
      <peak>
         <mass>572.13917</mass>
         <intensity>12.24</intensity>
         <ion_current>16.088549</ion_current>
         <width>0.364</width>
         <signal_noise_ratio>1.4014104</signal_noise_ratio>
         <quality>-1</quality>
      </peak>
      <peak>
         <mass>574.14118</mass>
         <intensity>12.24</intensity>
         <ion_current>19.261472</ion_current>
         <width>0.727</width>
         <signal_noise_ratio>1.4046415</signal_noise_ratio>
         <quality>-1</quality>
      </peak>
      <peak>
         <mass>575.74683</mass>
         <intensity>12.24</intensity>
         <ion_current>19.808185</ion_current>
         <width>0.728</width>
         <signal_noise_ratio>1.4053366</signal_noise_ratio>
         <quality>-1</quality>
      </peak>
      <peak>
         <mass>577.217</mass>
         <intensity>8.157</intensity>
         <ion_current>12.000495</ion_current>
         <width>0.273</width>
         <signal_noise_ratio>0.93679569</signal_noise_ratio>
         <quality>-1</quality>
      </peak>
      <peak>
         <mass>579.65025</mass>
         <intensity>8.157</intensity>
         <ion_current>12.000495</ion_current>
         <width>0.363</width>
         <signal_noise_ratio>0.93620451</signal_noise_ratio>
         <quality>-1</quality>
      </peak>
      <peak>
         <mass>581.05975</mass>
         <intensity>16.323</intensity>
         <ion_current>26.415769</ion_current>
         <width>0.637</width>
         <signal_noise_ratio>1.873653</signal_noise_ratio>
         <quality>-1</quality>
      </peak>
      <peak>
         <mass>581.41058</mass>
         <intensity>53.073</intensity>
         <ion_current>78.080457</ion_current>
         <width>0.273</width>
         <signal_noise_ratio>6.0920411</signal_noise_ratio>
         <quality>-1</quality>
      </peak>
      <peak>
         <mass>582.82567</mass>
         <intensity>8.157</intensity>
         <ion_current>13.200602</ion_current>
         <width>0.182</width>
         <signal_noise_ratio>0.94046287</signal_noise_ratio>
         <quality>-1</quality>
      </peak>
      <peak>
         <mass>584.60675</mass>
         <intensity>12.24</intensity>
         <ion_current>19.808185</ion_current>
         <width>0.455</width>
         <signal_noise_ratio>1.4149174</signal_noise_ratio>
         <quality>-1</quality>
      </peak>
      <peak>
         <mass>585.357</mass>
         <intensity>12.24</intensity>
         <ion_current>19.801191</ion_current>
         <width>0.272</width>
         <signal_noise_ratio>1.4178608</signal_noise_ratio>
         <quality>-1</quality>
      </peak>
      <peak>
         <mass>586.98675</mass>
         <intensity>12.24</intensity>
         <ion_current>16.346704</ion_current>
         <width>0.545</width>
         <signal_noise_ratio>1.4247648</signal_noise_ratio>
         <quality>-1</quality>
      </peak>
      <peak>
         <mass>590.04101</mass>
         <intensity>24.49</intensity>
         <ion_current>36.004132</ion_current>
         <width>1.092</width>
         <signal_noise_ratio>2.8647266</signal_noise_ratio>
         <quality>-1</quality>
      </peak>
      <peak>
         <mass>591.132</mass>
         <intensity>20.406</intensity>
         <ion_current>17.710347</ion_current>
         <width>0.455</width>
         <signal_noise_ratio>2.3873976</signal_noise_ratio>
         <quality>1</quality>
      </peak>
      <peak>
         <mass>592.01356</mass>
         <intensity>16.323</intensity>
         <ion_current>16.521748</ion_current>
         <width>0.91</width>
         <signal_noise_ratio>1.9097075</signal_noise_ratio>
         <quality>1</quality>
      </peak>
      <peak>
         <mass>592.588</mass>
         <intensity>12.24</intensity>
         <ion_current>19.808185</ion_current>
         <width>0.181</width>
         <signal_noise_ratio>1.4320174</signal_noise_ratio>
         <quality>-1</quality>
      </peak>
      <peak>
         <mass>594.35611</mass>
         <intensity>8.157</intensity>
         <ion_current>13.200602</ion_current>
         <width>0.636</width>
         <signal_noise_ratio>0.95442912</signal_noise_ratio>
         <quality>-1</quality>
      </peak>
      <peak>
         <mass>594.77</mass>
         <intensity>20.406</intensity>
         <ion_current>28.359853</ion_current>
         <width>0.182</width>
         <signal_noise_ratio>2.3876524</signal_noise_ratio>
         <quality>-1</quality>
      </peak>
      <peak>
         <mass>595.043</mass>
         <intensity>8.157</intensity>
         <ion_current>13.200602</ion_current>
         <width>0.364</width>
         <signal_noise_ratio>0.95442912</signal_noise_ratio>
         <quality>-1</quality>
      </peak>
      <peak>
         <mass>597.296</mass>
         <intensity>28.573</intensity>
         <ion_current>43.15705</ion_current>
         <width>0.546</width>
         <signal_noise_ratio>3.3340636</signal_noise_ratio>
         <quality>-1</quality>
      </peak>
      <peak>
         <mass>599.41911</mass>
         <intensity>44.906</intensity>
         <ion_current>63.163105</ion_current>
         <width>0.637</width>
         <signal_noise_ratio>5.2289125</signal_noise_ratio>
         <quality>-1</quality>
      </peak>
      <peak>
         <mass>600.9914</mass>
         <intensity>24.49</intensity>
         <ion_current>36.029439</ion_current>
         <width>1.001</width>
         <signal_noise_ratio>2.8483121</signal_noise_ratio>
         <quality>-1</quality>
      </peak>
      <peak>
         <mass>601.592</mass>
         <intensity>8.157</intensity>
         <ion_current>12.000495</ion_current>
         <width>0.182</width>
         <signal_noise_ratio>0.94758072</signal_noise_ratio>
         <quality>-1</quality>
      </peak>
      <peak>
         <mass>603.047</mass>
         <intensity>12.24</intensity>
         <ion_current>19.801186</ion_current>
         <width>0.182</width>
         <signal_noise_ratio>1.4122344</signal_noise_ratio>
         <quality>-1</quality>
      </peak>
      <peak>
         <mass>603.42237</mass>
         <intensity>20.406</intensity>
         <ion_current>31.287959</ion_current>
         <width>0.364</width>
         <signal_noise_ratio>2.3544162</signal_noise_ratio>
         <quality>-1</quality>
      </peak>
      <peak>
         <mass>605.0935</mass>
         <intensity>8.157</intensity>
         <ion_current>13.200602</ion_current>
         <width>0.273</width>
         <signal_noise_ratio>0.93769666</signal_noise_ratio>
         <quality>-1</quality>
      </peak>
      <peak>
         <mass>606.3665</mass>
         <intensity>8.157</intensity>
         <ion_current>13.200602</ion_current>
         <width>0.273</width>
         <signal_noise_ratio>0.9343458</signal_noise_ratio>
         <quality>-1</quality>
      </peak>
      <peak>
         <mass>606.776</mass>
         <intensity>12.24</intensity>
         <ion_current>18.758001</ion_current>
         <width>0.182</width>
         <signal_noise_ratio>1.392451</signal_noise_ratio>
         <quality>-1</quality>
      </peak>
      <peak>
         <mass>608.6678</mass>
         <intensity>12.24</intensity>
         <ion_current>18.007363</ion_current>
         <width>0.546</width>
         <signal_noise_ratio>1.392451</signal_noise_ratio>
         <quality>-1</quality>
      </peak>
      <peak>
         <mass>609.322</mass>
         <intensity>12.24</intensity>
         <ion_current>18.007363</ion_current>
         <width>0.182</width>
         <signal_noise_ratio>1.3838089</signal_noise_ratio>
         <quality>-1</quality>
      </peak>
      <peak>
         <mass>609.959</mass>
         <intensity>12.24</intensity>
         <ion_current>19.801186</ion_current>
         <width>0.182</width>
         <signal_noise_ratio>1.3810438</signal_noise_ratio>
         <quality>-1</quality>
      </peak>
      <peak>
         <mass>610.57325</mass>
         <intensity>12.24</intensity>
         <ion_current>19.802079</ion_current>
         <width>0.91</width>
         <signal_noise_ratio>1.3810438</signal_noise_ratio>
         <quality>-1</quality>
      </peak>
      <peak>
         <mass>612.58156</mass>
         <intensity>12.24</intensity>
         <ion_current>16.281404</ion_current>
         <width>1</width>
         <signal_noise_ratio>1.3757174</signal_noise_ratio>
         <quality>1</quality>
      </peak>
      <peak>
         <mass>613.46353</mass>
         <intensity>20.406</intensity>
         <ion_current>24.994442</ion_current>
         <width>0.637</width>
         <signal_noise_ratio>2.2935367</signal_noise_ratio>
         <quality>-1</quality>
      </peak>
      <peak>
         <mass>613.99133</mass>
         <intensity>12.24</intensity>
         <ion_current>19.695104</ion_current>
         <width>0.273</width>
         <signal_noise_ratio>1.3710168</signal_noise_ratio>
         <quality>1</quality>
      </peak>
      <peak>
         <mass>615.7345</mass>
         <intensity>8.157</intensity>
         <ion_current>12.000495</ion_current>
         <width>0.273</width>
         <signal_noise_ratio>0.91353403</signal_noise_ratio>
         <quality>-1</quality>
      </peak>
      <peak>
         <mass>616.0075</mass>
         <intensity>8.157</intensity>
         <ion_current>12.854229</ion_current>
         <width>0.273</width>
         <signal_noise_ratio>0.91353403</signal_noise_ratio>
         <quality>-1</quality>
      </peak>
      <peak>
         <mass>616.44716</mass>
         <intensity>8.157</intensity>
         <ion_current>13.200602</ion_current>
         <width>0.454</width>
         <signal_noise_ratio>0.91353403</signal_noise_ratio>
         <quality>-1</quality>
      </peak>
      <peak>
         <mass>618.69</mass>
         <intensity>8.157</intensity>
         <ion_current>12.000495</ion_current>
         <width>0.182</width>
         <signal_noise_ratio>0.91339295</signal_noise_ratio>
         <quality>-1</quality>
      </peak>
      <peak>
         <mass>618.89475</mass>
         <intensity>12.24</intensity>
         <ion_current>18.007363</ion_current>
         <width>0.273</width>
         <signal_noise_ratio>1.3705933</signal_noise_ratio>
         <quality>-1</quality>
      </peak>
      <peak>
         <mass>619.44075</mass>
         <intensity>12.24</intensity>
         <ion_current>18.007363</ion_current>
         <width>0.273</width>
         <signal_noise_ratio>1.3706581</signal_noise_ratio>
         <quality>-1</quality>
      </peak>
      <peak>
         <mass>620.225</mass>
         <intensity>12.24</intensity>
         <ion_current>19.808185</ion_current>
         <width>0.818</width>
         <signal_noise_ratio>1.3683759</signal_noise_ratio>
         <quality>-1</quality>
      </peak>
      <peak>
         <mass>620.691</mass>
         <intensity>8.157</intensity>
         <ion_current>12.000495</ion_current>
         <width>0.182</width>
         <signal_noise_ratio>0.91191521</signal_noise_ratio>
         <quality>-1</quality>
      </peak>
      <peak>
         <mass>622.08018</mass>
         <intensity>12.24</intensity>
         <ion_current>18.106209</ion_current>
         <width>0.727</width>
         <signal_noise_ratio>1.3632428</signal_noise_ratio>
         <quality>-1</quality>
      </peak>
      <peak>
         <mass>623.9995</mass>
         <intensity>12.24</intensity>
         <ion_current>19.808185</ion_current>
         <width>0.545</width>
         <signal_noise_ratio>1.358161</signal_noise_ratio>
         <quality>-1</quality>
      </peak>
      <peak>
         <mass>624.57167</mass>
         <intensity>16.323</intensity>
         <ion_current>25.110632</ion_current>
         <width>0.273</width>
         <signal_noise_ratio>1.8112142</signal_noise_ratio>
         <quality>1</quality>
      </peak>
      <peak>
         <mass>625.33</mass>
         <intensity>12.24</intensity>
         <ion_current>18.562441</ion_current>
         <width>0.182</width>
         <signal_noise_ratio>1.3556343</signal_noise_ratio>
         <quality>-1</quality>
      </peak>
      <peak>
         <mass>626.47219</mass>
         <intensity>12.24</intensity>
         <ion_current>17.816804</ion_current>
         <width>1.092</width>
         <signal_noise_ratio>1.353117</signal_noise_ratio>
         <quality>-1</quality>
      </peak>
      <peak>
         <mass>628.66656</mass>
         <intensity>12.24</intensity>
         <ion_current>20.418779</ion_current>
         <width>1.092</width>
         <signal_noise_ratio>1.3481103</signal_noise_ratio>
         <quality>-1</quality>
      </peak>
      <peak>
         <mass>630.332</mass>
         <intensity>12.24</intensity>
         <ion_current>20.418779</ion_current>
         <width>0.182</width>
         <signal_noise_ratio>1.3481103</signal_noise_ratio>
         <quality>-1</quality>
      </peak>
      <peak>
         <mass>632.151</mass>
         <intensity>12.24</intensity>
         <ion_current>19.456452</ion_current>
         <width>0.182</width>
         <signal_noise_ratio>1.3344467</signal_noise_ratio>
         <quality>-1</quality>
      </peak>
      <peak>
         <mass>632.76525</mass>
         <intensity>12.24</intensity>
         <ion_current>18.562441</ion_current>
         <width>0.182</width>
         <signal_noise_ratio>1.3307463</signal_noise_ratio>
         <quality>-1</quality>
      </peak>
      <peak>
         <mass>633.3694</mass>
         <intensity>40.823</intensity>
         <ion_current>60.611365</ion_current>
         <width>0.546</width>
         <signal_noise_ratio>4.4383216</signal_noise_ratio>
         <quality>1</quality>
      </peak>
      <peak>
         <mass>635.34917</mass>
         <intensity>12.24</intensity>
         <ion_current>18.562441</ion_current>
         <width>0.182</width>
         <signal_noise_ratio>1.3235117</signal_noise_ratio>
         <quality>-1</quality>
      </peak>
      <peak>
         <mass>637.062</mass>
         <intensity>12.24</intensity>
         <ion_current>20.3647</ion_current>
         <width>0.819</width>
         <signal_noise_ratio>1.3164505</signal_noise_ratio>
         <quality>-1</quality>
      </peak>
      <peak>
         <mass>637.608</mass>
         <intensity>8.157</intensity>
         <ion_current>12.370411</ion_current>
         <width>0.182</width>
         <signal_noise_ratio>0.87731104</signal_noise_ratio>
         <quality>-1</quality>
      </peak>
      <peak>
         <mass>639.26775</mass>
         <intensity>12.24</intensity>
         <ion_current>16.673241</ion_current>
         <width>0.273</width>
         <signal_noise_ratio>1.3093291</signal_noise_ratio>
         <quality>-1</quality>
      </peak>
      <peak>
         <mass>639.518</mass>
         <intensity>8.157</intensity>
         <ion_current>12.370411</ion_current>
         <width>0.182</width>
         <signal_noise_ratio>0.87256515</signal_noise_ratio>
         <quality>-1</quality>
      </peak>
      <peak>
         <mass>639.86683</mass>
         <intensity>8.157</intensity>
         <ion_current>13.607515</ion_current>
         <width>0.455</width>
         <signal_noise_ratio>0.8712223</signal_noise_ratio>
         <quality>-1</quality>
      </peak>
      <peak>
         <mass>642.81178</mass>
         <intensity>16.323</intensity>
         <ion_current>24.754471</ion_current>
         <width>1.183</width>
         <signal_noise_ratio>1.7388111</signal_noise_ratio>
         <quality>-1</quality>
      </peak>
      <peak>
         <mass>643.611</mass>
         <intensity>12.24</intensity>
         <ion_current>18.562441</ion_current>
         <width>0.182</width>
         <signal_noise_ratio>1.2991296</signal_noise_ratio>
         <quality>-1</quality>
      </peak>
      <peak>
         <mass>644.84652</mass>
         <intensity>12.24</intensity>
         <ion_current>18.562482</ion_current>
         <width>1.183</width>
         <signal_noise_ratio>1.2991296</signal_noise_ratio>
         <quality>-1</quality>
      </peak>
      <peak>
         <mass>645.6575</mass>
         <intensity>20.406</intensity>
         <ion_current>24.172168</ion_current>
         <width>0.364</width>
         <signal_noise_ratio>2.1607201</signal_noise_ratio>
         <quality>-1</quality>
      </peak>
      <peak>
         <mass>646.066</mass>
         <intensity>8.157</intensity>
         <ion_current>12.370411</ion_current>
         <width>0.182</width>
         <signal_noise_ratio>0.86158736</signal_noise_ratio>
         <quality>-1</quality>
      </peak>
      <peak>
         <mass>647.158</mass>
         <intensity>12.24</intensity>
         <ion_current>18.562441</ion_current>
         <width>0.182</width>
         <signal_noise_ratio>1.2895564</signal_noise_ratio>
         <quality>-1</quality>
      </peak>
      <peak>
         <mass>647.83091</mass>
         <intensity>12.24</intensity>
         <ion_current>18.562441</ion_current>
         <width>0.727</width>
         <signal_noise_ratio>1.2895564</signal_noise_ratio>
         <quality>-1</quality>
      </peak>
      <peak>
         <mass>648.49167</mass>
         <intensity>8.157</intensity>
         <ion_current>13.607515</ion_current>
         <width>0.182</width>
         <signal_noise_ratio>0.85728055</signal_noise_ratio>
         <quality>-1</quality>
      </peak>
      <peak>
         <mass>652.05294</mass>
         <intensity>12.25</intensity>
         <ion_current>18.577606</ion_current>
         <width>1.183</width>
         <signal_noise_ratio>1.1635101</signal_noise_ratio>
         <quality>-1</quality>
      </peak>
      <peak>
         <mass>653.46179</mass>
         <intensity>28.583</intensity>
         <ion_current>43.256612</ion_current>
         <width>0.545</width>
         <signal_noise_ratio>2.6978782</signal_noise_ratio>
         <quality>-1</quality>
      </peak>
      <peak>
         <mass>654.0063</mass>
         <intensity>12.25</intensity>
         <ion_current>18.577606</ion_current>
         <width>0.546</width>
         <signal_noise_ratio>1.1635101</signal_noise_ratio>
         <quality>-1</quality>
      </peak>
      <peak>
         <mass>654.39987</mass>
         <intensity>49</intensity>
         <ion_current>58.844971</ion_current>
         <width>0.273</width>
         <signal_noise_ratio>4.6540405</signal_noise_ratio>
         <quality>-1</quality>
      </peak>
      <peak>
         <mass>654.7434</mass>
         <intensity>12.25</intensity>
         <ion_current>20.435461</ion_current>
         <width>0.273</width>
         <signal_noise_ratio>1.1635101</signal_noise_ratio>
         <quality>-1</quality>
      </peak>
      <peak>
         <mass>658.04288</mass>
         <intensity>32.666</intensity>
         <ion_current>51.693962</ion_current>
         <width>1.092</width>
         <signal_noise_ratio>3.2079538</signal_noise_ratio>
         <quality>1</quality>
      </peak>
      <peak>
         <mass>659.44427</mass>
         <intensity>20.416</intensity>
         <ion_current>31.136239</ion_current>
         <width>0.91</width>
         <signal_noise_ratio>2.0544331</signal_noise_ratio>
         <quality>-1</quality>
      </peak>
      <peak>
         <mass>660.099</mass>
         <intensity>20.416</intensity>
         <ion_current>26.166101</ion_current>
         <width>0.273</width>
         <signal_noise_ratio>2.0544331</signal_noise_ratio>
         <quality>-1</quality>
      </peak>
      <peak>
         <mass>660.83033</mass>
         <intensity>8.167</intensity>
         <ion_current>12.385576</ion_current>
         <width>0.273</width>
         <signal_noise_ratio>0.82183363</signal_noise_ratio>
         <quality>-1</quality>
      </peak>
      <peak>
         <mass>661.18675</mass>
         <intensity>12.25</intensity>
         <ion_current>19.539838</ion_current>
         <width>0.273</width>
         <signal_noise_ratio>1.2327001</signal_noise_ratio>
         <quality>-1</quality>
      </peak>
      <peak>
         <mass>662.9648</mass>
         <intensity>16.333</intensity>
         <ion_current>24.769636</ion_current>
         <width>0.182</width>
         <signal_noise_ratio>1.6435666</signal_noise_ratio>
         <quality>-1</quality>
      </peak>
      <peak>
         <mass>663.33789</mass>
         <intensity>12.25</intensity>
         <ion_current>19.477487</ion_current>
         <width>0.637</width>
         <signal_noise_ratio>1.2327001</signal_noise_ratio>
         <quality>1</quality>
      </peak>
      <peak>
         <mass>664.6018</mass>
         <intensity>8.167</intensity>
         <ion_current>12.385576</ion_current>
         <width>0.273</width>
         <signal_noise_ratio>0.82183363</signal_noise_ratio>
         <quality>-1</quality>
      </peak>
      <peak>
         <mass>666.86367</mass>
         <intensity>8.167</intensity>
         <ion_current>12.385576</ion_current>
         <width>0.182</width>
         <signal_noise_ratio>0.82183363</signal_noise_ratio>
         <quality>-1</quality>
      </peak>
      <peak>
         <mass>668.1215</mass>
         <intensity>8.167</intensity>
         <ion_current>12.385576</ion_current>
         <width>0.455</width>
         <signal_noise_ratio>0.82183363</signal_noise_ratio>
         <quality>-1</quality>
      </peak>
      <peak>
         <mass>668.6311</mass>
         <intensity>16.333</intensity>
         <ion_current>24.769636</ion_current>
         <width>0.728</width>
         <signal_noise_ratio>1.6435666</signal_noise_ratio>
         <quality>-1</quality>
      </peak>
      <peak>
         <mass>670.259</mass>
         <intensity>16.333</intensity>
         <ion_current>24.769636</ion_current>
         <width>0.182</width>
         <signal_noise_ratio>1.6435666</signal_noise_ratio>
         <quality>-1</quality>
      </peak>
      <peak>
         <mass>670.74433</mass>
         <intensity>12.25</intensity>
         <ion_current>20.435461</ion_current>
         <width>0.273</width>
         <signal_noise_ratio>1.2327001</signal_noise_ratio>
         <quality>1</quality>
      </peak>
      <peak>
         <mass>672.10075</mass>
         <intensity>12.25</intensity>
         <ion_current>18.577606</ion_current>
         <width>0.273</width>
         <signal_noise_ratio>1.2327001</signal_noise_ratio>
         <quality>-1</quality>
      </peak>
      <peak>
         <mass>674.19275</mass>
         <intensity>12.25</intensity>
         <ion_current>18.434838</ion_current>
         <width>0.637</width>
         <signal_noise_ratio>1.2327001</signal_noise_ratio>
         <quality>-1</quality>
      </peak>
      <peak>
         <mass>674.729</mass>
         <intensity>12.25</intensity>
         <ion_current>20.435461</ion_current>
         <width>0.637</width>
         <signal_noise_ratio>1.2327001</signal_noise_ratio>
         <quality>-1</quality>
      </peak>
      <peak>
         <mass>675.171</mass>
         <intensity>16.333</intensity>
         <ion_current>19.34581</ion_current>
         <width>0.181</width>
         <signal_noise_ratio>1.6435666</signal_noise_ratio>
         <quality>-1</quality>
      </peak>
      <peak>
         <mass>677.29774</mass>
         <intensity>32.666</intensity>
         <ion_current>47.767852</ion_current>
         <width>0.727</width>
         <signal_noise_ratio>3.2871333</signal_noise_ratio>
         <quality>1</quality>
      </peak>
      <peak>
         <mass>678.88643</mass>
         <intensity>12.25</intensity>
         <ion_current>19.065195</ion_current>
         <width>0.363</width>
         <signal_noise_ratio>1.2327001</signal_noise_ratio>
         <quality>-1</quality>
      </peak>
      <peak>
         <mass>679.32047</mass>
         <intensity>40.833</intensity>
         <ion_current>69.905483</ion_current>
         <width>0.455</width>
         <signal_noise_ratio>4.1089669</signal_noise_ratio>
         <quality>1</quality>
      </peak>
      <peak>
         <mass>681.0365</mass>
         <intensity>8.167</intensity>
         <ion_current>13.981781</ion_current>
         <width>0.455</width>
         <signal_noise_ratio>0.82183363</signal_noise_ratio>
         <quality>-1</quality>
      </peak>
      <peak>
         <mass>681.628</mass>
         <intensity>8.167</intensity>
         <ion_current>12.710649</ion_current>
         <width>0.182</width>
         <signal_noise_ratio>0.82183363</signal_noise_ratio>
         <quality>-1</quality>
      </peak>
      <peak>
         <mass>683.12508</mass>
         <intensity>12.25</intensity>
         <ion_current>20.971816</ion_current>
         <width>1</width>
         <signal_noise_ratio>1.2327001</signal_noise_ratio>
         <quality>-1</quality>
      </peak>
      <peak>
         <mass>684.538</mass>
         <intensity>8.167</intensity>
         <ion_current>12.710649</ion_current>
         <width>0.182</width>
         <signal_noise_ratio>0.82183363</signal_noise_ratio>
         <quality>-1</quality>
      </peak>
      <peak>
         <mass>685.812</mass>
         <intensity>16.333</intensity>
         <ion_current>25.468301</ion_current>
         <width>0.182</width>
         <signal_noise_ratio>1.6435666</signal_noise_ratio>
         <quality>-1</quality>
      </peak>
      <peak>
         <mass>687.23257</mass>
         <intensity>77.583</intensity>
         <ion_current>110.376</ion_current>
         <width>0.819</width>
         <signal_noise_ratio>7.8070673</signal_noise_ratio>
         <quality>-1</quality>
      </peak>
      <peak>
         <mass>687.74475</mass>
         <intensity>12.25</intensity>
         <ion_current>19.065195</ion_current>
         <width>0.273</width>
         <signal_noise_ratio>1.2327001</signal_noise_ratio>
         <quality>-1</quality>
      </peak>
      <peak>
         <mass>689.75333</mass>
         <intensity>8.167</intensity>
         <ion_current>13.981781</ion_current>
         <width>0.273</width>
         <signal_noise_ratio>0.82183363</signal_noise_ratio>
         <quality>-1</quality>
      </peak>
      <peak>
         <mass>690.2225</mass>
         <intensity>16.333</intensity>
         <ion_current>26.648637</ion_current>
         <width>0.364</width>
         <signal_noise_ratio>1.6435666</signal_noise_ratio>
         <quality>-1</quality>
      </peak>
      <peak>
         <mass>691.594</mass>
         <intensity>12.25</intensity>
         <ion_current>20.971816</ion_current>
         <width>0.273</width>
         <signal_noise_ratio>1.2327001</signal_noise_ratio>
         <quality>1</quality>
      </peak>
      <peak>
         <mass>692.0075</mass>
         <intensity>12.25</intensity>
         <ion_current>20.971816</ion_current>
         <width>0.545</width>
         <signal_noise_ratio>1.2327001</signal_noise_ratio>
         <quality>-1</quality>
      </peak>
      <peak>
         <mass>694.452</mass>
         <intensity>12.25</intensity>
         <ion_current>18.69812</ion_current>
         <width>0.182</width>
         <signal_noise_ratio>1.2327001</signal_noise_ratio>
         <quality>-1</quality>
      </peak>
      <peak>
         <mass>695.76767</mass>
         <intensity>16.333</intensity>
         <ion_current>27.961851</ion_current>
         <width>1</width>
         <signal_noise_ratio>1.6435666</signal_noise_ratio>
         <quality>-1</quality>
      </peak>
      <peak>
         <mass>698.11275</mass>
         <intensity>12.25</intensity>
         <ion_current>19.065229</ion_current>
         <width>0.273</width>
         <signal_noise_ratio>1.2327001</signal_noise_ratio>
         <quality>-1</quality>
      </peak>
      <peak>
         <mass>699.09653</mass>
         <intensity>16.333</intensity>
         <ion_current>17.981706</ion_current>
         <width>0.909</width>
         <signal_noise_ratio>1.6435666</signal_noise_ratio>
         <quality>-1</quality>
      </peak>
   </peak_list>
</pepex3>
