# Supplementary material for: NITPICK: peak identification for mass spectrometry data
Source: BMC Bioinformatics. 2008 Aug 28;9:355. doi: 10.1186/1471-2105-9-355 (PMC2655099; doi:10.1186/1471-2105-9-355)
Supplement: Additional file 4 — A zip-folder containing all pepex results on the simulated data. [file 1471-2105-9-355-S4.zip › pepex_simulation_results/thresh05/SNR5/preSNR5_2_pepex.xml]

<?xml version="1.0" encoding="iso-8859-1"?>
<pepex3>
   <version>3.0.0</version>
   <registered_to>Unregistered</registered_to>
   <parameters>
      <parameter_file>pepex_input.xml</parameter_file>
      <input_data_file>spectrum.data</input_data_file>
      <output_data_file>pepex_output.xml</output_data_file>
      <noise_model>mean_value</noise_model>
      <signal_noise_ratio>.5</signal_noise_ratio>
      <tuning_power>2</tuning_power>
      <tuning>2</tuning>
      <small_omega>1.0</small_omega>
      <big_omega>20</big_omega>
      <peak_finding_model>pepex3</peak_finding_model>
      <supporting_slopes>2</supporting_slopes>
      <peak_fitting_model>centroid</peak_fitting_model>
      <clustering_model>simple</clustering_model>
      <min_cluster_distance>0.8</min_cluster_distance>
      <max_cluster_distance>1.2</max_cluster_distance>
      <no_single_above_mass>1500.0</no_single_above_mass>
      <deisotoping_model>quadratic</deisotoping_model>
      <isotope_distrib_file>/usr/local/piums/kd_0_to_10</isotope_distrib_file>
      <overflow>30000</overflow>
   </parameters>
   <pepex3_status>
      <status>ok</status>
      <message></message>
      <supporting_slopes>2</supporting_slopes>
      <minimum_mass>500</minimum_mass>
      <maximum_mass>700</maximum_mass>
      <small_omega>1</small_omega>
      <big_omega>20</big_omega>
      <peak_masses_with_hydrogen>true</peak_masses_with_hydrogen>
      <date_created>21:58:18, 26 Jul, 2007</date_created>
   </pepex3_status>
   <peak_list>
      <peak>
         <mass>500.90975</mass>
         <intensity>8.302</intensity>
         <ion_current>12.706076</ion_current>
         <width>0.272</width>
         <signal_noise_ratio>0.92367601</signal_noise_ratio>
         <quality>-1</quality>
      </peak>
      <peak>
         <mass>502.34225</mass>
         <intensity>12.453</intensity>
         <ion_current>17.3264</ion_current>
         <width>0.182</width>
         <signal_noise_ratio>1.3642857</signal_noise_ratio>
         <quality>-1</quality>
      </peak>
      <peak>
         <mass>503.66833</mass>
         <intensity>12.453</intensity>
         <ion_current>17.150414</ion_current>
         <width>0.364</width>
         <signal_noise_ratio>1.342233</signal_noise_ratio>
         <quality>-1</quality>
      </peak>
      <peak>
         <mass>504.07025</mass>
         <intensity>12.453</intensity>
         <ion_current>17.3264</ion_current>
         <width>0.182</width>
         <signal_noise_ratio>1.3193069</signal_noise_ratio>
         <quality>-1</quality>
      </peak>
      <peak>
         <mass>504.61364</mass>
         <intensity>16.604</intensity>
         <ion_current>21.144225</ion_current>
         <width>0.636</width>
         <signal_noise_ratio>1.7590759</signal_noise_ratio>
         <quality>-1</quality>
      </peak>
      <peak>
         <mass>506.87225</mass>
         <intensity>12.453</intensity>
         <ion_current>19.059114</ion_current>
         <width>0.909</width>
         <signal_noise_ratio>1.2954545</signal_noise_ratio>
         <quality>-1</quality>
      </peak>
      <peak>
         <mass>508.458</mass>
         <intensity>8.302</intensity>
         <ion_current>12.706076</ion_current>
         <width>0.182</width>
         <signal_noise_ratio>0.84707904</signal_noise_ratio>
         <quality>-1</quality>
      </peak>
      <peak>
         <mass>510.22514</mass>
         <intensity>12.453</intensity>
         <ion_current>19.059114</ion_current>
         <width>0.454</width>
         <signal_noise_ratio>1.2177419</signal_noise_ratio>
         <quality>-1</quality>
      </peak>
      <peak>
         <mass>512.096</mass>
         <intensity>12.453</intensity>
         <ion_current>16.121356</ion_current>
         <width>0.182</width>
         <signal_noise_ratio>1.1465517</signal_noise_ratio>
         <quality>-1</quality>
      </peak>
      <peak>
         <mass>512.49412</mass>
         <intensity>12.453</intensity>
         <ion_current>19.059114</ion_current>
         <width>0.364</width>
         <signal_noise_ratio>1.1465517</signal_noise_ratio>
         <quality>-1</quality>
      </peak>
      <peak>
         <mass>512.88467</mass>
         <intensity>12.453</intensity>
         <ion_current>17.3264</ion_current>
         <width>0.637</width>
         <signal_noise_ratio>1.1465517</signal_noise_ratio>
         <quality>-1</quality>
      </peak>
      <peak>
         <mass>514.19937</mass>
         <intensity>12.453</intensity>
         <ion_current>17.907203</ion_current>
         <width>0.364</width>
         <signal_noise_ratio>1.1769663</signal_noise_ratio>
         <quality>-1</quality>
      </peak>
      <peak>
         <mass>515.70367</mass>
         <intensity>8.302</intensity>
         <ion_current>11.550934</ion_current>
         <width>0.182</width>
         <signal_noise_ratio>0.80797101</signal_noise_ratio>
         <quality>-1</quality>
      </peak>
      <peak>
         <mass>516.21933</mass>
         <intensity>8.302</intensity>
         <ion_current>11.550934</ion_current>
         <width>0.273</width>
         <signal_noise_ratio>0.80797101</signal_noise_ratio>
         <quality>-1</quality>
      </peak>
      <peak>
         <mass>517.4625</mass>
         <intensity>12.453</intensity>
         <ion_current>19.059114</ion_current>
         <width>0.818</width>
         <signal_noise_ratio>1.1833333</signal_noise_ratio>
         <quality>-1</quality>
      </peak>
      <peak>
         <mass>520.53225</mass>
         <intensity>12.453</intensity>
         <ion_current>17.151198</ion_current>
         <width>0.182</width>
         <signal_noise_ratio>1.1769663</signal_noise_ratio>
         <quality>-1</quality>
      </peak>
      <peak>
         <mass>520.9372</mass>
         <intensity>16.604</intensity>
         <ion_current>23.101867</ion_current>
         <width>0.273</width>
         <signal_noise_ratio>1.5692884</signal_noise_ratio>
         <quality>-1</quality>
      </peak>
      <peak>
         <mass>521.191</mass>
         <intensity>8.302</intensity>
         <ion_current>11.550934</ion_current>
         <width>0.181</width>
         <signal_noise_ratio>0.78464419</signal_noise_ratio>
         <quality>-1</quality>
      </peak>
      <peak>
         <mass>521.555</mass>
         <intensity>16.604</intensity>
         <ion_current>18.238545</ion_current>
         <width>0.182</width>
         <signal_noise_ratio>1.5692884</signal_noise_ratio>
         <quality>-1</quality>
      </peak>
      <peak>
         <mass>522.80625</mass>
         <intensity>12.453</intensity>
         <ion_current>17.3264</ion_current>
         <width>0.182</width>
         <signal_noise_ratio>1.233871</signal_noise_ratio>
         <quality>-1</quality>
      </peak>
      <peak>
         <mass>523.21475</mass>
         <intensity>8.302</intensity>
         <ion_current>11.550934</ion_current>
         <width>0.636</width>
         <signal_noise_ratio>0.82258065</signal_noise_ratio>
         <quality>-1</quality>
      </peak>
      <peak>
         <mass>524.61977</mass>
         <intensity>12.453</intensity>
         <ion_current>19.059114</ion_current>
         <width>1</width>
         <signal_noise_ratio>1.233871</signal_noise_ratio>
         <quality>-1</quality>
      </peak>
      <peak>
         <mass>526.428</mass>
         <intensity>12.453</intensity>
         <ion_current>17.55575</ion_current>
         <width>0.273</width>
         <signal_noise_ratio>1.206044</signal_noise_ratio>
         <quality>1</quality>
      </peak>
      <peak>
         <mass>527.415</mass>
         <intensity>12.453</intensity>
         <ion_current>14.96937</ion_current>
         <width>0.455</width>
         <signal_noise_ratio>1.1769663</signal_noise_ratio>
         <quality>1</quality>
      </peak>
      <peak>
         <mass>527.74</mass>
         <intensity>16.604</intensity>
         <ion_current>22.926645</ion_current>
         <width>0.182</width>
         <signal_noise_ratio>1.5692884</signal_noise_ratio>
         <quality>-1</quality>
      </peak>
      <peak>
         <mass>530.58175</mass>
         <intensity>12.453</intensity>
         <ion_current>17.815072</ion_current>
         <width>0.273</width>
         <signal_noise_ratio>1.206044</signal_noise_ratio>
         <quality>-1</quality>
      </peak>
      <peak>
         <mass>530.9412</mass>
         <intensity>8.302</intensity>
         <ion_current>11.876715</ion_current>
         <width>0.273</width>
         <signal_noise_ratio>0.80502225</signal_noise_ratio>
         <quality>-1</quality>
      </peak>
      <peak>
         <mass>533.36194</mass>
         <intensity>12.453</intensity>
         <ion_current>17.815072</ion_current>
         <width>1.001</width>
         <signal_noise_ratio>1.2065354</signal_noise_ratio>
         <quality>-1</quality>
      </peak>
      <peak>
         <mass>534.14644</mass>
         <intensity>12.453</intensity>
         <ion_current>17.815072</ion_current>
         <width>0.454</width>
         <signal_noise_ratio>1.2065354</signal_noise_ratio>
         <quality>1</quality>
      </peak>
      <peak>
         <mass>534.94017</mass>
         <intensity>12.453</intensity>
         <ion_current>17.815072</ion_current>
         <width>0.182</width>
         <signal_noise_ratio>1.168663</signal_noise_ratio>
         <quality>-1</quality>
      </peak>
      <peak>
         <mass>535.595</mass>
         <intensity>12.453</intensity>
         <ion_current>19.596659</ion_current>
         <width>0.636</width>
         <signal_noise_ratio>1.168663</signal_noise_ratio>
         <quality>-1</quality>
      </peak>
      <peak>
         <mass>537.04733</mass>
         <intensity>12.453</intensity>
         <ion_current>19.548975</ion_current>
         <width>0.455</width>
         <signal_noise_ratio>1.168663</signal_noise_ratio>
         <quality>1</quality>
      </peak>
      <peak>
         <mass>538.73363</mass>
         <intensity>12.453</intensity>
         <ion_current>18.232628</ion_current>
         <width>0.91</width>
         <signal_noise_ratio>1.1756121</signal_noise_ratio>
         <quality>-1</quality>
      </peak>
      <peak>
         <mass>539.30755</mass>
         <intensity>37.36</intensity>
         <ion_current>53.128433</ion_current>
         <width>0.272</width>
         <signal_noise_ratio>3.5269308</signal_noise_ratio>
         <quality>-1</quality>
      </peak>
      <peak>
         <mass>540.2728</mass>
         <intensity>53.964</intensity>
         <ion_current>63.620542</ion_current>
         <width>0.273</width>
         <signal_noise_ratio>4.7260064</signal_noise_ratio>
         <quality>1</quality>
      </peak>
      <peak>
         <mass>541.00762</mass>
         <intensity>12.453</intensity>
         <ion_current>17.815072</ion_current>
         <width>0.364</width>
         <signal_noise_ratio>1.1262524</signal_noise_ratio>
         <quality>-1</quality>
      </peak>
      <peak>
         <mass>542.7015</mass>
         <intensity>12.453</intensity>
         <ion_current>17.815072</ion_current>
         <width>0.273</width>
         <signal_noise_ratio>1.0905966</signal_noise_ratio>
         <quality>-1</quality>
      </peak>
      <peak>
         <mass>543.033</mass>
         <intensity>16.604</intensity>
         <ion_current>25.024657</ion_current>
         <width>0.182</width>
         <signal_noise_ratio>1.4040542</signal_noise_ratio>
         <quality>-1</quality>
      </peak>
      <peak>
         <mass>544.76475</mass>
         <intensity>12.453</intensity>
         <ion_current>17.815072</ion_current>
         <width>1</width>
         <signal_noise_ratio>1.0436294</signal_noise_ratio>
         <quality>-1</quality>
      </peak>
      <peak>
         <mass>545.488</mass>
         <intensity>12.453</intensity>
         <ion_current>19.596659</ion_current>
         <width>0.455</width>
         <signal_noise_ratio>1.0436294</signal_noise_ratio>
         <quality>-1</quality>
      </peak>
      <peak>
         <mass>546.08925</mass>
         <intensity>12.453</intensity>
         <ion_current>19.596659</ion_current>
         <width>0.182</width>
         <signal_noise_ratio>1.1182614</signal_noise_ratio>
         <quality>-1</quality>
      </peak>
      <peak>
         <mass>546.86175</mass>
         <intensity>12.453</intensity>
         <ion_current>19.596659</ion_current>
         <width>0.272</width>
         <signal_noise_ratio>1.1182614</signal_noise_ratio>
         <quality>-1</quality>
      </peak>
      <peak>
         <mass>548.58071</mass>
         <intensity>16.604</intensity>
         <ion_current>22.306908</ion_current>
         <width>0.181</width>
         <signal_noise_ratio>1.5370409</signal_noise_ratio>
         <quality>-1</quality>
      </peak>
      <peak>
         <mass>549.75</mass>
         <intensity>20.746</intensity>
         <ion_current>22.504384</ion_current>
         <width>0.182</width>
         <signal_noise_ratio>2.2063973</signal_noise_ratio>
         <quality>-1</quality>
      </peak>
      <peak>
         <mass>551.275</mass>
         <intensity>12.443</intensity>
         <ion_current>19.580923</ion_current>
         <width>0.637</width>
         <signal_noise_ratio>1.3224783</signal_noise_ratio>
         <quality>1</quality>
      </peak>
      <peak>
         <mass>552.842</mass>
         <intensity>12.443</intensity>
         <ion_current>19.514258</ion_current>
         <width>0.182</width>
         <signal_noise_ratio>1.3212065</signal_noise_ratio>
         <quality>-1</quality>
      </peak>
      <peak>
         <mass>553.248</mass>
         <intensity>16.594</intensity>
         <ion_current>22.293735</ion_current>
         <width>0.637</width>
         <signal_noise_ratio>1.7619627</signal_noise_ratio>
         <quality>-1</quality>
      </peak>
      <peak>
         <mass>555.168</mass>
         <intensity>8.292</intensity>
         <ion_current>12.80501</ion_current>
         <width>0.455</width>
         <signal_noise_ratio>0.88055869</signal_noise_ratio>
         <quality>-1</quality>
      </peak>
      <peak>
         <mass>555.81367</mass>
         <intensity>8.292</intensity>
         <ion_current>11.862409</ion_current>
         <width>0.182</width>
         <signal_noise_ratio>0.88067017</signal_noise_ratio>
         <quality>-1</quality>
      </peak>
      <peak>
         <mass>557.32382</mass>
         <intensity>12.443</intensity>
         <ion_current>19.580923</ion_current>
         <width>0.909</width>
         <signal_noise_ratio>1.3216514</signal_noise_ratio>
         <quality>-1</quality>
      </peak>
      <peak>
         <mass>559.482</mass>
         <intensity>16.594</intensity>
         <ion_current>22.293735</ion_current>
         <width>0.182</width>
         <signal_noise_ratio>1.7631308</signal_noise_ratio>
         <quality>-1</quality>
      </peak>
      <peak>
         <mass>559.90567</mass>
         <intensity>12.443</intensity>
         <ion_current>17.800766</ion_current>
         <width>0.364</width>
         <signal_noise_ratio>1.3230649</signal_noise_ratio>
         <quality>-1</quality>
      </peak>
      <peak>
         <mass>561.60333</mass>
         <intensity>8.292</intensity>
         <ion_current>11.862409</ion_current>
         <width>0.273</width>
         <signal_noise_ratio>0.88274451</signal_noise_ratio>
         <quality>-1</quality>
      </peak>
      <peak>
         <mass>562.79644</mass>
         <intensity>12.443</intensity>
         <ion_current>19.580923</ion_current>
         <width>1.001</width>
         <signal_noise_ratio>1.3246491</signal_noise_ratio>
         <quality>-1</quality>
      </peak>
      <peak>
         <mass>564.50106</mass>
         <intensity>12.443</intensity>
         <ion_current>19.580923</ion_current>
         <width>0.728</width>
         <signal_noise_ratio>1.332277</signal_noise_ratio>
         <quality>-1</quality>
      </peak>
      <peak>
         <mass>565.2315</mass>
         <intensity>45.652</intensity>
         <ion_current>65.495835</ion_current>
         <width>0.454</width>
         <signal_noise_ratio>4.8879778</signal_noise_ratio>
         <quality>-1</quality>
      </peak>
      <peak>
         <mass>566.28159</mass>
         <intensity>49.803</intensity>
         <ion_current>48.339908</ion_current>
         <width>0.273</width>
         <signal_noise_ratio>5.3488348</signal_noise_ratio>
         <quality>1</quality>
      </peak>
      <peak>
         <mass>568.031</mass>
         <intensity>8.292</intensity>
         <ion_current>13.048703</ion_current>
         <width>0.182</width>
         <signal_noise_ratio>0.89197858</signal_noise_ratio>
         <quality>-1</quality>
      </peak>
      <peak>
         <mass>568.2767</mass>
         <intensity>20.746</intensity>
         <ion_current>25.359062</ion_current>
         <width>0.364</width>
         <signal_noise_ratio>2.2316676</signal_noise_ratio>
         <quality>1</quality>
      </peak>
      <peak>
         <mass>568.73625</mass>
         <intensity>12.443</intensity>
         <ion_current>17.800789</ion_current>
         <width>0.181</width>
         <signal_noise_ratio>1.3434917</signal_noise_ratio>
         <quality>-1</quality>
      </peak>
      <peak>
         <mass>569.56045</mass>
         <intensity>16.594</intensity>
         <ion_current>18.19334</ion_current>
         <width>0.637</width>
         <signal_noise_ratio>1.7916822</signal_noise_ratio>
         <quality>1</quality>
      </peak>
      <peak>
         <mass>570.04717</mass>
         <intensity>12.443</intensity>
         <ion_current>16.837561</ion_current>
         <width>0.182</width>
         <signal_noise_ratio>1.345996</signal_noise_ratio>
         <quality>-1</quality>
      </peak>
      <peak>
         <mass>571.627</mass>
         <intensity>8.292</intensity>
         <ion_current>11.862409</ion_current>
         <width>0.819</width>
         <signal_noise_ratio>0.89864522</signal_noise_ratio>
         <quality>-1</quality>
      </peak>
      <peak>
         <mass>572.33186</mass>
         <intensity>8.292</intensity>
         <ion_current>13.048703</ion_current>
         <width>0.454</width>
         <signal_noise_ratio>0.89864522</signal_noise_ratio>
         <quality>-1</quality>
      </peak>
      <peak>
         <mass>573.5335</mass>
         <intensity>8.292</intensity>
         <ion_current>11.862409</ion_current>
         <width>0.273</width>
         <signal_noise_ratio>0.90160439</signal_noise_ratio>
         <quality>-1</quality>
      </peak>
      <peak>
         <mass>576.26187</mass>
         <intensity>12.443</intensity>
         <ion_current>20.136704</ion_current>
         <width>0.545</width>
         <signal_noise_ratio>1.3575687</signal_noise_ratio>
         <quality>-1</quality>
      </peak>
      <peak>
         <mass>576.723</mass>
         <intensity>16.594</intensity>
         <ion_current>26.359092</ion_current>
         <width>0.364</width>
         <signal_noise_ratio>1.8104553</signal_noise_ratio>
         <quality>-1</quality>
      </peak>
      <peak>
         <mass>578.09567</mass>
         <intensity>8.292</intensity>
         <ion_current>12.199106</ion_current>
         <width>0.182</width>
         <signal_noise_ratio>0.90793376</signal_noise_ratio>
         <quality>-1</quality>
      </peak>
      <peak>
         <mass>579.4728</mass>
         <intensity>12.443</intensity>
         <ion_current>20.136704</ion_current>
         <width>0.637</width>
         <signal_noise_ratio>1.3624481</signal_noise_ratio>
         <quality>-1</quality>
      </peak>
      <peak>
         <mass>581.07113</mass>
         <intensity>8.292</intensity>
         <ion_current>12.199106</ion_current>
         <width>0.637</width>
         <signal_noise_ratio>0.91622081</signal_noise_ratio>
         <quality>-1</quality>
      </peak>
      <peak>
         <mass>581.492</mass>
         <intensity>12.443</intensity>
         <ion_current>16.608728</ion_current>
         <width>0.182</width>
         <signal_noise_ratio>1.3748837</signal_noise_ratio>
         <quality>-1</quality>
      </peak>
      <peak>
         <mass>581.855</mass>
         <intensity>12.443</intensity>
         <ion_current>18.306015</ion_current>
         <width>0.182</width>
         <signal_noise_ratio>1.3786957</signal_noise_ratio>
         <quality>-1</quality>
      </peak>
      <peak>
         <mass>582.3945</mass>
         <intensity>16.594</intensity>
         <ion_current>18.544206</ion_current>
         <width>0.819</width>
         <signal_noise_ratio>1.8386302</signal_noise_ratio>
         <quality>-1</quality>
      </peak>
      <peak>
         <mass>584.584</mass>
         <intensity>8.292</intensity>
         <ion_current>12.199106</ion_current>
         <width>0.182</width>
         <signal_noise_ratio>0.92144133</signal_noise_ratio>
         <quality>-1</quality>
      </peak>
      <peak>
         <mass>584.8115</mass>
         <intensity>12.443</intensity>
         <ion_current>20.129462</ion_current>
         <width>0.273</width>
         <signal_noise_ratio>1.3827176</signal_noise_ratio>
         <quality>-1</quality>
      </peak>
      <peak>
         <mass>585.06175</mass>
         <intensity>12.443</intensity>
         <ion_current>18.306015</ion_current>
         <width>0.273</width>
         <signal_noise_ratio>1.3827176</signal_noise_ratio>
         <quality>-1</quality>
      </peak>
      <peak>
         <mass>586.585</mass>
         <intensity>8.292</intensity>
         <ion_current>12.199106</ion_current>
         <width>0.182</width>
         <signal_noise_ratio>0.9248935</signal_noise_ratio>
         <quality>-1</quality>
      </peak>
      <peak>
         <mass>588.0036</mass>
         <intensity>12.443</intensity>
         <ion_current>18.306015</ion_current>
         <width>0.364</width>
         <signal_noise_ratio>1.3931322</signal_noise_ratio>
         <quality>-1</quality>
      </peak>
      <peak>
         <mass>588.79808</mass>
         <intensity>12.443</intensity>
         <ion_current>18.306015</ion_current>
         <width>0.818</width>
         <signal_noise_ratio>1.3931322</signal_noise_ratio>
         <quality>-1</quality>
      </peak>
      <peak>
         <mass>589.495</mass>
         <intensity>8.292</intensity>
         <ion_current>12.199106</ion_current>
         <width>0.182</width>
         <signal_noise_ratio>0.93005824</signal_noise_ratio>
         <quality>-1</quality>
      </peak>
      <peak>
         <mass>590.7049</mass>
         <intensity>12.443</intensity>
         <ion_current>18.306015</ion_current>
         <width>0.727</width>
         <signal_noise_ratio>1.3987967</signal_noise_ratio>
         <quality>-1</quality>
      </peak>
      <peak>
         <mass>592.0485</mass>
         <intensity>12.443</intensity>
         <ion_current>20.136704</ion_current>
         <width>1.182</width>
         <signal_noise_ratio>1.4026755</signal_noise_ratio>
         <quality>-1</quality>
      </peak>
      <peak>
         <mass>595.65725</mass>
         <intensity>12.443</intensity>
         <ion_current>20.136704</ion_current>
         <width>0.182</width>
         <signal_noise_ratio>1.4237792</signal_noise_ratio>
         <quality>-1</quality>
      </peak>
      <peak>
         <mass>597.0986</mass>
         <intensity>12.443</intensity>
         <ion_current>18.306042</ion_current>
         <width>0.364</width>
         <signal_noise_ratio>1.4237792</signal_noise_ratio>
         <quality>-1</quality>
      </peak>
      <peak>
         <mass>598.13583</mass>
         <intensity>16.594</intensity>
         <ion_current>18.223031</ion_current>
         <width>0.181</width>
         <signal_noise_ratio>1.9063405</signal_noise_ratio>
         <quality>-1</quality>
      </peak>
      <peak>
         <mass>598.46</mass>
         <intensity>16.594</intensity>
         <ion_current>26.854332</ion_current>
         <width>0.273</width>
         <signal_noise_ratio>1.9063405</signal_noise_ratio>
         <quality>1</quality>
      </peak>
      <peak>
         <mass>599.71233</mass>
         <intensity>8.292</intensity>
         <ion_current>12.199106</ion_current>
         <width>0.273</width>
         <signal_noise_ratio>0.95150663</signal_noise_ratio>
         <quality>-1</quality>
      </peak>
      <peak>
         <mass>600.32407</mass>
         <intensity>49.803</intensity>
         <ion_current>71.010978</ion_current>
         <width>0.182</width>
         <signal_noise_ratio>5.701761</signal_noise_ratio>
         <quality>-1</quality>
      </peak>
      <peak>
         <mass>600.93983</mass>
         <intensity>12.443</intensity>
         <ion_current>20.129467</ion_current>
         <width>0.364</width>
         <signal_noise_ratio>1.4213178</signal_noise_ratio>
         <quality>1</quality>
      </peak>
      <peak>
         <mass>602.5556</mass>
         <intensity>12.443</intensity>
         <ion_current>20.136704</ion_current>
         <width>0.273</width>
         <signal_noise_ratio>1.4157413</signal_noise_ratio>
         <quality>1</quality>
      </peak>
      <peak>
         <mass>603.16075</mass>
         <intensity>12.443</intensity>
         <ion_current>16.617824</ion_current>
         <width>0.455</width>
         <signal_noise_ratio>1.4098067</signal_noise_ratio>
         <quality>-1</quality>
      </peak>
      <peak>
         <mass>604.593</mass>
         <intensity>12.443</intensity>
         <ion_current>19.331078</ion_current>
         <width>0.819</width>
         <signal_noise_ratio>1.403665</signal_noise_ratio>
         <quality>-1</quality>
      </peak>
      <peak>
         <mass>605.2118</mass>
         <intensity>16.594</intensity>
         <ion_current>24.412956</ion_current>
         <width>0.182</width>
         <signal_noise_ratio>1.8635517</signal_noise_ratio>
         <quality>-1</quality>
      </peak>
      <peak>
         <mass>605.9115</mass>
         <intensity>12.443</intensity>
         <ion_current>18.306015</ion_current>
         <width>0.273</width>
         <signal_noise_ratio>1.3920823</signal_noise_ratio>
         <quality>-1</quality>
      </peak>
      <peak>
         <mass>606.139</mass>
         <intensity>20.746</intensity>
         <ion_current>22.266457</ion_current>
         <width>0.182</width>
         <signal_noise_ratio>2.3209949</signal_noise_ratio>
         <quality>-1</quality>
      </peak>
      <peak>
         <mass>607.41912</mass>
         <intensity>74.71</intensity>
         <ion_current>109.6663</ion_current>
         <width>0.363</width>
         <signal_noise_ratio>8.3264851</signal_noise_ratio>
         <quality>1</quality>
      </peak>
      <peak>
         <mass>608.153</mass>
         <intensity>20.746</intensity>
         <ion_current>31.091416</ion_current>
         <width>0.91</width>
         <signal_noise_ratio>2.303662</signal_noise_ratio>
         <quality>1</quality>
      </peak>
      <peak>
         <mass>608.85283</mass>
         <intensity>12.443</intensity>
         <ion_current>17.964111</ion_current>
         <width>0.364</width>
         <signal_noise_ratio>1.3816864</signal_noise_ratio>
         <quality>-1</quality>
      </peak>
      <peak>
         <mass>609.777</mass>
         <intensity>12.443</intensity>
         <ion_current>15.027772</ion_current>
         <width>0.182</width>
         <signal_noise_ratio>1.3816864</signal_noise_ratio>
         <quality>-1</quality>
      </peak>
      <peak>
         <mass>610.26509</mass>
         <intensity>24.897</intensity>
         <ion_current>36.628213</ion_current>
         <width>0.364</width>
         <signal_noise_ratio>2.7591358</signal_noise_ratio>
         <quality>-1</quality>
      </peak>
      <peak>
         <mass>613.324</mass>
         <intensity>12.443</intensity>
         <ion_current>17.87627</ion_current>
         <width>0.182</width>
         <signal_noise_ratio>1.3750624</signal_noise_ratio>
         <quality>-1</quality>
      </peak>
      <peak>
         <mass>614.2235</mass>
         <intensity>49.803</intensity>
         <ion_current>71.43766</ion_current>
         <width>1.183</width>
         <signal_noise_ratio>5.5036753</signal_noise_ratio>
         <quality>-1</quality>
      </peak>
      <peak>
         <mass>616.03025</mass>
         <intensity>12.443</intensity>
         <ion_current>20.136704</ion_current>
         <width>0.182</width>
         <signal_noise_ratio>1.3691168</signal_noise_ratio>
         <quality>-1</quality>
      </peak>
      <peak>
         <mass>617.69</mass>
         <intensity>12.443</intensity>
         <ion_current>20.136704</ion_current>
         <width>0.182</width>
         <signal_noise_ratio>1.3637129</signal_noise_ratio>
         <quality>-1</quality>
      </peak>
      <peak>
         <mass>617.8538</mass>
         <intensity>16.594</intensity>
         <ion_current>22.724126</ion_current>
         <width>0.182</width>
         <signal_noise_ratio>1.8186493</signal_noise_ratio>
         <quality>-1</quality>
      </peak>
      <peak>
         <mass>620.6</mass>
         <intensity>8.292</intensity>
         <ion_current>12.199106</ion_current>
         <width>0.364</width>
         <signal_noise_ratio>0.90516125</signal_noise_ratio>
         <quality>-1</quality>
      </peak>
      <peak>
         <mass>622.27492</mass>
         <intensity>24.897</intensity>
         <ion_current>36.379589</ion_current>
         <width>0.273</width>
         <signal_noise_ratio>2.7096312</signal_noise_ratio>
         <quality>-1</quality>
      </peak>
      <peak>
         <mass>623.303</mass>
         <intensity>20.746</intensity>
         <ion_current>20.979671</ion_current>
         <width>0.182</width>
         <signal_noise_ratio>2.256046</signal_noise_ratio>
         <quality>-1</quality>
      </peak>
      <peak>
         <mass>624.53375</mass>
         <intensity>12.443</intensity>
         <ion_current>18.306015</ion_current>
         <width>0.273</width>
         <signal_noise_ratio>1.352069</signal_noise_ratio>
         <quality>-1</quality>
      </peak>
      <peak>
         <mass>626.00529</mass>
         <intensity>16.594</intensity>
         <ion_current>27.682126</ion_current>
         <width>1.182</width>
         <signal_noise_ratio>1.7997569</signal_noise_ratio>
         <quality>-1</quality>
      </peak>
      <peak>
         <mass>627.49025</mass>
         <intensity>12.443</intensity>
         <ion_current>18.29932</ion_current>
         <width>0.181</width>
         <signal_noise_ratio>1.3446004</signal_noise_ratio>
         <quality>-1</quality>
      </peak>
      <peak>
         <mass>628.513</mass>
         <intensity>20.746</intensity>
         <ion_current>28.690577</ion_current>
         <width>0.728</width>
         <signal_noise_ratio>2.2377156</signal_noise_ratio>
         <quality>-1</quality>
      </peak>
      <peak>
         <mass>630.787</mass>
         <intensity>8.292</intensity>
         <ion_current>12.575144</ion_current>
         <width>0.182</width>
         <signal_noise_ratio>0.88957456</signal_noise_ratio>
         <quality>-1</quality>
      </peak>
      <peak>
         <mass>631.22731</mass>
         <intensity>20.746</intensity>
         <ion_current>34.608496</ion_current>
         <width>0.636</width>
         <signal_noise_ratio>2.2256529</signal_noise_ratio>
         <quality>1</quality>
      </peak>
      <peak>
         <mass>634.0155</mass>
         <intensity>8.292</intensity>
         <ion_current>12.575144</ion_current>
         <width>0.364</width>
         <signal_noise_ratio>0.88479409</signal_noise_ratio>
         <quality>-1</quality>
      </peak>
      <peak>
         <mass>635.516</mass>
         <intensity>12.443</intensity>
         <ion_current>18.870299</ion_current>
         <width>0.182</width>
         <signal_noise_ratio>1.3255424</signal_noise_ratio>
         <quality>-1</quality>
      </peak>
      <peak>
         <mass>635.698</mass>
         <intensity>8.292</intensity>
         <ion_current>13.832722</ion_current>
         <width>0.273</width>
         <signal_noise_ratio>0.88281613</signal_noise_ratio>
         <quality>-1</quality>
      </peak>
      <peak>
         <mass>638.63833</mass>
         <intensity>8.292</intensity>
         <ion_current>12.575144</ion_current>
         <width>0.181</width>
         <signal_noise_ratio>0.88201742</signal_noise_ratio>
         <quality>-1</quality>
      </peak>
      <peak>
         <mass>639.2905</mass>
         <intensity>12.443</intensity>
         <ion_current>20.757424</ion_current>
         <width>0.637</width>
         <signal_noise_ratio>1.3229428</signal_noise_ratio>
         <quality>-1</quality>
      </peak>
      <peak>
         <mass>639.91233</mass>
         <intensity>8.292</intensity>
         <ion_current>12.575144</ion_current>
         <width>0.273</width>
         <signal_noise_ratio>0.88160745</signal_noise_ratio>
         <quality>-1</quality>
      </peak>
      <peak>
         <mass>640.5273</mass>
         <intensity>12.443</intensity>
         <ion_current>18.870299</ion_current>
         <width>0.636</width>
         <signal_noise_ratio>1.3229428</signal_noise_ratio>
         <quality>1</quality>
      </peak>
      <peak>
         <mass>641.064</mass>
         <intensity>12.443</intensity>
         <ion_current>20.757424</ion_current>
         <width>0.182</width>
         <signal_noise_ratio>1.3229428</signal_noise_ratio>
         <quality>-1</quality>
      </peak>
      <peak>
         <mass>643.26217</mass>
         <intensity>12.443</intensity>
         <ion_current>18.870299</ion_current>
         <width>0.182</width>
         <signal_noise_ratio>1.3197083</signal_noise_ratio>
         <quality>-1</quality>
      </peak>
      <peak>
         <mass>643.67167</mass>
         <intensity>8.292</intensity>
         <ion_current>12.575144</ion_current>
         <width>0.182</width>
         <signal_noise_ratio>0.87804434</signal_noise_ratio>
         <quality>-1</quality>
      </peak>
      <peak>
         <mass>645.00533</mass>
         <intensity>12.443</intensity>
         <ion_current>18.870299</ion_current>
         <width>0.455</width>
         <signal_noise_ratio>1.3171613</signal_noise_ratio>
         <quality>-1</quality>
      </peak>
      <peak>
         <mass>646.3975</mass>
         <intensity>24.897</intensity>
         <ion_current>37.564417</ion_current>
         <width>0.637</width>
         <signal_noise_ratio>2.634618</signal_noise_ratio>
         <quality>-1</quality>
      </peak>
      <peak>
         <mass>647.067</mass>
         <intensity>12.443</intensity>
         <ion_current>20.757424</ion_current>
         <width>0.182</width>
         <signal_noise_ratio>1.316727</signal_noise_ratio>
         <quality>-1</quality>
      </peak>
      <peak>
         <mass>647.45526</mass>
         <intensity>24.897</intensity>
         <ion_current>25.989792</ion_current>
         <width>0.636</width>
         <signal_noise_ratio>2.634618</signal_noise_ratio>
         <quality>1</quality>
      </peak>
      <peak>
         <mass>649.22725</mass>
         <intensity>12.443</intensity>
         <ion_current>19.961474</ion_current>
         <width>0.273</width>
         <signal_noise_ratio>1.3160392</signal_noise_ratio>
         <quality>1</quality>
      </peak>
      <peak>
         <mass>650.9143</mass>
         <intensity>12.453</intensity>
         <ion_current>20.774106</ion_current>
         <width>0.364</width>
         <signal_noise_ratio>1.0171085</signal_noise_ratio>
         <quality>-1</quality>
      </peak>
      <peak>
         <mass>653.5968</mass>
         <intensity>12.453</intensity>
         <ion_current>18.440482</ion_current>
         <width>0.637</width>
         <signal_noise_ratio>0.9942301</signal_noise_ratio>
         <quality>-1</quality>
      </peak>
      <peak>
         <mass>654.35437</mass>
         <intensity>20.756</intensity>
         <ion_current>31.477334</ion_current>
         <width>0.182</width>
         <signal_noise_ratio>1.65713</signal_noise_ratio>
         <quality>-1</quality>
      </peak>
      <peak>
         <mass>654.616</mass>
         <intensity>16.604</intensity>
         <ion_current>21.149165</ion_current>
         <width>0.364</width>
         <signal_noise_ratio>1.3256401</signal_noise_ratio>
         <quality>-1</quality>
      </peak>
      <peak>
         <mass>655.33</mass>
         <intensity>24.907</intensity>
         <ion_current>26.284867</ion_current>
         <width>0.182</width>
         <signal_noise_ratio>2.0690662</signal_noise_ratio>
         <quality>-1</quality>
      </peak>
      <peak>
         <mass>656.8892</mass>
         <intensity>12.453</intensity>
         <ion_current>20.72057</ion_current>
         <width>0.181</width>
         <signal_noise_ratio>1.0466142</signal_noise_ratio>
         <quality>-1</quality>
      </peak>
      <peak>
         <mass>657.26438</mass>
         <intensity>16.604</intensity>
         <ion_current>24.820543</ion_current>
         <width>0.455</width>
         <signal_noise_ratio>1.3954856</signal_noise_ratio>
         <quality>-1</quality>
      </peak>
      <peak>
         <mass>658.49244</mass>
         <intensity>12.453</intensity>
         <ion_current>18.885464</ion_current>
         <width>1.182</width>
         <signal_noise_ratio>1.3292633</signal_noise_ratio>
         <quality>-1</quality>
      </peak>
      <peak>
         <mass>659.14025</mass>
         <intensity>12.453</intensity>
         <ion_current>20.774106</ion_current>
         <width>0.182</width>
         <signal_noise_ratio>1.3292633</signal_noise_ratio>
         <quality>-1</quality>
      </peak>
      <peak>
         <mass>660.891</mass>
         <intensity>12.453</intensity>
         <ion_current>18.885464</ion_current>
         <width>0.182</width>
         <signal_noise_ratio>1.3292633</signal_noise_ratio>
         <quality>-1</quality>
      </peak>
      <peak>
         <mass>661.346</mass>
         <intensity>16.604</intensity>
         <ion_current>26.275834</ion_current>
         <width>0.182</width>
         <signal_noise_ratio>1.7723511</signal_noise_ratio>
         <quality>-1</quality>
      </peak>
      <peak>
         <mass>662.09882</mass>
         <intensity>20.756</intensity>
         <ion_current>31.47729</ion_current>
         <width>0.728</width>
         <signal_noise_ratio>2.2155456</signal_noise_ratio>
         <quality>-1</quality>
      </peak>
      <peak>
         <mass>663.68825</mass>
         <intensity>12.453</intensity>
         <ion_current>18.885464</ion_current>
         <width>0.182</width>
         <signal_noise_ratio>1.3292633</signal_noise_ratio>
         <quality>-1</quality>
      </peak>
      <peak>
         <mass>664.9112</mass>
         <intensity>8.302</intensity>
         <ion_current>12.590309</ion_current>
         <width>0.273</width>
         <signal_noise_ratio>0.88617555</signal_noise_ratio>
         <quality>-1</quality>
      </peak>
      <peak>
         <mass>666.166</mass>
         <intensity>8.302</intensity>
         <ion_current>12.590309</ion_current>
         <width>0.182</width>
         <signal_noise_ratio>0.88617555</signal_noise_ratio>
         <quality>-1</quality>
      </peak>
      <peak>
         <mass>666.46933</mass>
         <intensity>12.453</intensity>
         <ion_current>18.885464</ion_current>
         <width>0.455</width>
         <signal_noise_ratio>1.3292633</signal_noise_ratio>
         <quality>1</quality>
      </peak>
      <peak>
         <mass>668.076</mass>
         <intensity>8.302</intensity>
         <ion_current>12.590309</ion_current>
         <width>0.182</width>
         <signal_noise_ratio>0.88617555</signal_noise_ratio>
         <quality>-1</quality>
      </peak>
      <peak>
         <mass>668.6493</mass>
         <intensity>12.453</intensity>
         <ion_current>20.774106</ion_current>
         <width>0.637</width>
         <signal_noise_ratio>1.3292633</signal_noise_ratio>
         <quality>-1</quality>
      </peak>
      <peak>
         <mass>670.35</mass>
         <intensity>8.302</intensity>
         <ion_current>12.590309</ion_current>
         <width>0.182</width>
         <signal_noise_ratio>0.88617555</signal_noise_ratio>
         <quality>-1</quality>
      </peak>
      <peak>
         <mass>671.078</mass>
         <intensity>12.453</intensity>
         <ion_current>18.885464</ion_current>
         <width>0.182</width>
         <signal_noise_ratio>1.3292633</signal_noise_ratio>
         <quality>-1</quality>
      </peak>
      <peak>
         <mass>671.7688</mass>
         <intensity>8.302</intensity>
         <ion_current>12.590309</ion_current>
         <width>0.636</width>
         <signal_noise_ratio>0.88617555</signal_noise_ratio>
         <quality>-1</quality>
      </peak>
      <peak>
         <mass>673.60883</mass>
         <intensity>12.453</intensity>
         <ion_current>20.774106</ion_current>
         <width>0.364</width>
         <signal_noise_ratio>1.3292633</signal_noise_ratio>
         <quality>-1</quality>
      </peak>
      <peak>
         <mass>674.261</mass>
         <intensity>8.302</intensity>
         <ion_current>12.590309</ion_current>
         <width>0.182</width>
         <signal_noise_ratio>0.88617555</signal_noise_ratio>
         <quality>-1</quality>
      </peak>
      <peak>
         <mass>674.92833</mass>
         <intensity>8.302</intensity>
         <ion_current>12.590309</ion_current>
         <width>0.273</width>
         <signal_noise_ratio>0.88617555</signal_noise_ratio>
         <quality>-1</quality>
      </peak>
      <peak>
         <mass>676.5987</mass>
         <intensity>24.907</intensity>
         <ion_current>37.099271</ion_current>
         <width>0.273</width>
         <signal_noise_ratio>2.6586334</signal_noise_ratio>
         <quality>1</quality>
      </peak>
      <peak>
         <mass>677.262</mass>
         <intensity>49.813</intensity>
         <ion_current>78.222838</ion_current>
         <width>0.182</width>
         <signal_noise_ratio>5.31716</signal_noise_ratio>
         <quality>-1</quality>
      </peak>
      <peak>
         <mass>677.91417</mass>
         <intensity>12.453</intensity>
         <ion_current>19.381132</ion_current>
         <width>0.364</width>
         <signal_noise_ratio>1.3292633</signal_noise_ratio>
         <quality>-1</quality>
      </peak>
      <peak>
         <mass>679.2695</mass>
         <intensity>16.604</intensity>
         <ion_current>17.68131</ion_current>
         <width>0.546</width>
         <signal_noise_ratio>1.7723511</signal_noise_ratio>
         <quality>-1</quality>
      </peak>
      <peak>
         <mass>679.627</mass>
         <intensity>16.604</intensity>
         <ion_current>25.84151</ion_current>
         <width>0.182</width>
         <signal_noise_ratio>1.7723511</signal_noise_ratio>
         <quality>-1</quality>
      </peak>
      <peak>
         <mass>680.8095</mass>
         <intensity>16.604</intensity>
         <ion_current>25.84151</ion_current>
         <width>1</width>
         <signal_noise_ratio>1.7723511</signal_noise_ratio>
         <quality>-1</quality>
      </peak>
      <peak>
         <mass>681.4915</mass>
         <intensity>12.453</intensity>
         <ion_current>21.319349</ion_current>
         <width>0.273</width>
         <signal_noise_ratio>1.3292633</signal_noise_ratio>
         <quality>-1</quality>
      </peak>
      <peak>
         <mass>682.06783</mass>
         <intensity>12.453</intensity>
         <ion_current>19.381132</ion_current>
         <width>0.364</width>
         <signal_noise_ratio>1.3292633</signal_noise_ratio>
         <quality>-1</quality>
      </peak>
      <peak>
         <mass>682.7645</mass>
         <intensity>12.453</intensity>
         <ion_current>21.093671</ion_current>
         <width>0.273</width>
         <signal_noise_ratio>1.3292633</signal_noise_ratio>
         <quality>-1</quality>
      </peak>
      <peak>
         <mass>684.85245</mass>
         <intensity>12.453</intensity>
         <ion_current>19.161036</ion_current>
         <width>0.818</width>
         <signal_noise_ratio>1.3292633</signal_noise_ratio>
         <quality>1</quality>
      </peak>
      <peak>
         <mass>685.357</mass>
         <intensity>8.302</intensity>
         <ion_current>14.212899</ion_current>
         <width>0.182</width>
         <signal_noise_ratio>0.88617555</signal_noise_ratio>
         <quality>-1</quality>
      </peak>
      <peak>
         <mass>688.12414</mass>
         <intensity>16.604</intensity>
         <ion_current>25.84151</ion_current>
         <width>0.272</width>
         <signal_noise_ratio>1.7723511</signal_noise_ratio>
         <quality>1</quality>
      </peak>
      <peak>
         <mass>688.696</mass>
         <intensity>12.453</intensity>
         <ion_current>18.673794</ion_current>
         <width>0.364</width>
         <signal_noise_ratio>1.3292633</signal_noise_ratio>
         <quality>-1</quality>
      </peak>
      <peak>
         <mass>689.28013</mass>
         <intensity>37.36</intensity>
         <ion_current>53.410433</ion_current>
         <width>0.455</width>
         <signal_noise_ratio>3.9878967</signal_noise_ratio>
         <quality>1</quality>
      </peak>
      <peak>
         <mass>691.62233</mass>
         <intensity>12.453</intensity>
         <ion_current>18.387626</ion_current>
         <width>0.727</width>
         <signal_noise_ratio>1.3292633</signal_noise_ratio>
         <quality>-1</quality>
      </peak>
      <peak>
         <mass>691.9505</mass>
         <intensity>8.302</intensity>
         <ion_current>14.212899</ion_current>
         <width>0.182</width>
         <signal_noise_ratio>0.88617555</signal_noise_ratio>
         <quality>-1</quality>
      </peak>
      <peak>
         <mass>692.178</mass>
         <intensity>12.453</intensity>
         <ion_current>21.319349</ion_current>
         <width>0.182</width>
         <signal_noise_ratio>1.3292633</signal_noise_ratio>
         <quality>-1</quality>
      </peak>
      <peak>
         <mass>695.05867</mass>
         <intensity>8.302</intensity>
         <ion_current>14.212899</ion_current>
         <width>0.182</width>
         <signal_noise_ratio>0.88617555</signal_noise_ratio>
         <quality>-1</quality>
      </peak>
      <peak>
         <mass>696.5895</mass>
         <intensity>8.302</intensity>
         <ion_current>12.920755</ion_current>
         <width>0.273</width>
         <signal_noise_ratio>0.88617555</signal_noise_ratio>
         <quality>-1</quality>
      </peak>
      <peak>
         <mass>697.28436</mass>
         <intensity>12.453</intensity>
         <ion_current>19.381132</ion_current>
         <width>0.909</width>
         <signal_noise_ratio>1.3292633</signal_noise_ratio>
         <quality>-1</quality>
      </peak>
      <peak>
         <mass>698.8362</mass>
         <intensity>16.604</intensity>
         <ion_current>25.84151</ion_current>
         <width>0.273</width>
         <signal_noise_ratio>1.7723511</signal_noise_ratio>
         <quality>-1</quality>
      </peak>
      <peak>
         <mass>699.181</mass>
         <intensity>12.453</intensity>
         <ion_current>19.381132</ion_current>
         <width>0.182</width>
         <signal_noise_ratio>1.3292633</signal_noise_ratio>
         <quality>-1</quality>
      </peak>
   </peak_list>
</pepex3>
