# Supplementary material for: NITPICK: peak identification for mass spectrometry data
Source: BMC Bioinformatics. 2008 Aug 28;9:355. doi: 10.1186/1471-2105-9-355 (PMC2655099; doi:10.1186/1471-2105-9-355)
Supplement: Additional file 4 — A zip-folder containing all pepex results on the simulated data. [file 1471-2105-9-355-S4.zip › pepex_simulation_results/thresh05/SNR5/preSNR5_30_pepex.xml]

<?xml version="1.0" encoding="iso-8859-1"?>
<pepex3>
   <version>3.0.0</version>
   <registered_to>Unregistered</registered_to>
   <parameters>
      <parameter_file>pepex_input.xml</parameter_file>
      <input_data_file>spectrum.data</input_data_file>
      <output_data_file>pepex_output.xml</output_data_file>
      <noise_model>mean_value</noise_model>
      <signal_noise_ratio>.5</signal_noise_ratio>
      <tuning_power>2</tuning_power>
      <tuning>2</tuning>
      <small_omega>1.0</small_omega>
      <big_omega>20</big_omega>
      <peak_finding_model>pepex3</peak_finding_model>
      <supporting_slopes>2</supporting_slopes>
      <peak_fitting_model>centroid</peak_fitting_model>
      <clustering_model>simple</clustering_model>
      <min_cluster_distance>0.8</min_cluster_distance>
      <max_cluster_distance>1.2</max_cluster_distance>
      <no_single_above_mass>1500.0</no_single_above_mass>
      <deisotoping_model>quadratic</deisotoping_model>
      <isotope_distrib_file>/usr/local/piums/kd_0_to_10</isotope_distrib_file>
      <overflow>30000</overflow>
   </parameters>
   <pepex3_status>
      <status>ok</status>
      <message></message>
      <supporting_slopes>2</supporting_slopes>
      <minimum_mass>500</minimum_mass>
      <maximum_mass>700</maximum_mass>
      <small_omega>1</small_omega>
      <big_omega>20</big_omega>
      <peak_masses_with_hydrogen>true</peak_masses_with_hydrogen>
      <date_created>21:59:18, 26 Jul, 2007</date_created>
   </pepex3_status>
   <peak_list>
      <peak>
         <mass>500.091</mass>
         <intensity>8.091</intensity>
         <ion_current>11.25736</ion_current>
         <width>0.182</width>
         <signal_noise_ratio>4.744979e+254</signal_noise_ratio>
         <quality>-1</quality>
      </peak>
      <peak>
         <mass>500.845</mass>
         <intensity>16.181</intensity>
         <ion_current>24.764758</ion_current>
         <width>0.363</width>
         <signal_noise_ratio>1.6833654</signal_noise_ratio>
         <quality>-1</quality>
      </peak>
      <peak>
         <mass>502.47875</mass>
         <intensity>12.136</intensity>
         <ion_current>18.573951</ion_current>
         <width>0.636</width>
         <signal_noise_ratio>1.26255</signal_noise_ratio>
         <quality>-1</quality>
      </peak>
      <peak>
         <mass>504.184</mass>
         <intensity>12.136</intensity>
         <ion_current>16.464277</ion_current>
         <width>0.364</width>
         <signal_noise_ratio>1.2679598</signal_noise_ratio>
         <quality>1</quality>
      </peak>
      <peak>
         <mass>504.56267</mass>
         <intensity>12.136</intensity>
         <ion_current>17.451484</ion_current>
         <width>0.363</width>
         <signal_noise_ratio>1.2679598</signal_noise_ratio>
         <quality>-1</quality>
      </peak>
      <peak>
         <mass>504.8746</mass>
         <intensity>12.136</intensity>
         <ion_current>14.584931</ion_current>
         <width>0.364</width>
         <signal_noise_ratio>1.2679598</signal_noise_ratio>
         <quality>-1</quality>
      </peak>
      <peak>
         <mass>508.16312</mass>
         <intensity>16.181</intensity>
         <ion_current>24.764758</ion_current>
         <width>0.363</width>
         <signal_noise_ratio>1.7210371</signal_noise_ratio>
         <quality>1</quality>
      </peak>
      <peak>
         <mass>508.549</mass>
         <intensity>12.136</intensity>
         <ion_current>16.885345</ion_current>
         <width>0.182</width>
         <signal_noise_ratio>1.2908044</signal_noise_ratio>
         <quality>-1</quality>
      </peak>
      <peak>
         <mass>510.30733</mass>
         <intensity>16.181</intensity>
         <ion_current>24.764758</ion_current>
         <width>0.273</width>
         <signal_noise_ratio>1.735209</signal_noise_ratio>
         <quality>-1</quality>
      </peak>
      <peak>
         <mass>510.5955</mass>
         <intensity>8.091</intensity>
         <ion_current>11.25736</ion_current>
         <width>0.273</width>
         <signal_noise_ratio>0.86765812</signal_noise_ratio>
         <quality>-1</quality>
      </peak>
      <peak>
         <mass>512.135</mass>
         <intensity>12.136</intensity>
         <ion_current>16.885345</ion_current>
         <width>0.454</width>
         <signal_noise_ratio>1.3014336</signal_noise_ratio>
         <quality>-1</quality>
      </peak>
      <peak>
         <mass>512.89983</mass>
         <intensity>20.227</intensity>
         <ion_current>30.479945</ion_current>
         <width>0.182</width>
         <signal_noise_ratio>2.2574673</signal_noise_ratio>
         <quality>-1</quality>
      </peak>
      <peak>
         <mass>513.34725</mass>
         <intensity>12.136</intensity>
         <ion_current>16.885345</ion_current>
         <width>0.182</width>
         <signal_noise_ratio>1.3544581</signal_noise_ratio>
         <quality>-1</quality>
      </peak>
      <peak>
         <mass>513.5975</mass>
         <intensity>8.091</intensity>
         <ion_current>11.25736</ion_current>
         <width>0.273</width>
         <signal_noise_ratio>0.90300925</signal_noise_ratio>
         <quality>-1</quality>
      </peak>
      <peak>
         <mass>515.5799</mass>
         <intensity>12.136</intensity>
         <ion_current>18.573951</ion_current>
         <width>0.636</width>
         <signal_noise_ratio>1.3500338</signal_noise_ratio>
         <quality>-1</quality>
      </peak>
      <peak>
         <mass>517.959</mass>
         <intensity>12.136</intensity>
         <ion_current>16.885345</ion_current>
         <width>0.637</width>
         <signal_noise_ratio>1.089536</signal_noise_ratio>
         <quality>-1</quality>
      </peak>
      <peak>
         <mass>519.42989</mass>
         <intensity>12.136</intensity>
         <ion_current>18.573951</ion_current>
         <width>1.182</width>
         <signal_noise_ratio>1.1307794</signal_noise_ratio>
         <quality>1</quality>
      </peak>
      <peak>
         <mass>521.971</mass>
         <intensity>12.136</intensity>
         <ion_current>16.603037</ion_current>
         <width>0.273</width>
         <signal_noise_ratio>1.13803</signal_noise_ratio>
         <quality>1</quality>
      </peak>
      <peak>
         <mass>522.584</mass>
         <intensity>16.181</intensity>
         <ion_current>22.513329</ion_current>
         <width>0.728</width>
         <signal_noise_ratio>1.5173421</signal_noise_ratio>
         <quality>-1</quality>
      </peak>
      <peak>
         <mass>523.15891</mass>
         <intensity>16.181</intensity>
         <ion_current>21.301647</ion_current>
         <width>0.545</width>
         <signal_noise_ratio>1.5173421</signal_noise_ratio>
         <quality>1</quality>
      </peak>
      <peak>
         <mass>524.557</mass>
         <intensity>8.091</intensity>
         <ion_current>11.25736</ion_current>
         <width>0.182</width>
         <signal_noise_ratio>0.76438226</signal_noise_ratio>
         <quality>-1</quality>
      </peak>
      <peak>
         <mass>524.739</mass>
         <intensity>8.091</intensity>
         <ion_current>12.383144</ion_current>
         <width>0.181</width>
         <signal_noise_ratio>0.76438226</signal_noise_ratio>
         <quality>-1</quality>
      </peak>
      <peak>
         <mass>526.97972</mass>
         <intensity>12.136</intensity>
         <ion_current>18.573951</ion_current>
         <width>0.909</width>
         <signal_noise_ratio>1.138209</signal_noise_ratio>
         <quality>-1</quality>
      </peak>
      <peak>
         <mass>529.741</mass>
         <intensity>12.136</intensity>
         <ion_current>19.018405</ion_current>
         <width>0.182</width>
         <signal_noise_ratio>1.16276</signal_noise_ratio>
         <quality>-1</quality>
      </peak>
      <peak>
         <mass>530.12017</mass>
         <intensity>12.136</intensity>
         <ion_current>17.361599</ion_current>
         <width>0.182</width>
         <signal_noise_ratio>1.16276</signal_noise_ratio>
         <quality>-1</quality>
      </peak>
      <peak>
         <mass>530.40733</mass>
         <intensity>8.091</intensity>
         <ion_current>11.574861</ion_current>
         <width>0.273</width>
         <signal_noise_ratio>0.77520526</signal_noise_ratio>
         <quality>-1</quality>
      </peak>
      <peak>
         <mass>530.95333</mass>
         <intensity>16.181</intensity>
         <ion_current>17.739337</ion_current>
         <width>0.273</width>
         <signal_noise_ratio>1.5503147</signal_noise_ratio>
         <quality>-1</quality>
      </peak>
      <peak>
         <mass>531.56</mass>
         <intensity>12.136</intensity>
         <ion_current>19.097812</ion_current>
         <width>0.182</width>
         <signal_noise_ratio>1.16276</signal_noise_ratio>
         <quality>-1</quality>
      </peak>
      <peak>
         <mass>533.795</mass>
         <intensity>12.136</intensity>
         <ion_current>19.097812</ion_current>
         <width>0.273</width>
         <signal_noise_ratio>1.1453227</signal_noise_ratio>
         <quality>1</quality>
      </peak>
      <peak>
         <mass>535.23844</mass>
         <intensity>24.272</intensity>
         <ion_current>36.483381</ion_current>
         <width>0.364</width>
         <signal_noise_ratio>2.276418</signal_noise_ratio>
         <quality>-1</quality>
      </peak>
      <peak>
         <mass>536.926</mass>
         <intensity>16.181</intensity>
         <ion_current>23.3953</ion_current>
         <width>0.182</width>
         <signal_noise_ratio>1.4166153</signal_noise_ratio>
         <quality>-1</quality>
      </peak>
      <peak>
         <mass>539.08625</mass>
         <intensity>12.136</intensity>
         <ion_current>17.411035</ion_current>
         <width>0.273</width>
         <signal_noise_ratio>1.0172053</signal_noise_ratio>
         <quality>1</quality>
      </peak>
      <peak>
         <mass>539.58575</mass>
         <intensity>12.136</intensity>
         <ion_current>19.018405</ion_current>
         <width>0.273</width>
         <signal_noise_ratio>1.0172053</signal_noise_ratio>
         <quality>-1</quality>
      </peak>
      <peak>
         <mass>541.564</mass>
         <intensity>12.136</intensity>
         <ion_current>19.097812</ion_current>
         <width>0.182</width>
         <signal_noise_ratio>1.0268568</signal_noise_ratio>
         <quality>-1</quality>
      </peak>
      <peak>
         <mass>542.77733</mass>
         <intensity>12.136</intensity>
         <ion_current>17.361599</ion_current>
         <width>0.273</width>
         <signal_noise_ratio>1.0557519</signal_noise_ratio>
         <quality>1</quality>
      </peak>
      <peak>
         <mass>543.04275</mass>
         <intensity>12.136</intensity>
         <ion_current>17.361577</ion_current>
         <width>0.182</width>
         <signal_noise_ratio>1.0557519</signal_noise_ratio>
         <quality>-1</quality>
      </peak>
      <peak>
         <mass>543.71207</mass>
         <intensity>16.181</intensity>
         <ion_current>17.739337</ion_current>
         <width>1.091</width>
         <signal_noise_ratio>1.4076402</signal_noise_ratio>
         <quality>-1</quality>
      </peak>
      <peak>
         <mass>544.306</mass>
         <intensity>16.181</intensity>
         <ion_current>25.463225</ion_current>
         <width>0.182</width>
         <signal_noise_ratio>1.3954487</signal_noise_ratio>
         <quality>-1</quality>
      </peak>
      <peak>
         <mass>544.93</mass>
         <intensity>8.091</intensity>
         <ion_current>11.574861</ion_current>
         <width>0.181</width>
         <signal_noise_ratio>0.72263341</signal_noise_ratio>
         <quality>-1</quality>
      </peak>
      <peak>
         <mass>546.5488</mass>
         <intensity>16.181</intensity>
         <ion_current>21.268694</ion_current>
         <width>0.182</width>
         <signal_noise_ratio>1.445287</signal_noise_ratio>
         <quality>-1</quality>
      </peak>
      <peak>
         <mass>547.23212</mass>
         <intensity>52.589</intensity>
         <ion_current>75.233021</ion_current>
         <width>0.546</width>
         <signal_noise_ratio>4.7336321</signal_noise_ratio>
         <quality>1</quality>
      </peak>
      <peak>
         <mass>547.96513</mass>
         <intensity>12.136</intensity>
         <ion_current>17.361577</ion_current>
         <width>0.364</width>
         <signal_noise_ratio>1.0923836</signal_noise_ratio>
         <quality>-1</quality>
      </peak>
      <peak>
         <mass>549.659</mass>
         <intensity>12.126</intensity>
         <ion_current>19.082076</ion_current>
         <width>0.182</width>
         <signal_noise_ratio>1.2423754</signal_noise_ratio>
         <quality>-1</quality>
      </peak>
      <peak>
         <mass>550.14433</mass>
         <intensity>8.081</intensity>
         <ion_current>12.716663</ion_current>
         <width>0.273</width>
         <signal_noise_ratio>0.8279429</signal_noise_ratio>
         <quality>-1</quality>
      </peak>
      <peak>
         <mass>550.387</mass>
         <intensity>8.081</intensity>
         <ion_current>12.716663</ion_current>
         <width>0.181</width>
         <signal_noise_ratio>0.8279429</signal_noise_ratio>
         <quality>-1</quality>
      </peak>
      <peak>
         <mass>552.6145</mass>
         <intensity>16.171</intensity>
         <ion_current>21.977975</ion_current>
         <width>0.455</width>
         <signal_noise_ratio>1.6591422</signal_noise_ratio>
         <quality>-1</quality>
      </peak>
      <peak>
         <mass>553.5154</mass>
         <intensity>16.171</intensity>
         <ion_current>19.114129</ion_current>
         <width>0.728</width>
         <signal_noise_ratio>1.6607461</signal_noise_ratio>
         <quality>-1</quality>
      </peak>
      <peak>
         <mass>555.7892</mass>
         <intensity>20.217</intensity>
         <ion_current>28.689312</ion_current>
         <width>0.818</width>
         <signal_noise_ratio>2.0720597</signal_noise_ratio>
         <quality>1</quality>
      </peak>
      <peak>
         <mass>558.026</mass>
         <intensity>8.081</intensity>
         <ion_current>11.560555</ion_current>
         <width>0.182</width>
         <signal_noise_ratio>0.82625135</signal_noise_ratio>
         <quality>-1</quality>
      </peak>
      <peak>
         <mass>558.37483</mass>
         <intensity>20.217</intensity>
         <ion_current>28.922132</ion_current>
         <width>0.182</width>
         <signal_noise_ratio>2.0650418</signal_noise_ratio>
         <quality>-1</quality>
      </peak>
      <peak>
         <mass>559.754</mass>
         <intensity>12.126</intensity>
         <ion_current>19.014524</ion_current>
         <width>0.182</width>
         <signal_noise_ratio>1.2361225</signal_noise_ratio>
         <quality>-1</quality>
      </peak>
      <peak>
         <mass>559.99667</mass>
         <intensity>8.081</intensity>
         <ion_current>11.560555</ion_current>
         <width>0.182</width>
         <signal_noise_ratio>0.82377585</signal_noise_ratio>
         <quality>-1</quality>
      </peak>
      <peak>
         <mass>561.78561</mass>
         <intensity>12.126</intensity>
         <ion_current>19.082076</ion_current>
         <width>1.091</width>
         <signal_noise_ratio>1.2347417</signal_noise_ratio>
         <quality>-1</quality>
      </peak>
      <peak>
         <mass>562.3556</mass>
         <intensity>12.126</intensity>
         <ion_current>19.082076</ion_current>
         <width>0.182</width>
         <signal_noise_ratio>1.2347417</signal_noise_ratio>
         <quality>-1</quality>
      </peak>
      <peak>
         <mass>564.27925</mass>
         <intensity>16.171</intensity>
         <ion_current>21.72542</ion_current>
         <width>0.546</width>
         <signal_noise_ratio>1.643221</signal_noise_ratio>
         <quality>-1</quality>
      </peak>
      <peak>
         <mass>564.7115</mass>
         <intensity>16.171</intensity>
         <ion_current>24.813021</ion_current>
         <width>0.364</width>
         <signal_noise_ratio>1.643221</signal_noise_ratio>
         <quality>-1</quality>
      </peak>
      <peak>
         <mass>566.121</mass>
         <intensity>8.081</intensity>
         <ion_current>11.560555</ion_current>
         <width>0.182</width>
         <signal_noise_ratio>0.81918671</signal_noise_ratio>
         <quality>-1</quality>
      </peak>
      <peak>
         <mass>568.47286</mass>
         <intensity>16.171</intensity>
         <ion_current>24.370235</ion_current>
         <width>0.909</width>
         <signal_noise_ratio>1.6342423</signal_noise_ratio>
         <quality>-1</quality>
      </peak>
      <peak>
         <mass>569.69833</mass>
         <intensity>16.171</intensity>
         <ion_current>25.023806</ion_current>
         <width>0.273</width>
         <signal_noise_ratio>1.6363966</signal_noise_ratio>
         <quality>-1</quality>
      </peak>
      <peak>
         <mass>570.032</mass>
         <intensity>8.081</intensity>
         <ion_current>12.716663</ion_current>
         <width>0.182</width>
         <signal_noise_ratio>0.81774294</signal_noise_ratio>
         <quality>-1</quality>
      </peak>
      <peak>
         <mass>570.2595</mass>
         <intensity>8.081</intensity>
         <ion_current>12.716663</ion_current>
         <width>0.273</width>
         <signal_noise_ratio>0.81774294</signal_noise_ratio>
         <quality>-1</quality>
      </peak>
      <peak>
         <mass>572.721</mass>
         <intensity>16.171</intensity>
         <ion_current>22.988059</ion_current>
         <width>0.455</width>
         <signal_noise_ratio>1.6394746</signal_noise_ratio>
         <quality>-1</quality>
      </peak>
      <peak>
         <mass>574.343</mass>
         <intensity>20.217</intensity>
         <ion_current>28.862188</ion_current>
         <width>0.272</width>
         <signal_noise_ratio>2.0523235</signal_noise_ratio>
         <quality>-1</quality>
      </peak>
      <peak>
         <mass>575.19118</mass>
         <intensity>20.217</intensity>
         <ion_current>20.783073</ion_current>
         <width>0.455</width>
         <signal_noise_ratio>2.0570855</signal_noise_ratio>
         <quality>1</quality>
      </peak>
      <peak>
         <mass>575.6528</mass>
         <intensity>8.081</intensity>
         <ion_current>13.07761</ion_current>
         <width>0.364</width>
         <signal_noise_ratio>0.82224406</signal_noise_ratio>
         <quality>-1</quality>
      </peak>
      <peak>
         <mass>576.9986</mass>
         <intensity>12.126</intensity>
         <ion_current>17.315441</ion_current>
         <width>0.364</width>
         <signal_noise_ratio>1.2379192</signal_noise_ratio>
         <quality>-1</quality>
      </peak>
      <peak>
         <mass>578.46518</mass>
         <intensity>12.126</intensity>
         <ion_current>19.462842</ion_current>
         <width>0.728</width>
         <signal_noise_ratio>1.2465668</signal_noise_ratio>
         <quality>-1</quality>
      </peak>
      <peak>
         <mass>579.15733</mass>
         <intensity>12.126</intensity>
         <ion_current>17.839648</ion_current>
         <width>0.273</width>
         <signal_noise_ratio>1.2506461</signal_noise_ratio>
         <quality>1</quality>
      </peak>
      <peak>
         <mass>580.71634</mass>
         <intensity>12.126</intensity>
         <ion_current>16.203139</ion_current>
         <width>1.183</width>
         <signal_noise_ratio>1.2547521</signal_noise_ratio>
         <quality>-1</quality>
      </peak>
      <peak>
         <mass>582.13811</mass>
         <intensity>12.126</intensity>
         <ion_current>19.616751</ion_current>
         <width>0.91</width>
         <signal_noise_ratio>1.2629586</signal_noise_ratio>
         <quality>-1</quality>
      </peak>
      <peak>
         <mass>582.674</mass>
         <intensity>12.126</intensity>
         <ion_current>17.839648</ion_current>
         <width>0.182</width>
         <signal_noise_ratio>1.2629586</signal_noise_ratio>
         <quality>-1</quality>
      </peak>
      <peak>
         <mass>585.82666</mass>
         <intensity>8.081</intensity>
         <ion_current>11.888685</ion_current>
         <width>0.546</width>
         <signal_noise_ratio>0.85053123</signal_noise_ratio>
         <quality>-1</quality>
      </peak>
      <peak>
         <mass>586.34612</mass>
         <intensity>12.126</intensity>
         <ion_current>19.623697</ion_current>
         <width>0.455</width>
         <signal_noise_ratio>1.2762705</signal_noise_ratio>
         <quality>-1</quality>
      </peak>
      <peak>
         <mass>588.222</mass>
         <intensity>12.126</intensity>
         <ion_current>15.907833</ion_current>
         <width>0.728</width>
         <signal_noise_ratio>1.2912754</signal_noise_ratio>
         <quality>-1</quality>
      </peak>
      <peak>
         <mass>589.18172</mass>
         <intensity>52.579</intensity>
         <ion_current>73.840554</ion_current>
         <width>0.454</width>
         <signal_noise_ratio>5.6232608</signal_noise_ratio>
         <quality>-1</quality>
      </peak>
      <peak>
         <mass>590.38983</mass>
         <intensity>20.217</intensity>
         <ion_current>32.104582</ion_current>
         <width>0.182</width>
         <signal_noise_ratio>2.1726584</signal_noise_ratio>
         <quality>-1</quality>
      </peak>
      <peak>
         <mass>593.133</mass>
         <intensity>16.171</intensity>
         <ion_current>24.961041</ion_current>
         <width>0.182</width>
         <signal_noise_ratio>1.762065</signal_noise_ratio>
         <quality>-1</quality>
      </peak>
      <peak>
         <mass>593.8155</mass>
         <intensity>8.081</intensity>
         <ion_current>11.888685</ion_current>
         <width>0.273</width>
         <signal_noise_ratio>0.88054217</signal_noise_ratio>
         <quality>-1</quality>
      </peak>
      <peak>
         <mass>595.134</mass>
         <intensity>16.171</intensity>
         <ion_current>21.410152</ion_current>
         <width>0.819</width>
         <signal_noise_ratio>1.7754119</signal_noise_ratio>
         <quality>-1</quality>
      </peak>
      <peak>
         <mass>596.1346</mass>
         <intensity>16.171</intensity>
         <ion_current>19.427562</ion_current>
         <width>1.182</width>
         <signal_noise_ratio>1.7754119</signal_noise_ratio>
         <quality>-1</quality>
      </peak>
      <peak>
         <mass>596.771</mass>
         <intensity>12.126</intensity>
         <ion_current>19.616751</ion_current>
         <width>0.182</width>
         <signal_noise_ratio>1.3313119</signal_noise_ratio>
         <quality>-1</quality>
      </peak>
      <peak>
         <mass>597.36756</mass>
         <intensity>16.171</intensity>
         <ion_current>26.169785</ion_current>
         <width>0.273</width>
         <signal_noise_ratio>1.7768915</signal_noise_ratio>
         <quality>1</quality>
      </peak>
      <peak>
         <mass>599.41659</mass>
         <intensity>12.126</intensity>
         <ion_current>19.623697</ion_current>
         <width>1.001</width>
         <signal_noise_ratio>1.3326196</signal_noise_ratio>
         <quality>-1</quality>
      </peak>
      <peak>
         <mass>602.64991</mass>
         <intensity>16.171</intensity>
         <ion_current>26.169785</ion_current>
         <width>1.092</width>
         <signal_noise_ratio>1.7776232</signal_noise_ratio>
         <quality>-1</quality>
      </peak>
      <peak>
         <mass>604.36171</mass>
         <intensity>32.352</intensity>
         <ion_current>49.931465</ion_current>
         <width>0.637</width>
         <signal_noise_ratio>3.5491994</signal_noise_ratio>
         <quality>1</quality>
      </peak>
      <peak>
         <mass>604.88875</mass>
         <intensity>12.126</intensity>
         <ion_current>15.638501</ion_current>
         <width>0.273</width>
         <signal_noise_ratio>1.3302915</signal_noise_ratio>
         <quality>-1</quality>
      </peak>
      <peak>
         <mass>606.67099</mass>
         <intensity>12.126</intensity>
         <ion_current>19.623697</ion_current>
         <width>1.001</width>
         <signal_noise_ratio>1.3287479</signal_noise_ratio>
         <quality>-1</quality>
      </peak>
      <peak>
         <mass>607.28286</mass>
         <intensity>12.126</intensity>
         <ion_current>17.839648</ion_current>
         <width>0.272</width>
         <signal_noise_ratio>1.3286295</signal_noise_ratio>
         <quality>1</quality>
      </peak>
      <peak>
         <mass>608.77131</mass>
         <intensity>12.126</intensity>
         <ion_current>16.193874</ion_current>
         <width>0.819</width>
         <signal_noise_ratio>1.3280099</signal_noise_ratio>
         <quality>1</quality>
      </peak>
      <peak>
         <mass>609.4585</mass>
         <intensity>8.081</intensity>
         <ion_current>13.07761</ion_current>
         <width>0.273</width>
         <signal_noise_ratio>0.88442419</signal_noise_ratio>
         <quality>-1</quality>
      </peak>
      <peak>
         <mass>612.12178</mass>
         <intensity>12.126</intensity>
         <ion_current>19.623697</ion_current>
         <width>0.546</width>
         <signal_noise_ratio>1.3255843</signal_noise_ratio>
         <quality>1</quality>
      </peak>
      <peak>
         <mass>612.779</mass>
         <intensity>16.171</intensity>
         <ion_current>23.790611</ion_current>
         <width>0.181</width>
         <signal_noise_ratio>1.7677737</signal_noise_ratio>
         <quality>-1</quality>
      </peak>
      <peak>
         <mass>613.3786</mass>
         <intensity>12.126</intensity>
         <ion_current>17.812162</ion_current>
         <width>0.364</width>
         <signal_noise_ratio>1.3255843</signal_noise_ratio>
         <quality>-1</quality>
      </peak>
      <peak>
         <mass>614.961</mass>
         <intensity>12.126</intensity>
         <ion_current>17.839648</ion_current>
         <width>0.182</width>
         <signal_noise_ratio>1.3209429</signal_noise_ratio>
         <quality>-1</quality>
      </peak>
      <peak>
         <mass>616.17433</mass>
         <intensity>12.126</intensity>
         <ion_current>19.623697</ion_current>
         <width>0.455</width>
         <signal_noise_ratio>1.319887</signal_noise_ratio>
         <quality>-1</quality>
      </peak>
      <peak>
         <mass>618.8265</mass>
         <intensity>12.126</intensity>
         <ion_current>17.719803</ion_current>
         <width>0.546</width>
         <signal_noise_ratio>1.3177802</signal_noise_ratio>
         <quality>-1</quality>
      </peak>
      <peak>
         <mass>619.34217</mass>
         <intensity>12.126</intensity>
         <ion_current>19.616751</ion_current>
         <width>0.182</width>
         <signal_noise_ratio>1.3167294</signal_noise_ratio>
         <quality>-1</quality>
      </peak>
      <peak>
         <mass>619.76178</mass>
         <intensity>16.171</intensity>
         <ion_current>19.12928</ion_current>
         <width>0.455</width>
         <signal_noise_ratio>1.7544696</signal_noise_ratio>
         <quality>-1</quality>
      </peak>
      <peak>
         <mass>622.63133</mass>
         <intensity>12.126</intensity>
         <ion_current>19.623697</ion_current>
         <width>0.273</width>
         <signal_noise_ratio>1.3125786</signal_noise_ratio>
         <quality>1</quality>
      </peak>
      <peak>
         <mass>622.965</mass>
         <intensity>12.126</intensity>
         <ion_current>17.839648</ion_current>
         <width>0.182</width>
         <signal_noise_ratio>1.3125786</signal_noise_ratio>
         <quality>-1</quality>
      </peak>
      <peak>
         <mass>623.1288</mass>
         <intensity>16.171</intensity>
         <ion_current>26.169785</ion_current>
         <width>0.182</width>
         <signal_noise_ratio>1.7504296</signal_noise_ratio>
         <quality>-1</quality>
      </peak>
      <peak>
         <mass>624.784</mass>
         <intensity>12.126</intensity>
         <ion_current>15.307806</ion_current>
         <width>0.182</width>
         <signal_noise_ratio>1.3106741</signal_noise_ratio>
         <quality>-1</quality>
      </peak>
      <peak>
         <mass>625.39067</mass>
         <intensity>8.081</intensity>
         <ion_current>12.255154</ion_current>
         <width>0.182</width>
         <signal_noise_ratio>0.87345849</signal_noise_ratio>
         <quality>-1</quality>
      </peak>
      <peak>
         <mass>626.17834</mass>
         <intensity>12.126</intensity>
         <ion_current>16.079956</ion_current>
         <width>0.91</width>
         <signal_noise_ratio>1.3074416</signal_noise_ratio>
         <quality>-1</quality>
      </peak>
      <peak>
         <mass>626.6576</mass>
         <intensity>12.126</intensity>
         <ion_current>20.175009</ion_current>
         <width>0.182</width>
         <signal_noise_ratio>1.3074416</signal_noise_ratio>
         <quality>-1</quality>
      </peak>
      <peak>
         <mass>628.279</mass>
         <intensity>48.534</intensity>
         <ion_current>76.802624</ion_current>
         <width>0.728</width>
         <signal_noise_ratio>5.2079875</signal_noise_ratio>
         <quality>-1</quality>
      </peak>
      <peak>
         <mass>628.99833</mass>
         <intensity>8.081</intensity>
         <ion_current>13.480732</ion_current>
         <width>0.273</width>
         <signal_noise_ratio>0.86713947</signal_noise_ratio>
         <quality>-1</quality>
      </peak>
      <peak>
         <mass>631.449</mass>
         <intensity>8.081</intensity>
         <ion_current>13.480732</ion_current>
         <width>0.546</width>
         <signal_noise_ratio>0.86104636</signal_noise_ratio>
         <quality>-1</quality>
      </peak>
      <peak>
         <mass>635.607</mass>
         <intensity>8.081</intensity>
         <ion_current>13.480732</ion_current>
         <width>0.182</width>
         <signal_noise_ratio>0.85186647</signal_noise_ratio>
         <quality>-1</quality>
      </peak>
      <peak>
         <mass>636.335</mass>
         <intensity>8.081</intensity>
         <ion_current>12.255154</ion_current>
         <width>0.273</width>
         <signal_noise_ratio>0.84912367</signal_noise_ratio>
         <quality>-1</quality>
      </peak>
      <peak>
         <mass>637.608</mass>
         <intensity>12.126</intensity>
         <ion_current>19.007141</ion_current>
         <width>0.91</width>
         <signal_noise_ratio>1.2700789</signal_noise_ratio>
         <quality>-1</quality>
      </peak>
      <peak>
         <mass>638.972</mass>
         <intensity>12.126</intensity>
         <ion_current>18.389556</ion_current>
         <width>0.364</width>
         <signal_noise_ratio>1.2621335</signal_noise_ratio>
         <quality>-1</quality>
      </peak>
      <peak>
         <mass>640.10192</mass>
         <intensity>12.126</intensity>
         <ion_current>18.389556</ion_current>
         <width>0.636</width>
         <signal_noise_ratio>1.2582574</signal_noise_ratio>
         <quality>-1</quality>
      </peak>
      <peak>
         <mass>640.7</mass>
         <intensity>16.171</intensity>
         <ion_current>24.523957</ion_current>
         <width>0.182</width>
         <signal_noise_ratio>1.6728505</signal_noise_ratio>
         <quality>-1</quality>
      </peak>
      <peak>
         <mass>642.09954</mass>
         <intensity>12.126</intensity>
         <ion_current>18.408795</ion_current>
         <width>0.909</width>
         <signal_noise_ratio>1.2506933</signal_noise_ratio>
         <quality>-1</quality>
      </peak>
      <peak>
         <mass>642.67825</mass>
         <intensity>12.126</intensity>
         <ion_current>20.228604</ion_current>
         <width>0.182</width>
         <signal_noise_ratio>1.2470033</signal_noise_ratio>
         <quality>-1</quality>
      </peak>
      <peak>
         <mass>642.883</mass>
         <intensity>8.081</intensity>
         <ion_current>12.255154</ion_current>
         <width>0.182</width>
         <signal_noise_ratio>0.83102705</signal_noise_ratio>
         <quality>-1</quality>
      </peak>
      <peak>
         <mass>643.2665</mass>
         <intensity>28.307</intensity>
         <ion_current>36.177004</ion_current>
         <width>0.364</width>
         <signal_noise_ratio>2.9110114</signal_noise_ratio>
         <quality>1</quality>
      </peak>
      <peak>
         <mass>644.34667</mass>
         <intensity>24.262</intensity>
         <ion_current>21.569467</ion_current>
         <width>0.818</width>
         <signal_noise_ratio>2.4950351</signal_noise_ratio>
         <quality>-1</quality>
      </peak>
      <peak>
         <mass>645.26822</mass>
         <intensity>20.217</intensity>
         <ion_current>21.998139</ion_current>
         <width>0.273</width>
         <signal_noise_ratio>2.0666899</signal_noise_ratio>
         <quality>-1</quality>
      </peak>
      <peak>
         <mass>645.703</mass>
         <intensity>8.081</intensity>
         <ion_current>12.255154</ion_current>
         <width>0.182</width>
         <signal_noise_ratio>0.82474917</signal_noise_ratio>
         <quality>-1</quality>
      </peak>
      <peak>
         <mass>645.884</mass>
         <intensity>12.126</intensity>
         <ion_current>18.389556</ion_current>
         <width>0.181</width>
         <signal_noise_ratio>1.237583</signal_noise_ratio>
         <quality>-1</quality>
      </peak>
      <peak>
         <mass>647.16558</mass>
         <intensity>16.171</intensity>
         <ion_current>22.063697</ion_current>
         <width>0.819</width>
         <signal_noise_ratio>1.6481356</signal_noise_ratio>
         <quality>-1</quality>
      </peak>
      <peak>
         <mass>647.70367</mass>
         <intensity>8.081</intensity>
         <ion_current>13.480732</ion_current>
         <width>0.363</width>
         <signal_noise_ratio>0.82360915</signal_noise_ratio>
         <quality>-1</quality>
      </peak>
      <peak>
         <mass>649.201</mass>
         <intensity>16.171</intensity>
         <ion_current>24.523957</ion_current>
         <width>0.546</width>
         <signal_noise_ratio>1.6432677</signal_noise_ratio>
         <quality>1</quality>
      </peak>
      <peak>
         <mass>649.85567</mass>
         <intensity>8.091</intensity>
         <ion_current>12.270319</ion_current>
         <width>0.364</width>
         <signal_noise_ratio>0.72387656</signal_noise_ratio>
         <quality>-1</quality>
      </peak>
      <peak>
         <mass>651.30013</mass>
         <intensity>40.453</intensity>
         <ion_current>66.472478</ion_current>
         <width>0.545</width>
         <signal_noise_ratio>3.6316394</signal_noise_ratio>
         <quality>1</quality>
      </peak>
      <peak>
         <mass>654.04725</mass>
         <intensity>12.136</intensity>
         <ion_current>20.245286</ion_current>
         <width>0.273</width>
         <signal_noise_ratio>1.0389478</signal_noise_ratio>
         <quality>1</quality>
      </peak>
      <peak>
         <mass>654.58566</mass>
         <intensity>8.091</intensity>
         <ion_current>12.270319</ion_current>
         <width>0.546</width>
         <signal_noise_ratio>0.69266038</signal_noise_ratio>
         <quality>-1</quality>
      </peak>
      <peak>
         <mass>655.317</mass>
         <intensity>8.091</intensity>
         <ion_current>13.497414</ion_current>
         <width>0.546</width>
         <signal_noise_ratio>0.69266038</signal_noise_ratio>
         <quality>-1</quality>
      </peak>
      <peak>
         <mass>657.78383</mass>
         <intensity>20.227</intensity>
         <ion_current>33.7427</ion_current>
         <width>0.182</width>
         <signal_noise_ratio>1.9177284</signal_noise_ratio>
         <quality>-1</quality>
      </peak>
      <peak>
         <mass>659.345</mass>
         <intensity>40.453</intensity>
         <ion_current>61.364378</ion_current>
         <width>0.182</width>
         <signal_noise_ratio>3.835362</signal_noise_ratio>
         <quality>-1</quality>
      </peak>
      <peak>
         <mass>660.32433</mass>
         <intensity>56.634</intensity>
         <ion_current>63.640563</ion_current>
         <width>0.455</width>
         <signal_noise_ratio>5.3694879</signal_noise_ratio>
         <quality>1</quality>
      </peak>
      <peak>
         <mass>661.28712</mass>
         <intensity>36.408</intensity>
         <ion_current>24.963174</ion_current>
         <width>0.364</width>
         <signal_noise_ratio>3.4518543</signal_noise_ratio>
         <quality>-1</quality>
      </peak>
      <peak>
         <mass>661.528</mass>
         <intensity>16.181</intensity>
         <ion_current>24.167273</ion_current>
         <width>0.182</width>
         <signal_noise_ratio>1.5341258</signal_noise_ratio>
         <quality>-1</quality>
      </peak>
      <peak>
         <mass>662.4374</mass>
         <intensity>16.181</intensity>
         <ion_current>19.077095</ion_current>
         <width>0.454</width>
         <signal_noise_ratio>1.5341258</signal_noise_ratio>
         <quality>-1</quality>
      </peak>
      <peak>
         <mass>662.801</mass>
         <intensity>8.091</intensity>
         <ion_current>12.270319</ion_current>
         <width>0.182</width>
         <signal_noise_ratio>0.76711033</signal_noise_ratio>
         <quality>-1</quality>
      </peak>
      <peak>
         <mass>664.347</mass>
         <intensity>8.091</intensity>
         <ion_current>12.270319</ion_current>
         <width>0.182</width>
         <signal_noise_ratio>0.76711033</signal_noise_ratio>
         <quality>-1</quality>
      </peak>
      <peak>
         <mass>665.71934</mass>
         <intensity>12.136</intensity>
         <ion_current>20.245286</ion_current>
         <width>1</width>
         <signal_noise_ratio>1.1506181</signal_noise_ratio>
         <quality>-1</quality>
      </peak>
      <peak>
         <mass>667.44</mass>
         <intensity>12.136</intensity>
         <ion_current>20.193276</ion_current>
         <width>0.182</width>
         <signal_noise_ratio>1.1506181</signal_noise_ratio>
         <quality>-1</quality>
      </peak>
      <peak>
         <mass>669.1862</mass>
         <intensity>16.181</intensity>
         <ion_current>24.203129</ion_current>
         <width>0.273</width>
         <signal_noise_ratio>1.5341258</signal_noise_ratio>
         <quality>-1</quality>
      </peak>
      <peak>
         <mass>670.2135</mass>
         <intensity>16.181</intensity>
         <ion_current>17.927889</ion_current>
         <width>0.455</width>
         <signal_noise_ratio>1.5341258</signal_noise_ratio>
         <quality>-1</quality>
      </peak>
      <peak>
         <mass>670.83533</mass>
         <intensity>8.091</intensity>
         <ion_current>13.497414</ion_current>
         <width>0.273</width>
         <signal_noise_ratio>0.76711033</signal_noise_ratio>
         <quality>-1</quality>
      </peak>
      <peak>
         <mass>673.1245</mass>
         <intensity>8.091</intensity>
         <ion_current>13.497414</ion_current>
         <width>0.273</width>
         <signal_noise_ratio>0.76711033</signal_noise_ratio>
         <quality>-1</quality>
      </peak>
      <peak>
         <mass>673.4422</mass>
         <intensity>12.136</intensity>
         <ion_current>18.077641</ion_current>
         <width>0.181</width>
         <signal_noise_ratio>1.1506181</signal_noise_ratio>
         <quality>-1</quality>
      </peak>
      <peak>
         <mass>675.7342</mass>
         <intensity>12.136</intensity>
         <ion_current>20.245286</ion_current>
         <width>0.546</width>
         <signal_noise_ratio>1.1506181</signal_noise_ratio>
         <quality>-1</quality>
      </peak>
      <peak>
         <mass>676.05725</mass>
         <intensity>12.136</intensity>
         <ion_current>20.77665</ion_current>
         <width>0.182</width>
         <signal_noise_ratio>1.1506181</signal_noise_ratio>
         <quality>-1</quality>
      </peak>
      <peak>
         <mass>676.4986</mass>
         <intensity>12.136</intensity>
         <ion_current>20.656474</ion_current>
         <width>0.273</width>
         <signal_noise_ratio>1.1506181</signal_noise_ratio>
         <quality>1</quality>
      </peak>
      <peak>
         <mass>678.79572</mass>
         <intensity>12.136</intensity>
         <ion_current>20.77665</ion_current>
         <width>0.363</width>
         <signal_noise_ratio>1.1506181</signal_noise_ratio>
         <quality>-1</quality>
      </peak>
      <peak>
         <mass>680.791</mass>
         <intensity>16.181</intensity>
         <ion_current>27.701629</ion_current>
         <width>0.181</width>
         <signal_noise_ratio>1.5341258</signal_noise_ratio>
         <quality>-1</quality>
      </peak>
      <peak>
         <mass>681.4915</mass>
         <intensity>12.136</intensity>
         <ion_current>18.887772</ion_current>
         <width>0.273</width>
         <signal_noise_ratio>1.1506181</signal_noise_ratio>
         <quality>-1</quality>
      </peak>
      <peak>
         <mass>683.25259</mass>
         <intensity>28.317</intensity>
         <ion_current>39.779888</ion_current>
         <width>0.637</width>
         <signal_noise_ratio>2.6847439</signal_noise_ratio>
         <quality>1</quality>
      </peak>
      <peak>
         <mass>683.68967</mass>
         <intensity>8.091</intensity>
         <ion_current>13.851671</ion_current>
         <width>0.182</width>
         <signal_noise_ratio>0.76711033</signal_noise_ratio>
         <quality>-1</quality>
      </peak>
      <peak>
         <mass>686.18071</mass>
         <intensity>32.362</intensity>
         <ion_current>49.824786</ion_current>
         <width>0.818</width>
         <signal_noise_ratio>3.0682517</signal_noise_ratio>
         <quality>1</quality>
      </peak>
      <peak>
         <mass>687.88125</mass>
         <intensity>12.136</intensity>
         <ion_current>20.656474</ion_current>
         <width>0.182</width>
         <signal_noise_ratio>1.1506181</signal_noise_ratio>
         <quality>-1</quality>
      </peak>
      <peak>
         <mass>688.28975</mass>
         <intensity>12.136</intensity>
         <ion_current>18.91428</ion_current>
         <width>0.273</width>
         <signal_noise_ratio>1.1506181</signal_noise_ratio>
         <quality>-1</quality>
      </peak>
      <peak>
         <mass>689.64717</mass>
         <intensity>12.136</intensity>
         <ion_current>20.77665</ion_current>
         <width>0.364</width>
         <signal_noise_ratio>1.1506181</signal_noise_ratio>
         <quality>-1</quality>
      </peak>
      <peak>
         <mass>691.20075</mass>
         <intensity>12.136</intensity>
         <ion_current>20.322425</ion_current>
         <width>0.273</width>
         <signal_noise_ratio>1.1506181</signal_noise_ratio>
         <quality>-1</quality>
      </peak>
      <peak>
         <mass>691.8142</mass>
         <intensity>12.136</intensity>
         <ion_current>18.652245</ion_current>
         <width>0.181</width>
         <signal_noise_ratio>1.1506181</signal_noise_ratio>
         <quality>-1</quality>
      </peak>
      <peak>
         <mass>693.41156</mass>
         <intensity>52.589</intensity>
         <ion_current>84.902267</ion_current>
         <width>0.364</width>
         <signal_noise_ratio>4.9859801</signal_noise_ratio>
         <quality>-1</quality>
      </peak>
      <peak>
         <mass>693.91737</mass>
         <intensity>12.136</intensity>
         <ion_current>16.876716</ion_current>
         <width>0.364</width>
         <signal_noise_ratio>1.1506181</signal_noise_ratio>
         <quality>-1</quality>
      </peak>
      <peak>
         <mass>695.1618</mass>
         <intensity>8.091</intensity>
         <ion_current>12.592367</ion_current>
         <width>0.364</width>
         <signal_noise_ratio>0.76711033</signal_noise_ratio>
         <quality>-1</quality>
      </peak>
      <peak>
         <mass>695.94113</mass>
         <intensity>12.136</intensity>
         <ion_current>18.887772</ion_current>
         <width>0.364</width>
         <signal_noise_ratio>1.1506181</signal_noise_ratio>
         <quality>-1</quality>
      </peak>
      <peak>
         <mass>697.32825</mass>
         <intensity>16.181</intensity>
         <ion_current>24.916517</ion_current>
         <width>0.636</width>
         <signal_noise_ratio>1.5341258</signal_noise_ratio>
         <quality>-1</quality>
      </peak>
      <peak>
         <mass>697.98383</mass>
         <intensity>12.136</intensity>
         <ion_current>20.77665</ion_current>
         <width>0.364</width>
         <signal_noise_ratio>1.1506181</signal_noise_ratio>
         <quality>-1</quality>
      </peak>
   </peak_list>
</pepex3>
