# Supplementary material for: NITPICK: peak identification for mass spectrometry data
Source: BMC Bioinformatics. 2008 Aug 28;9:355. doi: 10.1186/1471-2105-9-355 (PMC2655099; doi:10.1186/1471-2105-9-355)
Supplement: Additional file 4 — A zip-folder containing all pepex results on the simulated data. [file 1471-2105-9-355-S4.zip › pepex_simulation_results/thresh05/SNR5/preSNR5_31_pepex.xml]

<?xml version="1.0" encoding="iso-8859-1"?>
<pepex3>
   <version>3.0.0</version>
   <registered_to>Unregistered</registered_to>
   <parameters>
      <parameter_file>pepex_input.xml</parameter_file>
      <input_data_file>spectrum.data</input_data_file>
      <output_data_file>pepex_output.xml</output_data_file>
      <noise_model>mean_value</noise_model>
      <signal_noise_ratio>.5</signal_noise_ratio>
      <tuning_power>2</tuning_power>
      <tuning>2</tuning>
      <small_omega>1.0</small_omega>
      <big_omega>20</big_omega>
      <peak_finding_model>pepex3</peak_finding_model>
      <supporting_slopes>2</supporting_slopes>
      <peak_fitting_model>centroid</peak_fitting_model>
      <clustering_model>simple</clustering_model>
      <min_cluster_distance>0.8</min_cluster_distance>
      <max_cluster_distance>1.2</max_cluster_distance>
      <no_single_above_mass>1500.0</no_single_above_mass>
      <deisotoping_model>quadratic</deisotoping_model>
      <isotope_distrib_file>/usr/local/piums/kd_0_to_10</isotope_distrib_file>
      <overflow>30000</overflow>
   </parameters>
   <pepex3_status>
      <status>ok</status>
      <message></message>
      <supporting_slopes>2</supporting_slopes>
      <minimum_mass>500</minimum_mass>
      <maximum_mass>700</maximum_mass>
      <small_omega>1</small_omega>
      <big_omega>20</big_omega>
      <peak_masses_with_hydrogen>true</peak_masses_with_hydrogen>
      <date_created>21:59:23, 26 Jul, 2007</date_created>
   </pepex3_status>
   <peak_list>
      <peak>
         <mass>500.2275</mass>
         <intensity>47.847</intensity>
         <ion_current>65.027125</ion_current>
         <width>0.273</width>
         <signal_noise_ratio>3.6251008</signal_noise_ratio>
         <quality>-1</quality>
      </peak>
      <peak>
         <mass>500.546</mass>
         <intensity>7.974</intensity>
         <ion_current>11.094573</ion_current>
         <width>0.182</width>
         <signal_noise_ratio>0.60414559</signal_noise_ratio>
         <quality>-1</quality>
      </peak>
      <peak>
         <mass>500.728</mass>
         <intensity>7.974</intensity>
         <ion_current>12.204077</ion_current>
         <width>0.182</width>
         <signal_noise_ratio>0.60414559</signal_noise_ratio>
         <quality>-1</quality>
      </peak>
      <peak>
         <mass>500.982</mass>
         <intensity>15.949</intensity>
         <ion_current>22.190537</ion_current>
         <width>0.181</width>
         <signal_noise_ratio>1.2353232</signal_noise_ratio>
         <quality>-1</quality>
      </peak>
      <peak>
         <mass>502.962</mass>
         <intensity>11.962</intensity>
         <ion_current>18.307647</ion_current>
         <width>0.273</width>
         <signal_noise_ratio>0.92651175</signal_noise_ratio>
         <quality>-1</quality>
      </peak>
      <peak>
         <mass>506.1757</mass>
         <intensity>15.949</intensity>
         <ion_current>22.022224</ion_current>
         <width>0.727</width>
         <signal_noise_ratio>1.3134733</signal_noise_ratio>
         <quality>-1</quality>
      </peak>
      <peak>
         <mass>507.7505</mass>
         <intensity>15.949</intensity>
         <ion_current>23.450927</ion_current>
         <width>1.001</width>
         <signal_noise_ratio>1.3291924</signal_noise_ratio>
         <quality>-1</quality>
      </peak>
      <peak>
         <mass>510.3316</mass>
         <intensity>11.962</intensity>
         <ion_current>18.307647</ion_current>
         <width>0.273</width>
         <signal_noise_ratio>1.0171368</signal_noise_ratio>
         <quality>1</quality>
      </peak>
      <peak>
         <mass>511.07325</mass>
         <intensity>11.962</intensity>
         <ion_current>18.307647</ion_current>
         <width>0.182</width>
         <signal_noise_ratio>1.0627243</signal_noise_ratio>
         <quality>-1</quality>
      </peak>
      <peak>
         <mass>512.94533</mass>
         <intensity>11.962</intensity>
         <ion_current>18.307647</ion_current>
         <width>0.455</width>
         <signal_noise_ratio>1.071167</signal_noise_ratio>
         <quality>1</quality>
      </peak>
      <peak>
         <mass>514.49513</mass>
         <intensity>19.936</intensity>
         <ion_current>27.737824</ion_current>
         <width>0.364</width>
         <signal_noise_ratio>1.8293063</signal_noise_ratio>
         <quality>-1</quality>
      </peak>
      <peak>
         <mass>515.28</mass>
         <intensity>11.962</intensity>
         <ion_current>16.643251</ion_current>
         <width>0.182</width>
         <signal_noise_ratio>1.0976205</signal_noise_ratio>
         <quality>-1</quality>
      </peak>
      <peak>
         <mass>516.54</mass>
         <intensity>11.962</intensity>
         <ion_current>16.643251</ion_current>
         <width>0.364</width>
         <signal_noise_ratio>1.0976205</signal_noise_ratio>
         <quality>-1</quality>
      </peak>
      <peak>
         <mass>517.22601</mass>
         <intensity>11.962</intensity>
         <ion_current>16.643251</ion_current>
         <width>0.727</width>
         <signal_noise_ratio>1.1054422</signal_noise_ratio>
         <quality>-1</quality>
      </peak>
      <peak>
         <mass>518.918</mass>
         <intensity>11.962</intensity>
         <ion_current>16.643251</ion_current>
         <width>0.182</width>
         <signal_noise_ratio>1.1054422</signal_noise_ratio>
         <quality>-1</quality>
      </peak>
      <peak>
         <mass>519.43267</mass>
         <intensity>15.949</intensity>
         <ion_current>22.190537</ion_current>
         <width>0.273</width>
         <signal_noise_ratio>1.4738922</signal_noise_ratio>
         <quality>1</quality>
      </peak>
      <peak>
         <mass>519.645</mass>
         <intensity>11.962</intensity>
         <ion_current>18.307647</ion_current>
         <width>0.182</width>
         <signal_noise_ratio>1.1054422</signal_noise_ratio>
         <quality>-1</quality>
      </peak>
      <peak>
         <mass>521.54673</mass>
         <intensity>11.962</intensity>
         <ion_current>18.255801</ion_current>
         <width>0.637</width>
         <signal_noise_ratio>1.1381117</signal_noise_ratio>
         <quality>-1</quality>
      </peak>
      <peak>
         <mass>522.283</mass>
         <intensity>15.949</intensity>
         <ion_current>24.334874</ion_current>
         <width>0.637</width>
         <signal_noise_ratio>1.5590151</signal_noise_ratio>
         <quality>-1</quality>
      </peak>
      <peak>
         <mass>523.67733</mass>
         <intensity>7.974</intensity>
         <ion_current>12.068326</ion_current>
         <width>0.182</width>
         <signal_noise_ratio>0.79930962</signal_noise_ratio>
         <quality>-1</quality>
      </peak>
      <peak>
         <mass>525.98471</mass>
         <intensity>11.962</intensity>
         <ion_current>16.643251</ion_current>
         <width>0.546</width>
         <signal_noise_ratio>1.2606095</signal_noise_ratio>
         <quality>-1</quality>
      </peak>
      <peak>
         <mass>527.194</mass>
         <intensity>11.962</intensity>
         <ion_current>17.112677</ion_current>
         <width>0.182</width>
         <signal_noise_ratio>1.2606095</signal_noise_ratio>
         <quality>-1</quality>
      </peak>
      <peak>
         <mass>527.90683</mass>
         <intensity>11.962</intensity>
         <ion_current>18.823997</ion_current>
         <width>0.364</width>
         <signal_noise_ratio>1.2606095</signal_noise_ratio>
         <quality>-1</quality>
      </peak>
      <peak>
         <mass>528.30622</mass>
         <intensity>15.949</intensity>
         <ion_current>17.484993</ion_current>
         <width>0.363</width>
         <signal_noise_ratio>1.6807775</signal_noise_ratio>
         <quality>-1</quality>
      </peak>
      <peak>
         <mass>528.6308</mass>
         <intensity>15.949</intensity>
         <ion_current>24.682242</ion_current>
         <width>0.182</width>
         <signal_noise_ratio>1.7088574</signal_noise_ratio>
         <quality>-1</quality>
      </peak>
      <peak>
         <mass>532.106</mass>
         <intensity>7.974</intensity>
         <ion_current>12.548282</ion_current>
         <width>0.181</width>
         <signal_noise_ratio>0.85437515</signal_noise_ratio>
         <quality>-1</quality>
      </peak>
      <peak>
         <mass>532.469</mass>
         <intensity>7.974</intensity>
         <ion_current>11.407483</ion_current>
         <width>0.364</width>
         <signal_noise_ratio>0.85437515</signal_noise_ratio>
         <quality>-1</quality>
      </peak>
      <peak>
         <mass>532.8785</mass>
         <intensity>7.974</intensity>
         <ion_current>11.407483</ion_current>
         <width>0.273</width>
         <signal_noise_ratio>0.87413995</signal_noise_ratio>
         <quality>-1</quality>
      </peak>
      <peak>
         <mass>534.925</mass>
         <intensity>11.962</intensity>
         <ion_current>17.112655</ion_current>
         <width>0.182</width>
         <signal_noise_ratio>1.3113196</signal_noise_ratio>
         <quality>-1</quality>
      </peak>
      <peak>
         <mass>536.37173</mass>
         <intensity>11.962</intensity>
         <ion_current>17.094232</ion_current>
         <width>0.637</width>
         <signal_noise_ratio>1.2865479</signal_noise_ratio>
         <quality>-1</quality>
      </peak>
      <peak>
         <mass>537.78981</mass>
         <intensity>11.962</intensity>
         <ion_current>17.013204</ion_current>
         <width>0.818</width>
         <signal_noise_ratio>1.2865479</signal_noise_ratio>
         <quality>-1</quality>
      </peak>
      <peak>
         <mass>538.25019</mass>
         <intensity>23.923</intensity>
         <ion_current>34.006158</ion_current>
         <width>0.455</width>
         <signal_noise_ratio>2.5729883</signal_noise_ratio>
         <quality>-1</quality>
      </peak>
      <peak>
         <mass>538.8815</mass>
         <intensity>15.949</intensity>
         <ion_current>18.849174</ion_current>
         <width>0.364</width>
         <signal_noise_ratio>1.7542971</signal_noise_ratio>
         <quality>-1</quality>
      </peak>
      <peak>
         <mass>539.3</mass>
         <intensity>15.949</intensity>
         <ion_current>14.337334</ion_current>
         <width>0.454</width>
         <signal_noise_ratio>1.7542971</signal_noise_ratio>
         <quality>1</quality>
      </peak>
      <peak>
         <mass>539.654</mass>
         <intensity>15.949</intensity>
         <ion_current>22.816396</ion_current>
         <width>0.182</width>
         <signal_noise_ratio>1.7542971</signal_noise_ratio>
         <quality>-1</quality>
      </peak>
      <peak>
         <mass>540.837</mass>
         <intensity>11.962</intensity>
         <ion_current>15.52605</ion_current>
         <width>0.182</width>
         <signal_noise_ratio>1.2865479</signal_noise_ratio>
         <quality>-1</quality>
      </peak>
      <peak>
         <mass>542.66207</mass>
         <intensity>7.974</intensity>
         <ion_current>12.548282</ion_current>
         <width>0.91</width>
         <signal_noise_ratio>0.84041102</signal_noise_ratio>
         <quality>-1</quality>
      </peak>
      <peak>
         <mass>543.35267</mass>
         <intensity>7.974</intensity>
         <ion_current>11.407483</ion_current>
         <width>0.182</width>
         <signal_noise_ratio>0.84041102</signal_noise_ratio>
         <quality>-1</quality>
      </peak>
      <peak>
         <mass>543.929</mass>
         <intensity>7.974</intensity>
         <ion_current>11.407483</ion_current>
         <width>0.182</width>
         <signal_noise_ratio>0.84041102</signal_noise_ratio>
         <quality>-1</quality>
      </peak>
      <peak>
         <mass>544.62667</mass>
         <intensity>11.962</intensity>
         <ion_current>16.186404</ion_current>
         <width>0.637</width>
         <signal_noise_ratio>1.2607219</signal_noise_ratio>
         <quality>-1</quality>
      </peak>
      <peak>
         <mass>545.709</mass>
         <intensity>11.962</intensity>
         <ion_current>11.925834</ion_current>
         <width>0.273</width>
         <signal_noise_ratio>1.2607219</signal_noise_ratio>
         <quality>1</quality>
      </peak>
      <peak>
         <mass>546.23333</mass>
         <intensity>7.974</intensity>
         <ion_current>11.407483</ion_current>
         <width>0.273</width>
         <signal_noise_ratio>0.84041102</signal_noise_ratio>
         <quality>-1</quality>
      </peak>
      <peak>
         <mass>546.93945</mass>
         <intensity>11.962</intensity>
         <ion_current>17.112655</ion_current>
         <width>1.182</width>
         <signal_noise_ratio>1.2607219</signal_noise_ratio>
         <quality>-1</quality>
      </peak>
      <peak>
         <mass>548.36741</mass>
         <intensity>11.962</intensity>
         <ion_current>17.112655</ion_current>
         <width>1.182</width>
         <signal_noise_ratio>1.2281005</signal_noise_ratio>
         <quality>1</quality>
      </peak>
      <peak>
         <mass>549.074</mass>
         <intensity>11.962</intensity>
         <ion_current>18.823997</ion_current>
         <width>0.273</width>
         <signal_noise_ratio>1.2339477</signal_noise_ratio>
         <quality>1</quality>
      </peak>
      <peak>
         <mass>549.57627</mass>
         <intensity>15.949</intensity>
         <ion_current>23.931175</ion_current>
         <width>0.546</width>
         <signal_noise_ratio>1.6452292</signal_noise_ratio>
         <quality>-1</quality>
      </peak>
      <peak>
         <mass>551.50075</mass>
         <intensity>7.974</intensity>
         <ion_current>12.548282</ion_current>
         <width>0.637</width>
         <signal_noise_ratio>0.82256304</signal_noise_ratio>
         <quality>-1</quality>
      </peak>
      <peak>
         <mass>552.024</mass>
         <intensity>11.962</intensity>
         <ion_current>17.112655</ion_current>
         <width>0.454</width>
         <signal_noise_ratio>1.2339477</signal_noise_ratio>
         <quality>-1</quality>
      </peak>
      <peak>
         <mass>554.116</mass>
         <intensity>11.952</intensity>
         <ion_current>18.808261</ion_current>
         <width>0.181</width>
         <signal_noise_ratio>1.2217666</signal_noise_ratio>
         <quality>-1</quality>
      </peak>
      <peak>
         <mass>555.753</mass>
         <intensity>7.964</intensity>
         <ion_current>11.393177</ion_current>
         <width>0.182</width>
         <signal_noise_ratio>0.82238834</signal_noise_ratio>
         <quality>-1</quality>
      </peak>
      <peak>
         <mass>556.53208</mass>
         <intensity>15.939</intensity>
         <ion_current>25.082402</ion_current>
         <width>1.091</width>
         <signal_noise_ratio>1.6459126</signal_noise_ratio>
         <quality>-1</quality>
      </peak>
      <peak>
         <mass>558.39</mass>
         <intensity>11.952</intensity>
         <ion_current>17.051649</ion_current>
         <width>0.182</width>
         <signal_noise_ratio>1.245033</signal_noise_ratio>
         <quality>-1</quality>
      </peak>
      <peak>
         <mass>558.96633</mass>
         <intensity>7.964</intensity>
         <ion_current>11.393177</ion_current>
         <width>0.273</width>
         <signal_noise_ratio>0.8296053</signal_noise_ratio>
         <quality>-1</quality>
      </peak>
      <peak>
         <mass>561.16648</mass>
         <intensity>55.811</intensity>
         <ion_current>77.634018</ion_current>
         <width>0.728</width>
         <signal_noise_ratio>5.8471103</signal_noise_ratio>
         <quality>-1</quality>
      </peak>
      <peak>
         <mass>562.50575</mass>
         <intensity>11.952</intensity>
         <ion_current>18.808261</ion_current>
         <width>0.182</width>
         <signal_noise_ratio>1.2538526</signal_noise_ratio>
         <quality>-1</quality>
      </peak>
      <peak>
         <mass>564.06732</mass>
         <intensity>19.926</intensity>
         <ion_current>29.219277</ion_current>
         <width>0.819</width>
         <signal_noise_ratio>2.0931185</signal_noise_ratio>
         <quality>-1</quality>
      </peak>
      <peak>
         <mass>566.30301</mass>
         <intensity>15.939</intensity>
         <ion_current>25.082402</ion_current>
         <width>0.637</width>
         <signal_noise_ratio>1.6809085</signal_noise_ratio>
         <quality>1</quality>
      </peak>
      <peak>
         <mass>568.43401</mass>
         <intensity>11.952</intensity>
         <ion_current>18.671828</ion_current>
         <width>0.455</width>
         <signal_noise_ratio>1.2632514</signal_noise_ratio>
         <quality>1</quality>
      </peak>
      <peak>
         <mass>570.02062</mass>
         <intensity>11.952</intensity>
         <ion_current>17.098349</ion_current>
         <width>0.364</width>
         <signal_noise_ratio>1.2662679</signal_noise_ratio>
         <quality>-1</quality>
      </peak>
      <peak>
         <mass>570.72628</mass>
         <intensity>11.952</intensity>
         <ion_current>18.808261</ion_current>
         <width>0.818</width>
         <signal_noise_ratio>1.2662679</signal_noise_ratio>
         <quality>1</quality>
      </peak>
      <peak>
         <mass>572.721</mass>
         <intensity>11.952</intensity>
         <ion_current>15.710018</ion_current>
         <width>0.273</width>
         <signal_noise_ratio>1.2683258</signal_noise_ratio>
         <quality>1</quality>
      </peak>
      <peak>
         <mass>572.942</mass>
         <intensity>11.952</intensity>
         <ion_current>17.098349</ion_current>
         <width>0.182</width>
         <signal_noise_ratio>1.2683258</signal_noise_ratio>
         <quality>-1</quality>
      </peak>
      <peak>
         <mass>573.26464</mass>
         <intensity>23.913</intensity>
         <ion_current>35.918564</ion_current>
         <width>0.364</width>
         <signal_noise_ratio>2.5376067</signal_noise_ratio>
         <quality>-1</quality>
      </peak>
      <peak>
         <mass>573.709</mass>
         <intensity>15.939</intensity>
         <ion_current>17.691851</ion_current>
         <width>0.273</width>
         <signal_noise_ratio>1.6917022</signal_noise_ratio>
         <quality>1</quality>
      </peak>
      <peak>
         <mass>575.307</mass>
         <intensity>11.952</intensity>
         <ion_current>17.973943</ion_current>
         <width>0.182</width>
         <signal_noise_ratio>1.2684384</signal_noise_ratio>
         <quality>-1</quality>
      </peak>
      <peak>
         <mass>575.944</mass>
         <intensity>15.939</intensity>
         <ion_current>23.449294</ion_current>
         <width>0.182</width>
         <signal_noise_ratio>1.6912578</signal_noise_ratio>
         <quality>-1</quality>
      </peak>
      <peak>
         <mass>577.25112</mass>
         <intensity>39.862</intensity>
         <ion_current>53.744904</ion_current>
         <width>0.273</width>
         <signal_noise_ratio>4.2282046</signal_noise_ratio>
         <quality>-1</quality>
      </peak>
      <peak>
         <mass>577.7175</mass>
         <intensity>7.964</intensity>
         <ion_current>11.716556</ion_current>
         <width>0.455</width>
         <signal_noise_ratio>0.84474993</signal_noise_ratio>
         <quality>-1</quality>
      </peak>
      <peak>
         <mass>579.10881</mass>
         <intensity>11.952</intensity>
         <ion_current>17.299816</ion_current>
         <width>0.728</width>
         <signal_noise_ratio>1.2674963</signal_noise_ratio>
         <quality>1</quality>
      </peak>
      <peak>
         <mass>580.70333</mass>
         <intensity>7.964</intensity>
         <ion_current>11.716556</ion_current>
         <width>0.182</width>
         <signal_noise_ratio>0.84429956</signal_noise_ratio>
         <quality>-1</quality>
      </peak>
      <peak>
         <mass>582.38801</mass>
         <intensity>11.952</intensity>
         <ion_current>16.678926</ion_current>
         <width>0.637</width>
         <signal_noise_ratio>1.2660427</signal_noise_ratio>
         <quality>-1</quality>
      </peak>
      <peak>
         <mass>583.474</mass>
         <intensity>15.939</intensity>
         <ion_current>20.45268</ion_current>
         <width>0.181</width>
         <signal_noise_ratio>1.6872381</signal_noise_ratio>
         <quality>-1</quality>
      </peak>
      <peak>
         <mass>584.5658</mass>
         <intensity>15.939</intensity>
         <ion_current>23.045584</ion_current>
         <width>0.182</width>
         <signal_noise_ratio>1.6852406</signal_noise_ratio>
         <quality>-1</quality>
      </peak>
      <peak>
         <mass>586.27</mass>
         <intensity>23.913</intensity>
         <ion_current>35.180562</ion_current>
         <width>0.273</width>
         <signal_noise_ratio>2.5219386</signal_noise_ratio>
         <quality>1</quality>
      </peak>
      <peak>
         <mass>586.494</mass>
         <intensity>11.952</intensity>
         <ion_current>17.583679</ion_current>
         <width>0.182</width>
         <signal_noise_ratio>1.2604947</signal_noise_ratio>
         <quality>-1</quality>
      </peak>
      <peak>
         <mass>587.03975</mass>
         <intensity>11.952</intensity>
         <ion_current>16.829047</ion_current>
         <width>0.454</width>
         <signal_noise_ratio>1.2590287</signal_noise_ratio>
         <quality>-1</quality>
      </peak>
      <peak>
         <mass>587.35244</mass>
         <intensity>15.939</intensity>
         <ion_current>17.503737</ion_current>
         <width>0.455</width>
         <signal_noise_ratio>1.679021</signal_noise_ratio>
         <quality>-1</quality>
      </peak>
      <peak>
         <mass>588.18788</mass>
         <intensity>43.85</intensity>
         <ion_current>57.118416</ion_current>
         <width>0.819</width>
         <signal_noise_ratio>4.6191774</signal_noise_ratio>
         <quality>1</quality>
      </peak>
      <peak>
         <mass>589.31664</mass>
         <intensity>31.888</intensity>
         <ion_current>25.913596</ion_current>
         <width>0.909</width>
         <signal_noise_ratio>3.3506814</signal_noise_ratio>
         <quality>-1</quality>
      </peak>
      <peak>
         <mass>589.95</mass>
         <intensity>11.952</intensity>
         <ion_current>17.583661</ion_current>
         <width>0.182</width>
         <signal_noise_ratio>1.2558751</signal_noise_ratio>
         <quality>-1</quality>
      </peak>
      <peak>
         <mass>590.2139</mass>
         <intensity>35.875</intensity>
         <ion_current>38.972264</ion_current>
         <width>0.182</width>
         <signal_noise_ratio>3.7644381</signal_noise_ratio>
         <quality>-1</quality>
      </peak>
      <peak>
         <mass>590.55667</mass>
         <intensity>7.964</intensity>
         <ion_current>11.716556</ion_current>
         <width>0.182</width>
         <signal_noise_ratio>0.83567903</signal_noise_ratio>
         <quality>-1</quality>
      </peak>
      <peak>
         <mass>593.0169</mass>
         <intensity>15.939</intensity>
         <ion_current>25.794336</ion_current>
         <width>1</width>
         <signal_noise_ratio>1.6691815</signal_noise_ratio>
         <quality>-1</quality>
      </peak>
      <peak>
         <mass>593.588</mass>
         <intensity>7.964</intensity>
         <ion_current>12.888267</ion_current>
         <width>0.364</width>
         <signal_noise_ratio>0.83401479</signal_noise_ratio>
         <quality>-1</quality>
      </peak>
      <peak>
         <mass>595.2978</mass>
         <intensity>15.939</intensity>
         <ion_current>21.28601</ion_current>
         <width>1.001</width>
         <signal_noise_ratio>1.6691815</signal_noise_ratio>
         <quality>1</quality>
      </peak>
      <peak>
         <mass>595.953</mass>
         <intensity>7.964</intensity>
         <ion_current>11.716556</ion_current>
         <width>0.182</width>
         <signal_noise_ratio>0.83401479</signal_noise_ratio>
         <quality>-1</quality>
      </peak>
      <peak>
         <mass>598.181</mass>
         <intensity>7.964</intensity>
         <ion_current>11.716556</ion_current>
         <width>0.272</width>
         <signal_noise_ratio>0.833435</signal_noise_ratio>
         <quality>-1</quality>
      </peak>
      <peak>
         <mass>599.552</mass>
         <intensity>11.952</intensity>
         <ion_current>17.583661</ion_current>
         <width>0.273</width>
         <signal_noise_ratio>1.2507071</signal_noise_ratio>
         <quality>1</quality>
      </peak>
      <peak>
         <mass>599.90913</mass>
         <intensity>7.964</intensity>
         <ion_current>11.716556</ion_current>
         <width>0.545</width>
         <signal_noise_ratio>0.83334101</signal_noise_ratio>
         <quality>-1</quality>
      </peak>
      <peak>
         <mass>601.3999</mass>
         <intensity>15.939</intensity>
         <ion_current>25.794336</ion_current>
         <width>0.91</width>
         <signal_noise_ratio>1.6672893</signal_noise_ratio>
         <quality>-1</quality>
      </peak>
      <peak>
         <mass>602.0278</mass>
         <intensity>7.964</intensity>
         <ion_current>11.716556</ion_current>
         <width>0.364</width>
         <signal_noise_ratio>0.83280197</signal_noise_ratio>
         <quality>-1</quality>
      </peak>
      <peak>
         <mass>602.774</mass>
         <intensity>11.952</intensity>
         <ion_current>19.334798</ion_current>
         <width>0.182</width>
         <signal_noise_ratio>1.2498304</signal_noise_ratio>
         <quality>-1</quality>
      </peak>
      <peak>
         <mass>605.139</mass>
         <intensity>23.913</intensity>
         <ion_current>36.906513</ion_current>
         <width>0.182</width>
         <signal_noise_ratio>2.5006379</signal_noise_ratio>
         <quality>-1</quality>
      </peak>
      <peak>
         <mass>606.70017</mass>
         <intensity>11.952</intensity>
         <ion_current>19.34211</ion_current>
         <width>0.182</width>
         <signal_noise_ratio>1.2513563</signal_noise_ratio>
         <quality>-1</quality>
      </peak>
      <peak>
         <mass>607.10967</mass>
         <intensity>7.964</intensity>
         <ion_current>11.716556</ion_current>
         <width>0.182</width>
         <signal_noise_ratio>0.83381874</signal_noise_ratio>
         <quality>-1</quality>
      </peak>
      <peak>
         <mass>610.04173</mass>
         <intensity>11.952</intensity>
         <ion_current>17.583661</ion_current>
         <width>0.455</width>
         <signal_noise_ratio>1.2527008</signal_noise_ratio>
         <quality>1</quality>
      </peak>
      <peak>
         <mass>611.53913</mass>
         <intensity>11.952</intensity>
         <ion_current>19.34211</ion_current>
         <width>0.728</width>
         <signal_noise_ratio>1.2530537</signal_noise_ratio>
         <quality>-1</quality>
      </peak>
      <peak>
         <mass>613.40673</mass>
         <intensity>15.939</intensity>
         <ion_current>21.827137</ion_current>
         <width>0.728</width>
         <signal_noise_ratio>1.6730213</signal_noise_ratio>
         <quality>-1</quality>
      </peak>
      <peak>
         <mass>614.04189</mass>
         <intensity>11.952</intensity>
         <ion_current>17.06973</ion_current>
         <width>0.637</width>
         <signal_noise_ratio>1.2556985</signal_noise_ratio>
         <quality>-1</quality>
      </peak>
      <peak>
         <mass>614.65816</mass>
         <intensity>11.952</intensity>
         <ion_current>19.334798</ion_current>
         <width>0.363</width>
         <signal_noise_ratio>1.2556985</signal_noise_ratio>
         <quality>-1</quality>
      </peak>
      <peak>
         <mass>615.091</mass>
         <intensity>15.939</intensity>
         <ion_current>21.933876</ion_current>
         <width>0.273</width>
         <signal_noise_ratio>1.6745799</signal_noise_ratio>
         <quality>-1</quality>
      </peak>
      <peak>
         <mass>617.6354</mass>
         <intensity>7.964</intensity>
         <ion_current>11.716556</ion_current>
         <width>0.364</width>
         <signal_noise_ratio>0.84244715</signal_noise_ratio>
         <quality>-1</quality>
      </peak>
      <peak>
         <mass>618.86501</mass>
         <intensity>11.952</intensity>
         <ion_current>19.34211</ion_current>
         <width>0.819</width>
         <signal_noise_ratio>1.2643054</signal_noise_ratio>
         <quality>-1</quality>
      </peak>
      <peak>
         <mass>619.57725</mass>
         <intensity>11.952</intensity>
         <ion_current>17.583661</ion_current>
         <width>0.182</width>
         <signal_noise_ratio>1.2688878</signal_noise_ratio>
         <quality>-1</quality>
      </peak>
      <peak>
         <mass>621.12651</mass>
         <intensity>11.952</intensity>
         <ion_current>17.411385</ion_current>
         <width>1.183</width>
         <signal_noise_ratio>1.2715057</signal_noise_ratio>
         <quality>-1</quality>
      </peak>
      <peak>
         <mass>621.9284</mass>
         <intensity>11.952</intensity>
         <ion_current>13.608391</ion_current>
         <width>0.363</width>
         <signal_noise_ratio>1.2741344</signal_noise_ratio>
         <quality>-1</quality>
      </peak>
      <peak>
         <mass>622.38867</mass>
         <intensity>7.964</intensity>
         <ion_current>11.716556</ion_current>
         <width>0.182</width>
         <signal_noise_ratio>0.84899655</signal_noise_ratio>
         <quality>-1</quality>
      </peak>
      <peak>
         <mass>624.39725</mass>
         <intensity>11.952</intensity>
         <ion_current>17.492286</ion_current>
         <width>0.182</width>
         <signal_noise_ratio>1.2779457</signal_noise_ratio>
         <quality>-1</quality>
      </peak>
      <peak>
         <mass>624.693</mass>
         <intensity>7.964</intensity>
         <ion_current>12.888267</ion_current>
         <width>0.182</width>
         <signal_noise_ratio>0.85153612</signal_noise_ratio>
         <quality>-1</quality>
      </peak>
      <peak>
         <mass>625.057</mass>
         <intensity>11.952</intensity>
         <ion_current>18.125678</ion_current>
         <width>0.182</width>
         <signal_noise_ratio>1.2798256</signal_noise_ratio>
         <quality>-1</quality>
      </peak>
      <peak>
         <mass>625.4574</mass>
         <intensity>15.939</intensity>
         <ion_current>18.721811</ion_current>
         <width>0.364</width>
         <signal_noise_ratio>1.7067554</signal_noise_ratio>
         <quality>-1</quality>
      </peak>
      <peak>
         <mass>627.17933</mass>
         <intensity>7.964</intensity>
         <ion_current>12.888267</ion_current>
         <width>0.273</width>
         <signal_noise_ratio>0.85530511</signal_noise_ratio>
         <quality>-1</quality>
      </peak>
      <peak>
         <mass>629.14995</mass>
         <intensity>31.888</intensity>
         <ion_current>49.055779</ion_current>
         <width>0.727</width>
         <signal_noise_ratio>3.4353732</signal_noise_ratio>
         <quality>-1</quality>
      </peak>
      <peak>
         <mass>629.513</mass>
         <intensity>11.952</intensity>
         <ion_current>18.125678</ion_current>
         <width>0.182</width>
         <signal_noise_ratio>1.2876186</signal_noise_ratio>
         <quality>-1</quality>
      </peak>
      <peak>
         <mass>630.72633</mass>
         <intensity>7.964</intensity>
         <ion_current>12.077719</ion_current>
         <width>0.273</width>
         <signal_noise_ratio>0.85946862</signal_noise_ratio>
         <quality>-1</quality>
      </peak>
      <peak>
         <mass>631.332</mass>
         <intensity>7.964</intensity>
         <ion_current>12.077719</ion_current>
         <width>0.363</width>
         <signal_noise_ratio>0.85946862</signal_noise_ratio>
         <quality>-1</quality>
      </peak>
      <peak>
         <mass>631.9872</mass>
         <intensity>15.939</intensity>
         <ion_current>24.021375</ion_current>
         <width>0.273</width>
         <signal_noise_ratio>1.7201244</signal_noise_ratio>
         <quality>-1</quality>
      </peak>
      <peak>
         <mass>632.94667</mass>
         <intensity>15.939</intensity>
         <ion_current>16.766927</ion_current>
         <width>0.909</width>
         <signal_noise_ratio>1.7268988</signal_noise_ratio>
         <quality>-1</quality>
      </peak>
      <peak>
         <mass>634.38456</mass>
         <intensity>15.939</intensity>
         <ion_current>24.17212</ion_current>
         <width>0.273</width>
         <signal_noise_ratio>1.7229365</signal_noise_ratio>
         <quality>1</quality>
      </peak>
      <peak>
         <mass>634.5888</mass>
         <intensity>15.939</intensity>
         <ion_current>26.589454</ion_current>
         <width>0.182</width>
         <signal_noise_ratio>1.7207909</signal_noise_ratio>
         <quality>-1</quality>
      </peak>
      <peak>
         <mass>635.18233</mass>
         <intensity>7.964</intensity>
         <ion_current>13.285552</ion_current>
         <width>0.273</width>
         <signal_noise_ratio>0.85980167</signal_noise_ratio>
         <quality>-1</quality>
      </peak>
      <peak>
         <mass>638.89617</mass>
         <intensity>15.939</intensity>
         <ion_current>26.589454</ion_current>
         <width>0.364</width>
         <signal_noise_ratio>1.7059886</signal_noise_ratio>
         <quality>1</quality>
      </peak>
      <peak>
         <mass>639.3295</mass>
         <intensity>31.888</intensity>
         <ion_current>53.19559</ion_current>
         <width>0.364</width>
         <signal_noise_ratio>3.4130475</signal_noise_ratio>
         <quality>1</quality>
      </peak>
      <peak>
         <mass>642.065</mass>
         <intensity>11.952</intensity>
         <ion_current>19.938337</ion_current>
         <width>0.363</width>
         <signal_noise_ratio>1.2657739</signal_noise_ratio>
         <quality>-1</quality>
      </peak>
      <peak>
         <mass>642.506</mass>
         <intensity>11.952</intensity>
         <ion_current>19.153767</ion_current>
         <width>0.364</width>
         <signal_noise_ratio>1.2657739</signal_noise_ratio>
         <quality>-1</quality>
      </peak>
      <peak>
         <mass>644.22332</mass>
         <intensity>19.926</intensity>
         <ion_current>28.044245</ion_current>
         <width>0.727</width>
         <signal_noise_ratio>2.0956126</signal_noise_ratio>
         <quality>-1</quality>
      </peak>
      <peak>
         <mass>645.04578</mass>
         <intensity>15.939</intensity>
         <ion_current>17.028707</ion_current>
         <width>0.273</width>
         <signal_noise_ratio>1.6704129</signal_noise_ratio>
         <quality>1</quality>
      </peak>
      <peak>
         <mass>645.612</mass>
         <intensity>11.952</intensity>
         <ion_current>19.938337</ion_current>
         <width>0.182</width>
         <signal_noise_ratio>1.2525739</signal_noise_ratio>
         <quality>-1</quality>
      </peak>
      <peak>
         <mass>647.91533</mass>
         <intensity>7.964</intensity>
         <ion_current>13.285552</ion_current>
         <width>0.273</width>
         <signal_noise_ratio>0.83166693</signal_noise_ratio>
         <quality>-1</quality>
      </peak>
      <peak>
         <mass>649.2955</mass>
         <intensity>19.926</intensity>
         <ion_current>31.464371</ion_current>
         <width>0.455</width>
         <signal_noise_ratio>2.0663332</signal_noise_ratio>
         <quality>-1</quality>
      </peak>
      <peak>
         <mass>652.12967</mass>
         <intensity>7.974</intensity>
         <ion_current>12.092884</ion_current>
         <width>0.182</width>
         <signal_noise_ratio>0.81298672</signal_noise_ratio>
         <quality>-1</quality>
      </peak>
      <peak>
         <mass>654.28234</mass>
         <intensity>35.885</intensity>
         <ion_current>59.708956</ion_current>
         <width>0.637</width>
         <signal_noise_ratio>3.5637538</signal_noise_ratio>
         <quality>1</quality>
      </peak>
      <peak>
         <mass>655.5068</mass>
         <intensity>15.949</intensity>
         <ion_current>25.246251</ion_current>
         <width>0.182</width>
         <signal_noise_ratio>1.6492221</signal_noise_ratio>
         <quality>-1</quality>
      </peak>
      <peak>
         <mass>656.0255</mass>
         <intensity>7.974</intensity>
         <ion_current>13.302234</ion_current>
         <width>0.273</width>
         <signal_noise_ratio>0.84805831</signal_noise_ratio>
         <quality>-1</quality>
      </peak>
      <peak>
         <mass>657.46343</mass>
         <intensity>31.898</intensity>
         <ion_current>45.989138</ion_current>
         <width>0.546</width>
         <signal_noise_ratio>3.3924459</signal_noise_ratio>
         <quality>1</quality>
      </peak>
      <peak>
         <mass>659.26358</mass>
         <intensity>23.923</intensity>
         <ion_current>39.655788</ion_current>
         <width>0.637</width>
         <signal_noise_ratio>2.3980089</signal_noise_ratio>
         <quality>-1</quality>
      </peak>
      <peak>
         <mass>659.87078</mass>
         <intensity>11.962</intensity>
         <ion_current>18.140843</ion_current>
         <width>0.455</width>
         <signal_noise_ratio>1.1990546</signal_noise_ratio>
         <quality>-1</quality>
      </peak>
      <peak>
         <mass>661.11345</mass>
         <intensity>15.949</intensity>
         <ion_current>26.606136</ion_current>
         <width>0.364</width>
         <signal_noise_ratio>1.598706</signal_noise_ratio>
         <quality>-1</quality>
      </peak>
      <peak>
         <mass>661.63417</mass>
         <intensity>11.962</intensity>
         <ion_current>19.955019</ion_current>
         <width>0.182</width>
         <signal_noise_ratio>1.1990546</signal_noise_ratio>
         <quality>-1</quality>
      </peak>
      <peak>
         <mass>663.308</mass>
         <intensity>7.974</intensity>
         <ion_current>12.092884</ion_current>
         <width>0.455</width>
         <signal_noise_ratio>0.79930289</signal_noise_ratio>
         <quality>-1</quality>
      </peak>
      <peak>
         <mass>664.07488</mass>
         <intensity>7.974</intensity>
         <ion_current>13.302234</ion_current>
         <width>0.454</width>
         <signal_noise_ratio>0.79930289</signal_noise_ratio>
         <quality>-1</quality>
      </peak>
      <peak>
         <mass>666.2206</mass>
         <intensity>11.962</intensity>
         <ion_current>16.906846</ion_current>
         <width>0.273</width>
         <signal_noise_ratio>1.1990546</signal_noise_ratio>
         <quality>1</quality>
      </peak>
      <peak>
         <mass>666.60962</mass>
         <intensity>15.949</intensity>
         <ion_current>26.606136</ion_current>
         <width>0.455</width>
         <signal_noise_ratio>1.598706</signal_noise_ratio>
         <quality>-1</quality>
      </peak>
      <peak>
         <mass>667.0578</mass>
         <intensity>15.949</intensity>
         <ion_current>17.82026</ion_current>
         <width>0.182</width>
         <signal_noise_ratio>1.598706</signal_noise_ratio>
         <quality>-1</quality>
      </peak>
      <peak>
         <mass>668.609</mass>
         <intensity>15.949</intensity>
         <ion_current>21.719077</ion_current>
         <width>0.364</width>
         <signal_noise_ratio>1.598706</signal_noise_ratio>
         <quality>1</quality>
      </peak>
      <peak>
         <mass>669.168</mass>
         <intensity>11.962</intensity>
         <ion_current>18.140843</ion_current>
         <width>0.819</width>
         <signal_noise_ratio>1.1990546</signal_noise_ratio>
         <quality>-1</quality>
      </peak>
      <peak>
         <mass>670.4133</mass>
         <intensity>47.847</intensity>
         <ion_current>75.717644</ion_current>
         <width>0.819</width>
         <signal_noise_ratio>4.796118</signal_noise_ratio>
         <quality>-1</quality>
      </peak>
      <peak>
         <mass>672.113</mass>
         <intensity>15.949</intensity>
         <ion_current>26.606136</ion_current>
         <width>0.546</width>
         <signal_noise_ratio>1.598706</signal_noise_ratio>
         <quality>-1</quality>
      </peak>
      <peak>
         <mass>672.897</mass>
         <intensity>11.962</intensity>
         <ion_current>18.140843</ion_current>
         <width>0.182</width>
         <signal_noise_ratio>1.1990546</signal_noise_ratio>
         <quality>-1</quality>
      </peak>
      <peak>
         <mass>675.14067</mass>
         <intensity>7.974</intensity>
         <ion_current>12.410275</ion_current>
         <width>0.181</width>
         <signal_noise_ratio>0.79930289</signal_noise_ratio>
         <quality>-1</quality>
      </peak>
      <peak>
         <mass>675.91507</mass>
         <intensity>11.962</intensity>
         <ion_current>20.478764</ion_current>
         <width>1.092</width>
         <signal_noise_ratio>1.1990546</signal_noise_ratio>
         <quality>1</quality>
      </peak>
      <peak>
         <mass>678.6816</mass>
         <intensity>15.949</intensity>
         <ion_current>27.304449</ion_current>
         <width>0.454</width>
         <signal_noise_ratio>1.598706</signal_noise_ratio>
         <quality>-1</quality>
      </peak>
      <peak>
         <mass>680.51155</mass>
         <intensity>19.936</intensity>
         <ion_current>29.335495</ion_current>
         <width>0.909</width>
         <signal_noise_ratio>1.9983575</signal_noise_ratio>
         <quality>1</quality>
      </peak>
      <peak>
         <mass>681.082</mass>
         <intensity>7.974</intensity>
         <ion_current>12.410275</ion_current>
         <width>0.182</width>
         <signal_noise_ratio>0.79930289</signal_noise_ratio>
         <quality>-1</quality>
      </peak>
      <peak>
         <mass>681.77967</mass>
         <intensity>7.974</intensity>
         <ion_current>12.410275</ion_current>
         <width>0.182</width>
         <signal_noise_ratio>0.79930289</signal_noise_ratio>
         <quality>-1</quality>
      </peak>
      <peak>
         <mass>683.78825</mass>
         <intensity>7.974</intensity>
         <ion_current>13.651368</ion_current>
         <width>0.364</width>
         <signal_noise_ratio>0.79930289</signal_noise_ratio>
         <quality>-1</quality>
      </peak>
      <peak>
         <mass>685.43789</mass>
         <intensity>15.949</intensity>
         <ion_current>27.304449</ion_current>
         <width>0.455</width>
         <signal_noise_ratio>1.598706</signal_noise_ratio>
         <quality>-1</quality>
      </peak>
      <peak>
         <mass>686.02434</mass>
         <intensity>11.962</intensity>
         <ion_current>18.616968</ion_current>
         <width>0.273</width>
         <signal_noise_ratio>1.1990546</signal_noise_ratio>
         <quality>1</quality>
      </peak>
      <peak>
         <mass>687.4035</mass>
         <intensity>15.949</intensity>
         <ion_current>25.212868</ion_current>
         <width>0.455</width>
         <signal_noise_ratio>1.598706</signal_noise_ratio>
         <quality>-1</quality>
      </peak>
      <peak>
         <mass>687.904</mass>
         <intensity>7.974</intensity>
         <ion_current>12.410275</ion_current>
         <width>0.182</width>
         <signal_noise_ratio>0.79930289</signal_noise_ratio>
         <quality>-1</quality>
      </peak>
      <peak>
         <mass>688.1396</mass>
         <intensity>11.962</intensity>
         <ion_current>20.359787</ion_current>
         <width>0.272</width>
         <signal_noise_ratio>1.1990546</signal_noise_ratio>
         <quality>1</quality>
      </peak>
      <peak>
         <mass>689.645</mass>
         <intensity>15.949</intensity>
         <ion_current>27.304449</ion_current>
         <width>0.182</width>
         <signal_noise_ratio>1.598706</signal_noise_ratio>
         <quality>-1</quality>
      </peak>
      <peak>
         <mass>691.36</mass>
         <intensity>15.949</intensity>
         <ion_current>27.304449</ion_current>
         <width>0.182</width>
         <signal_noise_ratio>1.598706</signal_noise_ratio>
         <quality>-1</quality>
      </peak>
      <peak>
         <mass>692.73917</mass>
         <intensity>11.962</intensity>
         <ion_current>20.478764</ion_current>
         <width>0.182</width>
         <signal_noise_ratio>1.1990546</signal_noise_ratio>
         <quality>-1</quality>
      </peak>
      <peak>
         <mass>695.725</mass>
         <intensity>11.962</intensity>
         <ion_current>20.478764</ion_current>
         <width>0.182</width>
         <signal_noise_ratio>1.1990546</signal_noise_ratio>
         <quality>-1</quality>
      </peak>
      <peak>
         <mass>696.42905</mass>
         <intensity>43.86</intensity>
         <ion_current>63.445981</ion_current>
         <width>0.273</width>
         <signal_noise_ratio>4.3964666</signal_noise_ratio>
         <quality>1</quality>
      </peak>
      <peak>
         <mass>699.01761</mass>
         <intensity>15.949</intensity>
         <ion_current>24.822106</ion_current>
         <width>1.091</width>
         <signal_noise_ratio>1.598706</signal_noise_ratio>
         <quality>-1</quality>
      </peak>
   </peak_list>
</pepex3>
