# Supplementary material for: NITPICK: peak identification for mass spectrometry data
Source: BMC Bioinformatics. 2008 Aug 28;9:355. doi: 10.1186/1471-2105-9-355 (PMC2655099; doi:10.1186/1471-2105-9-355)
Supplement: Additional file 4 — A zip-folder containing all pepex results on the simulated data. [file 1471-2105-9-355-S4.zip › pepex_simulation_results/thresh05/SNR5/preSNR5_32_pepex.xml]

<?xml version="1.0" encoding="iso-8859-1"?>
<pepex3>
   <version>3.0.0</version>
   <registered_to>Unregistered</registered_to>
   <parameters>
      <parameter_file>pepex_input.xml</parameter_file>
      <input_data_file>spectrum.data</input_data_file>
      <output_data_file>pepex_output.xml</output_data_file>
      <noise_model>mean_value</noise_model>
      <signal_noise_ratio>.5</signal_noise_ratio>
      <tuning_power>2</tuning_power>
      <tuning>2</tuning>
      <small_omega>1.0</small_omega>
      <big_omega>20</big_omega>
      <peak_finding_model>pepex3</peak_finding_model>
      <supporting_slopes>2</supporting_slopes>
      <peak_fitting_model>centroid</peak_fitting_model>
      <clustering_model>simple</clustering_model>
      <min_cluster_distance>0.8</min_cluster_distance>
      <max_cluster_distance>1.2</max_cluster_distance>
      <no_single_above_mass>1500.0</no_single_above_mass>
      <deisotoping_model>quadratic</deisotoping_model>
      <isotope_distrib_file>/usr/local/piums/kd_0_to_10</isotope_distrib_file>
      <overflow>30000</overflow>
   </parameters>
   <pepex3_status>
      <status>ok</status>
      <message></message>
      <supporting_slopes>2</supporting_slopes>
      <minimum_mass>500</minimum_mass>
      <maximum_mass>700</maximum_mass>
      <small_omega>1</small_omega>
      <big_omega>20</big_omega>
      <peak_masses_with_hydrogen>true</peak_masses_with_hydrogen>
      <date_created>21:59:31, 26 Jul, 2007</date_created>
   </pepex3_status>
   <peak_list>
      <peak>
         <mass>500.21233</mass>
         <intensity>1.7617591e+42</intensity>
         <ion_current>2.4512121e+42</ion_current>
         <width>0.273</width>
         <signal_noise_ratio>1</signal_noise_ratio>
         <quality>-1</quality>
      </peak>
      <peak>
         <mass>500.52325</mass>
         <intensity>12.558</intensity>
         <ion_current>17.472491</ion_current>
         <width>0.182</width>
         <signal_noise_ratio>1.1293111</signal_noise_ratio>
         <quality>-1</quality>
      </peak>
      <peak>
         <mass>501.89989</mass>
         <intensity>16.743</intensity>
         <ion_current>25.62489</ion_current>
         <width>0.455</width>
         <signal_noise_ratio>1.5056582</signal_noise_ratio>
         <quality>-1</quality>
      </peak>
      <peak>
         <mass>502.2285</mass>
         <intensity>12.558</intensity>
         <ion_current>19.219815</ion_current>
         <width>0.273</width>
         <signal_noise_ratio>1.1293111</signal_noise_ratio>
         <quality>-1</quality>
      </peak>
      <peak>
         <mass>504.43375</mass>
         <intensity>12.558</intensity>
         <ion_current>19.006284</ion_current>
         <width>1.091</width>
         <signal_noise_ratio>1.3671307</signal_noise_ratio>
         <quality>-1</quality>
      </peak>
      <peak>
         <mass>506.54827</mass>
         <intensity>12.558</intensity>
         <ion_current>16.497532</ion_current>
         <width>0.909</width>
         <signal_noise_ratio>1.4136549</signal_noise_ratio>
         <quality>-1</quality>
      </peak>
      <peak>
         <mass>507.094</mass>
         <intensity>8.372</intensity>
         <ion_current>12.81321</ion_current>
         <width>0.182</width>
         <signal_noise_ratio>0.94243663</signal_noise_ratio>
         <quality>-1</quality>
      </peak>
      <peak>
         <mass>507.3215</mass>
         <intensity>4.186</intensity>
         <ion_current>5.8241638</ion_current>
         <width>0.273</width>
         <signal_noise_ratio>0.47121831</signal_noise_ratio>
         <quality>-1</quality>
      </peak>
      <peak>
         <mass>508.4034</mass>
         <intensity>12.558</intensity>
         <ion_current>17.311076</ion_current>
         <width>0.363</width>
         <signal_noise_ratio>1.4136549</signal_noise_ratio>
         <quality>-1</quality>
      </peak>
      <peak>
         <mass>508.822</mass>
         <intensity>8.372</intensity>
         <ion_current>11.576354</ion_current>
         <width>0.182</width>
         <signal_noise_ratio>0.94243663</signal_noise_ratio>
         <quality>-1</quality>
      </peak>
      <peak>
         <mass>509.706</mass>
         <intensity>12.558</intensity>
         <ion_current>14.798661</ion_current>
         <width>0.364</width>
         <signal_noise_ratio>1.4136549</signal_noise_ratio>
         <quality>-1</quality>
      </peak>
      <peak>
         <mass>510.005</mass>
         <intensity>12.558</intensity>
         <ion_current>19.219815</ion_current>
         <width>0.181</width>
         <signal_noise_ratio>1.4136549</signal_noise_ratio>
         <quality>-1</quality>
      </peak>
      <peak>
         <mass>511.46</mass>
         <intensity>12.558</intensity>
         <ion_current>17.553451</ion_current>
         <width>0.182</width>
         <signal_noise_ratio>1.4136549</signal_noise_ratio>
         <quality>-1</quality>
      </peak>
      <peak>
         <mass>512.97567</mass>
         <intensity>8.372</intensity>
         <ion_current>11.416941</ion_current>
         <width>0.273</width>
         <signal_noise_ratio>0.94243663</signal_noise_ratio>
         <quality>1</quality>
      </peak>
      <peak>
         <mass>513.4155</mass>
         <intensity>8.372</intensity>
         <ion_current>12.310031</ion_current>
         <width>0.455</width>
         <signal_noise_ratio>0.94243663</signal_noise_ratio>
         <quality>1</quality>
      </peak>
      <peak>
         <mass>513.82414</mass>
         <intensity>20.929</intensity>
         <ion_current>26.784479</ion_current>
         <width>0.363</width>
         <signal_noise_ratio>2.355979</signal_noise_ratio>
         <quality>1</quality>
      </peak>
      <peak>
         <mass>515.734</mass>
         <intensity>8.372</intensity>
         <ion_current>10.881365</ion_current>
         <width>0.182</width>
         <signal_noise_ratio>0.94243663</signal_noise_ratio>
         <quality>-1</quality>
      </peak>
      <peak>
         <mass>518.281</mass>
         <intensity>12.558</intensity>
         <ion_current>19.219815</ion_current>
         <width>0.455</width>
         <signal_noise_ratio>1.4136549</signal_noise_ratio>
         <quality>-1</quality>
      </peak>
      <peak>
         <mass>519.554</mass>
         <intensity>4.186</intensity>
         <ion_current>6.406605</ion_current>
         <width>0.182</width>
         <signal_noise_ratio>0.47121831</signal_noise_ratio>
         <quality>-1</quality>
      </peak>
      <peak>
         <mass>520.555</mass>
         <intensity>12.558</intensity>
         <ion_current>19.219815</ion_current>
         <width>0.182</width>
         <signal_noise_ratio>1.4136549</signal_noise_ratio>
         <quality>-1</quality>
      </peak>
      <peak>
         <mass>522.478</mass>
         <intensity>29.301</intensity>
         <ion_current>40.523539</ion_current>
         <width>0.728</width>
         <signal_noise_ratio>3.2984156</signal_noise_ratio>
         <quality>-1</quality>
      </peak>
      <peak>
         <mass>523.34367</mass>
         <intensity>20.929</intensity>
         <ion_current>18.609445</ion_current>
         <width>0.455</width>
         <signal_noise_ratio>2.355979</signal_noise_ratio>
         <quality>-1</quality>
      </peak>
      <peak>
         <mass>524.44325</mass>
         <intensity>12.558</intensity>
         <ion_current>19.219815</ion_current>
         <width>0.273</width>
         <signal_noise_ratio>1.4136549</signal_noise_ratio>
         <quality>1</quality>
      </peak>
      <peak>
         <mass>525.6935</mass>
         <intensity>4.186</intensity>
         <ion_current>5.9884278</ion_current>
         <width>0.273</width>
         <signal_noise_ratio>0.47121831</signal_noise_ratio>
         <quality>-1</quality>
      </peak>
      <peak>
         <mass>526.39117</mass>
         <intensity>8.372</intensity>
         <ion_current>11.976856</ion_current>
         <width>0.454</width>
         <signal_noise_ratio>0.94243663</signal_noise_ratio>
         <quality>-1</quality>
      </peak>
      <peak>
         <mass>526.92858</mass>
         <intensity>12.558</intensity>
         <ion_current>17.295792</ion_current>
         <width>0.637</width>
         <signal_noise_ratio>1.4136549</signal_noise_ratio>
         <quality>-1</quality>
      </peak>
      <peak>
         <mass>528.21775</mass>
         <intensity>12.558</intensity>
         <ion_current>17.965283</ion_current>
         <width>0.273</width>
         <signal_noise_ratio>1.1446345</signal_noise_ratio>
         <quality>-1</quality>
      </peak>
      <peak>
         <mass>528.94475</mass>
         <intensity>12.558</intensity>
         <ion_current>17.965283</ion_current>
         <width>0.273</width>
         <signal_noise_ratio>1.1757513</signal_noise_ratio>
         <quality>-1</quality>
      </peak>
      <peak>
         <mass>530.61242</mass>
         <intensity>12.558</intensity>
         <ion_current>19.761892</ion_current>
         <width>1.182</width>
         <signal_noise_ratio>1.2054714</signal_noise_ratio>
         <quality>-1</quality>
      </peak>
      <peak>
         <mass>531.31733</mass>
         <intensity>8.372</intensity>
         <ion_current>11.976856</ion_current>
         <width>0.273</width>
         <signal_noise_ratio>0.80364762</signal_noise_ratio>
         <quality>-1</quality>
      </peak>
      <peak>
         <mass>533.60376</mass>
         <intensity>12.558</intensity>
         <ion_current>17.507267</ion_current>
         <width>1</width>
         <signal_noise_ratio>1.2050897</signal_noise_ratio>
         <quality>1</quality>
      </peak>
      <peak>
         <mass>534.6065</mass>
         <intensity>16.743</intensity>
         <ion_current>21.568494</ion_current>
         <width>0.637</width>
         <signal_noise_ratio>1.6523849</signal_noise_ratio>
         <quality>-1</quality>
      </peak>
      <peak>
         <mass>536.016</mass>
         <intensity>12.558</intensity>
         <ion_current>19.761892</ion_current>
         <width>0.182</width>
         <signal_noise_ratio>1.2393627</signal_noise_ratio>
         <quality>-1</quality>
      </peak>
      <peak>
         <mass>536.198</mass>
         <intensity>8.372</intensity>
         <ion_current>11.976856</ion_current>
         <width>0.182</width>
         <signal_noise_ratio>0.8262418</signal_noise_ratio>
         <quality>-1</quality>
      </peak>
      <peak>
         <mass>537.433</mass>
         <intensity>12.558</intensity>
         <ion_current>17.965283</ion_current>
         <width>0.273</width>
         <signal_noise_ratio>1.2393627</signal_noise_ratio>
         <quality>1</quality>
      </peak>
      <peak>
         <mass>538.2172</mass>
         <intensity>8.372</intensity>
         <ion_current>11.976856</ion_current>
         <width>0.455</width>
         <signal_noise_ratio>0.80797176</signal_noise_ratio>
         <quality>-1</quality>
      </peak>
      <peak>
         <mass>540.291</mass>
         <intensity>8.372</intensity>
         <ion_current>11.976856</ion_current>
         <width>0.182</width>
         <signal_noise_ratio>0.7846455</signal_noise_ratio>
         <quality>-1</quality>
      </peak>
      <peak>
         <mass>540.58675</mass>
         <intensity>12.558</intensity>
         <ion_current>19.761892</ion_current>
         <width>0.273</width>
         <signal_noise_ratio>1.1769682</signal_noise_ratio>
         <quality>-1</quality>
      </peak>
      <peak>
         <mass>542.27178</mass>
         <intensity>16.743</intensity>
         <ion_current>25.131194</ion_current>
         <width>0.546</width>
         <signal_noise_ratio>1.5286472</signal_noise_ratio>
         <quality>-1</quality>
      </peak>
      <peak>
         <mass>544.618</mass>
         <intensity>12.558</intensity>
         <ion_current>19.761892</ion_current>
         <width>0.273</width>
         <signal_noise_ratio>1.0981552</signal_noise_ratio>
         <quality>1</quality>
      </peak>
      <peak>
         <mass>546.2394</mass>
         <intensity>12.558</intensity>
         <ion_current>19.761892</ion_current>
         <width>0.546</width>
         <signal_noise_ratio>1.0976521</signal_noise_ratio>
         <quality>-1</quality>
      </peak>
      <peak>
         <mass>549.31981</mass>
         <intensity>16.743</intensity>
         <ion_current>26.347616</ion_current>
         <width>0.546</width>
         <signal_noise_ratio>1.4037581</signal_noise_ratio>
         <quality>-1</quality>
      </peak>
      <peak>
         <mass>549.90167</mass>
         <intensity>12.548</intensity>
         <ion_current>19.746156</ion_current>
         <width>0.637</width>
         <signal_noise_ratio>1.2975689</signal_noise_ratio>
         <quality>-1</quality>
      </peak>
      <peak>
         <mass>551.63725</mass>
         <intensity>12.548</intensity>
         <ion_current>15.762137</ion_current>
         <width>0.182</width>
         <signal_noise_ratio>1.3003558</signal_noise_ratio>
         <quality>-1</quality>
      </peak>
      <peak>
         <mass>552.024</mass>
         <intensity>12.548</intensity>
         <ion_current>16.493392</ion_current>
         <width>0.182</width>
         <signal_noise_ratio>1.3003558</signal_noise_ratio>
         <quality>-1</quality>
      </peak>
      <peak>
         <mass>552.44417</mass>
         <intensity>29.291</intensity>
         <ion_current>39.900486</ion_current>
         <width>1</width>
         <signal_noise_ratio>3.0354415</signal_noise_ratio>
         <quality>-1</quality>
      </peak>
      <peak>
         <mass>553.9158</mass>
         <intensity>16.733</intensity>
         <ion_current>23.937975</ion_current>
         <width>0.182</width>
         <signal_noise_ratio>1.7326531</signal_noise_ratio>
         <quality>-1</quality>
      </peak>
      <peak>
         <mass>554.28689</mass>
         <intensity>33.477</intensity>
         <ion_current>44.759561</ion_current>
         <width>0.182</width>
         <signal_noise_ratio>3.4664452</signal_noise_ratio>
         <quality>-1</quality>
      </peak>
      <peak>
         <mass>554.67617</mass>
         <intensity>12.548</intensity>
         <ion_current>17.950977</ion_current>
         <width>0.364</width>
         <signal_noise_ratio>1.2993086</signal_noise_ratio>
         <quality>-1</quality>
      </peak>
      <peak>
         <mass>556.12943</mass>
         <intensity>12.548</intensity>
         <ion_current>17.950977</ion_current>
         <width>0.818</width>
         <signal_noise_ratio>1.2968563</signal_noise_ratio>
         <quality>-1</quality>
      </peak>
      <peak>
         <mass>557.45066</mass>
         <intensity>16.733</intensity>
         <ion_current>26.33188</ion_current>
         <width>0.637</width>
         <signal_noise_ratio>1.7226221</signal_noise_ratio>
         <quality>-1</quality>
      </peak>
      <peak>
         <mass>558.208</mass>
         <intensity>12.548</intensity>
         <ion_current>19.678939</ion_current>
         <width>0.182</width>
         <signal_noise_ratio>1.2880285</signal_noise_ratio>
         <quality>-1</quality>
      </peak>
      <peak>
         <mass>559.90123</mass>
         <intensity>12.548</intensity>
         <ion_current>17.950977</ion_current>
         <width>0.818</width>
         <signal_noise_ratio>1.2832377</signal_noise_ratio>
         <quality>-1</quality>
      </peak>
      <peak>
         <mass>560.3455</mass>
         <intensity>8.362</intensity>
         <ion_current>12.913112</ion_current>
         <width>0.182</width>
         <signal_noise_ratio>0.85515092</signal_noise_ratio>
         <quality>-1</quality>
      </peak>
      <peak>
         <mass>563.12</mass>
         <intensity>12.548</intensity>
         <ion_current>19.746156</ion_current>
         <width>0.455</width>
         <signal_noise_ratio>1.2637606</signal_noise_ratio>
         <quality>1</quality>
      </peak>
      <peak>
         <mass>563.49817</mass>
         <intensity>12.548</intensity>
         <ion_current>17.950977</ion_current>
         <width>0.182</width>
         <signal_noise_ratio>1.2637606</signal_noise_ratio>
         <quality>-1</quality>
      </peak>
      <peak>
         <mass>563.6195</mass>
         <intensity>8.362</intensity>
         <ion_current>11.96255</ion_current>
         <width>0.182</width>
         <signal_noise_ratio>0.84217133</signal_noise_ratio>
         <quality>-1</quality>
      </peak>
      <peak>
         <mass>564.83118</mass>
         <intensity>12.548</intensity>
         <ion_current>16.493392</ion_current>
         <width>1.091</width>
         <signal_noise_ratio>1.2592173</signal_noise_ratio>
         <quality>-1</quality>
      </peak>
      <peak>
         <mass>566.381</mass>
         <intensity>12.548</intensity>
         <ion_current>19.746156</ion_current>
         <width>0.364</width>
         <signal_noise_ratio>1.2510987</signal_noise_ratio>
         <quality>-1</quality>
      </peak>
      <peak>
         <mass>568.18818</mass>
         <intensity>16.733</intensity>
         <ion_current>26.33188</ion_current>
         <width>0.455</width>
         <signal_noise_ratio>1.6586991</signal_noise_ratio>
         <quality>-1</quality>
      </peak>
      <peak>
         <mass>570.55756</mass>
         <intensity>16.733</intensity>
         <ion_current>23.937975</ion_current>
         <width>0.272</width>
         <signal_noise_ratio>1.6486943</signal_noise_ratio>
         <quality>1</quality>
      </peak>
      <peak>
         <mass>571.23675</mass>
         <intensity>12.548</intensity>
         <ion_current>17.61059</ion_current>
         <width>0.273</width>
         <signal_noise_ratio>1.2324316</signal_noise_ratio>
         <quality>-1</quality>
      </peak>
      <peak>
         <mass>571.79033</mass>
         <intensity>12.548</intensity>
         <ion_current>19.746156</ion_current>
         <width>0.273</width>
         <signal_noise_ratio>1.2284771</signal_noise_ratio>
         <quality>1</quality>
      </peak>
      <peak>
         <mass>572.1695</mass>
         <intensity>16.733</intensity>
         <ion_current>22.218191</ion_current>
         <width>0.364</width>
         <signal_noise_ratio>1.638198</signal_noise_ratio>
         <quality>-1</quality>
      </peak>
      <peak>
         <mass>575.60275</mass>
         <intensity>12.548</intensity>
         <ion_current>19.351453</ion_current>
         <width>0.273</width>
         <signal_noise_ratio>1.2182982</signal_noise_ratio>
         <quality>-1</quality>
      </peak>
      <peak>
         <mass>577.20352</mass>
         <intensity>58.592</intensity>
         <ion_current>86.199954</ion_current>
         <width>0.819</width>
         <signal_noise_ratio>5.6558345</signal_noise_ratio>
         <quality>-1</quality>
      </peak>
      <peak>
         <mass>577.581</mass>
         <intensity>16.733</intensity>
         <ion_current>26.33188</ion_current>
         <width>0.182</width>
         <signal_noise_ratio>1.6152219</signal_noise_ratio>
         <quality>-1</quality>
      </peak>
      <peak>
         <mass>580.32922</mass>
         <intensity>12.548</intensity>
         <ion_current>17.912053</ion_current>
         <width>0.546</width>
         <signal_noise_ratio>1.209411</signal_noise_ratio>
         <quality>-1</quality>
      </peak>
      <peak>
         <mass>582.219</mass>
         <intensity>8.362</intensity>
         <ion_current>12.302089</ion_current>
         <width>0.182</width>
         <signal_noise_ratio>0.80641296</signal_noise_ratio>
         <quality>-1</quality>
      </peak>
      <peak>
         <mass>582.97733</mass>
         <intensity>8.362</intensity>
         <ion_current>12.302089</ion_current>
         <width>0.273</width>
         <signal_noise_ratio>0.80622135</signal_noise_ratio>
         <quality>-1</quality>
      </peak>
      <peak>
         <mass>583.63988</mass>
         <intensity>16.733</intensity>
         <ion_current>27.079278</ion_current>
         <width>0.364</width>
         <signal_noise_ratio>1.6133104</signal_noise_ratio>
         <quality>-1</quality>
      </peak>
      <peak>
         <mass>585.4022</mass>
         <intensity>12.548</intensity>
         <ion_current>18.46049</ion_current>
         <width>0.181</width>
         <signal_noise_ratio>1.2084572</signal_noise_ratio>
         <quality>-1</quality>
      </peak>
      <peak>
         <mass>585.88733</mass>
         <intensity>12.548</intensity>
         <ion_current>20.028094</ion_current>
         <width>0.91</width>
         <signal_noise_ratio>1.2084572</signal_noise_ratio>
         <quality>-1</quality>
      </peak>
      <peak>
         <mass>587.2212</mass>
         <intensity>12.548</intensity>
         <ion_current>18.46049</ion_current>
         <width>0.181</width>
         <signal_noise_ratio>1.2055903</signal_noise_ratio>
         <quality>-1</quality>
      </peak>
      <peak>
         <mass>589.404</mass>
         <intensity>12.548</intensity>
         <ion_current>20.306627</ion_current>
         <width>0.182</width>
         <signal_noise_ratio>1.2011633</signal_noise_ratio>
         <quality>-1</quality>
      </peak>
      <peak>
         <mass>590.132</mass>
         <intensity>8.362</intensity>
         <ion_current>13.532357</ion_current>
         <width>0.182</width>
         <signal_noise_ratio>0.79912511</signal_noise_ratio>
         <quality>-1</quality>
      </peak>
      <peak>
         <mass>593.952</mass>
         <intensity>8.362</intensity>
         <ion_current>12.302089</ion_current>
         <width>0.182</width>
         <signal_noise_ratio>0.79673072</signal_noise_ratio>
         <quality>-1</quality>
      </peak>
      <peak>
         <mass>594.5885</mass>
         <intensity>12.548</intensity>
         <ion_current>20.306627</ion_current>
         <width>1</width>
         <signal_noise_ratio>1.1955725</signal_noise_ratio>
         <quality>-1</quality>
      </peak>
      <peak>
         <mass>596.56971</mass>
         <intensity>16.733</intensity>
         <ion_current>26.841731</ion_current>
         <width>0.727</width>
         <signal_noise_ratio>1.5962139</signal_noise_ratio>
         <quality>-1</quality>
      </peak>
      <peak>
         <mass>598.20145</mass>
         <intensity>25.105</intensity>
         <ion_current>39.554001</ion_current>
         <width>0.454</width>
         <signal_noise_ratio>2.3967215</signal_noise_ratio>
         <quality>-1</quality>
      </peak>
      <peak>
         <mass>599.47725</mass>
         <intensity>12.548</intensity>
         <ion_current>18.120978</ion_current>
         <width>0.546</width>
         <signal_noise_ratio>1.1979312</signal_noise_ratio>
         <quality>-1</quality>
      </peak>
      <peak>
         <mass>602.15975</mass>
         <intensity>12.548</intensity>
         <ion_current>18.286952</ion_current>
         <width>0.273</width>
         <signal_noise_ratio>1.2036136</signal_noise_ratio>
         <quality>-1</quality>
      </peak>
      <peak>
         <mass>603.28461</mass>
         <intensity>50.22</intensity>
         <ion_current>69.626746</ion_current>
         <width>0.273</width>
         <signal_noise_ratio>4.824662</signal_noise_ratio>
         <quality>1</quality>
      </peak>
      <peak>
         <mass>603.52475</mass>
         <intensity>12.548</intensity>
         <ion_current>18.46049</ion_current>
         <width>0.182</width>
         <signal_noise_ratio>1.205493</signal_noise_ratio>
         <quality>-1</quality>
      </peak>
      <peak>
         <mass>604.8842</mass>
         <intensity>12.548</intensity>
         <ion_current>20.306627</ion_current>
         <width>0.91</width>
         <signal_noise_ratio>1.2064182</signal_noise_ratio>
         <quality>-1</quality>
      </peak>
      <peak>
         <mass>605.6235</mass>
         <intensity>12.548</intensity>
         <ion_current>20.306627</ion_current>
         <width>0.272</width>
         <signal_noise_ratio>1.2091163</signal_noise_ratio>
         <quality>1</quality>
      </peak>
      <peak>
         <mass>608.042</mass>
         <intensity>16.733</intensity>
         <ion_current>24.365531</ion_current>
         <width>0.455</width>
         <signal_noise_ratio>1.6162583</signal_noise_ratio>
         <quality>-1</quality>
      </peak>
      <peak>
         <mass>609.85663</mass>
         <intensity>8.362</intensity>
         <ion_current>13.532357</ion_current>
         <width>0.546</width>
         <signal_noise_ratio>0.80838423</signal_noise_ratio>
         <quality>-1</quality>
      </peak>
      <peak>
         <mass>610.37356</mass>
         <intensity>20.919</intensity>
         <ion_current>33.076192</ion_current>
         <width>0.364</width>
         <signal_noise_ratio>2.022314</signal_noise_ratio>
         <quality>-1</quality>
      </peak>
      <peak>
         <mass>612.415</mass>
         <intensity>16.733</intensity>
         <ion_current>25.079366</ion_current>
         <width>0.182</width>
         <signal_noise_ratio>1.6176385</signal_noise_ratio>
         <quality>-1</quality>
      </peak>
      <peak>
         <mass>612.96</mass>
         <intensity>8.362</intensity>
         <ion_current>13.532357</ion_current>
         <width>0.182</width>
         <signal_noise_ratio>0.81135917</signal_noise_ratio>
         <quality>-1</quality>
      </peak>
      <peak>
         <mass>616.33125</mass>
         <intensity>12.548</intensity>
         <ion_current>18.168229</ion_current>
         <width>1.182</width>
         <signal_noise_ratio>1.219554</signal_noise_ratio>
         <quality>-1</quality>
      </peak>
      <peak>
         <mass>617.18536</mass>
         <intensity>16.733</intensity>
         <ion_current>21.717938</ion_current>
         <width>0.546</width>
         <signal_noise_ratio>1.6261262</signal_noise_ratio>
         <quality>-1</quality>
      </peak>
      <peak>
         <mass>617.963</mass>
         <intensity>8.362</intensity>
         <ion_current>12.302089</ion_current>
         <width>0.364</width>
         <signal_noise_ratio>0.81237485</signal_noise_ratio>
         <quality>-1</quality>
      </peak>
      <peak>
         <mass>618.599</mass>
         <intensity>8.362</intensity>
         <ion_current>13.532357</ion_current>
         <width>0.364</width>
         <signal_noise_ratio>0.81237485</signal_noise_ratio>
         <quality>-1</quality>
      </peak>
      <peak>
         <mass>619.09444</mass>
         <intensity>16.733</intensity>
         <ion_current>22.570646</ion_current>
         <width>0.364</width>
         <signal_noise_ratio>1.6250513</signal_noise_ratio>
         <quality>-1</quality>
      </peak>
      <peak>
         <mass>620.39336</mass>
         <intensity>12.548</intensity>
         <ion_current>20.299336</ion_current>
         <width>0.818</width>
         <signal_noise_ratio>1.2181893</signal_noise_ratio>
         <quality>1</quality>
      </peak>
      <peak>
         <mass>622.692</mass>
         <intensity>8.362</intensity>
         <ion_current>13.532357</ion_current>
         <width>0.182</width>
         <signal_noise_ratio>0.8099322</signal_noise_ratio>
         <quality>-1</quality>
      </peak>
      <peak>
         <mass>624.602</mass>
         <intensity>12.548</intensity>
         <ion_current>19.229934</ion_current>
         <width>0.182</width>
         <signal_noise_ratio>1.2134397</signal_noise_ratio>
         <quality>-1</quality>
      </peak>
      <peak>
         <mass>625.057</mass>
         <intensity>8.362</intensity>
         <ion_current>12.681302</ion_current>
         <width>0.182</width>
         <signal_noise_ratio>0.80736222</signal_noise_ratio>
         <quality>-1</quality>
      </peak>
      <peak>
         <mass>627.50729</mass>
         <intensity>16.733</intensity>
         <ion_current>25.376252</ion_current>
         <width>1.091</width>
         <signal_noise_ratio>1.6105138</signal_noise_ratio>
         <quality>-1</quality>
      </peak>
      <peak>
         <mass>628.1308</mass>
         <intensity>8.362</intensity>
         <ion_current>12.681302</ion_current>
         <width>0.273</width>
         <signal_noise_ratio>0.8048238</signal_noise_ratio>
         <quality>-1</quality>
      </peak>
      <peak>
         <mass>629.38762</mass>
         <intensity>41.849</intensity>
         <ion_current>66.223366</ion_current>
         <width>0.818</width>
         <signal_noise_ratio>4.0157555</signal_noise_ratio>
         <quality>-1</quality>
      </peak>
      <peak>
         <mass>630.059</mass>
         <intensity>12.548</intensity>
         <ion_current>18.862289</ion_current>
         <width>0.182</width>
         <signal_noise_ratio>1.2040837</signal_noise_ratio>
         <quality>-1</quality>
      </peak>
      <peak>
         <mass>631.24647</mass>
         <intensity>50.22</intensity>
         <ion_current>70.788018</ion_current>
         <width>0.363</width>
         <signal_noise_ratio>4.8037816</signal_noise_ratio>
         <quality>1</quality>
      </peak>
      <peak>
         <mass>632.03725</mass>
         <intensity>12.548</intensity>
         <ion_current>20.854755</ion_current>
         <width>0.182</width>
         <signal_noise_ratio>1.1983588</signal_noise_ratio>
         <quality>-1</quality>
      </peak>
      <peak>
         <mass>633.66667</mass>
         <intensity>12.548</intensity>
         <ion_current>20.732595</ion_current>
         <width>0.364</width>
         <signal_noise_ratio>1.1963116</signal_noise_ratio>
         <quality>-1</quality>
      </peak>
      <peak>
         <mass>634.18613</mass>
         <intensity>20.919</intensity>
         <ion_current>30.273186</ion_current>
         <width>0.273</width>
         <signal_noise_ratio>1.994393</signal_noise_ratio>
         <quality>-1</quality>
      </peak>
      <peak>
         <mass>635.62217</mass>
         <intensity>12.548</intensity>
         <ion_current>20.932585</ion_current>
         <width>0.182</width>
         <signal_noise_ratio>1.1895785</signal_noise_ratio>
         <quality>-1</quality>
      </peak>
      <peak>
         <mass>639.16158</mass>
         <intensity>12.548</intensity>
         <ion_current>20.932585</ion_current>
         <width>1.092</width>
         <signal_noise_ratio>1.183241</signal_noise_ratio>
         <quality>1</quality>
      </peak>
      <peak>
         <mass>641.71111</mass>
         <intensity>16.733</intensity>
         <ion_current>26.477779</ion_current>
         <width>0.455</width>
         <signal_noise_ratio>1.5727457</signal_noise_ratio>
         <quality>-1</quality>
      </peak>
      <peak>
         <mass>644.21269</mass>
         <intensity>41.849</intensity>
         <ion_current>64.178882</ion_current>
         <width>0.727</width>
         <signal_noise_ratio>3.9250958</signal_noise_ratio>
         <quality>-1</quality>
      </peak>
      <peak>
         <mass>645.41483</mass>
         <intensity>20.919</intensity>
         <ion_current>31.661022</ion_current>
         <width>0.182</width>
         <signal_noise_ratio>1.9618138</signal_noise_ratio>
         <quality>-1</quality>
      </peak>
      <peak>
         <mass>646.25627</mass>
         <intensity>33.477</intensity>
         <ion_current>39.788195</ion_current>
         <width>0.182</width>
         <signal_noise_ratio>3.1393643</signal_noise_ratio>
         <quality>-1</quality>
      </peak>
      <peak>
         <mass>647.04425</mass>
         <intensity>12.548</intensity>
         <ion_current>19.029535</ion_current>
         <width>0.182</width>
         <signal_noise_ratio>1.176652</signal_noise_ratio>
         <quality>-1</quality>
      </peak>
      <peak>
         <mass>649.003</mass>
         <intensity>12.548</intensity>
         <ion_current>19.029535</ion_current>
         <width>1.183</width>
         <signal_noise_ratio>1.1763091</signal_noise_ratio>
         <quality>-1</quality>
      </peak>
      <peak>
         <mass>649.61329</mass>
         <intensity>12.548</intensity>
         <ion_current>19.029535</ion_current>
         <width>0.272</width>
         <signal_noise_ratio>1.1763091</signal_noise_ratio>
         <quality>-1</quality>
      </peak>
      <peak>
         <mass>650.31067</mass>
         <intensity>12.558</intensity>
         <ion_current>19.044701</ion_current>
         <width>0.546</width>
         <signal_noise_ratio>1.1405916</signal_noise_ratio>
         <quality>-1</quality>
      </peak>
      <peak>
         <mass>650.9143</mass>
         <intensity>12.558</intensity>
         <ion_current>19.044701</ion_current>
         <width>0.637</width>
         <signal_noise_ratio>1.1405916</signal_noise_ratio>
         <quality>1</quality>
      </peak>
      <peak>
         <mass>651.68225</mass>
         <intensity>20.929</intensity>
         <ion_current>32.887784</ion_current>
         <width>0.455</width>
         <signal_noise_ratio>1.9686195</signal_noise_ratio>
         <quality>-1</quality>
      </peak>
      <peak>
         <mass>653.161</mass>
         <intensity>8.372</intensity>
         <ion_current>13.966178</ion_current>
         <width>0.181</width>
         <signal_noise_ratio>0.812662</signal_noise_ratio>
         <quality>-1</quality>
      </peak>
      <peak>
         <mass>654.4795</mass>
         <intensity>8.372</intensity>
         <ion_current>12.696467</ion_current>
         <width>0.273</width>
         <signal_noise_ratio>0.78581145</signal_noise_ratio>
         <quality>-1</quality>
      </peak>
      <peak>
         <mass>655.73733</mass>
         <intensity>12.558</intensity>
         <ion_current>19.044701</ion_current>
         <width>0.273</width>
         <signal_noise_ratio>1.1839779</signal_noise_ratio>
         <quality>1</quality>
      </peak>
      <peak>
         <mass>656.26817</mass>
         <intensity>12.558</intensity>
         <ion_current>20.949267</ion_current>
         <width>0.182</width>
         <signal_noise_ratio>1.1839779</signal_noise_ratio>
         <quality>-1</quality>
      </peak>
      <peak>
         <mass>656.526</mass>
         <intensity>12.558</intensity>
         <ion_current>20.949267</ion_current>
         <width>0.182</width>
         <signal_noise_ratio>1.1839779</signal_noise_ratio>
         <quality>-1</quality>
      </peak>
      <peak>
         <mass>659.87583</mass>
         <intensity>20.929</intensity>
         <ion_current>31.83853</ion_current>
         <width>0.182</width>
         <signal_noise_ratio>1.982393</signal_noise_ratio>
         <quality>-1</quality>
      </peak>
      <peak>
         <mass>661.6008</mass>
         <intensity>8.372</intensity>
         <ion_current>12.696467</ion_current>
         <width>0.364</width>
         <signal_noise_ratio>0.79299508</signal_noise_ratio>
         <quality>-1</quality>
      </peak>
      <peak>
         <mass>662.21945</mass>
         <intensity>20.929</intensity>
         <ion_current>34.913777</ion_current>
         <width>0.727</width>
         <signal_noise_ratio>1.982393</signal_noise_ratio>
         <quality>-1</quality>
      </peak>
      <peak>
         <mass>663.92333</mass>
         <intensity>16.743</intensity>
         <ion_current>27.930688</ion_current>
         <width>0.546</width>
         <signal_noise_ratio>1.5858954</signal_noise_ratio>
         <quality>-1</quality>
      </peak>
      <peak>
         <mass>664.45317</mass>
         <intensity>12.558</intensity>
         <ion_current>20.949267</ion_current>
         <width>0.182</width>
         <signal_noise_ratio>1.1894926</signal_noise_ratio>
         <quality>-1</quality>
      </peak>
      <peak>
         <mass>665.8576</mass>
         <intensity>12.558</intensity>
         <ion_current>19.044701</ion_current>
         <width>0.273</width>
         <signal_noise_ratio>1.1894926</signal_noise_ratio>
         <quality>1</quality>
      </peak>
      <peak>
         <mass>667.51363</mass>
         <intensity>12.558</intensity>
         <ion_current>19.076635</ion_current>
         <width>1.182</width>
         <signal_noise_ratio>1.1894926</signal_noise_ratio>
         <quality>-1</quality>
      </peak>
      <peak>
         <mass>668.5219</mass>
         <intensity>25.115</intensity>
         <ion_current>31.064707</ion_current>
         <width>0.455</width>
         <signal_noise_ratio>2.3788905</signal_noise_ratio>
         <quality>-1</quality>
      </peak>
      <peak>
         <mass>669.3409</mass>
         <intensity>46.044</intensity>
         <ion_current>56.236908</ion_current>
         <width>0.364</width>
         <signal_noise_ratio>4.3612835</signal_noise_ratio>
         <quality>1</quality>
      </peak>
      <peak>
         <mass>670.896</mass>
         <intensity>12.558</intensity>
         <ion_current>20.949267</ion_current>
         <width>0.182</width>
         <signal_noise_ratio>1.1894926</signal_noise_ratio>
         <quality>-1</quality>
      </peak>
      <peak>
         <mass>672.26</mass>
         <intensity>16.743</intensity>
         <ion_current>27.677602</ion_current>
         <width>0.182</width>
         <signal_noise_ratio>1.5858954</signal_noise_ratio>
         <quality>-1</quality>
      </peak>
      <peak>
         <mass>673.88563</mass>
         <intensity>12.558</intensity>
         <ion_current>20.949267</ion_current>
         <width>0.637</width>
         <signal_noise_ratio>1.1894926</signal_noise_ratio>
         <quality>-1</quality>
      </peak>
      <peak>
         <mass>674.6068</mass>
         <intensity>8.372</intensity>
         <ion_current>12.696467</ion_current>
         <width>0.364</width>
         <signal_noise_ratio>0.79299508</signal_noise_ratio>
         <quality>-1</quality>
      </peak>
      <peak>
         <mass>675.8525</mass>
         <intensity>12.558</intensity>
         <ion_current>19.544548</ion_current>
         <width>0.546</width>
         <signal_noise_ratio>1.1894926</signal_noise_ratio>
         <quality>-1</quality>
      </peak>
      <peak>
         <mass>677.1573</mass>
         <intensity>16.743</intensity>
         <ion_current>27.930688</ion_current>
         <width>0.727</width>
         <signal_noise_ratio>1.5858954</signal_noise_ratio>
         <quality>1</quality>
      </peak>
      <peak>
         <mass>677.808</mass>
         <intensity>12.558</intensity>
         <ion_current>21.499107</ion_current>
         <width>0.182</width>
         <signal_noise_ratio>1.1894926</signal_noise_ratio>
         <quality>-1</quality>
      </peak>
      <peak>
         <mass>679.27058</mass>
         <intensity>16.743</intensity>
         <ion_current>22.791207</ion_current>
         <width>0.546</width>
         <signal_noise_ratio>1.5858954</signal_noise_ratio>
         <quality>-1</quality>
      </peak>
      <peak>
         <mass>680.58217</mass>
         <intensity>12.558</intensity>
         <ion_current>21.499107</ion_current>
         <width>0.727</width>
         <signal_noise_ratio>1.1894926</signal_noise_ratio>
         <quality>-1</quality>
      </peak>
      <peak>
         <mass>682.43183</mass>
         <intensity>12.558</intensity>
         <ion_current>19.544548</ion_current>
         <width>0.363</width>
         <signal_noise_ratio>1.1894926</signal_noise_ratio>
         <quality>-1</quality>
      </peak>
      <peak>
         <mass>683.577</mass>
         <intensity>12.558</intensity>
         <ion_current>19.168244</ion_current>
         <width>1.001</width>
         <signal_noise_ratio>1.1894926</signal_noise_ratio>
         <quality>-1</quality>
      </peak>
      <peak>
         <mass>684.334</mass>
         <intensity>8.372</intensity>
         <ion_current>14.332738</ion_current>
         <width>0.363</width>
         <signal_noise_ratio>0.79299508</signal_noise_ratio>
         <quality>-1</quality>
      </peak>
      <peak>
         <mass>685.5845</mass>
         <intensity>12.558</intensity>
         <ion_current>21.499107</ion_current>
         <width>0.728</width>
         <signal_noise_ratio>1.1894926</signal_noise_ratio>
         <quality>-1</quality>
      </peak>
      <peak>
         <mass>688.10555</mass>
         <intensity>16.743</intensity>
         <ion_current>26.057842</ion_current>
         <width>0.363</width>
         <signal_noise_ratio>1.5858954</signal_noise_ratio>
         <quality>-1</quality>
      </peak>
      <peak>
         <mass>689.5865</mass>
         <intensity>8.372</intensity>
         <ion_current>13.029699</ion_current>
         <width>0.273</width>
         <signal_noise_ratio>0.79299508</signal_noise_ratio>
         <quality>-1</quality>
      </peak>
      <peak>
         <mass>690.01033</mass>
         <intensity>12.558</intensity>
         <ion_current>21.499107</ion_current>
         <width>0.181</width>
         <signal_noise_ratio>1.1894926</signal_noise_ratio>
         <quality>-1</quality>
      </peak>
      <peak>
         <mass>690.33625</mass>
         <intensity>8.372</intensity>
         <ion_current>13.029699</ion_current>
         <width>0.364</width>
         <signal_noise_ratio>0.79299508</signal_noise_ratio>
         <quality>-1</quality>
      </peak>
      <peak>
         <mass>691.7235</mass>
         <intensity>20.929</intensity>
         <ion_current>32.572691</ion_current>
         <width>0.545</width>
         <signal_noise_ratio>1.982393</signal_noise_ratio>
         <quality>1</quality>
      </peak>
      <peak>
         <mass>692.178</mass>
         <intensity>12.558</intensity>
         <ion_current>19.300642</ion_current>
         <width>0.182</width>
         <signal_noise_ratio>1.1894926</signal_noise_ratio>
         <quality>-1</quality>
      </peak>
      <peak>
         <mass>692.451</mass>
         <intensity>12.558</intensity>
         <ion_current>21.374571</ion_current>
         <width>0.364</width>
         <signal_noise_ratio>1.1894926</signal_noise_ratio>
         <quality>-1</quality>
      </peak>
      <peak>
         <mass>693.84533</mass>
         <intensity>8.372</intensity>
         <ion_current>13.029699</ion_current>
         <width>0.273</width>
         <signal_noise_ratio>0.79299508</signal_noise_ratio>
         <quality>-1</quality>
      </peak>
      <peak>
         <mass>695.08894</mass>
         <intensity>29.301</intensity>
         <ion_current>45.60239</ion_current>
         <width>1</width>
         <signal_noise_ratio>2.775388</signal_noise_ratio>
         <quality>-1</quality>
      </peak>
      <peak>
         <mass>695.79325</mass>
         <intensity>8.372</intensity>
         <ion_current>13.029699</ion_current>
         <width>0.364</width>
         <signal_noise_ratio>0.79299508</signal_noise_ratio>
         <quality>-1</quality>
      </peak>
      <peak>
         <mass>696.38682</mass>
         <intensity>25.115</intensity>
         <ion_current>38.15661</ion_current>
         <width>0.273</width>
         <signal_noise_ratio>2.3788905</signal_noise_ratio>
         <quality>-1</quality>
      </peak>
      <peak>
         <mass>697.08975</mass>
         <intensity>12.558</intensity>
         <ion_current>19.544548</ion_current>
         <width>0.454</width>
         <signal_noise_ratio>1.1894926</signal_noise_ratio>
         <quality>-1</quality>
      </peak>
      <peak>
         <mass>697.78287</mass>
         <intensity>16.743</intensity>
         <ion_current>26.057842</ion_current>
         <width>0.273</width>
         <signal_noise_ratio>1.5858954</signal_noise_ratio>
         <quality>1</quality>
      </peak>
      <peak>
         <mass>698.279</mass>
         <intensity>16.743</intensity>
         <ion_current>25.552579</ion_current>
         <width>0.364</width>
         <signal_noise_ratio>1.5858954</signal_noise_ratio>
         <quality>1</quality>
      </peak>
   </peak_list>
</pepex3>
