# Supplementary material for: NITPICK: peak identification for mass spectrometry data
Source: BMC Bioinformatics. 2008 Aug 28;9:355. doi: 10.1186/1471-2105-9-355 (PMC2655099; doi:10.1186/1471-2105-9-355)
Supplement: Additional file 4 — A zip-folder containing all pepex results on the simulated data. [file 1471-2105-9-355-S4.zip › pepex_simulation_results/thresh05/SNR5/preSNR5_33_pepex.xml]

<?xml version="1.0" encoding="iso-8859-1"?>
<pepex3>
   <version>3.0.0</version>
   <registered_to>Unregistered</registered_to>
   <parameters>
      <parameter_file>pepex_input.xml</parameter_file>
      <input_data_file>spectrum.data</input_data_file>
      <output_data_file>pepex_output.xml</output_data_file>
      <noise_model>mean_value</noise_model>
      <signal_noise_ratio>.5</signal_noise_ratio>
      <tuning_power>2</tuning_power>
      <tuning>2</tuning>
      <small_omega>1.0</small_omega>
      <big_omega>20</big_omega>
      <peak_finding_model>pepex3</peak_finding_model>
      <supporting_slopes>2</supporting_slopes>
      <peak_fitting_model>centroid</peak_fitting_model>
      <clustering_model>simple</clustering_model>
      <min_cluster_distance>0.8</min_cluster_distance>
      <max_cluster_distance>1.2</max_cluster_distance>
      <no_single_above_mass>1500.0</no_single_above_mass>
      <deisotoping_model>quadratic</deisotoping_model>
      <isotope_distrib_file>/usr/local/piums/kd_0_to_10</isotope_distrib_file>
      <overflow>30000</overflow>
   </parameters>
   <pepex3_status>
      <status>ok</status>
      <message></message>
      <supporting_slopes>2</supporting_slopes>
      <minimum_mass>500</minimum_mass>
      <maximum_mass>700</maximum_mass>
      <small_omega>1</small_omega>
      <big_omega>20</big_omega>
      <peak_masses_with_hydrogen>true</peak_masses_with_hydrogen>
      <date_created>21:59:37, 26 Jul, 2007</date_created>
   </pepex3_status>
   <peak_list>
      <peak>
         <mass>500.819</mass>
         <intensity>8.407</intensity>
         <ion_current>11.697025</ion_current>
         <width>0.182</width>
         <signal_noise_ratio>0.93302299</signal_noise_ratio>
         <quality>-1</quality>
      </peak>
      <peak>
         <mass>501.0364</mass>
         <intensity>12.61</intensity>
         <ion_current>19.2994</ion_current>
         <width>0.272</width>
         <signal_noise_ratio>1.399479</signal_noise_ratio>
         <quality>-1</quality>
      </peak>
      <peak>
         <mass>501.364</mass>
         <intensity>12.61</intensity>
         <ion_current>17.544841</ion_current>
         <width>0.182</width>
         <signal_noise_ratio>1.399479</signal_noise_ratio>
         <quality>-1</quality>
      </peak>
      <peak>
         <mass>502.79139</mass>
         <intensity>16.814</intensity>
         <ion_current>23.394049</ion_current>
         <width>1</width>
         <signal_noise_ratio>1.8039256</signal_noise_ratio>
         <quality>-1</quality>
      </peak>
      <peak>
         <mass>503.365</mass>
         <intensity>8.407</intensity>
         <ion_current>11.697025</ion_current>
         <width>0.273</width>
         <signal_noise_ratio>0.9019628</signal_noise_ratio>
         <quality>-1</quality>
      </peak>
      <peak>
         <mass>504.91727</mass>
         <intensity>16.814</intensity>
         <ion_current>23.394049</ion_current>
         <width>0.909</width>
         <signal_noise_ratio>1.8039256</signal_noise_ratio>
         <quality>-1</quality>
      </peak>
      <peak>
         <mass>506.514</mass>
         <intensity>16.814</intensity>
         <ion_current>24.722989</ion_current>
         <width>0.272</width>
         <signal_noise_ratio>1.7415041</signal_noise_ratio>
         <quality>-1</quality>
      </peak>
      <peak>
         <mass>506.9848</mass>
         <intensity>8.407</intensity>
         <ion_current>11.697025</ion_current>
         <width>0.364</width>
         <signal_noise_ratio>0.85379507</signal_noise_ratio>
         <quality>-1</quality>
      </peak>
      <peak>
         <mass>508.73867</mass>
         <intensity>12.61</intensity>
         <ion_current>17.544841</ion_current>
         <width>1.182</width>
         <signal_noise_ratio>1.2494151</signal_noise_ratio>
         <quality>-1</quality>
      </peak>
      <peak>
         <mass>510.06957</mass>
         <intensity>16.814</intensity>
         <ion_current>25.733554</ion_current>
         <width>0.363</width>
         <signal_noise_ratio>1.6275868</signal_noise_ratio>
         <quality>-1</quality>
      </peak>
      <peak>
         <mass>511.369</mass>
         <intensity>12.61</intensity>
         <ion_current>19.2994</ion_current>
         <width>0.182</width>
         <signal_noise_ratio>1.1826488</signal_noise_ratio>
         <quality>-1</quality>
      </peak>
      <peak>
         <mass>513.79646</mass>
         <intensity>12.61</intensity>
         <ion_current>17.544841</ion_current>
         <width>1</width>
         <signal_noise_ratio>1.1826488</signal_noise_ratio>
         <quality>-1</quality>
      </peak>
      <peak>
         <mass>514.37</mass>
         <intensity>8.407</intensity>
         <ion_current>11.697025</ion_current>
         <width>0.273</width>
         <signal_noise_ratio>0.95537181</signal_noise_ratio>
         <quality>-1</quality>
      </peak>
      <peak>
         <mass>515.93117</mass>
         <intensity>12.61</intensity>
         <ion_current>19.2994</ion_current>
         <width>0.182</width>
         <signal_noise_ratio>1.4330009</signal_noise_ratio>
         <quality>-1</quality>
      </peak>
      <peak>
         <mass>516.22313</mass>
         <intensity>42.034</intensity>
         <ion_current>60.731033</ion_current>
         <width>0.273</width>
         <signal_noise_ratio>4.7767454</signal_noise_ratio>
         <quality>-1</quality>
      </peak>
      <peak>
         <mass>516.50244</mass>
         <intensity>12.61</intensity>
         <ion_current>17.544841</ion_current>
         <width>0.364</width>
         <signal_noise_ratio>1.4330009</signal_noise_ratio>
         <quality>-1</quality>
      </peak>
      <peak>
         <mass>517.74637</mass>
         <intensity>29.424</intensity>
         <ion_current>39.718654</ion_current>
         <width>0.273</width>
         <signal_noise_ratio>3.3437445</signal_noise_ratio>
         <quality>-1</quality>
      </peak>
      <peak>
         <mass>518.96313</mass>
         <intensity>12.61</intensity>
         <ion_current>17.544841</ion_current>
         <width>1</width>
         <signal_noise_ratio>1.4363981</signal_noise_ratio>
         <quality>-1</quality>
      </peak>
      <peak>
         <mass>519.75875</mass>
         <intensity>12.61</intensity>
         <ion_current>19.2994</ion_current>
         <width>0.273</width>
         <signal_noise_ratio>1.4587123</signal_noise_ratio>
         <quality>-1</quality>
      </peak>
      <peak>
         <mass>520.20754</mass>
         <intensity>21.017</intensity>
         <ion_current>29.241866</ion_current>
         <width>0.546</width>
         <signal_noise_ratio>2.4312258</signal_noise_ratio>
         <quality>-1</quality>
      </peak>
      <peak>
         <mass>522.17546</mass>
         <intensity>12.61</intensity>
         <ion_current>17.714813</ion_current>
         <width>0.637</width>
         <signal_noise_ratio>1.4828546</signal_noise_ratio>
         <quality>1</quality>
      </peak>
      <peak>
         <mass>522.829</mass>
         <intensity>8.407</intensity>
         <ion_current>12.656704</ion_current>
         <width>0.182</width>
         <signal_noise_ratio>0.98860896</signal_noise_ratio>
         <quality>-1</quality>
      </peak>
      <peak>
         <mass>524.102</mass>
         <intensity>8.407</intensity>
         <ion_current>11.922288</ion_current>
         <width>0.182</width>
         <signal_noise_ratio>0.98860896</signal_noise_ratio>
         <quality>-1</quality>
      </peak>
      <peak>
         <mass>524.4205</mass>
         <intensity>8.407</intensity>
         <ion_current>11.512813</ion_current>
         <width>0.273</width>
         <signal_noise_ratio>0.98860896</signal_noise_ratio>
         <quality>-1</quality>
      </peak>
      <peak>
         <mass>525.3841</mass>
         <intensity>16.814</intensity>
         <ion_current>22.154754</ion_current>
         <width>0.546</width>
         <signal_noise_ratio>1.9772179</signal_noise_ratio>
         <quality>1</quality>
      </peak>
      <peak>
         <mass>526.6785</mass>
         <intensity>12.61</intensity>
         <ion_current>17.435232</ion_current>
         <width>0.363</width>
         <signal_noise_ratio>1.4828546</signal_noise_ratio>
         <quality>-1</quality>
      </peak>
      <peak>
         <mass>527.89167</mass>
         <intensity>8.407</intensity>
         <ion_current>13.229673</ion_current>
         <width>0.273</width>
         <signal_noise_ratio>0.98860896</signal_noise_ratio>
         <quality>1</quality>
      </peak>
      <peak>
         <mass>529.377</mass>
         <intensity>8.407</intensity>
         <ion_current>11.642729</ion_current>
         <width>0.182</width>
         <signal_noise_ratio>0.98860896</signal_noise_ratio>
         <quality>-1</quality>
      </peak>
      <peak>
         <mass>530.44525</mass>
         <intensity>12.61</intensity>
         <ion_current>14.79516</ion_current>
         <width>0.273</width>
         <signal_noise_ratio>1.4828546</signal_noise_ratio>
         <quality>1</quality>
      </peak>
      <peak>
         <mass>530.8866</mass>
         <intensity>8.407</intensity>
         <ion_current>13.229673</ion_current>
         <width>0.637</width>
         <signal_noise_ratio>0.98860896</signal_noise_ratio>
         <quality>1</quality>
      </peak>
      <peak>
         <mass>533.13633</mass>
         <intensity>8.407</intensity>
         <ion_current>12.866777</ion_current>
         <width>0.273</width>
         <signal_noise_ratio>0.98860896</signal_noise_ratio>
         <quality>-1</quality>
      </peak>
      <peak>
         <mass>533.68233</mass>
         <intensity>8.407</intensity>
         <ion_current>11.87493</ion_current>
         <width>0.273</width>
         <signal_noise_ratio>0.98860896</signal_noise_ratio>
         <quality>-1</quality>
      </peak>
      <peak>
         <mass>535.99781</mass>
         <intensity>8.407</intensity>
         <ion_current>12.197751</ion_current>
         <width>0.454</width>
         <signal_noise_ratio>0.98860896</signal_noise_ratio>
         <quality>-1</quality>
      </peak>
      <peak>
         <mass>536.419</mass>
         <intensity>12.61</intensity>
         <ion_current>17.903594</ion_current>
         <width>0.455</width>
         <signal_noise_ratio>1.4828546</signal_noise_ratio>
         <quality>1</quality>
      </peak>
      <peak>
         <mass>537.199</mass>
         <intensity>4.203</intensity>
         <ion_current>6.6140495</ion_current>
         <width>0.182</width>
         <signal_noise_ratio>0.49424568</signal_noise_ratio>
         <quality>-1</quality>
      </peak>
      <peak>
         <mass>537.40375</mass>
         <intensity>12.61</intensity>
         <ion_current>14.336185</ion_current>
         <width>0.273</width>
         <signal_noise_ratio>1.4828546</signal_noise_ratio>
         <quality>-1</quality>
      </peak>
      <peak>
         <mass>537.835</mass>
         <intensity>16.814</intensity>
         <ion_current>24.232289</ion_current>
         <width>0.182</width>
         <signal_noise_ratio>1.9772179</signal_noise_ratio>
         <quality>-1</quality>
      </peak>
      <peak>
         <mass>539.26582</mass>
         <intensity>12.61</intensity>
         <ion_current>18.653016</ion_current>
         <width>0.909</width>
         <signal_noise_ratio>1.4828546</signal_noise_ratio>
         <quality>-1</quality>
      </peak>
      <peak>
         <mass>539.927</mass>
         <intensity>4.203</intensity>
         <ion_current>6.0127477</ion_current>
         <width>0.182</width>
         <signal_noise_ratio>0.49424568</signal_noise_ratio>
         <quality>-1</quality>
      </peak>
      <peak>
         <mass>541.5276</mass>
         <intensity>12.61</intensity>
         <ion_current>16.637689</ion_current>
         <width>0.273</width>
         <signal_noise_ratio>1.4828546</signal_noise_ratio>
         <quality>1</quality>
      </peak>
      <peak>
         <mass>541.746</mass>
         <intensity>8.407</intensity>
         <ion_current>13.229673</ion_current>
         <width>0.182</width>
         <signal_noise_ratio>0.98860896</signal_noise_ratio>
         <quality>-1</quality>
      </peak>
      <peak>
         <mass>542.21617</mass>
         <intensity>12.61</intensity>
         <ion_current>18.039674</ion_current>
         <width>0.364</width>
         <signal_noise_ratio>1.4828546</signal_noise_ratio>
         <quality>-1</quality>
      </peak>
      <peak>
         <mass>544.4659</mass>
         <intensity>12.61</intensity>
         <ion_current>19.651679</ion_current>
         <width>0.637</width>
         <signal_noise_ratio>1.4828546</signal_noise_ratio>
         <quality>-1</quality>
      </peak>
      <peak>
         <mass>544.984</mass>
         <intensity>12.61</intensity>
         <ion_current>19.843722</ion_current>
         <width>0.272</width>
         <signal_noise_ratio>1.4828546</signal_noise_ratio>
         <quality>1</quality>
      </peak>
      <peak>
         <mass>546.203</mass>
         <intensity>12.61</intensity>
         <ion_current>18.469996</ion_current>
         <width>0.182</width>
         <signal_noise_ratio>1.4828546</signal_noise_ratio>
         <quality>-1</quality>
      </peak>
      <peak>
         <mass>546.61886</mass>
         <intensity>16.814</intensity>
         <ion_current>23.633233</ion_current>
         <width>0.727</width>
         <signal_noise_ratio>1.9772179</signal_noise_ratio>
         <quality>1</quality>
      </peak>
      <peak>
         <mass>547.90825</mass>
         <intensity>8.407</intensity>
         <ion_current>13.229673</ion_current>
         <width>0.364</width>
         <signal_noise_ratio>0.98860896</signal_noise_ratio>
         <quality>-1</quality>
      </peak>
      <peak>
         <mass>548.477</mass>
         <intensity>16.814</intensity>
         <ion_current>22.309337</ion_current>
         <width>0.182</width>
         <signal_noise_ratio>1.9772179</signal_noise_ratio>
         <quality>-1</quality>
      </peak>
      <peak>
         <mass>550.205</mass>
         <intensity>8.397</intensity>
         <ion_current>13.213936</ion_current>
         <width>0.182</width>
         <signal_noise_ratio>0.94929879</signal_noise_ratio>
         <quality>-1</quality>
      </peak>
      <peak>
         <mass>551.49317</mass>
         <intensity>12.6</intensity>
         <ion_current>19.827986</ion_current>
         <width>0.364</width>
         <signal_noise_ratio>1.4244569</signal_noise_ratio>
         <quality>-1</quality>
      </peak>
      <peak>
         <mass>554.31831</mass>
         <intensity>12.6</intensity>
         <ion_current>19.827986</ion_current>
         <width>0.727</width>
         <signal_noise_ratio>1.4324726</signal_noise_ratio>
         <quality>-1</quality>
      </peak>
      <peak>
         <mass>554.8248</mass>
         <intensity>16.804</intensity>
         <ion_current>25.202478</ion_current>
         <width>0.182</width>
         <signal_noise_ratio>1.9144687</signal_noise_ratio>
         <quality>-1</quality>
      </peak>
      <peak>
         <mass>555.05533</mass>
         <intensity>8.397</intensity>
         <ion_current>12.01262</ion_current>
         <width>0.182</width>
         <signal_noise_ratio>0.95666469</signal_noise_ratio>
         <quality>-1</quality>
      </peak>
      <peak>
         <mass>556.116</mass>
         <intensity>12.6</intensity>
         <ion_current>16.561742</ion_current>
         <width>0.182</width>
         <signal_noise_ratio>1.4355097</signal_noise_ratio>
         <quality>-1</quality>
      </peak>
      <peak>
         <mass>556.60133</mass>
         <intensity>12.6</intensity>
         <ion_current>19.771621</ion_current>
         <width>0.455</width>
         <signal_noise_ratio>1.4387089</signal_noise_ratio>
         <quality>-1</quality>
      </peak>
      <peak>
         <mass>558.58717</mass>
         <intensity>12.6</intensity>
         <ion_current>16.528918</ion_current>
         <width>0.364</width>
         <signal_noise_ratio>1.4458795</signal_noise_ratio>
         <quality>-1</quality>
      </peak>
      <peak>
         <mass>559.3455</mass>
         <intensity>8.397</intensity>
         <ion_current>13.213936</ion_current>
         <width>0.273</width>
         <signal_noise_ratio>0.96528143</signal_noise_ratio>
         <quality>-1</quality>
      </peak>
      <peak>
         <mass>559.67834</mass>
         <intensity>12.6</intensity>
         <ion_current>12.643257</ion_current>
         <width>0.181</width>
         <signal_noise_ratio>1.4510084</signal_noise_ratio>
         <quality>-1</quality>
      </peak>
      <peak>
         <mass>559.82983</mass>
         <intensity>12.6</intensity>
         <ion_current>19.827986</ion_current>
         <width>0.182</width>
         <signal_noise_ratio>1.4510084</signal_noise_ratio>
         <quality>-1</quality>
      </peak>
      <peak>
         <mass>562.049</mass>
         <intensity>16.804</intensity>
         <ion_current>22.57592</ion_current>
         <width>0.819</width>
         <signal_noise_ratio>1.944381</signal_noise_ratio>
         <quality>-1</quality>
      </peak>
      <peak>
         <mass>562.847</mass>
         <intensity>8.397</intensity>
         <ion_current>13.213936</ion_current>
         <width>0.182</width>
         <signal_noise_ratio>0.97161194</signal_noise_ratio>
         <quality>-1</quality>
      </peak>
      <peak>
         <mass>565.06033</mass>
         <intensity>8.397</intensity>
         <ion_current>13.213936</ion_current>
         <width>0.272</width>
         <signal_noise_ratio>0.97662283</signal_noise_ratio>
         <quality>-1</quality>
      </peak>
      <peak>
         <mass>566.303</mass>
         <intensity>12.6</intensity>
         <ion_current>18.025391</ion_current>
         <width>0.182</width>
         <signal_noise_ratio>1.4658964</signal_noise_ratio>
         <quality>-1</quality>
      </peak>
      <peak>
         <mass>567.303</mass>
         <intensity>16.804</intensity>
         <ion_current>18.423789</ion_current>
         <width>0.182</width>
         <signal_noise_ratio>1.9552632</signal_noise_ratio>
         <quality>-1</quality>
      </peak>
      <peak>
         <mass>568.65321</mass>
         <intensity>12.6</intensity>
         <ion_current>19.827986</ion_current>
         <width>1.182</width>
         <signal_noise_ratio>1.4660315</signal_noise_ratio>
         <quality>-1</quality>
      </peak>
      <peak>
         <mass>569.2585</mass>
         <intensity>8.397</intensity>
         <ion_current>12.01262</ion_current>
         <width>0.182</width>
         <signal_noise_ratio>0.97700531</signal_noise_ratio>
         <quality>-1</quality>
      </peak>
      <peak>
         <mass>571.487</mass>
         <intensity>12.6</intensity>
         <ion_current>17.770438</ion_current>
         <width>0.91</width>
         <signal_noise_ratio>1.4653094</signal_noise_ratio>
         <quality>-1</quality>
      </peak>
      <peak>
         <mass>572.306</mass>
         <intensity>16.804</intensity>
         <ion_current>18.325192</ion_current>
         <width>0.363</width>
         <signal_noise_ratio>1.9537763</signal_noise_ratio>
         <quality>1</quality>
      </peak>
      <peak>
         <mass>573.033</mass>
         <intensity>8.397</intensity>
         <ion_current>12.01262</ion_current>
         <width>0.182</width>
         <signal_noise_ratio>0.97421449</signal_noise_ratio>
         <quality>-1</quality>
      </peak>
      <peak>
         <mass>573.23775</mass>
         <intensity>12.6</intensity>
         <ion_current>12.996031</ion_current>
         <width>0.273</width>
         <signal_noise_ratio>1.4618438</signal_noise_ratio>
         <quality>-1</quality>
      </peak>
      <peak>
         <mass>573.761</mass>
         <intensity>12.6</intensity>
         <ion_current>18.025368</ion_current>
         <width>0.182</width>
         <signal_noise_ratio>1.4572143</signal_noise_ratio>
         <quality>-1</quality>
      </peak>
      <peak>
         <mass>575.489</mass>
         <intensity>12.6</intensity>
         <ion_current>18.300671</ion_current>
         <width>0.182</width>
         <signal_noise_ratio>1.4526139</signal_noise_ratio>
         <quality>-1</quality>
      </peak>
      <peak>
         <mass>576.30071</mass>
         <intensity>21.007</intensity>
         <ion_current>27.340299</ion_current>
         <width>0.636</width>
         <signal_noise_ratio>2.4146717</signal_noise_ratio>
         <quality>-1</quality>
      </peak>
      <peak>
         <mass>576.83025</mass>
         <intensity>8.397</intensity>
         <ion_current>13.588998</ion_current>
         <width>0.364</width>
         <signal_noise_ratio>0.96520199</signal_noise_ratio>
         <quality>-1</quality>
      </peak>
      <peak>
         <mass>578.4172</mass>
         <intensity>16.804</intensity>
         <ion_current>22.201929</ion_current>
         <width>0.455</width>
         <signal_noise_ratio>1.918605</signal_noise_ratio>
         <quality>-1</quality>
      </peak>
      <peak>
         <mass>578.92225</mass>
         <intensity>12.6</intensity>
         <ion_current>17.397328</ion_current>
         <width>0.273</width>
         <signal_noise_ratio>1.4339195</signal_noise_ratio>
         <quality>1</quality>
      </peak>
      <peak>
         <mass>579.18387</mass>
         <intensity>8.397</intensity>
         <ion_current>13.588998</ion_current>
         <width>0.455</width>
         <signal_noise_ratio>0.95560495</signal_noise_ratio>
         <quality>-1</quality>
      </peak>
      <peak>
         <mass>580.9005</mass>
         <intensity>8.397</intensity>
         <ion_current>12.353581</ion_current>
         <width>0.273</width>
         <signal_noise_ratio>0.95253901</signal_noise_ratio>
         <quality>-1</quality>
      </peak>
      <peak>
         <mass>581.6355</mass>
         <intensity>12.6</intensity>
         <ion_current>18.536992</ion_current>
         <width>0.636</width>
         <signal_noise_ratio>1.4244224</signal_noise_ratio>
         <quality>-1</quality>
      </peak>
      <peak>
         <mass>582.9652</mass>
         <intensity>16.804</intensity>
         <ion_current>24.721874</ion_current>
         <width>0.273</width>
         <signal_noise_ratio>1.8856781</signal_noise_ratio>
         <quality>-1</quality>
      </peak>
      <peak>
         <mass>583.2928</mass>
         <intensity>25.211</intensity>
         <ion_current>38.91446</ion_current>
         <width>0.363</width>
         <signal_noise_ratio>2.8290783</signal_noise_ratio>
         <quality>1</quality>
      </peak>
      <peak>
         <mass>584.8388</mass>
         <intensity>16.804</intensity>
         <ion_current>24.721874</ion_current>
         <width>0.182</width>
         <signal_noise_ratio>1.8728206</signal_noise_ratio>
         <quality>-1</quality>
      </peak>
      <peak>
         <mass>585.31189</mass>
         <intensity>29.414</intensity>
         <ion_current>39.644174</ion_current>
         <width>0.181</width>
         <signal_noise_ratio>3.2782162</signal_noise_ratio>
         <quality>-1</quality>
      </peak>
      <peak>
         <mass>586.13001</mass>
         <intensity>37.821</intensity>
         <ion_current>45.814231</ion_current>
         <width>1.001</width>
         <signal_noise_ratio>4.2151837</signal_noise_ratio>
         <quality>1</quality>
      </peak>
      <peak>
         <mass>586.73288</mass>
         <intensity>16.804</intensity>
         <ion_current>24.721874</ion_current>
         <width>0.273</width>
         <signal_noise_ratio>1.8615428</signal_noise_ratio>
         <quality>1</quality>
      </peak>
      <peak>
         <mass>588.52533</mass>
         <intensity>12.6</intensity>
         <ion_current>18.536992</ion_current>
         <width>0.637</width>
         <signal_noise_ratio>1.3916506</signal_noise_ratio>
         <quality>1</quality>
      </peak>
      <peak>
         <mass>589.25233</mass>
         <intensity>8.397</intensity>
         <ion_current>13.588998</ion_current>
         <width>0.273</width>
         <signal_noise_ratio>0.92743574</signal_noise_ratio>
         <quality>-1</quality>
      </peak>
      <peak>
         <mass>589.74525</mass>
         <intensity>8.397</intensity>
         <ion_current>12.353581</ion_current>
         <width>0.364</width>
         <signal_noise_ratio>0.92743574</signal_noise_ratio>
         <quality>-1</quality>
      </peak>
      <peak>
         <mass>592.20883</mass>
         <intensity>12.6</intensity>
         <ion_current>18.18676</ion_current>
         <width>0.364</width>
         <signal_noise_ratio>1.3704177</signal_noise_ratio>
         <quality>-1</quality>
      </peak>
      <peak>
         <mass>592.88275</mass>
         <intensity>12.6</intensity>
         <ion_current>18.536992</ion_current>
         <width>0.273</width>
         <signal_noise_ratio>1.3704177</signal_noise_ratio>
         <quality>-1</quality>
      </peak>
      <peak>
         <mass>593.55767</mass>
         <intensity>12.6</intensity>
         <ion_current>14.375244</ion_current>
         <width>0.364</width>
         <signal_noise_ratio>1.3704177</signal_noise_ratio>
         <quality>-1</quality>
      </peak>
      <peak>
         <mass>595.121</mass>
         <intensity>25.211</intensity>
         <ion_current>35.657442</ion_current>
         <width>0.182</width>
         <signal_noise_ratio>2.7043592</signal_noise_ratio>
         <quality>-1</quality>
      </peak>
      <peak>
         <mass>595.74067</mass>
         <intensity>12.6</intensity>
         <ion_current>20.383613</ion_current>
         <width>0.364</width>
         <signal_noise_ratio>1.3515896</signal_noise_ratio>
         <quality>-1</quality>
      </peak>
      <peak>
         <mass>598.43247</mass>
         <intensity>16.804</intensity>
         <ion_current>24.782615</ion_current>
         <width>0.818</width>
         <signal_noise_ratio>1.7738099</signal_noise_ratio>
         <quality>-1</quality>
      </peak>
      <peak>
         <mass>599.29616</mass>
         <intensity>79.855</intensity>
         <ion_current>106.4099</ion_current>
         <width>0.364</width>
         <signal_noise_ratio>8.3820599</signal_noise_ratio>
         <quality>-1</quality>
      </peak>
      <peak>
         <mass>599.6365</mass>
         <intensity>12.6</intensity>
         <ion_current>18.536992</ion_current>
         <width>0.273</width>
         <signal_noise_ratio>1.3225716</signal_noise_ratio>
         <quality>-1</quality>
      </peak>
      <peak>
         <mass>602.6466</mass>
         <intensity>8.397</intensity>
         <ion_current>12.353581</ion_current>
         <width>0.637</width>
         <signal_noise_ratio>0.86813479</signal_noise_ratio>
         <quality>-1</quality>
      </peak>
      <peak>
         <mass>604.06975</mass>
         <intensity>16.804</intensity>
         <ion_current>24.721874</ion_current>
         <width>0.364</width>
         <signal_noise_ratio>1.721569</signal_noise_ratio>
         <quality>1</quality>
      </peak>
      <peak>
         <mass>604.775</mass>
         <intensity>8.397</intensity>
         <ion_current>13.588998</ion_current>
         <width>0.273</width>
         <signal_noise_ratio>0.85697452</signal_noise_ratio>
         <quality>-1</quality>
      </peak>
      <peak>
         <mass>605.412</mass>
         <intensity>8.397</intensity>
         <ion_current>13.588998</ion_current>
         <width>0.272</width>
         <signal_noise_ratio>0.85697452</signal_noise_ratio>
         <quality>-1</quality>
      </peak>
      <peak>
         <mass>608.20067</mass>
         <intensity>8.397</intensity>
         <ion_current>12.353581</ion_current>
         <width>0.182</width>
         <signal_noise_ratio>0.84787046</signal_noise_ratio>
         <quality>-1</quality>
      </peak>
      <peak>
         <mass>608.6405</mass>
         <intensity>8.397</intensity>
         <ion_current>12.353581</ion_current>
         <width>0.273</width>
         <signal_noise_ratio>0.84787046</signal_noise_ratio>
         <quality>-1</quality>
      </peak>
      <peak>
         <mass>609.959</mass>
         <intensity>16.804</intensity>
         <ion_current>24.721874</ion_current>
         <width>0.455</width>
         <signal_noise_ratio>1.6854231</signal_noise_ratio>
         <quality>-1</quality>
      </peak>
      <peak>
         <mass>612.051</mass>
         <intensity>12.6</intensity>
         <ion_current>20.383613</ion_current>
         <width>0.182</width>
         <signal_noise_ratio>1.2578867</signal_noise_ratio>
         <quality>-1</quality>
      </peak>
      <peak>
         <mass>612.506</mass>
         <intensity>8.397</intensity>
         <ion_current>13.588998</ion_current>
         <width>0.273</width>
         <signal_noise_ratio>0.83829166</signal_noise_ratio>
         <quality>-1</quality>
      </peak>
      <peak>
         <mass>614.221</mass>
         <intensity>12.6</intensity>
         <ion_current>18.537028</ion_current>
         <width>0.364</width>
         <signal_noise_ratio>1.2522607</signal_noise_ratio>
         <quality>-1</quality>
      </peak>
      <peak>
         <mass>614.94963</mass>
         <intensity>16.804</intensity>
         <ion_current>25.933903</ion_current>
         <width>0.455</width>
         <signal_noise_ratio>1.6694759</signal_noise_ratio>
         <quality>-1</quality>
      </peak>
      <peak>
         <mass>615.30478</mass>
         <intensity>21.007</intensity>
         <ion_current>24.637288</ion_current>
         <width>0.364</width>
         <signal_noise_ratio>2.0870436</signal_noise_ratio>
         <quality>1</quality>
      </peak>
      <peak>
         <mass>616.52409</mass>
         <intensity>16.804</intensity>
         <ion_current>25.835743</ion_current>
         <width>0.727</width>
         <signal_noise_ratio>1.6683471</signal_noise_ratio>
         <quality>-1</quality>
      </peak>
      <peak>
         <mass>618.345</mass>
         <intensity>16.804</intensity>
         <ion_current>24.662219</ion_current>
         <width>0.272</width>
         <signal_noise_ratio>1.6661955</signal_noise_ratio>
         <quality>-1</quality>
      </peak>
      <peak>
         <mass>618.8902</mass>
         <intensity>16.804</intensity>
         <ion_current>25.933903</ion_current>
         <width>0.273</width>
         <signal_noise_ratio>1.6661955</signal_noise_ratio>
         <quality>-1</quality>
      </peak>
      <peak>
         <mass>621.36936</mass>
         <intensity>12.6</intensity>
         <ion_current>20.390779</ion_current>
         <width>1.001</width>
         <signal_noise_ratio>1.2468776</signal_noise_ratio>
         <quality>-1</quality>
      </peak>
      <peak>
         <mass>623.056</mass>
         <intensity>8.397</intensity>
         <ion_current>12.353581</ion_current>
         <width>0.364</width>
         <signal_noise_ratio>0.82997666</signal_noise_ratio>
         <quality>-1</quality>
      </peak>
      <peak>
         <mass>623.39725</mass>
         <intensity>12.6</intensity>
         <ion_current>16.43044</ion_current>
         <width>0.182</width>
         <signal_noise_ratio>1.2439454</signal_noise_ratio>
         <quality>-1</quality>
      </peak>
      <peak>
         <mass>623.6384</mass>
         <intensity>12.6</intensity>
         <ion_current>18.536992</ion_current>
         <width>0.273</width>
         <signal_noise_ratio>1.2439454</signal_noise_ratio>
         <quality>-1</quality>
      </peak>
      <peak>
         <mass>624.342</mass>
         <intensity>42.024</intensity>
         <ion_current>59.752707</ion_current>
         <width>0.273</width>
         <signal_noise_ratio>4.1439814</signal_noise_ratio>
         <quality>-1</quality>
      </peak>
      <peak>
         <mass>624.875</mass>
         <intensity>12.6</intensity>
         <ion_current>18.536992</ion_current>
         <width>0.182</width>
         <signal_noise_ratio>1.241302</signal_noise_ratio>
         <quality>-1</quality>
      </peak>
      <peak>
         <mass>626.226</mass>
         <intensity>12.6</intensity>
         <ion_current>19.108395</ion_current>
         <width>0.364</width>
         <signal_noise_ratio>1.2404286</signal_noise_ratio>
         <quality>-1</quality>
      </peak>
      <peak>
         <mass>626.80016</mass>
         <intensity>8.397</intensity>
         <ion_current>14.007883</ion_current>
         <width>0.455</width>
         <signal_noise_ratio>0.82665708</signal_noise_ratio>
         <quality>-1</quality>
      </peak>
      <peak>
         <mass>628.851</mass>
         <intensity>16.804</intensity>
         <ion_current>25.376356</ion_current>
         <width>0.364</width>
         <signal_noise_ratio>1.6529505</signal_noise_ratio>
         <quality>-1</quality>
      </peak>
      <peak>
         <mass>630.18033</mass>
         <intensity>8.397</intensity>
         <ion_current>12.734381</ion_current>
         <width>0.273</width>
         <signal_noise_ratio>0.82598342</signal_noise_ratio>
         <quality>-1</quality>
      </peak>
      <peak>
         <mass>632.03725</mass>
         <intensity>12.6</intensity>
         <ion_current>19.108395</ion_current>
         <width>0.182</width>
         <signal_noise_ratio>1.2378786</signal_noise_ratio>
         <quality>-1</quality>
      </peak>
      <peak>
         <mass>632.82919</mass>
         <intensity>12.6</intensity>
         <ion_current>19.108395</ion_current>
         <width>0.545</width>
         <signal_noise_ratio>1.2371104</signal_noise_ratio>
         <quality>-1</quality>
      </peak>
      <peak>
         <mass>633.424</mass>
         <intensity>8.397</intensity>
         <ion_current>14.007883</ion_current>
         <width>0.273</width>
         <signal_noise_ratio>0.82444574</signal_noise_ratio>
         <quality>-1</quality>
      </peak>
      <peak>
         <mass>635.78073</mass>
         <intensity>12.6</intensity>
         <ion_current>20.963698</ion_current>
         <width>1.001</width>
         <signal_noise_ratio>1.2354572</signal_noise_ratio>
         <quality>-1</quality>
      </peak>
      <peak>
         <mass>637.21367</mass>
         <intensity>8.397</intensity>
         <ion_current>12.734381</ion_current>
         <width>0.182</width>
         <signal_noise_ratio>0.82228862</signal_noise_ratio>
         <quality>-1</quality>
      </peak>
      <peak>
         <mass>638.41678</mass>
         <intensity>12.6</intensity>
         <ion_current>19.108395</ion_current>
         <width>0.545</width>
         <signal_noise_ratio>1.2327774</signal_noise_ratio>
         <quality>-1</quality>
      </peak>
      <peak>
         <mass>639.05542</mass>
         <intensity>12.6</intensity>
         <ion_current>21.019331</ion_current>
         <width>0.637</width>
         <signal_noise_ratio>1.2327774</signal_noise_ratio>
         <quality>-1</quality>
      </peak>
      <peak>
         <mass>640.7</mass>
         <intensity>12.6</intensity>
         <ion_current>20.963698</ion_current>
         <width>0.182</width>
         <signal_noise_ratio>1.2242916</signal_noise_ratio>
         <quality>-1</quality>
      </peak>
      <peak>
         <mass>641.28013</mass>
         <intensity>16.804</intensity>
         <ion_current>25.134918</ion_current>
         <width>0.273</width>
         <signal_noise_ratio>1.6327774</signal_noise_ratio>
         <quality>1</quality>
      </peak>
      <peak>
         <mass>642.16445</mass>
         <intensity>21.007</intensity>
         <ion_current>22.275553</ion_current>
         <width>0.909</width>
         <signal_noise_ratio>2.0371739</signal_noise_ratio>
         <quality>1</quality>
      </peak>
      <peak>
         <mass>642.792</mass>
         <intensity>8.397</intensity>
         <ion_current>14.007883</ion_current>
         <width>0.637</width>
         <signal_noise_ratio>0.81430708</signal_noise_ratio>
         <quality>-1</quality>
      </peak>
      <peak>
         <mass>643.30387</mass>
         <intensity>42.024</intensity>
         <ion_current>56.474901</ion_current>
         <width>0.273</width>
         <signal_noise_ratio>4.0753175</signal_noise_ratio>
         <quality>1</quality>
      </peak>
      <peak>
         <mass>645.038</mass>
         <intensity>12.6</intensity>
         <ion_current>20.963698</ion_current>
         <width>0.819</width>
         <signal_noise_ratio>1.2141839</signal_noise_ratio>
         <quality>-1</quality>
      </peak>
      <peak>
         <mass>646.27644</mass>
         <intensity>42.024</intensity>
         <ion_current>62.154749</ion_current>
         <width>0.273</width>
         <signal_noise_ratio>4.0403753</signal_noise_ratio>
         <quality>-1</quality>
      </peak>
      <peak>
         <mass>648.288</mass>
         <intensity>42.024</intensity>
         <ion_current>63.16921</ion_current>
         <width>0.455</width>
         <signal_noise_ratio>4.0205722</signal_noise_ratio>
         <quality>-1</quality>
      </peak>
      <peak>
         <mass>650.03406</mass>
         <intensity>12.6</intensity>
         <ion_current>19.108395</ion_current>
         <width>1.182</width>
         <signal_noise_ratio>1.2023261</signal_noise_ratio>
         <quality>-1</quality>
      </peak>
      <peak>
         <mass>652.13518</mass>
         <intensity>37.831</intensity>
         <ion_current>56.787898</ion_current>
         <width>0.819</width>
         <signal_noise_ratio>3.0414237</signal_noise_ratio>
         <quality>1</quality>
      </peak>
      <peak>
         <mass>653.524</mass>
         <intensity>25.221</intensity>
         <ion_current>39.911994</ion_current>
         <width>0.182</width>
         <signal_noise_ratio>2.0550966</signal_noise_ratio>
         <quality>-1</quality>
      </peak>
      <peak>
         <mass>655.74009</mass>
         <intensity>12.61</intensity>
         <ion_current>21.036013</ion_current>
         <width>0.546</width>
         <signal_noise_ratio>1.089375</signal_noise_ratio>
         <quality>-1</quality>
      </peak>
      <peak>
         <mass>657.344</mass>
         <intensity>16.814</intensity>
         <ion_current>28.04913</ion_current>
         <width>0.182</width>
         <signal_noise_ratio>1.5097368</signal_noise_ratio>
         <quality>-1</quality>
      </peak>
      <peak>
         <mass>658.9992</mass>
         <intensity>8.407</intensity>
         <ion_current>12.749546</ion_current>
         <width>0.273</width>
         <signal_noise_ratio>0.75486838</signal_noise_ratio>
         <quality>-1</quality>
      </peak>
      <peak>
         <mass>660.346</mass>
         <intensity>8.407</intensity>
         <ion_current>12.749546</ion_current>
         <width>0.182</width>
         <signal_noise_ratio>0.75486838</signal_noise_ratio>
         <quality>-1</quality>
      </peak>
      <peak>
         <mass>660.787</mass>
         <intensity>12.61</intensity>
         <ion_current>19.123561</ion_current>
         <width>0.364</width>
         <signal_noise_ratio>1.1322577</signal_noise_ratio>
         <quality>-1</quality>
      </peak>
      <peak>
         <mass>662.25977</mass>
         <intensity>12.61</intensity>
         <ion_current>21.036013</ion_current>
         <width>1.091</width>
         <signal_noise_ratio>1.1322577</signal_noise_ratio>
         <quality>-1</quality>
      </peak>
      <peak>
         <mass>662.92233</mass>
         <intensity>8.407</intensity>
         <ion_current>14.024565</ion_current>
         <width>0.273</width>
         <signal_noise_ratio>0.75486838</signal_noise_ratio>
         <quality>-1</quality>
      </peak>
      <peak>
         <mass>666.96983</mass>
         <intensity>12.61</intensity>
         <ion_current>21.036013</ion_current>
         <width>0.364</width>
         <signal_noise_ratio>1.1322577</signal_noise_ratio>
         <quality>1</quality>
      </peak>
      <peak>
         <mass>667.32625</mass>
         <intensity>12.61</intensity>
         <ion_current>19.123561</ion_current>
         <width>0.182</width>
         <signal_noise_ratio>1.1322577</signal_noise_ratio>
         <quality>-1</quality>
      </peak>
      <peak>
         <mass>668.804</mass>
         <intensity>12.61</intensity>
         <ion_current>17.172084</ion_current>
         <width>0.546</width>
         <signal_noise_ratio>1.1322577</signal_noise_ratio>
         <quality>-1</quality>
      </peak>
      <peak>
         <mass>670.27554</mass>
         <intensity>12.61</intensity>
         <ion_current>18.541444</ion_current>
         <width>0.728</width>
         <signal_noise_ratio>1.1322577</signal_noise_ratio>
         <quality>-1</quality>
      </peak>
      <peak>
         <mass>670.69125</mass>
         <intensity>12.61</intensity>
         <ion_current>19.123561</ion_current>
         <width>0.182</width>
         <signal_noise_ratio>1.1322577</signal_noise_ratio>
         <quality>-1</quality>
      </peak>
      <peak>
         <mass>671.26</mass>
         <intensity>21.017</intensity>
         <ion_current>29.082717</ion_current>
         <width>0.182</width>
         <signal_noise_ratio>1.887126</signal_noise_ratio>
         <quality>-1</quality>
      </peak>
      <peak>
         <mass>672.637</mass>
         <intensity>16.814</intensity>
         <ion_current>26.447084</ion_current>
         <width>0.182</width>
         <signal_noise_ratio>1.5097368</signal_noise_ratio>
         <quality>-1</quality>
      </peak>
      <peak>
         <mass>674.079</mass>
         <intensity>8.407</intensity>
         <ion_current>12.749546</ion_current>
         <width>0.182</width>
         <signal_noise_ratio>0.75486838</signal_noise_ratio>
         <quality>-1</quality>
      </peak>
      <peak>
         <mass>674.54266</mass>
         <intensity>25.221</intensity>
         <ion_current>39.381948</ion_current>
         <width>1.001</width>
         <signal_noise_ratio>2.2646051</signal_noise_ratio>
         <quality>1</quality>
      </peak>
      <peak>
         <mass>676.353</mass>
         <intensity>33.628</intensity>
         <ion_current>53.229286</ion_current>
         <width>0.182</width>
         <signal_noise_ratio>3.0194735</signal_noise_ratio>
         <quality>-1</quality>
      </peak>
      <peak>
         <mass>678.90944</mass>
         <intensity>12.61</intensity>
         <ion_current>19.625478</ion_current>
         <width>0.363</width>
         <signal_noise_ratio>1.1322577</signal_noise_ratio>
         <quality>-1</quality>
      </peak>
      <peak>
         <mass>680.446</mass>
         <intensity>16.814</intensity>
         <ion_current>28.04913</ion_current>
         <width>0.182</width>
         <signal_noise_ratio>1.5097368</signal_noise_ratio>
         <quality>-1</quality>
      </peak>
      <peak>
         <mass>682.174</mass>
         <intensity>8.407</intensity>
         <ion_current>14.392658</ion_current>
         <width>0.273</width>
         <signal_noise_ratio>0.75486838</signal_noise_ratio>
         <quality>-1</quality>
      </peak>
      <peak>
         <mass>683.811</mass>
         <intensity>12.61</intensity>
         <ion_current>21.463255</ion_current>
         <width>0.546</width>
         <signal_noise_ratio>1.1322577</signal_noise_ratio>
         <quality>-1</quality>
      </peak>
      <peak>
         <mass>684.227</mass>
         <intensity>12.61</intensity>
         <ion_current>18.124037</ion_current>
         <width>0.273</width>
         <signal_noise_ratio>1.1322577</signal_noise_ratio>
         <quality>1</quality>
      </peak>
      <peak>
         <mass>684.538</mass>
         <intensity>8.407</intensity>
         <ion_current>14.392658</ion_current>
         <width>0.182</width>
         <signal_noise_ratio>0.75486838</signal_noise_ratio>
         <quality>-1</quality>
      </peak>
      <peak>
         <mass>687.5127</mass>
         <intensity>12.61</intensity>
         <ion_current>19.37356</ion_current>
         <width>0.455</width>
         <signal_noise_ratio>1.1322577</signal_noise_ratio>
         <quality>1</quality>
      </peak>
      <peak>
         <mass>687.904</mass>
         <intensity>21.017</intensity>
         <ion_current>31.984176</ion_current>
         <width>0.182</width>
         <signal_noise_ratio>1.887126</signal_noise_ratio>
         <quality>-1</quality>
      </peak>
      <peak>
         <mass>688.0852</mass>
         <intensity>12.61</intensity>
         <ion_current>19.625478</ion_current>
         <width>0.181</width>
         <signal_noise_ratio>1.1322577</signal_noise_ratio>
         <quality>-1</quality>
      </peak>
      <peak>
         <mass>688.80289</mass>
         <intensity>16.814</intensity>
         <ion_current>18.545605</ion_current>
         <width>0.364</width>
         <signal_noise_ratio>1.5097368</signal_noise_ratio>
         <quality>-1</quality>
      </peak>
      <peak>
         <mass>690.50791</mass>
         <intensity>12.61</intensity>
         <ion_current>19.625513</ion_current>
         <width>0.819</width>
         <signal_noise_ratio>1.1322577</signal_noise_ratio>
         <quality>-1</quality>
      </peak>
      <peak>
         <mass>691.633</mass>
         <intensity>16.814</intensity>
         <ion_current>18.51172</ion_current>
         <width>0.363</width>
         <signal_noise_ratio>1.5097368</signal_noise_ratio>
         <quality>1</quality>
      </peak>
      <peak>
         <mass>692.83017</mass>
         <intensity>12.61</intensity>
         <ion_current>21.391908</ion_current>
         <width>0.182</width>
         <signal_noise_ratio>1.1322577</signal_noise_ratio>
         <quality>-1</quality>
      </peak>
      <peak>
         <mass>693.413</mass>
         <intensity>12.61</intensity>
         <ion_current>21.463255</ion_current>
         <width>0.273</width>
         <signal_noise_ratio>1.1322577</signal_noise_ratio>
         <quality>1</quality>
      </peak>
      <peak>
         <mass>695.57744</mass>
         <intensity>12.61</intensity>
         <ion_current>21.463255</ion_current>
         <width>0.909</width>
         <signal_noise_ratio>1.1322577</signal_noise_ratio>
         <quality>-1</quality>
      </peak>
      <peak>
         <mass>698.27807</mass>
         <intensity>12.61</intensity>
         <ion_current>19.625513</ion_current>
         <width>1.183</width>
         <signal_noise_ratio>1.1322577</signal_noise_ratio>
         <quality>-1</quality>
      </peak>
      <peak>
         <mass>699</mass>
         <intensity>12.61</intensity>
         <ion_current>19.625478</ion_current>
         <width>0.181</width>
         <signal_noise_ratio>1.1322577</signal_noise_ratio>
         <quality>-1</quality>
      </peak>
      <peak>
         <mass>699.356</mass>
         <intensity>16.814</intensity>
         <ion_current>18.51172</ion_current>
         <width>0.546</width>
         <signal_noise_ratio>1.5097368</signal_noise_ratio>
         <quality>-1</quality>
      </peak>
   </peak_list>
</pepex3>
