# Supplementary material for: NITPICK: peak identification for mass spectrometry data
Source: BMC Bioinformatics. 2008 Aug 28;9:355. doi: 10.1186/1471-2105-9-355 (PMC2655099; doi:10.1186/1471-2105-9-355)
Supplement: Additional file 4 — A zip-folder containing all pepex results on the simulated data. [file 1471-2105-9-355-S4.zip › pepex_simulation_results/thresh05/SNR5/preSNR5_34_pepex.xml]

<?xml version="1.0" encoding="iso-8859-1"?>
<pepex3>
   <version>3.0.0</version>
   <registered_to>Unregistered</registered_to>
   <parameters>
      <parameter_file>pepex_input.xml</parameter_file>
      <input_data_file>spectrum.data</input_data_file>
      <output_data_file>pepex_output.xml</output_data_file>
      <noise_model>mean_value</noise_model>
      <signal_noise_ratio>.5</signal_noise_ratio>
      <tuning_power>2</tuning_power>
      <tuning>2</tuning>
      <small_omega>1.0</small_omega>
      <big_omega>20</big_omega>
      <peak_finding_model>pepex3</peak_finding_model>
      <supporting_slopes>2</supporting_slopes>
      <peak_fitting_model>centroid</peak_fitting_model>
      <clustering_model>simple</clustering_model>
      <min_cluster_distance>0.8</min_cluster_distance>
      <max_cluster_distance>1.2</max_cluster_distance>
      <no_single_above_mass>1500.0</no_single_above_mass>
      <deisotoping_model>quadratic</deisotoping_model>
      <isotope_distrib_file>/usr/local/piums/kd_0_to_10</isotope_distrib_file>
      <overflow>30000</overflow>
   </parameters>
   <pepex3_status>
      <status>ok</status>
      <message></message>
      <supporting_slopes>2</supporting_slopes>
      <minimum_mass>500</minimum_mass>
      <maximum_mass>700</maximum_mass>
      <small_omega>1</small_omega>
      <big_omega>20</big_omega>
      <peak_masses_with_hydrogen>true</peak_masses_with_hydrogen>
      <date_created>21:59:41, 26 Jul, 2007</date_created>
   </pepex3_status>
   <peak_list>
      <peak>
         <mass>500.273</mass>
         <intensity>12.723</intensity>
         <ion_current>19.472345</ion_current>
         <width>0.182</width>
         <signal_noise_ratio>1.1956522</signal_noise_ratio>
         <quality>-1</quality>
      </peak>
      <peak>
         <mass>501.819</mass>
         <intensity>8.482</intensity>
         <ion_current>11.801375</ion_current>
         <width>0.273</width>
         <signal_noise_ratio>0.79710145</signal_noise_ratio>
         <quality>-1</quality>
      </peak>
      <peak>
         <mass>502.15267</mass>
         <intensity>8.482</intensity>
         <ion_current>11.801375</ion_current>
         <width>0.182</width>
         <signal_noise_ratio>0.79710145</signal_noise_ratio>
         <quality>-1</quality>
      </peak>
      <peak>
         <mass>503.547</mass>
         <intensity>12.723</intensity>
         <ion_current>19.472345</ion_current>
         <width>0.182</width>
         <signal_noise_ratio>1.42</signal_noise_ratio>
         <quality>-1</quality>
      </peak>
      <peak>
         <mass>505.3205</mass>
         <intensity>12.723</intensity>
         <ion_current>18.295458</ion_current>
         <width>0.273</width>
         <signal_noise_ratio>1.4132653</signal_noise_ratio>
         <quality>-1</quality>
      </peak>
      <peak>
         <mass>505.9302</mass>
         <intensity>8.482</intensity>
         <ion_current>12.981563</ion_current>
         <width>0.455</width>
         <signal_noise_ratio>0.94217687</signal_noise_ratio>
         <quality>-1</quality>
      </peak>
      <peak>
         <mass>507.1395</mass>
         <intensity>8.482</intensity>
         <ion_current>12.981563</ion_current>
         <width>0.273</width>
         <signal_noise_ratio>0.94217687</signal_noise_ratio>
         <quality>-1</quality>
      </peak>
      <peak>
         <mass>508.458</mass>
         <intensity>8.482</intensity>
         <ion_current>11.801375</ion_current>
         <width>0.182</width>
         <signal_noise_ratio>0.95666667</signal_noise_ratio>
         <quality>-1</quality>
      </peak>
      <peak>
         <mass>508.64</mass>
         <intensity>8.482</intensity>
         <ion_current>12.981563</ion_current>
         <width>0.182</width>
         <signal_noise_ratio>0.95666667</signal_noise_ratio>
         <quality>-1</quality>
      </peak>
      <peak>
         <mass>508.822</mass>
         <intensity>8.482</intensity>
         <ion_current>11.801375</ion_current>
         <width>0.182</width>
         <signal_noise_ratio>0.95666667</signal_noise_ratio>
         <quality>-1</quality>
      </peak>
      <peak>
         <mass>510.80783</mass>
         <intensity>12.723</intensity>
         <ion_current>19.472345</ion_current>
         <width>0.364</width>
         <signal_noise_ratio>1.495283</signal_noise_ratio>
         <quality>-1</quality>
      </peak>
      <peak>
         <mass>511.5055</mass>
         <intensity>8.482</intensity>
         <ion_current>11.801375</ion_current>
         <width>0.273</width>
         <signal_noise_ratio>0.99685535</signal_noise_ratio>
         <quality>-1</quality>
      </peak>
      <peak>
         <mass>513.097</mass>
         <intensity>16.964</intensity>
         <ion_current>22.371598</ion_current>
         <width>0.182</width>
         <signal_noise_ratio>1.9679487</signal_noise_ratio>
         <quality>-1</quality>
      </peak>
      <peak>
         <mass>514.251</mass>
         <intensity>16.964</intensity>
         <ion_current>17.080133</ion_current>
         <width>0.819</width>
         <signal_noise_ratio>1.9644013</signal_noise_ratio>
         <quality>-1</quality>
      </peak>
      <peak>
         <mass>515.734</mass>
         <intensity>12.723</intensity>
         <ion_current>17.702063</ion_current>
         <width>0.182</width>
         <signal_noise_ratio>1.473301</signal_noise_ratio>
         <quality>-1</quality>
      </peak>
      <peak>
         <mass>516.4074</mass>
         <intensity>12.723</intensity>
         <ion_current>17.702063</ion_current>
         <width>1.001</width>
         <signal_noise_ratio>1.473301</signal_noise_ratio>
         <quality>-1</quality>
      </peak>
      <peak>
         <mass>517.94733</mass>
         <intensity>8.482</intensity>
         <ion_current>12.981563</ion_current>
         <width>0.273</width>
         <signal_noise_ratio>0.98220065</signal_noise_ratio>
         <quality>-1</quality>
      </peak>
      <peak>
         <mass>519.43267</mass>
         <intensity>8.482</intensity>
         <ion_current>11.801375</ion_current>
         <width>0.364</width>
         <signal_noise_ratio>0.96666667</signal_noise_ratio>
         <quality>-1</quality>
      </peak>
      <peak>
         <mass>521.63908</mass>
         <intensity>12.723</intensity>
         <ion_current>19.472345</ion_current>
         <width>1</width>
         <signal_noise_ratio>1.4705882</signal_noise_ratio>
         <quality>-1</quality>
      </peak>
      <peak>
         <mass>523.85</mass>
         <intensity>16.964</intensity>
         <ion_current>25.963126</ion_current>
         <width>0.728</width>
         <signal_noise_ratio>1.7017544</signal_noise_ratio>
         <quality>-1</quality>
      </peak>
      <peak>
         <mass>525.26125</mass>
         <intensity>12.723</intensity>
         <ion_current>19.954732</ion_current>
         <width>0.182</width>
         <signal_noise_ratio>1.3106061</signal_noise_ratio>
         <quality>-1</quality>
      </peak>
      <peak>
         <mass>525.9665</mass>
         <intensity>8.482</intensity>
         <ion_current>12.13422</ion_current>
         <width>0.273</width>
         <signal_noise_ratio>0.88943894</signal_noise_ratio>
         <quality>-1</quality>
      </peak>
      <peak>
         <mass>527.285</mass>
         <intensity>8.482</intensity>
         <ion_current>13.09889</ion_current>
         <width>0.182</width>
         <signal_noise_ratio>0.88943894</signal_noise_ratio>
         <quality>-1</quality>
      </peak>
      <peak>
         <mass>527.8401</mass>
         <intensity>16.964</intensity>
         <ion_current>25.56723</ion_current>
         <width>0.546</width>
         <signal_noise_ratio>1.7788779</signal_noise_ratio>
         <quality>1</quality>
      </peak>
      <peak>
         <mass>529.104</mass>
         <intensity>8.482</intensity>
         <ion_current>13.347696</ion_current>
         <width>0.273</width>
         <signal_noise_ratio>0.87373737</signal_noise_ratio>
         <quality>-1</quality>
      </peak>
      <peak>
         <mass>532.0328</mass>
         <intensity>16.964</intensity>
         <ion_current>26.695393</ion_current>
         <width>0.909</width>
         <signal_noise_ratio>1.7474747</signal_noise_ratio>
         <quality>-1</quality>
      </peak>
      <peak>
         <mass>532.742</mass>
         <intensity>8.482</intensity>
         <ion_current>13.347696</ion_current>
         <width>0.182</width>
         <signal_noise_ratio>0.87373737</signal_noise_ratio>
         <quality>-1</quality>
      </peak>
      <peak>
         <mass>535.90258</mass>
         <intensity>12.723</intensity>
         <ion_current>18.20133</ion_current>
         <width>0.909</width>
         <signal_noise_ratio>1.315</signal_noise_ratio>
         <quality>-1</quality>
      </peak>
      <peak>
         <mass>536.627</mass>
         <intensity>8.482</intensity>
         <ion_current>12.13422</ion_current>
         <width>0.364</width>
         <signal_noise_ratio>0.89215686</signal_noise_ratio>
         <quality>-1</quality>
      </peak>
      <peak>
         <mass>537.926</mass>
         <intensity>8.482</intensity>
         <ion_current>12.13422</ion_current>
         <width>0.364</width>
         <signal_noise_ratio>0.87489539</signal_noise_ratio>
         <quality>-1</quality>
      </peak>
      <peak>
         <mass>538.316</mass>
         <intensity>12.723</intensity>
         <ion_current>18.20133</ion_current>
         <width>0.273</width>
         <signal_noise_ratio>1.3123431</signal_noise_ratio>
         <quality>-1</quality>
      </peak>
      <peak>
         <mass>538.71467</mass>
         <intensity>8.482</intensity>
         <ion_current>13.347696</ion_current>
         <width>0.182</width>
         <signal_noise_ratio>0.87489539</signal_noise_ratio>
         <quality>-1</quality>
      </peak>
      <peak>
         <mass>540.473</mass>
         <intensity>8.482</intensity>
         <ion_current>12.13422</ion_current>
         <width>0.637</width>
         <signal_noise_ratio>0.85835093</signal_noise_ratio>
         <quality>-1</quality>
      </peak>
      <peak>
         <mass>542.06147</mass>
         <intensity>12.723</intensity>
         <ion_current>20.021545</ion_current>
         <width>1.183</width>
         <signal_noise_ratio>1.2616504</signal_noise_ratio>
         <quality>-1</quality>
      </peak>
      <peak>
         <mass>542.838</mass>
         <intensity>8.482</intensity>
         <ion_current>12.13422</ion_current>
         <width>0.182</width>
         <signal_noise_ratio>0.8411003</signal_noise_ratio>
         <quality>-1</quality>
      </peak>
      <peak>
         <mass>543.94417</mass>
         <intensity>12.723</intensity>
         <ion_current>16.723432</ion_current>
         <width>1.092</width>
         <signal_noise_ratio>1.2668065</signal_noise_ratio>
         <quality>-1</quality>
      </peak>
      <peak>
         <mass>544.8026</mass>
         <intensity>12.723</intensity>
         <ion_current>12.761442</ion_current>
         <width>0.363</width>
         <signal_noise_ratio>1.2668065</signal_noise_ratio>
         <quality>-1</quality>
      </peak>
      <peak>
         <mass>546.1666</mass>
         <intensity>29.686</intensity>
         <ion_current>46.189875</ion_current>
         <width>0.728</width>
         <signal_noise_ratio>2.8807435</signal_noise_ratio>
         <quality>-1</quality>
      </peak>
      <peak>
         <mass>547.58217</mass>
         <intensity>8.482</intensity>
         <ion_current>13.347696</ion_current>
         <width>0.455</width>
         <signal_noise_ratio>0.8230973</signal_noise_ratio>
         <quality>-1</quality>
      </peak>
      <peak>
         <mass>549.113</mass>
         <intensity>12.723</intensity>
         <ion_current>17.671289</ion_current>
         <width>0.182</width>
         <signal_noise_ratio>1.2231572</signal_noise_ratio>
         <quality>-1</quality>
      </peak>
      <peak>
         <mass>550.53425</mass>
         <intensity>12.713</intensity>
         <ion_current>18.033856</ion_current>
         <width>0.454</width>
         <signal_noise_ratio>1.2250632</signal_noise_ratio>
         <quality>-1</quality>
      </peak>
      <peak>
         <mass>550.81067</mass>
         <intensity>8.472</intensity>
         <ion_current>12.119914</ion_current>
         <width>0.182</width>
         <signal_noise_ratio>0.81651018</signal_noise_ratio>
         <quality>-1</quality>
      </peak>
      <peak>
         <mass>552.7146</mass>
         <intensity>12.713</intensity>
         <ion_current>18.081444</ion_current>
         <width>0.273</width>
         <signal_noise_ratio>1.2254312</signal_noise_ratio>
         <quality>1</quality>
      </peak>
      <peak>
         <mass>553.67237</mass>
         <intensity>16.954</intensity>
         <ion_current>20.036269</ion_current>
         <width>0.546</width>
         <signal_noise_ratio>1.6344751</signal_noise_ratio>
         <quality>-1</quality>
      </peak>
      <peak>
         <mass>555.207</mass>
         <intensity>12.713</intensity>
         <ion_current>20.005808</ion_current>
         <width>0.182</width>
         <signal_noise_ratio>1.2216141</signal_noise_ratio>
         <quality>-1</quality>
      </peak>
      <peak>
         <mass>556.69233</mass>
         <intensity>16.954</intensity>
         <ion_current>26.235318</ion_current>
         <width>0.273</width>
         <signal_noise_ratio>1.6262026</signal_noise_ratio>
         <quality>-1</quality>
      </peak>
      <peak>
         <mass>557.21811</mass>
         <intensity>16.954</intensity>
         <ion_current>22.777382</ion_current>
         <width>0.455</width>
         <signal_noise_ratio>1.6237306</signal_noise_ratio>
         <quality>-1</quality>
      </peak>
      <peak>
         <mass>559.28989</mass>
         <intensity>33.917</intensity>
         <ion_current>51.081037</ion_current>
         <width>0.182</width>
         <signal_noise_ratio>3.239689</signal_noise_ratio>
         <quality>-1</quality>
      </peak>
      <peak>
         <mass>560.00425</mass>
         <intensity>12.713</intensity>
         <ion_current>18.187024</ion_current>
         <width>0.182</width>
         <signal_noise_ratio>1.2124705</signal_noise_ratio>
         <quality>-1</quality>
      </peak>
      <peak>
         <mass>561.17967</mass>
         <intensity>33.917</intensity>
         <ion_current>45.789623</ion_current>
         <width>0.637</width>
         <signal_noise_ratio>3.2294808</signal_noise_ratio>
         <quality>1</quality>
      </peak>
      <peak>
         <mass>562.665</mass>
         <intensity>8.472</intensity>
         <ion_current>12.119914</ion_current>
         <width>0.182</width>
         <signal_noise_ratio>0.80667987</signal_noise_ratio>
         <quality>-1</quality>
      </peak>
      <peak>
         <mass>562.964</mass>
         <intensity>12.713</intensity>
         <ion_current>19.881804</ion_current>
         <width>0.455</width>
         <signal_noise_ratio>1.2104959</signal_noise_ratio>
         <quality>-1</quality>
      </peak>
      <peak>
         <mass>563.392</mass>
         <intensity>12.713</intensity>
         <ion_current>18.187024</ion_current>
         <width>0.181</width>
         <signal_noise_ratio>1.2104959</signal_noise_ratio>
         <quality>-1</quality>
      </peak>
      <peak>
         <mass>564.718</mass>
         <intensity>16.954</intensity>
         <ion_current>26.541153</ion_current>
         <width>0.91</width>
         <signal_noise_ratio>1.6051206</signal_noise_ratio>
         <quality>-1</quality>
      </peak>
      <peak>
         <mass>565.22429</mass>
         <intensity>12.713</intensity>
         <ion_current>18.187024</ion_current>
         <width>0.272</width>
         <signal_noise_ratio>1.2036038</signal_noise_ratio>
         <quality>-1</quality>
      </peak>
      <peak>
         <mass>567.46225</mass>
         <intensity>12.713</intensity>
         <ion_current>19.651297</ion_current>
         <width>0.182</width>
         <signal_noise_ratio>1.1966386</signal_noise_ratio>
         <quality>-1</quality>
      </peak>
      <peak>
         <mass>568.213</mass>
         <intensity>16.954</intensity>
         <ion_current>26.679656</ion_current>
         <width>0.182</width>
         <signal_noise_ratio>1.5921481</signal_noise_ratio>
         <quality>-1</quality>
      </peak>
      <peak>
         <mass>569.759</mass>
         <intensity>12.713</intensity>
         <ion_current>20.005808</ion_current>
         <width>0.182</width>
         <signal_noise_ratio>1.1938763</signal_noise_ratio>
         <quality>-1</quality>
      </peak>
      <peak>
         <mass>572.427</mass>
         <intensity>8.472</intensity>
         <ion_current>12.119914</ion_current>
         <width>0.272</width>
         <signal_noise_ratio>0.78933963</signal_noise_ratio>
         <quality>-1</quality>
      </peak>
      <peak>
         <mass>572.87375</mass>
         <intensity>12.713</intensity>
         <ion_current>20.005808</ion_current>
         <width>0.273</width>
         <signal_noise_ratio>1.1844753</signal_noise_ratio>
         <quality>-1</quality>
      </peak>
      <peak>
         <mass>575.3252</mass>
         <intensity>16.954</intensity>
         <ion_current>26.08276</ion_current>
         <width>0.273</width>
         <signal_noise_ratio>1.568575</signal_noise_ratio>
         <quality>-1</quality>
      </peak>
      <peak>
         <mass>576.58</mass>
         <intensity>12.713</intensity>
         <ion_current>18.703236</ion_current>
         <width>0.182</width>
         <signal_noise_ratio>1.1751831</signal_noise_ratio>
         <quality>-1</quality>
      </peak>
      <peak>
         <mass>576.853</mass>
         <intensity>8.472</intensity>
         <ion_current>12.46392</ion_current>
         <width>0.182</width>
         <signal_noise_ratio>0.78314728</signal_noise_ratio>
         <quality>-1</quality>
      </peak>
      <peak>
         <mass>577.113</mass>
         <intensity>12.713</intensity>
         <ion_current>18.476491</ion_current>
         <width>0.364</width>
         <signal_noise_ratio>1.1751831</signal_noise_ratio>
         <quality>-1</quality>
      </peak>
      <peak>
         <mass>578.9268</mass>
         <intensity>21.194</intensity>
         <ion_current>30.251372</ion_current>
         <width>0.91</width>
         <signal_noise_ratio>1.9551624</signal_noise_ratio>
         <quality>-1</quality>
      </peak>
      <peak>
         <mass>579.4</mass>
         <intensity>8.472</intensity>
         <ion_current>13.710371</ion_current>
         <width>0.273</width>
         <signal_noise_ratio>0.78154835</signal_noise_ratio>
         <quality>-1</quality>
      </peak>
      <peak>
         <mass>581.5915</mass>
         <intensity>16.954</intensity>
         <ion_current>26.16542</ion_current>
         <width>0.454</width>
         <signal_noise_ratio>1.5595293</signal_noise_ratio>
         <quality>1</quality>
      </peak>
      <peak>
         <mass>582.13937</mass>
         <intensity>12.713</intensity>
         <ion_current>18.703236</ion_current>
         <width>0.819</width>
         <signal_noise_ratio>1.169417</signal_noise_ratio>
         <quality>-1</quality>
      </peak>
      <peak>
         <mass>583.4065</mass>
         <intensity>21.194</intensity>
         <ion_current>33.577801</ion_current>
         <width>0.909</width>
         <signal_noise_ratio>1.9474648</signal_noise_ratio>
         <quality>-1</quality>
      </peak>
      <peak>
         <mass>583.947</mass>
         <intensity>12.713</intensity>
         <ion_current>20.573649</ion_current>
         <width>0.182</width>
         <signal_noise_ratio>1.1691809</signal_noise_ratio>
         <quality>-1</quality>
      </peak>
      <peak>
         <mass>585.42193</mass>
         <intensity>12.713</intensity>
         <ion_current>17.778881</ion_current>
         <width>1</width>
         <signal_noise_ratio>1.1701623</signal_noise_ratio>
         <quality>-1</quality>
      </peak>
      <peak>
         <mass>586.16033</mass>
         <intensity>8.472</intensity>
         <ion_current>12.46392</ion_current>
         <width>0.273</width>
         <signal_noise_ratio>0.78055437</signal_noise_ratio>
         <quality>-1</quality>
      </peak>
      <peak>
         <mass>587.47883</mass>
         <intensity>12.713</intensity>
         <ion_current>20.573649</ion_current>
         <width>0.727</width>
         <signal_noise_ratio>1.1712922</signal_noise_ratio>
         <quality>1</quality>
      </peak>
      <peak>
         <mass>589.209</mass>
         <intensity>16.954</intensity>
         <ion_current>27.147027</ion_current>
         <width>0.455</width>
         <signal_noise_ratio>1.5670555</signal_noise_ratio>
         <quality>-1</quality>
      </peak>
      <peak>
         <mass>590.47325</mass>
         <intensity>12.713</intensity>
         <ion_current>18.703236</ion_current>
         <width>0.182</width>
         <signal_noise_ratio>1.1764896</signal_noise_ratio>
         <quality>-1</quality>
      </peak>
      <peak>
         <mass>591.8145</mass>
         <intensity>12.713</intensity>
         <ion_current>20.240093</ion_current>
         <width>0.637</width>
         <signal_noise_ratio>1.1780605</signal_noise_ratio>
         <quality>-1</quality>
      </peak>
      <peak>
         <mass>592.43633</mass>
         <intensity>12.713</intensity>
         <ion_current>18.703236</ion_current>
         <width>0.454</width>
         <signal_noise_ratio>1.1798575</signal_noise_ratio>
         <quality>-1</quality>
      </peak>
      <peak>
         <mass>594.20362</mass>
         <intensity>12.713</intensity>
         <ion_current>18.703236</ion_current>
         <width>0.909</width>
         <signal_noise_ratio>1.1853796</signal_noise_ratio>
         <quality>-1</quality>
      </peak>
      <peak>
         <mass>594.97475</mass>
         <intensity>12.713</intensity>
         <ion_current>20.573649</ion_current>
         <width>0.273</width>
         <signal_noise_ratio>1.1881431</signal_noise_ratio>
         <quality>-1</quality>
      </peak>
      <peak>
         <mass>595.5617</mass>
         <intensity>12.713</intensity>
         <ion_current>20.573649</ion_current>
         <width>0.546</width>
         <signal_noise_ratio>1.1881431</signal_noise_ratio>
         <quality>1</quality>
      </peak>
      <peak>
         <mass>596.226</mass>
         <intensity>8.472</intensity>
         <ion_current>12.46392</ion_current>
         <width>0.182</width>
         <signal_noise_ratio>0.79178389</signal_noise_ratio>
         <quality>-1</quality>
      </peak>
      <peak>
         <mass>597.597</mass>
         <intensity>12.713</intensity>
         <ion_current>19.885648</ion_current>
         <width>1.091</width>
         <signal_noise_ratio>1.1940303</signal_noise_ratio>
         <quality>-1</quality>
      </peak>
      <peak>
         <mass>598.317</mass>
         <intensity>12.713</intensity>
         <ion_current>18.671503</ion_current>
         <width>0.182</width>
         <signal_noise_ratio>1.1940303</signal_noise_ratio>
         <quality>-1</quality>
      </peak>
      <peak>
         <mass>599.318</mass>
         <intensity>21.194</intensity>
         <ion_current>25.457632</ion_current>
         <width>0.182</width>
         <signal_noise_ratio>2.001266</signal_noise_ratio>
         <quality>-1</quality>
      </peak>
      <peak>
         <mass>601.54044</mass>
         <intensity>12.713</intensity>
         <ion_current>20.227995</ion_current>
         <width>1.091</width>
         <signal_noise_ratio>1.206847</signal_noise_ratio>
         <quality>1</quality>
      </peak>
      <peak>
         <mass>604.03593</mass>
         <intensity>38.158</intensity>
         <ion_current>56.053059</ion_current>
         <width>1</width>
         <signal_noise_ratio>3.646804</signal_noise_ratio>
         <quality>-1</quality>
      </peak>
      <peak>
         <mass>605.44211</mass>
         <intensity>12.713</intensity>
         <ion_current>18.703236</ion_current>
         <width>0.545</width>
         <signal_noise_ratio>1.2207573</signal_noise_ratio>
         <quality>-1</quality>
      </peak>
      <peak>
         <mass>609.63147</mass>
         <intensity>12.713</intensity>
         <ion_current>20.573649</ion_current>
         <width>0.909</width>
         <signal_noise_ratio>1.2299487</signal_noise_ratio>
         <quality>-1</quality>
      </peak>
      <peak>
         <mass>611.0502</mass>
         <intensity>12.713</intensity>
         <ion_current>18.703236</ion_current>
         <width>0.181</width>
         <signal_noise_ratio>1.2348482</signal_noise_ratio>
         <quality>-1</quality>
      </peak>
      <peak>
         <mass>611.596</mass>
         <intensity>12.713</intensity>
         <ion_current>16.977793</ion_current>
         <width>0.182</width>
         <signal_noise_ratio>1.2368978</signal_noise_ratio>
         <quality>-1</quality>
      </peak>
      <peak>
         <mass>612.2785</mass>
         <intensity>29.676</intensity>
         <ion_current>43.750647</ion_current>
         <width>0.273</width>
         <signal_noise_ratio>2.8872949</signal_noise_ratio>
         <quality>1</quality>
      </peak>
      <peak>
         <mass>613.17903</mass>
         <intensity>72.085</intensity>
         <ion_current>90.241843</ion_current>
         <width>1.091</width>
         <signal_noise_ratio>7.0134336</signal_noise_ratio>
         <quality>-1</quality>
      </peak>
      <peak>
         <mass>615.62833</mass>
         <intensity>8.472</intensity>
         <ion_current>12.46392</ion_current>
         <width>0.273</width>
         <signal_noise_ratio>0.82889981</signal_noise_ratio>
         <quality>-1</quality>
      </peak>
      <peak>
         <mass>616.1349</mass>
         <intensity>8.472</intensity>
         <ion_current>12.46392</ion_current>
         <width>0.637</width>
         <signal_noise_ratio>0.83049915</signal_noise_ratio>
         <quality>-1</quality>
      </peak>
      <peak>
         <mass>618.028</mass>
         <intensity>46.64</intensity>
         <ion_current>70.099188</ion_current>
         <width>1.091</width>
         <signal_noise_ratio>4.5812674</signal_noise_ratio>
         <quality>1</quality>
      </peak>
      <peak>
         <mass>621.12325</mass>
         <intensity>12.713</intensity>
         <ion_current>19.741272</ion_current>
         <width>0.182</width>
         <signal_noise_ratio>1.2582065</signal_noise_ratio>
         <quality>-1</quality>
      </peak>
      <peak>
         <mass>621.7648</mass>
         <intensity>16.954</intensity>
         <ion_current>24.942552</ion_current>
         <width>0.182</width>
         <signal_noise_ratio>1.6804635</signal_noise_ratio>
         <quality>-1</quality>
      </peak>
      <peak>
         <mass>623.056</mass>
         <intensity>12.713</intensity>
         <ion_current>17.024954</ion_current>
         <width>0.91</width>
         <signal_noise_ratio>1.2620066</signal_noise_ratio>
         <quality>-1</quality>
      </peak>
      <peak>
         <mass>624.4135</mass>
         <intensity>21.194</intensity>
         <ion_current>31.180397</ion_current>
         <width>0.364</width>
         <signal_noise_ratio>2.1070954</signal_noise_ratio>
         <quality>1</quality>
      </peak>
      <peak>
         <mass>625.148</mass>
         <intensity>12.713</intensity>
         <ion_current>19.279764</ion_current>
         <width>0.819</width>
         <signal_noise_ratio>1.2659362</signal_noise_ratio>
         <quality>-1</quality>
      </peak>
      <peak>
         <mass>626.421</mass>
         <intensity>21.194</intensity>
         <ion_current>32.141534</ion_current>
         <width>0.637</width>
         <signal_noise_ratio>2.1145051</signal_noise_ratio>
         <quality>-1</quality>
      </peak>
      <peak>
         <mass>627.21169</mass>
         <intensity>12.713</intensity>
         <ion_current>21.207838</ion_current>
         <width>0.909</width>
         <signal_noise_ratio>1.2707051</signal_noise_ratio>
         <quality>-1</quality>
      </peak>
      <peak>
         <mass>628.66467</mass>
         <intensity>8.472</intensity>
         <ion_current>12.848121</ion_current>
         <width>0.182</width>
         <signal_noise_ratio>0.84994133</signal_noise_ratio>
         <quality>-1</quality>
      </peak>
      <peak>
         <mass>629.90733</mass>
         <intensity>8.472</intensity>
         <ion_current>12.848121</ion_current>
         <width>0.273</width>
         <signal_noise_ratio>0.85145686</signal_noise_ratio>
         <quality>-1</quality>
      </peak>
      <peak>
         <mass>630.475</mass>
         <intensity>12.713</intensity>
         <ion_current>19.279764</ion_current>
         <width>0.273</width>
         <signal_noise_ratio>1.2776878</signal_noise_ratio>
         <quality>1</quality>
      </peak>
      <peak>
         <mass>630.696</mass>
         <intensity>12.713</intensity>
         <ion_current>18.846558</ion_current>
         <width>0.182</width>
         <signal_noise_ratio>1.2800636</signal_noise_ratio>
         <quality>-1</quality>
      </peak>
      <peak>
         <mass>631.62017</mass>
         <intensity>12.713</intensity>
         <ion_current>15.430664</ion_current>
         <width>0.637</width>
         <signal_noise_ratio>1.2800636</signal_noise_ratio>
         <quality>-1</quality>
      </peak>
      <peak>
         <mass>633.09033</mass>
         <intensity>8.472</intensity>
         <ion_current>12.2006</ion_current>
         <width>0.272</width>
         <signal_noise_ratio>0.85492651</signal_noise_ratio>
         <quality>-1</quality>
      </peak>
      <peak>
         <mass>634.0246</mass>
         <intensity>12.713</intensity>
         <ion_current>19.815679</ion_current>
         <width>0.273</width>
         <signal_noise_ratio>1.2828943</signal_noise_ratio>
         <quality>1</quality>
      </peak>
      <peak>
         <mass>634.35675</mass>
         <intensity>12.713</intensity>
         <ion_current>19.279764</ion_current>
         <width>0.455</width>
         <signal_noise_ratio>1.2828943</signal_noise_ratio>
         <quality>-1</quality>
      </peak>
      <peak>
         <mass>637.50183</mass>
         <intensity>12.713</intensity>
         <ion_current>21.151557</ion_current>
         <width>0.364</width>
         <signal_noise_ratio>1.2971276</signal_noise_ratio>
         <quality>1</quality>
      </peak>
      <peak>
         <mass>637.9083</mass>
         <intensity>21.194</intensity>
         <ion_current>32.501639</ion_current>
         <width>0.455</width>
         <signal_noise_ratio>2.1624575</signal_noise_ratio>
         <quality>-1</quality>
      </peak>
      <peak>
         <mass>640.39206</mass>
         <intensity>16.954</intensity>
         <ion_current>25.711407</ion_current>
         <width>1.091</width>
         <signal_noise_ratio>1.740482</signal_noise_ratio>
         <quality>-1</quality>
      </peak>
      <peak>
         <mass>641.12191</mass>
         <intensity>16.954</intensity>
         <ion_current>25.711407</ion_current>
         <width>0.546</width>
         <signal_noise_ratio>1.740482</signal_noise_ratio>
         <quality>-1</quality>
      </peak>
      <peak>
         <mass>641.72375</mass>
         <intensity>8.472</intensity>
         <ion_current>12.848121</ion_current>
         <width>0.546</width>
         <signal_noise_ratio>0.87350877</signal_noise_ratio>
         <quality>-1</quality>
      </peak>
      <peak>
         <mass>643.67925</mass>
         <intensity>12.713</intensity>
         <ion_current>19.279764</ion_current>
         <width>0.182</width>
         <signal_noise_ratio>1.3162839</signal_noise_ratio>
         <quality>-1</quality>
      </peak>
      <peak>
         <mass>644.065</mass>
         <intensity>8.472</intensity>
         <ion_current>14.132998</ion_current>
         <width>0.181</width>
         <signal_noise_ratio>0.87717748</signal_noise_ratio>
         <quality>-1</quality>
      </peak>
      <peak>
         <mass>644.39867</mass>
         <intensity>8.472</intensity>
         <ion_current>12.848121</ion_current>
         <width>0.182</width>
         <signal_noise_ratio>0.87717748</signal_noise_ratio>
         <quality>-1</quality>
      </peak>
      <peak>
         <mass>645.75471</mass>
         <intensity>8.472</intensity>
         <ion_current>12.848121</ion_current>
         <width>0.454</width>
         <signal_noise_ratio>0.8786545</signal_noise_ratio>
         <quality>-1</quality>
      </peak>
      <peak>
         <mass>646.25938</mass>
         <intensity>12.713</intensity>
         <ion_current>19.279764</ion_current>
         <width>0.364</width>
         <signal_noise_ratio>1.3207996</signal_noise_ratio>
         <quality>-1</quality>
      </peak>
      <peak>
         <mass>648.2035</mass>
         <intensity>33.917</intensity>
         <ion_current>51.726927</ion_current>
         <width>0.637</width>
         <signal_noise_ratio>3.5360928</signal_noise_ratio>
         <quality>-1</quality>
      </peak>
      <peak>
         <mass>649.37285</mass>
         <intensity>55.121</intensity>
         <ion_current>61.947842</ion_current>
         <width>0.273</width>
         <signal_noise_ratio>5.7550694</signal_noise_ratio>
         <quality>-1</quality>
      </peak>
      <peak>
         <mass>649.795</mass>
         <intensity>8.472</intensity>
         <ion_current>14.132998</ion_current>
         <width>0.364</width>
         <signal_noise_ratio>0.88454396</signal_noise_ratio>
         <quality>1</quality>
      </peak>
      <peak>
         <mass>652.524</mass>
         <intensity>16.954</intensity>
         <ion_current>26.650562</ion_current>
         <width>0.637</width>
         <signal_noise_ratio>1.770132</signal_noise_ratio>
         <quality>-1</quality>
      </peak>
      <peak>
         <mass>654.343</mass>
         <intensity>8.482</intensity>
         <ion_current>12.863286</ion_current>
         <width>0.182</width>
         <signal_noise_ratio>0.93971137</signal_noise_ratio>
         <quality>-1</quality>
      </peak>
      <peak>
         <mass>654.525</mass>
         <intensity>8.482</intensity>
         <ion_current>14.14968</ion_current>
         <width>0.182</width>
         <signal_noise_ratio>0.93971137</signal_noise_ratio>
         <quality>-1</quality>
      </peak>
      <peak>
         <mass>655.10033</mass>
         <intensity>16.964</intensity>
         <ion_current>26.84554</ion_current>
         <width>0.272</width>
         <signal_noise_ratio>1.8385868</signal_noise_ratio>
         <quality>-1</quality>
      </peak>
      <peak>
         <mass>656.98</mass>
         <intensity>12.723</intensity>
         <ion_current>16.804512</ion_current>
         <width>0.182</width>
         <signal_noise_ratio>1.3789401</signal_noise_ratio>
         <quality>-1</quality>
      </peak>
      <peak>
         <mass>657.393</mass>
         <intensity>25.445</intensity>
         <ion_current>38.195616</ion_current>
         <width>0.273</width>
         <signal_noise_ratio>2.7577718</signal_noise_ratio>
         <quality>-1</quality>
      </peak>
      <peak>
         <mass>658.92033</mass>
         <intensity>16.964</intensity>
         <ion_current>25.613202</ion_current>
         <width>0.273</width>
         <signal_noise_ratio>1.80082</signal_noise_ratio>
         <quality>-1</quality>
      </peak>
      <peak>
         <mass>659.9001</mass>
         <intensity>38.168</intensity>
         <ion_current>48.930439</ion_current>
         <width>1.183</width>
         <signal_noise_ratio>4.0517389</signal_noise_ratio>
         <quality>-1</quality>
      </peak>
      <peak>
         <mass>661.27155</mass>
         <intensity>16.964</intensity>
         <ion_current>26.845534</ion_current>
         <width>0.364</width>
         <signal_noise_ratio>1.80082</signal_noise_ratio>
         <quality>-1</quality>
      </peak>
      <peak>
         <mass>662.87545</mass>
         <intensity>12.723</intensity>
         <ion_current>18.505358</ion_current>
         <width>0.819</width>
         <signal_noise_ratio>1.350615</signal_noise_ratio>
         <quality>-1</quality>
      </peak>
      <peak>
         <mass>663.529</mass>
         <intensity>12.723</intensity>
         <ion_current>19.294972</ion_current>
         <width>0.182</width>
         <signal_noise_ratio>1.350615</signal_noise_ratio>
         <quality>-1</quality>
      </peak>
      <peak>
         <mass>663.711</mass>
         <intensity>16.964</intensity>
         <ion_current>18.837202</ion_current>
         <width>0.182</width>
         <signal_noise_ratio>1.80082</signal_noise_ratio>
         <quality>-1</quality>
      </peak>
      <peak>
         <mass>664.347</mass>
         <intensity>21.204</intensity>
         <ion_current>25.115046</ion_current>
         <width>0.182</width>
         <signal_noise_ratio>2.2509189</signal_noise_ratio>
         <quality>-1</quality>
      </peak>
      <peak>
         <mass>666.46175</mass>
         <intensity>12.723</intensity>
         <ion_current>21.22452</ion_current>
         <width>0.273</width>
         <signal_noise_ratio>1.350615</signal_noise_ratio>
         <quality>-1</quality>
      </peak>
      <peak>
         <mass>666.894</mass>
         <intensity>12.723</intensity>
         <ion_current>19.29493</ion_current>
         <width>0.182</width>
         <signal_noise_ratio>1.350615</signal_noise_ratio>
         <quality>-1</quality>
      </peak>
      <peak>
         <mass>667.258</mass>
         <intensity>12.723</intensity>
         <ion_current>19.29493</ion_current>
         <width>0.182</width>
         <signal_noise_ratio>1.350615</signal_noise_ratio>
         <quality>-1</quality>
      </peak>
      <peak>
         <mass>668.96945</mass>
         <intensity>12.723</intensity>
         <ion_current>19.29493</ion_current>
         <width>0.728</width>
         <signal_noise_ratio>1.350615</signal_noise_ratio>
         <quality>1</quality>
      </peak>
      <peak>
         <mass>669.7365</mass>
         <intensity>12.723</intensity>
         <ion_current>19.29493</ion_current>
         <width>0.272</width>
         <signal_noise_ratio>1.350615</signal_noise_ratio>
         <quality>-1</quality>
      </peak>
      <peak>
         <mass>670.38033</mass>
         <intensity>25.445</intensity>
         <ion_current>38.590266</ion_current>
         <width>0.273</width>
         <signal_noise_ratio>2.7011239</signal_noise_ratio>
         <quality>-1</quality>
      </peak>
      <peak>
         <mass>671.37375</mass>
         <intensity>25.445</intensity>
         <ion_current>24.238772</ion_current>
         <width>0.273</width>
         <signal_noise_ratio>2.7011239</signal_noise_ratio>
         <quality>-1</quality>
      </peak>
      <peak>
         <mass>671.74433</mass>
         <intensity>12.723</intensity>
         <ion_current>19.29493</ion_current>
         <width>0.273</width>
         <signal_noise_ratio>1.350615</signal_noise_ratio>
         <quality>1</quality>
      </peak>
      <peak>
         <mass>672.34273</mass>
         <intensity>33.927</intensity>
         <ion_current>40.611214</ion_current>
         <width>0.182</width>
         <signal_noise_ratio>3.6015339</signal_noise_ratio>
         <quality>-1</quality>
      </peak>
      <peak>
         <mass>673.6695</mass>
         <intensity>8.482</intensity>
         <ion_current>12.863286</ion_current>
         <width>0.273</width>
         <signal_noise_ratio>0.90041002</signal_noise_ratio>
         <quality>-1</quality>
      </peak>
      <peak>
         <mass>675.261</mass>
         <intensity>8.482</intensity>
         <ion_current>13.200897</ion_current>
         <width>0.181</width>
         <signal_noise_ratio>0.90041002</signal_noise_ratio>
         <quality>-1</quality>
      </peak>
      <peak>
         <mass>676.69425</mass>
         <intensity>12.723</intensity>
         <ion_current>19.801345</ion_current>
         <width>0.182</width>
         <signal_noise_ratio>1.350615</signal_noise_ratio>
         <quality>-1</quality>
      </peak>
      <peak>
         <mass>676.95967</mass>
         <intensity>8.482</intensity>
         <ion_current>13.200897</ion_current>
         <width>0.181</width>
         <signal_noise_ratio>0.90041002</signal_noise_ratio>
         <quality>-1</quality>
      </peak>
      <peak>
         <mass>678.12953</mass>
         <intensity>12.723</intensity>
         <ion_current>21.655413</ion_current>
         <width>1.001</width>
         <signal_noise_ratio>1.350615</signal_noise_ratio>
         <quality>-1</quality>
      </peak>
      <peak>
         <mass>680.446</mass>
         <intensity>8.482</intensity>
         <ion_current>13.200897</ion_current>
         <width>0.182</width>
         <signal_noise_ratio>0.90041002</signal_noise_ratio>
         <quality>-1</quality>
      </peak>
      <peak>
         <mass>681.24125</mass>
         <intensity>12.723</intensity>
         <ion_current>21.655423</ion_current>
         <width>0.273</width>
         <signal_noise_ratio>1.350615</signal_noise_ratio>
         <quality>1</quality>
      </peak>
      <peak>
         <mass>681.6826</mass>
         <intensity>12.723</intensity>
         <ion_current>19.801345</ion_current>
         <width>0.273</width>
         <signal_noise_ratio>1.350615</signal_noise_ratio>
         <quality>1</quality>
      </peak>
      <peak>
         <mass>681.92375</mass>
         <intensity>12.723</intensity>
         <ion_current>19.367962</ion_current>
         <width>0.273</width>
         <signal_noise_ratio>1.350615</signal_noise_ratio>
         <quality>-1</quality>
      </peak>
      <peak>
         <mass>682.966</mass>
         <intensity>16.964</intensity>
         <ion_current>22.376762</ion_current>
         <width>0.364</width>
         <signal_noise_ratio>1.80082</signal_noise_ratio>
         <quality>-1</quality>
      </peak>
      <peak>
         <mass>683.433</mass>
         <intensity>16.964</intensity>
         <ion_current>24.142701</ion_current>
         <width>0.637</width>
         <signal_noise_ratio>1.80082</signal_noise_ratio>
         <quality>1</quality>
      </peak>
      <peak>
         <mass>684.65933</mass>
         <intensity>8.482</intensity>
         <ion_current>14.521057</ion_current>
         <width>0.273</width>
         <signal_noise_ratio>0.90041002</signal_noise_ratio>
         <quality>-1</quality>
      </peak>
      <peak>
         <mass>685.18458</mass>
         <intensity>16.964</intensity>
         <ion_current>23.728449</ion_current>
         <width>0.546</width>
         <signal_noise_ratio>1.80082</signal_noise_ratio>
         <quality>1</quality>
      </peak>
      <peak>
         <mass>686.51633</mass>
         <intensity>8.482</intensity>
         <ion_current>13.200897</ion_current>
         <width>0.818</width>
         <signal_noise_ratio>0.90041002</signal_noise_ratio>
         <quality>-1</quality>
      </peak>
      <peak>
         <mass>688.1578</mass>
         <intensity>16.964</intensity>
         <ion_current>26.401793</ion_current>
         <width>0.182</width>
         <signal_noise_ratio>1.80082</signal_noise_ratio>
         <quality>-1</quality>
      </peak>
      <peak>
         <mass>688.449</mass>
         <intensity>8.482</intensity>
         <ion_current>13.200897</ion_current>
         <width>0.182</width>
         <signal_noise_ratio>0.90041002</signal_noise_ratio>
         <quality>-1</quality>
      </peak>
      <peak>
         <mass>689.905</mass>
         <intensity>12.723</intensity>
         <ion_current>19.801345</ion_current>
         <width>0.181</width>
         <signal_noise_ratio>1.350615</signal_noise_ratio>
         <quality>-1</quality>
      </peak>
      <peak>
         <mass>690.23491</mass>
         <intensity>16.964</intensity>
         <ion_current>28.31174</ion_current>
         <width>0.273</width>
         <signal_noise_ratio>1.80082</signal_noise_ratio>
         <quality>-1</quality>
      </peak>
      <peak>
         <mass>693.3155</mass>
         <intensity>25.445</intensity>
         <ion_current>39.105586</ion_current>
         <width>0.364</width>
         <signal_noise_ratio>2.7011239</signal_noise_ratio>
         <quality>-1</quality>
      </peak>
      <peak>
         <mass>694.92</mass>
         <intensity>12.723</intensity>
         <ion_current>19.801345</ion_current>
         <width>0.728</width>
         <signal_noise_ratio>1.350615</signal_noise_ratio>
         <quality>-1</quality>
      </peak>
      <peak>
         <mass>695.47814</mass>
         <intensity>12.723</intensity>
         <ion_current>19.801345</ion_current>
         <width>0.272</width>
         <signal_noise_ratio>1.350615</signal_noise_ratio>
         <quality>-1</quality>
      </peak>
      <peak>
         <mass>696.18</mass>
         <intensity>8.482</intensity>
         <ion_current>13.200897</ion_current>
         <width>0.455</width>
         <signal_noise_ratio>0.90041002</signal_noise_ratio>
         <quality>-1</quality>
      </peak>
      <peak>
         <mass>697.908</mass>
         <intensity>8.482</intensity>
         <ion_current>13.200897</ion_current>
         <width>0.182</width>
         <signal_noise_ratio>0.90041002</signal_noise_ratio>
         <quality>-1</quality>
      </peak>
      <peak>
         <mass>699.3175</mass>
         <intensity>42.409</intensity>
         <ion_current>66.002927</ion_current>
         <width>0.273</width>
         <signal_noise_ratio>4.5019439</signal_noise_ratio>
         <quality>1</quality>
      </peak>
   </peak_list>
</pepex3>
