# Supplementary material for: NITPICK: peak identification for mass spectrometry data
Source: BMC Bioinformatics. 2008 Aug 28;9:355. doi: 10.1186/1471-2105-9-355 (PMC2655099; doi:10.1186/1471-2105-9-355)
Supplement: Additional file 4 — A zip-folder containing all pepex results on the simulated data. [file 1471-2105-9-355-S4.zip › pepex_simulation_results/thresh05/SNR5/preSNR5_35_pepex.xml]

<?xml version="1.0" encoding="iso-8859-1"?>
<pepex3>
   <version>3.0.0</version>
   <registered_to>Unregistered</registered_to>
   <parameters>
      <parameter_file>pepex_input.xml</parameter_file>
      <input_data_file>spectrum.data</input_data_file>
      <output_data_file>pepex_output.xml</output_data_file>
      <noise_model>mean_value</noise_model>
      <signal_noise_ratio>.5</signal_noise_ratio>
      <tuning_power>2</tuning_power>
      <tuning>2</tuning>
      <small_omega>1.0</small_omega>
      <big_omega>20</big_omega>
      <peak_finding_model>pepex3</peak_finding_model>
      <supporting_slopes>2</supporting_slopes>
      <peak_fitting_model>centroid</peak_fitting_model>
      <clustering_model>simple</clustering_model>
      <min_cluster_distance>0.8</min_cluster_distance>
      <max_cluster_distance>1.2</max_cluster_distance>
      <no_single_above_mass>1500.0</no_single_above_mass>
      <deisotoping_model>quadratic</deisotoping_model>
      <isotope_distrib_file>/usr/local/piums/kd_0_to_10</isotope_distrib_file>
      <overflow>30000</overflow>
   </parameters>
   <pepex3_status>
      <status>ok</status>
      <message></message>
      <supporting_slopes>2</supporting_slopes>
      <minimum_mass>500</minimum_mass>
      <maximum_mass>700</maximum_mass>
      <small_omega>1</small_omega>
      <big_omega>20</big_omega>
      <peak_masses_with_hydrogen>true</peak_masses_with_hydrogen>
      <date_created>21:59:47, 26 Jul, 2007</date_created>
   </pepex3_status>
   <peak_list>
      <peak>
         <mass>500.0455</mass>
         <intensity>7.984</intensity>
         <ion_current>11.091926</ion_current>
         <width>0.182</width>
         <signal_noise_ratio>-1.4816092e+67</signal_noise_ratio>
         <quality>-1</quality>
      </peak>
      <peak>
         <mass>500.33367</mass>
         <intensity>7.984</intensity>
         <ion_current>11.740101</ion_current>
         <width>0.273</width>
         <signal_noise_ratio>-1.4816092e+67</signal_noise_ratio>
         <quality>-1</quality>
      </peak>
      <peak>
         <mass>500.819</mass>
         <intensity>3.992</intensity>
         <ion_current>5.5542537</ion_current>
         <width>0.363</width>
         <signal_noise_ratio>-7.4080461e+66</signal_noise_ratio>
         <quality>-1</quality>
      </peak>
      <peak>
         <mass>501.091</mass>
         <intensity>7.984</intensity>
         <ion_current>7.8799035</ion_current>
         <width>0.182</width>
         <signal_noise_ratio>-1.4816092e+67</signal_noise_ratio>
         <quality>-1</quality>
      </peak>
      <peak>
         <mass>501.728</mass>
         <intensity>7.984</intensity>
         <ion_current>9.5335455</ion_current>
         <width>0.182</width>
         <signal_noise_ratio>-1.4816092e+67</signal_noise_ratio>
         <quality>-1</quality>
      </peak>
      <peak>
         <mass>501.91</mass>
         <intensity>7.984</intensity>
         <ion_current>9.1519249</ion_current>
         <width>0.182</width>
         <signal_noise_ratio>-1.4816092e+67</signal_noise_ratio>
         <quality>-1</quality>
      </peak>
      <peak>
         <mass>502.3104</mass>
         <intensity>11.976</intensity>
         <ion_current>15.927478</ion_current>
         <width>0.637</width>
         <signal_noise_ratio>-2.2224138e+67</signal_noise_ratio>
         <quality>-1</quality>
      </peak>
      <peak>
         <mass>503.1375</mass>
         <intensity>15.968</intensity>
         <ion_current>17.476885</ion_current>
         <width>0.364</width>
         <signal_noise_ratio>-2.9632184e+67</signal_noise_ratio>
         <quality>-1</quality>
      </peak>
      <peak>
         <mass>504.3478</mass>
         <intensity>7.984</intensity>
         <ion_current>11.000026</ion_current>
         <width>0.364</width>
         <signal_noise_ratio>-1.4816092e+67</signal_noise_ratio>
         <quality>-1</quality>
      </peak>
      <peak>
         <mass>505.548</mass>
         <intensity>15.968</intensity>
         <ion_current>18.989656</ion_current>
         <width>0.182</width>
         <signal_noise_ratio>1.985613</signal_noise_ratio>
         <quality>-1</quality>
      </peak>
      <peak>
         <mass>506.003</mass>
         <intensity>7.984</intensity>
         <ion_current>11.108486</ion_current>
         <width>0.182</width>
         <signal_noise_ratio>0.99280648</signal_noise_ratio>
         <quality>-1</quality>
      </peak>
      <peak>
         <mass>506.74517</mass>
         <intensity>11.976</intensity>
         <ion_current>12.368858</ion_current>
         <width>0.182</width>
         <signal_noise_ratio>1.4665679</signal_noise_ratio>
         <quality>-1</quality>
      </peak>
      <peak>
         <mass>507.227</mass>
         <intensity>15.968</intensity>
         <ion_current>22.216973</ion_current>
         <width>0.728</width>
         <signal_noise_ratio>1.9554239</signal_noise_ratio>
         <quality>-1</quality>
      </peak>
      <peak>
         <mass>509.2133</mass>
         <intensity>27.944</intensity>
         <ion_current>38.879702</ion_current>
         <width>0.364</width>
         <signal_noise_ratio>3.3712877</signal_noise_ratio>
         <quality>-1</quality>
      </peak>
      <peak>
         <mass>509.563</mass>
         <intensity>11.976</intensity>
         <ion_current>16.581767</ion_current>
         <width>0.455</width>
         <signal_noise_ratio>1.4448376</signal_noise_ratio>
         <quality>-1</quality>
      </peak>
      <peak>
         <mass>510.511</mass>
         <intensity>15.968</intensity>
         <ion_current>18.851945</ion_current>
         <width>0.819</width>
         <signal_noise_ratio>1.9264501</signal_noise_ratio>
         <quality>-1</quality>
      </peak>
      <peak>
         <mass>512.72821</mass>
         <intensity>15.968</intensity>
         <ion_current>22.216973</ion_current>
         <width>1.001</width>
         <signal_noise_ratio>1.8616498</signal_noise_ratio>
         <quality>-1</quality>
      </peak>
      <peak>
         <mass>513.30933</mass>
         <intensity>7.984</intensity>
         <ion_current>11.108486</ion_current>
         <width>0.273</width>
         <signal_noise_ratio>0.9308249</signal_noise_ratio>
         <quality>-1</quality>
      </peak>
      <peak>
         <mass>514.01611</mass>
         <intensity>11.976</intensity>
         <ion_current>18.312763</ion_current>
         <width>0.636</width>
         <signal_noise_ratio>1.3962373</signal_noise_ratio>
         <quality>-1</quality>
      </peak>
      <peak>
         <mass>514.552</mass>
         <intensity>7.984</intensity>
         <ion_current>11.108486</ion_current>
         <width>0.273</width>
         <signal_noise_ratio>0.9308249</signal_noise_ratio>
         <quality>-1</quality>
      </peak>
      <peak>
         <mass>516.29137</mass>
         <intensity>19.96</intensity>
         <ion_current>27.504066</ion_current>
         <width>0.182</width>
         <signal_noise_ratio>2.2919986</signal_noise_ratio>
         <quality>-1</quality>
      </peak>
      <peak>
         <mass>518.49333</mass>
         <intensity>11.976</intensity>
         <ion_current>18.329073</ion_current>
         <width>0.546</width>
         <signal_noise_ratio>1.3710417</signal_noise_ratio>
         <quality>-1</quality>
      </peak>
      <peak>
         <mass>520.1</mass>
         <intensity>11.976</intensity>
         <ion_current>16.66273</ion_current>
         <width>0.182</width>
         <signal_noise_ratio>1.1031711</signal_noise_ratio>
         <quality>-1</quality>
      </peak>
      <peak>
         <mass>520.3366</mass>
         <intensity>11.976</intensity>
         <ion_current>16.38014</ion_current>
         <width>0.273</width>
         <signal_noise_ratio>1.1031711</signal_noise_ratio>
         <quality>1</quality>
      </peak>
      <peak>
         <mass>521.23144</mass>
         <intensity>23.952</intensity>
         <ion_current>32.62602</ion_current>
         <width>0.363</width>
         <signal_noise_ratio>2.2063423</signal_noise_ratio>
         <quality>-1</quality>
      </peak>
      <peak>
         <mass>521.737</mass>
         <intensity>11.976</intensity>
         <ion_current>16.494219</ion_current>
         <width>0.546</width>
         <signal_noise_ratio>1.1031711</signal_noise_ratio>
         <quality>-1</quality>
      </peak>
      <peak>
         <mass>523.192</mass>
         <intensity>11.976</intensity>
         <ion_current>18.329073</ion_current>
         <width>0.182</width>
         <signal_noise_ratio>1.341784</signal_noise_ratio>
         <quality>-1</quality>
      </peak>
      <peak>
         <mass>525.557</mass>
         <intensity>11.976</intensity>
         <ion_current>17.110444</ion_current>
         <width>0.182</width>
         <signal_noise_ratio>1.3726757</signal_noise_ratio>
         <quality>-1</quality>
      </peak>
      <peak>
         <mass>525.76175</mass>
         <intensity>11.976</intensity>
         <ion_current>16.66273</ion_current>
         <width>0.273</width>
         <signal_noise_ratio>1.3726757</signal_noise_ratio>
         <quality>-1</quality>
      </peak>
      <peak>
         <mass>526.08025</mass>
         <intensity>7.984</intensity>
         <ion_current>11.421789</ion_current>
         <width>0.364</width>
         <signal_noise_ratio>0.91511716</signal_noise_ratio>
         <quality>-1</quality>
      </peak>
      <peak>
         <mass>526.4215</mass>
         <intensity>15.968</intensity>
         <ion_current>17.302714</ion_current>
         <width>0.363</width>
         <signal_noise_ratio>1.8302343</signal_noise_ratio>
         <quality>-1</quality>
      </peak>
      <peak>
         <mass>527.2668</mass>
         <intensity>15.968</intensity>
         <ion_current>18.232929</ion_current>
         <width>0.819</width>
         <signal_noise_ratio>1.83003</signal_noise_ratio>
         <quality>-1</quality>
      </peak>
      <peak>
         <mass>527.698</mass>
         <intensity>19.96</intensity>
         <ion_current>30.811299</ion_current>
         <width>0.364</width>
         <signal_noise_ratio>2.2875375</signal_noise_ratio>
         <quality>1</quality>
      </peak>
      <peak>
         <mass>529.59312</mass>
         <intensity>19.96</intensity>
         <ion_current>28.719987</ion_current>
         <width>0.273</width>
         <signal_noise_ratio>2.2442396</signal_noise_ratio>
         <quality>-1</quality>
      </peak>
      <peak>
         <mass>530.3042</mass>
         <intensity>15.968</intensity>
         <ion_current>24.486551</ion_current>
         <width>0.272</width>
         <signal_noise_ratio>1.7953917</signal_noise_ratio>
         <quality>-1</quality>
      </peak>
      <peak>
         <mass>532.812</mass>
         <intensity>11.976</intensity>
         <ion_current>17.132683</ion_current>
         <width>0.819</width>
         <signal_noise_ratio>1.35</signal_noise_ratio>
         <quality>-1</quality>
      </peak>
      <peak>
         <mass>535.85091</mass>
         <intensity>15.968</intensity>
         <ion_current>25.128038</ion_current>
         <width>0.545</width>
         <signal_noise_ratio>1.8339985</signal_noise_ratio>
         <quality>-1</quality>
      </peak>
      <peak>
         <mass>538.68</mass>
         <intensity>11.976</intensity>
         <ion_current>17.132683</ion_current>
         <width>0.455</width>
         <signal_noise_ratio>1.3794118</signal_noise_ratio>
         <quality>-1</quality>
      </peak>
      <peak>
         <mass>539.109</mass>
         <intensity>11.976</intensity>
         <ion_current>18.846028</ion_current>
         <width>0.182</width>
         <signal_noise_ratio>1.3794118</signal_noise_ratio>
         <quality>-1</quality>
      </peak>
      <peak>
         <mass>541.6004</mass>
         <intensity>11.976</intensity>
         <ion_current>16.94984</ion_current>
         <width>0.273</width>
         <signal_noise_ratio>1.4033049</signal_noise_ratio>
         <quality>-1</quality>
      </peak>
      <peak>
         <mass>542.11</mass>
         <intensity>15.968</intensity>
         <ion_current>22.627314</ion_current>
         <width>0.182</width>
         <signal_noise_ratio>1.5889142</signal_noise_ratio>
         <quality>-1</quality>
      </peak>
      <peak>
         <mass>542.68633</mass>
         <intensity>19.96</intensity>
         <ion_current>25.724762</ion_current>
         <width>0.728</width>
         <signal_noise_ratio>1.9861427</signal_noise_ratio>
         <quality>-1</quality>
      </peak>
      <peak>
         <mass>544.8</mass>
         <intensity>11.976</intensity>
         <ion_current>18.846028</ion_current>
         <width>0.273</width>
         <signal_noise_ratio>1.1542453</signal_noise_ratio>
         <quality>1</quality>
      </peak>
      <peak>
         <mass>546.45325</mass>
         <intensity>11.976</intensity>
         <ion_current>17.132683</ion_current>
         <width>0.182</width>
         <signal_noise_ratio>1.1611888</signal_noise_ratio>
         <quality>-1</quality>
      </peak>
      <peak>
         <mass>547.19</mass>
         <intensity>15.968</intensity>
         <ion_current>25.128038</ion_current>
         <width>0.819</width>
         <signal_noise_ratio>1.5482517</signal_noise_ratio>
         <quality>-1</quality>
      </peak>
      <peak>
         <mass>547.80967</mass>
         <intensity>15.968</intensity>
         <ion_current>25.128038</ion_current>
         <width>0.273</width>
         <signal_noise_ratio>1.5482517</signal_noise_ratio>
         <quality>1</quality>
      </peak>
      <peak>
         <mass>550.12326</mass>
         <intensity>19.96</intensity>
         <ion_current>28.554472</ion_current>
         <width>1.091</width>
         <signal_noise_ratio>1.9353147</signal_noise_ratio>
         <quality>-1</quality>
      </peak>
      <peak>
         <mass>550.81825</mass>
         <intensity>11.966</intensity>
         <ion_current>17.118377</ion_current>
         <width>0.182</width>
         <signal_noise_ratio>1.2324825</signal_noise_ratio>
         <quality>-1</quality>
      </peak>
      <peak>
         <mass>552.13554</mass>
         <intensity>11.966</intensity>
         <ion_current>18.830292</ion_current>
         <width>1.182</width>
         <signal_noise_ratio>1.2324825</signal_noise_ratio>
         <quality>-1</quality>
      </peak>
      <peak>
         <mass>554.80887</mass>
         <intensity>15.958</intensity>
         <ion_current>22.613189</ion_current>
         <width>0.273</width>
         <signal_noise_ratio>1.6403515</signal_noise_ratio>
         <quality>1</quality>
      </peak>
      <peak>
         <mass>555.42209</mass>
         <intensity>11.966</intensity>
         <ion_current>17.118377</ion_current>
         <width>0.819</width>
         <signal_noise_ratio>1.2300066</signal_noise_ratio>
         <quality>-1</quality>
      </peak>
      <peak>
         <mass>556.92742</mass>
         <intensity>11.966</intensity>
         <ion_current>17.118377</ion_current>
         <width>1.183</width>
         <signal_noise_ratio>1.2296029</signal_noise_ratio>
         <quality>-1</quality>
      </peak>
      <peak>
         <mass>557.60233</mass>
         <intensity>7.974</intensity>
         <ion_current>11.407483</ion_current>
         <width>0.273</width>
         <signal_noise_ratio>0.81939274</signal_noise_ratio>
         <quality>-1</quality>
      </peak>
      <peak>
         <mass>558.39827</mass>
         <intensity>11.966</intensity>
         <ion_current>18.830292</ion_current>
         <width>0.728</width>
         <signal_noise_ratio>1.2287872</signal_noise_ratio>
         <quality>1</quality>
      </peak>
      <peak>
         <mass>559.936</mass>
         <intensity>7.974</intensity>
         <ion_current>11.407483</ion_current>
         <width>0.182</width>
         <signal_noise_ratio>0.81803787</signal_noise_ratio>
         <quality>-1</quality>
      </peak>
      <peak>
         <mass>560.1362</mass>
         <intensity>15.958</intensity>
         <ion_current>24.342447</ion_current>
         <width>0.273</width>
         <signal_noise_ratio>1.6371016</signal_noise_ratio>
         <quality>-1</quality>
      </peak>
      <peak>
         <mass>560.73225</mass>
         <intensity>11.966</intensity>
         <ion_current>18.830292</ion_current>
         <width>0.182</width>
         <signal_noise_ratio>1.2269432</signal_noise_ratio>
         <quality>-1</quality>
      </peak>
      <peak>
         <mass>562.55883</mass>
         <intensity>11.966</intensity>
         <ion_current>17.515017</ion_current>
         <width>0.364</width>
         <signal_noise_ratio>1.2266752</signal_noise_ratio>
         <quality>1</quality>
      </peak>
      <peak>
         <mass>562.92283</mass>
         <intensity>11.966</intensity>
         <ion_current>17.118399</ion_current>
         <width>0.364</width>
         <signal_noise_ratio>1.2266752</signal_noise_ratio>
         <quality>-1</quality>
      </peak>
      <peak>
         <mass>563.211</mass>
         <intensity>7.974</intensity>
         <ion_current>12.548282</ion_current>
         <width>0.182</width>
         <signal_noise_ratio>0.81744176</signal_noise_ratio>
         <quality>-1</quality>
      </peak>
      <peak>
         <mass>563.756</mass>
         <intensity>15.958</intensity>
         <ion_current>17.496085</ion_current>
         <width>0.182</width>
         <signal_noise_ratio>1.6355126</signal_noise_ratio>
         <quality>-1</quality>
      </peak>
      <peak>
         <mass>565.24865</mass>
         <intensity>39.91</intensity>
         <ion_current>59.262971</ion_current>
         <width>0.454</width>
         <signal_noise_ratio>4.0884425</signal_noise_ratio>
         <quality>1</quality>
      </peak>
      <peak>
         <mass>566.6124</mass>
         <intensity>11.966</intensity>
         <ion_current>18.830292</ion_current>
         <width>0.273</width>
         <signal_noise_ratio>1.2259148</signal_noise_ratio>
         <quality>-1</quality>
      </peak>
      <peak>
         <mass>566.90967</mass>
         <intensity>7.974</intensity>
         <ion_current>11.407483</ion_current>
         <width>0.181</width>
         <signal_noise_ratio>0.81682361</signal_noise_ratio>
         <quality>-1</quality>
      </peak>
      <peak>
         <mass>570.24</mass>
         <intensity>15.958</intensity>
         <ion_current>24.04901</ion_current>
         <width>0.364</width>
         <signal_noise_ratio>1.6329614</signal_noise_ratio>
         <quality>-1</quality>
      </peak>
      <peak>
         <mass>570.5416</mass>
         <intensity>11.966</intensity>
         <ion_current>17.118377</ion_current>
         <width>0.272</width>
         <signal_noise_ratio>1.2244653</signal_noise_ratio>
         <quality>1</quality>
      </peak>
      <peak>
         <mass>571.94958</mass>
         <intensity>11.966</intensity>
         <ion_current>16.981321</ion_current>
         <width>1.001</width>
         <signal_noise_ratio>1.2232169</signal_noise_ratio>
         <quality>-1</quality>
      </peak>
      <peak>
         <mass>572.669</mass>
         <intensity>11.966</intensity>
         <ion_current>18.830292</ion_current>
         <width>0.182</width>
         <signal_noise_ratio>1.2232169</signal_noise_ratio>
         <quality>-1</quality>
      </peak>
      <peak>
         <mass>573.10378</mass>
         <intensity>11.966</intensity>
         <ion_current>13.665003</ion_current>
         <width>0.637</width>
         <signal_noise_ratio>1.2232169</signal_noise_ratio>
         <quality>-1</quality>
      </peak>
      <peak>
         <mass>574.42733</mass>
         <intensity>7.974</intensity>
         <ion_current>11.407483</ion_current>
         <width>0.272</width>
         <signal_noise_ratio>0.80918125</signal_noise_ratio>
         <quality>-1</quality>
      </peak>
      <peak>
         <mass>574.78375</mass>
         <intensity>11.966</intensity>
         <ion_current>15.483284</ion_current>
         <width>0.455</width>
         <signal_noise_ratio>1.2142793</signal_noise_ratio>
         <quality>-1</quality>
      </peak>
      <peak>
         <mass>575.61413</mass>
         <intensity>11.966</intensity>
         <ion_current>14.581023</ion_current>
         <width>0.364</width>
         <signal_noise_ratio>1.2139651</signal_noise_ratio>
         <quality>-1</quality>
      </peak>
      <peak>
         <mass>576.28425</mass>
         <intensity>7.974</intensity>
         <ion_current>12.90445</ion_current>
         <width>0.363</width>
         <signal_noise_ratio>0.80897192</signal_noise_ratio>
         <quality>-1</quality>
      </peak>
      <peak>
         <mass>579.09667</mass>
         <intensity>39.91</intensity>
         <ion_current>59.967632</ion_current>
         <width>0.91</width>
         <signal_noise_ratio>4.0474577</signal_noise_ratio>
         <quality>-1</quality>
      </peak>
      <peak>
         <mass>580.75389</mass>
         <intensity>11.966</intensity>
         <ion_current>19.364767</ion_current>
         <width>0.455</width>
         <signal_noise_ratio>1.2137089</signal_noise_ratio>
         <quality>-1</quality>
      </peak>
      <peak>
         <mass>581.23038</mass>
         <intensity>15.958</intensity>
         <ion_current>25.825084</ion_current>
         <width>0.364</width>
         <signal_noise_ratio>1.6186167</signal_noise_ratio>
         <quality>-1</quality>
      </peak>
      <peak>
         <mass>583.557</mass>
         <intensity>15.958</intensity>
         <ion_current>24.628144</ion_current>
         <width>0.363</width>
         <signal_noise_ratio>1.6200463</signal_noise_ratio>
         <quality>-1</quality>
      </peak>
      <peak>
         <mass>584.24022</mass>
         <intensity>15.958</intensity>
         <ion_current>25.790287</ion_current>
         <width>0.364</width>
         <signal_noise_ratio>1.6203616</signal_noise_ratio>
         <quality>-1</quality>
      </peak>
      <peak>
         <mass>586.715</mass>
         <intensity>15.958</intensity>
         <ion_current>24.479796</ion_current>
         <width>0.273</width>
         <signal_noise_ratio>1.6206366</signal_noise_ratio>
         <quality>1</quality>
      </peak>
      <peak>
         <mass>588.68458</mass>
         <intensity>11.966</intensity>
         <ion_current>19.364767</ion_current>
         <width>0.727</width>
         <signal_noise_ratio>1.2152235</signal_noise_ratio>
         <quality>-1</quality>
      </peak>
      <peak>
         <mass>589.24475</mass>
         <intensity>11.966</intensity>
         <ion_current>17.325569</ion_current>
         <width>0.273</width>
         <signal_noise_ratio>1.2152235</signal_noise_ratio>
         <quality>-1</quality>
      </peak>
      <peak>
         <mass>590.041</mass>
         <intensity>11.966</intensity>
         <ion_current>17.604257</ion_current>
         <width>0.182</width>
         <signal_noise_ratio>1.2152348</signal_noise_ratio>
         <quality>-1</quality>
      </peak>
      <peak>
         <mass>590.262</mass>
         <intensity>15.958</intensity>
         <ion_current>20.712069</ion_current>
         <width>0.273</width>
         <signal_noise_ratio>1.6206516</signal_noise_ratio>
         <quality>1</quality>
      </peak>
      <peak>
         <mass>592.34913</mass>
         <intensity>39.91</intensity>
         <ion_current>58.715186</ion_current>
         <width>0.545</width>
         <signal_noise_ratio>4.0528783</signal_noise_ratio>
         <quality>-1</quality>
      </peak>
      <peak>
         <mass>593.10267</mass>
         <intensity>15.958</intensity>
         <ion_current>25.825084</ion_current>
         <width>0.637</width>
         <signal_noise_ratio>1.6231641</signal_noise_ratio>
         <quality>-1</quality>
      </peak>
      <peak>
         <mass>593.56525</mass>
         <intensity>11.966</intensity>
         <ion_current>17.604257</ion_current>
         <width>0.182</width>
         <signal_noise_ratio>1.2171188</signal_noise_ratio>
         <quality>-1</quality>
      </peak>
      <peak>
         <mass>595.48789</mass>
         <intensity>11.966</intensity>
         <ion_current>17.604257</ion_current>
         <width>0.637</width>
         <signal_noise_ratio>1.2196298</signal_noise_ratio>
         <quality>1</quality>
      </peak>
      <peak>
         <mass>596.16533</mass>
         <intensity>7.974</intensity>
         <ion_current>12.90445</ion_current>
         <width>0.273</width>
         <signal_noise_ratio>0.81276887</signal_noise_ratio>
         <quality>-1</quality>
      </peak>
      <peak>
         <mass>599.1295</mass>
         <intensity>15.958</intensity>
         <ion_current>25.825084</ion_current>
         <width>0.91</width>
         <signal_noise_ratio>1.6262301</signal_noise_ratio>
         <quality>-1</quality>
      </peak>
      <peak>
         <mass>600.75025</mass>
         <intensity>7.974</intensity>
         <ion_current>12.90445</ion_current>
         <width>0.364</width>
         <signal_noise_ratio>0.81250376</signal_noise_ratio>
         <quality>-1</quality>
      </peak>
      <peak>
         <mass>602.9105</mass>
         <intensity>11.966</intensity>
         <ion_current>16.522004</ion_current>
         <width>0.273</width>
         <signal_noise_ratio>1.2183346</signal_noise_ratio>
         <quality>-1</quality>
      </peak>
      <peak>
         <mass>603.29725</mass>
         <intensity>11.966</intensity>
         <ion_current>19.364767</ion_current>
         <width>0.182</width>
         <signal_noise_ratio>1.2180819</signal_noise_ratio>
         <quality>-1</quality>
      </peak>
      <peak>
         <mass>605.503</mass>
         <intensity>7.974</intensity>
         <ion_current>11.731268</ion_current>
         <width>0.181</width>
         <signal_noise_ratio>0.81203707</signal_noise_ratio>
         <quality>-1</quality>
      </peak>
      <peak>
         <mass>606.91569</mass>
         <intensity>11.966</intensity>
         <ion_current>19.364767</ion_current>
         <width>1.091</width>
         <signal_noise_ratio>1.2188942</signal_noise_ratio>
         <quality>-1</quality>
      </peak>
      <peak>
         <mass>609.3948</mass>
         <intensity>7.974</intensity>
         <ion_current>11.731268</ion_current>
         <width>0.364</width>
         <signal_noise_ratio>0.81371641</signal_noise_ratio>
         <quality>-1</quality>
      </peak>
      <peak>
         <mass>610.6506</mass>
         <intensity>11.966</intensity>
         <ion_current>17.604257</ion_current>
         <width>0.364</width>
         <signal_noise_ratio>1.2214082</signal_noise_ratio>
         <quality>-1</quality>
      </peak>
      <peak>
         <mass>610.96</mass>
         <intensity>11.966</intensity>
         <ion_current>17.604257</ion_current>
         <width>0.181</width>
         <signal_noise_ratio>1.2214082</signal_noise_ratio>
         <quality>-1</quality>
      </peak>
      <peak>
         <mass>611.2775</mass>
         <intensity>15.958</intensity>
         <ion_current>23.477247</ion_current>
         <width>0.364</width>
         <signal_noise_ratio>1.6288845</signal_noise_ratio>
         <quality>-1</quality>
      </peak>
      <peak>
         <mass>612.49929</mass>
         <intensity>11.966</intensity>
         <ion_current>17.604257</ion_current>
         <width>0.909</width>
         <signal_noise_ratio>1.22204</signal_noise_ratio>
         <quality>-1</quality>
      </peak>
      <peak>
         <mass>613.961</mass>
         <intensity>11.966</intensity>
         <ion_current>19.364767</ion_current>
         <width>0.182</width>
         <signal_noise_ratio>1.2226569</signal_noise_ratio>
         <quality>-1</quality>
      </peak>
      <peak>
         <mass>614.351</mass>
         <intensity>19.95</intensity>
         <ion_current>29.350237</ion_current>
         <width>0.273</width>
         <signal_noise_ratio>2.0384427</signal_noise_ratio>
         <quality>-1</quality>
      </peak>
      <peak>
         <mass>615.78</mass>
         <intensity>11.966</intensity>
         <ion_current>17.827434</ion_current>
         <width>1.183</width>
         <signal_noise_ratio>1.2233437</signal_noise_ratio>
         <quality>-1</quality>
      </peak>
      <peak>
         <mass>617.3442</mass>
         <intensity>7.974</intensity>
         <ion_current>11.731268</ion_current>
         <width>0.455</width>
         <signal_noise_ratio>0.81601982</signal_noise_ratio>
         <quality>-1</quality>
      </peak>
      <peak>
         <mass>618.11467</mass>
         <intensity>11.966</intensity>
         <ion_current>17.604257</ion_current>
         <width>0.545</width>
         <signal_noise_ratio>1.2251411</signal_noise_ratio>
         <quality>-1</quality>
      </peak>
      <peak>
         <mass>618.64956</mass>
         <intensity>11.966</intensity>
         <ion_current>17.604257</ion_current>
         <width>0.455</width>
         <signal_noise_ratio>1.2251411</signal_noise_ratio>
         <quality>-1</quality>
      </peak>
      <peak>
         <mass>619.418</mass>
         <intensity>15.958</intensity>
         <ion_current>23.477247</ion_current>
         <width>0.182</width>
         <signal_noise_ratio>1.6341721</signal_noise_ratio>
         <quality>-1</quality>
      </peak>
      <peak>
         <mass>620.96779</mass>
         <intensity>19.95</intensity>
         <ion_current>32.2854</ion_current>
         <width>1.092</width>
         <signal_noise_ratio>2.0428034</signal_noise_ratio>
         <quality>-1</quality>
      </peak>
      <peak>
         <mass>622.30525</mass>
         <intensity>11.966</intensity>
         <ion_current>19.357745</ion_current>
         <width>0.182</width>
         <signal_noise_ratio>1.2251566</signal_noise_ratio>
         <quality>-1</quality>
      </peak>
      <peak>
         <mass>623.511</mass>
         <intensity>11.966</intensity>
         <ion_current>17.604257</ion_current>
         <width>0.182</width>
         <signal_noise_ratio>1.2251772</signal_noise_ratio>
         <quality>-1</quality>
      </peak>
      <peak>
         <mass>624.74653</mass>
         <intensity>19.95</intensity>
         <ion_current>31.680651</ion_current>
         <width>1.001</width>
         <signal_noise_ratio>2.0428039</signal_noise_ratio>
         <quality>-1</quality>
      </peak>
      <peak>
         <mass>626.3937</mass>
         <intensity>11.966</intensity>
         <ion_current>19.961692</ion_current>
         <width>0.637</width>
         <signal_noise_ratio>1.2253684</signal_noise_ratio>
         <quality>-1</quality>
      </peak>
      <peak>
         <mass>629.18028</mass>
         <intensity>35.918</intensity>
         <ion_current>54.462023</ion_current>
         <width>0.636</width>
         <signal_noise_ratio>3.6767634</signal_noise_ratio>
         <quality>-1</quality>
      </peak>
      <peak>
         <mass>629.70638</mass>
         <intensity>11.966</intensity>
         <ion_current>18.146909</ion_current>
         <width>0.455</width>
         <signal_noise_ratio>1.2249054</signal_noise_ratio>
         <quality>-1</quality>
      </peak>
      <peak>
         <mass>630.34211</mass>
         <intensity>63.862</intensity>
         <ion_current>76.887412</ion_current>
         <width>0.546</width>
         <signal_noise_ratio>6.5372645</signal_noise_ratio>
         <quality>-1</quality>
      </peak>
      <peak>
         <mass>630.96882</mass>
         <intensity>11.966</intensity>
         <ion_current>18.146909</ion_current>
         <width>0.636</width>
         <signal_noise_ratio>1.2254919</signal_noise_ratio>
         <quality>1</quality>
      </peak>
      <peak>
         <mass>631.3866</mass>
         <intensity>35.918</intensity>
         <ion_current>22.135993</ion_current>
         <width>0.364</width>
         <signal_noise_ratio>3.6785239</signal_noise_ratio>
         <quality>1</quality>
      </peak>
      <peak>
         <mass>632.75767</mass>
         <intensity>7.974</intensity>
         <ion_current>12.092884</ion_current>
         <width>0.182</width>
         <signal_noise_ratio>0.81755619</signal_noise_ratio>
         <quality>-1</quality>
      </peak>
      <peak>
         <mass>634.789</mass>
         <intensity>7.974</intensity>
         <ion_current>12.092884</ion_current>
         <width>0.181</width>
         <signal_noise_ratio>0.81891751</signal_noise_ratio>
         <quality>-1</quality>
      </peak>
      <peak>
         <mass>635.4159</mass>
         <intensity>11.966</intensity>
         <ion_current>19.961692</ion_current>
         <width>0.546</width>
         <signal_noise_ratio>1.2288898</signal_noise_ratio>
         <quality>-1</quality>
      </peak>
      <peak>
         <mass>637.153</mass>
         <intensity>11.966</intensity>
         <ion_current>18.146909</ion_current>
         <width>0.182</width>
         <signal_noise_ratio>1.2288898</signal_noise_ratio>
         <quality>-1</quality>
      </peak>
      <peak>
         <mass>637.3896</mass>
         <intensity>11.966</intensity>
         <ion_current>19.020665</ion_current>
         <width>0.364</width>
         <signal_noise_ratio>1.2288898</signal_noise_ratio>
         <quality>-1</quality>
      </peak>
      <peak>
         <mass>637.699</mass>
         <intensity>11.966</intensity>
         <ion_current>18.146909</ion_current>
         <width>0.182</width>
         <signal_noise_ratio>1.2288898</signal_noise_ratio>
         <quality>-1</quality>
      </peak>
      <peak>
         <mass>638.9265</mass>
         <intensity>7.974</intensity>
         <ion_current>12.092884</ion_current>
         <width>0.273</width>
         <signal_noise_ratio>0.82179754</signal_noise_ratio>
         <quality>-1</quality>
      </peak>
      <peak>
         <mass>640.155</mass>
         <intensity>11.966</intensity>
         <ion_current>17.856652</ion_current>
         <width>0.455</width>
         <signal_noise_ratio>1.2342968</signal_noise_ratio>
         <quality>1</quality>
      </peak>
      <peak>
         <mass>640.68989</mass>
         <intensity>15.958</intensity>
         <ion_current>24.200934</ion_current>
         <width>0.455</width>
         <signal_noise_ratio>1.6460729</signal_noise_ratio>
         <quality>1</quality>
      </peak>
      <peak>
         <mass>641.428</mass>
         <intensity>11.966</intensity>
         <ion_current>17.979155</ion_current>
         <width>0.637</width>
         <signal_noise_ratio>1.2353969</signal_noise_ratio>
         <quality>-1</quality>
      </peak>
      <peak>
         <mass>642.25525</mass>
         <intensity>43.902</intensity>
         <ion_current>60.898606</ion_current>
         <width>0.363</width>
         <signal_noise_ratio>4.536108</signal_noise_ratio>
         <quality>1</quality>
      </peak>
      <peak>
         <mass>644.52</mass>
         <intensity>11.966</intensity>
         <ion_current>18.146909</ion_current>
         <width>0.182</width>
         <signal_noise_ratio>1.2372165</signal_noise_ratio>
         <quality>-1</quality>
      </peak>
      <peak>
         <mass>646.70869</mass>
         <intensity>11.966</intensity>
         <ion_current>19.925715</ion_current>
         <width>0.91</width>
         <signal_noise_ratio>1.2377389</signal_noise_ratio>
         <quality>-1</quality>
      </peak>
      <peak>
         <mass>647.4401</mass>
         <intensity>11.966</intensity>
         <ion_current>18.146909</ion_current>
         <width>0.546</width>
         <signal_noise_ratio>1.2377389</signal_noise_ratio>
         <quality>-1</quality>
      </peak>
      <peak>
         <mass>648.977</mass>
         <intensity>23.942</intensity>
         <ion_current>34.118661</ion_current>
         <width>0.182</width>
         <signal_noise_ratio>2.4768868</signal_noise_ratio>
         <quality>-1</quality>
      </peak>
      <peak>
         <mass>649.49267</mass>
         <intensity>7.974</intensity>
         <ion_current>12.092884</ion_current>
         <width>0.181</width>
         <signal_noise_ratio>0.82493924</signal_noise_ratio>
         <quality>-1</quality>
      </peak>
      <peak>
         <mass>650.2318</mass>
         <intensity>7.974</intensity>
         <ion_current>12.092884</ion_current>
         <width>0.364</width>
         <signal_noise_ratio>0.82493924</signal_noise_ratio>
         <quality>-1</quality>
      </peak>
      <peak>
         <mass>650.705</mass>
         <intensity>11.966</intensity>
         <ion_current>16.910108</ion_current>
         <width>0.364</width>
         <signal_noise_ratio>1.2379261</signal_noise_ratio>
         <quality>-1</quality>
      </peak>
      <peak>
         <mass>652.13725</mass>
         <intensity>7.984</intensity>
         <ion_current>12.10805</ion_current>
         <width>0.364</width>
         <signal_noise_ratio>0.73382208</signal_noise_ratio>
         <quality>-1</quality>
      </peak>
      <peak>
         <mass>653.38244</mass>
         <intensity>19.96</intensity>
         <ion_current>30.100729</ion_current>
         <width>0.273</width>
         <signal_noise_ratio>1.9069808</signal_noise_ratio>
         <quality>1</quality>
      </peak>
      <peak>
         <mass>654.07</mass>
         <intensity>7.984</intensity>
         <ion_current>12.10805</ion_current>
         <width>0.182</width>
         <signal_noise_ratio>0.76804327</signal_noise_ratio>
         <quality>-1</quality>
      </peak>
      <peak>
         <mass>654.378</mass>
         <intensity>27.944</intensity>
         <ion_current>32.78359</ion_current>
         <width>0.273</width>
         <signal_noise_ratio>2.6881515</signal_noise_ratio>
         <quality>-1</quality>
      </peak>
      <peak>
         <mass>655.77525</mass>
         <intensity>11.976</intensity>
         <ion_current>18.162075</ion_current>
         <width>0.182</width>
         <signal_noise_ratio>1.1160788</signal_noise_ratio>
         <quality>-1</quality>
      </peak>
      <peak>
         <mass>656.32883</mass>
         <intensity>71.856</intensity>
         <ion_current>102.65517</ion_current>
         <width>0.455</width>
         <signal_noise_ratio>6.6964731</signal_noise_ratio>
         <quality>1</quality>
      </peak>
      <peak>
         <mass>657.6898</mass>
         <intensity>7.984</intensity>
         <ion_current>13.318916</ion_current>
         <width>0.637</width>
         <signal_noise_ratio>0.76804327</signal_noise_ratio>
         <quality>-1</quality>
      </peak>
      <peak>
         <mass>659.27541</mass>
         <intensity>35.928</intensity>
         <ion_current>59.016336</ion_current>
         <width>0.546</width>
         <signal_noise_ratio>3.5586807</signal_noise_ratio>
         <quality>-1</quality>
      </peak>
      <peak>
         <mass>661.892</mass>
         <intensity>11.976</intensity>
         <ion_current>18.162075</ion_current>
         <width>0.455</width>
         <signal_noise_ratio>1.1862269</signal_noise_ratio>
         <quality>-1</quality>
      </peak>
      <peak>
         <mass>663.59725</mass>
         <intensity>11.976</intensity>
         <ion_current>18.162075</ion_current>
         <width>0.182</width>
         <signal_noise_ratio>1.1862269</signal_noise_ratio>
         <quality>-1</quality>
      </peak>
      <peak>
         <mass>664.08625</mass>
         <intensity>11.976</intensity>
         <ion_current>18.162075</ion_current>
         <width>0.363</width>
         <signal_noise_ratio>1.1862269</signal_noise_ratio>
         <quality>-1</quality>
      </peak>
      <peak>
         <mass>664.32425</mass>
         <intensity>11.976</intensity>
         <ion_current>19.978374</ion_current>
         <width>0.182</width>
         <signal_noise_ratio>1.1862269</signal_noise_ratio>
         <quality>-1</quality>
      </peak>
      <peak>
         <mass>666.8212</mass>
         <intensity>7.984</intensity>
         <ion_current>12.10805</ion_current>
         <width>0.273</width>
         <signal_noise_ratio>0.79081794</signal_noise_ratio>
         <quality>-1</quality>
      </peak>
      <peak>
         <mass>667.13667</mass>
         <intensity>7.984</intensity>
         <ion_current>13.318916</ion_current>
         <width>0.182</width>
         <signal_noise_ratio>0.79081794</signal_noise_ratio>
         <quality>-1</quality>
      </peak>
      <peak>
         <mass>668.76987</mass>
         <intensity>11.976</intensity>
         <ion_current>18.162075</ion_current>
         <width>0.455</width>
         <signal_noise_ratio>1.1862269</signal_noise_ratio>
         <quality>-1</quality>
      </peak>
      <peak>
         <mass>669.3045</mass>
         <intensity>7.984</intensity>
         <ion_current>12.10805</ion_current>
         <width>0.455</width>
         <signal_noise_ratio>0.79081794</signal_noise_ratio>
         <quality>-1</quality>
      </peak>
      <peak>
         <mass>670.532</mass>
         <intensity>15.968</intensity>
         <ion_current>26.637832</ion_current>
         <width>0.182</width>
         <signal_noise_ratio>1.5816359</signal_noise_ratio>
         <quality>-1</quality>
      </peak>
      <peak>
         <mass>670.9415</mass>
         <intensity>7.984</intensity>
         <ion_current>12.10805</ion_current>
         <width>0.273</width>
         <signal_noise_ratio>0.79081794</signal_noise_ratio>
         <quality>-1</quality>
      </peak>
      <peak>
         <mass>672.897</mass>
         <intensity>11.976</intensity>
         <ion_current>15.273011</ion_current>
         <width>0.182</width>
         <signal_noise_ratio>1.1862269</signal_noise_ratio>
         <quality>-1</quality>
      </peak>
      <peak>
         <mass>673.715</mass>
         <intensity>11.976</intensity>
         <ion_current>16.052281</ion_current>
         <width>0.182</width>
         <signal_noise_ratio>1.1862269</signal_noise_ratio>
         <quality>-1</quality>
      </peak>
      <peak>
         <mass>675.677</mass>
         <intensity>11.976</intensity>
         <ion_current>18.201699</ion_current>
         <width>0.273</width>
         <signal_noise_ratio>1.1862269</signal_noise_ratio>
         <quality>1</quality>
      </peak>
      <peak>
         <mass>677.9536</mass>
         <intensity>11.976</intensity>
         <ion_current>19.978374</ion_current>
         <width>0.637</width>
         <signal_noise_ratio>1.1862269</signal_noise_ratio>
         <quality>-1</quality>
      </peak>
      <peak>
         <mass>680.446</mass>
         <intensity>11.976</intensity>
         <ion_current>20.502732</ion_current>
         <width>0.182</width>
         <signal_noise_ratio>1.1862269</signal_noise_ratio>
         <quality>-1</quality>
      </peak>
      <peak>
         <mass>682.06783</mass>
         <intensity>11.976</intensity>
         <ion_current>19.978374</ion_current>
         <width>0.364</width>
         <signal_noise_ratio>1.1862269</signal_noise_ratio>
         <quality>-1</quality>
      </peak>
      <peak>
         <mass>683.54811</mass>
         <intensity>11.976</intensity>
         <ion_current>18.073231</ion_current>
         <width>0.364</width>
         <signal_noise_ratio>1.1862269</signal_noise_ratio>
         <quality>-1</quality>
      </peak>
      <peak>
         <mass>684.38692</mass>
         <intensity>23.952</intensity>
         <ion_current>31.846267</ion_current>
         <width>0.272</width>
         <signal_noise_ratio>2.3724538</signal_noise_ratio>
         <quality>-1</quality>
      </peak>
      <peak>
         <mass>685.02333</mass>
         <intensity>11.976</intensity>
         <ion_current>19.978374</ion_current>
         <width>0.273</width>
         <signal_noise_ratio>1.1862269</signal_noise_ratio>
         <quality>1</quality>
      </peak>
      <peak>
         <mass>686.4298</mass>
         <intensity>7.984</intensity>
         <ion_current>13.668488</ion_current>
         <width>0.364</width>
         <signal_noise_ratio>0.79081794</signal_noise_ratio>
         <quality>-1</quality>
      </peak>
      <peak>
         <mass>688.13067</mass>
         <intensity>7.984</intensity>
         <ion_current>12.425838</ion_current>
         <width>0.272</width>
         <signal_noise_ratio>0.79081794</signal_noise_ratio>
         <quality>-1</quality>
      </peak>
      <peak>
         <mass>689.35888</mass>
         <intensity>11.976</intensity>
         <ion_current>18.297386</ion_current>
         <width>1.182</width>
         <signal_noise_ratio>1.1862269</signal_noise_ratio>
         <quality>-1</quality>
      </peak>
      <peak>
         <mass>690.31919</mass>
         <intensity>27.944</intensity>
         <ion_current>38.22177</ion_current>
         <width>0.273</width>
         <signal_noise_ratio>2.7678628</signal_noise_ratio>
         <quality>-1</quality>
      </peak>
      <peak>
         <mass>690.79125</mass>
         <intensity>11.976</intensity>
         <ion_current>20.502732</ion_current>
         <width>0.182</width>
         <signal_noise_ratio>1.1862269</signal_noise_ratio>
         <quality>-1</quality>
      </peak>
      <peak>
         <mass>691.542</mass>
         <intensity>7.984</intensity>
         <ion_current>12.425838</ion_current>
         <width>0.182</width>
         <signal_noise_ratio>0.79081794</signal_noise_ratio>
         <quality>-1</quality>
      </peak>
      <peak>
         <mass>693.83017</mass>
         <intensity>7.984</intensity>
         <ion_current>13.668488</ion_current>
         <width>0.455</width>
         <signal_noise_ratio>0.79081794</signal_noise_ratio>
         <quality>-1</quality>
      </peak>
      <peak>
         <mass>694.543</mass>
         <intensity>7.984</intensity>
         <ion_current>13.668488</ion_current>
         <width>0.182</width>
         <signal_noise_ratio>0.79081794</signal_noise_ratio>
         <quality>-1</quality>
      </peak>
      <peak>
         <mass>696.96867</mass>
         <intensity>7.984</intensity>
         <ion_current>12.425838</ion_current>
         <width>0.182</width>
         <signal_noise_ratio>0.79081794</signal_noise_ratio>
         <quality>-1</quality>
      </peak>
      <peak>
         <mass>698.21513</mass>
         <intensity>19.96</intensity>
         <ion_current>34.17122</ion_current>
         <width>0.819</width>
         <signal_noise_ratio>1.9770449</signal_noise_ratio>
         <quality>1</quality>
      </peak>
   </peak_list>
</pepex3>
