# Supplementary material for: NITPICK: peak identification for mass spectrometry data
Source: BMC Bioinformatics. 2008 Aug 28;9:355. doi: 10.1186/1471-2105-9-355 (PMC2655099; doi:10.1186/1471-2105-9-355)
Supplement: Additional file 4 — A zip-folder containing all pepex results on the simulated data. [file 1471-2105-9-355-S4.zip › pepex_simulation_results/thresh05/SNR5/preSNR5_36_pepex.xml]

<?xml version="1.0" encoding="iso-8859-1"?>
<pepex3>
   <version>3.0.0</version>
   <registered_to>Unregistered</registered_to>
   <parameters>
      <parameter_file>pepex_input.xml</parameter_file>
      <input_data_file>spectrum.data</input_data_file>
      <output_data_file>pepex_output.xml</output_data_file>
      <noise_model>mean_value</noise_model>
      <signal_noise_ratio>.5</signal_noise_ratio>
      <tuning_power>2</tuning_power>
      <tuning>2</tuning>
      <small_omega>1.0</small_omega>
      <big_omega>20</big_omega>
      <peak_finding_model>pepex3</peak_finding_model>
      <supporting_slopes>2</supporting_slopes>
      <peak_fitting_model>centroid</peak_fitting_model>
      <clustering_model>simple</clustering_model>
      <min_cluster_distance>0.8</min_cluster_distance>
      <max_cluster_distance>1.2</max_cluster_distance>
      <no_single_above_mass>1500.0</no_single_above_mass>
      <deisotoping_model>quadratic</deisotoping_model>
      <isotope_distrib_file>/usr/local/piums/kd_0_to_10</isotope_distrib_file>
      <overflow>30000</overflow>
   </parameters>
   <pepex3_status>
      <status>ok</status>
      <message></message>
      <supporting_slopes>2</supporting_slopes>
      <minimum_mass>500</minimum_mass>
      <maximum_mass>700</maximum_mass>
      <small_omega>1</small_omega>
      <big_omega>20</big_omega>
      <peak_masses_with_hydrogen>true</peak_masses_with_hydrogen>
      <date_created>21:59:52, 26 Jul, 2007</date_created>
   </pepex3_status>
   <peak_list>
      <peak>
         <mass>500.819</mass>
         <intensity>12.594</intensity>
         <ion_current>17.52258</ion_current>
         <width>0.182</width>
         <signal_noise_ratio>1.3166659</signal_noise_ratio>
         <quality>-1</quality>
      </peak>
      <peak>
         <mass>501</mass>
         <intensity>12.594</intensity>
         <ion_current>17.52258</ion_current>
         <width>0.181</width>
         <signal_noise_ratio>1.3166659</signal_noise_ratio>
         <quality>-1</quality>
      </peak>
      <peak>
         <mass>501.182</mass>
         <intensity>8.396</intensity>
         <ion_current>11.68172</ion_current>
         <width>0.182</width>
         <signal_noise_ratio>0.87777729</signal_noise_ratio>
         <quality>-1</quality>
      </peak>
      <peak>
         <mass>501.546</mass>
         <intensity>16.793</intensity>
         <ion_current>23.364831</ion_current>
         <width>0.364</width>
         <signal_noise_ratio>1.7556591</signal_noise_ratio>
         <quality>-1</quality>
      </peak>
      <peak>
         <mass>503.94133</mass>
         <intensity>8.396</intensity>
         <ion_current>12.849942</ion_current>
         <width>0.273</width>
         <signal_noise_ratio>0.91134718</signal_noise_ratio>
         <quality>-1</quality>
      </peak>
      <peak>
         <mass>504.59943</mass>
         <intensity>12.594</intensity>
         <ion_current>17.52258</ion_current>
         <width>0.272</width>
         <signal_noise_ratio>1.3906246</signal_noise_ratio>
         <quality>1</quality>
      </peak>
      <peak>
         <mass>505.184</mass>
         <intensity>8.396</intensity>
         <ion_current>11.68172</ion_current>
         <width>0.182</width>
         <signal_noise_ratio>0.92456098</signal_noise_ratio>
         <quality>-1</quality>
      </peak>
      <peak>
         <mass>506.62383</mass>
         <intensity>12.594</intensity>
         <ion_current>17.52258</ion_current>
         <width>0.364</width>
         <signal_noise_ratio>1.4097933</signal_noise_ratio>
         <quality>1</quality>
      </peak>
      <peak>
         <mass>507.185</mass>
         <intensity>12.594</intensity>
         <ion_current>17.343517</ion_current>
         <width>0.182</width>
         <signal_noise_ratio>1.4097933</signal_noise_ratio>
         <quality>-1</quality>
      </peak>
      <peak>
         <mass>508.36741</mass>
         <intensity>16.793</intensity>
         <ion_current>21.333259</ion_current>
         <width>0.909</width>
         <signal_noise_ratio>1.9092041</signal_noise_ratio>
         <quality>-1</quality>
      </peak>
      <peak>
         <mass>510.33969</mass>
         <intensity>12.594</intensity>
         <ion_current>17.836952</ion_current>
         <width>0.909</width>
         <signal_noise_ratio>1.4499996</signal_noise_ratio>
         <quality>-1</quality>
      </peak>
      <peak>
         <mass>513.86478</mass>
         <intensity>16.793</intensity>
         <ion_current>23.364831</ion_current>
         <width>0.545</width>
         <signal_noise_ratio>1.7475774</signal_noise_ratio>
         <quality>-1</quality>
      </peak>
      <peak>
         <mass>514.383</mass>
         <intensity>12.594</intensity>
         <ion_current>17.52258</ion_current>
         <width>0.364</width>
         <signal_noise_ratio>1.310605</signal_noise_ratio>
         <quality>-1</quality>
      </peak>
      <peak>
         <mass>514.61267</mass>
         <intensity>8.396</intensity>
         <ion_current>11.68172</ion_current>
         <width>0.182</width>
         <signal_noise_ratio>0.87373669</signal_noise_ratio>
         <quality>-1</quality>
      </peak>
      <peak>
         <mass>515.8314</mass>
         <intensity>12.594</intensity>
         <ion_current>19.274912</ion_current>
         <width>0.909</width>
         <signal_noise_ratio>1.310605</signal_noise_ratio>
         <quality>-1</quality>
      </peak>
      <peak>
         <mass>517.69339</mass>
         <intensity>16.793</intensity>
         <ion_current>25.701414</ion_current>
         <width>1</width>
         <signal_noise_ratio>1.7789827</signal_noise_ratio>
         <quality>-1</quality>
      </peak>
      <peak>
         <mass>519.13033</mass>
         <intensity>8.396</intensity>
         <ion_current>11.68172</ion_current>
         <width>0.272</width>
         <signal_noise_ratio>0.89065318</signal_noise_ratio>
         <quality>-1</quality>
      </peak>
      <peak>
         <mass>520.79767</mass>
         <intensity>8.396</intensity>
         <ion_current>12.849942</ion_current>
         <width>0.182</width>
         <signal_noise_ratio>0.88481336</signal_noise_ratio>
         <quality>-1</quality>
      </peak>
      <peak>
         <mass>523.2375</mass>
         <intensity>8.396</intensity>
         <ion_current>11.68172</ion_current>
         <width>0.273</width>
         <signal_noise_ratio>0.86808745</signal_noise_ratio>
         <quality>-1</quality>
      </peak>
      <peak>
         <mass>523.99494</mass>
         <intensity>12.594</intensity>
         <ion_current>19.274912</ion_current>
         <width>1.001</width>
         <signal_noise_ratio>1.3021312</signal_noise_ratio>
         <quality>1</quality>
      </peak>
      <peak>
         <mass>527.831</mass>
         <intensity>12.594</intensity>
         <ion_current>17.522592</ion_current>
         <width>0.182</width>
         <signal_noise_ratio>1.2485892</signal_noise_ratio>
         <quality>-1</quality>
      </peak>
      <peak>
         <mass>528.1313</mass>
         <intensity>20.991</intensity>
         <ion_current>33.03248</ion_current>
         <width>0.364</width>
         <signal_noise_ratio>2.0810811</signal_noise_ratio>
         <quality>-1</quality>
      </peak>
      <peak>
         <mass>528.3768</mass>
         <intensity>12.594</intensity>
         <ion_current>18.016784</ion_current>
         <width>0.181</width>
         <signal_noise_ratio>1.2485892</signal_noise_ratio>
         <quality>-1</quality>
      </peak>
      <peak>
         <mass>528.77413</mass>
         <intensity>12.594</intensity>
         <ion_current>12.553968</ion_current>
         <width>0.546</width>
         <signal_noise_ratio>1.2485892</signal_noise_ratio>
         <quality>-1</quality>
      </peak>
      <peak>
         <mass>529.90026</mass>
         <intensity>16.793</intensity>
         <ion_current>18.697185</ion_current>
         <width>0.637</width>
         <signal_noise_ratio>1.6347272</signal_noise_ratio>
         <quality>-1</quality>
      </peak>
      <peak>
         <mass>531.16567</mass>
         <intensity>12.594</intensity>
         <ion_current>18.016784</ion_current>
         <width>0.819</width>
         <signal_noise_ratio>1.1965117</signal_noise_ratio>
         <quality>-1</quality>
      </peak>
      <peak>
         <mass>531.62067</mass>
         <intensity>8.396</intensity>
         <ion_current>13.212363</ion_current>
         <width>0.182</width>
         <signal_noise_ratio>0.7976745</signal_noise_ratio>
         <quality>-1</quality>
      </peak>
      <peak>
         <mass>533.77514</mass>
         <intensity>12.594</intensity>
         <ion_current>17.041498</ion_current>
         <width>0.818</width>
         <signal_noise_ratio>1.1656564</signal_noise_ratio>
         <quality>-1</quality>
      </peak>
      <peak>
         <mass>534.1606</mass>
         <intensity>12.594</intensity>
         <ion_current>19.818544</ion_current>
         <width>0.182</width>
         <signal_noise_ratio>1.1656564</signal_noise_ratio>
         <quality>-1</quality>
      </peak>
      <peak>
         <mass>534.548</mass>
         <intensity>16.793</intensity>
         <ion_current>24.02381</ion_current>
         <width>0.364</width>
         <signal_noise_ratio>1.5543011</signal_noise_ratio>
         <quality>1</quality>
      </peak>
      <peak>
         <mass>537.381</mass>
         <intensity>12.594</intensity>
         <ion_current>19.818544</ion_current>
         <width>0.182</width>
         <signal_noise_ratio>1.0806073</signal_noise_ratio>
         <quality>-1</quality>
      </peak>
      <peak>
         <mass>537.81225</mass>
         <intensity>12.594</intensity>
         <ion_current>19.818544</ion_current>
         <width>0.182</width>
         <signal_noise_ratio>1.0792143</signal_noise_ratio>
         <quality>-1</quality>
      </peak>
      <peak>
         <mass>539.745</mass>
         <intensity>12.594</intensity>
         <ion_current>16.553871</ion_current>
         <width>0.182</width>
         <signal_noise_ratio>1.0792143</signal_noise_ratio>
         <quality>-1</quality>
      </peak>
      <peak>
         <mass>540.577</mass>
         <intensity>12.594</intensity>
         <ion_current>12.632052</ion_current>
         <width>0.364</width>
         <signal_noise_ratio>1.0792143</signal_noise_ratio>
         <quality>-1</quality>
      </peak>
      <peak>
         <mass>541.12369</mass>
         <intensity>12.594</intensity>
         <ion_current>18.016784</ion_current>
         <width>0.818</width>
         <signal_noise_ratio>1.0792143</signal_noise_ratio>
         <quality>-1</quality>
      </peak>
      <peak>
         <mass>542.8926</mass>
         <intensity>12.594</intensity>
         <ion_current>19.818544</ion_current>
         <width>0.364</width>
         <signal_noise_ratio>1.0770369</signal_noise_ratio>
         <quality>-1</quality>
      </peak>
      <peak>
         <mass>543.201</mass>
         <intensity>8.396</intensity>
         <ion_current>13.212363</ion_current>
         <width>0.181</width>
         <signal_noise_ratio>0.71802463</signal_noise_ratio>
         <quality>-1</quality>
      </peak>
      <peak>
         <mass>543.383</mass>
         <intensity>12.594</intensity>
         <ion_current>18.016784</ion_current>
         <width>0.182</width>
         <signal_noise_ratio>1.0770369</signal_noise_ratio>
         <quality>-1</quality>
      </peak>
      <peak>
         <mass>544.5569</mass>
         <intensity>16.793</intensity>
         <ion_current>22.560881</ion_current>
         <width>0.546</width>
         <signal_noise_ratio>1.4361348</signal_noise_ratio>
         <quality>-1</quality>
      </peak>
      <peak>
         <mass>545.22682</mass>
         <intensity>25.189</intensity>
         <ion_current>35.059713</ion_current>
         <width>0.273</width>
         <signal_noise_ratio>2.060813</signal_noise_ratio>
         <quality>-1</quality>
      </peak>
      <peak>
         <mass>545.8208</mass>
         <intensity>8.396</intensity>
         <ion_current>12.01119</ion_current>
         <width>0.364</width>
         <signal_noise_ratio>0.6869104</signal_noise_ratio>
         <quality>-1</quality>
      </peak>
      <peak>
         <mass>547.08938</mass>
         <intensity>12.594</intensity>
         <ion_current>17.591205</ion_current>
         <width>0.636</width>
         <signal_noise_ratio>1.0206918</signal_noise_ratio>
         <quality>-1</quality>
      </peak>
      <peak>
         <mass>547.76922</mass>
         <intensity>16.793</intensity>
         <ion_current>25.197444</ion_current>
         <width>0.546</width>
         <signal_noise_ratio>1.3610034</signal_noise_ratio>
         <quality>-1</quality>
      </peak>
      <peak>
         <mass>548.27983</mass>
         <intensity>20.991</intensity>
         <ion_current>29.477816</ion_current>
         <width>0.182</width>
         <signal_noise_ratio>1.7657805</signal_noise_ratio>
         <quality>-1</quality>
      </peak>
      <peak>
         <mass>548.477</mass>
         <intensity>8.396</intensity>
         <ion_current>12.01119</ion_current>
         <width>0.182</width>
         <signal_noise_ratio>0.70627854</signal_noise_ratio>
         <quality>-1</quality>
      </peak>
      <peak>
         <mass>549.659</mass>
         <intensity>8.396</intensity>
         <ion_current>13.212363</ion_current>
         <width>0.182</width>
         <signal_noise_ratio>0.70627854</signal_noise_ratio>
         <quality>-1</quality>
      </peak>
      <peak>
         <mass>551.13675</mass>
         <intensity>25.179</intensity>
         <ion_current>37.946207</ion_current>
         <width>0.637</width>
         <signal_noise_ratio>2.6636496</signal_noise_ratio>
         <quality>-1</quality>
      </peak>
      <peak>
         <mass>552.66828</mass>
         <intensity>16.783</intensity>
         <ion_current>23.852199</ion_current>
         <width>0.637</width>
         <signal_noise_ratio>1.775449</signal_noise_ratio>
         <quality>-1</quality>
      </peak>
      <peak>
         <mass>553.27425</mass>
         <intensity>12.584</intensity>
         <ion_current>15.201435</ion_current>
         <width>0.182</width>
         <signal_noise_ratio>1.3363691</signal_noise_ratio>
         <quality>-1</quality>
      </peak>
      <peak>
         <mass>554.06646</mass>
         <intensity>12.584</intensity>
         <ion_current>18.002478</ion_current>
         <width>1.091</width>
         <signal_noise_ratio>1.3363691</signal_noise_ratio>
         <quality>-1</quality>
      </peak>
      <peak>
         <mass>554.843</mass>
         <intensity>16.783</intensity>
         <ion_current>25.292202</ion_current>
         <width>0.364</width>
         <signal_noise_ratio>1.7853513</signal_noise_ratio>
         <quality>-1</quality>
      </peak>
      <peak>
         <mass>555.3708</mass>
         <intensity>16.783</intensity>
         <ion_current>25.210355</ion_current>
         <width>0.182</width>
         <signal_noise_ratio>1.7853513</signal_noise_ratio>
         <quality>-1</quality>
      </peak>
      <peak>
         <mass>556.0705</mass>
         <intensity>8.386</intensity>
         <ion_current>13.196626</ion_current>
         <width>0.272</width>
         <signal_noise_ratio>0.89209056</signal_noise_ratio>
         <quality>-1</quality>
      </peak>
      <peak>
         <mass>557.45825</mass>
         <intensity>8.386</intensity>
         <ion_current>12.56395</ion_current>
         <width>0.364</width>
         <signal_noise_ratio>0.8928076</signal_noise_ratio>
         <quality>-1</quality>
      </peak>
      <peak>
         <mass>558.18525</mass>
         <intensity>12.584</intensity>
         <ion_current>18.002478</ion_current>
         <width>0.182</width>
         <signal_noise_ratio>1.3414779</signal_noise_ratio>
         <quality>-1</quality>
      </peak>
      <peak>
         <mass>558.663</mass>
         <intensity>12.584</intensity>
         <ion_current>18.002478</ion_current>
         <width>0.182</width>
         <signal_noise_ratio>1.3414779</signal_noise_ratio>
         <quality>-1</quality>
      </peak>
      <peak>
         <mass>560.0998</mass>
         <intensity>8.386</intensity>
         <ion_current>13.196626</ion_current>
         <width>0.364</width>
         <signal_noise_ratio>0.89478946</signal_noise_ratio>
         <quality>-1</quality>
      </peak>
      <peak>
         <mass>560.391</mass>
         <intensity>8.386</intensity>
         <ion_current>11.996884</ion_current>
         <width>0.182</width>
         <signal_noise_ratio>0.89478946</signal_noise_ratio>
         <quality>-1</quality>
      </peak>
      <peak>
         <mass>560.664</mass>
         <intensity>12.584</intensity>
         <ion_current>19.802807</ion_current>
         <width>0.182</width>
         <signal_noise_ratio>1.3427177</signal_noise_ratio>
         <quality>-1</quality>
      </peak>
      <peak>
         <mass>562.90387</mass>
         <intensity>12.584</intensity>
         <ion_current>19.802807</ion_current>
         <width>0.637</width>
         <signal_noise_ratio>1.3413764</signal_noise_ratio>
         <quality>-1</quality>
      </peak>
      <peak>
         <mass>564.27167</mass>
         <intensity>8.386</intensity>
         <ion_current>13.196626</ion_current>
         <width>0.182</width>
         <signal_noise_ratio>0.8935474</signal_noise_ratio>
         <quality>-1</quality>
      </peak>
      <peak>
         <mass>564.575</mass>
         <intensity>8.386</intensity>
         <ion_current>11.996884</ion_current>
         <width>0.182</width>
         <signal_noise_ratio>0.8935474</signal_noise_ratio>
         <quality>-1</quality>
      </peak>
      <peak>
         <mass>566.90086</mass>
         <intensity>12.584</intensity>
         <ion_current>18.002478</ion_current>
         <width>0.272</width>
         <signal_noise_ratio>1.3371924</signal_noise_ratio>
         <quality>1</quality>
      </peak>
      <peak>
         <mass>568.22153</mass>
         <intensity>71.359</intensity>
         <ion_current>103.97736</ion_current>
         <width>0.728</width>
         <signal_noise_ratio>7.5706126</signal_noise_ratio>
         <quality>1</quality>
      </peak>
      <peak>
         <mass>568.736</mass>
         <intensity>8.386</intensity>
         <ion_current>11.996884</ion_current>
         <width>0.363</width>
         <signal_noise_ratio>0.88968675</signal_noise_ratio>
         <quality>-1</quality>
      </peak>
      <peak>
         <mass>571.7327</mass>
         <intensity>12.584</intensity>
         <ion_current>19.802807</ion_current>
         <width>0.819</width>
         <signal_noise_ratio>1.328696</signal_noise_ratio>
         <quality>-1</quality>
      </peak>
      <peak>
         <mass>576.00425</mass>
         <intensity>12.584</intensity>
         <ion_current>18.002478</ion_current>
         <width>1.091</width>
         <signal_noise_ratio>1.3225707</signal_noise_ratio>
         <quality>-1</quality>
      </peak>
      <peak>
         <mass>576.5618</mass>
         <intensity>8.386</intensity>
         <ion_current>13.571196</ion_current>
         <width>0.273</width>
         <signal_noise_ratio>0.88136348</signal_noise_ratio>
         <quality>-1</quality>
      </peak>
      <peak>
         <mass>579.582</mass>
         <intensity>8.386</intensity>
         <ion_current>13.571196</ion_current>
         <width>0.454</width>
         <signal_noise_ratio>0.8810933</signal_noise_ratio>
         <quality>-1</quality>
      </peak>
      <peak>
         <mass>580.153</mass>
         <intensity>8.386</intensity>
         <ion_current>12.337398</ion_current>
         <width>0.364</width>
         <signal_noise_ratio>0.8810933</signal_noise_ratio>
         <quality>-1</quality>
      </peak>
      <peak>
         <mass>582.01245</mass>
         <intensity>12.584</intensity>
         <ion_current>20.364886</ion_current>
         <width>0.818</width>
         <signal_noise_ratio>1.3222705</signal_noise_ratio>
         <quality>-1</quality>
      </peak>
      <peak>
         <mass>582.453</mass>
         <intensity>8.386</intensity>
         <ion_current>12.337398</ion_current>
         <width>0.455</width>
         <signal_noise_ratio>0.8811634</signal_noise_ratio>
         <quality>-1</quality>
      </peak>
      <peak>
         <mass>583.92678</mass>
         <intensity>12.584</intensity>
         <ion_current>16.805518</ion_current>
         <width>0.455</width>
         <signal_noise_ratio>1.3252932</signal_noise_ratio>
         <quality>1</quality>
      </peak>
      <peak>
         <mass>585.11084</mass>
         <intensity>37.773</intensity>
         <ion_current>54.351301</ion_current>
         <width>0.818</width>
         <signal_noise_ratio>3.9832416</signal_noise_ratio>
         <quality>-1</quality>
      </peak>
      <peak>
         <mass>585.493</mass>
         <intensity>8.386</intensity>
         <ion_current>13.571196</ion_current>
         <width>0.182</width>
         <signal_noise_ratio>0.88432118</signal_noise_ratio>
         <quality>-1</quality>
      </peak>
      <peak>
         <mass>585.74325</mass>
         <intensity>8.386</intensity>
         <ion_current>12.337398</ion_current>
         <width>0.364</width>
         <signal_noise_ratio>0.88432118</signal_noise_ratio>
         <quality>-1</quality>
      </peak>
      <peak>
         <mass>589.74525</mass>
         <intensity>8.386</intensity>
         <ion_current>12.337398</ion_current>
         <width>0.364</width>
         <signal_noise_ratio>0.89103446</signal_noise_ratio>
         <quality>-1</quality>
      </peak>
      <peak>
         <mass>590.50725</mass>
         <intensity>33.575</intensity>
         <ion_current>52.399503</ion_current>
         <width>1</width>
         <signal_noise_ratio>3.5674317</signal_noise_ratio>
         <quality>-1</quality>
      </peak>
      <peak>
         <mass>592.01167</mass>
         <intensity>12.584</intensity>
         <ion_current>20.275346</ion_current>
         <width>0.546</width>
         <signal_noise_ratio>1.337083</signal_noise_ratio>
         <quality>-1</quality>
      </peak>
      <peak>
         <mass>593.55767</mass>
         <intensity>16.783</intensity>
         <ion_current>24.041003</ion_current>
         <width>0.182</width>
         <signal_noise_ratio>1.79699</signal_noise_ratio>
         <quality>-1</quality>
      </peak>
      <peak>
         <mass>593.79275</mass>
         <intensity>12.584</intensity>
         <ion_current>18.755308</ion_current>
         <width>0.182</width>
         <signal_noise_ratio>1.3473945</signal_noise_ratio>
         <quality>-1</quality>
      </peak>
      <peak>
         <mass>594.21489</mass>
         <intensity>12.584</intensity>
         <ion_current>20.357579</ion_current>
         <width>0.545</width>
         <signal_noise_ratio>1.350963</signal_noise_ratio>
         <quality>-1</quality>
      </peak>
      <peak>
         <mass>596.6345</mass>
         <intensity>8.386</intensity>
         <ion_current>12.337398</ion_current>
         <width>0.273</width>
         <signal_noise_ratio>0.90714693</signal_noise_ratio>
         <quality>-1</quality>
      </peak>
      <peak>
         <mass>598.05478</mass>
         <intensity>12.584</intensity>
         <ion_current>18.513453</ion_current>
         <width>0.727</width>
         <signal_noise_ratio>1.3713564</signal_noise_ratio>
         <quality>-1</quality>
      </peak>
      <peak>
         <mass>598.72346</mass>
         <intensity>16.783</intensity>
         <ion_current>24.690979</ion_current>
         <width>0.819</width>
         <signal_noise_ratio>1.8289475</signal_noise_ratio>
         <quality>-1</quality>
      </peak>
      <peak>
         <mass>599.318</mass>
         <intensity>8.386</intensity>
         <ion_current>13.571196</ion_current>
         <width>0.182</width>
         <signal_noise_ratio>0.91387437</signal_noise_ratio>
         <quality>-1</quality>
      </peak>
      <peak>
         <mass>600.89433</mass>
         <intensity>20.981</intensity>
         <ion_current>30.867034</ion_current>
         <width>0.364</width>
         <signal_noise_ratio>2.3004353</signal_noise_ratio>
         <quality>-1</quality>
      </peak>
      <peak>
         <mass>602.19767</mass>
         <intensity>8.386</intensity>
         <ion_current>13.571196</ion_current>
         <width>0.182</width>
         <signal_noise_ratio>0.91993938</signal_noise_ratio>
         <quality>-1</quality>
      </peak>
      <peak>
         <mass>603.66322</mass>
         <intensity>8.386</intensity>
         <ion_current>13.571196</ion_current>
         <width>0.727</width>
         <signal_noise_ratio>0.92025965</signal_noise_ratio>
         <quality>-1</quality>
      </peak>
      <peak>
         <mass>605.02778</mass>
         <intensity>8.386</intensity>
         <ion_current>12.337398</ion_current>
         <width>0.546</width>
         <signal_noise_ratio>0.92298904</signal_noise_ratio>
         <quality>-1</quality>
      </peak>
      <peak>
         <mass>605.57062</mass>
         <intensity>12.584</intensity>
         <ion_current>19.1737</ion_current>
         <width>0.545</width>
         <signal_noise_ratio>1.3850339</signal_noise_ratio>
         <quality>-1</quality>
      </peak>
      <peak>
         <mass>607.16275</mass>
         <intensity>12.584</intensity>
         <ion_current>20.357579</ion_current>
         <width>0.273</width>
         <signal_noise_ratio>1.3884158</signal_noise_ratio>
         <quality>-1</quality>
      </peak>
      <peak>
         <mass>607.47267</mass>
         <intensity>8.386</intensity>
         <ion_current>13.571196</ion_current>
         <width>0.182</width>
         <signal_noise_ratio>0.92524275</signal_noise_ratio>
         <quality>-1</quality>
      </peak>
      <peak>
         <mass>608.74667</mass>
         <intensity>8.386</intensity>
         <ion_current>12.337398</ion_current>
         <width>0.182</width>
         <signal_noise_ratio>0.92749422</signal_noise_ratio>
         <quality>-1</quality>
      </peak>
      <peak>
         <mass>610.102</mass>
         <intensity>12.584</intensity>
         <ion_current>20.191626</ion_current>
         <width>1.092</width>
         <signal_noise_ratio>1.3933563</signal_noise_ratio>
         <quality>-1</quality>
      </peak>
      <peak>
         <mass>612.5424</mass>
         <intensity>12.584</intensity>
         <ion_current>18.513453</ion_current>
         <width>0.273</width>
         <signal_noise_ratio>1.3964553</signal_noise_ratio>
         <quality>-1</quality>
      </peak>
      <peak>
         <mass>613.24322</mass>
         <intensity>12.584</intensity>
         <ion_current>18.513453</ion_current>
         <width>1.091</width>
         <signal_noise_ratio>1.3977699</signal_noise_ratio>
         <quality>-1</quality>
      </peak>
      <peak>
         <mass>614.026</mass>
         <intensity>16.783</intensity>
         <ion_current>24.690979</ion_current>
         <width>0.364</width>
         <signal_noise_ratio>1.8641745</signal_noise_ratio>
         <quality>-1</quality>
      </peak>
      <peak>
         <mass>614.48425</mass>
         <intensity>12.584</intensity>
         <ion_current>18.513453</ion_current>
         <width>0.454</width>
         <signal_noise_ratio>1.3977699</signal_noise_ratio>
         <quality>1</quality>
      </peak>
      <peak>
         <mass>615.234</mass>
         <intensity>8.386</intensity>
         <ion_current>12.337398</ion_current>
         <width>0.273</width>
         <signal_noise_ratio>0.93333974</signal_noise_ratio>
         <quality>-1</quality>
      </peak>
      <peak>
         <mass>616.70637</mass>
         <intensity>12.584</intensity>
         <ion_current>20.357579</ion_current>
         <width>1</width>
         <signal_noise_ratio>1.4016508</signal_noise_ratio>
         <quality>-1</quality>
      </peak>
      <peak>
         <mass>618.8265</mass>
         <intensity>12.584</intensity>
         <ion_current>18.463897</ion_current>
         <width>0.637</width>
         <signal_noise_ratio>1.404667</signal_noise_ratio>
         <quality>-1</quality>
      </peak>
      <peak>
         <mass>619.288</mass>
         <intensity>12.584</intensity>
         <ion_current>18.533452</ion_current>
         <width>0.273</width>
         <signal_noise_ratio>1.404667</signal_noise_ratio>
         <quality>1</quality>
      </peak>
      <peak>
         <mass>619.873</mass>
         <intensity>16.783</intensity>
         <ion_current>17.990441</ion_current>
         <width>0.182</width>
         <signal_noise_ratio>1.8728512</signal_noise_ratio>
         <quality>-1</quality>
      </peak>
      <peak>
         <mass>620.218</mass>
         <intensity>16.783</intensity>
         <ion_current>18.373906</ion_current>
         <width>0.181</width>
         <signal_noise_ratio>1.8728512</signal_noise_ratio>
         <quality>-1</quality>
      </peak>
      <peak>
         <mass>620.74788</mass>
         <intensity>16.783</intensity>
         <ion_current>21.174533</ion_current>
         <width>0.273</width>
         <signal_noise_ratio>1.8740407</signal_noise_ratio>
         <quality>1</quality>
      </peak>
      <peak>
         <mass>621.263</mass>
         <intensity>83.953</intensity>
         <ion_current>115.50506</ion_current>
         <width>0.273</width>
         <signal_noise_ratio>9.3744469</signal_noise_ratio>
         <quality>-1</quality>
      </peak>
      <peak>
         <mass>622.25975</mass>
         <intensity>37.773</intensity>
         <ion_current>17.575517</ion_current>
         <width>0.455</width>
         <signal_noise_ratio>4.2178479</signal_noise_ratio>
         <quality>1</quality>
      </peak>
      <peak>
         <mass>622.80575</mass>
         <intensity>12.584</intensity>
         <ion_current>18.513453</ion_current>
         <width>0.273</width>
         <signal_noise_ratio>1.4051676</signal_noise_ratio>
         <quality>-1</quality>
      </peak>
      <peak>
         <mass>624.36209</mass>
         <intensity>29.377</intensity>
         <ion_current>42.928254</ion_current>
         <width>0.273</width>
         <signal_noise_ratio>3.2858131</signal_noise_ratio>
         <quality>-1</quality>
      </peak>
      <peak>
         <mass>626.694</mass>
         <intensity>16.783</intensity>
         <ion_current>25.452079</ion_current>
         <width>0.637</width>
         <signal_noise_ratio>1.8797199</signal_noise_ratio>
         <quality>-1</quality>
      </peak>
      <peak>
         <mass>627.95183</mass>
         <intensity>12.584</intensity>
         <ion_current>19.084131</ion_current>
         <width>0.364</width>
         <signal_noise_ratio>1.4115906</signal_noise_ratio>
         <quality>-1</quality>
      </peak>
      <peak>
         <mass>628.604</mass>
         <intensity>8.386</intensity>
         <ion_current>12.717699</ion_current>
         <width>0.182</width>
         <signal_noise_ratio>0.94068651</signal_noise_ratio>
         <quality>-1</quality>
      </peak>
      <peak>
         <mass>629.1864</mass>
         <intensity>8.386</intensity>
         <ion_current>13.989533</ion_current>
         <width>0.363</width>
         <signal_noise_ratio>0.9412555</signal_noise_ratio>
         <quality>-1</quality>
      </peak>
      <peak>
         <mass>631.17</mass>
         <intensity>12.584</intensity>
         <ion_current>17.582957</ion_current>
         <width>1.182</width>
         <signal_noise_ratio>1.4138858</signal_noise_ratio>
         <quality>-1</quality>
      </peak>
      <peak>
         <mass>631.878</mass>
         <intensity>12.584</intensity>
         <ion_current>18.655323</ion_current>
         <width>0.182</width>
         <signal_noise_ratio>1.4145174</signal_noise_ratio>
         <quality>-1</quality>
      </peak>
      <peak>
         <mass>632.1874</mass>
         <intensity>12.584</intensity>
         <ion_current>14.430036</ion_current>
         <width>0.455</width>
         <signal_noise_ratio>1.4145174</signal_noise_ratio>
         <quality>-1</quality>
      </peak>
      <peak>
         <mass>632.515</mass>
         <intensity>8.386</intensity>
         <ion_current>12.717699</ion_current>
         <width>0.182</width>
         <signal_noise_ratio>0.94263694</signal_noise_ratio>
         <quality>-1</quality>
      </peak>
      <peak>
         <mass>632.76525</mass>
         <intensity>12.584</intensity>
         <ion_current>15.274067</ion_current>
         <width>0.182</width>
         <signal_noise_ratio>1.4153023</signal_noise_ratio>
         <quality>-1</quality>
      </peak>
      <peak>
         <mass>633.879</mass>
         <intensity>8.386</intensity>
         <ion_current>13.818729</ion_current>
         <width>0.182</width>
         <signal_noise_ratio>0.94315995</signal_noise_ratio>
         <quality>-1</quality>
      </peak>
      <peak>
         <mass>635.74856</mass>
         <intensity>12.584</intensity>
         <ion_current>18.810476</ion_current>
         <width>1.092</width>
         <signal_noise_ratio>1.4163936</signal_noise_ratio>
         <quality>-1</quality>
      </peak>
      <peak>
         <mass>636.39567</mass>
         <intensity>8.386</intensity>
         <ion_current>12.717699</ion_current>
         <width>0.182</width>
         <signal_noise_ratio>0.9443991</signal_noise_ratio>
         <quality>-1</quality>
      </peak>
      <peak>
         <mass>637.972</mass>
         <intensity>16.783</intensity>
         <ion_current>27.997416</ion_current>
         <width>1.001</width>
         <signal_noise_ratio>1.8910625</signal_noise_ratio>
         <quality>-1</quality>
      </peak>
      <peak>
         <mass>638.5855</mass>
         <intensity>12.584</intensity>
         <ion_current>20.99264</ion_current>
         <width>0.181</width>
         <signal_noise_ratio>1.4191791</signal_noise_ratio>
         <quality>-1</quality>
      </peak>
      <peak>
         <mass>641.35217</mass>
         <intensity>12.584</intensity>
         <ion_current>19.084131</ion_current>
         <width>0.182</width>
         <signal_noise_ratio>1.4240047</signal_noise_ratio>
         <quality>-1</quality>
      </peak>
      <peak>
         <mass>641.9736</mass>
         <intensity>25.179</intensity>
         <ion_current>37.792742</ion_current>
         <width>1</width>
         <signal_noise_ratio>2.8492541</signal_noise_ratio>
         <quality>1</quality>
      </peak>
      <peak>
         <mass>642.58725</mass>
         <intensity>12.584</intensity>
         <ion_current>20.936913</ion_current>
         <width>0.182</width>
         <signal_noise_ratio>1.4281795</signal_noise_ratio>
         <quality>-1</quality>
      </peak>
      <peak>
         <mass>644.08631</mass>
         <intensity>16.783</intensity>
         <ion_current>27.997416</ion_current>
         <width>0.636</width>
         <signal_noise_ratio>1.9058177</signal_noise_ratio>
         <quality>-1</quality>
      </peak>
      <peak>
         <mass>645.73333</mass>
         <intensity>8.386</intensity>
         <ion_current>13.989533</ion_current>
         <width>0.272</width>
         <signal_noise_ratio>0.95270808</signal_noise_ratio>
         <quality>-1</quality>
      </peak>
      <peak>
         <mass>648.067</mass>
         <intensity>12.584</intensity>
         <ion_current>20.99264</ion_current>
         <width>0.182</width>
         <signal_noise_ratio>1.4311259</signal_noise_ratio>
         <quality>-1</quality>
      </peak>
      <peak>
         <mass>648.704</mass>
         <intensity>12.584</intensity>
         <ion_current>18.707267</ion_current>
         <width>0.455</width>
         <signal_noise_ratio>1.4311259</signal_noise_ratio>
         <quality>-1</quality>
      </peak>
      <peak>
         <mass>649.886</mass>
         <intensity>16.783</intensity>
         <ion_current>22.027984</ion_current>
         <width>0.182</width>
         <signal_noise_ratio>1.9086607</signal_noise_ratio>
         <quality>-1</quality>
      </peak>
      <peak>
         <mass>651.3238</mass>
         <intensity>16.793</intensity>
         <ion_current>26.574682</ion_current>
         <width>0.181</width>
         <signal_noise_ratio>1.8123679</signal_noise_ratio>
         <quality>-1</quality>
      </peak>
      <peak>
         <mass>654.07</mass>
         <intensity>12.594</intensity>
         <ion_current>20.955187</ion_current>
         <width>0.455</width>
         <signal_noise_ratio>1.3848313</signal_noise_ratio>
         <quality>-1</quality>
      </peak>
      <peak>
         <mass>654.616</mass>
         <intensity>8.396</intensity>
         <ion_current>12.732864</ion_current>
         <width>0.637</width>
         <signal_noise_ratio>0.92322085</signal_noise_ratio>
         <quality>-1</quality>
      </peak>
      <peak>
         <mass>655.38344</mass>
         <intensity>50.378</intensity>
         <ion_current>76.400217</ion_current>
         <width>0.546</width>
         <signal_noise_ratio>5.539545</signal_noise_ratio>
         <quality>1</quality>
      </peak>
      <peak>
         <mass>656.1529</mass>
         <intensity>12.594</intensity>
         <ion_current>17.155317</ion_current>
         <width>0.637</width>
         <signal_noise_ratio>1.3848313</signal_noise_ratio>
         <quality>-1</quality>
      </peak>
      <peak>
         <mass>656.617</mass>
         <intensity>8.396</intensity>
         <ion_current>12.72255</ion_current>
         <width>0.182</width>
         <signal_noise_ratio>0.92322085</signal_noise_ratio>
         <quality>-1</quality>
      </peak>
      <peak>
         <mass>657.41983</mass>
         <intensity>12.594</intensity>
         <ion_current>14.197012</ion_current>
         <width>0.364</width>
         <signal_noise_ratio>1.3848313</signal_noise_ratio>
         <quality>1</quality>
      </peak>
      <peak>
         <mass>657.89</mass>
         <intensity>12.594</intensity>
         <ion_current>19.099296</ion_current>
         <width>0.455</width>
         <signal_noise_ratio>1.3848313</signal_noise_ratio>
         <quality>-1</quality>
      </peak>
      <peak>
         <mass>658.54493</mass>
         <intensity>16.793</intensity>
         <ion_current>20.979862</ion_current>
         <width>0.909</width>
         <signal_noise_ratio>1.8465517</signal_noise_ratio>
         <quality>1</quality>
      </peak>
      <peak>
         <mass>659.943</mass>
         <intensity>12.594</intensity>
         <ion_current>21.009322</ion_current>
         <width>0.455</width>
         <signal_noise_ratio>1.3848313</signal_noise_ratio>
         <quality>-1</quality>
      </peak>
      <peak>
         <mass>660.70917</mass>
         <intensity>12.594</intensity>
         <ion_current>19.279607</ion_current>
         <width>0.454</width>
         <signal_noise_ratio>1.3848313</signal_noise_ratio>
         <quality>-1</quality>
      </peak>
      <peak>
         <mass>663.54417</mass>
         <intensity>12.594</intensity>
         <ion_current>21.009322</ion_current>
         <width>0.637</width>
         <signal_noise_ratio>1.3848313</signal_noise_ratio>
         <quality>1</quality>
      </peak>
      <peak>
         <mass>665.075</mass>
         <intensity>4.198</intensity>
         <ion_current>6.366432</ion_current>
         <width>0.182</width>
         <signal_noise_ratio>0.46161042</signal_noise_ratio>
         <quality>-1</quality>
      </peak>
      <peak>
         <mass>665.5471</mass>
         <intensity>58.774</intensity>
         <ion_current>87.46285</ion_current>
         <width>1.091</width>
         <signal_noise_ratio>6.4627659</signal_noise_ratio>
         <quality>1</quality>
      </peak>
      <peak>
         <mass>666.93444</mass>
         <intensity>12.594</intensity>
         <ion_current>19.357769</ion_current>
         <width>0.455</width>
         <signal_noise_ratio>1.3848313</signal_noise_ratio>
         <quality>-1</quality>
      </peak>
      <peak>
         <mass>668.18975</mass>
         <intensity>12.594</intensity>
         <ion_current>18.908273</ion_current>
         <width>0.273</width>
         <signal_noise_ratio>1.3848313</signal_noise_ratio>
         <quality>-1</quality>
      </peak>
      <peak>
         <mass>670.05425</mass>
         <intensity>12.594</intensity>
         <ion_current>17.13974</ion_current>
         <width>0.273</width>
         <signal_noise_ratio>1.3848313</signal_noise_ratio>
         <quality>1</quality>
      </peak>
      <peak>
         <mass>670.623</mass>
         <intensity>8.396</intensity>
         <ion_current>13.240412</ion_current>
         <width>0.364</width>
         <signal_noise_ratio>0.92322085</signal_noise_ratio>
         <quality>-1</quality>
      </peak>
      <peak>
         <mass>671.3328</mass>
         <intensity>12.594</intensity>
         <ion_current>14.546288</ion_current>
         <width>0.455</width>
         <signal_noise_ratio>1.3848313</signal_noise_ratio>
         <quality>1</quality>
      </peak>
      <peak>
         <mass>673.20033</mass>
         <intensity>8.396</intensity>
         <ion_current>14.006215</ion_current>
         <width>0.273</width>
         <signal_noise_ratio>0.92322085</signal_noise_ratio>
         <quality>-1</quality>
      </peak>
      <peak>
         <mass>674.625</mass>
         <intensity>8.396</intensity>
         <ion_current>14.006215</ion_current>
         <width>0.364</width>
         <signal_noise_ratio>0.92322085</signal_noise_ratio>
         <quality>1</quality>
      </peak>
      <peak>
         <mass>675.807</mass>
         <intensity>16.793</intensity>
         <ion_current>24.655911</ion_current>
         <width>0.182</width>
         <signal_noise_ratio>1.8465517</signal_noise_ratio>
         <quality>-1</quality>
      </peak>
      <peak>
         <mass>680.446</mass>
         <intensity>16.793</intensity>
         <ion_current>28.014098</ion_current>
         <width>0.182</width>
         <signal_noise_ratio>1.8465517</signal_noise_ratio>
         <quality>-1</quality>
      </peak>
      <peak>
         <mass>681.57009</mass>
         <intensity>12.594</intensity>
         <ion_current>16.519913</ion_current>
         <width>0.637</width>
         <signal_noise_ratio>1.3848313</signal_noise_ratio>
         <quality>1</quality>
      </peak>
      <peak>
         <mass>682.4408</mass>
         <intensity>33.585</intensity>
         <ion_current>48.224001</ion_current>
         <width>0.454</width>
         <signal_noise_ratio>3.6929934</signal_noise_ratio>
         <quality>-1</quality>
      </peak>
      <peak>
         <mass>684.23023</mass>
         <intensity>16.793</intensity>
         <ion_current>24.278101</ion_current>
         <width>1.182</width>
         <signal_noise_ratio>1.8465517</signal_noise_ratio>
         <quality>-1</quality>
      </peak>
      <peak>
         <mass>686.2965</mass>
         <intensity>12.594</intensity>
         <ion_current>21.560739</ion_current>
         <width>0.363</width>
         <signal_noise_ratio>1.3848313</signal_noise_ratio>
         <quality>-1</quality>
      </peak>
      <peak>
         <mass>687.47175</mass>
         <intensity>8.396</intensity>
         <ion_current>13.553151</ion_current>
         <width>0.364</width>
         <signal_noise_ratio>0.92322085</signal_noise_ratio>
         <quality>-1</quality>
      </peak>
      <peak>
         <mass>688.1216</mass>
         <intensity>12.594</intensity>
         <ion_current>17.351362</ion_current>
         <width>0.363</width>
         <signal_noise_ratio>1.3848313</signal_noise_ratio>
         <quality>-1</quality>
      </peak>
      <peak>
         <mass>689.229</mass>
         <intensity>12.594</intensity>
         <ion_current>18.186761</ion_current>
         <width>0.455</width>
         <signal_noise_ratio>1.3848313</signal_noise_ratio>
         <quality>1</quality>
      </peak>
      <peak>
         <mass>689.8504</mass>
         <intensity>12.594</intensity>
         <ion_current>18.902875</ion_current>
         <width>0.272</width>
         <signal_noise_ratio>1.3848313</signal_noise_ratio>
         <quality>-1</quality>
      </peak>
      <peak>
         <mass>690.233</mass>
         <intensity>20.991</intensity>
         <ion_current>25.336647</ion_current>
         <width>0.455</width>
         <signal_noise_ratio>2.3081621</signal_noise_ratio>
         <quality>1</quality>
      </peak>
      <peak>
         <mass>691.45858</mass>
         <intensity>12.594</intensity>
         <ion_current>21.560739</ion_current>
         <width>0.727</width>
         <signal_noise_ratio>1.3848313</signal_noise_ratio>
         <quality>-1</quality>
      </peak>
      <peak>
         <mass>693.28365</mass>
         <intensity>37.783</intensity>
         <ion_current>58.514387</ion_current>
         <width>0.727</width>
         <signal_noise_ratio>4.1546038</signal_noise_ratio>
         <quality>1</quality>
      </peak>
      <peak>
         <mass>693.8605</mass>
         <intensity>8.396</intensity>
         <ion_current>14.373826</ion_current>
         <width>0.273</width>
         <signal_noise_ratio>0.92322085</signal_noise_ratio>
         <quality>-1</quality>
      </peak>
      <peak>
         <mass>695.089</mass>
         <intensity>4.198</intensity>
         <ion_current>7.186913</ion_current>
         <width>0.182</width>
         <signal_noise_ratio>0.46161042</signal_noise_ratio>
         <quality>-1</quality>
      </peak>
      <peak>
         <mass>696.7442</mass>
         <intensity>8.396</intensity>
         <ion_current>12.815463</ion_current>
         <width>0.455</width>
         <signal_noise_ratio>0.92322085</signal_noise_ratio>
         <quality>-1</quality>
      </peak>
      <peak>
         <mass>697.37567</mass>
         <intensity>37.783</intensity>
         <ion_current>57.499755</ion_current>
         <width>0.727</width>
         <signal_noise_ratio>4.1546038</signal_noise_ratio>
         <quality>-1</quality>
      </peak>
      <peak>
         <mass>698.75733</mass>
         <intensity>8.396</intensity>
         <ion_current>13.067051</ion_current>
         <width>0.273</width>
         <signal_noise_ratio>0.92322085</signal_noise_ratio>
         <quality>-1</quality>
      </peak>
      <peak>
         <mass>699.09</mass>
         <intensity>4.198</intensity>
         <ion_current>6.5335256</ion_current>
         <width>0.181</width>
         <signal_noise_ratio>0.46161042</signal_noise_ratio>
         <quality>-1</quality>
      </peak>
   </peak_list>
</pepex3>
