# Supplementary material for: NITPICK: peak identification for mass spectrometry data
Source: BMC Bioinformatics. 2008 Aug 28;9:355. doi: 10.1186/1471-2105-9-355 (PMC2655099; doi:10.1186/1471-2105-9-355)
Supplement: Additional file 4 — A zip-folder containing all pepex results on the simulated data. [file 1471-2105-9-355-S4.zip › pepex_simulation_results/thresh05/SNR5/preSNR5_37_pepex.xml]

<?xml version="1.0" encoding="iso-8859-1"?>
<pepex3>
   <version>3.0.0</version>
   <registered_to>Unregistered</registered_to>
   <parameters>
      <parameter_file>pepex_input.xml</parameter_file>
      <input_data_file>spectrum.data</input_data_file>
      <output_data_file>pepex_output.xml</output_data_file>
      <noise_model>mean_value</noise_model>
      <signal_noise_ratio>.5</signal_noise_ratio>
      <tuning_power>2</tuning_power>
      <tuning>2</tuning>
      <small_omega>1.0</small_omega>
      <big_omega>20</big_omega>
      <peak_finding_model>pepex3</peak_finding_model>
      <supporting_slopes>2</supporting_slopes>
      <peak_fitting_model>centroid</peak_fitting_model>
      <clustering_model>simple</clustering_model>
      <min_cluster_distance>0.8</min_cluster_distance>
      <max_cluster_distance>1.2</max_cluster_distance>
      <no_single_above_mass>1500.0</no_single_above_mass>
      <deisotoping_model>quadratic</deisotoping_model>
      <isotope_distrib_file>/usr/local/piums/kd_0_to_10</isotope_distrib_file>
      <overflow>30000</overflow>
   </parameters>
   <pepex3_status>
      <status>ok</status>
      <message></message>
      <supporting_slopes>2</supporting_slopes>
      <minimum_mass>500</minimum_mass>
      <maximum_mass>700</maximum_mass>
      <small_omega>1</small_omega>
      <big_omega>20</big_omega>
      <peak_masses_with_hydrogen>true</peak_masses_with_hydrogen>
      <date_created>21:59:57, 26 Jul, 2007</date_created>
   </pepex3_status>
   <peak_list>
      <peak>
         <mass>501.41716</mass>
         <intensity>12.043</intensity>
         <ion_current>16.755969</ion_current>
         <width>1.091</width>
         <signal_noise_ratio>1.3339179</signal_noise_ratio>
         <quality>-1</quality>
      </peak>
      <peak>
         <mass>502.313</mass>
         <intensity>16.058</intensity>
         <ion_current>17.590941</ion_current>
         <width>0.273</width>
         <signal_noise_ratio>1.7468395</signal_noise_ratio>
         <quality>-1</quality>
      </peak>
      <peak>
         <mass>504.08766</mass>
         <intensity>20.072</intensity>
         <ion_current>27.927068</ion_current>
         <width>0.91</width>
         <signal_noise_ratio>2.0901214</signal_noise_ratio>
         <quality>-1</quality>
      </peak>
      <peak>
         <mass>505.10817</mass>
         <intensity>20.072</intensity>
         <ion_current>20.008164</ion_current>
         <width>0.273</width>
         <signal_noise_ratio>2.0443878</signal_noise_ratio>
         <quality>-1</quality>
      </peak>
      <peak>
         <mass>505.44183</mass>
         <intensity>12.043</intensity>
         <ion_current>18.431616</ion_current>
         <width>0.364</width>
         <signal_noise_ratio>1.2266123</signal_noise_ratio>
         <quality>1</quality>
      </peak>
      <peak>
         <mass>505.73</mass>
         <intensity>8.029</intensity>
         <ion_current>12.288254</ion_current>
         <width>0.182</width>
         <signal_noise_ratio>0.81777551</signal_noise_ratio>
         <quality>-1</quality>
      </peak>
      <peak>
         <mass>507.913</mass>
         <intensity>12.043</intensity>
         <ion_current>15.979017</ion_current>
         <width>0.727</width>
         <signal_noise_ratio>1.1979367</signal_noise_ratio>
         <quality>-1</quality>
      </peak>
      <peak>
         <mass>508.8675</mass>
         <intensity>12.043</intensity>
         <ion_current>12.112033</ion_current>
         <width>0.728</width>
         <signal_noise_ratio>1.1365281</signal_noise_ratio>
         <quality>-1</quality>
      </peak>
      <peak>
         <mass>509.511</mass>
         <intensity>12.043</intensity>
         <ion_current>16.75595</ion_current>
         <width>0.273</width>
         <signal_noise_ratio>1.0956961</signal_noise_ratio>
         <quality>1</quality>
      </peak>
      <peak>
         <mass>510.173</mass>
         <intensity>12.043</intensity>
         <ion_current>16.75595</ion_current>
         <width>0.363</width>
         <signal_noise_ratio>1.060506</signal_noise_ratio>
         <quality>-1</quality>
      </peak>
      <peak>
         <mass>510.732</mass>
         <intensity>12.043</intensity>
         <ion_current>18.431616</ion_current>
         <width>0.455</width>
         <signal_noise_ratio>1.060506</signal_noise_ratio>
         <quality>-1</quality>
      </peak>
      <peak>
         <mass>512.3781</mass>
         <intensity>16.058</intensity>
         <ion_current>22.342194</ion_current>
         <width>0.455</width>
         <signal_noise_ratio>1.3485915</signal_noise_ratio>
         <quality>-1</quality>
      </peak>
      <peak>
         <mass>513.097</mass>
         <intensity>12.043</intensity>
         <ion_current>18.431616</ion_current>
         <width>0.546</width>
         <signal_noise_ratio>1.0938176</signal_noise_ratio>
         <quality>-1</quality>
      </peak>
      <peak>
         <mass>514.461</mass>
         <intensity>12.043</intensity>
         <ion_current>16.75595</ion_current>
         <width>0.182</width>
         <signal_noise_ratio>1.0938176</signal_noise_ratio>
         <quality>-1</quality>
      </peak>
      <peak>
         <mass>514.92737</mass>
         <intensity>12.043</intensity>
         <ion_current>18.431616</ion_current>
         <width>0.364</width>
         <signal_noise_ratio>1.1035991</signal_noise_ratio>
         <quality>-1</quality>
      </peak>
      <peak>
         <mass>516.56817</mass>
         <intensity>12.043</intensity>
         <ion_current>16.75595</ion_current>
         <width>0.182</width>
         <signal_noise_ratio>1.1451111</signal_noise_ratio>
         <quality>-1</quality>
      </peak>
      <peak>
         <mass>517.22033</mass>
         <intensity>12.043</intensity>
         <ion_current>16.755969</ion_current>
         <width>0.454</width>
         <signal_noise_ratio>1.1380274</signal_noise_ratio>
         <quality>-1</quality>
      </peak>
      <peak>
         <mass>518.099</mass>
         <intensity>16.058</intensity>
         <ion_current>17.590941</ion_current>
         <width>0.182</width>
         <signal_noise_ratio>1.4634572</signal_noise_ratio>
         <quality>-1</quality>
      </peak>
      <peak>
         <mass>518.80425</mass>
         <intensity>12.043</intensity>
         <ion_current>18.431616</ion_current>
         <width>0.909</width>
         <signal_noise_ratio>1.0975473</signal_noise_ratio>
         <quality>-1</quality>
      </peak>
      <peak>
         <mass>519.57675</mass>
         <intensity>12.043</intensity>
         <ion_current>16.755975</ion_current>
         <width>0.273</width>
         <signal_noise_ratio>1.0975473</signal_noise_ratio>
         <quality>-1</quality>
      </peak>
      <peak>
         <mass>520.2456</mass>
         <intensity>12.043</intensity>
         <ion_current>18.431616</ion_current>
         <width>0.273</width>
         <signal_noise_ratio>1.1307759</signal_noise_ratio>
         <quality>1</quality>
      </peak>
      <peak>
         <mass>520.63083</mass>
         <intensity>20.072</intensity>
         <ion_current>23.175792</ion_current>
         <width>0.182</width>
         <signal_noise_ratio>1.8846578</signal_noise_ratio>
         <quality>-1</quality>
      </peak>
      <peak>
         <mass>522.829</mass>
         <intensity>8.029</intensity>
         <ion_current>11.171097</ion_current>
         <width>0.182</width>
         <signal_noise_ratio>0.75871646</signal_noise_ratio>
         <quality>-1</quality>
      </peak>
      <peak>
         <mass>523.0555</mass>
         <intensity>8.029</intensity>
         <ion_current>11.171097</ion_current>
         <width>0.272</width>
         <signal_noise_ratio>0.75871646</signal_noise_ratio>
         <quality>-1</quality>
      </peak>
      <peak>
         <mass>524.60646</mass>
         <intensity>12.043</intensity>
         <ion_current>18.431616</ion_current>
         <width>0.545</width>
         <signal_noise_ratio>1.1380274</signal_noise_ratio>
         <quality>-1</quality>
      </peak>
      <peak>
         <mass>526.16367</mass>
         <intensity>16.058</intensity>
         <ion_current>25.269666</ion_current>
         <width>0.637</width>
         <signal_noise_ratio>1.5589837</signal_noise_ratio>
         <quality>-1</quality>
      </peak>
      <peak>
         <mass>527.649</mass>
         <intensity>16.058</intensity>
         <ion_current>22.97233</ion_current>
         <width>0.364</width>
         <signal_noise_ratio>1.5500194</signal_noise_ratio>
         <quality>-1</quality>
      </peak>
      <peak>
         <mass>529.3406</mass>
         <intensity>12.043</intensity>
         <ion_current>18.951463</ion_current>
         <width>0.455</width>
         <signal_noise_ratio>1.1624663</signal_noise_ratio>
         <quality>-1</quality>
      </peak>
      <peak>
         <mass>529.90783</mass>
         <intensity>12.043</intensity>
         <ion_current>18.951463</ion_current>
         <width>0.364</width>
         <signal_noise_ratio>1.227422</signal_noise_ratio>
         <quality>-1</quality>
      </peak>
      <peak>
         <mass>531.287</mass>
         <intensity>12.043</intensity>
         <ion_current>15.829608</ion_current>
         <width>0.182</width>
         <signal_noise_ratio>1.2604843</signal_noise_ratio>
         <quality>-1</quality>
      </peak>
      <peak>
         <mass>531.94454</mass>
         <intensity>12.043</intensity>
         <ion_current>18.872665</ion_current>
         <width>0.909</width>
         <signal_noise_ratio>1.2604843</signal_noise_ratio>
         <quality>1</quality>
      </peak>
      <peak>
         <mass>532.5782</mass>
         <intensity>8.029</intensity>
         <ion_current>11.486165</ion_current>
         <width>0.273</width>
         <signal_noise_ratio>0.84035777</signal_noise_ratio>
         <quality>-1</quality>
      </peak>
      <peak>
         <mass>533.1788</mass>
         <intensity>8.029</intensity>
         <ion_current>12.634833</ion_current>
         <width>0.364</width>
         <signal_noise_ratio>0.84035777</signal_noise_ratio>
         <quality>-1</quality>
      </peak>
      <peak>
         <mass>533.925</mass>
         <intensity>12.043</intensity>
         <ion_current>18.951463</ion_current>
         <width>0.181</width>
         <signal_noise_ratio>1.2604843</signal_noise_ratio>
         <quality>-1</quality>
      </peak>
      <peak>
         <mass>536.11941</mass>
         <intensity>16.058</intensity>
         <ion_current>21.545698</ion_current>
         <width>1.091</width>
         <signal_noise_ratio>1.6828235</signal_noise_ratio>
         <quality>1</quality>
      </peak>
      <peak>
         <mass>536.80467</mass>
         <intensity>8.029</intensity>
         <ion_current>11.486165</ion_current>
         <width>0.182</width>
         <signal_noise_ratio>0.82292899</signal_noise_ratio>
         <quality>-1</quality>
      </peak>
      <peak>
         <mass>537.472</mass>
         <intensity>8.029</intensity>
         <ion_current>11.486165</ion_current>
         <width>0.182</width>
         <signal_noise_ratio>0.82292899</signal_noise_ratio>
         <quality>-1</quality>
      </peak>
      <peak>
         <mass>538.94975</mass>
         <intensity>12.043</intensity>
         <ion_current>17.228532</ion_current>
         <width>0.91</width>
         <signal_noise_ratio>1.2675095</signal_noise_ratio>
         <quality>-1</quality>
      </peak>
      <peak>
         <mass>539.54025</mass>
         <intensity>12.043</intensity>
         <ion_current>18.951463</ion_current>
         <width>0.182</width>
         <signal_noise_ratio>1.2343422</signal_noise_ratio>
         <quality>-1</quality>
      </peak>
      <peak>
         <mass>542.019</mass>
         <intensity>8.029</intensity>
         <ion_current>12.634833</ion_current>
         <width>0.182</width>
         <signal_noise_ratio>0.82292899</signal_noise_ratio>
         <quality>-1</quality>
      </peak>
      <peak>
         <mass>544.15848</mass>
         <intensity>56.202</intensity>
         <ion_current>80.220362</ion_current>
         <width>0.819</width>
         <signal_noise_ratio>5.8903998</signal_noise_ratio>
         <quality>-1</quality>
      </peak>
      <peak>
         <mass>544.90675</mass>
         <intensity>12.043</intensity>
         <ion_current>17.228532</ion_current>
         <width>0.454</width>
         <signal_noise_ratio>1.2343422</signal_noise_ratio>
         <quality>1</quality>
      </peak>
      <peak>
         <mass>545.33092</mass>
         <intensity>24.087</intensity>
         <ion_current>11.839338</ion_current>
         <width>0.273</width>
         <signal_noise_ratio>2.468787</signal_noise_ratio>
         <quality>-1</quality>
      </peak>
      <peak>
         <mass>547.112</mass>
         <intensity>8.029</intensity>
         <ion_current>11.486165</ion_current>
         <width>0.455</width>
         <signal_noise_ratio>0.86254832</signal_noise_ratio>
         <quality>-1</quality>
      </peak>
      <peak>
         <mass>548.56762</mass>
         <intensity>16.058</intensity>
         <ion_current>25.269666</ion_current>
         <width>0.454</width>
         <signal_noise_ratio>1.6900828</signal_noise_ratio>
         <quality>-1</quality>
      </peak>
      <peak>
         <mass>549.21411</mass>
         <intensity>12.043</intensity>
         <ion_current>17.228532</ion_current>
         <width>0.364</width>
         <signal_noise_ratio>1.2675095</signal_noise_ratio>
         <quality>-1</quality>
      </peak>
      <peak>
         <mass>550.45926</mass>
         <intensity>12.033</intensity>
         <ion_current>18.79715</ion_current>
         <width>1.091</width>
         <signal_noise_ratio>1.2587717</signal_noise_ratio>
         <quality>-1</quality>
      </peak>
      <peak>
         <mass>552.361</mass>
         <intensity>12.033</intensity>
         <ion_current>18.935726</ion_current>
         <width>0.363</width>
         <signal_noise_ratio>1.255192</signal_noise_ratio>
         <quality>-1</quality>
      </peak>
      <peak>
         <mass>552.842</mass>
         <intensity>12.033</intensity>
         <ion_current>17.214226</ion_current>
         <width>0.182</width>
         <signal_noise_ratio>1.2543369</signal_noise_ratio>
         <quality>-1</quality>
      </peak>
      <peak>
         <mass>552.99367</mass>
         <intensity>8.019</intensity>
         <ion_current>11.471859</ion_current>
         <width>0.182</width>
         <signal_noise_ratio>0.83591187</signal_noise_ratio>
         <quality>-1</quality>
      </peak>
      <peak>
         <mass>555.246</mass>
         <intensity>12.033</intensity>
         <ion_current>17.214226</ion_current>
         <width>0.819</width>
         <signal_noise_ratio>1.2537618</signal_noise_ratio>
         <quality>-1</quality>
      </peak>
      <peak>
         <mass>555.90467</mass>
         <intensity>8.019</intensity>
         <ion_current>11.346247</ion_current>
         <width>0.181</width>
         <signal_noise_ratio>0.83525101</signal_noise_ratio>
         <quality>-1</quality>
      </peak>
      <peak>
         <mass>556.823</mass>
         <intensity>12.033</intensity>
         <ion_current>15.417441</ion_current>
         <width>1.001</width>
         <signal_noise_ratio>1.2533452</signal_noise_ratio>
         <quality>-1</quality>
      </peak>
      <peak>
         <mass>558.72367</mass>
         <intensity>8.019</intensity>
         <ion_current>12.619097</ion_current>
         <width>0.182</width>
         <signal_noise_ratio>0.8364902</signal_noise_ratio>
         <quality>-1</quality>
      </peak>
      <peak>
         <mass>560.04217</mass>
         <intensity>12.033</intensity>
         <ion_current>17.214226</ion_current>
         <width>0.182</width>
         <signal_noise_ratio>1.2563824</signal_noise_ratio>
         <quality>-1</quality>
      </peak>
      <peak>
         <mass>562.7742</mass>
         <intensity>16.048</intensity>
         <ion_current>22.958024</ion_current>
         <width>0.637</width>
         <signal_noise_ratio>1.6801481</signal_noise_ratio>
         <quality>-1</quality>
      </peak>
      <peak>
         <mass>563.09725</mass>
         <intensity>12.033</intensity>
         <ion_current>18.935726</ion_current>
         <width>0.182</width>
         <signal_noise_ratio>1.261461</signal_noise_ratio>
         <quality>-1</quality>
      </peak>
      <peak>
         <mass>564.86317</mass>
         <intensity>12.033</intensity>
         <ion_current>15.816463</ion_current>
         <width>0.182</width>
         <signal_noise_ratio>1.2637218</signal_noise_ratio>
         <quality>-1</quality>
      </peak>
      <peak>
         <mass>565.561</mass>
         <intensity>12.033</intensity>
         <ion_current>18.935726</ion_current>
         <width>0.455</width>
         <signal_noise_ratio>1.2637218</signal_noise_ratio>
         <quality>-1</quality>
      </peak>
      <peak>
         <mass>566.212</mass>
         <intensity>16.048</intensity>
         <ion_current>24.184653</ion_current>
         <width>0.182</width>
         <signal_noise_ratio>1.6872628</signal_noise_ratio>
         <quality>-1</quality>
      </peak>
      <peak>
         <mass>567.88313</mass>
         <intensity>16.048</intensity>
         <ion_current>25.25393</ion_current>
         <width>0.273</width>
         <signal_noise_ratio>1.6897437</signal_noise_ratio>
         <quality>1</quality>
      </peak>
      <peak>
         <mass>569.512</mass>
         <intensity>8.019</intensity>
         <ion_current>11.471859</ion_current>
         <width>0.273</width>
         <signal_noise_ratio>0.84554516</signal_noise_ratio>
         <quality>-1</quality>
      </peak>
      <peak>
         <mass>570.759</mass>
         <intensity>12.033</intensity>
         <ion_current>17.214226</ion_current>
         <width>0.182</width>
         <signal_noise_ratio>1.2698618</signal_noise_ratio>
         <quality>-1</quality>
      </peak>
      <peak>
         <mass>571.48131</mass>
         <intensity>12.033</intensity>
         <ion_current>17.214226</ion_current>
         <width>1.092</width>
         <signal_noise_ratio>1.2698618</signal_noise_ratio>
         <quality>-1</quality>
      </peak>
      <peak>
         <mass>574.2884</mass>
         <intensity>12.033</intensity>
         <ion_current>16.963787</ion_current>
         <width>1.182</width>
         <signal_noise_ratio>1.2728868</signal_noise_ratio>
         <quality>-1</quality>
      </peak>
      <peak>
         <mass>575.19325</mass>
         <intensity>12.033</intensity>
         <ion_current>14.462959</ion_current>
         <width>0.182</width>
         <signal_noise_ratio>1.2732349</signal_noise_ratio>
         <quality>-1</quality>
      </peak>
      <peak>
         <mass>576.7438</mass>
         <intensity>16.048</intensity>
         <ion_current>25.970732</ion_current>
         <width>0.182</width>
         <signal_noise_ratio>1.6976403</signal_noise_ratio>
         <quality>-1</quality>
      </peak>
      <peak>
         <mass>578.91901</mass>
         <intensity>16.048</intensity>
         <ion_current>23.577991</ion_current>
         <width>1.092</width>
         <signal_noise_ratio>1.6979869</signal_noise_ratio>
         <quality>-1</quality>
      </peak>
      <peak>
         <mass>581.27588</mass>
         <intensity>12.033</intensity>
         <ion_current>19.473194</ion_current>
         <width>0.455</width>
         <signal_noise_ratio>1.2737844</signal_noise_ratio>
         <quality>-1</quality>
      </peak>
      <peak>
         <mass>582.83325</mass>
         <intensity>12.033</intensity>
         <ion_current>17.476914</ion_current>
         <width>0.546</width>
         <signal_noise_ratio>1.2732768</signal_noise_ratio>
         <quality>-1</quality>
      </peak>
      <peak>
         <mass>583.311</mass>
         <intensity>16.048</intensity>
         <ion_current>23.961749</ion_current>
         <width>0.182</width>
         <signal_noise_ratio>1.6981257</signal_noise_ratio>
         <quality>-1</quality>
      </peak>
      <peak>
         <mass>583.856</mass>
         <intensity>12.033</intensity>
         <ion_current>13.71066</ion_current>
         <width>0.637</width>
         <signal_noise_ratio>1.2732768</signal_noise_ratio>
         <quality>-1</quality>
      </peak>
      <peak>
         <mass>586.19067</mass>
         <intensity>8.019</intensity>
         <ion_current>11.797471</ion_current>
         <width>0.182</width>
         <signal_noise_ratio>0.84753296</signal_noise_ratio>
         <quality>-1</quality>
      </peak>
      <peak>
         <mass>587.884</mass>
         <intensity>12.033</intensity>
         <ion_current>17.529343</ion_current>
         <width>0.637</width>
         <signal_noise_ratio>1.2694472</signal_noise_ratio>
         <quality>-1</quality>
      </peak>
      <peak>
         <mass>588.82824</mass>
         <intensity>12.033</intensity>
         <ion_current>13.701089</ion_current>
         <width>0.818</width>
         <signal_noise_ratio>1.2694472</signal_noise_ratio>
         <quality>1</quality>
      </peak>
      <peak>
         <mass>590.6325</mass>
         <intensity>20.062</intensity>
         <ion_current>32.466652</ion_current>
         <width>0.545</width>
         <signal_noise_ratio>2.1126089</signal_noise_ratio>
         <quality>-1</quality>
      </peak>
      <peak>
         <mass>592.89539</mass>
         <intensity>12.033</intensity>
         <ion_current>19.46629</ion_current>
         <width>1</width>
         <signal_noise_ratio>1.2636818</signal_noise_ratio>
         <quality>-1</quality>
      </peak>
      <peak>
         <mass>593.55767</mass>
         <intensity>8.019</intensity>
         <ion_current>12.977274</ion_current>
         <width>0.182</width>
         <signal_noise_ratio>0.84108006</signal_noise_ratio>
         <quality>-1</quality>
      </peak>
      <peak>
         <mass>594.784</mass>
         <intensity>16.048</intensity>
         <ion_current>25.970732</ion_current>
         <width>0.546</width>
         <signal_noise_ratio>1.6812823</signal_noise_ratio>
         <quality>-1</quality>
      </peak>
      <peak>
         <mass>595.29577</mass>
         <intensity>12.033</intensity>
         <ion_current>18.362263</ion_current>
         <width>0.637</width>
         <signal_noise_ratio>1.2606474</signal_noise_ratio>
         <quality>-1</quality>
      </peak>
      <peak>
         <mass>596.79122</mass>
         <intensity>12.033</intensity>
         <ion_current>15.524749</ion_current>
         <width>0.546</width>
         <signal_noise_ratio>1.2574693</signal_noise_ratio>
         <quality>-1</quality>
      </peak>
      <peak>
         <mass>597.39283</mass>
         <intensity>12.033</intensity>
         <ion_current>17.989459</ion_current>
         <width>0.364</width>
         <signal_noise_ratio>1.256295</signal_noise_ratio>
         <quality>-1</quality>
      </peak>
      <peak>
         <mass>598.019</mass>
         <intensity>8.019</intensity>
         <ion_current>11.797471</ion_current>
         <width>0.363</width>
         <signal_noise_ratio>0.8358451</signal_noise_ratio>
         <quality>-1</quality>
      </peak>
      <peak>
         <mass>599.38418</mass>
         <intensity>12.033</intensity>
         <ion_current>16.15406</ion_current>
         <width>0.637</width>
         <signal_noise_ratio>1.2551563</signal_noise_ratio>
         <quality>-1</quality>
      </peak>
      <peak>
         <mass>599.773</mass>
         <intensity>8.019</intensity>
         <ion_current>12.977274</ion_current>
         <width>0.182</width>
         <signal_noise_ratio>0.83645793</signal_noise_ratio>
         <quality>-1</quality>
      </peak>
      <peak>
         <mass>600.0634</mass>
         <intensity>8.019</intensity>
         <ion_current>11.797471</ion_current>
         <width>0.272</width>
         <signal_noise_ratio>0.83707166</signal_noise_ratio>
         <quality>-1</quality>
      </peak>
      <peak>
         <mass>601.501</mass>
         <intensity>12.033</intensity>
         <ion_current>16.349342</ion_current>
         <width>0.546</width>
         <signal_noise_ratio>1.2567327</signal_noise_ratio>
         <quality>-1</quality>
      </peak>
      <peak>
         <mass>602.0824</mass>
         <intensity>12.033</intensity>
         <ion_current>19.473194</ion_current>
         <width>0.273</width>
         <signal_noise_ratio>1.2567327</signal_noise_ratio>
         <quality>-1</quality>
      </peak>
      <peak>
         <mass>602.39345</mass>
         <intensity>28.091</intensity>
         <ion_current>38.663802</ion_current>
         <width>0.455</width>
         <signal_noise_ratio>2.9338386</signal_noise_ratio>
         <quality>-1</quality>
      </peak>
      <peak>
         <mass>603.88155</mass>
         <intensity>12.033</intensity>
         <ion_current>17.92741</ion_current>
         <width>0.636</width>
         <signal_noise_ratio>1.2570232</signal_noise_ratio>
         <quality>-1</quality>
      </peak>
      <peak>
         <mass>604.35033</mass>
         <intensity>16.048</intensity>
         <ion_current>21.515001</ion_current>
         <width>0.273</width>
         <signal_noise_ratio>1.6764487</signal_noise_ratio>
         <quality>-1</quality>
      </peak>
      <peak>
         <mass>607.22494</mass>
         <intensity>12.033</intensity>
         <ion_current>19.466298</ion_current>
         <width>1</width>
         <signal_noise_ratio>1.2563221</signal_noise_ratio>
         <quality>-1</quality>
      </peak>
      <peak>
         <mass>609.1497</mass>
         <intensity>16.048</intensity>
         <ion_current>21.977081</ion_current>
         <width>0.363</width>
         <signal_noise_ratio>1.676914</signal_noise_ratio>
         <quality>-1</quality>
      </peak>
      <peak>
         <mass>609.933</mass>
         <intensity>8.019</intensity>
         <ion_current>11.797471</ion_current>
         <width>0.364</width>
         <signal_noise_ratio>0.83815968</signal_noise_ratio>
         <quality>-1</quality>
      </peak>
      <peak>
         <mass>610.53533</mass>
         <intensity>8.019</intensity>
         <ion_current>11.797471</ion_current>
         <width>0.273</width>
         <signal_noise_ratio>0.83815968</signal_noise_ratio>
         <quality>-1</quality>
      </peak>
      <peak>
         <mass>611.258</mass>
         <intensity>8.019</intensity>
         <ion_current>12.977274</ion_current>
         <width>0.546</width>
         <signal_noise_ratio>0.83838494</signal_noise_ratio>
         <quality>-1</quality>
      </peak>
      <peak>
         <mass>611.74767</mass>
         <intensity>8.019</intensity>
         <ion_current>12.977274</ion_current>
         <width>0.182</width>
         <signal_noise_ratio>0.83861032</signal_noise_ratio>
         <quality>-1</quality>
      </peak>
      <peak>
         <mass>612.96</mass>
         <intensity>8.019</intensity>
         <ion_current>11.797471</ion_current>
         <width>0.182</width>
         <signal_noise_ratio>0.83861032</signal_noise_ratio>
         <quality>-1</quality>
      </peak>
      <peak>
         <mass>613.51427</mass>
         <intensity>16.048</intensity>
         <ion_current>22.521294</ion_current>
         <width>0.364</width>
         <signal_noise_ratio>1.6789345</signal_noise_ratio>
         <quality>1</quality>
      </peak>
      <peak>
         <mass>614.22573</mass>
         <intensity>12.033</intensity>
         <ion_current>19.473194</ion_current>
         <width>0.819</width>
         <signal_noise_ratio>1.2580169</signal_noise_ratio>
         <quality>-1</quality>
      </peak>
      <peak>
         <mass>615.962</mass>
         <intensity>8.019</intensity>
         <ion_current>11.797471</ion_current>
         <width>0.182</width>
         <signal_noise_ratio>0.83720688</signal_noise_ratio>
         <quality>-1</quality>
      </peak>
      <peak>
         <mass>616.40183</mass>
         <intensity>12.033</intensity>
         <ion_current>19.473194</ion_current>
         <width>0.363</width>
         <signal_noise_ratio>1.2562801</signal_noise_ratio>
         <quality>-1</quality>
      </peak>
      <peak>
         <mass>617.81133</mass>
         <intensity>8.019</intensity>
         <ion_current>11.797471</ion_current>
         <width>0.273</width>
         <signal_noise_ratio>0.83670197</signal_noise_ratio>
         <quality>-1</quality>
      </peak>
      <peak>
         <mass>618.24207</mass>
         <intensity>56.192</intensity>
         <ion_current>83.752682</ion_current>
         <width>0.272</width>
         <signal_noise_ratio>5.8601354</signal_noise_ratio>
         <quality>-1</quality>
      </peak>
      <peak>
         <mass>620.5727</mass>
         <intensity>16.048</intensity>
         <ion_current>22.564475</ion_current>
         <width>0.455</width>
         <signal_noise_ratio>1.6719357</signal_noise_ratio>
         <quality>1</quality>
      </peak>
      <peak>
         <mass>622.09746</mass>
         <intensity>12.033</intensity>
         <ion_current>17.702827</ion_current>
         <width>1</width>
         <signal_noise_ratio>1.252539</signal_noise_ratio>
         <quality>-1</quality>
      </peak>
      <peak>
         <mass>622.809</mass>
         <intensity>12.033</intensity>
         <ion_current>17.702827</ion_current>
         <width>0.273</width>
         <signal_noise_ratio>1.2534905</signal_noise_ratio>
         <quality>-1</quality>
      </peak>
      <peak>
         <mass>623.329</mass>
         <intensity>16.048</intensity>
         <ion_current>23.609654</ion_current>
         <width>0.182</width>
         <signal_noise_ratio>1.6717373</signal_noise_ratio>
         <quality>-1</quality>
      </peak>
      <peak>
         <mass>623.602</mass>
         <intensity>8.019</intensity>
         <ion_current>11.797471</ion_current>
         <width>0.182</width>
         <signal_noise_ratio>0.83595783</signal_noise_ratio>
         <quality>-1</quality>
      </peak>
      <peak>
         <mass>624.11674</mass>
         <intensity>8.019</intensity>
         <ion_current>11.797471</ion_current>
         <width>0.818</width>
         <signal_noise_ratio>0.83595783</signal_noise_ratio>
         <quality>-1</quality>
      </peak>
      <peak>
         <mass>624.81433</mass>
         <intensity>8.019</intensity>
         <ion_current>11.797471</ion_current>
         <width>0.182</width>
         <signal_noise_ratio>0.83595783</signal_noise_ratio>
         <quality>-1</quality>
      </peak>
      <peak>
         <mass>625.47045</mass>
         <intensity>8.019</intensity>
         <ion_current>12.161129</ion_current>
         <width>0.727</width>
         <signal_noise_ratio>0.83659381</signal_noise_ratio>
         <quality>-1</quality>
      </peak>
      <peak>
         <mass>626.967</mass>
         <intensity>8.019</intensity>
         <ion_current>12.161129</ion_current>
         <width>0.182</width>
         <signal_noise_ratio>0.83746529</signal_noise_ratio>
         <quality>-1</quality>
      </peak>
      <peak>
         <mass>628.513</mass>
         <intensity>12.033</intensity>
         <ion_current>20.073462</ion_current>
         <width>0.182</width>
         <signal_noise_ratio>1.2570215</signal_noise_ratio>
         <quality>-1</quality>
      </peak>
      <peak>
         <mass>628.99833</mass>
         <intensity>12.033</intensity>
         <ion_current>20.073462</ion_current>
         <width>0.546</width>
         <signal_noise_ratio>1.2571883</signal_noise_ratio>
         <quality>-1</quality>
      </peak>
      <peak>
         <mass>630.89619</mass>
         <intensity>8.019</intensity>
         <ion_current>12.161129</ion_current>
         <width>0.455</width>
         <signal_noise_ratio>0.83803045</signal_noise_ratio>
         <quality>-1</quality>
      </peak>
      <peak>
         <mass>632.4513</mass>
         <intensity>20.062</intensity>
         <ion_current>32.530642</ion_current>
         <width>0.728</width>
         <signal_noise_ratio>2.0977243</signal_noise_ratio>
         <quality>-1</quality>
      </peak>
      <peak>
         <mass>634.46236</mass>
         <intensity>16.048</intensity>
         <ion_current>25.332194</ion_current>
         <width>0.909</width>
         <signal_noise_ratio>1.6810609</signal_noise_ratio>
         <quality>-1</quality>
      </peak>
      <peak>
         <mass>635.8709</mass>
         <intensity>16.048</intensity>
         <ion_current>26.190195</ion_current>
         <width>0.364</width>
         <signal_noise_ratio>1.6842576</signal_noise_ratio>
         <quality>-1</quality>
      </peak>
      <peak>
         <mass>637.244</mass>
         <intensity>8.019</intensity>
         <ion_current>12.161129</ion_current>
         <width>0.364</width>
         <signal_noise_ratio>0.84491365</signal_noise_ratio>
         <quality>-1</quality>
      </peak>
      <peak>
         <mass>639.13133</mass>
         <intensity>28.091</intensity>
         <ion_current>43.471089</ion_current>
         <width>1.182</width>
         <signal_noise_ratio>2.9654404</signal_noise_ratio>
         <quality>-1</quality>
      </peak>
      <peak>
         <mass>641.71111</mass>
         <intensity>12.033</intensity>
         <ion_current>18.248517</ion_current>
         <width>0.637</width>
         <signal_noise_ratio>1.2775295</signal_noise_ratio>
         <quality>-1</quality>
      </peak>
      <peak>
         <mass>642.441</mass>
         <intensity>12.033</intensity>
         <ion_current>18.244652</ion_current>
         <width>0.364</width>
         <signal_noise_ratio>1.2799203</signal_noise_ratio>
         <quality>-1</quality>
      </peak>
      <peak>
         <mass>643.29068</mass>
         <intensity>56.192</intensity>
         <ion_current>78.586472</ion_current>
         <width>0.364</width>
         <signal_noise_ratio>5.9882096</signal_noise_ratio>
         <quality>-1</quality>
      </peak>
      <peak>
         <mass>643.80817</mass>
         <intensity>12.033</intensity>
         <ion_current>18.248517</ion_current>
         <width>0.182</width>
         <signal_noise_ratio>1.2847983</signal_noise_ratio>
         <quality>-1</quality>
      </peak>
      <peak>
         <mass>645.28781</mass>
         <intensity>36.12</intensity>
         <ion_current>47.024872</ion_current>
         <width>0.364</width>
         <signal_noise_ratio>3.8641054</signal_noise_ratio>
         <quality>-1</quality>
      </peak>
      <peak>
         <mass>645.7756</mass>
         <intensity>8.019</intensity>
         <ion_current>12.161129</ion_current>
         <width>0.363</width>
         <signal_noise_ratio>0.85786992</signal_noise_ratio>
         <quality>-1</quality>
      </peak>
      <peak>
         <mass>646.35555</mass>
         <intensity>36.12</intensity>
         <ion_current>37.361056</ion_current>
         <width>0.273</width>
         <signal_noise_ratio>3.8641054</signal_noise_ratio>
         <quality>-1</quality>
      </peak>
      <peak>
         <mass>650.99317</mass>
         <intensity>12.043</intensity>
         <ion_current>18.263683</ion_current>
         <width>0.182</width>
         <signal_noise_ratio>1.3622843</signal_noise_ratio>
         <quality>-1</quality>
      </peak>
      <peak>
         <mass>651.14483</mass>
         <intensity>12.043</intensity>
         <ion_current>20.090144</ion_current>
         <width>0.182</width>
         <signal_noise_ratio>1.3622843</signal_noise_ratio>
         <quality>-1</quality>
      </peak>
      <peak>
         <mass>651.378</mass>
         <intensity>20.072</intensity>
         <ion_current>30.439977</ion_current>
         <width>0.272</width>
         <signal_noise_ratio>2.2705115</signal_noise_ratio>
         <quality>-1</quality>
      </peak>
      <peak>
         <mass>652.69463</mass>
         <intensity>12.043</intensity>
         <ion_current>20.090144</ion_current>
         <width>0.364</width>
         <signal_noise_ratio>1.3912886</signal_noise_ratio>
         <quality>-1</quality>
      </peak>
      <peak>
         <mass>653.2423</mass>
         <intensity>12.043</intensity>
         <ion_current>18.357708</ion_current>
         <width>0.727</width>
         <signal_noise_ratio>1.3912886</signal_noise_ratio>
         <quality>-1</quality>
      </peak>
      <peak>
         <mass>654.37333</mass>
         <intensity>28.101</intensity>
         <ion_current>35.068239</ion_current>
         <width>0.364</width>
         <signal_noise_ratio>3.2204446</signal_noise_ratio>
         <quality>-1</quality>
      </peak>
      <peak>
         <mass>654.97983</mass>
         <intensity>16.058</intensity>
         <ion_current>22.488905</ion_current>
         <width>0.181</width>
         <signal_noise_ratio>1.8816225</signal_noise_ratio>
         <quality>-1</quality>
      </peak>
      <peak>
         <mass>656.04674</mass>
         <intensity>24.087</intensity>
         <ion_current>28.024217</ion_current>
         <width>0.728</width>
         <signal_noise_ratio>2.867077</signal_noise_ratio>
         <quality>-1</quality>
      </peak>
      <peak>
         <mass>659.16308</mass>
         <intensity>24.087</intensity>
         <ion_current>36.436062</ion_current>
         <width>0.727</width>
         <signal_noise_ratio>2.907236</signal_noise_ratio>
         <quality>-1</quality>
      </peak>
      <peak>
         <mass>660.073</mass>
         <intensity>20.072</intensity>
         <ion_current>17.970118</ion_current>
         <width>0.182</width>
         <signal_noise_ratio>2.4226364</signal_noise_ratio>
         <quality>-1</quality>
      </peak>
      <peak>
         <mass>662.23325</mass>
         <intensity>12.043</intensity>
         <ion_current>15.792563</ion_current>
         <width>0.182</width>
         <signal_noise_ratio>1.4535577</signal_noise_ratio>
         <quality>-1</quality>
      </peak>
      <peak>
         <mass>663.00575</mass>
         <intensity>12.043</intensity>
         <ion_current>18.263683</ion_current>
         <width>0.273</width>
         <signal_noise_ratio>1.4535577</signal_noise_ratio>
         <quality>-1</quality>
      </peak>
      <peak>
         <mass>663.65412</mass>
         <intensity>20.072</intensity>
         <ion_current>25.823417</ion_current>
         <width>0.273</width>
         <signal_noise_ratio>2.4226364</signal_noise_ratio>
         <quality>-1</quality>
      </peak>
      <peak>
         <mass>667.13161</mass>
         <intensity>12.043</intensity>
         <ion_current>18.263683</ion_current>
         <width>1.092</width>
         <signal_noise_ratio>1.4535577</signal_noise_ratio>
         <quality>-1</quality>
      </peak>
      <peak>
         <mass>668.74333</mass>
         <intensity>8.029</intensity>
         <ion_current>12.176294</ion_current>
         <width>0.273</width>
         <signal_noise_ratio>0.96907868</signal_noise_ratio>
         <quality>-1</quality>
      </peak>
      <peak>
         <mass>669.39767</mass>
         <intensity>44.159</intensity>
         <ion_current>64.979702</ion_current>
         <width>0.364</width>
         <signal_noise_ratio>5.3298724</signal_noise_ratio>
         <quality>-1</quality>
      </peak>
      <peak>
         <mass>671.896</mass>
         <intensity>12.043</intensity>
         <ion_current>18.263683</ion_current>
         <width>0.182</width>
         <signal_noise_ratio>1.4535577</signal_noise_ratio>
         <quality>-1</quality>
      </peak>
      <peak>
         <mass>672.09317</mass>
         <intensity>12.043</intensity>
         <ion_current>20.038533</ion_current>
         <width>0.182</width>
         <signal_noise_ratio>1.4535577</signal_noise_ratio>
         <quality>-1</quality>
      </peak>
      <peak>
         <mass>672.442</mass>
         <intensity>8.029</intensity>
         <ion_current>12.176294</ion_current>
         <width>0.273</width>
         <signal_noise_ratio>0.96907868</signal_noise_ratio>
         <quality>-1</quality>
      </peak>
      <peak>
         <mass>675.30688</mass>
         <intensity>12.043</intensity>
         <ion_current>17.982605</ion_current>
         <width>0.818</width>
         <signal_noise_ratio>1.4535577</signal_noise_ratio>
         <quality>-1</quality>
      </peak>
      <peak>
         <mass>675.898</mass>
         <intensity>8.029</intensity>
         <ion_current>12.495874</ion_current>
         <width>0.182</width>
         <signal_noise_ratio>0.96907868</signal_noise_ratio>
         <quality>-1</quality>
      </peak>
      <peak>
         <mass>676.262</mass>
         <intensity>20.072</intensity>
         <ion_current>26.415554</ion_current>
         <width>0.182</width>
         <signal_noise_ratio>2.4226364</signal_noise_ratio>
         <quality>-1</quality>
      </peak>
      <peak>
         <mass>678.38433</mass>
         <intensity>44.159</intensity>
         <ion_current>68.72657</ion_current>
         <width>0.364</width>
         <signal_noise_ratio>5.3298724</signal_noise_ratio>
         <quality>1</quality>
      </peak>
      <peak>
         <mass>678.8992</mass>
         <intensity>12.043</intensity>
         <ion_current>18.743032</ion_current>
         <width>0.181</width>
         <signal_noise_ratio>1.4535577</signal_noise_ratio>
         <quality>-1</quality>
      </peak>
      <peak>
         <mass>679.36227</mass>
         <intensity>32.116</intensity>
         <ion_current>23.170775</ion_current>
         <width>0.182</width>
         <signal_noise_ratio>3.8763147</signal_noise_ratio>
         <quality>-1</quality>
      </peak>
      <peak>
         <mass>680.6098</mass>
         <intensity>20.072</intensity>
         <ion_current>30.803873</ion_current>
         <width>0.363</width>
         <signal_noise_ratio>2.4226364</signal_noise_ratio>
         <quality>-1</quality>
      </peak>
      <peak>
         <mass>680.991</mass>
         <intensity>16.058</intensity>
         <ion_current>27.491055</ion_current>
         <width>0.182</width>
         <signal_noise_ratio>1.9381574</signal_noise_ratio>
         <quality>-1</quality>
      </peak>
      <peak>
         <mass>681.3641</mass>
         <intensity>28.101</intensity>
         <ion_current>43.734779</ion_current>
         <width>0.182</width>
         <signal_noise_ratio>3.391715</signal_noise_ratio>
         <quality>-1</quality>
      </peak>
      <peak>
         <mass>681.524</mass>
         <intensity>16.058</intensity>
         <ion_current>16.518501</ion_current>
         <width>0.182</width>
         <signal_noise_ratio>1.9381574</signal_noise_ratio>
         <quality>-1</quality>
      </peak>
      <peak>
         <mass>683.153</mass>
         <intensity>16.058</intensity>
         <ion_current>22.72937</ion_current>
         <width>0.91</width>
         <signal_noise_ratio>1.9381574</signal_noise_ratio>
         <quality>-1</quality>
      </peak>
      <peak>
         <mass>683.9475</mass>
         <intensity>8.029</intensity>
         <ion_current>12.495874</ion_current>
         <width>0.455</width>
         <signal_noise_ratio>0.96907868</signal_noise_ratio>
         <quality>-1</quality>
      </peak>
      <peak>
         <mass>684.52283</mass>
         <intensity>12.043</intensity>
         <ion_current>18.71508</ion_current>
         <width>0.363</width>
         <signal_noise_ratio>1.4535577</signal_noise_ratio>
         <quality>1</quality>
      </peak>
      <peak>
         <mass>685.40819</mass>
         <intensity>32.116</intensity>
         <ion_current>42.065736</ion_current>
         <width>0.546</width>
         <signal_noise_ratio>3.8763147</signal_noise_ratio>
         <quality>1</quality>
      </peak>
      <peak>
         <mass>686.28446</mass>
         <intensity>28.101</intensity>
         <ion_current>29.664165</ion_current>
         <width>0.545</width>
         <signal_noise_ratio>3.391715</signal_noise_ratio>
         <quality>1</quality>
      </peak>
      <peak>
         <mass>686.8393</mass>
         <intensity>8.029</intensity>
         <ion_current>12.495874</ion_current>
         <width>0.637</width>
         <signal_noise_ratio>0.96907868</signal_noise_ratio>
         <quality>-1</quality>
      </peak>
      <peak>
         <mass>689.697</mass>
         <intensity>12.043</intensity>
         <ion_current>18.743032</ion_current>
         <width>0.455</width>
         <signal_noise_ratio>1.4535577</signal_noise_ratio>
         <quality>-1</quality>
      </peak>
      <peak>
         <mass>690.45</mass>
         <intensity>8.029</intensity>
         <ion_current>13.745527</ion_current>
         <width>0.182</width>
         <signal_noise_ratio>0.96907868</signal_noise_ratio>
         <quality>-1</quality>
      </peak>
      <peak>
         <mass>691.0506</mass>
         <intensity>12.043</intensity>
         <ion_current>18.743032</ion_current>
         <width>0.273</width>
         <signal_noise_ratio>1.4535577</signal_noise_ratio>
         <quality>1</quality>
      </peak>
      <peak>
         <mass>692.633</mass>
         <intensity>12.043</intensity>
         <ion_current>17.3091</ion_current>
         <width>0.182</width>
         <signal_noise_ratio>1.4535577</signal_noise_ratio>
         <quality>-1</quality>
      </peak>
      <peak>
         <mass>693.3991</mass>
         <intensity>68.246</intensity>
         <ion_current>107.08847</ion_current>
         <width>0.909</width>
         <signal_noise_ratio>8.2371084</signal_noise_ratio>
         <quality>-1</quality>
      </peak>
      <peak>
         <mass>695.998</mass>
         <intensity>8.029</intensity>
         <ion_current>12.495874</ion_current>
         <width>0.182</width>
         <signal_noise_ratio>0.96907868</signal_noise_ratio>
         <quality>-1</quality>
      </peak>
      <peak>
         <mass>696.56423</mass>
         <intensity>8.029</intensity>
         <ion_current>13.745527</ion_current>
         <width>0.455</width>
         <signal_noise_ratio>0.96907868</signal_noise_ratio>
         <quality>-1</quality>
      </peak>
      <peak>
         <mass>698.02933</mass>
         <intensity>8.029</intensity>
         <ion_current>12.495874</ion_current>
         <width>0.273</width>
         <signal_noise_ratio>0.96907868</signal_noise_ratio>
         <quality>-1</quality>
      </peak>
   </peak_list>
</pepex3>
