# Supplementary material for: NITPICK: peak identification for mass spectrometry data
Source: BMC Bioinformatics. 2008 Aug 28;9:355. doi: 10.1186/1471-2105-9-355 (PMC2655099; doi:10.1186/1471-2105-9-355)
Supplement: Additional file 4 — A zip-folder containing all pepex results on the simulated data. [file 1471-2105-9-355-S4.zip › pepex_simulation_results/thresh05/SNR5/preSNR5_38_pepex.xml]

<?xml version="1.0" encoding="iso-8859-1"?>
<pepex3>
   <version>3.0.0</version>
   <registered_to>Unregistered</registered_to>
   <parameters>
      <parameter_file>pepex_input.xml</parameter_file>
      <input_data_file>spectrum.data</input_data_file>
      <output_data_file>pepex_output.xml</output_data_file>
      <noise_model>mean_value</noise_model>
      <signal_noise_ratio>.5</signal_noise_ratio>
      <tuning_power>2</tuning_power>
      <tuning>2</tuning>
      <small_omega>1.0</small_omega>
      <big_omega>20</big_omega>
      <peak_finding_model>pepex3</peak_finding_model>
      <supporting_slopes>2</supporting_slopes>
      <peak_fitting_model>centroid</peak_fitting_model>
      <clustering_model>simple</clustering_model>
      <min_cluster_distance>0.8</min_cluster_distance>
      <max_cluster_distance>1.2</max_cluster_distance>
      <no_single_above_mass>1500.0</no_single_above_mass>
      <deisotoping_model>quadratic</deisotoping_model>
      <isotope_distrib_file>/usr/local/piums/kd_0_to_10</isotope_distrib_file>
      <overflow>30000</overflow>
   </parameters>
   <pepex3_status>
      <status>ok</status>
      <message></message>
      <supporting_slopes>2</supporting_slopes>
      <minimum_mass>500</minimum_mass>
      <maximum_mass>700</maximum_mass>
      <small_omega>1</small_omega>
      <big_omega>20</big_omega>
      <peak_masses_with_hydrogen>true</peak_masses_with_hydrogen>
      <date_created>22:00:02, 26 Jul, 2007</date_created>
   </pepex3_status>
   <peak_list>
      <peak>
         <mass>500.54089</mass>
         <intensity>16.414</intensity>
         <ion_current>25.12136</ion_current>
         <width>0.909</width>
         <signal_noise_ratio>1.2781656</signal_noise_ratio>
         <quality>-1</quality>
      </peak>
      <peak>
         <mass>502.15267</mass>
         <intensity>8.207</intensity>
         <ion_current>11.418756</ion_current>
         <width>0.182</width>
         <signal_noise_ratio>0.69608897</signal_noise_ratio>
         <quality>-1</quality>
      </peak>
      <peak>
         <mass>502.456</mass>
         <intensity>8.207</intensity>
         <ion_current>12.56068</ion_current>
         <width>0.182</width>
         <signal_noise_ratio>0.69608897</signal_noise_ratio>
         <quality>-1</quality>
      </peak>
      <peak>
         <mass>505.98025</mass>
         <intensity>12.31</intensity>
         <ion_current>18.733716</ion_current>
         <width>0.728</width>
         <signal_noise_ratio>1.1501022</signal_noise_ratio>
         <quality>-1</quality>
      </peak>
      <peak>
         <mass>507.72273</mass>
         <intensity>16.414</intensity>
         <ion_current>25.067073</ion_current>
         <width>0.637</width>
         <signal_noise_ratio>1.5463992</signal_noise_ratio>
         <quality>-1</quality>
      </peak>
      <peak>
         <mass>508.36723</mass>
         <intensity>12.31</intensity>
         <ion_current>17.127458</ion_current>
         <width>0.636</width>
         <signal_noise_ratio>1.1698793</signal_noise_ratio>
         <quality>-1</quality>
      </peak>
      <peak>
         <mass>509.2315</mass>
         <intensity>16.414</intensity>
         <ion_current>17.980922</ion_current>
         <width>0.455</width>
         <signal_noise_ratio>1.5740899</signal_noise_ratio>
         <quality>-1</quality>
      </peak>
      <peak>
         <mass>510.522</mass>
         <intensity>8.207</intensity>
         <ion_current>11.418756</ion_current>
         <width>0.728</width>
         <signal_noise_ratio>0.79450756</signal_noise_ratio>
         <quality>-1</quality>
      </peak>
      <peak>
         <mass>511.76333</mass>
         <intensity>8.207</intensity>
         <ion_current>11.393455</ion_current>
         <width>0.273</width>
         <signal_noise_ratio>0.80649051</signal_noise_ratio>
         <quality>-1</quality>
      </peak>
      <peak>
         <mass>512.71646</mass>
         <intensity>12.31</intensity>
         <ion_current>13.728142</ion_current>
         <width>0.637</width>
         <signal_noise_ratio>1.2096866</signal_noise_ratio>
         <quality>1</quality>
      </peak>
      <peak>
         <mass>513.61222</mass>
         <intensity>20.517</intensity>
         <ion_current>25.555088</ion_current>
         <width>0.909</width>
         <signal_noise_ratio>2.0161771</signal_noise_ratio>
         <quality>1</quality>
      </peak>
      <peak>
         <mass>516.4438</mass>
         <intensity>16.414</intensity>
         <ion_current>22.752727</ion_current>
         <width>0.182</width>
         <signal_noise_ratio>1.5119856</signal_noise_ratio>
         <quality>-1</quality>
      </peak>
      <peak>
         <mass>517.50294</mass>
         <intensity>16.414</intensity>
         <ion_current>17.785744</ion_current>
         <width>1.091</width>
         <signal_noise_ratio>1.5119856</signal_noise_ratio>
         <quality>-1</quality>
      </peak>
      <peak>
         <mass>518.9805</mass>
         <intensity>16.414</intensity>
         <ion_current>25.12136</ion_current>
         <width>0.727</width>
         <signal_noise_ratio>1.5642572</signal_noise_ratio>
         <quality>1</quality>
      </peak>
      <peak>
         <mass>520.43367</mass>
         <intensity>8.207</intensity>
         <ion_current>12.56068</ion_current>
         <width>0.182</width>
         <signal_noise_ratio>0.78658025</signal_noise_ratio>
         <quality>-1</quality>
      </peak>
      <peak>
         <mass>520.737</mass>
         <intensity>8.207</intensity>
         <ion_current>11.418756</ion_current>
         <width>0.182</width>
         <signal_noise_ratio>0.78658025</signal_noise_ratio>
         <quality>-1</quality>
      </peak>
      <peak>
         <mass>522.29513</mass>
         <intensity>12.31</intensity>
         <ion_current>16.333268</ion_current>
         <width>1.001</width>
         <signal_noise_ratio>1.1798225</signal_noise_ratio>
         <quality>-1</quality>
      </peak>
      <peak>
         <mass>524.00273</mass>
         <intensity>16.414</intensity>
         <ion_current>22.837512</ion_current>
         <width>0.637</width>
         <signal_noise_ratio>1.6222335</signal_noise_ratio>
         <quality>1</quality>
      </peak>
      <peak>
         <mass>524.375</mass>
         <intensity>8.207</intensity>
         <ion_current>11.163098</ion_current>
         <width>0.182</width>
         <signal_noise_ratio>0.81111677</signal_noise_ratio>
         <quality>-1</quality>
      </peak>
      <peak>
         <mass>524.57975</mass>
         <intensity>12.31</intensity>
         <ion_current>17.127438</ion_current>
         <width>0.273</width>
         <signal_noise_ratio>1.2166257</signal_noise_ratio>
         <quality>-1</quality>
      </peak>
      <peak>
         <mass>525.375</mass>
         <intensity>16.414</intensity>
         <ion_current>23.094854</ion_current>
         <width>0.182</width>
         <signal_noise_ratio>1.8959341</signal_noise_ratio>
         <quality>-1</quality>
      </peak>
      <peak>
         <mass>527.909</mass>
         <intensity>12.31</intensity>
         <ion_current>16.915113</ion_current>
         <width>0.364</width>
         <signal_noise_ratio>1.4469836</signal_noise_ratio>
         <quality>-1</quality>
      </peak>
      <peak>
         <mass>528.558</mass>
         <intensity>8.207</intensity>
         <ion_current>12.914943</ion_current>
         <width>0.182</width>
         <signal_noise_ratio>0.96469493</signal_noise_ratio>
         <quality>-1</quality>
      </peak>
      <peak>
         <mass>529.80925</mass>
         <intensity>12.31</intensity>
         <ion_current>19.371627</ion_current>
         <width>0.182</width>
         <signal_noise_ratio>1.4500139</signal_noise_ratio>
         <quality>-1</quality>
      </peak>
      <peak>
         <mass>532.378</mass>
         <intensity>8.207</intensity>
         <ion_current>12.914943</ion_current>
         <width>0.182</width>
         <signal_noise_ratio>0.98043882</signal_noise_ratio>
         <quality>-1</quality>
      </peak>
      <peak>
         <mass>532.63583</mass>
         <intensity>12.31</intensity>
         <ion_current>17.610498</ion_current>
         <width>0.364</width>
         <signal_noise_ratio>1.4705985</signal_noise_ratio>
         <quality>1</quality>
      </peak>
      <peak>
         <mass>535.53167</mass>
         <intensity>8.207</intensity>
         <ion_current>11.740809</ion_current>
         <width>0.545</width>
         <signal_noise_ratio>0.9671178</signal_noise_ratio>
         <quality>-1</quality>
      </peak>
      <peak>
         <mass>536.09689</mass>
         <intensity>8.207</intensity>
         <ion_current>11.740809</ion_current>
         <width>0.546</width>
         <signal_noise_ratio>0.9671178</signal_noise_ratio>
         <quality>-1</quality>
      </peak>
      <peak>
         <mass>537.45546</mass>
         <intensity>16.414</intensity>
         <ion_current>24.640433</ion_current>
         <width>0.363</width>
         <signal_noise_ratio>1.9654583</signal_noise_ratio>
         <quality>1</quality>
      </peak>
      <peak>
         <mass>537.744</mass>
         <intensity>8.207</intensity>
         <ion_current>12.914943</ion_current>
         <width>0.182</width>
         <signal_noise_ratio>0.98272917</signal_noise_ratio>
         <quality>-1</quality>
      </peak>
      <peak>
         <mass>538.0898</mass>
         <intensity>16.414</intensity>
         <ion_current>23.481618</ion_current>
         <width>0.182</width>
         <signal_noise_ratio>1.9654583</signal_noise_ratio>
         <quality>-1</quality>
      </peak>
      <peak>
         <mass>539.2363</mass>
         <intensity>12.31</intensity>
         <ion_current>18.344825</ion_current>
         <width>0.545</width>
         <signal_noise_ratio>1.4936852</signal_noise_ratio>
         <quality>-1</quality>
      </peak>
      <peak>
         <mass>540.746</mass>
         <intensity>8.207</intensity>
         <ion_current>11.740809</ion_current>
         <width>0.182</width>
         <signal_noise_ratio>0.99583057</signal_noise_ratio>
         <quality>-1</quality>
      </peak>
      <peak>
         <mass>542.383</mass>
         <intensity>20.517</intensity>
         <ion_current>31.755575</ion_current>
         <width>0.637</width>
         <signal_noise_ratio>2.4227056</signal_noise_ratio>
         <quality>1</quality>
      </peak>
      <peak>
         <mass>544.111</mass>
         <intensity>12.31</intensity>
         <ion_current>17.610498</ion_current>
         <width>0.182</width>
         <signal_noise_ratio>1.4290735</signal_noise_ratio>
         <quality>-1</quality>
      </peak>
      <peak>
         <mass>544.27025</mass>
         <intensity>12.31</intensity>
         <ion_current>15.266423</ion_current>
         <width>0.182</width>
         <signal_noise_ratio>1.4290735</signal_noise_ratio>
         <quality>-1</quality>
      </peak>
      <peak>
         <mass>545.66838</mass>
         <intensity>12.31</intensity>
         <ion_current>19.371627</ion_current>
         <width>0.91</width>
         <signal_noise_ratio>1.1989577</signal_noise_ratio>
         <quality>-1</quality>
      </peak>
      <peak>
         <mass>546.1666</mass>
         <intensity>12.31</intensity>
         <ion_current>17.610498</ion_current>
         <width>0.182</width>
         <signal_noise_ratio>1.1989577</signal_noise_ratio>
         <quality>-1</quality>
      </peak>
      <peak>
         <mass>548.477</mass>
         <intensity>8.207</intensity>
         <ion_current>11.740809</ion_current>
         <width>0.182</width>
         <signal_noise_ratio>0.92218232</signal_noise_ratio>
         <quality>-1</quality>
      </peak>
      <peak>
         <mass>549.022</mass>
         <intensity>12.31</intensity>
         <ion_current>19.371627</ion_current>
         <width>0.182</width>
         <signal_noise_ratio>1.3871029</signal_noise_ratio>
         <quality>-1</quality>
      </peak>
      <peak>
         <mass>550.4412</mass>
         <intensity>12.3</intensity>
         <ion_current>19.355891</ion_current>
         <width>0.363</width>
         <signal_noise_ratio>1.2899727</signal_noise_ratio>
         <quality>-1</quality>
      </peak>
      <peak>
         <mass>552.673</mass>
         <intensity>16.404</intensity>
         <ion_current>23.467312</ion_current>
         <width>0.182</width>
         <signal_noise_ratio>1.7251951</signal_noise_ratio>
         <quality>-1</quality>
      </peak>
      <peak>
         <mass>553.26287</mass>
         <intensity>12.3</intensity>
         <ion_current>19.355891</ion_current>
         <width>0.455</width>
         <signal_noise_ratio>1.2935808</signal_noise_ratio>
         <quality>-1</quality>
      </peak>
      <peak>
         <mass>554.7975</mass>
         <intensity>8.197</intensity>
         <ion_current>11.726503</ion_current>
         <width>0.182</width>
         <signal_noise_ratio>0.86260776</signal_noise_ratio>
         <quality>-1</quality>
      </peak>
      <peak>
         <mass>556.59375</mass>
         <intensity>12.3</intensity>
         <ion_current>17.260324</ion_current>
         <width>0.455</width>
         <signal_noise_ratio>1.2960032</signal_noise_ratio>
         <quality>-1</quality>
      </peak>
      <peak>
         <mass>557.71975</mass>
         <intensity>16.404</intensity>
         <ion_current>21.792096</ion_current>
         <width>0.272</width>
         <signal_noise_ratio>1.7274648</signal_noise_ratio>
         <quality>1</quality>
      </peak>
      <peak>
         <mass>558.078</mass>
         <intensity>12.3</intensity>
         <ion_current>17.596192</ion_current>
         <width>0.273</width>
         <signal_noise_ratio>1.2952827</signal_noise_ratio>
         <quality>1</quality>
      </peak>
      <peak>
         <mass>559.573</mass>
         <intensity>8.197</intensity>
         <ion_current>12.899206</ion_current>
         <width>0.181</width>
         <signal_noise_ratio>0.86320589</signal_noise_ratio>
         <quality>-1</quality>
      </peak>
      <peak>
         <mass>561.21</mass>
         <intensity>16.404</intensity>
         <ion_current>23.467333</ion_current>
         <width>0.455</width>
         <signal_noise_ratio>1.7269679</signal_noise_ratio>
         <quality>-1</quality>
      </peak>
      <peak>
         <mass>562.2035</mass>
         <intensity>16.404</intensity>
         <ion_current>16.156135</ion_current>
         <width>0.728</width>
         <signal_noise_ratio>1.7269182</signal_noise_ratio>
         <quality>-1</quality>
      </peak>
      <peak>
         <mass>563.40536</mass>
         <intensity>12.3</intensity>
         <ion_current>19.355891</ion_current>
         <width>0.727</width>
         <signal_noise_ratio>1.2948355</signal_noise_ratio>
         <quality>-1</quality>
      </peak>
      <peak>
         <mass>565.69634</mass>
         <intensity>12.3</intensity>
         <ion_current>17.927255</ion_current>
         <width>0.91</width>
         <signal_noise_ratio>1.2970312</signal_noise_ratio>
         <quality>-1</quality>
      </peak>
      <peak>
         <mass>566.303</mass>
         <intensity>8.197</intensity>
         <ion_current>11.726503</ion_current>
         <width>0.182</width>
         <signal_noise_ratio>0.86437109</signal_noise_ratio>
         <quality>-1</quality>
      </peak>
      <peak>
         <mass>567.67307</mass>
         <intensity>12.3</intensity>
         <ion_current>19.355891</ion_current>
         <width>1.001</width>
         <signal_noise_ratio>1.3026962</signal_noise_ratio>
         <quality>-1</quality>
      </peak>
      <peak>
         <mass>568.27367</mass>
         <intensity>45.127</intensity>
         <ion_current>64.628667</ion_current>
         <width>0.273</width>
         <signal_noise_ratio>4.7908494</signal_noise_ratio>
         <quality>1</quality>
      </peak>
      <peak>
         <mass>569.22311</mass>
         <intensity>36.921</intensity>
         <ion_current>31.762222</ion_current>
         <width>0.455</width>
         <signal_noise_ratio>3.9281267</signal_noise_ratio>
         <quality>1</quality>
      </peak>
      <peak>
         <mass>569.50875</mass>
         <intensity>12.3</intensity>
         <ion_current>17.596192</ion_current>
         <width>0.273</width>
         <signal_noise_ratio>1.3086308</signal_noise_ratio>
         <quality>-1</quality>
      </peak>
      <peak>
         <mass>571.28894</mass>
         <intensity>28.714</intensity>
         <ion_current>37.65158</ion_current>
         <width>0.364</width>
         <signal_noise_ratio>3.0678824</signal_noise_ratio>
         <quality>-1</quality>
      </peak>
      <peak>
         <mass>572.28</mass>
         <intensity>45.127</intensity>
         <ion_current>56.926614</ion_current>
         <width>0.273</width>
         <signal_noise_ratio>4.8309965</signal_noise_ratio>
         <quality>1</quality>
      </peak>
      <peak>
         <mass>574.70033</mass>
         <intensity>16.404</intensity>
         <ion_current>23.467312</ion_current>
         <width>0.273</width>
         <signal_noise_ratio>1.7633953</signal_noise_ratio>
         <quality>-1</quality>
      </peak>
      <peak>
         <mass>576.01225</mass>
         <intensity>12.3</intensity>
         <ion_current>18.095635</ion_current>
         <width>0.182</width>
         <signal_noise_ratio>1.3247396</signal_noise_ratio>
         <quality>-1</quality>
      </peak>
      <peak>
         <mass>576.788</mass>
         <intensity>12.3</intensity>
         <ion_current>18.095635</ion_current>
         <width>0.455</width>
         <signal_noise_ratio>1.3247396</signal_noise_ratio>
         <quality>-1</quality>
      </peak>
      <peak>
         <mass>577.33833</mass>
         <intensity>8.197</intensity>
         <ion_current>12.059343</ion_current>
         <width>0.273</width>
         <signal_noise_ratio>0.88305835</signal_noise_ratio>
         <quality>-1</quality>
      </peak>
      <peak>
         <mass>579.127</mass>
         <intensity>8.197</intensity>
         <ion_current>11.6048</ion_current>
         <width>0.182</width>
         <signal_noise_ratio>0.88346301</signal_noise_ratio>
         <quality>-1</quality>
      </peak>
      <peak>
         <mass>580.15594</mass>
         <intensity>16.404</intensity>
         <ion_current>24.20611</ion_current>
         <width>1.182</width>
         <signal_noise_ratio>1.7681281</signal_noise_ratio>
         <quality>-1</quality>
      </peak>
      <peak>
         <mass>581.51222</mass>
         <intensity>20.507</intensity>
         <ion_current>32.482151</ion_current>
         <width>0.272</width>
         <signal_noise_ratio>2.2101709</signal_noise_ratio>
         <quality>-1</quality>
      </peak>
      <peak>
         <mass>583.68823</mass>
         <intensity>12.3</intensity>
         <ion_current>17.331337</ion_current>
         <width>0.727</width>
         <signal_noise_ratio>1.3252554</signal_noise_ratio>
         <quality>-1</quality>
      </peak>
      <peak>
         <mass>584.10625</mass>
         <intensity>12.3</intensity>
         <ion_current>18.041011</ion_current>
         <width>0.182</width>
         <signal_noise_ratio>1.32663</signal_noise_ratio>
         <quality>-1</quality>
      </peak>
      <peak>
         <mass>585.3597</mass>
         <intensity>12.3</intensity>
         <ion_current>18.095635</ion_current>
         <width>0.818</width>
         <signal_noise_ratio>1.3267184</signal_noise_ratio>
         <quality>-1</quality>
      </peak>
      <peak>
         <mass>586.06175</mass>
         <intensity>12.3</intensity>
         <ion_current>18.095635</ion_current>
         <width>0.273</width>
         <signal_noise_ratio>1.3267737</signal_noise_ratio>
         <quality>-1</quality>
      </peak>
      <peak>
         <mass>586.81526</mass>
         <intensity>12.3</intensity>
         <ion_current>18.095635</ion_current>
         <width>1</width>
         <signal_noise_ratio>1.3267737</signal_noise_ratio>
         <quality>-1</quality>
      </peak>
      <peak>
         <mass>588.313</mass>
         <intensity>53.334</intensity>
         <ion_current>78.214767</ion_current>
         <width>0.182</width>
         <signal_noise_ratio>5.7511242</signal_noise_ratio>
         <quality>-1</quality>
      </peak>
      <peak>
         <mass>588.768</mass>
         <intensity>12.3</intensity>
         <ion_current>18.095635</ion_current>
         <width>0.182</width>
         <signal_noise_ratio>1.3258011</signal_noise_ratio>
         <quality>-1</quality>
      </peak>
      <peak>
         <mass>589.32311</mass>
         <intensity>32.817</intensity>
         <ion_current>23.76305</ion_current>
         <width>0.273</width>
         <signal_noise_ratio>3.5373021</signal_noise_ratio>
         <quality>-1</quality>
      </peak>
      <peak>
         <mass>591.70834</mass>
         <intensity>12.3</intensity>
         <ion_current>18.095635</ion_current>
         <width>0.364</width>
         <signal_noise_ratio>1.324549</signal_noise_ratio>
         <quality>-1</quality>
      </peak>
      <peak>
         <mass>592.224</mass>
         <intensity>16.404</intensity>
         <ion_current>26.546852</ion_current>
         <width>0.182</width>
         <signal_noise_ratio>1.7660287</signal_noise_ratio>
         <quality>-1</quality>
      </peak>
      <peak>
         <mass>592.951</mass>
         <intensity>8.197</intensity>
         <ion_current>12.059343</ion_current>
         <width>0.182</width>
         <signal_noise_ratio>0.88328137</signal_noise_ratio>
         <quality>-1</quality>
      </peak>
      <peak>
         <mass>594.17925</mass>
         <intensity>12.3</intensity>
         <ion_current>19.616413</ion_current>
         <width>0.909</width>
         <signal_noise_ratio>1.3267578</signal_noise_ratio>
         <quality>-1</quality>
      </peak>
      <peak>
         <mass>594.679</mass>
         <intensity>8.197</intensity>
         <ion_current>12.059343</ion_current>
         <width>0.182</width>
         <signal_noise_ratio>0.88418163</signal_noise_ratio>
         <quality>-1</quality>
      </peak>
      <peak>
         <mass>596.87717</mass>
         <intensity>12.3</intensity>
         <ion_current>19.898257</ion_current>
         <width>0.182</width>
         <signal_noise_ratio>1.3337325</signal_noise_ratio>
         <quality>-1</quality>
      </peak>
      <peak>
         <mass>597.35009</mass>
         <intensity>20.507</intensity>
         <ion_current>33.186802</ion_current>
         <width>0.455</width>
         <signal_noise_ratio>2.2236465</signal_noise_ratio>
         <quality>1</quality>
      </peak>
      <peak>
         <mass>598.72</mass>
         <intensity>12.3</intensity>
         <ion_current>19.905284</ion_current>
         <width>0.455</width>
         <signal_noise_ratio>1.3354587</signal_noise_ratio>
         <quality>1</quality>
      </peak>
      <peak>
         <mass>600.136</mass>
         <intensity>8.197</intensity>
         <ion_current>12.059343</ion_current>
         <width>0.182</width>
         <signal_noise_ratio>0.89228701</signal_noise_ratio>
         <quality>-1</quality>
      </peak>
      <peak>
         <mass>600.892</mass>
         <intensity>12.3</intensity>
         <ion_current>16.392893</ion_current>
         <width>1.001</width>
         <signal_noise_ratio>1.3389204</signal_noise_ratio>
         <quality>-1</quality>
      </peak>
      <peak>
         <mass>601.69817</mass>
         <intensity>12.3</intensity>
         <ion_current>12.125861</ion_current>
         <width>0.182</width>
         <signal_noise_ratio>1.3422316</signal_noise_ratio>
         <quality>-1</quality>
      </peak>
      <peak>
         <mass>602.33417</mass>
         <intensity>12.3</intensity>
         <ion_current>18.098114</ion_current>
         <width>0.182</width>
         <signal_noise_ratio>1.3422316</signal_noise_ratio>
         <quality>-1</quality>
      </peak>
      <peak>
         <mass>602.709</mass>
         <intensity>12.3</intensity>
         <ion_current>14.575247</ion_current>
         <width>0.455</width>
         <signal_noise_ratio>1.3439523</signal_noise_ratio>
         <quality>-1</quality>
      </peak>
      <peak>
         <mass>603.271</mass>
         <intensity>24.61</intensity>
         <ion_current>30.141397</ion_current>
         <width>0.364</width>
         <signal_noise_ratio>2.6889973</signal_noise_ratio>
         <quality>-1</quality>
      </peak>
      <peak>
         <mass>605.2755</mass>
         <intensity>16.404</intensity>
         <ion_current>22.72158</ion_current>
         <width>0.545</width>
         <signal_noise_ratio>1.7920973</signal_noise_ratio>
         <quality>-1</quality>
      </peak>
      <peak>
         <mass>605.88117</mass>
         <intensity>12.3</intensity>
         <ion_current>19.898263</ion_current>
         <width>0.364</width>
         <signal_noise_ratio>1.3437452</signal_noise_ratio>
         <quality>-1</quality>
      </peak>
      <peak>
         <mass>607.67363</mass>
         <intensity>12.3</intensity>
         <ion_current>16.426834</ion_current>
         <width>0.546</width>
         <signal_noise_ratio>1.3438237</signal_noise_ratio>
         <quality>-1</quality>
      </peak>
      <peak>
         <mass>608.34475</mass>
         <intensity>20.507</intensity>
         <ion_current>30.67897</ion_current>
         <width>0.455</width>
         <signal_noise_ratio>2.2406708</signal_noise_ratio>
         <quality>1</quality>
      </peak>
      <peak>
         <mass>610.36693</mass>
         <intensity>45.127</intensity>
         <ion_current>64.969795</ion_current>
         <width>0.637</width>
         <signal_noise_ratio>4.9340928</signal_noise_ratio>
         <quality>-1</quality>
      </peak>
      <peak>
         <mass>610.89933</mass>
         <intensity>8.197</intensity>
         <ion_current>12.059343</ion_current>
         <width>0.272</width>
         <signal_noise_ratio>0.89624302</signal_noise_ratio>
         <quality>-1</quality>
      </peak>
      <peak>
         <mass>611.6415</mass>
         <intensity>12.3</intensity>
         <ion_current>19.898257</ion_current>
         <width>0.546</width>
         <signal_noise_ratio>1.3448565</signal_noise_ratio>
         <quality>-1</quality>
      </peak>
      <peak>
         <mass>614.182</mass>
         <intensity>28.714</intensity>
         <ion_current>42.193727</ion_current>
         <width>0.91</width>
         <signal_noise_ratio>3.1429055</signal_noise_ratio>
         <quality>1</quality>
      </peak>
      <peak>
         <mass>615.31286</mass>
         <intensity>20.507</intensity>
         <ion_current>15.445692</ion_current>
         <width>0.546</width>
         <signal_noise_ratio>2.2450679</signal_noise_ratio>
         <quality>1</quality>
      </peak>
      <peak>
         <mass>615.98475</mass>
         <intensity>12.3</intensity>
         <ion_current>18.095635</ion_current>
         <width>0.273</width>
         <signal_noise_ratio>1.3465809</signal_noise_ratio>
         <quality>-1</quality>
      </peak>
      <peak>
         <mass>616.3865</mass>
         <intensity>16.404</intensity>
         <ion_current>19.497337</ion_current>
         <width>0.545</width>
         <signal_noise_ratio>1.7958791</signal_noise_ratio>
         <quality>-1</quality>
      </peak>
      <peak>
         <mass>619.509</mass>
         <intensity>8.197</intensity>
         <ion_current>12.059343</ion_current>
         <width>0.182</width>
         <signal_noise_ratio>0.89805366</signal_noise_ratio>
         <quality>-1</quality>
      </peak>
      <peak>
         <mass>619.782</mass>
         <intensity>8.197</intensity>
         <ion_current>13.265335</ion_current>
         <width>0.273</width>
         <signal_noise_ratio>0.89682711</signal_noise_ratio>
         <quality>-1</quality>
      </peak>
      <peak>
         <mass>621.679</mass>
         <intensity>12.3</intensity>
         <ion_current>16.983142</ion_current>
         <width>0.364</width>
         <signal_noise_ratio>1.3420864</signal_noise_ratio>
         <quality>-1</quality>
      </peak>
      <peak>
         <mass>622.51</mass>
         <intensity>16.404</intensity>
         <ion_current>18.226276</ion_current>
         <width>0.182</width>
         <signal_noise_ratio>1.789885</signal_noise_ratio>
         <quality>-1</quality>
      </peak>
      <peak>
         <mass>622.99533</mass>
         <intensity>8.197</intensity>
         <ion_current>12.059343</ion_current>
         <width>0.182</width>
         <signal_noise_ratio>0.89317837</signal_noise_ratio>
         <quality>-1</quality>
      </peak>
      <peak>
         <mass>624.38587</mass>
         <intensity>12.3</intensity>
         <ion_current>19.905284</ion_current>
         <width>0.546</width>
         <signal_noise_ratio>1.3384249</signal_noise_ratio>
         <quality>-1</quality>
      </peak>
      <peak>
         <mass>626.75467</mass>
         <intensity>8.197</intensity>
         <ion_current>12.431073</ion_current>
         <width>0.182</width>
         <signal_noise_ratio>0.8888589</signal_noise_ratio>
         <quality>-1</quality>
      </peak>
      <peak>
         <mass>628.15997</mass>
         <intensity>45.127</intensity>
         <ion_current>68.445474</ion_current>
         <width>0.909</width>
         <signal_noise_ratio>4.8881219</signal_noise_ratio>
         <quality>-1</quality>
      </peak>
      <peak>
         <mass>628.8315</mass>
         <intensity>12.3</intensity>
         <ion_current>20.518871</ion_current>
         <width>0.637</width>
         <signal_noise_ratio>1.3310283</signal_noise_ratio>
         <quality>-1</quality>
      </peak>
      <peak>
         <mass>629.3047</mass>
         <intensity>28.714</intensity>
         <ion_current>18.327253</ion_current>
         <width>0.272</width>
         <signal_noise_ratio>3.1072478</signal_noise_ratio>
         <quality>1</quality>
      </peak>
      <peak>
         <mass>630.25111</mass>
         <intensity>24.61</intensity>
         <ion_current>25.530951</ion_current>
         <width>0.182</width>
         <signal_noise_ratio>2.6605178</signal_noise_ratio>
         <quality>-1</quality>
      </peak>
      <peak>
         <mass>634.54633</mass>
         <intensity>8.197</intensity>
         <ion_current>13.674243</ion_current>
         <width>0.273</width>
         <signal_noise_ratio>0.88379222</signal_noise_ratio>
         <quality>-1</quality>
      </peak>
      <peak>
         <mass>634.834</mass>
         <intensity>8.197</intensity>
         <ion_current>12.431073</ion_current>
         <width>0.272</width>
         <signal_noise_ratio>0.88379222</signal_noise_ratio>
         <quality>-1</quality>
      </peak>
      <peak>
         <mass>635.334</mass>
         <intensity>12.3</intensity>
         <ion_current>18.640634</ion_current>
         <width>0.182</width>
         <signal_noise_ratio>1.324112</signal_noise_ratio>
         <quality>-1</quality>
      </peak>
      <peak>
         <mass>637.244</mass>
         <intensity>16.404</intensity>
         <ion_current>24.722131</ion_current>
         <width>0.546</width>
         <signal_noise_ratio>1.7658078</signal_noise_ratio>
         <quality>-1</quality>
      </peak>
      <peak>
         <mass>637.881</mass>
         <intensity>8.197</intensity>
         <ion_current>12.431073</ion_current>
         <width>0.182</width>
         <signal_noise_ratio>0.88236567</signal_noise_ratio>
         <quality>-1</quality>
      </peak>
      <peak>
         <mass>638.39288</mass>
         <intensity>16.404</intensity>
         <ion_current>17.256423</ion_current>
         <width>0.273</width>
         <signal_noise_ratio>1.767098</signal_noise_ratio>
         <quality>1</quality>
      </peak>
      <peak>
         <mass>639.85925</mass>
         <intensity>12.3</intensity>
         <ion_current>16.686623</ion_current>
         <width>0.182</width>
         <signal_noise_ratio>1.3320293</signal_noise_ratio>
         <quality>-1</quality>
      </peak>
      <peak>
         <mass>640.57867</mass>
         <intensity>8.197</intensity>
         <ion_current>12.431073</ion_current>
         <width>0.182</width>
         <signal_noise_ratio>0.89138692</signal_noise_ratio>
         <quality>-1</quality>
      </peak>
      <peak>
         <mass>641.155</mass>
         <intensity>8.197</intensity>
         <ion_current>12.431073</ion_current>
         <width>0.273</width>
         <signal_noise_ratio>0.89138692</signal_noise_ratio>
         <quality>-1</quality>
      </peak>
      <peak>
         <mass>641.85267</mass>
         <intensity>8.197</intensity>
         <ion_current>12.431073</ion_current>
         <width>0.182</width>
         <signal_noise_ratio>0.89511003</signal_noise_ratio>
         <quality>-1</quality>
      </peak>
      <peak>
         <mass>643.13</mass>
         <intensity>16.404</intensity>
         <ion_current>25.95695</ion_current>
         <width>0.364</width>
         <signal_noise_ratio>1.7984989</signal_noise_ratio>
         <quality>-1</quality>
      </peak>
      <peak>
         <mass>644.66891</mass>
         <intensity>24.61</intensity>
         <ion_current>38.942889</ion_current>
         <width>0.273</width>
         <signal_noise_ratio>2.7206136</signal_noise_ratio>
         <quality>1</quality>
      </peak>
      <peak>
         <mass>645.199</mass>
         <intensity>32.817</intensity>
         <ion_current>47.438003</ion_current>
         <width>0.364</width>
         <signal_noise_ratio>3.6278901</signal_noise_ratio>
         <quality>-1</quality>
      </peak>
      <peak>
         <mass>646.58925</mass>
         <intensity>12.3</intensity>
         <ion_current>20.464534</ion_current>
         <width>0.182</width>
         <signal_noise_ratio>1.370038</signal_noise_ratio>
         <quality>-1</quality>
      </peak>
      <peak>
         <mass>647.08975</mass>
         <intensity>12.3</intensity>
         <ion_current>19.146328</ion_current>
         <width>0.273</width>
         <signal_noise_ratio>1.370038</signal_noise_ratio>
         <quality>-1</quality>
      </peak>
      <peak>
         <mass>648.94667</mass>
         <intensity>12.3</intensity>
         <ion_current>16.754972</ion_current>
         <width>0.273</width>
         <signal_noise_ratio>1.3791914</signal_noise_ratio>
         <quality>-1</quality>
      </peak>
      <peak>
         <mass>650.13308</mass>
         <intensity>12.3</intensity>
         <ion_current>20.179065</ion_current>
         <width>1</width>
         <signal_noise_ratio>1.3791914</signal_noise_ratio>
         <quality>-1</quality>
      </peak>
      <peak>
         <mass>652.251</mass>
         <intensity>8.197</intensity>
         <ion_current>13.674243</ion_current>
         <width>0.182</width>
         <signal_noise_ratio>0.91912454</signal_noise_ratio>
         <quality>-1</quality>
      </peak>
      <peak>
         <mass>652.62638</mass>
         <intensity>8.197</intensity>
         <ion_current>12.431073</ion_current>
         <width>0.546</width>
         <signal_noise_ratio>0.91912454</signal_noise_ratio>
         <quality>1</quality>
      </peak>
      <peak>
         <mass>654.798</mass>
         <intensity>12.31</intensity>
         <ion_current>20.535553</ion_current>
         <width>0.545</width>
         <signal_noise_ratio>1.3425516</signal_noise_ratio>
         <quality>-1</quality>
      </peak>
      <peak>
         <mass>655.28233</mass>
         <intensity>8.207</intensity>
         <ion_current>13.690925</ion_current>
         <width>0.273</width>
         <signal_noise_ratio>0.89507077</signal_noise_ratio>
         <quality>-1</quality>
      </peak>
      <peak>
         <mass>656.9195</mass>
         <intensity>12.31</intensity>
         <ion_current>16.763549</ion_current>
         <width>0.272</width>
         <signal_noise_ratio>1.3710833</signal_noise_ratio>
         <quality>1</quality>
      </peak>
      <peak>
         <mass>657.6079</mass>
         <intensity>12.31</intensity>
         <ion_current>20.535553</ion_current>
         <width>0.728</width>
         <signal_noise_ratio>1.3710833</signal_noise_ratio>
         <quality>-1</quality>
      </peak>
      <peak>
         <mass>658.981</mass>
         <intensity>8.207</intensity>
         <ion_current>12.446238</ion_current>
         <width>0.182</width>
         <signal_noise_ratio>0.92960835</signal_noise_ratio>
         <quality>-1</quality>
      </peak>
      <peak>
         <mass>659.47012</mass>
         <intensity>12.31</intensity>
         <ion_current>18.548038</ion_current>
         <width>0.546</width>
         <signal_noise_ratio>1.3943559</signal_noise_ratio>
         <quality>-1</quality>
      </peak>
      <peak>
         <mass>660.216</mass>
         <intensity>16.414</intensity>
         <ion_current>24.892476</ion_current>
         <width>0.273</width>
         <signal_noise_ratio>1.8592167</signal_noise_ratio>
         <quality>1</quality>
      </peak>
      <peak>
         <mass>660.9456</mass>
         <intensity>12.31</intensity>
         <ion_current>20.392653</ion_current>
         <width>0.273</width>
         <signal_noise_ratio>1.3943559</signal_noise_ratio>
         <quality>1</quality>
      </peak>
      <peak>
         <mass>661.437</mass>
         <intensity>12.31</intensity>
         <ion_current>20.535553</ion_current>
         <width>0.182</width>
         <signal_noise_ratio>1.3943559</signal_noise_ratio>
         <quality>-1</quality>
      </peak>
      <peak>
         <mass>662.801</mass>
         <intensity>8.207</intensity>
         <ion_current>12.446238</ion_current>
         <width>0.182</width>
         <signal_noise_ratio>0.92960835</signal_noise_ratio>
         <quality>-1</quality>
      </peak>
      <peak>
         <mass>663.074</mass>
         <intensity>12.31</intensity>
         <ion_current>18.728208</ion_current>
         <width>0.182</width>
         <signal_noise_ratio>1.3943559</signal_noise_ratio>
         <quality>-1</quality>
      </peak>
      <peak>
         <mass>664.46833</mass>
         <intensity>8.207</intensity>
         <ion_current>13.690925</ion_current>
         <width>0.273</width>
         <signal_noise_ratio>0.92960835</signal_noise_ratio>
         <quality>-1</quality>
      </peak>
      <peak>
         <mass>665.075</mass>
         <intensity>12.31</intensity>
         <ion_current>16.460365</ion_current>
         <width>0.637</width>
         <signal_noise_ratio>1.3943559</signal_noise_ratio>
         <quality>-1</quality>
      </peak>
      <peak>
         <mass>665.712</mass>
         <intensity>12.31</intensity>
         <ion_current>20.482795</ion_current>
         <width>0.182</width>
         <signal_noise_ratio>1.3943559</signal_noise_ratio>
         <quality>-1</quality>
      </peak>
      <peak>
         <mass>666.13589</mass>
         <intensity>12.31</intensity>
         <ion_current>15.303502</ion_current>
         <width>0.545</width>
         <signal_noise_ratio>1.3943559</signal_noise_ratio>
         <quality>-1</quality>
      </peak>
      <peak>
         <mass>668.75547</mass>
         <intensity>24.62</intensity>
         <ion_current>36.775438</ion_current>
         <width>0.728</width>
         <signal_noise_ratio>2.7887118</signal_noise_ratio>
         <quality>-1</quality>
      </peak>
      <peak>
         <mass>670.10733</mass>
         <intensity>8.207</intensity>
         <ion_current>12.446238</ion_current>
         <width>0.273</width>
         <signal_noise_ratio>0.92960835</signal_noise_ratio>
         <quality>-1</quality>
      </peak>
      <peak>
         <mass>670.73219</mass>
         <intensity>8.207</intensity>
         <ion_current>12.720463</ion_current>
         <width>0.455</width>
         <signal_noise_ratio>0.92960835</signal_noise_ratio>
         <quality>-1</quality>
      </peak>
      <peak>
         <mass>671.351</mass>
         <intensity>12.31</intensity>
         <ion_current>20.535553</ion_current>
         <width>0.364</width>
         <signal_noise_ratio>1.3943559</signal_noise_ratio>
         <quality>-1</quality>
      </peak>
      <peak>
         <mass>673.6425</mass>
         <intensity>12.31</intensity>
         <ion_current>18.464278</ion_current>
         <width>0.636</width>
         <signal_noise_ratio>1.3943559</signal_noise_ratio>
         <quality>1</quality>
      </peak>
      <peak>
         <mass>674.807</mass>
         <intensity>12.31</intensity>
         <ion_current>18.668599</ion_current>
         <width>0.182</width>
         <signal_noise_ratio>1.3943559</signal_noise_ratio>
         <quality>-1</quality>
      </peak>
      <peak>
         <mass>676.40066</mass>
         <intensity>12.31</intensity>
         <ion_current>21.074535</ion_current>
         <width>1.183</width>
         <signal_noise_ratio>1.3943559</signal_noise_ratio>
         <quality>-1</quality>
      </peak>
      <peak>
         <mass>677.86867</mass>
         <intensity>8.207</intensity>
         <ion_current>12.772902</ion_current>
         <width>0.182</width>
         <signal_noise_ratio>0.92960835</signal_noise_ratio>
         <quality>-1</quality>
      </peak>
      <peak>
         <mass>679.3176</mass>
         <intensity>16.414</intensity>
         <ion_current>28.100522</ion_current>
         <width>0.637</width>
         <signal_noise_ratio>1.8592167</signal_noise_ratio>
         <quality>-1</quality>
      </peak>
      <peak>
         <mass>681.27614</mass>
         <intensity>24.62</intensity>
         <ion_current>35.385707</ion_current>
         <width>0.455</width>
         <signal_noise_ratio>2.7887118</signal_noise_ratio>
         <quality>1</quality>
      </peak>
      <peak>
         <mass>681.901</mass>
         <intensity>12.31</intensity>
         <ion_current>19.158576</ion_current>
         <width>0.182</width>
         <signal_noise_ratio>1.3943559</signal_noise_ratio>
         <quality>-1</quality>
      </peak>
      <peak>
         <mass>682.42541</mass>
         <intensity>32.827</intensity>
         <ion_current>56.199331</ion_current>
         <width>0.636</width>
         <signal_noise_ratio>3.7183201</signal_noise_ratio>
         <quality>-1</quality>
      </peak>
      <peak>
         <mass>683.7928</mass>
         <intensity>8.207</intensity>
         <ion_current>12.772902</ion_current>
         <width>0.364</width>
         <signal_noise_ratio>0.92960835</signal_noise_ratio>
         <quality>-1</quality>
      </peak>
      <peak>
         <mass>684.35189</mass>
         <intensity>61.551</intensity>
         <ion_current>86.858983</ion_current>
         <width>0.181</width>
         <signal_noise_ratio>6.9718927</signal_noise_ratio>
         <quality>-1</quality>
      </peak>
      <peak>
         <mass>685.994</mass>
         <intensity>8.207</intensity>
         <ion_current>14.050261</ion_current>
         <width>0.182</width>
         <signal_noise_ratio>0.92960835</signal_noise_ratio>
         <quality>-1</quality>
      </peak>
      <peak>
         <mass>687.97225</mass>
         <intensity>12.31</intensity>
         <ion_current>19.158576</ion_current>
         <width>0.181</width>
         <signal_noise_ratio>1.3943559</signal_noise_ratio>
         <quality>-1</quality>
      </peak>
      <peak>
         <mass>689.07462</mass>
         <intensity>16.414</intensity>
         <ion_current>28.100522</ion_current>
         <width>0.364</width>
         <signal_noise_ratio>1.8592167</signal_noise_ratio>
         <quality>-1</quality>
      </peak>
      <peak>
         <mass>689.801</mass>
         <intensity>12.31</intensity>
         <ion_current>19.158576</ion_current>
         <width>0.363</width>
         <signal_noise_ratio>1.3943559</signal_noise_ratio>
         <quality>-1</quality>
      </peak>
      <peak>
         <mass>691.1962</mass>
         <intensity>12.31</intensity>
         <ion_current>18.234391</ion_current>
         <width>0.819</width>
         <signal_noise_ratio>1.3943559</signal_noise_ratio>
         <quality>-1</quality>
      </peak>
      <peak>
         <mass>692.51167</mass>
         <intensity>8.207</intensity>
         <ion_current>14.050261</ion_current>
         <width>0.182</width>
         <signal_noise_ratio>0.92960835</signal_noise_ratio>
         <quality>-1</quality>
      </peak>
      <peak>
         <mass>694.46337</mass>
         <intensity>12.31</intensity>
         <ion_current>17.692853</ion_current>
         <width>0.364</width>
         <signal_noise_ratio>1.3943559</signal_noise_ratio>
         <quality>-1</quality>
      </peak>
      <peak>
         <mass>694.70225</mass>
         <intensity>12.31</intensity>
         <ion_current>19.158576</ion_current>
         <width>0.182</width>
         <signal_noise_ratio>1.3943559</signal_noise_ratio>
         <quality>-1</quality>
      </peak>
      <peak>
         <mass>696.20844</mass>
         <intensity>12.31</intensity>
         <ion_current>19.158576</ion_current>
         <width>1.183</width>
         <signal_noise_ratio>1.3943559</signal_noise_ratio>
         <quality>-1</quality>
      </peak>
      <peak>
         <mass>696.96</mass>
         <intensity>12.31</intensity>
         <ion_current>19.158576</ion_current>
         <width>0.273</width>
         <signal_noise_ratio>1.3943559</signal_noise_ratio>
         <quality>1</quality>
      </peak>
      <peak>
         <mass>698.48076</mass>
         <intensity>24.62</intensity>
         <ion_current>38.317207</ion_current>
         <width>0.819</width>
         <signal_noise_ratio>2.7887118</signal_noise_ratio>
         <quality>1</quality>
      </peak>
      <peak>
         <mass>699.38575</mass>
         <intensity>28.724</intensity>
         <ion_current>29.755453</ion_current>
         <width>0.455</width>
         <signal_noise_ratio>3.2535726</signal_noise_ratio>
         <quality>-1</quality>
      </peak>
   </peak_list>
</pepex3>
