# Supplementary material for: NITPICK: peak identification for mass spectrometry data
Source: BMC Bioinformatics. 2008 Aug 28;9:355. doi: 10.1186/1471-2105-9-355 (PMC2655099; doi:10.1186/1471-2105-9-355)
Supplement: Additional file 4 — A zip-folder containing all pepex results on the simulated data. [file 1471-2105-9-355-S4.zip › pepex_simulation_results/thresh05/SNR5/preSNR5_39_pepex.xml]

<?xml version="1.0" encoding="iso-8859-1"?>
<pepex3>
   <version>3.0.0</version>
   <registered_to>Unregistered</registered_to>
   <parameters>
      <parameter_file>pepex_input.xml</parameter_file>
      <input_data_file>spectrum.data</input_data_file>
      <output_data_file>pepex_output.xml</output_data_file>
      <noise_model>mean_value</noise_model>
      <signal_noise_ratio>.5</signal_noise_ratio>
      <tuning_power>2</tuning_power>
      <tuning>2</tuning>
      <small_omega>1.0</small_omega>
      <big_omega>20</big_omega>
      <peak_finding_model>pepex3</peak_finding_model>
      <supporting_slopes>2</supporting_slopes>
      <peak_fitting_model>centroid</peak_fitting_model>
      <clustering_model>simple</clustering_model>
      <min_cluster_distance>0.8</min_cluster_distance>
      <max_cluster_distance>1.2</max_cluster_distance>
      <no_single_above_mass>1500.0</no_single_above_mass>
      <deisotoping_model>quadratic</deisotoping_model>
      <isotope_distrib_file>/usr/local/piums/kd_0_to_10</isotope_distrib_file>
      <overflow>30000</overflow>
   </parameters>
   <pepex3_status>
      <status>ok</status>
      <message></message>
      <supporting_slopes>2</supporting_slopes>
      <minimum_mass>500</minimum_mass>
      <maximum_mass>700</maximum_mass>
      <small_omega>1</small_omega>
      <big_omega>20</big_omega>
      <peak_masses_with_hydrogen>true</peak_masses_with_hydrogen>
      <date_created>22:00:07, 26 Jul, 2007</date_created>
   </pepex3_status>
   <peak_list>
      <peak>
         <mass>500.30334</mass>
         <intensity>8.591</intensity>
         <ion_current>11.840607</ion_current>
         <width>0.273</width>
         <signal_noise_ratio>7.7219347e+162</signal_noise_ratio>
         <quality>-1</quality>
      </peak>
      <peak>
         <mass>501.21</mass>
         <intensity>12.887</intensity>
         <ion_current>16.4289</ion_current>
         <width>0.727</width>
         <signal_noise_ratio>1.3823082</signal_noise_ratio>
         <quality>-1</quality>
      </peak>
      <peak>
         <mass>503.86901</mass>
         <intensity>12.887</intensity>
         <ion_current>19.723344</ion_current>
         <width>1.001</width>
         <signal_noise_ratio>1.33994</signal_noise_ratio>
         <quality>-1</quality>
      </peak>
      <peak>
         <mass>504.66075</mass>
         <intensity>12.887</intensity>
         <ion_current>19.723344</ion_current>
         <width>0.272</width>
         <signal_noise_ratio>1.33994</signal_noise_ratio>
         <quality>-1</quality>
      </peak>
      <peak>
         <mass>506.2</mass>
         <intensity>17.182</intensity>
         <ion_current>25.157343</ion_current>
         <width>0.636</width>
         <signal_noise_ratio>1.7474355</signal_noise_ratio>
         <quality>-1</quality>
      </peak>
      <peak>
         <mass>508.19153</mass>
         <intensity>21.478</intensity>
         <ion_current>31.39591</ion_current>
         <width>1.091</width>
         <signal_noise_ratio>2.0953927</signal_noise_ratio>
         <quality>-1</quality>
      </peak>
      <peak>
         <mass>509.732</mass>
         <intensity>8.591</intensity>
         <ion_current>11.953032</ion_current>
         <width>0.273</width>
         <signal_noise_ratio>0.81912257</signal_noise_ratio>
         <quality>-1</quality>
      </peak>
      <peak>
         <mass>511.16817</mass>
         <intensity>68.729</intensity>
         <ion_current>97.653358</ion_current>
         <width>1.001</width>
         <signal_noise_ratio>6.5530759</signal_noise_ratio>
         <quality>1</quality>
      </peak>
      <peak>
         <mass>513.58234</mass>
         <intensity>8.591</intensity>
         <ion_current>11.953032</ion_current>
         <width>0.273</width>
         <signal_noise_ratio>0.83813757</signal_noise_ratio>
         <quality>-1</quality>
      </peak>
      <peak>
         <mass>514.8068</mass>
         <intensity>17.182</intensity>
         <ion_current>25.169047</ion_current>
         <width>0.182</width>
         <signal_noise_ratio>1.667924</signal_noise_ratio>
         <quality>-1</quality>
      </peak>
      <peak>
         <mass>516.31034</mass>
         <intensity>8.591</intensity>
         <ion_current>13.148386</ion_current>
         <width>0.273</width>
         <signal_noise_ratio>0.833962</signal_noise_ratio>
         <quality>-1</quality>
      </peak>
      <peak>
         <mass>516.7714</mass>
         <intensity>12.887</intensity>
         <ion_current>19.723344</ion_current>
         <width>0.273</width>
         <signal_noise_ratio>1.2509915</signal_noise_ratio>
         <quality>-1</quality>
      </peak>
      <peak>
         <mass>517.982</mass>
         <intensity>12.887</intensity>
         <ion_current>19.723344</ion_current>
         <width>0.455</width>
         <signal_noise_ratio>1.2566264</signal_noise_ratio>
         <quality>-1</quality>
      </peak>
      <peak>
         <mass>518.62225</mass>
         <intensity>12.887</intensity>
         <ion_current>16.683202</ion_current>
         <width>0.455</width>
         <signal_noise_ratio>1.2566264</signal_noise_ratio>
         <quality>-1</quality>
      </peak>
      <peak>
         <mass>520.373</mass>
         <intensity>8.591</intensity>
         <ion_current>11.953032</ion_current>
         <width>0.273</width>
         <signal_noise_ratio>0.85968514</signal_noise_ratio>
         <quality>-1</quality>
      </peak>
      <peak>
         <mass>521.63084</mass>
         <intensity>8.591</intensity>
         <ion_current>11.953032</ion_current>
         <width>0.455</width>
         <signal_noise_ratio>0.84178101</signal_noise_ratio>
         <quality>-1</quality>
      </peak>
      <peak>
         <mass>522.283</mass>
         <intensity>8.591</intensity>
         <ion_current>11.899681</ion_current>
         <width>0.182</width>
         <signal_noise_ratio>0.84178101</signal_noise_ratio>
         <quality>-1</quality>
      </peak>
      <peak>
         <mass>523.08583</mass>
         <intensity>21.478</intensity>
         <ion_current>27.366133</ion_current>
         <width>0.182</width>
         <signal_noise_ratio>2.150788</signal_noise_ratio>
         <quality>-1</quality>
      </peak>
      <peak>
         <mass>523.48321</mass>
         <intensity>8.591</intensity>
         <ion_current>13.148386</ion_current>
         <width>0.455</width>
         <signal_noise_ratio>0.86029517</signal_noise_ratio>
         <quality>-1</quality>
      </peak>
      <peak>
         <mass>524.95034</mass>
         <intensity>8.591</intensity>
         <ion_current>13.148386</ion_current>
         <width>0.454</width>
         <signal_noise_ratio>0.86029517</signal_noise_ratio>
         <quality>-1</quality>
      </peak>
      <peak>
         <mass>525.557</mass>
         <intensity>12.887</intensity>
         <ion_current>16.893179</ion_current>
         <width>0.182</width>
         <signal_noise_ratio>1.2951623</signal_noise_ratio>
         <quality>-1</quality>
      </peak>
      <peak>
         <mass>526.5275</mass>
         <intensity>12.887</intensity>
         <ion_current>15.540028</ion_current>
         <width>0.363</width>
         <signal_noise_ratio>1.2651327</signal_noise_ratio>
         <quality>-1</quality>
      </peak>
      <peak>
         <mass>529.832</mass>
         <intensity>12.887</intensity>
         <ion_current>18.435946</ion_current>
         <width>0.182</width>
         <signal_noise_ratio>1.254751</signal_noise_ratio>
         <quality>-1</quality>
      </peak>
      <peak>
         <mass>530.429</mass>
         <intensity>12.887</intensity>
         <ion_current>18.435946</ion_current>
         <width>0.273</width>
         <signal_noise_ratio>1.254751</signal_noise_ratio>
         <quality>1</quality>
      </peak>
      <peak>
         <mass>532.08325</mass>
         <intensity>12.887</intensity>
         <ion_current>18.288242</ion_current>
         <width>0.181</width>
         <signal_noise_ratio>1.2214026</signal_noise_ratio>
         <quality>-1</quality>
      </peak>
      <peak>
         <mass>532.56</mass>
         <intensity>8.591</intensity>
         <ion_current>12.290154</ion_current>
         <width>0.182</width>
         <signal_noise_ratio>0.8142368</signal_noise_ratio>
         <quality>-1</quality>
      </peak>
      <peak>
         <mass>532.90125</mass>
         <intensity>12.887</intensity>
         <ion_current>14.718125</ion_current>
         <width>0.182</width>
         <signal_noise_ratio>1.1845344</signal_noise_ratio>
         <quality>-1</quality>
      </peak>
      <peak>
         <mass>535.163</mass>
         <intensity>17.182</intensity>
         <ion_current>24.285832</ion_current>
         <width>0.728</width>
         <signal_noise_ratio>1.5393199</signal_noise_ratio>
         <quality>-1</quality>
      </peak>
      <peak>
         <mass>535.789</mass>
         <intensity>8.591</intensity>
         <ion_current>12.290154</ion_current>
         <width>0.272</width>
         <signal_noise_ratio>0.76965993</signal_noise_ratio>
         <quality>-1</quality>
      </peak>
      <peak>
         <mass>536.0615</mass>
         <intensity>17.182</intensity>
         <ion_current>19.614232</ion_current>
         <width>0.364</width>
         <signal_noise_ratio>1.5393199</signal_noise_ratio>
         <quality>-1</quality>
      </peak>
      <peak>
         <mass>538.654</mass>
         <intensity>8.591</intensity>
         <ion_current>12.290154</ion_current>
         <width>0.182</width>
         <signal_noise_ratio>0.7427428</signal_noise_ratio>
         <quality>-1</quality>
      </peak>
      <peak>
         <mass>539.018</mass>
         <intensity>17.182</intensity>
         <ion_current>24.319574</ion_current>
         <width>0.182</width>
         <signal_noise_ratio>1.4854856</signal_noise_ratio>
         <quality>-1</quality>
      </peak>
      <peak>
         <mass>539.2455</mass>
         <intensity>8.591</intensity>
         <ion_current>12.290154</ion_current>
         <width>0.273</width>
         <signal_noise_ratio>0.7427428</signal_noise_ratio>
         <quality>-1</quality>
      </peak>
      <peak>
         <mass>540.95162</mass>
         <intensity>25.773</intensity>
         <ion_current>36.870461</ion_current>
         <width>1.091</width>
         <signal_noise_ratio>2.1412969</signal_noise_ratio>
         <quality>-1</quality>
      </peak>
      <peak>
         <mass>542.292</mass>
         <intensity>21.478</intensity>
         <ion_current>30.726099</ion_current>
         <width>0.182</width>
         <signal_noise_ratio>1.7220872</signal_noise_ratio>
         <quality>-1</quality>
      </peak>
      <peak>
         <mass>543.07675</mass>
         <intensity>17.182</intensity>
         <ion_current>27.038449</ion_current>
         <width>0.272</width>
         <signal_noise_ratio>1.4275313</signal_noise_ratio>
         <quality>1</quality>
      </peak>
      <peak>
         <mass>543.49422</mass>
         <intensity>12.887</intensity>
         <ion_current>18.435946</ion_current>
         <width>0.546</width>
         <signal_noise_ratio>1.07069</signal_noise_ratio>
         <quality>-1</quality>
      </peak>
      <peak>
         <mass>545.44191</mass>
         <intensity>17.182</intensity>
         <ion_current>27.038449</ion_current>
         <width>0.637</width>
         <signal_noise_ratio>1.3776377</signal_noise_ratio>
         <quality>-1</quality>
      </peak>
      <peak>
         <mass>547.04722</mass>
         <intensity>12.887</intensity>
         <ion_current>18.435946</ion_current>
         <width>0.818</width>
         <signal_noise_ratio>1.0875867</signal_noise_ratio>
         <quality>-1</quality>
      </peak>
      <peak>
         <mass>548.399</mass>
         <intensity>17.182</intensity>
         <ion_current>27.038449</ion_current>
         <width>0.182</width>
         <signal_noise_ratio>1.4020131</signal_noise_ratio>
         <quality>-1</quality>
      </peak>
      <peak>
         <mass>548.9128</mass>
         <intensity>8.591</intensity>
         <ion_current>13.519224</ion_current>
         <width>0.364</width>
         <signal_noise_ratio>0.70100657</signal_noise_ratio>
         <quality>-1</quality>
      </peak>
      <peak>
         <mass>550.59833</mass>
         <intensity>12.877</intensity>
         <ion_current>17.155642</ion_current>
         <width>0.273</width>
         <signal_noise_ratio>1.1844035</signal_noise_ratio>
         <quality>1</quality>
      </peak>
      <peak>
         <mass>551.00025</mass>
         <intensity>12.877</intensity>
         <ion_current>15.63424</ion_current>
         <width>0.182</width>
         <signal_noise_ratio>1.1826527</signal_noise_ratio>
         <quality>-1</quality>
      </peak>
      <peak>
         <mass>553.49554</mass>
         <intensity>12.877</intensity>
         <ion_current>20.263887</ion_current>
         <width>1.092</width>
         <signal_noise_ratio>1.1792845</signal_noise_ratio>
         <quality>-1</quality>
      </peak>
      <peak>
         <mass>555.00225</mass>
         <intensity>12.877</intensity>
         <ion_current>20.263887</ion_current>
         <width>0.182</width>
         <signal_noise_ratio>1.1755765</signal_noise_ratio>
         <quality>-1</quality>
      </peak>
      <peak>
         <mass>555.41175</mass>
         <intensity>12.877</intensity>
         <ion_current>20.21314</ion_current>
         <width>0.455</width>
         <signal_noise_ratio>1.1755765</signal_noise_ratio>
         <quality>1</quality>
      </peak>
      <peak>
         <mass>557.5265</mass>
         <intensity>12.877</intensity>
         <ion_current>18.852025</ion_current>
         <width>0.636</width>
         <signal_noise_ratio>1.1767398</signal_noise_ratio>
         <quality>-1</quality>
      </peak>
      <peak>
         <mass>557.935</mass>
         <intensity>8.581</intensity>
         <ion_current>12.275848</ion_current>
         <width>0.182</width>
         <signal_noise_ratio>0.78415812</signal_noise_ratio>
         <quality>-1</quality>
      </peak>
      <peak>
         <mass>558.117</mass>
         <intensity>8.581</intensity>
         <ion_current>12.275848</ion_current>
         <width>0.182</width>
         <signal_noise_ratio>0.78415812</signal_noise_ratio>
         <quality>-1</quality>
      </peak>
      <peak>
         <mass>559.65962</mass>
         <intensity>21.468</intensity>
         <ion_current>33.783111</ion_current>
         <width>1.182</width>
         <signal_noise_ratio>1.9654363</signal_noise_ratio>
         <quality>-1</quality>
      </peak>
      <peak>
         <mass>560.18625</mass>
         <intensity>12.877</intensity>
         <ion_current>18.42164</ion_current>
         <width>0.182</width>
         <signal_noise_ratio>1.180512</signal_noise_ratio>
         <quality>-1</quality>
      </peak>
      <peak>
         <mass>561.301</mass>
         <intensity>17.172</intensity>
         <ion_current>22.072261</ion_current>
         <width>0.182</width>
         <signal_noise_ratio>1.5763974</signal_noise_ratio>
         <quality>-1</quality>
      </peak>
      <peak>
         <mass>562.01789</mass>
         <intensity>12.877</intensity>
         <ion_current>18.42164</ion_current>
         <width>0.91</width>
         <signal_noise_ratio>1.1837112</signal_noise_ratio>
         <quality>-1</quality>
      </peak>
      <peak>
         <mass>562.665</mass>
         <intensity>8.581</intensity>
         <ion_current>12.275848</ion_current>
         <width>0.273</width>
         <signal_noise_ratio>0.78959432</signal_noise_ratio>
         <quality>-1</quality>
      </peak>
      <peak>
         <mass>564.20565</mass>
         <intensity>12.877</intensity>
         <ion_current>18.42164</ion_current>
         <width>0.91</width>
         <signal_noise_ratio>1.1862518</signal_noise_ratio>
         <quality>-1</quality>
      </peak>
      <peak>
         <mass>564.81766</mass>
         <intensity>8.581</intensity>
         <ion_current>12.275848</ion_current>
         <width>0.182</width>
         <signal_noise_ratio>0.79160961</signal_noise_ratio>
         <quality>-1</quality>
      </peak>
      <peak>
         <mass>565.46884</mass>
         <intensity>8.581</intensity>
         <ion_current>12.275848</ion_current>
         <width>0.455</width>
         <signal_noise_ratio>0.79160961</signal_noise_ratio>
         <quality>-1</quality>
      </peak>
      <peak>
         <mass>567.04533</mass>
         <intensity>12.877</intensity>
         <ion_current>18.42164</ion_current>
         <width>0.181</width>
         <signal_noise_ratio>1.1905679</signal_noise_ratio>
         <quality>-1</quality>
      </peak>
      <peak>
         <mass>567.576</mass>
         <intensity>12.877</intensity>
         <ion_current>18.42164</ion_current>
         <width>0.546</width>
         <signal_noise_ratio>1.1905679</signal_noise_ratio>
         <quality>-1</quality>
      </peak>
      <peak>
         <mass>568.15612</mass>
         <intensity>12.877</intensity>
         <ion_current>18.184542</ion_current>
         <width>0.455</width>
         <signal_noise_ratio>1.1915821</signal_noise_ratio>
         <quality>-1</quality>
      </peak>
      <peak>
         <mass>568.9856</mass>
         <intensity>17.172</intensity>
         <ion_current>22.078695</ion_current>
         <width>0.454</width>
         <signal_noise_ratio>1.5903505</signal_noise_ratio>
         <quality>-1</quality>
      </peak>
      <peak>
         <mass>569.486</mass>
         <intensity>8.581</intensity>
         <ion_current>13.503488</ion_current>
         <width>0.364</width>
         <signal_noise_ratio>0.79471218</signal_noise_ratio>
         <quality>-1</quality>
      </peak>
      <peak>
         <mass>569.759</mass>
         <intensity>8.581</intensity>
         <ion_current>13.503488</ion_current>
         <width>0.182</width>
         <signal_noise_ratio>0.79471218</signal_noise_ratio>
         <quality>-1</quality>
      </peak>
      <peak>
         <mass>572.1604</mass>
         <intensity>8.581</intensity>
         <ion_current>13.503488</ion_current>
         <width>0.364</width>
         <signal_noise_ratio>0.79702867</signal_noise_ratio>
         <quality>-1</quality>
      </peak>
      <peak>
         <mass>574.5608</mass>
         <intensity>17.172</intensity>
         <ion_current>25.878685</ion_current>
         <width>0.182</width>
         <signal_noise_ratio>1.6006074</signal_noise_ratio>
         <quality>-1</quality>
      </peak>
      <peak>
         <mass>575.125</mass>
         <intensity>17.172</intensity>
         <ion_current>25.263272</ion_current>
         <width>0.182</width>
         <signal_noise_ratio>1.6036336</signal_noise_ratio>
         <quality>-1</quality>
      </peak>
      <peak>
         <mass>576.6437</mass>
         <intensity>17.172</intensity>
         <ion_current>25.263272</ion_current>
         <width>0.273</width>
         <signal_noise_ratio>1.6048164</signal_noise_ratio>
         <quality>1</quality>
      </peak>
      <peak>
         <mass>577.13428</mass>
         <intensity>21.468</intensity>
         <ion_current>34.742004</ion_current>
         <width>0.546</width>
         <signal_noise_ratio>2.0063009</signal_noise_ratio>
         <quality>-1</quality>
      </peak>
      <peak>
         <mass>577.8993</mass>
         <intensity>21.468</intensity>
         <ion_current>34.742004</ion_current>
         <width>0.363</width>
         <signal_noise_ratio>2.0099235</signal_noise_ratio>
         <quality>-1</quality>
      </peak>
      <peak>
         <mass>579.62234</mass>
         <intensity>12.877</intensity>
         <ion_current>20.831461</ion_current>
         <width>0.545</width>
         <signal_noise_ratio>1.207819</signal_noise_ratio>
         <quality>-1</quality>
      </peak>
      <peak>
         <mass>581.46482</mass>
         <intensity>12.877</intensity>
         <ion_current>18.944511</ion_current>
         <width>0.909</width>
         <signal_noise_ratio>1.2124654</signal_noise_ratio>
         <quality>-1</quality>
      </peak>
      <peak>
         <mass>582.8469</mass>
         <intensity>21.468</intensity>
         <ion_current>34.742004</ion_current>
         <width>0.364</width>
         <signal_noise_ratio>2.0255849</signal_noise_ratio>
         <quality>1</quality>
      </peak>
      <peak>
         <mass>586.37267</mass>
         <intensity>17.172</intensity>
         <ion_current>26.5019</ion_current>
         <width>0.273</width>
         <signal_noise_ratio>1.6379537</signal_noise_ratio>
         <quality>1</quality>
      </peak>
      <peak>
         <mass>586.767</mass>
         <intensity>12.877</intensity>
         <ion_current>20.831467</ion_current>
         <width>0.182</width>
         <signal_noise_ratio>1.2320701</signal_noise_ratio>
         <quality>-1</quality>
      </peak>
      <peak>
         <mass>588.677</mass>
         <intensity>17.172</intensity>
         <ion_current>23.040646</ion_current>
         <width>0.364</width>
         <signal_noise_ratio>1.6480977</signal_noise_ratio>
         <quality>-1</quality>
      </peak>
      <peak>
         <mass>588.9725</mass>
         <intensity>12.877</intensity>
         <ion_current>17.197446</ion_current>
         <width>0.272</width>
         <signal_noise_ratio>1.2358813</signal_noise_ratio>
         <quality>-1</quality>
      </peak>
      <peak>
         <mass>590.52633</mass>
         <intensity>12.877</intensity>
         <ion_current>20.839053</ion_current>
         <width>0.273</width>
         <signal_noise_ratio>1.2449036</signal_noise_ratio>
         <quality>1</quality>
      </peak>
      <peak>
         <mass>592.10267</mass>
         <intensity>12.877</intensity>
         <ion_current>18.944511</ion_current>
         <width>0.546</width>
         <signal_noise_ratio>1.2534169</signal_noise_ratio>
         <quality>-1</quality>
      </peak>
      <peak>
         <mass>593.38325</mass>
         <intensity>12.877</intensity>
         <ion_current>20.839053</ion_current>
         <width>0.182</width>
         <signal_noise_ratio>1.2578054</signal_noise_ratio>
         <quality>-1</quality>
      </peak>
      <peak>
         <mass>593.7427</mass>
         <intensity>12.877</intensity>
         <ion_current>18.944511</ion_current>
         <width>0.455</width>
         <signal_noise_ratio>1.2578054</signal_noise_ratio>
         <quality>-1</quality>
      </peak>
      <peak>
         <mass>595.89233</mass>
         <intensity>12.877</intensity>
         <ion_current>18.944511</ion_current>
         <width>0.637</width>
         <signal_noise_ratio>1.2706331</signal_noise_ratio>
         <quality>-1</quality>
      </peak>
      <peak>
         <mass>597.75684</mass>
         <intensity>12.877</intensity>
         <ion_current>18.944511</ion_current>
         <width>0.364</width>
         <signal_noise_ratio>1.274835</signal_noise_ratio>
         <quality>1</quality>
      </peak>
      <peak>
         <mass>598.0905</mass>
         <intensity>8.581</intensity>
         <ion_current>12.62428</ion_current>
         <width>0.272</width>
         <signal_noise_ratio>0.849527</signal_noise_ratio>
         <quality>-1</quality>
      </peak>
      <peak>
         <mass>598.3625</mass>
         <intensity>42.945</intensity>
         <ion_current>60.528442</ion_current>
         <width>0.364</width>
         <signal_noise_ratio>4.251595</signal_noise_ratio>
         <quality>-1</quality>
      </peak>
      <peak>
         <mass>600.05688</mass>
         <intensity>17.172</intensity>
         <ion_current>25.263272</ion_current>
         <width>0.454</width>
         <signal_noise_ratio>1.7076881</signal_noise_ratio>
         <quality>-1</quality>
      </peak>
      <peak>
         <mass>600.65925</mass>
         <intensity>12.877</intensity>
         <ion_current>20.839053</ion_current>
         <width>0.182</width>
         <signal_noise_ratio>1.2834969</signal_noise_ratio>
         <quality>-1</quality>
      </peak>
      <peak>
         <mass>603.1315</mass>
         <intensity>25.763</intensity>
         <ion_current>37.902263</ion_current>
         <width>0.728</width>
         <signal_noise_ratio>2.5756529</signal_noise_ratio>
         <quality>-1</quality>
      </peak>
      <peak>
         <mass>603.74411</mass>
         <intensity>12.877</intensity>
         <ion_current>20.831461</ion_current>
         <width>0.636</width>
         <signal_noise_ratio>1.2873766</signal_noise_ratio>
         <quality>-1</quality>
      </peak>
      <peak>
         <mass>604.372</mass>
         <intensity>12.877</intensity>
         <ion_current>18.944511</ion_current>
         <width>0.273</width>
         <signal_noise_ratio>1.2887615</signal_noise_ratio>
         <quality>1</quality>
      </peak>
      <peak>
         <mass>605.684</mass>
         <intensity>8.581</intensity>
         <ion_current>12.62428</ion_current>
         <width>0.182</width>
         <signal_noise_ratio>0.86320164</signal_noise_ratio>
         <quality>-1</quality>
      </peak>
      <peak>
         <mass>607.64614</mass>
         <intensity>12.877</intensity>
         <ion_current>20.839053</ion_current>
         <width>0.636</width>
         <signal_noise_ratio>1.2983393</signal_noise_ratio>
         <quality>1</quality>
      </peak>
      <peak>
         <mass>610.61875</mass>
         <intensity>12.877</intensity>
         <ion_current>20.839053</ion_current>
         <width>0.546</width>
         <signal_noise_ratio>1.3065015</signal_noise_ratio>
         <quality>-1</quality>
      </peak>
      <peak>
         <mass>612.28987</mass>
         <intensity>17.172</intensity>
         <ion_current>27.789719</ion_current>
         <width>0.273</width>
         <signal_noise_ratio>1.7498628</signal_noise_ratio>
         <quality>1</quality>
      </peak>
      <peak>
         <mass>613.71834</mass>
         <intensity>8.581</intensity>
         <ion_current>12.62428</ion_current>
         <width>0.273</width>
         <signal_noise_ratio>0.87775625</signal_noise_ratio>
         <quality>-1</quality>
      </peak>
      <peak>
         <mass>615.507</mass>
         <intensity>8.581</intensity>
         <ion_current>12.62428</ion_current>
         <width>0.182</width>
         <signal_noise_ratio>0.87920835</signal_noise_ratio>
         <quality>-1</quality>
      </peak>
      <peak>
         <mass>617.4079</mass>
         <intensity>12.877</intensity>
         <ion_current>18.944511</ion_current>
         <width>0.546</width>
         <signal_noise_ratio>1.3239609</signal_noise_ratio>
         <quality>-1</quality>
      </peak>
      <peak>
         <mass>618.99557</mass>
         <intensity>17.172</intensity>
         <ion_current>27.789719</ion_current>
         <width>1.091</width>
         <signal_noise_ratio>1.7692629</signal_noise_ratio>
         <quality>-1</quality>
      </peak>
      <peak>
         <mass>620.376</mass>
         <intensity>25.763</intensity>
         <ion_current>37.902318</ion_current>
         <width>0.273</width>
         <signal_noise_ratio>2.6671167</signal_noise_ratio>
         <quality>1</quality>
      </peak>
      <peak>
         <mass>621.21023</mass>
         <intensity>34.354</intensity>
         <ion_current>37.725198</ion_current>
         <width>0.91</width>
         <signal_noise_ratio>3.5654952</signal_noise_ratio>
         <quality>1</quality>
      </peak>
      <peak>
         <mass>622.94982</mass>
         <intensity>17.172</intensity>
         <ion_current>25.263272</ion_current>
         <width>1.092</width>
         <signal_noise_ratio>1.7860271</signal_noise_ratio>
         <quality>-1</quality>
      </peak>
      <peak>
         <mass>623.5565</mass>
         <intensity>8.581</intensity>
         <ion_current>12.62428</ion_current>
         <width>0.273</width>
         <signal_noise_ratio>0.89249353</signal_noise_ratio>
         <quality>-1</quality>
      </peak>
      <peak>
         <mass>624.30625</mass>
         <intensity>12.877</intensity>
         <ion_current>18.944511</ion_current>
         <width>0.182</width>
         <signal_noise_ratio>1.3449762</signal_noise_ratio>
         <quality>-1</quality>
      </peak>
      <peak>
         <mass>625.657</mass>
         <intensity>12.877</intensity>
         <ion_current>21.424274</ion_current>
         <width>0.818</width>
         <signal_noise_ratio>1.3483056</signal_noise_ratio>
         <quality>1</quality>
      </peak>
      <peak>
         <mass>626.408</mass>
         <intensity>12.877</intensity>
         <ion_current>19.256771</ion_current>
         <width>0.364</width>
         <signal_noise_ratio>1.3512206</signal_noise_ratio>
         <quality>-1</quality>
      </peak>
      <peak>
         <mass>626.876</mass>
         <intensity>8.581</intensity>
         <ion_current>12.357558</ion_current>
         <width>0.182</width>
         <signal_noise_ratio>0.90042901</signal_noise_ratio>
         <quality>-1</quality>
      </peak>
      <peak>
         <mass>627.08834</mass>
         <intensity>8.581</intensity>
         <ion_current>13.013424</ion_current>
         <width>0.273</width>
         <signal_noise_ratio>0.90042901</signal_noise_ratio>
         <quality>-1</quality>
      </peak>
      <peak>
         <mass>627.344</mass>
         <intensity>25.763</intensity>
         <ion_current>33.215612</ion_current>
         <width>0.273</width>
         <signal_noise_ratio>2.7033857</signal_noise_ratio>
         <quality>-1</quality>
      </peak>
      <peak>
         <mass>627.76225</mass>
         <intensity>12.877</intensity>
         <ion_current>20.07142</ion_current>
         <width>0.182</width>
         <signal_noise_ratio>1.3576272</signal_noise_ratio>
         <quality>-1</quality>
      </peak>
      <peak>
         <mass>631.332</mass>
         <intensity>12.877</intensity>
         <ion_current>21.424274</ion_current>
         <width>0.182</width>
         <signal_noise_ratio>1.3664949</signal_noise_ratio>
         <quality>-1</quality>
      </peak>
      <peak>
         <mass>631.696</mass>
         <intensity>12.877</intensity>
         <ion_current>19.528477</ion_current>
         <width>0.182</width>
         <signal_noise_ratio>1.3691703</signal_noise_ratio>
         <quality>-1</quality>
      </peak>
      <peak>
         <mass>631.93866</mass>
         <intensity>8.581</intensity>
         <ion_current>14.314832</ion_current>
         <width>0.182</width>
         <signal_noise_ratio>0.91239033</signal_noise_ratio>
         <quality>-1</quality>
      </peak>
      <peak>
         <mass>634.25816</mass>
         <intensity>12.877</intensity>
         <ion_current>21.424274</ion_current>
         <width>0.182</width>
         <signal_noise_ratio>1.3753824</signal_noise_ratio>
         <quality>-1</quality>
      </peak>
      <peak>
         <mass>634.412</mass>
         <intensity>17.172</intensity>
         <ion_current>26.042013</ion_current>
         <width>0.182</width>
         <signal_noise_ratio>1.8341281</signal_noise_ratio>
         <quality>-1</quality>
      </peak>
      <peak>
         <mass>634.6252</mass>
         <intensity>8.581</intensity>
         <ion_current>13.013424</ion_current>
         <width>0.273</width>
         <signal_noise_ratio>0.91892163</signal_noise_ratio>
         <quality>-1</quality>
      </peak>
      <peak>
         <mass>636.387</mass>
         <intensity>12.877</intensity>
         <ion_current>19.528477</ion_current>
         <width>0.273</width>
         <signal_noise_ratio>1.3824714</signal_noise_ratio>
         <quality>1</quality>
      </peak>
      <peak>
         <mass>636.71855</mass>
         <intensity>8.581</intensity>
         <ion_current>13.013424</ion_current>
         <width>0.454</width>
         <signal_noise_ratio>0.92323534</signal_noise_ratio>
         <quality>-1</quality>
      </peak>
      <peak>
         <mass>638.43986</mass>
         <intensity>12.877</intensity>
         <ion_current>19.528477</ion_current>
         <width>0.363</width>
         <signal_noise_ratio>1.3883421</signal_noise_ratio>
         <quality>-1</quality>
      </peak>
      <peak>
         <mass>640.14815</mass>
         <intensity>12.877</intensity>
         <ion_current>21.424274</ion_current>
         <width>1</width>
         <signal_noise_ratio>1.3939171</signal_noise_ratio>
         <quality>-1</quality>
      </peak>
      <peak>
         <mass>640.82134</mass>
         <intensity>8.581</intensity>
         <ion_current>13.013424</ion_current>
         <width>0.273</width>
         <signal_noise_ratio>0.93078877</signal_noise_ratio>
         <quality>-1</quality>
      </peak>
      <peak>
         <mass>643.429</mass>
         <intensity>12.877</intensity>
         <ion_current>19.528477</ion_current>
         <width>0.182</width>
         <signal_noise_ratio>1.4029763</signal_noise_ratio>
         <quality>-1</quality>
      </peak>
      <peak>
         <mass>643.9471</mass>
         <intensity>17.172</intensity>
         <ion_current>27.172252</ion_current>
         <width>0.545</width>
         <signal_noise_ratio>1.8746584</signal_noise_ratio>
         <quality>-1</quality>
      </peak>
      <peak>
         <mass>645.45275</mass>
         <intensity>12.877</intensity>
         <ion_current>19.528477</ion_current>
         <width>0.273</width>
         <signal_noise_ratio>1.4086808</signal_noise_ratio>
         <quality>-1</quality>
      </peak>
      <peak>
         <mass>646.9578</mass>
         <intensity>17.172</intensity>
         <ion_current>26.042013</ion_current>
         <width>0.182</width>
         <signal_noise_ratio>1.8875175</signal_noise_ratio>
         <quality>-1</quality>
      </peak>
      <peak>
         <mass>647.60163</mass>
         <intensity>17.172</intensity>
         <ion_current>26.042013</ion_current>
         <width>0.363</width>
         <signal_noise_ratio>1.8875175</signal_noise_ratio>
         <quality>-1</quality>
      </peak>
      <peak>
         <mass>648.35011</mass>
         <intensity>12.877</intensity>
         <ion_current>19.528477</ion_current>
         <width>0.91</width>
         <signal_noise_ratio>1.4182748</signal_noise_ratio>
         <quality>-1</quality>
      </peak>
      <peak>
         <mass>649.7495</mass>
         <intensity>12.877</intensity>
         <ion_current>19.528477</ion_current>
         <width>0.454</width>
         <signal_noise_ratio>1.4215799</signal_noise_ratio>
         <quality>-1</quality>
      </peak>
      <peak>
         <mass>650.978</mass>
         <intensity>8.591</intensity>
         <ion_current>13.028589</ion_current>
         <width>0.273</width>
         <signal_noise_ratio>0.79091621</signal_noise_ratio>
         <quality>-1</quality>
      </peak>
      <peak>
         <mass>652.22572</mass>
         <intensity>8.591</intensity>
         <ion_current>14.331514</ion_current>
         <width>1.092</width>
         <signal_noise_ratio>0.79091621</signal_noise_ratio>
         <quality>-1</quality>
      </peak>
      <peak>
         <mass>654.36575</mass>
         <intensity>12.887</intensity>
         <ion_current>18.21416</ion_current>
         <width>0.273</width>
         <signal_noise_ratio>1.3992292</signal_noise_ratio>
         <quality>-1</quality>
      </peak>
      <peak>
         <mass>655.127</mass>
         <intensity>17.182</intensity>
         <ion_current>19.197845</ion_current>
         <width>0.272</width>
         <signal_noise_ratio>1.8705205</signal_noise_ratio>
         <quality>1</quality>
      </peak>
      <peak>
         <mass>656.05583</mass>
         <intensity>17.182</intensity>
         <ion_current>17.324741</ion_current>
         <width>0.91</width>
         <signal_noise_ratio>1.9008714</signal_noise_ratio>
         <quality>-1</quality>
      </peak>
      <peak>
         <mass>656.82646</mass>
         <intensity>12.887</intensity>
         <ion_current>21.455519</ion_current>
         <width>0.545</width>
         <signal_noise_ratio>1.4257088</signal_noise_ratio>
         <quality>1</quality>
      </peak>
      <peak>
         <mass>658.4906</mass>
         <intensity>12.887</intensity>
         <ion_current>21.442541</ion_current>
         <width>0.364</width>
         <signal_noise_ratio>1.4257088</signal_noise_ratio>
         <quality>-1</quality>
      </peak>
      <peak>
         <mass>658.799</mass>
         <intensity>12.887</intensity>
         <ion_current>17.074503</ion_current>
         <width>0.181</width>
         <signal_noise_ratio>1.4257088</signal_noise_ratio>
         <quality>-1</quality>
      </peak>
      <peak>
         <mass>659.189</mass>
         <intensity>12.887</intensity>
         <ion_current>21.442541</ion_current>
         <width>0.273</width>
         <signal_noise_ratio>1.4505901</signal_noise_ratio>
         <quality>-1</quality>
      </peak>
      <peak>
         <mass>659.8</mass>
         <intensity>21.478</intensity>
         <ion_current>29.551818</ion_current>
         <width>0.182</width>
         <signal_noise_ratio>2.4176127</signal_noise_ratio>
         <quality>-1</quality>
      </peak>
      <peak>
         <mass>662.35972</mass>
         <intensity>12.887</intensity>
         <ion_current>19.060701</ion_current>
         <width>0.454</width>
         <signal_noise_ratio>1.4505901</signal_noise_ratio>
         <quality>1</quality>
      </peak>
      <peak>
         <mass>662.92233</mass>
         <intensity>12.887</intensity>
         <ion_current>21.498105</ion_current>
         <width>0.273</width>
         <signal_noise_ratio>1.4505901</signal_noise_ratio>
         <quality>1</quality>
      </peak>
      <peak>
         <mass>664.711</mass>
         <intensity>12.887</intensity>
         <ion_current>19.543642</ion_current>
         <width>0.455</width>
         <signal_noise_ratio>1.4505901</signal_noise_ratio>
         <quality>-1</quality>
      </peak>
      <peak>
         <mass>666.21473</mass>
         <intensity>12.887</intensity>
         <ion_current>19.225407</ion_current>
         <width>0.818</width>
         <signal_noise_ratio>1.4505901</signal_noise_ratio>
         <quality>-1</quality>
      </peak>
      <peak>
         <mass>666.712</mass>
         <intensity>17.182</intensity>
         <ion_current>26.057178</ion_current>
         <width>0.182</width>
         <signal_noise_ratio>1.9340451</signal_noise_ratio>
         <quality>-1</quality>
      </peak>
      <peak>
         <mass>668.09196</mass>
         <intensity>68.729</intensity>
         <ion_current>97.933661</ion_current>
         <width>1.091</width>
         <signal_noise_ratio>7.736293</signal_noise_ratio>
         <quality>-1</quality>
      </peak>
      <peak>
         <mass>669.7138</mass>
         <intensity>12.887</intensity>
         <ion_current>21.442541</ion_current>
         <width>0.181</width>
         <signal_noise_ratio>1.4505901</signal_noise_ratio>
         <quality>-1</quality>
      </peak>
      <peak>
         <mass>670.2772</mass>
         <intensity>51.546</intensity>
         <ion_current>76.186453</ion_current>
         <width>0.455</width>
         <signal_noise_ratio>5.8021354</signal_noise_ratio>
         <quality>1</quality>
      </peak>
      <peak>
         <mass>673.38184</mass>
         <intensity>8.591</intensity>
         <ion_current>12.466191</ion_current>
         <width>0.818</width>
         <signal_noise_ratio>0.96702256</signal_noise_ratio>
         <quality>-1</quality>
      </peak>
      <peak>
         <mass>674.456</mass>
         <intensity>17.182</intensity>
         <ion_current>25.757362</ion_current>
         <width>0.182</width>
         <signal_noise_ratio>1.9340451</signal_noise_ratio>
         <quality>-1</quality>
      </peak>
      <peak>
         <mass>674.74634</mass>
         <intensity>8.591</intensity>
         <ion_current>13.028589</ion_current>
         <width>0.273</width>
         <signal_noise_ratio>0.96702256</signal_noise_ratio>
         <quality>-1</quality>
      </peak>
      <peak>
         <mass>677.717</mass>
         <intensity>12.887</intensity>
         <ion_current>20.056585</ion_current>
         <width>0.182</width>
         <signal_noise_ratio>1.4505901</signal_noise_ratio>
         <quality>-1</quality>
      </peak>
      <peak>
         <mass>678.094</mass>
         <intensity>17.182</intensity>
         <ion_current>26.741076</ion_current>
         <width>0.546</width>
         <signal_noise_ratio>1.9340451</signal_noise_ratio>
         <quality>-1</quality>
      </peak>
      <peak>
         <mass>679.354</mass>
         <intensity>12.887</intensity>
         <ion_current>22.06235</ion_current>
         <width>0.455</width>
         <signal_noise_ratio>1.4505901</signal_noise_ratio>
         <quality>-1</quality>
      </peak>
      <peak>
         <mass>680.809</mass>
         <intensity>8.591</intensity>
         <ion_current>13.370538</ion_current>
         <width>0.181</width>
         <signal_noise_ratio>0.96702256</signal_noise_ratio>
         <quality>-1</quality>
      </peak>
      <peak>
         <mass>682.19422</mass>
         <intensity>55.842</intensity>
         <ion_current>82.246098</ion_current>
         <width>1.001</width>
         <signal_noise_ratio>6.2857029</signal_noise_ratio>
         <quality>1</quality>
      </peak>
      <peak>
         <mass>684.329</mass>
         <intensity>38.66</intensity>
         <ion_current>51.077193</ion_current>
         <width>0.272</width>
         <signal_noise_ratio>4.3516578</signal_noise_ratio>
         <quality>1</quality>
      </peak>
      <peak>
         <mass>684.7746</mass>
         <intensity>12.887</intensity>
         <ion_current>20.056585</ion_current>
         <width>0.364</width>
         <signal_noise_ratio>1.4505901</signal_noise_ratio>
         <quality>-1</quality>
      </peak>
      <peak>
         <mass>685.55416</mass>
         <intensity>12.887</intensity>
         <ion_current>20.056585</ion_current>
         <width>0.182</width>
         <signal_noise_ratio>1.4505901</signal_noise_ratio>
         <quality>-1</quality>
      </peak>
      <peak>
         <mass>685.994</mass>
         <intensity>8.591</intensity>
         <ion_current>14.707663</ion_current>
         <width>0.273</width>
         <signal_noise_ratio>0.96702256</signal_noise_ratio>
         <quality>-1</quality>
      </peak>
      <peak>
         <mass>688.09207</mass>
         <intensity>42.955</intensity>
         <ion_current>63.347213</ion_current>
         <width>1.182</width>
         <signal_noise_ratio>4.8351128</signal_noise_ratio>
         <quality>-1</quality>
      </peak>
      <peak>
         <mass>689.359</mass>
         <intensity>21.478</intensity>
         <ion_current>35.545469</ion_current>
         <width>0.182</width>
         <signal_noise_ratio>2.4176127</signal_noise_ratio>
         <quality>-1</quality>
      </peak>
      <peak>
         <mass>689.82537</mass>
         <intensity>21.478</intensity>
         <ion_current>33.427123</ion_current>
         <width>0.182</width>
         <signal_noise_ratio>2.4176127</signal_noise_ratio>
         <quality>-1</quality>
      </peak>
      <peak>
         <mass>691.282</mass>
         <intensity>17.182</intensity>
         <ion_current>27.705027</ion_current>
         <width>0.182</width>
         <signal_noise_ratio>1.9340451</signal_noise_ratio>
         <quality>-1</quality>
      </peak>
      <peak>
         <mass>691.5875</mass>
         <intensity>17.182</intensity>
         <ion_current>26.542159</ion_current>
         <width>0.363</width>
         <signal_noise_ratio>1.9340451</signal_noise_ratio>
         <quality>-1</quality>
      </peak>
      <peak>
         <mass>692.6785</mass>
         <intensity>21.478</intensity>
         <ion_current>23.034601</ion_current>
         <width>0.364</width>
         <signal_noise_ratio>2.4176127</signal_noise_ratio>
         <quality>-1</quality>
      </peak>
      <peak>
         <mass>693.997</mass>
         <intensity>8.591</intensity>
         <ion_current>13.370538</ion_current>
         <width>0.182</width>
         <signal_noise_ratio>0.96702256</signal_noise_ratio>
         <quality>-1</quality>
      </peak>
      <peak>
         <mass>697.08531</mass>
         <intensity>42.955</intensity>
         <ion_current>67.075972</ion_current>
         <width>1.182</width>
         <signal_noise_ratio>4.8351128</signal_noise_ratio>
         <quality>-1</quality>
      </peak>
      <peak>
         <mass>697.80689</mass>
         <intensity>12.887</intensity>
         <ion_current>21.934376</ion_current>
         <width>0.455</width>
         <signal_noise_ratio>1.4505901</signal_noise_ratio>
         <quality>-1</quality>
      </peak>
   </peak_list>
</pepex3>
