# Supplementary material for: NITPICK: peak identification for mass spectrometry data
Source: BMC Bioinformatics. 2008 Aug 28;9:355. doi: 10.1186/1471-2105-9-355 (PMC2655099; doi:10.1186/1471-2105-9-355)
Supplement: Additional file 4 — A zip-folder containing all pepex results on the simulated data. [file 1471-2105-9-355-S4.zip › pepex_simulation_results/thresh05/SNR5/preSNR5_3_pepex.xml]

<?xml version="1.0" encoding="iso-8859-1"?>
<pepex3>
   <version>3.0.0</version>
   <registered_to>Unregistered</registered_to>
   <parameters>
      <parameter_file>pepex_input.xml</parameter_file>
      <input_data_file>spectrum.data</input_data_file>
      <output_data_file>pepex_output.xml</output_data_file>
      <noise_model>mean_value</noise_model>
      <signal_noise_ratio>.5</signal_noise_ratio>
      <tuning_power>2</tuning_power>
      <tuning>2</tuning>
      <small_omega>1.0</small_omega>
      <big_omega>20</big_omega>
      <peak_finding_model>pepex3</peak_finding_model>
      <supporting_slopes>2</supporting_slopes>
      <peak_fitting_model>centroid</peak_fitting_model>
      <clustering_model>simple</clustering_model>
      <min_cluster_distance>0.8</min_cluster_distance>
      <max_cluster_distance>1.2</max_cluster_distance>
      <no_single_above_mass>1500.0</no_single_above_mass>
      <deisotoping_model>quadratic</deisotoping_model>
      <isotope_distrib_file>/usr/local/piums/kd_0_to_10</isotope_distrib_file>
      <overflow>30000</overflow>
   </parameters>
   <pepex3_status>
      <status>ok</status>
      <message></message>
      <supporting_slopes>2</supporting_slopes>
      <minimum_mass>500</minimum_mass>
      <maximum_mass>700</maximum_mass>
      <small_omega>1</small_omega>
      <big_omega>20</big_omega>
      <peak_masses_with_hydrogen>true</peak_masses_with_hydrogen>
      <date_created>21:59:13, 26 Jul, 2007</date_created>
   </pepex3_status>
   <peak_list>
      <peak>
         <mass>500.6825</mass>
         <intensity>4.172</intensity>
         <ion_current>5.804685</ion_current>
         <width>0.273</width>
         <signal_noise_ratio>-1.2781473e-22</signal_noise_ratio>
         <quality>-1</quality>
      </peak>
      <peak>
         <mass>501.10617</mass>
         <intensity>12.516</intensity>
         <ion_current>17.414055</ion_current>
         <width>0.363</width>
         <signal_noise_ratio>-3.8344418e-22</signal_noise_ratio>
         <quality>1</quality>
      </peak>
      <peak>
         <mass>501.47775</mass>
         <intensity>12.516</intensity>
         <ion_current>18.253417</ion_current>
         <width>0.273</width>
         <signal_noise_ratio>-3.8344418e-22</signal_noise_ratio>
         <quality>-1</quality>
      </peak>
      <peak>
         <mass>502.819</mass>
         <intensity>4.172</intensity>
         <ion_current>5.804685</ion_current>
         <width>0.181</width>
         <signal_noise_ratio>-1.2781473e-22</signal_noise_ratio>
         <quality>-1</quality>
      </peak>
      <peak>
         <mass>503.0465</mass>
         <intensity>8.344</intensity>
         <ion_current>12.770356</ion_current>
         <width>0.273</width>
         <signal_noise_ratio>-2.5562946e-22</signal_noise_ratio>
         <quality>-1</quality>
      </peak>
      <peak>
         <mass>504.584</mass>
         <intensity>8.344</intensity>
         <ion_current>11.60937</ion_current>
         <width>0.454</width>
         <signal_noise_ratio>-2.5562946e-22</signal_noise_ratio>
         <quality>1</quality>
      </peak>
      <peak>
         <mass>505.795</mass>
         <intensity>16.688</intensity>
         <ion_current>24.537721</ion_current>
         <width>0.455</width>
         <signal_noise_ratio>-5.1125891e-22</signal_noise_ratio>
         <quality>-1</quality>
      </peak>
      <peak>
         <mass>506.2942</mass>
         <intensity>8.344</intensity>
         <ion_current>11.60937</ion_current>
         <width>0.363</width>
         <signal_noise_ratio>-2.5562946e-22</signal_noise_ratio>
         <quality>1</quality>
      </peak>
      <peak>
         <mass>506.57075</mass>
         <intensity>12.516</intensity>
         <ion_current>19.155535</ion_current>
         <width>0.273</width>
         <signal_noise_ratio>-3.8344418e-22</signal_noise_ratio>
         <quality>-1</quality>
      </peak>
      <peak>
         <mass>508.02422</mass>
         <intensity>16.688</intensity>
         <ion_current>23.606308</ion_current>
         <width>0.545</width>
         <signal_noise_ratio>-5.1125891e-22</signal_noise_ratio>
         <quality>-1</quality>
      </peak>
      <peak>
         <mass>508.731</mass>
         <intensity>12.516</intensity>
         <ion_current>19.155535</ion_current>
         <width>0.182</width>
         <signal_noise_ratio>-3.8344418e-22</signal_noise_ratio>
         <quality>-1</quality>
      </peak>
      <peak>
         <mass>509.277</mass>
         <intensity>12.516</intensity>
         <ion_current>17.642093</ion_current>
         <width>0.182</width>
         <signal_noise_ratio>-3.8344418e-22</signal_noise_ratio>
         <quality>-1</quality>
      </peak>
      <peak>
         <mass>511.33</mass>
         <intensity>12.516</intensity>
         <ion_current>16.293756</ion_current>
         <width>0.273</width>
         <signal_noise_ratio>1.358175</signal_noise_ratio>
         <quality>1</quality>
      </peak>
      <peak>
         <mass>512.265</mass>
         <intensity>25.031</intensity>
         <ion_current>30.015363</ion_current>
         <width>0.182</width>
         <signal_noise_ratio>2.7669227</signal_noise_ratio>
         <quality>-1</quality>
      </peak>
      <peak>
         <mass>513.181</mass>
         <intensity>29.203</intensity>
         <ion_current>30.928822</ion_current>
         <width>0.455</width>
         <signal_noise_ratio>2.6114671</signal_noise_ratio>
         <quality>1</quality>
      </peak>
      <peak>
         <mass>513.58233</mass>
         <intensity>12.516</intensity>
         <ion_current>17.414055</ion_current>
         <width>0.273</width>
         <signal_noise_ratio>1.1192385</signal_noise_ratio>
         <quality>1</quality>
      </peak>
      <peak>
         <mass>513.9605</mass>
         <intensity>8.344</intensity>
         <ion_current>11.60937</ion_current>
         <width>0.273</width>
         <signal_noise_ratio>0.74615899</signal_noise_ratio>
         <quality>-1</quality>
      </peak>
      <peak>
         <mass>514.279</mass>
         <intensity>20.859</intensity>
         <ion_current>20.739423</ion_current>
         <width>0.182</width>
         <signal_noise_ratio>1.8066907</signal_noise_ratio>
         <quality>-1</quality>
      </peak>
      <peak>
         <mass>516.34067</mass>
         <intensity>12.516</intensity>
         <ion_current>19.155535</ion_current>
         <width>0.364</width>
         <signal_noise_ratio>1.0377469</signal_noise_ratio>
         <quality>-1</quality>
      </peak>
      <peak>
         <mass>517.11417</mass>
         <intensity>12.516</intensity>
         <ion_current>17.414055</ion_current>
         <width>0.182</width>
         <signal_noise_ratio>1.0754754</signal_noise_ratio>
         <quality>-1</quality>
      </peak>
      <peak>
         <mass>517.85633</mass>
         <intensity>8.344</intensity>
         <ion_current>11.60937</ion_current>
         <width>0.273</width>
         <signal_noise_ratio>0.71698357</signal_noise_ratio>
         <quality>-1</quality>
      </peak>
      <peak>
         <mass>519.70187</mass>
         <intensity>12.516</intensity>
         <ion_current>17.303273</ion_current>
         <width>0.637</width>
         <signal_noise_ratio>1.1113058</signal_noise_ratio>
         <quality>-1</quality>
      </peak>
      <peak>
         <mass>520.25925</mass>
         <intensity>12.516</intensity>
         <ion_current>17.414055</ion_current>
         <width>0.182</width>
         <signal_noise_ratio>1.1031711</signal_noise_ratio>
         <quality>-1</quality>
      </peak>
      <peak>
         <mass>520.84317</mass>
         <intensity>12.516</intensity>
         <ion_current>14.336587</ion_current>
         <width>0.182</width>
         <signal_noise_ratio>1.0666597</signal_noise_ratio>
         <quality>-1</quality>
      </peak>
      <peak>
         <mass>522.17683</mass>
         <intensity>20.859</intensity>
         <ion_current>29.022034</ion_current>
         <width>0.182</width>
         <signal_noise_ratio>1.7625999</signal_noise_ratio>
         <quality>-1</quality>
      </peak>
      <peak>
         <mass>522.465</mass>
         <intensity>12.516</intensity>
         <ion_current>19.155535</ion_current>
         <width>0.455</width>
         <signal_noise_ratio>1.0576106</signal_noise_ratio>
         <quality>-1</quality>
      </peak>
      <peak>
         <mass>523.829</mass>
         <intensity>8.344</intensity>
         <ion_current>11.60937</ion_current>
         <width>0.182</width>
         <signal_noise_ratio>0.70504844</signal_noise_ratio>
         <quality>-1</quality>
      </peak>
      <peak>
         <mass>524.09063</mass>
         <intensity>16.688</intensity>
         <ion_current>23.370498</ion_current>
         <width>0.455</width>
         <signal_noise_ratio>1.4100969</signal_noise_ratio>
         <quality>-1</quality>
      </peak>
      <peak>
         <mass>525.869</mass>
         <intensity>8.344</intensity>
         <ion_current>13.130533</ion_current>
         <width>0.455</width>
         <signal_noise_ratio>0.736243</signal_noise_ratio>
         <quality>-1</quality>
      </peak>
      <peak>
         <mass>526.298</mass>
         <intensity>16.688</intensity>
         <ion_current>21.741101</ion_current>
         <width>0.182</width>
         <signal_noise_ratio>1.472486</signal_noise_ratio>
         <quality>-1</quality>
      </peak>
      <peak>
         <mass>528.32342</mass>
         <intensity>12.516</intensity>
         <ion_current>17.905199</ion_current>
         <width>0.727</width>
         <signal_noise_ratio>1.1043645</signal_noise_ratio>
         <quality>-1</quality>
      </peak>
      <peak>
         <mass>528.7218</mass>
         <intensity>16.688</intensity>
         <ion_current>23.722943</ion_current>
         <width>0.182</width>
         <signal_noise_ratio>1.4248942</signal_noise_ratio>
         <quality>-1</quality>
      </peak>
      <peak>
         <mass>529.5499</mass>
         <intensity>16.688</intensity>
         <ion_current>16.463509</ion_current>
         <width>0.364</width>
         <signal_noise_ratio>1.4248942</signal_noise_ratio>
         <quality>-1</quality>
      </peak>
      <peak>
         <mass>530.08983</mass>
         <intensity>12.516</intensity>
         <ion_current>19.650506</ion_current>
         <width>0.363</width>
         <signal_noise_ratio>1.0686707</signal_noise_ratio>
         <quality>-1</quality>
      </peak>
      <peak>
         <mass>531.378</mass>
         <intensity>12.516</intensity>
         <ion_current>19.695799</ion_current>
         <width>0.182</width>
         <signal_noise_ratio>1.3407187</signal_noise_ratio>
         <quality>-1</quality>
      </peak>
      <peak>
         <mass>532.02327</mass>
         <intensity>20.859</intensity>
         <ion_current>29.851376</ion_current>
         <width>0.363</width>
         <signal_noise_ratio>2.1885325</signal_noise_ratio>
         <quality>-1</quality>
      </peak>
      <peak>
         <mass>533.379</mass>
         <intensity>20.859</intensity>
         <ion_current>28.386699</ion_current>
         <width>0.182</width>
         <signal_noise_ratio>2.1974466</signal_noise_ratio>
         <quality>-1</quality>
      </peak>
      <peak>
         <mass>534.86244</mass>
         <intensity>12.516</intensity>
         <ion_current>19.695799</ion_current>
         <width>0.91</width>
         <signal_noise_ratio>1.3168361</signal_noise_ratio>
         <quality>-1</quality>
      </peak>
      <peak>
         <mass>537.81225</mass>
         <intensity>12.516</intensity>
         <ion_current>18.013235</ion_current>
         <width>0.273</width>
         <signal_noise_ratio>1.3492751</signal_noise_ratio>
         <quality>1</quality>
      </peak>
      <peak>
         <mass>538.095</mass>
         <intensity>12.516</intensity>
         <ion_current>17.905214</ion_current>
         <width>0.364</width>
         <signal_noise_ratio>1.3492751</signal_noise_ratio>
         <quality>-1</quality>
      </peak>
      <peak>
         <mass>539.031</mass>
         <intensity>12.516</intensity>
         <ion_current>12.326882</ion_current>
         <width>0.455</width>
         <signal_noise_ratio>1.3492751</signal_noise_ratio>
         <quality>1</quality>
      </peak>
      <peak>
         <mass>539.73489</mass>
         <intensity>12.516</intensity>
         <ion_current>16.686382</ion_current>
         <width>0.546</width>
         <signal_noise_ratio>1.3492751</signal_noise_ratio>
         <quality>-1</quality>
      </peak>
      <peak>
         <mass>541.8006</mass>
         <intensity>12.516</intensity>
         <ion_current>18.430515</ion_current>
         <width>0.273</width>
         <signal_noise_ratio>1.3492751</signal_noise_ratio>
         <quality>1</quality>
      </peak>
      <peak>
         <mass>542.30027</mass>
         <intensity>12.516</intensity>
         <ion_current>17.958665</ion_current>
         <width>0.546</width>
         <signal_noise_ratio>1.3492751</signal_noise_ratio>
         <quality>1</quality>
      </peak>
      <peak>
         <mass>543.16342</mass>
         <intensity>33.375</intensity>
         <ion_current>41.434931</ion_current>
         <width>0.363</width>
         <signal_noise_ratio>3.5979591</signal_noise_ratio>
         <quality>-1</quality>
      </peak>
      <peak>
         <mass>543.59913</mass>
         <intensity>12.516</intensity>
         <ion_current>18.683111</ion_current>
         <width>0.455</width>
         <signal_noise_ratio>1.3492751</signal_noise_ratio>
         <quality>-1</quality>
      </peak>
      <peak>
         <mass>545.06583</mass>
         <intensity>4.172</intensity>
         <ion_current>5.9683996</ion_current>
         <width>0.636</width>
         <signal_noise_ratio>0.44975836</signal_noise_ratio>
         <quality>-1</quality>
      </peak>
      <peak>
         <mass>546.2849</mass>
         <intensity>12.516</intensity>
         <ion_current>19.463471</ion_current>
         <width>0.637</width>
         <signal_noise_ratio>1.3492751</signal_noise_ratio>
         <quality>-1</quality>
      </peak>
      <peak>
         <mass>547.59733</mass>
         <intensity>16.688</intensity>
         <ion_current>23.675113</ion_current>
         <width>0.273</width>
         <signal_noise_ratio>1.7990334</signal_noise_ratio>
         <quality>-1</quality>
      </peak>
      <peak>
         <mass>549.113</mass>
         <intensity>12.516</intensity>
         <ion_current>18.716307</ion_current>
         <width>0.182</width>
         <signal_noise_ratio>1.3492751</signal_noise_ratio>
         <quality>-1</quality>
      </peak>
      <peak>
         <mass>551.6964</mass>
         <intensity>8.334</intensity>
         <ion_current>11.922493</ion_current>
         <width>0.364</width>
         <signal_noise_ratio>0.93027508</signal_noise_ratio>
         <quality>-1</quality>
      </peak>
      <peak>
         <mass>553.17924</mass>
         <intensity>16.678</intensity>
         <ion_current>26.245329</ion_current>
         <width>0.91</width>
         <signal_noise_ratio>1.8513603</signal_noise_ratio>
         <quality>-1</quality>
      </peak>
      <peak>
         <mass>554.934</mass>
         <intensity>12.506</intensity>
         <ion_current>19.680063</ion_current>
         <width>0.455</width>
         <signal_noise_ratio>1.3723924</signal_noise_ratio>
         <quality>1</quality>
      </peak>
      <peak>
         <mass>555.61347</mass>
         <intensity>20.849</intensity>
         <ion_current>30.5732</ion_current>
         <width>0.546</width>
         <signal_noise_ratio>2.2879425</signal_noise_ratio>
         <quality>-1</quality>
      </peak>
      <peak>
         <mass>556.844</mass>
         <intensity>8.334</intensity>
         <ion_current>11.922493</ion_current>
         <width>0.182</width>
         <signal_noise_ratio>0.91456245</signal_noise_ratio>
         <quality>-1</quality>
      </peak>
      <peak>
         <mass>558.52236</mass>
         <intensity>20.849</intensity>
         <ion_current>31.61995</ion_current>
         <width>0.546</width>
         <signal_noise_ratio>2.2497713</signal_noise_ratio>
         <quality>-1</quality>
      </peak>
      <peak>
         <mass>558.95117</mass>
         <intensity>12.506</intensity>
         <ion_current>17.890893</ion_current>
         <width>0.182</width>
         <signal_noise_ratio>1.3425585</signal_noise_ratio>
         <quality>-1</quality>
      </peak>
      <peak>
         <mass>559.0725</mass>
         <intensity>8.334</intensity>
         <ion_current>11.922493</ion_current>
         <width>0.182</width>
         <signal_noise_ratio>0.89468115</signal_noise_ratio>
         <quality>-1</quality>
      </peak>
      <peak>
         <mass>561.63019</mass>
         <intensity>16.678</intensity>
         <ion_current>25.134155</ion_current>
         <width>1</width>
         <signal_noise_ratio>1.774537</signal_noise_ratio>
         <quality>-1</quality>
      </peak>
      <peak>
         <mass>564.232</mass>
         <intensity>12.506</intensity>
         <ion_current>17.890893</ion_current>
         <width>0.91</width>
         <signal_noise_ratio>1.323088</signal_noise_ratio>
         <quality>1</quality>
      </peak>
      <peak>
         <mass>566.68217</mass>
         <intensity>12.506</intensity>
         <ion_current>19.680063</ion_current>
         <width>0.182</width>
         <signal_noise_ratio>1.3242738</signal_noise_ratio>
         <quality>-1</quality>
      </peak>
      <peak>
         <mass>567.28025</mass>
         <intensity>12.506</intensity>
         <ion_current>17.73116</ion_current>
         <width>0.182</width>
         <signal_noise_ratio>1.3242738</signal_noise_ratio>
         <quality>-1</quality>
      </peak>
      <peak>
         <mass>568.07</mass>
         <intensity>16.678</intensity>
         <ion_current>23.859292</ion_current>
         <width>0.273</width>
         <signal_noise_ratio>1.7670928</signal_noise_ratio>
         <quality>1</quality>
      </peak>
      <peak>
         <mass>568.346</mass>
         <intensity>37.537</intensity>
         <ion_current>50.317416</ion_current>
         <width>0.364</width>
         <signal_noise_ratio>3.9771772</signal_noise_ratio>
         <quality>-1</quality>
      </peak>
      <peak>
         <mass>569.74245</mass>
         <intensity>12.506</intensity>
         <ion_current>19.479752</ion_current>
         <width>0.546</width>
         <signal_noise_ratio>1.3252009</signal_noise_ratio>
         <quality>-1</quality>
      </peak>
      <peak>
         <mass>571.214</mass>
         <intensity>8.334</intensity>
         <ion_current>13.114796</ion_current>
         <width>0.182</width>
         <signal_noise_ratio>0.8835177</signal_noise_ratio>
         <quality>-1</quality>
      </peak>
      <peak>
         <mass>571.78275</mass>
         <intensity>12.506</intensity>
         <ion_current>16.448528</ion_current>
         <width>0.273</width>
         <signal_noise_ratio>1.32734</signal_noise_ratio>
         <quality>-1</quality>
      </peak>
      <peak>
         <mass>573.41217</mass>
         <intensity>12.506</intensity>
         <ion_current>19.680063</ion_current>
         <width>0.364</width>
         <signal_noise_ratio>1.3292664</signal_noise_ratio>
         <quality>-1</quality>
      </peak>
      <peak>
         <mass>573.91267</mass>
         <intensity>8.334</intensity>
         <ion_current>11.771998</ion_current>
         <width>0.182</width>
         <signal_noise_ratio>0.88715854</signal_noise_ratio>
         <quality>-1</quality>
      </peak>
      <peak>
         <mass>576.14373</mass>
         <intensity>12.506</intensity>
         <ion_current>18.3987</ion_current>
         <width>0.909</width>
         <signal_noise_ratio>1.3354293</signal_noise_ratio>
         <quality>-1</quality>
      </peak>
      <peak>
         <mass>576.73167</mass>
         <intensity>12.506</intensity>
         <ion_current>20.238657</ion_current>
         <width>0.455</width>
         <signal_noise_ratio>1.3354293</signal_noise_ratio>
         <quality>-1</quality>
      </peak>
      <peak>
         <mass>579.127</mass>
         <intensity>12.506</intensity>
         <ion_current>18.3987</ion_current>
         <width>1.183</width>
         <signal_noise_ratio>1.3392065</signal_noise_ratio>
         <quality>-1</quality>
      </peak>
      <peak>
         <mass>579.6275</mass>
         <intensity>8.334</intensity>
         <ion_current>13.487044</ion_current>
         <width>0.182</width>
         <signal_noise_ratio>0.8924474</signal_noise_ratio>
         <quality>-1</quality>
      </peak>
      <peak>
         <mass>581.037</mass>
         <intensity>12.506</intensity>
         <ion_current>20.124137</ion_current>
         <width>0.182</width>
         <signal_noise_ratio>1.3468049</signal_noise_ratio>
         <quality>-1</quality>
      </peak>
      <peak>
         <mass>582.18487</mass>
         <intensity>12.506</intensity>
         <ion_current>20.231386</ion_current>
         <width>0.455</width>
         <signal_noise_ratio>1.345789</signal_noise_ratio>
         <quality>-1</quality>
      </peak>
      <peak>
         <mass>582.84083</mass>
         <intensity>20.849</intensity>
         <ion_current>31.518292</ion_current>
         <width>0.182</width>
         <signal_noise_ratio>2.2416648</signal_noise_ratio>
         <quality>-1</quality>
      </peak>
      <peak>
         <mass>584.69017</mass>
         <intensity>8.334</intensity>
         <ion_current>12.260896</ion_current>
         <width>0.455</width>
         <signal_noise_ratio>0.89525779</signal_noise_ratio>
         <quality>-1</quality>
      </peak>
      <peak>
         <mass>585.31158</mass>
         <intensity>12.506</intensity>
         <ion_current>20.238657</ion_current>
         <width>0.818</width>
         <signal_noise_ratio>1.3434238</signal_noise_ratio>
         <quality>-1</quality>
      </peak>
      <peak>
         <mass>587.676</mass>
         <intensity>8.334</intensity>
         <ion_current>12.260896</ion_current>
         <width>0.455</width>
         <signal_noise_ratio>0.89102087</signal_noise_ratio>
         <quality>-1</quality>
      </peak>
      <peak>
         <mass>589.15931</mass>
         <intensity>12.506</intensity>
         <ion_current>20.238657</ion_current>
         <width>0.909</width>
         <signal_noise_ratio>1.3300471</signal_noise_ratio>
         <quality>1</quality>
      </peak>
      <peak>
         <mass>592.43186</mass>
         <intensity>8.334</intensity>
         <ion_current>13.487044</ion_current>
         <width>0.545</width>
         <signal_noise_ratio>0.87895195</signal_noise_ratio>
         <quality>-1</quality>
      </peak>
      <peak>
         <mass>592.951</mass>
         <intensity>8.334</intensity>
         <ion_current>12.260896</ion_current>
         <width>0.182</width>
         <signal_noise_ratio>0.87895195</signal_noise_ratio>
         <quality>-1</quality>
      </peak>
      <peak>
         <mass>594.40644</mass>
         <intensity>12.506</intensity>
         <ion_current>17.267587</ion_current>
         <width>0.454</width>
         <signal_noise_ratio>1.3094317</signal_noise_ratio>
         <quality>1</quality>
      </peak>
      <peak>
         <mass>594.77</mass>
         <intensity>8.334</intensity>
         <ion_current>13.487044</ion_current>
         <width>0.273</width>
         <signal_noise_ratio>0.86943459</signal_noise_ratio>
         <quality>-1</quality>
      </peak>
      <peak>
         <mass>596.226</mass>
         <intensity>8.334</intensity>
         <ion_current>12.260896</ion_current>
         <width>0.272</width>
         <signal_noise_ratio>0.86643476</signal_noise_ratio>
         <quality>-1</quality>
      </peak>
      <peak>
         <mass>597.52382</mass>
         <intensity>16.678</intensity>
         <ion_current>26.990271</ion_current>
         <width>0.546</width>
         <signal_noise_ratio>1.7278169</signal_noise_ratio>
         <quality>-1</quality>
      </peak>
      <peak>
         <mass>597.97675</mass>
         <intensity>12.506</intensity>
         <ion_current>18.231403</ion_current>
         <width>0.273</width>
         <signal_noise_ratio>1.2956037</signal_noise_ratio>
         <quality>-1</quality>
      </peak>
      <peak>
         <mass>599.955</mass>
         <intensity>8.334</intensity>
         <ion_current>13.487044</ion_current>
         <width>0.181</width>
         <signal_noise_ratio>0.85288766</signal_noise_ratio>
         <quality>-1</quality>
      </peak>
      <peak>
         <mass>600.16633</mass>
         <intensity>8.334</intensity>
         <ion_current>12.260896</ion_current>
         <width>0.273</width>
         <signal_noise_ratio>0.85288766</signal_noise_ratio>
         <quality>-1</quality>
      </peak>
      <peak>
         <mass>601.8815</mass>
         <intensity>16.678</intensity>
         <ion_current>23.405415</ion_current>
         <width>1.091</width>
         <signal_noise_ratio>1.6997221</signal_noise_ratio>
         <quality>-1</quality>
      </peak>
      <peak>
         <mass>602.774</mass>
         <intensity>16.678</intensity>
         <ion_current>16.455044</ion_current>
         <width>0.182</width>
         <signal_noise_ratio>1.6894071</signal_noise_ratio>
         <quality>-1</quality>
      </peak>
      <peak>
         <mass>604.25933</mass>
         <intensity>12.506</intensity>
         <ion_current>18.3987</ion_current>
         <width>0.728</width>
         <signal_noise_ratio>1.2652811</signal_noise_ratio>
         <quality>-1</quality>
      </peak>
      <peak>
         <mass>604.684</mass>
         <intensity>12.506</intensity>
         <ion_current>18.056689</ion_current>
         <width>0.182</width>
         <signal_noise_ratio>1.2637018</signal_noise_ratio>
         <quality>-1</quality>
      </peak>
      <peak>
         <mass>605.54294</mass>
         <intensity>12.506</intensity>
         <ion_current>15.093158</ion_current>
         <width>1.182</width>
         <signal_noise_ratio>1.2637018</signal_noise_ratio>
         <quality>-1</quality>
      </peak>
      <peak>
         <mass>607.049</mass>
         <intensity>12.506</intensity>
         <ion_current>18.3987</ion_current>
         <width>0.182</width>
         <signal_noise_ratio>1.2622253</signal_noise_ratio>
         <quality>-1</quality>
      </peak>
      <peak>
         <mass>607.231</mass>
         <intensity>8.334</intensity>
         <ion_current>12.260896</ion_current>
         <width>0.182</width>
         <signal_noise_ratio>0.84114711</signal_noise_ratio>
         <quality>-1</quality>
      </peak>
      <peak>
         <mass>608.673</mass>
         <intensity>12.506</intensity>
         <ion_current>20.017924</ion_current>
         <width>0.364</width>
         <signal_noise_ratio>1.2611728</signal_noise_ratio>
         <quality>-1</quality>
      </peak>
      <peak>
         <mass>610.407</mass>
         <intensity>12.506</intensity>
         <ion_current>18.398731</ion_current>
         <width>0.91</width>
         <signal_noise_ratio>1.261016</signal_noise_ratio>
         <quality>-1</quality>
      </peak>
      <peak>
         <mass>610.9598</mass>
         <intensity>12.506</intensity>
         <ion_current>20.231386</ion_current>
         <width>0.181</width>
         <signal_noise_ratio>1.2608859</signal_noise_ratio>
         <quality>-1</quality>
      </peak>
      <peak>
         <mass>611.35333</mass>
         <intensity>20.849</intensity>
         <ion_current>24.451648</ion_current>
         <width>0.546</width>
         <signal_noise_ratio>2.1020478</signal_noise_ratio>
         <quality>1</quality>
      </peak>
      <peak>
         <mass>612.35433</mass>
         <intensity>29.193</intensity>
         <ion_current>33.137509</ion_current>
         <width>0.364</width>
         <signal_noise_ratio>2.9430067</signal_noise_ratio>
         <quality>-1</quality>
      </peak>
      <peak>
         <mass>613.33411</mass>
         <intensity>25.021</intensity>
         <ion_current>23.326827</ion_current>
         <width>0.182</width>
         <signal_noise_ratio>2.522531</signal_noise_ratio>
         <quality>-1</quality>
      </peak>
      <peak>
         <mass>613.9246</mass>
         <intensity>16.678</intensity>
         <ion_current>24.536504</ion_current>
         <width>1.001</width>
         <signal_noise_ratio>1.6814185</signal_noise_ratio>
         <quality>-1</quality>
      </peak>
      <peak>
         <mass>614.6315</mass>
         <intensity>12.506</intensity>
         <ion_current>20.238657</ion_current>
         <width>0.363</width>
         <signal_noise_ratio>1.260868</signal_noise_ratio>
         <quality>-1</quality>
      </peak>
      <peak>
         <mass>615.9256</mass>
         <intensity>12.506</intensity>
         <ion_current>18.398742</ion_current>
         <width>0.364</width>
         <signal_noise_ratio>1.2607374</signal_noise_ratio>
         <quality>-1</quality>
      </peak>
      <peak>
         <mass>616.30325</mass>
         <intensity>12.506</intensity>
         <ion_current>16.701352</ion_current>
         <width>0.182</width>
         <signal_noise_ratio>1.2607374</signal_noise_ratio>
         <quality>-1</quality>
      </peak>
      <peak>
         <mass>617.09204</mass>
         <intensity>25.021</intensity>
         <ion_current>30.58943</ion_current>
         <width>0.909</width>
         <signal_noise_ratio>2.5216937</signal_noise_ratio>
         <quality>-1</quality>
      </peak>
      <peak>
         <mass>617.599</mass>
         <intensity>12.506</intensity>
         <ion_current>20.238657</ion_current>
         <width>0.182</width>
         <signal_noise_ratio>1.2600494</signal_noise_ratio>
         <quality>-1</quality>
      </peak>
      <peak>
         <mass>617.781</mass>
         <intensity>12.506</intensity>
         <ion_current>18.3987</ion_current>
         <width>0.182</width>
         <signal_noise_ratio>1.2600494</signal_noise_ratio>
         <quality>-1</quality>
      </peak>
      <peak>
         <mass>618.26073</mass>
         <intensity>20.849</intensity>
         <ion_current>18.786474</ion_current>
         <width>0.363</width>
         <signal_noise_ratio>2.1006533</signal_noise_ratio>
         <quality>-1</quality>
      </peak>
      <peak>
         <mass>619.48473</mass>
         <intensity>16.678</intensity>
         <ion_current>22.839155</ion_current>
         <width>0.819</width>
         <signal_noise_ratio>1.6826272</signal_noise_ratio>
         <quality>-1</quality>
      </peak>
      <peak>
         <mass>620.1456</mass>
         <intensity>8.334</intensity>
         <ion_current>12.260896</ion_current>
         <width>0.363</width>
         <signal_noise_ratio>0.84080913</signal_noise_ratio>
         <quality>-1</quality>
      </peak>
      <peak>
         <mass>621.73988</mass>
         <intensity>12.506</intensity>
         <ion_current>18.275112</ion_current>
         <width>1.091</width>
         <signal_noise_ratio>1.2646551</signal_noise_ratio>
         <quality>-1</quality>
      </peak>
      <peak>
         <mass>622.6738</mass>
         <intensity>16.678</intensity>
         <ion_current>19.728951</ion_current>
         <width>0.182</width>
         <signal_noise_ratio>1.6900384</signal_noise_ratio>
         <quality>-1</quality>
      </peak>
      <peak>
         <mass>622.94225</mass>
         <intensity>12.506</intensity>
         <ion_current>18.3987</ion_current>
         <width>0.182</width>
         <signal_noise_ratio>1.2672755</signal_noise_ratio>
         <quality>-1</quality>
      </peak>
      <peak>
         <mass>624.316</mass>
         <intensity>12.506</intensity>
         <ion_current>20.231386</ion_current>
         <width>0.364</width>
         <signal_noise_ratio>1.2689027</signal_noise_ratio>
         <quality>-1</quality>
      </peak>
      <peak>
         <mass>626.778</mass>
         <intensity>12.506</intensity>
         <ion_current>20.807129</ion_current>
         <width>1.092</width>
         <signal_noise_ratio>1.2724789</signal_noise_ratio>
         <quality>-1</quality>
      </peak>
      <peak>
         <mass>627.2855</mass>
         <intensity>8.334</intensity>
         <ion_current>12.638839</ion_current>
         <width>0.182</width>
         <signal_noise_ratio>0.84798013</signal_noise_ratio>
         <quality>-1</quality>
      </peak>
      <peak>
         <mass>627.573</mass>
         <intensity>16.678</intensity>
         <ion_current>26.390497</ion_current>
         <width>0.272</width>
         <signal_noise_ratio>1.6969778</signal_noise_ratio>
         <quality>1</quality>
      </peak>
      <peak>
         <mass>629.903</mass>
         <intensity>12.506</intensity>
         <ion_current>20.807129</ion_current>
         <width>0.273</width>
         <signal_noise_ratio>1.279386</signal_noise_ratio>
         <quality>-1</quality>
      </peak>
      <peak>
         <mass>630.30167</mass>
         <intensity>8.334</intensity>
         <ion_current>12.638839</ion_current>
         <width>0.182</width>
         <signal_noise_ratio>0.85258302</signal_noise_ratio>
         <quality>-1</quality>
      </peak>
      <peak>
         <mass>632.158</mass>
         <intensity>12.506</intensity>
         <ion_current>20.807129</ion_current>
         <width>0.819</width>
         <signal_noise_ratio>1.2806862</signal_noise_ratio>
         <quality>-1</quality>
      </peak>
      <peak>
         <mass>634.843</mass>
         <intensity>12.506</intensity>
         <ion_current>20.862521</ion_current>
         <width>0.272</width>
         <signal_noise_ratio>1.2797862</signal_noise_ratio>
         <quality>1</quality>
      </peak>
      <peak>
         <mass>635.22025</mass>
         <intensity>12.506</intensity>
         <ion_current>20.822878</ion_current>
         <width>0.182</width>
         <signal_noise_ratio>1.2785948</signal_noise_ratio>
         <quality>-1</quality>
      </peak>
      <peak>
         <mass>637.26422</mass>
         <intensity>20.849</intensity>
         <ion_current>29.108228</ion_current>
         <width>0.273</width>
         <signal_noise_ratio>2.1298239</signal_noise_ratio>
         <quality>-1</quality>
      </peak>
      <peak>
         <mass>637.63075</mass>
         <intensity>12.506</intensity>
         <ion_current>18.965841</ion_current>
         <width>0.273</width>
         <signal_noise_ratio>1.277547</signal_noise_ratio>
         <quality>-1</quality>
      </peak>
      <peak>
         <mass>638.33263</mass>
         <intensity>41.709</intensity>
         <ion_current>56.522576</ion_current>
         <width>0.636</width>
         <signal_noise_ratio>4.2585552</signal_noise_ratio>
         <quality>1</quality>
      </peak>
      <peak>
         <mass>639.609</mass>
         <intensity>8.334</intensity>
         <ion_current>12.638839</ion_current>
         <width>0.182</width>
         <signal_noise_ratio>0.85048385</signal_noise_ratio>
         <quality>-1</quality>
      </peak>
      <peak>
         <mass>641.25611</mass>
         <intensity>25.021</intensity>
         <ion_current>41.740055</ion_current>
         <width>0.182</width>
         <signal_noise_ratio>2.5510937</signal_noise_ratio>
         <quality>-1</quality>
      </peak>
      <peak>
         <mass>643.72475</mass>
         <intensity>12.506</intensity>
         <ion_current>20.807129</ion_current>
         <width>0.455</width>
         <signal_noise_ratio>1.273817</signal_noise_ratio>
         <quality>-1</quality>
      </peak>
      <peak>
         <mass>644.4472</mass>
         <intensity>8.334</intensity>
         <ion_current>12.638839</ion_current>
         <width>0.273</width>
         <signal_noise_ratio>0.84845883</signal_noise_ratio>
         <quality>-1</quality>
      </peak>
      <peak>
         <mass>645.066</mass>
         <intensity>8.334</intensity>
         <ion_current>12.638839</ion_current>
         <width>0.182</width>
         <signal_noise_ratio>0.84845883</signal_noise_ratio>
         <quality>-1</quality>
      </peak>
      <peak>
         <mass>646.37129</mass>
         <intensity>12.506</intensity>
         <ion_current>18.965841</ion_current>
         <width>1.182</width>
         <signal_noise_ratio>1.2718245</signal_noise_ratio>
         <quality>-1</quality>
      </peak>
      <peak>
         <mass>647.158</mass>
         <intensity>12.506</intensity>
         <ion_current>18.965841</ion_current>
         <width>0.364</width>
         <signal_noise_ratio>1.2710718</signal_noise_ratio>
         <quality>-1</quality>
      </peak>
      <peak>
         <mass>647.6312</mass>
         <intensity>8.334</intensity>
         <ion_current>12.638839</ion_current>
         <width>0.272</width>
         <signal_noise_ratio>0.84654142</signal_noise_ratio>
         <quality>-1</quality>
      </peak>
      <peak>
         <mass>649.07335</mass>
         <intensity>12.506</intensity>
         <ion_current>18.965841</ion_current>
         <width>1.001</width>
         <signal_noise_ratio>1.27032</signal_noise_ratio>
         <quality>-1</quality>
      </peak>
      <peak>
         <mass>649.77225</mass>
         <intensity>12.516</intensity>
         <ion_current>18.981006</ion_current>
         <width>0.273</width>
         <signal_noise_ratio>1.131916</signal_noise_ratio>
         <quality>1</quality>
      </peak>
      <peak>
         <mass>650.5594</mass>
         <intensity>12.516</intensity>
         <ion_current>20.879203</ion_current>
         <width>1.001</width>
         <signal_noise_ratio>1.131916</signal_noise_ratio>
         <quality>-1</quality>
      </peak>
      <peak>
         <mass>652.4785</mass>
         <intensity>12.516</intensity>
         <ion_current>20.879203</ion_current>
         <width>0.728</width>
         <signal_noise_ratio>1.164057</signal_noise_ratio>
         <quality>-1</quality>
      </peak>
      <peak>
         <mass>654.057</mass>
         <intensity>12.516</intensity>
         <ion_current>18.981006</ion_current>
         <width>0.546</width>
         <signal_noise_ratio>1.4123513</signal_noise_ratio>
         <quality>-1</quality>
      </peak>
      <peak>
         <mass>655.38047</mass>
         <intensity>37.547</intensity>
         <ion_current>58.008284</ion_current>
         <width>0.546</width>
         <signal_noise_ratio>4.236941</signal_noise_ratio>
         <quality>1</quality>
      </peak>
      <peak>
         <mass>656.54875</mass>
         <intensity>12.516</intensity>
         <ion_current>15.79136</ion_current>
         <width>0.273</width>
         <signal_noise_ratio>1.388638</signal_noise_ratio>
         <quality>-1</quality>
      </peak>
      <peak>
         <mass>658.121</mass>
         <intensity>12.516</intensity>
         <ion_current>18.981006</ion_current>
         <width>0.819</width>
         <signal_noise_ratio>1.4123513</signal_noise_ratio>
         <quality>-1</quality>
      </peak>
      <peak>
         <mass>658.6544</mass>
         <intensity>12.516</intensity>
         <ion_current>18.981006</ion_current>
         <width>0.272</width>
         <signal_noise_ratio>1.4123513</signal_noise_ratio>
         <quality>-1</quality>
      </peak>
      <peak>
         <mass>659.345</mass>
         <intensity>16.688</intensity>
         <ion_current>25.308008</ion_current>
         <width>0.182</width>
         <signal_noise_ratio>1.883135</signal_noise_ratio>
         <quality>-1</quality>
      </peak>
      <peak>
         <mass>660.891</mass>
         <intensity>8.344</intensity>
         <ion_current>13.919468</ion_current>
         <width>0.182</width>
         <signal_noise_ratio>0.94156752</signal_noise_ratio>
         <quality>-1</quality>
      </peak>
      <peak>
         <mass>661.164</mass>
         <intensity>20.859</intensity>
         <ion_current>31.633493</ion_current>
         <width>0.182</width>
         <signal_noise_ratio>2.353806</signal_noise_ratio>
         <quality>-1</quality>
      </peak>
      <peak>
         <mass>661.40667</mass>
         <intensity>8.344</intensity>
         <ion_current>12.654004</ion_current>
         <width>0.182</width>
         <signal_noise_ratio>0.94156752</signal_noise_ratio>
         <quality>-1</quality>
      </peak>
      <peak>
         <mass>663.4926</mass>
         <intensity>12.516</intensity>
         <ion_current>20.879203</ion_current>
         <width>0.546</width>
         <signal_noise_ratio>1.4123513</signal_noise_ratio>
         <quality>1</quality>
      </peak>
      <peak>
         <mass>665.075</mass>
         <intensity>12.516</intensity>
         <ion_current>20.825396</ion_current>
         <width>0.182</width>
         <signal_noise_ratio>1.4123513</signal_noise_ratio>
         <quality>-1</quality>
      </peak>
      <peak>
         <mass>667.5505</mass>
         <intensity>12.516</intensity>
         <ion_current>20.657964</ion_current>
         <width>0.727</width>
         <signal_noise_ratio>1.4123513</signal_noise_ratio>
         <quality>-1</quality>
      </peak>
      <peak>
         <mass>668.28075</mass>
         <intensity>12.516</intensity>
         <ion_current>18.981006</ion_current>
         <width>0.273</width>
         <signal_noise_ratio>1.4123513</signal_noise_ratio>
         <quality>-1</quality>
      </peak>
      <peak>
         <mass>669.60733</mass>
         <intensity>12.516</intensity>
         <ion_current>20.879203</ion_current>
         <width>0.727</width>
         <signal_noise_ratio>1.4123513</signal_noise_ratio>
         <quality>-1</quality>
      </peak>
      <peak>
         <mass>670.896</mass>
         <intensity>12.516</intensity>
         <ion_current>20.879203</ion_current>
         <width>0.182</width>
         <signal_noise_ratio>1.4123513</signal_noise_ratio>
         <quality>-1</quality>
      </peak>
      <peak>
         <mass>671.32825</mass>
         <intensity>25.031</intensity>
         <ion_current>35.52693</ion_current>
         <width>0.273</width>
         <signal_noise_ratio>2.8245897</signal_noise_ratio>
         <quality>1</quality>
      </peak>
      <peak>
         <mass>672.81738</mass>
         <intensity>16.688</intensity>
         <ion_current>23.371078</ion_current>
         <width>0.455</width>
         <signal_noise_ratio>1.883135</signal_noise_ratio>
         <quality>1</quality>
      </peak>
      <peak>
         <mass>673.2246</mass>
         <intensity>12.516</intensity>
         <ion_current>19.733707</ion_current>
         <width>0.363</width>
         <signal_noise_ratio>1.4123513</signal_noise_ratio>
         <quality>-1</quality>
      </peak>
      <peak>
         <mass>674.989</mass>
         <intensity>20.859</intensity>
         <ion_current>29.710358</ion_current>
         <width>0.182</width>
         <signal_noise_ratio>2.353806</signal_noise_ratio>
         <quality>-1</quality>
      </peak>
      <peak>
         <mass>675.6614</mass>
         <intensity>12.516</intensity>
         <ion_current>19.479182</ion_current>
         <width>0.273</width>
         <signal_noise_ratio>1.4123513</signal_noise_ratio>
         <quality>-1</quality>
      </peak>
      <peak>
         <mass>676.37575</mass>
         <intensity>12.516</intensity>
         <ion_current>19.479182</ion_current>
         <width>0.273</width>
         <signal_noise_ratio>1.4123513</signal_noise_ratio>
         <quality>-1</quality>
      </peak>
      <peak>
         <mass>678.185</mass>
         <intensity>16.688</intensity>
         <ion_current>25.90739</ion_current>
         <width>0.182</width>
         <signal_noise_ratio>1.883135</signal_noise_ratio>
         <quality>-1</quality>
      </peak>
      <peak>
         <mass>678.458</mass>
         <intensity>25.031</intensity>
         <ion_current>40.406264</ion_current>
         <width>0.273</width>
         <signal_noise_ratio>2.8245897</signal_noise_ratio>
         <quality>-1</quality>
      </peak>
      <peak>
         <mass>679.04687</mass>
         <intensity>20.859</intensity>
         <ion_current>22.885046</ion_current>
         <width>0.273</width>
         <signal_noise_ratio>2.353806</signal_noise_ratio>
         <quality>1</quality>
      </peak>
      <peak>
         <mass>680.978</mass>
         <intensity>8.344</intensity>
         <ion_current>12.986121</ion_current>
         <width>0.455</width>
         <signal_noise_ratio>0.94156752</signal_noise_ratio>
         <quality>-1</quality>
      </peak>
      <peak>
         <mass>681.5825</mass>
         <intensity>8.344</intensity>
         <ion_current>12.986121</ion_current>
         <width>0.273</width>
         <signal_noise_ratio>0.94156752</signal_noise_ratio>
         <quality>-1</quality>
      </peak>
      <peak>
         <mass>682.23</mass>
         <intensity>12.516</intensity>
         <ion_current>19.462972</ion_current>
         <width>0.728</width>
         <signal_noise_ratio>1.4123513</signal_noise_ratio>
         <quality>-1</quality>
      </peak>
      <peak>
         <mass>683.223</mass>
         <intensity>20.859</intensity>
         <ion_current>24.89447</ion_current>
         <width>0.546</width>
         <signal_noise_ratio>2.353806</signal_noise_ratio>
         <quality>-1</quality>
      </peak>
      <peak>
         <mass>683.61889</mass>
         <intensity>12.516</intensity>
         <ion_current>19.479182</ion_current>
         <width>0.455</width>
         <signal_noise_ratio>1.4123513</signal_noise_ratio>
         <quality>-1</quality>
      </peak>
      <peak>
         <mass>684.37248</mass>
         <intensity>25.031</intensity>
         <ion_current>27.467945</ion_current>
         <width>0.818</width>
         <signal_noise_ratio>2.8245897</signal_noise_ratio>
         <quality>-1</quality>
      </peak>
      <peak>
         <mass>685.29765</mass>
         <intensity>66.75</intensity>
         <ion_current>88.166054</ion_current>
         <width>0.455</width>
         <signal_noise_ratio>7.5323145</signal_noise_ratio>
         <quality>-1</quality>
      </peak>
      <peak>
         <mass>686.91438</mass>
         <intensity>12.516</intensity>
         <ion_current>19.322172</ion_current>
         <width>0.364</width>
         <signal_noise_ratio>1.4123513</signal_noise_ratio>
         <quality>1</quality>
      </peak>
      <peak>
         <mass>687.93813</mass>
         <intensity>16.688</intensity>
         <ion_current>19.713428</ion_current>
         <width>0.272</width>
         <signal_noise_ratio>1.883135</signal_noise_ratio>
         <quality>1</quality>
      </peak>
      <peak>
         <mass>689.268</mass>
         <intensity>12.516</intensity>
         <ion_current>19.479182</ion_current>
         <width>0.182</width>
         <signal_noise_ratio>1.4123513</signal_noise_ratio>
         <quality>-1</quality>
      </peak>
      <peak>
         <mass>689.723</mass>
         <intensity>8.344</intensity>
         <ion_current>12.986121</ion_current>
         <width>0.182</width>
         <signal_noise_ratio>0.94156752</signal_noise_ratio>
         <quality>-1</quality>
      </peak>
      <peak>
         <mass>691.009</mass>
         <intensity>16.688</intensity>
         <ion_current>25.972243</ion_current>
         <width>0.182</width>
         <signal_noise_ratio>1.883135</signal_noise_ratio>
         <quality>-1</quality>
      </peak>
      <peak>
         <mass>691.1325</mass>
         <intensity>8.344</intensity>
         <ion_current>12.986121</ion_current>
         <width>0.182</width>
         <signal_noise_ratio>0.94156752</signal_noise_ratio>
         <quality>-1</quality>
      </peak>
      <peak>
         <mass>692.37517</mass>
         <intensity>12.516</intensity>
         <ion_current>19.624177</ion_current>
         <width>0.182</width>
         <signal_noise_ratio>1.4123513</signal_noise_ratio>
         <quality>-1</quality>
      </peak>
      <peak>
         <mass>692.9788</mass>
         <intensity>16.688</intensity>
         <ion_current>25.972243</ion_current>
         <width>0.182</width>
         <signal_noise_ratio>1.883135</signal_noise_ratio>
         <quality>-1</quality>
      </peak>
      <peak>
         <mass>693.36707</mass>
         <intensity>50.063</intensity>
         <ion_current>69.078861</ion_current>
         <width>0.182</width>
         <signal_noise_ratio>5.6492923</signal_noise_ratio>
         <quality>-1</quality>
      </peak>
      <peak>
         <mass>694.881</mass>
         <intensity>12.516</intensity>
         <ion_current>19.479182</ion_current>
         <width>0.455</width>
         <signal_noise_ratio>1.4123513</signal_noise_ratio>
         <quality>-1</quality>
      </peak>
      <peak>
         <mass>696.57433</mass>
         <intensity>8.344</intensity>
         <ion_current>12.986121</ion_current>
         <width>0.273</width>
         <signal_noise_ratio>0.94156752</signal_noise_ratio>
         <quality>-1</quality>
      </peak>
      <peak>
         <mass>697.32256</mass>
         <intensity>16.688</intensity>
         <ion_current>25.972395</ion_current>
         <width>0.727</width>
         <signal_noise_ratio>1.883135</signal_noise_ratio>
         <quality>1</quality>
      </peak>
      <peak>
         <mass>698.37737</mass>
         <intensity>58.406</intensity>
         <ion_current>80.766967</ion_current>
         <width>0.273</width>
         <signal_noise_ratio>6.590747</signal_noise_ratio>
         <quality>-1</quality>
      </peak>
      <peak>
         <mass>698.74217</mass>
         <intensity>12.516</intensity>
         <ion_current>19.479182</ion_current>
         <width>0.364</width>
         <signal_noise_ratio>1.4123513</signal_noise_ratio>
         <quality>-1</quality>
      </peak>
   </peak_list>
</pepex3>
