# Supplementary material for: NITPICK: peak identification for mass spectrometry data
Source: BMC Bioinformatics. 2008 Aug 28;9:355. doi: 10.1186/1471-2105-9-355 (PMC2655099; doi:10.1186/1471-2105-9-355)
Supplement: Additional file 4 — A zip-folder containing all pepex results on the simulated data. [file 1471-2105-9-355-S4.zip › pepex_simulation_results/thresh05/SNR5/preSNR5_40_pepex.xml]

<?xml version="1.0" encoding="iso-8859-1"?>
<pepex3>
   <version>3.0.0</version>
   <registered_to>Unregistered</registered_to>
   <parameters>
      <parameter_file>pepex_input.xml</parameter_file>
      <input_data_file>spectrum.data</input_data_file>
      <output_data_file>pepex_output.xml</output_data_file>
      <noise_model>mean_value</noise_model>
      <signal_noise_ratio>.5</signal_noise_ratio>
      <tuning_power>2</tuning_power>
      <tuning>2</tuning>
      <small_omega>1.0</small_omega>
      <big_omega>20</big_omega>
      <peak_finding_model>pepex3</peak_finding_model>
      <supporting_slopes>2</supporting_slopes>
      <peak_fitting_model>centroid</peak_fitting_model>
      <clustering_model>simple</clustering_model>
      <min_cluster_distance>0.8</min_cluster_distance>
      <max_cluster_distance>1.2</max_cluster_distance>
      <no_single_above_mass>1500.0</no_single_above_mass>
      <deisotoping_model>quadratic</deisotoping_model>
      <isotope_distrib_file>/usr/local/piums/kd_0_to_10</isotope_distrib_file>
      <overflow>30000</overflow>
   </parameters>
   <pepex3_status>
      <status>ok</status>
      <message></message>
      <supporting_slopes>2</supporting_slopes>
      <minimum_mass>500</minimum_mass>
      <maximum_mass>700</maximum_mass>
      <small_omega>1</small_omega>
      <big_omega>20</big_omega>
      <peak_masses_with_hydrogen>true</peak_masses_with_hydrogen>
      <date_created>22:00:18, 26 Jul, 2007</date_created>
   </pepex3_status>
   <peak_list>
      <peak>
         <mass>500.364</mass>
         <intensity>8.382</intensity>
         <ion_current>11.662241</ion_current>
         <width>0.182</width>
         <signal_noise_ratio>0.91666667</signal_noise_ratio>
         <quality>-1</quality>
      </peak>
      <peak>
         <mass>500.793</mass>
         <intensity>12.573</intensity>
         <ion_current>19.242772</ion_current>
         <width>0.454</width>
         <signal_noise_ratio>1.375</signal_noise_ratio>
         <quality>-1</quality>
      </peak>
      <peak>
         <mass>502.72018</mass>
         <intensity>12.573</intensity>
         <ion_current>18.079761</ion_current>
         <width>0.727</width>
         <signal_noise_ratio>1.375</signal_noise_ratio>
         <quality>-1</quality>
      </peak>
      <peak>
         <mass>503.30433</mass>
         <intensity>8.382</intensity>
         <ion_current>11.662241</ion_current>
         <width>0.273</width>
         <signal_noise_ratio>0.91666667</signal_noise_ratio>
         <quality>-1</quality>
      </peak>
      <peak>
         <mass>504.51455</mass>
         <intensity>12.573</intensity>
         <ion_current>19.242772</ion_current>
         <width>1.182</width>
         <signal_noise_ratio>1.3979592</signal_noise_ratio>
         <quality>-1</quality>
      </peak>
      <peak>
         <mass>506.4572</mass>
         <intensity>12.573</intensity>
         <ion_current>16.276719</ion_current>
         <width>0.181</width>
         <signal_noise_ratio>1.4166667</signal_noise_ratio>
         <quality>-1</quality>
      </peak>
      <peak>
         <mass>507.53245</mass>
         <intensity>12.573</intensity>
         <ion_current>12.701093</ion_current>
         <width>0.728</width>
         <signal_noise_ratio>1.4381188</signal_noise_ratio>
         <quality>-1</quality>
      </peak>
      <peak>
         <mass>508.0768</mass>
         <intensity>8.382</intensity>
         <ion_current>11.662241</ion_current>
         <width>0.363</width>
         <signal_noise_ratio>0.95874587</signal_noise_ratio>
         <quality>-1</quality>
      </peak>
      <peak>
         <mass>510.40213</mass>
         <intensity>12.573</intensity>
         <ion_current>17.493362</ion_current>
         <width>0.455</width>
         <signal_noise_ratio>1.4558824</signal_noise_ratio>
         <quality>-1</quality>
      </peak>
      <peak>
         <mass>511.13013</mass>
         <intensity>12.573</intensity>
         <ion_current>19.242772</ion_current>
         <width>0.546</width>
         <signal_noise_ratio>1.4558824</signal_noise_ratio>
         <quality>-1</quality>
      </peak>
      <peak>
         <mass>511.824</mass>
         <intensity>8.382</intensity>
         <ion_current>11.662241</ion_current>
         <width>0.182</width>
         <signal_noise_ratio>0.97058824</signal_noise_ratio>
         <quality>-1</quality>
      </peak>
      <peak>
         <mass>512.59</mass>
         <intensity>12.573</intensity>
         <ion_current>19.242772</ion_current>
         <width>0.546</width>
         <signal_noise_ratio>1.4558824</signal_noise_ratio>
         <quality>-1</quality>
      </peak>
      <peak>
         <mass>514.15767</mass>
         <intensity>12.573</intensity>
         <ion_current>17.493362</ion_current>
         <width>0.364</width>
         <signal_noise_ratio>1.4558824</signal_noise_ratio>
         <quality>-1</quality>
      </peak>
      <peak>
         <mass>514.75675</mass>
         <intensity>16.764</intensity>
         <ion_current>25.238926</ion_current>
         <width>0.546</width>
         <signal_noise_ratio>1.9411765</signal_noise_ratio>
         <quality>1</quality>
      </peak>
      <peak>
         <mass>515.39375</mass>
         <intensity>8.382</intensity>
         <ion_current>12.828515</ion_current>
         <width>0.454</width>
         <signal_noise_ratio>0.95666667</signal_noise_ratio>
         <quality>-1</quality>
      </peak>
      <peak>
         <mass>518.08763</mass>
         <intensity>12.573</intensity>
         <ion_current>17.220238</ion_current>
         <width>0.364</width>
         <signal_noise_ratio>1.4318953</signal_noise_ratio>
         <quality>-1</quality>
      </peak>
      <peak>
         <mass>519.26122</mass>
         <intensity>16.764</intensity>
         <ion_current>18.237884</ion_current>
         <width>1.091</width>
         <signal_noise_ratio>1.9091937</signal_noise_ratio>
         <quality>-1</quality>
      </peak>
      <peak>
         <mass>520.38817</mass>
         <intensity>12.573</intensity>
         <ion_current>13.735622</ion_current>
         <width>0.182</width>
         <signal_noise_ratio>1.2003108</signal_noise_ratio>
         <quality>-1</quality>
      </peak>
      <peak>
         <mass>520.53983</mass>
         <intensity>12.573</intensity>
         <ion_current>17.493362</ion_current>
         <width>0.182</width>
         <signal_noise_ratio>1.2003108</signal_noise_ratio>
         <quality>-1</quality>
      </peak>
      <peak>
         <mass>520.70667</mass>
         <intensity>8.382</intensity>
         <ion_current>12.828515</ion_current>
         <width>0.182</width>
         <signal_noise_ratio>0.79904788</signal_noise_ratio>
         <quality>-1</quality>
      </peak>
      <peak>
         <mass>521.0555</mass>
         <intensity>8.382</intensity>
         <ion_current>11.662241</ion_current>
         <width>0.272</width>
         <signal_noise_ratio>0.79904788</signal_noise_ratio>
         <quality>-1</quality>
      </peak>
      <peak>
         <mass>523.80625</mass>
         <intensity>12.573</intensity>
         <ion_current>17.493362</ion_current>
         <width>0.182</width>
         <signal_noise_ratio>1.1985718</signal_noise_ratio>
         <quality>-1</quality>
      </peak>
      <peak>
         <mass>524.011</mass>
         <intensity>8.382</intensity>
         <ion_current>11.662241</ion_current>
         <width>0.182</width>
         <signal_noise_ratio>0.79904788</signal_noise_ratio>
         <quality>-1</quality>
      </peak>
      <peak>
         <mass>524.557</mass>
         <intensity>8.382</intensity>
         <ion_current>11.662241</ion_current>
         <width>0.182</width>
         <signal_noise_ratio>0.79904788</signal_noise_ratio>
         <quality>-1</quality>
      </peak>
      <peak>
         <mass>525.26746</mass>
         <intensity>29.338</intensity>
         <ion_current>42.25942</ion_current>
         <width>0.91</width>
         <signal_noise_ratio>2.8797287</signal_noise_ratio>
         <quality>1</quality>
      </peak>
      <peak>
         <mass>526.012</mass>
         <intensity>16.764</intensity>
         <ion_current>23.982323</ion_current>
         <width>0.182</width>
         <signal_noise_ratio>1.6065746</signal_noise_ratio>
         <quality>-1</quality>
      </peak>
      <peak>
         <mass>526.75944</mass>
         <intensity>12.573</intensity>
         <ion_current>19.785497</ion_current>
         <width>0.545</width>
         <signal_noise_ratio>1.204931</signal_noise_ratio>
         <quality>-1</quality>
      </peak>
      <peak>
         <mass>528.77271</mass>
         <intensity>12.573</intensity>
         <ion_current>16.526252</ion_current>
         <width>1.182</width>
         <signal_noise_ratio>1.1272443</signal_noise_ratio>
         <quality>-1</quality>
      </peak>
      <peak>
         <mass>530.2363</mass>
         <intensity>50.293</intensity>
         <ion_current>71.948399</ion_current>
         <width>0.363</width>
         <signal_noise_ratio>4.6700115</signal_noise_ratio>
         <quality>-1</quality>
      </peak>
      <peak>
         <mass>530.68033</mass>
         <intensity>8.382</intensity>
         <ion_current>13.190331</ion_current>
         <width>0.273</width>
         <signal_noise_ratio>0.77831977</signal_noise_ratio>
         <quality>-1</quality>
      </peak>
      <peak>
         <mass>532.015</mass>
         <intensity>12.573</intensity>
         <ion_current>19.785497</ion_current>
         <width>0.182</width>
         <signal_noise_ratio>1.4145533</signal_noise_ratio>
         <quality>-1</quality>
      </peak>
      <peak>
         <mass>532.2688</mass>
         <intensity>8.382</intensity>
         <ion_current>11.991161</ion_current>
         <width>0.363</width>
         <signal_noise_ratio>0.94303553</signal_noise_ratio>
         <quality>-1</quality>
      </peak>
      <peak>
         <mass>532.71925</mass>
         <intensity>12.573</intensity>
         <ion_current>16.995834</ion_current>
         <width>0.182</width>
         <signal_noise_ratio>1.3903554</signal_noise_ratio>
         <quality>-1</quality>
      </peak>
      <peak>
         <mass>533.561</mass>
         <intensity>12.573</intensity>
         <ion_current>12.771753</ion_current>
         <width>0.728</width>
         <signal_noise_ratio>1.3903554</signal_noise_ratio>
         <quality>-1</quality>
      </peak>
      <peak>
         <mass>534.34867</mass>
         <intensity>8.382</intensity>
         <ion_current>13.190331</ion_current>
         <width>0.182</width>
         <signal_noise_ratio>0.94303553</signal_noise_ratio>
         <quality>-1</quality>
      </peak>
      <peak>
         <mass>535.653</mass>
         <intensity>12.573</intensity>
         <ion_current>16.84597</ion_current>
         <width>0.182</width>
         <signal_noise_ratio>1.4145533</signal_noise_ratio>
         <quality>-1</quality>
      </peak>
      <peak>
         <mass>536.835</mass>
         <intensity>16.764</intensity>
         <ion_current>25.940663</ion_current>
         <width>0.182</width>
         <signal_noise_ratio>1.8860711</signal_noise_ratio>
         <quality>-1</quality>
      </peak>
      <peak>
         <mass>537.2445</mass>
         <intensity>16.764</intensity>
         <ion_current>25.477119</ion_current>
         <width>0.364</width>
         <signal_noise_ratio>1.8860711</signal_noise_ratio>
         <quality>-1</quality>
      </peak>
      <peak>
         <mass>538.9452</mass>
         <intensity>8.382</intensity>
         <ion_current>12.6329</ion_current>
         <width>0.455</width>
         <signal_noise_ratio>0.94303553</signal_noise_ratio>
         <quality>-1</quality>
      </peak>
      <peak>
         <mass>539.5994</mass>
         <intensity>12.573</intensity>
         <ion_current>18.117659</ion_current>
         <width>0.273</width>
         <signal_noise_ratio>1.4145533</signal_noise_ratio>
         <quality>-1</quality>
      </peak>
      <peak>
         <mass>542.36025</mass>
         <intensity>12.573</intensity>
         <ion_current>19.603286</ion_current>
         <width>0.273</width>
         <signal_noise_ratio>1.4145533</signal_noise_ratio>
         <quality>1</quality>
      </peak>
      <peak>
         <mass>542.8744</mass>
         <intensity>12.573</intensity>
         <ion_current>18.532281</ion_current>
         <width>0.273</width>
         <signal_noise_ratio>1.4145533</signal_noise_ratio>
         <quality>-1</quality>
      </peak>
      <peak>
         <mass>544.6115</mass>
         <intensity>4.191</intensity>
         <ion_current>5.9955807</ion_current>
         <width>0.273</width>
         <signal_noise_ratio>0.47151776</signal_noise_ratio>
         <quality>-1</quality>
      </peak>
      <peak>
         <mass>545.111</mass>
         <intensity>12.573</intensity>
         <ion_current>19.785497</ion_current>
         <width>0.363</width>
         <signal_noise_ratio>1.4145533</signal_noise_ratio>
         <quality>1</quality>
      </peak>
      <peak>
         <mass>546.63525</mass>
         <intensity>12.573</intensity>
         <ion_current>17.959556</ion_current>
         <width>0.273</width>
         <signal_noise_ratio>1.4145533</signal_noise_ratio>
         <quality>1</quality>
      </peak>
      <peak>
         <mass>547.3304</mass>
         <intensity>16.764</intensity>
         <ion_current>24.243623</ion_current>
         <width>0.637</width>
         <signal_noise_ratio>1.8860711</signal_noise_ratio>
         <quality>1</quality>
      </peak>
      <peak>
         <mass>547.7945</mass>
         <intensity>16.764</intensity>
         <ion_current>18.382914</ion_current>
         <width>0.364</width>
         <signal_noise_ratio>1.8860711</signal_noise_ratio>
         <quality>-1</quality>
      </peak>
      <peak>
         <mass>548.931</mass>
         <intensity>16.764</intensity>
         <ion_current>16.92922</ion_current>
         <width>0.182</width>
         <signal_noise_ratio>1.8860711</signal_noise_ratio>
         <quality>-1</quality>
      </peak>
      <peak>
         <mass>550.19708</mass>
         <intensity>12.563</intensity>
         <ion_current>19.769761</ion_current>
         <width>0.727</width>
         <signal_noise_ratio>1.2655168</signal_noise_ratio>
         <quality>-1</quality>
      </peak>
      <peak>
         <mass>552.18482</mass>
         <intensity>41.901</intensity>
         <ion_current>58.478129</ion_current>
         <width>0.545</width>
         <signal_noise_ratio>4.2231714</signal_noise_ratio>
         <quality>-1</quality>
      </peak>
      <peak>
         <mass>552.725</mass>
         <intensity>8.372</intensity>
         <ion_current>11.976856</ion_current>
         <width>0.364</width>
         <signal_noise_ratio>0.8438078</signal_noise_ratio>
         <quality>-1</quality>
      </peak>
      <peak>
         <mass>553.39937</mass>
         <intensity>29.328</intensity>
         <ion_current>41.95619</ion_current>
         <width>0.728</width>
         <signal_noise_ratio>2.9559478</signal_noise_ratio>
         <quality>1</quality>
      </peak>
      <peak>
         <mass>554.90091</mass>
         <intensity>16.754</intensity>
         <ion_current>23.968017</ion_current>
         <width>0.819</width>
         <signal_noise_ratio>1.6967019</signal_noise_ratio>
         <quality>1</quality>
      </peak>
      <peak>
         <mass>555.571</mass>
         <intensity>8.372</intensity>
         <ion_current>11.976856</ion_current>
         <width>0.182</width>
         <signal_noise_ratio>0.84906405</signal_noise_ratio>
         <quality>-1</quality>
      </peak>
      <peak>
         <mass>556.16656</mass>
         <intensity>12.563</intensity>
         <ion_current>17.972436</ion_current>
         <width>0.545</width>
         <signal_noise_ratio>1.2758689</signal_noise_ratio>
         <quality>-1</quality>
      </peak>
      <peak>
         <mass>557.90301</mass>
         <intensity>20.946</intensity>
         <ion_current>32.417778</ion_current>
         <width>1</width>
         <signal_noise_ratio>2.1300464</signal_noise_ratio>
         <quality>-1</quality>
      </peak>
      <peak>
         <mass>559.6816</mass>
         <intensity>12.563</intensity>
         <ion_current>19.769761</ion_current>
         <width>0.636</width>
         <signal_noise_ratio>1.2775601</signal_noise_ratio>
         <quality>-1</quality>
      </peak>
      <peak>
         <mass>561.301</mass>
         <intensity>29.328</intensity>
         <ion_current>46.151997</ion_current>
         <width>0.182</width>
         <signal_noise_ratio>2.9967483</signal_noise_ratio>
         <quality>-1</quality>
      </peak>
      <peak>
         <mass>561.82325</mass>
         <intensity>12.563</intensity>
         <ion_current>19.769761</ion_current>
         <width>0.182</width>
         <signal_noise_ratio>1.2853193</signal_noise_ratio>
         <quality>-1</quality>
      </peak>
      <peak>
         <mass>562.05833</mass>
         <intensity>8.372</intensity>
         <ion_current>11.976856</ion_current>
         <width>0.182</width>
         <signal_noise_ratio>0.85653851</signal_noise_ratio>
         <quality>-1</quality>
      </peak>
      <peak>
         <mass>564.8025</mass>
         <intensity>16.754</intensity>
         <ion_current>23.515432</ion_current>
         <width>0.728</width>
         <signal_noise_ratio>1.7181339</signal_noise_ratio>
         <quality>-1</quality>
      </peak>
      <peak>
         <mass>565.393</mass>
         <intensity>16.754</intensity>
         <ion_current>23.968017</ion_current>
         <width>0.364</width>
         <signal_noise_ratio>1.7201035</signal_noise_ratio>
         <quality>-1</quality>
      </peak>
      <peak>
         <mass>565.666</mass>
         <intensity>16.754</intensity>
         <ion_current>19.688997</ion_current>
         <width>0.182</width>
         <signal_noise_ratio>1.7201035</signal_noise_ratio>
         <quality>-1</quality>
      </peak>
      <peak>
         <mass>567.65183</mass>
         <intensity>12.563</intensity>
         <ion_current>18.138607</ion_current>
         <width>0.364</width>
         <signal_noise_ratio>1.292937</signal_noise_ratio>
         <quality>-1</quality>
      </peak>
      <peak>
         <mass>568.22258</mass>
         <intensity>37.71</intensity>
         <ion_current>53.947351</ion_current>
         <width>0.637</width>
         <signal_noise_ratio>3.8809721</signal_noise_ratio>
         <quality>1</quality>
      </peak>
      <peak>
         <mass>569.54288</mass>
         <intensity>12.563</intensity>
         <ion_current>19.769761</ion_current>
         <width>0.91</width>
         <signal_noise_ratio>1.2962059</signal_noise_ratio>
         <quality>-1</quality>
      </peak>
      <peak>
         <mass>570.27191</mass>
         <intensity>16.754</intensity>
         <ion_current>25.248703</ion_current>
         <width>0.455</width>
         <signal_noise_ratio>1.7286185</signal_noise_ratio>
         <quality>-1</quality>
      </peak>
      <peak>
         <mass>571.7418</mass>
         <intensity>16.754</intensity>
         <ion_current>25.556714</ion_current>
         <width>0.182</width>
         <signal_noise_ratio>1.7323445</signal_noise_ratio>
         <quality>-1</quality>
      </peak>
      <peak>
         <mass>572.137</mass>
         <intensity>12.563</intensity>
         <ion_current>16.108674</ion_current>
         <width>0.364</width>
         <signal_noise_ratio>1.2989999</signal_noise_ratio>
         <quality>-1</quality>
      </peak>
      <peak>
         <mass>573.51833</mass>
         <intensity>16.754</intensity>
         <ion_current>22.052493</ion_current>
         <width>1.183</width>
         <signal_noise_ratio>1.7314411</signal_noise_ratio>
         <quality>-1</quality>
      </peak>
      <peak>
         <mass>575.307</mass>
         <intensity>8.372</intensity>
         <ion_current>11.876046</ion_current>
         <width>0.182</width>
         <signal_noise_ratio>0.86389352</signal_noise_ratio>
         <quality>-1</quality>
      </peak>
      <peak>
         <mass>575.83783</mass>
         <intensity>12.563</intensity>
         <ion_current>19.769761</ion_current>
         <width>0.364</width>
         <signal_noise_ratio>1.2963562</signal_noise_ratio>
         <quality>1</quality>
      </peak>
      <peak>
         <mass>576.126</mass>
         <intensity>16.754</intensity>
         <ion_current>24.582514</ion_current>
         <width>0.181</width>
         <signal_noise_ratio>1.7288189</signal_noise_ratio>
         <quality>-1</quality>
      </peak>
      <peak>
         <mass>578.854</mass>
         <intensity>8.372</intensity>
         <ion_current>13.54854</ion_current>
         <width>0.182</width>
         <signal_noise_ratio>0.86196678</signal_noise_ratio>
         <quality>-1</quality>
      </peak>
      <peak>
         <mass>579.582</mass>
         <intensity>12.563</intensity>
         <ion_current>20.241508</ion_current>
         <width>0.182</width>
         <signal_noise_ratio>1.2928023</signal_noise_ratio>
         <quality>-1</quality>
      </peak>
      <peak>
         <mass>580.127</mass>
         <intensity>8.372</intensity>
         <ion_current>12.316801</ion_current>
         <width>0.273</width>
         <signal_noise_ratio>0.86044755</signal_noise_ratio>
         <quality>-1</quality>
      </peak>
      <peak>
         <mass>581.401</mass>
         <intensity>12.563</intensity>
         <ion_current>18.724007</ion_current>
         <width>0.182</width>
         <signal_noise_ratio>1.2888882</signal_noise_ratio>
         <quality>-1</quality>
      </peak>
      <peak>
         <mass>582.7845</mass>
         <intensity>8.372</intensity>
         <ion_current>12.316801</ion_current>
         <width>1.092</width>
         <signal_noise_ratio>0.85529383</signal_noise_ratio>
         <quality>-1</quality>
      </peak>
      <peak>
         <mass>584.09735</mass>
         <intensity>12.563</intensity>
         <ion_current>20.323604</ion_current>
         <width>1.183</width>
         <signal_noise_ratio>1.2834516</signal_noise_ratio>
         <quality>-1</quality>
      </peak>
      <peak>
         <mass>585.312</mass>
         <intensity>12.563</intensity>
         <ion_current>18.482558</ion_current>
         <width>0.181</width>
         <signal_noise_ratio>1.2700763</signal_noise_ratio>
         <quality>-1</quality>
      </peak>
      <peak>
         <mass>586.312</mass>
         <intensity>12.563</intensity>
         <ion_current>18.482558</ion_current>
         <width>0.182</width>
         <signal_noise_ratio>1.264046</signal_noise_ratio>
         <quality>-1</quality>
      </peak>
      <peak>
         <mass>587.08846</mass>
         <intensity>12.563</intensity>
         <ion_current>18.482558</ion_current>
         <width>1</width>
         <signal_noise_ratio>1.264046</signal_noise_ratio>
         <quality>-1</quality>
      </peak>
      <peak>
         <mass>587.7488</mass>
         <intensity>8.372</intensity>
         <ion_current>12.316801</ion_current>
         <width>0.364</width>
         <signal_noise_ratio>0.83837113</signal_noise_ratio>
         <quality>-1</quality>
      </peak>
      <peak>
         <mass>588.2948</mass>
         <intensity>12.563</intensity>
         <ion_current>18.482558</ion_current>
         <width>0.455</width>
         <signal_noise_ratio>1.2512298</signal_noise_ratio>
         <quality>-1</quality>
      </peak>
      <peak>
         <mass>589.0175</mass>
         <intensity>12.563</intensity>
         <ion_current>20.330901</ion_current>
         <width>0.181</width>
         <signal_noise_ratio>1.2453168</signal_noise_ratio>
         <quality>-1</quality>
      </peak>
      <peak>
         <mass>590.6052</mass>
         <intensity>8.372</intensity>
         <ion_current>12.316801</ion_current>
         <width>0.454</width>
         <signal_noise_ratio>0.82617729</signal_noise_ratio>
         <quality>-1</quality>
      </peak>
      <peak>
         <mass>591.2321</mass>
         <intensity>29.328</intensity>
         <ion_current>45.099455</ion_current>
         <width>0.182</width>
         <signal_noise_ratio>2.8812376</signal_noise_ratio>
         <quality>-1</quality>
      </peak>
      <peak>
         <mass>591.9055</mass>
         <intensity>8.372</intensity>
         <ion_current>13.54854</ion_current>
         <width>0.273</width>
         <signal_noise_ratio>0.81885524</signal_noise_ratio>
         <quality>-1</quality>
      </peak>
      <peak>
         <mass>593.73967</mass>
         <intensity>8.372</intensity>
         <ion_current>12.316801</ion_current>
         <width>0.182</width>
         <signal_noise_ratio>0.81180319</signal_noise_ratio>
         <quality>-1</quality>
      </peak>
      <peak>
         <mass>595.355</mass>
         <intensity>16.754</intensity>
         <ion_current>27.113263</ion_current>
         <width>0.91</width>
         <signal_noise_ratio>1.6184276</signal_noise_ratio>
         <quality>-1</quality>
      </peak>
      <peak>
         <mass>596.66483</mass>
         <intensity>12.563</intensity>
         <ion_current>20.330901</ion_current>
         <width>0.364</width>
         <signal_noise_ratio>1.2083856</signal_noise_ratio>
         <quality>1</quality>
      </peak>
      <peak>
         <mass>597.32771</mass>
         <intensity>29.328</intensity>
         <ion_current>40.726205</ion_current>
         <width>0.455</width>
         <signal_noise_ratio>2.8101164</signal_noise_ratio>
         <quality>-1</quality>
      </peak>
      <peak>
         <mass>598.408</mass>
         <intensity>29.328</intensity>
         <ion_current>30.614832</ion_current>
         <width>0.455</width>
         <signal_noise_ratio>2.8006049</signal_noise_ratio>
         <quality>-1</quality>
      </peak>
      <peak>
         <mass>599.11325</mass>
         <intensity>12.563</intensity>
         <ion_current>18.39175</ion_current>
         <width>0.182</width>
         <signal_noise_ratio>1.1954974</signal_noise_ratio>
         <quality>-1</quality>
      </peak>
      <peak>
         <mass>600.25988</mass>
         <intensity>41.901</intensity>
         <ion_current>55.589851</ion_current>
         <width>0.818</width>
         <signal_noise_ratio>3.987307</signal_noise_ratio>
         <quality>-1</quality>
      </peak>
      <peak>
         <mass>600.75025</mass>
         <intensity>12.563</intensity>
         <ion_current>20.330901</ion_current>
         <width>0.182</width>
         <signal_noise_ratio>1.188148</signal_noise_ratio>
         <quality>-1</quality>
      </peak>
      <peak>
         <mass>603.502</mass>
         <intensity>8.372</intensity>
         <ion_current>12.316801</ion_current>
         <width>0.363</width>
         <signal_noise_ratio>0.78859308</signal_noise_ratio>
         <quality>-1</quality>
      </peak>
      <peak>
         <mass>605.31487</mass>
         <intensity>16.754</intensity>
         <ion_current>24.648314</ion_current>
         <width>0.727</width>
         <signal_noise_ratio>1.5716254</signal_noise_ratio>
         <quality>-1</quality>
      </peak>
      <peak>
         <mass>606.60917</mass>
         <intensity>12.563</intensity>
         <ion_current>20.323604</ion_current>
         <width>0.364</width>
         <signal_noise_ratio>1.1783207</signal_noise_ratio>
         <quality>-1</quality>
      </peak>
      <peak>
         <mass>606.867</mass>
         <intensity>8.372</intensity>
         <ion_current>12.316801</ion_current>
         <width>0.182</width>
         <signal_noise_ratio>0.78523446</signal_noise_ratio>
         <quality>-1</quality>
      </peak>
      <peak>
         <mass>607.20067</mass>
         <intensity>8.372</intensity>
         <ion_current>12.316801</ion_current>
         <width>0.182</width>
         <signal_noise_ratio>0.78552004</signal_noise_ratio>
         <quality>-1</quality>
      </peak>
      <peak>
         <mass>609.322</mass>
         <intensity>8.372</intensity>
         <ion_current>12.316801</ion_current>
         <width>0.273</width>
         <signal_noise_ratio>0.7862942</signal_noise_ratio>
         <quality>-1</quality>
      </peak>
      <peak>
         <mass>609.65567</mass>
         <intensity>8.372</intensity>
         <ion_current>12.316801</ion_current>
         <width>0.182</width>
         <signal_noise_ratio>0.78650617</signal_noise_ratio>
         <quality>-1</quality>
      </peak>
      <peak>
         <mass>609.9135</mass>
         <intensity>8.372</intensity>
         <ion_current>12.316801</ion_current>
         <width>0.273</width>
         <signal_noise_ratio>0.78650617</signal_noise_ratio>
         <quality>-1</quality>
      </peak>
      <peak>
         <mass>611.232</mass>
         <intensity>8.372</intensity>
         <ion_current>12.316801</ion_current>
         <width>0.182</width>
         <signal_noise_ratio>0.78702032</signal_noise_ratio>
         <quality>-1</quality>
      </peak>
      <peak>
         <mass>611.74767</mass>
         <intensity>8.372</intensity>
         <ion_current>13.54854</ion_current>
         <width>0.182</width>
         <signal_noise_ratio>0.78761365</signal_noise_ratio>
         <quality>-1</quality>
      </peak>
      <peak>
         <mass>612.506</mass>
         <intensity>8.372</intensity>
         <ion_current>12.316801</ion_current>
         <width>0.182</width>
         <signal_noise_ratio>0.78761365</signal_noise_ratio>
         <quality>-1</quality>
      </peak>
      <peak>
         <mass>613.142</mass>
         <intensity>12.563</intensity>
         <ion_current>20.323604</ion_current>
         <width>0.182</width>
         <signal_noise_ratio>1.1829062</signal_noise_ratio>
         <quality>-1</quality>
      </peak>
      <peak>
         <mass>614.59767</mass>
         <intensity>12.563</intensity>
         <ion_current>20.323604</ion_current>
         <width>0.454</width>
         <signal_noise_ratio>1.1838018</signal_noise_ratio>
         <quality>-1</quality>
      </peak>
      <peak>
         <mass>615.35533</mass>
         <intensity>8.372</intensity>
         <ion_current>13.54854</ion_current>
         <width>0.273</width>
         <signal_noise_ratio>0.78888708</signal_noise_ratio>
         <quality>-1</quality>
      </peak>
      <peak>
         <mass>617.34622</mass>
         <intensity>12.563</intensity>
         <ion_current>17.346287</ion_current>
         <width>0.91</width>
         <signal_noise_ratio>1.1866605</signal_noise_ratio>
         <quality>-1</quality>
      </peak>
      <peak>
         <mass>618.054</mass>
         <intensity>8.372</intensity>
         <ion_current>12.316801</ion_current>
         <width>0.182</width>
         <signal_noise_ratio>0.79145442</signal_noise_ratio>
         <quality>-1</quality>
      </peak>
      <peak>
         <mass>618.75067</mass>
         <intensity>8.372</intensity>
         <ion_current>13.54854</ion_current>
         <width>0.182</width>
         <signal_noise_ratio>0.79246001</signal_noise_ratio>
         <quality>-1</quality>
      </peak>
      <peak>
         <mass>621.419</mass>
         <intensity>16.754</intensity>
         <ion_current>25.85674</ion_current>
         <width>0.182</width>
         <signal_noise_ratio>1.5881515</signal_noise_ratio>
         <quality>-1</quality>
      </peak>
      <peak>
         <mass>622.21425</mass>
         <intensity>12.563</intensity>
         <ion_current>20.330901</ion_current>
         <width>0.182</width>
         <signal_noise_ratio>1.1913006</signal_noise_ratio>
         <quality>-1</quality>
      </peak>
      <peak>
         <mass>623.641</mass>
         <intensity>20.946</intensity>
         <ion_current>28.647024</ion_current>
         <width>0.363</width>
         <signal_noise_ratio>1.9867571</signal_noise_ratio>
         <quality>-1</quality>
      </peak>
      <peak>
         <mass>625.148</mass>
         <intensity>12.563</intensity>
         <ion_current>20.083304</ion_current>
         <width>0.182</width>
         <signal_noise_ratio>1.1913285</signal_noise_ratio>
         <quality>-1</quality>
      </peak>
      <peak>
         <mass>625.66036</mass>
         <intensity>16.754</intensity>
         <ion_current>25.408099</ion_current>
         <width>0.454</width>
         <signal_noise_ratio>1.5887541</signal_noise_ratio>
         <quality>-1</quality>
      </peak>
      <peak>
         <mass>627.60317</mass>
         <intensity>16.754</intensity>
         <ion_current>22.987134</ion_current>
         <width>0.181</width>
         <signal_noise_ratio>1.58937</signal_noise_ratio>
         <quality>-1</quality>
      </peak>
      <peak>
         <mass>627.967</mass>
         <intensity>12.563</intensity>
         <ion_current>19.052283</ion_current>
         <width>0.182</width>
         <signal_noise_ratio>1.1917903</signal_noise_ratio>
         <quality>-1</quality>
      </peak>
      <peak>
         <mass>628.422</mass>
         <intensity>20.946</intensity>
         <ion_current>22.744213</ion_current>
         <width>0.182</width>
         <signal_noise_ratio>1.9870445</signal_noise_ratio>
         <quality>-1</quality>
      </peak>
      <peak>
         <mass>629.27715</mass>
         <intensity>20.946</intensity>
         <ion_current>20.624619</ion_current>
         <width>0.909</width>
         <signal_noise_ratio>1.9872546</signal_noise_ratio>
         <quality>1</quality>
      </peak>
      <peak>
         <mass>630.32063</mass>
         <intensity>29.328</intensity>
         <ion_current>38.466516</ion_current>
         <width>0.182</width>
         <signal_noise_ratio>2.7826258</signal_noise_ratio>
         <quality>-1</quality>
      </peak>
      <peak>
         <mass>630.7142</mass>
         <intensity>16.754</intensity>
         <ion_current>27.949038</ion_current>
         <width>0.273</width>
         <signal_noise_ratio>1.589611</signal_noise_ratio>
         <quality>-1</quality>
      </peak>
      <peak>
         <mass>633.13583</mass>
         <intensity>20.946</intensity>
         <ion_current>30.285114</ion_current>
         <width>0.182</width>
         <signal_noise_ratio>1.986298</signal_noise_ratio>
         <quality>-1</quality>
      </peak>
      <peak>
         <mass>633.697</mass>
         <intensity>8.372</intensity>
         <ion_current>13.966178</ion_current>
         <width>0.182</width>
         <signal_noise_ratio>0.79368542</signal_noise_ratio>
         <quality>-1</quality>
      </peak>
      <peak>
         <mass>635.243</mass>
         <intensity>8.372</intensity>
         <ion_current>12.696467</ion_current>
         <width>0.182</width>
         <signal_noise_ratio>0.79314744</signal_noise_ratio>
         <quality>-1</quality>
      </peak>
      <peak>
         <mass>636.00513</mass>
         <intensity>16.754</intensity>
         <ion_current>27.949038</ion_current>
         <width>0.273</width>
         <signal_noise_ratio>1.5861671</signal_noise_ratio>
         <quality>1</quality>
      </peak>
      <peak>
         <mass>637.73881</mass>
         <intensity>12.563</intensity>
         <ion_current>20.527606</ion_current>
         <width>1.001</width>
         <signal_noise_ratio>1.1886415</signal_noise_ratio>
         <quality>-1</quality>
      </peak>
      <peak>
         <mass>639.18433</mass>
         <intensity>12.563</intensity>
         <ion_current>20.957608</ion_current>
         <width>0.273</width>
         <signal_noise_ratio>1.1870883</signal_noise_ratio>
         <quality>1</quality>
      </peak>
      <peak>
         <mass>639.8365</mass>
         <intensity>12.563</intensity>
         <ion_current>20.957608</ion_current>
         <width>0.455</width>
         <signal_noise_ratio>1.1870883</signal_noise_ratio>
         <quality>-1</quality>
      </peak>
      <peak>
         <mass>642.17083</mass>
         <intensity>12.563</intensity>
         <ion_current>20.610995</ion_current>
         <width>0.181</width>
         <signal_noise_ratio>1.1863498</signal_noise_ratio>
         <quality>-1</quality>
      </peak>
      <peak>
         <mass>643.87794</mass>
         <intensity>16.754</intensity>
         <ion_current>27.949038</ion_current>
         <width>0.909</width>
         <signal_noise_ratio>1.5821468</signal_noise_ratio>
         <quality>-1</quality>
      </peak>
      <peak>
         <mass>645.26822</mass>
         <intensity>20.946</intensity>
         <ion_current>31.765487</ion_current>
         <width>0.273</width>
         <signal_noise_ratio>1.9780947</signal_noise_ratio>
         <quality>-1</quality>
      </peak>
      <peak>
         <mass>646.14064</mass>
         <intensity>29.328</intensity>
         <ion_current>32.884326</ion_current>
         <width>0.818</width>
         <signal_noise_ratio>2.7688908</signal_noise_ratio>
         <quality>1</quality>
      </peak>
      <peak>
         <mass>646.58167</mass>
         <intensity>8.372</intensity>
         <ion_current>13.966178</ion_current>
         <width>0.182</width>
         <signal_noise_ratio>0.79023784</signal_noise_ratio>
         <quality>-1</quality>
      </peak>
      <peak>
         <mass>648.59645</mass>
         <intensity>12.563</intensity>
         <ion_current>17.756664</ion_current>
         <width>0.455</width>
         <signal_noise_ratio>1.18557</signal_noise_ratio>
         <quality>-1</quality>
      </peak>
      <peak>
         <mass>649.35617</mass>
         <intensity>62.857</intensity>
         <ion_current>96.398386</ion_current>
         <width>0.636</width>
         <signal_noise_ratio>5.9288581</signal_noise_ratio>
         <quality>-1</quality>
      </peak>
      <peak>
         <mass>651.0365</mass>
         <intensity>16.754</intensity>
         <ion_current>27.949038</ion_current>
         <width>0.728</width>
         <signal_noise_ratio>1.5802868</signal_noise_ratio>
         <quality>-1</quality>
      </peak>
      <peak>
         <mass>652.5422</mass>
         <intensity>8.382</intensity>
         <ion_current>12.711632</ion_current>
         <width>0.273</width>
         <signal_noise_ratio>0.7298647</signal_noise_ratio>
         <quality>-1</quality>
      </peak>
      <peak>
         <mass>653.79093</mass>
         <intensity>16.764</intensity>
         <ion_current>26.529034</ion_current>
         <width>1.001</width>
         <signal_noise_ratio>1.4597294</signal_noise_ratio>
         <quality>-1</quality>
      </peak>
      <peak>
         <mass>656.46533</mass>
         <intensity>8.382</intensity>
         <ion_current>13.98286</ion_current>
         <width>0.273</width>
         <signal_noise_ratio>0.75659433</signal_noise_ratio>
         <quality>-1</quality>
      </peak>
      <peak>
         <mass>657.96583</mass>
         <intensity>16.764</intensity>
         <ion_current>25.423265</ion_current>
         <width>0.637</width>
         <signal_noise_ratio>1.5131887</signal_noise_ratio>
         <quality>-1</quality>
      </peak>
      <peak>
         <mass>659.2865</mass>
         <intensity>12.573</intensity>
         <ion_current>19.067449</ion_current>
         <width>0.728</width>
         <signal_noise_ratio>1.1341795</signal_noise_ratio>
         <quality>-1</quality>
      </peak>
      <peak>
         <mass>660.4912</mass>
         <intensity>12.573</intensity>
         <ion_current>20.97429</ion_current>
         <width>0.909</width>
         <signal_noise_ratio>1.1341795</signal_noise_ratio>
         <quality>-1</quality>
      </peak>
      <peak>
         <mass>662.13087</mass>
         <intensity>12.573</intensity>
         <ion_current>19.083011</ion_current>
         <width>0.455</width>
         <signal_noise_ratio>1.1341795</signal_noise_ratio>
         <quality>-1</quality>
      </peak>
      <peak>
         <mass>663.08837</mass>
         <intensity>25.147</intensity>
         <ion_current>31.032067</ion_current>
         <width>0.91</width>
         <signal_noise_ratio>2.2684492</signal_noise_ratio>
         <quality>-1</quality>
      </peak>
      <peak>
         <mass>663.59725</mass>
         <intensity>8.382</intensity>
         <ion_current>13.98286</ion_current>
         <width>0.364</width>
         <signal_noise_ratio>0.75611966</signal_noise_ratio>
         <quality>-1</quality>
      </peak>
      <peak>
         <mass>664.28936</mass>
         <intensity>25.147</intensity>
         <ion_current>38.136414</ion_current>
         <width>0.363</width>
         <signal_noise_ratio>2.2684492</signal_noise_ratio>
         <quality>-1</quality>
      </peak>
      <peak>
         <mass>666.08675</mass>
         <intensity>8.382</intensity>
         <ion_current>12.711632</ion_current>
         <width>0.636</width>
         <signal_noise_ratio>0.75611966</signal_noise_ratio>
         <quality>-1</quality>
      </peak>
      <peak>
         <mass>667.48247</mass>
         <intensity>25.147</intensity>
         <ion_current>38.136414</ion_current>
         <width>0.455</width>
         <signal_noise_ratio>2.2684492</signal_noise_ratio>
         <quality>-1</quality>
      </peak>
      <peak>
         <mass>668.244</mass>
         <intensity>16.764</intensity>
         <ion_current>27.96572</ion_current>
         <width>0.637</width>
         <signal_noise_ratio>1.5122393</signal_noise_ratio>
         <quality>-1</quality>
      </peak>
      <peak>
         <mass>669.7862</mass>
         <intensity>8.382</intensity>
         <ion_current>13.98286</ion_current>
         <width>0.363</width>
         <signal_noise_ratio>0.75611966</signal_noise_ratio>
         <quality>-1</quality>
      </peak>
      <peak>
         <mass>671.33</mass>
         <intensity>29.338</intensity>
         <ion_current>44.492309</ion_current>
         <width>0.273</width>
         <signal_noise_ratio>2.646509</signal_noise_ratio>
         <quality>1</quality>
      </peak>
      <peak>
         <mass>672.351</mass>
         <intensity>41.911</intensity>
         <ion_current>47.322317</ion_current>
         <width>0.364</width>
         <signal_noise_ratio>3.7806885</signal_noise_ratio>
         <quality>1</quality>
      </peak>
      <peak>
         <mass>673.988</mass>
         <intensity>12.573</intensity>
         <ion_current>20.886823</ion_current>
         <width>0.182</width>
         <signal_noise_ratio>1.1341795</signal_noise_ratio>
         <quality>-1</quality>
      </peak>
      <peak>
         <mass>674.37475</mass>
         <intensity>16.764</intensity>
         <ion_current>27.96572</ion_current>
         <width>0.364</width>
         <signal_noise_ratio>1.5122393</signal_noise_ratio>
         <quality>1</quality>
      </peak>
      <peak>
         <mass>676.3075</mass>
         <intensity>16.764</intensity>
         <ion_current>26.153232</ion_current>
         <width>0.273</width>
         <signal_noise_ratio>1.5122393</signal_noise_ratio>
         <quality>-1</quality>
      </peak>
      <peak>
         <mass>676.717</mass>
         <intensity>8.382</intensity>
         <ion_current>13.045262</ion_current>
         <width>0.182</width>
         <signal_noise_ratio>0.75611966</signal_noise_ratio>
         <quality>-1</quality>
      </peak>
      <peak>
         <mass>678.2448</mass>
         <intensity>16.764</intensity>
         <ion_current>22.925786</ion_current>
         <width>0.182</width>
         <signal_noise_ratio>1.5122393</signal_noise_ratio>
         <quality>-1</quality>
      </peak>
      <peak>
         <mass>679.6634</mass>
         <intensity>12.573</intensity>
         <ion_current>19.567894</ion_current>
         <width>0.273</width>
         <signal_noise_ratio>1.1341795</signal_noise_ratio>
         <quality>-1</quality>
      </peak>
      <peak>
         <mass>680.173</mass>
         <intensity>8.382</intensity>
         <ion_current>13.045262</ion_current>
         <width>0.273</width>
         <signal_noise_ratio>0.75611966</signal_noise_ratio>
         <quality>-1</quality>
      </peak>
      <peak>
         <mass>682.719</mass>
         <intensity>8.382</intensity>
         <ion_current>14.349858</ion_current>
         <width>0.182</width>
         <signal_noise_ratio>0.75611966</signal_noise_ratio>
         <quality>-1</quality>
      </peak>
      <peak>
         <mass>682.901</mass>
         <intensity>8.382</intensity>
         <ion_current>14.349858</ion_current>
         <width>0.182</width>
         <signal_noise_ratio>0.75611966</signal_noise_ratio>
         <quality>-1</quality>
      </peak>
      <peak>
         <mass>684.42462</mass>
         <intensity>12.573</intensity>
         <ion_current>21.524787</ion_current>
         <width>0.454</width>
         <signal_noise_ratio>1.1341795</signal_noise_ratio>
         <quality>1</quality>
      </peak>
      <peak>
         <mass>686.25883</mass>
         <intensity>16.764</intensity>
         <ion_current>23.799991</ion_current>
         <width>0.454</width>
         <signal_noise_ratio>1.5122393</signal_noise_ratio>
         <quality>-1</quality>
      </peak>
      <peak>
         <mass>686.63</mass>
         <intensity>12.573</intensity>
         <ion_current>19.567894</ion_current>
         <width>0.182</width>
         <signal_noise_ratio>1.1341795</signal_noise_ratio>
         <quality>-1</quality>
      </peak>
      <peak>
         <mass>686.903</mass>
         <intensity>8.382</intensity>
         <ion_current>14.349858</ion_current>
         <width>0.273</width>
         <signal_noise_ratio>0.75611966</signal_noise_ratio>
         <quality>-1</quality>
      </peak>
      <peak>
         <mass>689.82538</mass>
         <intensity>12.573</intensity>
         <ion_current>21.524787</ion_current>
         <width>0.363</width>
         <signal_noise_ratio>1.1341795</signal_noise_ratio>
         <quality>1</quality>
      </peak>
      <peak>
         <mass>692.55717</mass>
         <intensity>12.573</intensity>
         <ion_current>21.524787</ion_current>
         <width>0.364</width>
         <signal_noise_ratio>1.1341795</signal_noise_ratio>
         <quality>-1</quality>
      </peak>
      <peak>
         <mass>693.02733</mass>
         <intensity>12.573</intensity>
         <ion_current>19.567894</ion_current>
         <width>0.273</width>
         <signal_noise_ratio>1.1341795</signal_noise_ratio>
         <quality>1</quality>
      </peak>
      <peak>
         <mass>694.27</mass>
         <intensity>8.382</intensity>
         <ion_current>14.349858</ion_current>
         <width>0.182</width>
         <signal_noise_ratio>0.75611966</signal_noise_ratio>
         <quality>-1</quality>
      </peak>
      <peak>
         <mass>695.382</mass>
         <intensity>29.338</intensity>
         <ion_current>43.694394</ion_current>
         <width>0.272</width>
         <signal_noise_ratio>2.646509</signal_noise_ratio>
         <quality>-1</quality>
      </peak>
      <peak>
         <mass>697.12033</mass>
         <intensity>8.382</intensity>
         <ion_current>13.045262</ion_current>
         <width>0.272</width>
         <signal_noise_ratio>0.75611966</signal_noise_ratio>
         <quality>-1</quality>
      </peak>
      <peak>
         <mass>697.61983</mass>
         <intensity>8.382</intensity>
         <ion_current>13.045262</ion_current>
         <width>0.455</width>
         <signal_noise_ratio>0.75611966</signal_noise_ratio>
         <quality>-1</quality>
      </peak>
   </peak_list>
</pepex3>
