# Supplementary material for: NITPICK: peak identification for mass spectrometry data
Source: BMC Bioinformatics. 2008 Aug 28;9:355. doi: 10.1186/1471-2105-9-355 (PMC2655099; doi:10.1186/1471-2105-9-355)
Supplement: Additional file 4 — A zip-folder containing all pepex results on the simulated data. [file 1471-2105-9-355-S4.zip › pepex_simulation_results/thresh05/SNR5/preSNR5_41_pepex.xml]

<?xml version="1.0" encoding="iso-8859-1"?>
<pepex3>
   <version>3.0.0</version>
   <registered_to>Unregistered</registered_to>
   <parameters>
      <parameter_file>pepex_input.xml</parameter_file>
      <input_data_file>spectrum.data</input_data_file>
      <output_data_file>pepex_output.xml</output_data_file>
      <noise_model>mean_value</noise_model>
      <signal_noise_ratio>.5</signal_noise_ratio>
      <tuning_power>2</tuning_power>
      <tuning>2</tuning>
      <small_omega>1.0</small_omega>
      <big_omega>20</big_omega>
      <peak_finding_model>pepex3</peak_finding_model>
      <supporting_slopes>2</supporting_slopes>
      <peak_fitting_model>centroid</peak_fitting_model>
      <clustering_model>simple</clustering_model>
      <min_cluster_distance>0.8</min_cluster_distance>
      <max_cluster_distance>1.2</max_cluster_distance>
      <no_single_above_mass>1500.0</no_single_above_mass>
      <deisotoping_model>quadratic</deisotoping_model>
      <isotope_distrib_file>/usr/local/piums/kd_0_to_10</isotope_distrib_file>
      <overflow>30000</overflow>
   </parameters>
   <pepex3_status>
      <status>ok</status>
      <message></message>
      <supporting_slopes>2</supporting_slopes>
      <minimum_mass>500</minimum_mass>
      <maximum_mass>700</maximum_mass>
      <small_omega>1</small_omega>
      <big_omega>20</big_omega>
      <peak_masses_with_hydrogen>true</peak_masses_with_hydrogen>
      <date_created>22:00:23, 26 Jul, 2007</date_created>
   </pepex3_status>
   <peak_list>
      <peak>
         <mass>501.15375</mass>
         <intensity>32.922</intensity>
         <ion_current>45.80581</ion_current>
         <width>0.727</width>
         <signal_noise_ratio>3.6274565</signal_noise_ratio>
         <quality>-1</quality>
      </peak>
      <peak>
         <mass>501.92401</mass>
         <intensity>16.461</intensity>
         <ion_current>25.193293</ion_current>
         <width>0.91</width>
         <signal_noise_ratio>1.8137283</signal_noise_ratio>
         <quality>-1</quality>
      </peak>
      <peak>
         <mass>503.5106</mass>
         <intensity>12.346</intensity>
         <ion_current>17.177527</ion_current>
         <width>0.273</width>
         <signal_noise_ratio>1.3603237</signal_noise_ratio>
         <quality>-1</quality>
      </peak>
      <peak>
         <mass>505.002</mass>
         <intensity>16.461</intensity>
         <ion_current>25.193293</ion_current>
         <width>0.364</width>
         <signal_noise_ratio>1.8137283</signal_noise_ratio>
         <quality>-1</quality>
      </peak>
      <peak>
         <mass>505.3478</mass>
         <intensity>8.23</intensity>
         <ion_current>12.595881</ion_current>
         <width>0.364</width>
         <signal_noise_ratio>0.90680904</signal_noise_ratio>
         <quality>-1</quality>
      </peak>
      <peak>
         <mass>506.964</mass>
         <intensity>12.346</intensity>
         <ion_current>17.369335</ion_current>
         <width>0.819</width>
         <signal_noise_ratio>1.337409</signal_noise_ratio>
         <quality>-1</quality>
      </peak>
      <peak>
         <mass>508.7492</mass>
         <intensity>8.23</intensity>
         <ion_current>12.595881</ion_current>
         <width>0.455</width>
         <signal_noise_ratio>0.87261711</signal_noise_ratio>
         <quality>-1</quality>
      </peak>
      <peak>
         <mass>510.21946</mass>
         <intensity>12.346</intensity>
         <ion_current>18.895352</ion_current>
         <width>0.818</width>
         <signal_noise_ratio>1.2521332</signal_noise_ratio>
         <quality>-1</quality>
      </peak>
      <peak>
         <mass>511.46</mass>
         <intensity>8.23</intensity>
         <ion_current>12.595881</ion_current>
         <width>0.182</width>
         <signal_noise_ratio>0.81609373</signal_noise_ratio>
         <quality>-1</quality>
      </peak>
      <peak>
         <mass>512.97567</mass>
         <intensity>8.23</intensity>
         <ion_current>11.450757</ion_current>
         <width>0.182</width>
         <signal_noise_ratio>0.82256359</signal_noise_ratio>
         <quality>-1</quality>
      </peak>
      <peak>
         <mass>515.189</mass>
         <intensity>12.346</intensity>
         <ion_current>18.895352</ion_current>
         <width>0.182</width>
         <signal_noise_ratio>1.2061116</signal_noise_ratio>
         <quality>-1</quality>
      </peak>
      <peak>
         <mass>517.281</mass>
         <intensity>16.461</intensity>
         <ion_current>21.708215</ion_current>
         <width>0.182</width>
         <signal_noise_ratio>1.6081163</signal_noise_ratio>
         <quality>-1</quality>
      </peak>
      <peak>
         <mass>517.94501</mass>
         <intensity>16.461</intensity>
         <ion_current>25.193293</ion_current>
         <width>0.91</width>
         <signal_noise_ratio>1.6081163</signal_noise_ratio>
         <quality>-1</quality>
      </peak>
      <peak>
         <mass>520.03175</mass>
         <intensity>12.346</intensity>
         <ion_current>15.383743</ion_current>
         <width>0.273</width>
         <signal_noise_ratio>1.1692838</signal_noise_ratio>
         <quality>-1</quality>
      </peak>
      <peak>
         <mass>520.568</mass>
         <intensity>12.346</intensity>
         <ion_current>17.177527</ion_current>
         <width>0.364</width>
         <signal_noise_ratio>1.1692838</signal_noise_ratio>
         <quality>-1</quality>
      </peak>
      <peak>
         <mass>521.01</mass>
         <intensity>12.346</intensity>
         <ion_current>15.900309</ion_current>
         <width>0.182</width>
         <signal_noise_ratio>1.1692838</signal_noise_ratio>
         <quality>-1</quality>
      </peak>
      <peak>
         <mass>522.66217</mass>
         <intensity>8.23</intensity>
         <ion_current>11.450757</ion_current>
         <width>0.455</width>
         <signal_noise_ratio>0.7528</signal_noise_ratio>
         <quality>-1</quality>
      </peak>
      <peak>
         <mass>523.45894</mass>
         <intensity>12.346</intensity>
         <ion_current>18.895352</ion_current>
         <width>0.819</width>
         <signal_noise_ratio>1.1292915</signal_noise_ratio>
         <quality>-1</quality>
      </peak>
      <peak>
         <mass>524.0656</mass>
         <intensity>12.346</intensity>
         <ion_current>17.177527</ion_current>
         <width>0.273</width>
         <signal_noise_ratio>1.090252</signal_noise_ratio>
         <quality>1</quality>
      </peak>
      <peak>
         <mass>525.44326</mass>
         <intensity>12.346</intensity>
         <ion_current>15.982836</ion_current>
         <width>0.637</width>
         <signal_noise_ratio>1.0569927</signal_noise_ratio>
         <quality>1</quality>
      </peak>
      <peak>
         <mass>526.09</mass>
         <intensity>16.461</intensity>
         <ion_current>24.808932</ion_current>
         <width>0.546</width>
         <signal_noise_ratio>1.409295</signal_noise_ratio>
         <quality>1</quality>
      </peak>
      <peak>
         <mass>526.6847</mass>
         <intensity>12.346</intensity>
         <ion_current>19.428279</ion_current>
         <width>0.454</width>
         <signal_noise_ratio>1.0569927</signal_noise_ratio>
         <quality>-1</quality>
      </peak>
      <peak>
         <mass>527.376</mass>
         <intensity>8.23</intensity>
         <ion_current>11.773712</ion_current>
         <width>0.364</width>
         <signal_noise_ratio>0.7046047</signal_noise_ratio>
         <quality>-1</quality>
      </peak>
      <peak>
         <mass>528.663</mass>
         <intensity>20.576</intensity>
         <ion_current>29.84266</ion_current>
         <width>0.545</width>
         <signal_noise_ratio>1.8170277</signal_noise_ratio>
         <quality>-1</quality>
      </peak>
      <peak>
         <mass>529.9685</mass>
         <intensity>8.23</intensity>
         <ion_current>11.773712</ion_current>
         <width>0.273</width>
         <signal_noise_ratio>0.72677577</signal_noise_ratio>
         <quality>-1</quality>
      </peak>
      <peak>
         <mass>531.609</mass>
         <intensity>20.576</intensity>
         <ion_current>29.088873</ion_current>
         <width>0.546</width>
         <signal_noise_ratio>1.8170277</signal_noise_ratio>
         <quality>1</quality>
      </peak>
      <peak>
         <mass>532.287</mass>
         <intensity>8.23</intensity>
         <ion_current>11.773712</ion_current>
         <width>0.182</width>
         <signal_noise_ratio>0.74794793</signal_noise_ratio>
         <quality>-1</quality>
      </peak>
      <peak>
         <mass>532.81646</mass>
         <intensity>12.346</intensity>
         <ion_current>19.428279</ion_current>
         <width>0.637</width>
         <signal_noise_ratio>1.1220128</signal_noise_ratio>
         <quality>-1</quality>
      </peak>
      <peak>
         <mass>535.94351</mass>
         <intensity>16.461</intensity>
         <ion_current>25.474608</ion_current>
         <width>0.727</width>
         <signal_noise_ratio>1.527595</signal_noise_ratio>
         <quality>-1</quality>
      </peak>
      <peak>
         <mass>536.497</mass>
         <intensity>16.461</intensity>
         <ion_current>23.548856</ion_current>
         <width>0.364</width>
         <signal_noise_ratio>1.527595</signal_noise_ratio>
         <quality>-1</quality>
      </peak>
      <peak>
         <mass>538.0898</mass>
         <intensity>16.461</intensity>
         <ion_current>23.548856</ion_current>
         <width>0.182</width>
         <signal_noise_ratio>1.6123044</signal_noise_ratio>
         <quality>-1</quality>
      </peak>
      <peak>
         <mass>538.63378</mass>
         <intensity>12.346</intensity>
         <ion_current>17.369671</ion_current>
         <width>0.546</width>
         <signal_noise_ratio>1.2092528</signal_noise_ratio>
         <quality>-1</quality>
      </peak>
      <peak>
         <mass>539.927</mass>
         <intensity>12.346</intensity>
         <ion_current>17.661999</ion_current>
         <width>0.182</width>
         <signal_noise_ratio>1.4082049</signal_noise_ratio>
         <quality>-1</quality>
      </peak>
      <peak>
         <mass>540.291</mass>
         <intensity>12.346</intensity>
         <ion_current>19.428279</ion_current>
         <width>0.182</width>
         <signal_noise_ratio>1.4082049</signal_noise_ratio>
         <quality>-1</quality>
      </peak>
      <peak>
         <mass>540.68913</mass>
         <intensity>12.346</intensity>
         <ion_current>17.661999</ion_current>
         <width>0.455</width>
         <signal_noise_ratio>1.4082049</signal_noise_ratio>
         <quality>-1</quality>
      </peak>
      <peak>
         <mass>542.656</mass>
         <intensity>8.23</intensity>
         <ion_current>11.773712</ion_current>
         <width>0.182</width>
         <signal_noise_ratio>0.93648033</signal_noise_ratio>
         <quality>-1</quality>
      </peak>
      <peak>
         <mass>542.929</mass>
         <intensity>12.346</intensity>
         <ion_current>17.662022</ion_current>
         <width>0.364</width>
         <signal_noise_ratio>1.4048343</signal_noise_ratio>
         <quality>-1</quality>
      </peak>
      <peak>
         <mass>544.03138</mass>
         <intensity>16.461</intensity>
         <ion_current>18.046305</ion_current>
         <width>0.728</width>
         <signal_noise_ratio>1.8750889</signal_noise_ratio>
         <quality>-1</quality>
      </peak>
      <peak>
         <mass>544.7844</mass>
         <intensity>12.346</intensity>
         <ion_current>19.428279</ion_current>
         <width>0.273</width>
         <signal_noise_ratio>1.4063452</signal_noise_ratio>
         <quality>-1</quality>
      </peak>
      <peak>
         <mass>547.70856</mass>
         <intensity>12.346</intensity>
         <ion_current>17.661999</ion_current>
         <width>0.91</width>
         <signal_noise_ratio>1.3869308</signal_noise_ratio>
         <quality>-1</quality>
      </peak>
      <peak>
         <mass>548.41633</mass>
         <intensity>8.23</intensity>
         <ion_current>11.773712</ion_current>
         <width>0.273</width>
         <signal_noise_ratio>0.90858386</signal_noise_ratio>
         <quality>-1</quality>
      </peak>
      <peak>
         <mass>550.114</mass>
         <intensity>16.451</intensity>
         <ion_current>25.888111</ion_current>
         <width>0.182</width>
         <signal_noise_ratio>1.7066919</signal_noise_ratio>
         <quality>-1</quality>
      </peak>
      <peak>
         <mass>550.296</mass>
         <intensity>16.451</intensity>
         <ion_current>24.672827</ion_current>
         <width>0.182</width>
         <signal_noise_ratio>1.7066919</signal_noise_ratio>
         <quality>-1</quality>
      </peak>
      <peak>
         <mass>552.469</mass>
         <intensity>12.336</intensity>
         <ion_current>19.357038</ion_current>
         <width>0.454</width>
         <signal_noise_ratio>1.2753731</signal_noise_ratio>
         <quality>-1</quality>
      </peak>
      <peak>
         <mass>552.842</mass>
         <intensity>12.336</intensity>
         <ion_current>17.647693</ion_current>
         <width>0.182</width>
         <signal_noise_ratio>1.2758938</signal_noise_ratio>
         <quality>-1</quality>
      </peak>
      <peak>
         <mass>554.04775</mass>
         <intensity>12.336</intensity>
         <ion_current>17.647693</ion_current>
         <width>0.272</width>
         <signal_noise_ratio>1.2758938</signal_noise_ratio>
         <quality>-1</quality>
      </peak>
      <peak>
         <mass>554.479</mass>
         <intensity>12.336</intensity>
         <ion_current>16.191866</ion_current>
         <width>0.182</width>
         <signal_noise_ratio>1.2764149</signal_noise_ratio>
         <quality>-1</quality>
      </peak>
      <peak>
         <mass>555.36625</mass>
         <intensity>12.336</intensity>
         <ion_current>12.346092</ion_current>
         <width>0.182</width>
         <signal_noise_ratio>1.2769365</signal_noise_ratio>
         <quality>-1</quality>
      </peak>
      <peak>
         <mass>555.68475</mass>
         <intensity>12.336</intensity>
         <ion_current>19.412542</ion_current>
         <width>0.273</width>
         <signal_noise_ratio>1.2769365</signal_noise_ratio>
         <quality>-1</quality>
      </peak>
      <peak>
         <mass>556.207</mass>
         <intensity>12.336</intensity>
         <ion_current>12.319363</ion_current>
         <width>0.545</width>
         <signal_noise_ratio>1.2769365</signal_noise_ratio>
         <quality>-1</quality>
      </peak>
      <peak>
         <mass>557.26</mass>
         <intensity>12.336</intensity>
         <ion_current>15.322111</ion_current>
         <width>0.273</width>
         <signal_noise_ratio>1.2777211</signal_noise_ratio>
         <quality>1</quality>
      </peak>
      <peak>
         <mass>557.5265</mass>
         <intensity>8.22</intensity>
         <ion_current>11.759407</ion_current>
         <width>0.364</width>
         <signal_noise_ratio>0.85139978</signal_noise_ratio>
         <quality>-1</quality>
      </peak>
      <peak>
         <mass>559.7085</mass>
         <intensity>8.22</intensity>
         <ion_current>11.759407</ion_current>
         <width>0.272</width>
         <signal_noise_ratio>0.85306581</signal_noise_ratio>
         <quality>-1</quality>
      </peak>
      <peak>
         <mass>561.13519</mass>
         <intensity>12.336</intensity>
         <ion_current>17.390991</ion_current>
         <width>1</width>
         <signal_noise_ratio>1.2854367</signal_noise_ratio>
         <quality>-1</quality>
      </peak>
      <peak>
         <mass>561.99767</mass>
         <intensity>12.336</intensity>
         <ion_current>14.826672</ion_current>
         <width>0.455</width>
         <signal_noise_ratio>1.2886891</signal_noise_ratio>
         <quality>-1</quality>
      </peak>
      <peak>
         <mass>563.35343</mass>
         <intensity>8.22</intensity>
         <ion_current>11.759407</ion_current>
         <width>0.454</width>
         <signal_noise_ratio>0.86085611</signal_noise_ratio>
         <quality>-1</quality>
      </peak>
      <peak>
         <mass>564.718</mass>
         <intensity>8.22</intensity>
         <ion_current>11.759407</ion_current>
         <width>0.546</width>
         <signal_noise_ratio>0.86085611</signal_noise_ratio>
         <quality>-1</quality>
      </peak>
      <peak>
         <mass>565.3384</mass>
         <intensity>20.566</intensity>
         <ion_current>29.188473</ion_current>
         <width>0.273</width>
         <signal_noise_ratio>2.1645766</signal_noise_ratio>
         <quality>1</quality>
      </peak>
      <peak>
         <mass>566.41675</mass>
         <intensity>16.451</intensity>
         <ion_current>17.563111</ion_current>
         <width>0.273</width>
         <signal_noise_ratio>1.7362412</signal_noise_ratio>
         <quality>-1</quality>
      </peak>
      <peak>
         <mass>569.12219</mass>
         <intensity>12.336</intensity>
         <ion_current>17.647716</ion_current>
         <width>0.818</width>
         <signal_noise_ratio>1.3130172</signal_noise_ratio>
         <quality>-1</quality>
      </peak>
      <peak>
         <mass>570.22917</mass>
         <intensity>16.451</intensity>
         <ion_current>18.036456</ion_current>
         <width>0.909</width>
         <signal_noise_ratio>1.7565192</signal_noise_ratio>
         <quality>-1</quality>
      </peak>
      <peak>
         <mass>571.018</mass>
         <intensity>12.336</intensity>
         <ion_current>17.647693</ion_current>
         <width>0.637</width>
         <signal_noise_ratio>1.3171492</signal_noise_ratio>
         <quality>-1</quality>
      </peak>
      <peak>
         <mass>571.604</mass>
         <intensity>12.336</intensity>
         <ion_current>19.412542</ion_current>
         <width>0.455</width>
         <signal_noise_ratio>1.3171492</signal_noise_ratio>
         <quality>-1</quality>
      </peak>
      <peak>
         <mass>573.033</mass>
         <intensity>16.451</intensity>
         <ion_current>23.53455</ion_current>
         <width>0.364</width>
         <signal_noise_ratio>1.7706306</signal_noise_ratio>
         <quality>-1</quality>
      </peak>
      <peak>
         <mass>573.3606</mass>
         <intensity>12.336</intensity>
         <ion_current>18.056369</ion_current>
         <width>0.273</width>
         <signal_noise_ratio>1.3277308</signal_noise_ratio>
         <quality>1</quality>
      </peak>
      <peak>
         <mass>576.01354</mass>
         <intensity>16.451</intensity>
         <ion_current>26.134041</ion_current>
         <width>0.909</width>
         <signal_noise_ratio>1.7782243</signal_noise_ratio>
         <quality>-1</quality>
      </peak>
      <peak>
         <mass>576.5072</mass>
         <intensity>8.22</intensity>
         <ion_current>13.302556</ion_current>
         <width>0.273</width>
         <signal_noise_ratio>0.89107987</signal_noise_ratio>
         <quality>-1</quality>
      </peak>
      <peak>
         <mass>579.218</mass>
         <intensity>8.22</intensity>
         <ion_current>13.302556</ion_current>
         <width>0.182</width>
         <signal_noise_ratio>0.89581127</signal_noise_ratio>
         <quality>-1</quality>
      </peak>
      <peak>
         <mass>579.4</mass>
         <intensity>8.22</intensity>
         <ion_current>12.09318</ion_current>
         <width>0.182</width>
         <signal_noise_ratio>0.89581127</signal_noise_ratio>
         <quality>-1</quality>
      </peak>
      <peak>
         <mass>579.6548</mass>
         <intensity>8.22</intensity>
         <ion_current>13.302556</ion_current>
         <width>0.363</width>
         <signal_noise_ratio>0.89581127</signal_noise_ratio>
         <quality>-1</quality>
      </peak>
      <peak>
         <mass>581.401</mass>
         <intensity>8.22</intensity>
         <ion_current>12.09318</ion_current>
         <width>0.182</width>
         <signal_noise_ratio>0.89564652</signal_noise_ratio>
         <quality>-1</quality>
      </peak>
      <peak>
         <mass>581.6505</mass>
         <intensity>12.336</intensity>
         <ion_current>17.032957</ion_current>
         <width>0.181</width>
         <signal_noise_ratio>1.3427947</signal_noise_ratio>
         <quality>-1</quality>
      </peak>
      <peak>
         <mass>582.0825</mass>
         <intensity>8.22</intensity>
         <ion_current>12.09318</ion_current>
         <width>0.364</width>
         <signal_noise_ratio>0.89476108</signal_noise_ratio>
         <quality>-1</quality>
      </peak>
      <peak>
         <mass>583.92758</mass>
         <intensity>12.336</intensity>
         <ion_current>19.963544</ion_current>
         <width>0.909</width>
         <signal_noise_ratio>1.3419308</signal_noise_ratio>
         <quality>-1</quality>
      </peak>
      <peak>
         <mass>584.65478</mass>
         <intensity>16.451</intensity>
         <ion_current>24.202544</ion_current>
         <width>0.273</width>
         <signal_noise_ratio>1.7884168</signal_noise_ratio>
         <quality>1</quality>
      </peak>
      <peak>
         <mass>585.2028</mass>
         <intensity>8.22</intensity>
         <ion_current>12.09318</ion_current>
         <width>0.363</width>
         <signal_noise_ratio>0.89361047</signal_noise_ratio>
         <quality>-1</quality>
      </peak>
      <peak>
         <mass>587.6396</mass>
         <intensity>12.336</intensity>
         <ion_current>17.861285</ion_current>
         <width>0.364</width>
         <signal_noise_ratio>1.3392685</signal_noise_ratio>
         <quality>-1</quality>
      </peak>
      <peak>
         <mass>588.05517</mass>
         <intensity>12.336</intensity>
         <ion_current>18.148598</ion_current>
         <width>0.182</width>
         <signal_noise_ratio>1.3383322</signal_noise_ratio>
         <quality>-1</quality>
      </peak>
      <peak>
         <mass>588.63909</mass>
         <intensity>16.451</intensity>
         <ion_current>21.351937</ion_current>
         <width>0.455</width>
         <signal_noise_ratio>1.7847684</signal_noise_ratio>
         <quality>1</quality>
      </peak>
      <peak>
         <mass>590.38225</mass>
         <intensity>12.336</intensity>
         <ion_current>19.963544</ion_current>
         <width>0.182</width>
         <signal_noise_ratio>1.3355931</signal_noise_ratio>
         <quality>-1</quality>
      </peak>
      <peak>
         <mass>590.859</mass>
         <intensity>12.336</intensity>
         <ion_current>16.136327</ion_current>
         <width>0.181</width>
         <signal_noise_ratio>1.3322091</signal_noise_ratio>
         <quality>-1</quality>
      </peak>
      <peak>
         <mass>591.041</mass>
         <intensity>8.22</intensity>
         <ion_current>11.760687</ion_current>
         <width>0.182</width>
         <signal_noise_ratio>0.88770742</signal_noise_ratio>
         <quality>-1</quality>
      </peak>
      <peak>
         <mass>591.97375</mass>
         <intensity>12.336</intensity>
         <ion_current>16.880723</ion_current>
         <width>0.273</width>
         <signal_noise_ratio>1.3322091</signal_noise_ratio>
         <quality>-1</quality>
      </peak>
      <peak>
         <mass>592.315</mass>
         <intensity>20.566</intensity>
         <ion_current>30.25649</ion_current>
         <width>0.182</width>
         <signal_noise_ratio>2.2152267</signal_noise_ratio>
         <quality>-1</quality>
      </peak>
      <peak>
         <mass>594.98233</mass>
         <intensity>8.22</intensity>
         <ion_current>13.302556</ion_current>
         <width>0.182</width>
         <signal_noise_ratio>0.88314416</signal_noise_ratio>
         <quality>-1</quality>
      </peak>
      <peak>
         <mass>595.11125</mass>
         <intensity>12.336</intensity>
         <ion_current>19.956054</ion_current>
         <width>0.182</width>
         <signal_noise_ratio>1.3188439</signal_noise_ratio>
         <quality>-1</quality>
      </peak>
      <peak>
         <mass>597.512</mass>
         <intensity>12.336</intensity>
         <ion_current>19.818514</ion_current>
         <width>0.364</width>
         <signal_noise_ratio>1.3113503</signal_noise_ratio>
         <quality>-1</quality>
      </peak>
      <peak>
         <mass>597.954</mass>
         <intensity>8.22</intensity>
         <ion_current>11.928172</ion_current>
         <width>0.182</width>
         <signal_noise_ratio>0.87140079</signal_noise_ratio>
         <quality>-1</quality>
      </peak>
      <peak>
         <mass>599.70475</mass>
         <intensity>12.336</intensity>
         <ion_current>19.963544</ion_current>
         <width>0.273</width>
         <signal_noise_ratio>1.3043597</signal_noise_ratio>
         <quality>-1</quality>
      </peak>
      <peak>
         <mass>601.046</mass>
         <intensity>12.336</intensity>
         <ion_current>18.148598</ion_current>
         <width>0.364</width>
         <signal_noise_ratio>1.2963987</signal_noise_ratio>
         <quality>-1</quality>
      </peak>
      <peak>
         <mass>602.81445</mass>
         <intensity>16.451</intensity>
         <ion_current>26.622913</ion_current>
         <width>0.455</width>
         <signal_noise_ratio>1.718947</signal_noise_ratio>
         <quality>-1</quality>
      </peak>
      <peak>
         <mass>603.35033</mass>
         <intensity>37.027</intensity>
         <ion_current>54.473816</ion_current>
         <width>0.273</width>
         <signal_noise_ratio>3.8689107</signal_noise_ratio>
         <quality>-1</quality>
      </peak>
      <peak>
         <mass>604.33437</mass>
         <intensity>45.257</intensity>
         <ion_current>48.162196</ion_current>
         <width>0.455</width>
         <signal_noise_ratio>4.7174453</signal_noise_ratio>
         <quality>1</quality>
      </peak>
      <peak>
         <mass>606.28688</mass>
         <intensity>16.451</intensity>
         <ion_current>23.648196</ion_current>
         <width>0.273</width>
         <signal_noise_ratio>1.7064179</signal_noise_ratio>
         <quality>1</quality>
      </peak>
      <peak>
         <mass>606.776</mass>
         <intensity>20.566</intensity>
         <ion_current>24.7727</ion_current>
         <width>0.182</width>
         <signal_noise_ratio>2.1278483</signal_noise_ratio>
         <quality>-1</quality>
      </peak>
      <peak>
         <mass>607.8852</mass>
         <intensity>16.451</intensity>
         <ion_current>23.150146</ion_current>
         <width>0.273</width>
         <signal_noise_ratio>1.7020924</signal_noise_ratio>
         <quality>-1</quality>
      </peak>
      <peak>
         <mass>610.887</mass>
         <intensity>8.22</intensity>
         <ion_current>12.09318</ion_current>
         <width>0.454</width>
         <signal_noise_ratio>0.84538396</signal_noise_ratio>
         <quality>-1</quality>
      </peak>
      <peak>
         <mass>612.15337</mass>
         <intensity>20.566</intensity>
         <ion_current>30.25649</ion_current>
         <width>0.182</width>
         <signal_noise_ratio>2.1149176</signal_noise_ratio>
         <quality>-1</quality>
      </peak>
      <peak>
         <mass>612.86942</mass>
         <intensity>8.22</intensity>
         <ion_current>12.09318</ion_current>
         <width>0.727</width>
         <signal_noise_ratio>0.84530888</signal_noise_ratio>
         <quality>-1</quality>
      </peak>
      <peak>
         <mass>614.08613</mass>
         <intensity>12.336</intensity>
         <ion_current>17.809677</ion_current>
         <width>0.364</width>
         <signal_noise_ratio>1.2683551</signal_noise_ratio>
         <quality>-1</quality>
      </peak>
      <peak>
         <mass>614.69655</mass>
         <intensity>16.451</intensity>
         <ion_current>26.622913</ion_current>
         <width>0.454</width>
         <signal_noise_ratio>1.6914486</signal_noise_ratio>
         <quality>1</quality>
      </peak>
      <peak>
         <mass>615.208</mass>
         <intensity>12.336</intensity>
         <ion_current>14.898146</ion_current>
         <width>0.364</width>
         <signal_noise_ratio>1.2683551</signal_noise_ratio>
         <quality>-1</quality>
      </peak>
      <peak>
         <mass>616.47725</mass>
         <intensity>12.336</intensity>
         <ion_current>15.915823</ion_current>
         <width>0.636</width>
         <signal_noise_ratio>1.2683551</signal_noise_ratio>
         <quality>1</quality>
      </peak>
      <peak>
         <mass>618.5535</mass>
         <intensity>8.22</intensity>
         <ion_current>13.302556</ion_current>
         <width>0.273</width>
         <signal_noise_ratio>0.84400787</signal_noise_ratio>
         <quality>-1</quality>
      </peak>
      <peak>
         <mass>618.88717</mass>
         <intensity>12.336</intensity>
         <ion_current>19.956059</ion_current>
         <width>0.182</width>
         <signal_noise_ratio>1.265712</signal_noise_ratio>
         <quality>-1</quality>
      </peak>
      <peak>
         <mass>619.327</mass>
         <intensity>8.22</intensity>
         <ion_current>12.09318</ion_current>
         <width>0.364</width>
         <signal_noise_ratio>0.84339761</signal_noise_ratio>
         <quality>-1</quality>
      </peak>
      <peak>
         <mass>620.887</mass>
         <intensity>12.336</intensity>
         <ion_current>16.47495</ion_current>
         <width>0.819</width>
         <signal_noise_ratio>1.2630453</signal_noise_ratio>
         <quality>-1</quality>
      </peak>
      <peak>
         <mass>621.601</mass>
         <intensity>8.22</intensity>
         <ion_current>12.09318</ion_current>
         <width>0.364</width>
         <signal_noise_ratio>0.8398512</signal_noise_ratio>
         <quality>-1</quality>
      </peak>
      <peak>
         <mass>622.1096</mass>
         <intensity>12.336</intensity>
         <ion_current>19.956054</ion_current>
         <width>0.272</width>
         <signal_noise_ratio>1.2577455</signal_noise_ratio>
         <quality>1</quality>
      </peak>
      <peak>
         <mass>624.9114</mass>
         <intensity>16.451</intensity>
         <ion_current>26.622913</ion_current>
         <width>0.364</width>
         <signal_noise_ratio>1.6663976</signal_noise_ratio>
         <quality>-1</quality>
      </peak>
      <peak>
         <mass>626.421</mass>
         <intensity>12.336</intensity>
         <ion_current>18.708029</ion_current>
         <width>0.182</width>
         <signal_noise_ratio>1.2471167</signal_noise_ratio>
         <quality>-1</quality>
      </peak>
      <peak>
         <mass>627.16417</mass>
         <intensity>41.142</intensity>
         <ion_current>59.557489</ion_current>
         <width>1.001</width>
         <signal_noise_ratio>4.1505454</signal_noise_ratio>
         <quality>1</quality>
      </peak>
      <peak>
         <mass>628.54333</mass>
         <intensity>8.22</intensity>
         <ion_current>12.465953</ion_current>
         <width>0.273</width>
         <signal_noise_ratio>0.82741563</signal_noise_ratio>
         <quality>-1</quality>
      </peak>
      <peak>
         <mass>629.26111</mass>
         <intensity>16.451</intensity>
         <ion_current>19.151703</ion_current>
         <width>0.363</width>
         <signal_noise_ratio>1.6522604</signal_noise_ratio>
         <quality>-1</quality>
      </peak>
      <peak>
         <mass>629.95284</mass>
         <intensity>12.336</intensity>
         <ion_current>18.708029</ion_current>
         <width>0.364</width>
         <signal_noise_ratio>1.2363845</signal_noise_ratio>
         <quality>-1</quality>
      </peak>
      <peak>
         <mass>631.38887</mass>
         <intensity>49.373</intensity>
         <ion_current>73.077231</ion_current>
         <width>0.455</width>
         <signal_noise_ratio>4.9375738</signal_noise_ratio>
         <quality>-1</quality>
      </peak>
      <peak>
         <mass>631.878</mass>
         <intensity>12.336</intensity>
         <ion_current>18.708029</ion_current>
         <width>0.182</width>
         <signal_noise_ratio>1.2336684</signal_noise_ratio>
         <quality>-1</quality>
      </peak>
      <peak>
         <mass>633.9336</mass>
         <intensity>12.336</intensity>
         <ion_current>18.708112</ion_current>
         <width>0.273</width>
         <signal_noise_ratio>1.2255503</signal_noise_ratio>
         <quality>1</quality>
      </peak>
      <peak>
         <mass>634.88336</mass>
         <intensity>37.027</intensity>
         <ion_current>49.32542</ion_current>
         <width>1.182</width>
         <signal_noise_ratio>3.6785384</signal_noise_ratio>
         <quality>-1</quality>
      </peak>
      <peak>
         <mass>635.43637</mass>
         <intensity>16.451</intensity>
         <ion_current>24.948588</ion_current>
         <width>0.364</width>
         <signal_noise_ratio>1.6343651</signal_noise_ratio>
         <quality>-1</quality>
      </peak>
      <peak>
         <mass>636.16438</mass>
         <intensity>20.566</intensity>
         <ion_current>33.548405</ion_current>
         <width>0.637</width>
         <signal_noise_ratio>2.0337958</signal_noise_ratio>
         <quality>-1</quality>
      </peak>
      <peak>
         <mass>638.725</mass>
         <intensity>12.336</intensity>
         <ion_current>18.708029</ion_current>
         <width>0.454</width>
         <signal_noise_ratio>1.2172545</signal_noise_ratio>
         <quality>-1</quality>
      </peak>
      <peak>
         <mass>639.1904</mass>
         <intensity>8.22</intensity>
         <ion_current>13.712611</ion_current>
         <width>0.364</width>
         <signal_noise_ratio>0.80747074</signal_noise_ratio>
         <quality>-1</quality>
      </peak>
      <peak>
         <mass>640.9366</mass>
         <intensity>16.451</intensity>
         <ion_current>24.948588</ion_current>
         <width>0.273</width>
         <signal_noise_ratio>1.6129181</signal_noise_ratio>
         <quality>-1</quality>
      </peak>
      <peak>
         <mass>642.337</mass>
         <intensity>8.22</intensity>
         <ion_current>12.465953</ion_current>
         <width>0.363</width>
         <signal_noise_ratio>0.80537398</signal_noise_ratio>
         <quality>-1</quality>
      </peak>
      <peak>
         <mass>642.922</mass>
         <intensity>12.336</intensity>
         <ion_current>18.708029</ion_current>
         <width>0.819</width>
         <signal_noise_ratio>1.2086488</signal_noise_ratio>
         <quality>-1</quality>
      </peak>
      <peak>
         <mass>644.39008</mass>
         <intensity>12.336</intensity>
         <ion_current>18.708029</ion_current>
         <width>0.727</width>
         <signal_noise_ratio>1.2073224</signal_noise_ratio>
         <quality>1</quality>
      </peak>
      <peak>
         <mass>646.0934</mass>
         <intensity>16.451</intensity>
         <ion_current>24.948625</ion_current>
         <width>0.545</width>
         <signal_noise_ratio>1.6093642</signal_noise_ratio>
         <quality>-1</quality>
      </peak>
      <peak>
         <mass>646.99517</mass>
         <intensity>20.566</intensity>
         <ion_current>22.084206</ion_current>
         <width>1.183</width>
         <signal_noise_ratio>2.0119254</signal_noise_ratio>
         <quality>-1</quality>
      </peak>
      <peak>
         <mass>648.25911</mass>
         <intensity>12.336</intensity>
         <ion_current>18.708029</ion_current>
         <width>0.364</width>
         <signal_noise_ratio>1.2076597</signal_noise_ratio>
         <quality>-1</quality>
      </peak>
      <peak>
         <mass>648.522</mass>
         <intensity>16.451</intensity>
         <ion_current>24.599277</ion_current>
         <width>0.182</width>
         <signal_noise_ratio>1.6105066</signal_noise_ratio>
         <quality>-1</quality>
      </peak>
      <peak>
         <mass>648.91633</mass>
         <intensity>8.22</intensity>
         <ion_current>12.465953</ion_current>
         <width>0.273</width>
         <signal_noise_ratio>0.80523253</signal_noise_ratio>
         <quality>-1</quality>
      </peak>
      <peak>
         <mass>649.4</mass>
         <intensity>41.142</intensity>
         <ion_current>55.523914</ion_current>
         <width>0.545</width>
         <signal_noise_ratio>4.030277</signal_noise_ratio>
         <quality>-1</quality>
      </peak>
      <peak>
         <mass>650.705</mass>
         <intensity>12.346</intensity>
         <ion_current>18.723194</ion_current>
         <width>0.182</width>
         <signal_noise_ratio>1.08211</signal_noise_ratio>
         <quality>-1</quality>
      </peak>
      <peak>
         <mass>652.08417</mass>
         <intensity>12.346</intensity>
         <ion_current>18.723194</ion_current>
         <width>0.364</width>
         <signal_noise_ratio>1.08211</signal_noise_ratio>
         <quality>-1</quality>
      </peak>
      <peak>
         <mass>652.83593</mass>
         <intensity>12.346</intensity>
         <ion_current>20.595608</ion_current>
         <width>0.909</width>
         <signal_noise_ratio>1.08211</signal_noise_ratio>
         <quality>-1</quality>
      </peak>
      <peak>
         <mass>654.07</mass>
         <intensity>8.23</intensity>
         <ion_current>12.481118</ion_current>
         <width>0.182</width>
         <signal_noise_ratio>0.7448088</signal_noise_ratio>
         <quality>-1</quality>
      </peak>
      <peak>
         <mass>654.32025</mass>
         <intensity>12.346</intensity>
         <ion_current>20.595608</ion_current>
         <width>0.182</width>
         <signal_noise_ratio>1.1173037</signal_noise_ratio>
         <quality>-1</quality>
      </peak>
      <peak>
         <mass>656.86911</mass>
         <intensity>16.461</intensity>
         <ion_current>24.750312</ion_current>
         <width>0.272</width>
         <signal_noise_ratio>1.5000453</signal_noise_ratio>
         <quality>1</quality>
      </peak>
      <peak>
         <mass>657.27575</mass>
         <intensity>12.346</intensity>
         <ion_current>20.595608</ion_current>
         <width>0.273</width>
         <signal_noise_ratio>1.1250568</signal_noise_ratio>
         <quality>-1</quality>
      </peak>
      <peak>
         <mass>657.76</mass>
         <intensity>12.346</intensity>
         <ion_current>11.730214</ion_current>
         <width>0.273</width>
         <signal_noise_ratio>1.1662606</signal_noise_ratio>
         <quality>1</quality>
      </peak>
      <peak>
         <mass>659.01133</mass>
         <intensity>8.23</intensity>
         <ion_current>12.481118</ion_current>
         <width>0.273</width>
         <signal_noise_ratio>0.77744412</signal_noise_ratio>
         <quality>-1</quality>
      </peak>
      <peak>
         <mass>659.41325</mass>
         <intensity>12.346</intensity>
         <ion_current>19.626381</ion_current>
         <width>0.182</width>
         <signal_noise_ratio>1.1662606</signal_noise_ratio>
         <quality>-1</quality>
      </peak>
      <peak>
         <mass>659.709</mass>
         <intensity>8.23</intensity>
         <ion_current>13.729293</ion_current>
         <width>0.182</width>
         <signal_noise_ratio>0.77744412</signal_noise_ratio>
         <quality>-1</quality>
      </peak>
      <peak>
         <mass>662.71</mass>
         <intensity>8.23</intensity>
         <ion_current>13.729293</ion_current>
         <width>0.364</width>
         <signal_noise_ratio>0.77744412</signal_noise_ratio>
         <quality>-1</quality>
      </peak>
      <peak>
         <mass>663.13467</mass>
         <intensity>8.23</intensity>
         <ion_current>13.729293</ion_current>
         <width>0.546</width>
         <signal_noise_ratio>0.77744412</signal_noise_ratio>
         <quality>-1</quality>
      </peak>
      <peak>
         <mass>665.34101</mass>
         <intensity>12.346</intensity>
         <ion_current>19.220685</ion_current>
         <width>1.183</width>
         <signal_noise_ratio>1.1662606</signal_noise_ratio>
         <quality>-1</quality>
      </peak>
      <peak>
         <mass>666.74234</mass>
         <intensity>12.346</intensity>
         <ion_current>18.723194</ion_current>
         <width>0.273</width>
         <signal_noise_ratio>1.1662606</signal_noise_ratio>
         <quality>1</quality>
      </peak>
      <peak>
         <mass>667.167</mass>
         <intensity>8.23</intensity>
         <ion_current>13.729293</ion_current>
         <width>0.273</width>
         <signal_noise_ratio>0.77744412</signal_noise_ratio>
         <quality>-1</quality>
      </peak>
      <peak>
         <mass>668.46275</mass>
         <intensity>12.346</intensity>
         <ion_current>18.723194</ion_current>
         <width>0.273</width>
         <signal_noise_ratio>1.1662606</signal_noise_ratio>
         <quality>-1</quality>
      </peak>
      <peak>
         <mass>670.4046</mass>
         <intensity>12.346</intensity>
         <ion_current>20.542207</ion_current>
         <width>0.364</width>
         <signal_noise_ratio>1.1662606</signal_noise_ratio>
         <quality>-1</quality>
      </peak>
      <peak>
         <mass>670.805</mass>
         <intensity>12.346</intensity>
         <ion_current>18.723194</ion_current>
         <width>0.182</width>
         <signal_noise_ratio>1.1662606</signal_noise_ratio>
         <quality>-1</quality>
      </peak>
      <peak>
         <mass>672.23725</mass>
         <intensity>24.691</intensity>
         <ion_current>41.189549</ion_current>
         <width>0.546</width>
         <signal_noise_ratio>2.3324268</signal_noise_ratio>
         <quality>-1</quality>
      </peak>
      <peak>
         <mass>673.99592</mass>
         <intensity>20.576</intensity>
         <ion_current>27.383225</ion_current>
         <width>1.092</width>
         <signal_noise_ratio>1.9437048</signal_noise_ratio>
         <quality>-1</quality>
      </peak>
      <peak>
         <mass>674.77391</mass>
         <intensity>16.461</intensity>
         <ion_current>24.963753</ion_current>
         <width>0.455</width>
         <signal_noise_ratio>1.5549827</signal_noise_ratio>
         <quality>1</quality>
      </peak>
      <peak>
         <mass>675.47333</mass>
         <intensity>8.23</intensity>
         <ion_current>12.808698</ion_current>
         <width>0.546</width>
         <signal_noise_ratio>0.77744412</signal_noise_ratio>
         <quality>-1</quality>
      </peak>
      <peak>
         <mass>676.808</mass>
         <intensity>12.346</intensity>
         <ion_current>21.013392</ion_current>
         <width>0.182</width>
         <signal_noise_ratio>1.1662606</signal_noise_ratio>
         <quality>-1</quality>
      </peak>
      <peak>
         <mass>677.31887</mass>
         <intensity>8.23</intensity>
         <ion_current>12.808698</ion_current>
         <width>0.546</width>
         <signal_noise_ratio>0.77744412</signal_noise_ratio>
         <quality>-1</quality>
      </peak>
      <peak>
         <mass>679.14622</mass>
         <intensity>16.461</intensity>
         <ion_current>23.426838</ion_current>
         <width>0.909</width>
         <signal_noise_ratio>1.5549827</signal_noise_ratio>
         <quality>1</quality>
      </peak>
      <peak>
         <mass>679.79246</mass>
         <intensity>16.461</intensity>
         <ion_current>28.180985</ion_current>
         <width>0.455</width>
         <signal_noise_ratio>1.5549827</signal_noise_ratio>
         <quality>1</quality>
      </peak>
      <peak>
         <mass>682.356</mass>
         <intensity>8.23</intensity>
         <ion_current>14.089636</ion_current>
         <width>0.182</width>
         <signal_noise_ratio>0.77744412</signal_noise_ratio>
         <quality>-1</quality>
      </peak>
      <peak>
         <mass>682.81</mass>
         <intensity>12.346</intensity>
         <ion_current>21.136167</ion_current>
         <width>0.182</width>
         <signal_noise_ratio>1.1662606</signal_noise_ratio>
         <quality>-1</quality>
      </peak>
      <peak>
         <mass>685.3934</mass>
         <intensity>37.037</intensity>
         <ion_current>58.473267</ion_current>
         <width>0.273</width>
         <signal_noise_ratio>3.4986875</signal_noise_ratio>
         <quality>-1</quality>
      </peak>
      <peak>
         <mass>686.085</mass>
         <intensity>8.23</intensity>
         <ion_current>12.808698</ion_current>
         <width>0.182</width>
         <signal_noise_ratio>0.77744412</signal_noise_ratio>
         <quality>-1</quality>
      </peak>
      <peak>
         <mass>686.75133</mass>
         <intensity>8.23</intensity>
         <ion_current>12.808698</ion_current>
         <width>0.273</width>
         <signal_noise_ratio>0.77744412</signal_noise_ratio>
         <quality>-1</quality>
      </peak>
      <peak>
         <mass>688.12171</mass>
         <intensity>32.922</intensity>
         <ion_current>51.237906</ion_current>
         <width>1.182</width>
         <signal_noise_ratio>3.1099654</signal_noise_ratio>
         <quality>1</quality>
      </peak>
      <peak>
         <mass>689.34383</mass>
         <intensity>12.346</intensity>
         <ion_current>19.112592</ion_current>
         <width>0.364</width>
         <signal_noise_ratio>1.1662606</signal_noise_ratio>
         <quality>1</quality>
      </peak>
      <peak>
         <mass>689.8025</mass>
         <intensity>8.23</intensity>
         <ion_current>14.089636</ion_current>
         <width>0.545</width>
         <signal_noise_ratio>0.77744412</signal_noise_ratio>
         <quality>-1</quality>
      </peak>
      <peak>
         <mass>690.29833</mass>
         <intensity>16.461</intensity>
         <ion_current>19.211344</ion_current>
         <width>0.273</width>
         <signal_noise_ratio>1.5549827</signal_noise_ratio>
         <quality>-1</quality>
      </peak>
      <peak>
         <mass>692.47376</mass>
         <intensity>12.346</intensity>
         <ion_current>21.018521</ion_current>
         <width>1.092</width>
         <signal_noise_ratio>1.1662606</signal_noise_ratio>
         <quality>-1</quality>
      </peak>
      <peak>
         <mass>694.00838</mass>
         <intensity>12.346</intensity>
         <ion_current>19.214604</ion_current>
         <width>0.364</width>
         <signal_noise_ratio>1.1662606</signal_noise_ratio>
         <quality>-1</quality>
      </peak>
      <peak>
         <mass>696.882</mass>
         <intensity>12.346</intensity>
         <ion_current>21.013382</ion_current>
         <width>0.455</width>
         <signal_noise_ratio>1.1662606</signal_noise_ratio>
         <quality>-1</quality>
      </peak>
      <peak>
         <mass>697.37717</mass>
         <intensity>20.576</intensity>
         <ion_current>31.991921</ion_current>
         <width>0.273</width>
         <signal_noise_ratio>1.9437048</signal_noise_ratio>
         <quality>-1</quality>
      </peak>
      <peak>
         <mass>698.328</mass>
         <intensity>32.922</intensity>
         <ion_current>39.012961</ion_current>
         <width>0.455</width>
         <signal_noise_ratio>3.1099654</signal_noise_ratio>
         <quality>-1</quality>
      </peak>
   </peak_list>
</pepex3>
