# Supplementary material for: NITPICK: peak identification for mass spectrometry data
Source: BMC Bioinformatics. 2008 Aug 28;9:355. doi: 10.1186/1471-2105-9-355 (PMC2655099; doi:10.1186/1471-2105-9-355)
Supplement: Additional file 4 — A zip-folder containing all pepex results on the simulated data. [file 1471-2105-9-355-S4.zip › pepex_simulation_results/thresh05/SNR5/preSNR5_42_pepex.xml]

<?xml version="1.0" encoding="iso-8859-1"?>
<pepex3>
   <version>3.0.0</version>
   <registered_to>Unregistered</registered_to>
   <parameters>
      <parameter_file>pepex_input.xml</parameter_file>
      <input_data_file>spectrum.data</input_data_file>
      <output_data_file>pepex_output.xml</output_data_file>
      <noise_model>mean_value</noise_model>
      <signal_noise_ratio>.5</signal_noise_ratio>
      <tuning_power>2</tuning_power>
      <tuning>2</tuning>
      <small_omega>1.0</small_omega>
      <big_omega>20</big_omega>
      <peak_finding_model>pepex3</peak_finding_model>
      <supporting_slopes>2</supporting_slopes>
      <peak_fitting_model>centroid</peak_fitting_model>
      <clustering_model>simple</clustering_model>
      <min_cluster_distance>0.8</min_cluster_distance>
      <max_cluster_distance>1.2</max_cluster_distance>
      <no_single_above_mass>1500.0</no_single_above_mass>
      <deisotoping_model>quadratic</deisotoping_model>
      <isotope_distrib_file>/usr/local/piums/kd_0_to_10</isotope_distrib_file>
      <overflow>30000</overflow>
   </parameters>
   <pepex3_status>
      <status>ok</status>
      <message></message>
      <supporting_slopes>2</supporting_slopes>
      <minimum_mass>500</minimum_mass>
      <maximum_mass>700</maximum_mass>
      <small_omega>1</small_omega>
      <big_omega>20</big_omega>
      <peak_masses_with_hydrogen>true</peak_masses_with_hydrogen>
      <date_created>22:00:28, 26 Jul, 2007</date_created>
   </pepex3_status>
   <peak_list>
      <peak>
         <mass>501.03539</mass>
         <intensity>12.161</intensity>
         <ion_current>16.920128</ion_current>
         <width>0.818</width>
         <signal_noise_ratio>1.4060175</signal_noise_ratio>
         <quality>1</quality>
      </peak>
      <peak>
         <mass>501.663</mass>
         <intensity>8.107</intensity>
         <ion_current>11.08772</ion_current>
         <width>0.455</width>
         <signal_noise_ratio>0.93730648</signal_noise_ratio>
         <quality>-1</quality>
      </peak>
      <peak>
         <mass>502.274</mass>
         <intensity>12.161</intensity>
         <ion_current>18.612213</ion_current>
         <width>0.182</width>
         <signal_noise_ratio>1.3821285</signal_noise_ratio>
         <quality>-1</quality>
      </peak>
      <peak>
         <mass>502.6835</mass>
         <intensity>12.161</intensity>
         <ion_current>16.121793</ion_current>
         <width>0.272</width>
         <signal_noise_ratio>1.3821285</signal_noise_ratio>
         <quality>-1</quality>
      </peak>
      <peak>
         <mass>504.093</mass>
         <intensity>8.107</intensity>
         <ion_current>11.279622</ion_current>
         <width>0.182</width>
         <signal_noise_ratio>0.88874492</signal_noise_ratio>
         <quality>-1</quality>
      </peak>
      <peak>
         <mass>505.30534</mass>
         <intensity>8.107</intensity>
         <ion_current>11.279622</ion_current>
         <width>0.273</width>
         <signal_noise_ratio>0.87262129</signal_noise_ratio>
         <quality>-1</quality>
      </peak>
      <peak>
         <mass>506.0758</mass>
         <intensity>16.214</intensity>
         <ion_current>24.815264</ion_current>
         <width>0.182</width>
         <signal_noise_ratio>1.7452426</signal_noise_ratio>
         <quality>-1</quality>
      </peak>
      <peak>
         <mass>507.829</mass>
         <intensity>12.161</intensity>
         <ion_current>16.920128</ion_current>
         <width>1</width>
         <signal_noise_ratio>1.2783293</signal_noise_ratio>
         <quality>-1</quality>
      </peak>
      <peak>
         <mass>508.367</mass>
         <intensity>8.107</intensity>
         <ion_current>11.279622</ion_current>
         <width>0.182</width>
         <signal_noise_ratio>0.85218451</signal_noise_ratio>
         <quality>-1</quality>
      </peak>
      <peak>
         <mass>509.79671</mass>
         <intensity>16.214</intensity>
         <ion_current>23.84076</ion_current>
         <width>0.818</width>
         <signal_noise_ratio>1.6685261</signal_noise_ratio>
         <quality>-1</quality>
      </peak>
      <peak>
         <mass>510.459</mass>
         <intensity>12.161</intensity>
         <ion_current>16.920128</ion_current>
         <width>0.182</width>
         <signal_noise_ratio>1.251446</signal_noise_ratio>
         <quality>-1</quality>
      </peak>
      <peak>
         <mass>512.22112</mass>
         <intensity>32.428</intensity>
         <ion_current>47.681524</ion_current>
         <width>0.364</width>
         <signal_noise_ratio>3.408738</signal_noise_ratio>
         <quality>-1</quality>
      </peak>
      <peak>
         <mass>512.79367</mass>
         <intensity>12.161</intensity>
         <ion_current>16.920128</ion_current>
         <width>0.546</width>
         <signal_noise_ratio>1.2731974</signal_noise_ratio>
         <quality>-1</quality>
      </peak>
      <peak>
         <mass>514.188</mass>
         <intensity>12.161</intensity>
         <ion_current>13.905384</ion_current>
         <width>0.182</width>
         <signal_noise_ratio>1.2459009</signal_noise_ratio>
         <quality>-1</quality>
      </peak>
      <peak>
         <mass>514.59245</mass>
         <intensity>8.107</intensity>
         <ion_current>11.279622</ion_current>
         <width>0.637</width>
         <signal_noise_ratio>0.83056643</signal_noise_ratio>
         <quality>-1</quality>
      </peak>
      <peak>
         <mass>516.09193</mass>
         <intensity>20.268</intensity>
         <ion_current>28.19975</ion_current>
         <width>0.637</width>
         <signal_noise_ratio>1.9791246</signal_noise_ratio>
         <quality>-1</quality>
      </peak>
      <peak>
         <mass>517.75231</mass>
         <intensity>12.161</intensity>
         <ion_current>16.920128</ion_current>
         <width>1.182</width>
         <signal_noise_ratio>1.223353</signal_noise_ratio>
         <quality>-1</quality>
      </peak>
      <peak>
         <mass>519.17757</mass>
         <intensity>8.107</intensity>
         <ion_current>11.279622</ion_current>
         <width>0.545</width>
         <signal_noise_ratio>0.8109334</signal_noise_ratio>
         <quality>-1</quality>
      </peak>
      <peak>
         <mass>520.919</mass>
         <intensity>8.107</intensity>
         <ion_current>12.407632</ion_current>
         <width>0.182</width>
         <signal_noise_ratio>0.81496117</signal_noise_ratio>
         <quality>-1</quality>
      </peak>
      <peak>
         <mass>522.90147</mass>
         <intensity>16.214</intensity>
         <ion_current>23.657277</ion_current>
         <width>0.727</width>
         <signal_noise_ratio>1.581736</signal_noise_ratio>
         <quality>-1</quality>
      </peak>
      <peak>
         <mass>523.53325</mass>
         <intensity>12.161</intensity>
         <ion_current>18.612213</ion_current>
         <width>0.182</width>
         <signal_noise_ratio>1.1852914</signal_noise_ratio>
         <quality>-1</quality>
      </peak>
      <peak>
         <mass>525.66316</mass>
         <intensity>12.161</intensity>
         <ion_current>15.74334</ion_current>
         <width>0.182</width>
         <signal_noise_ratio>1.2208643</signal_noise_ratio>
         <quality>-1</quality>
      </peak>
      <peak>
         <mass>527.32291</mass>
         <intensity>12.161</intensity>
         <ion_current>19.137154</ion_current>
         <width>1.092</width>
         <signal_noise_ratio>1.2217217</signal_noise_ratio>
         <quality>-1</quality>
      </peak>
      <peak>
         <mass>528.71518</mass>
         <intensity>20.268</intensity>
         <ion_current>29.723345</ion_current>
         <width>0.273</width>
         <signal_noise_ratio>2.0263219</signal_noise_ratio>
         <quality>1</quality>
      </peak>
      <peak>
         <mass>530.03675</mass>
         <intensity>12.161</intensity>
         <ion_current>19.137154</ion_current>
         <width>0.273</width>
         <signal_noise_ratio>1.2158132</signal_noise_ratio>
         <quality>-1</quality>
      </peak>
      <peak>
         <mass>531.6146</mass>
         <intensity>16.214</intensity>
         <ion_current>23.195501</ion_current>
         <width>0.455</width>
         <signal_noise_ratio>1.5818316</signal_noise_ratio>
         <quality>-1</quality>
      </peak>
      <peak>
         <mass>532.0964</mass>
         <intensity>16.214</intensity>
         <ion_current>25.092603</ion_current>
         <width>0.545</width>
         <signal_noise_ratio>1.5818316</signal_noise_ratio>
         <quality>-1</quality>
      </peak>
      <peak>
         <mass>533.50034</mass>
         <intensity>8.107</intensity>
         <ion_current>12.757578</ion_current>
         <width>0.273</width>
         <signal_noise_ratio>0.76948807</signal_noise_ratio>
         <quality>-1</quality>
      </peak>
      <peak>
         <mass>534.743</mass>
         <intensity>12.161</intensity>
         <ion_current>19.137154</ion_current>
         <width>0.182</width>
         <signal_noise_ratio>1.2149061</signal_noise_ratio>
         <quality>-1</quality>
      </peak>
      <peak>
         <mass>536.6075</mass>
         <intensity>16.214</intensity>
         <ion_current>23.195501</ion_current>
         <width>0.455</width>
         <signal_noise_ratio>1.6198082</signal_noise_ratio>
         <quality>-1</quality>
      </peak>
      <peak>
         <mass>538.55058</mass>
         <intensity>16.214</intensity>
         <ion_current>23.195501</ion_current>
         <width>1.183</width>
         <signal_noise_ratio>1.6198082</signal_noise_ratio>
         <quality>1</quality>
      </peak>
      <peak>
         <mass>539.21646</mass>
         <intensity>12.161</intensity>
         <ion_current>17.107729</ion_current>
         <width>0.545</width>
         <signal_noise_ratio>1.2149061</signal_noise_ratio>
         <quality>-1</quality>
      </peak>
      <peak>
         <mass>540.291</mass>
         <intensity>20.268</intensity>
         <ion_current>26.787514</ion_current>
         <width>0.182</width>
         <signal_noise_ratio>1.9584224</signal_noise_ratio>
         <quality>-1</quality>
      </peak>
      <peak>
         <mass>540.68534</mass>
         <intensity>8.107</intensity>
         <ion_current>11.597751</ion_current>
         <width>0.273</width>
         <signal_noise_ratio>0.78334965</signal_noise_ratio>
         <quality>-1</quality>
      </peak>
      <peak>
         <mass>542.98966</mass>
         <intensity>8.107</intensity>
         <ion_current>11.597751</ion_current>
         <width>0.182</width>
         <signal_noise_ratio>0.81037528</signal_noise_ratio>
         <quality>-1</quality>
      </peak>
      <peak>
         <mass>544.66369</mass>
         <intensity>12.161</intensity>
         <ion_current>19.137154</ion_current>
         <width>1</width>
         <signal_noise_ratio>1.1876063</signal_noise_ratio>
         <quality>-1</quality>
      </peak>
      <peak>
         <mass>545.26266</mass>
         <intensity>8.107</intensity>
         <ion_current>12.757578</ion_current>
         <width>0.182</width>
         <signal_noise_ratio>0.78682493</signal_noise_ratio>
         <quality>-1</quality>
      </peak>
      <peak>
         <mass>547.0847</mass>
         <intensity>12.161</intensity>
         <ion_current>17.397341</ion_current>
         <width>0.455</width>
         <signal_noise_ratio>1.3911555</signal_noise_ratio>
         <quality>1</quality>
      </peak>
      <peak>
         <mass>547.55183</mass>
         <intensity>12.161</intensity>
         <ion_current>19.137154</ion_current>
         <width>0.364</width>
         <signal_noise_ratio>1.3911555</signal_noise_ratio>
         <quality>-1</quality>
      </peak>
      <peak>
         <mass>549.512</mass>
         <intensity>16.214</intensity>
         <ion_current>25.381232</ion_current>
         <width>1.183</width>
         <signal_noise_ratio>1.859673</signal_noise_ratio>
         <quality>1</quality>
      </peak>
      <peak>
         <mass>552.5873</mass>
         <intensity>12.151</intensity>
         <ion_current>19.121417</ion_current>
         <width>0.818</width>
         <signal_noise_ratio>1.2182162</signal_noise_ratio>
         <quality>1</quality>
      </peak>
      <peak>
         <mass>553.206</mass>
         <intensity>8.097</intensity>
         <ion_current>12.741841</ion_current>
         <width>0.364</width>
         <signal_noise_ratio>0.81177654</signal_noise_ratio>
         <quality>-1</quality>
      </peak>
      <peak>
         <mass>554.80553</mass>
         <intensity>20.258</intensity>
         <ion_current>27.569316</ion_current>
         <width>0.91</width>
         <signal_noise_ratio>2.0272941</signal_noise_ratio>
         <quality>-1</quality>
      </peak>
      <peak>
         <mass>555.59122</mass>
         <intensity>12.151</intensity>
         <ion_current>17.383035</ion_current>
         <width>0.637</width>
         <signal_noise_ratio>1.2159962</signal_noise_ratio>
         <quality>-1</quality>
      </peak>
      <peak>
         <mass>557.40516</mass>
         <intensity>12.151</intensity>
         <ion_current>19.040294</ion_current>
         <width>0.182</width>
         <signal_noise_ratio>1.2133044</signal_noise_ratio>
         <quality>-1</quality>
      </peak>
      <peak>
         <mass>559.209</mass>
         <intensity>8.097</intensity>
         <ion_current>11.583445</ion_current>
         <width>0.182</width>
         <signal_noise_ratio>0.80743775</signal_noise_ratio>
         <quality>-1</quality>
      </peak>
      <peak>
         <mass>559.5728</mass>
         <intensity>12.151</intensity>
         <ion_current>19.121417</ion_current>
         <width>0.181</width>
         <signal_noise_ratio>1.2117051</signal_noise_ratio>
         <quality>-1</quality>
      </peak>
      <peak>
         <mass>560.937</mass>
         <intensity>12.151</intensity>
         <ion_current>17.383035</ion_current>
         <width>0.182</width>
         <signal_noise_ratio>1.210538</signal_noise_ratio>
         <quality>-1</quality>
      </peak>
      <peak>
         <mass>561.70639</mass>
         <intensity>12.151</intensity>
         <ion_current>17.383035</ion_current>
         <width>1</width>
         <signal_noise_ratio>1.210538</signal_noise_ratio>
         <quality>-1</quality>
      </peak>
      <peak>
         <mass>562.28583</mass>
         <intensity>20.258</intensity>
         <ion_current>31.878995</ion_current>
         <width>0.182</width>
         <signal_noise_ratio>2.0165299</signal_noise_ratio>
         <quality>-1</quality>
      </peak>
      <peak>
         <mass>564.65084</mass>
         <intensity>8.097</intensity>
         <ion_current>12.741841</ion_current>
         <width>0.455</width>
         <signal_noise_ratio>0.80486812</signal_noise_ratio>
         <quality>-1</quality>
      </peak>
      <peak>
         <mass>567.784</mass>
         <intensity>12.151</intensity>
         <ion_current>17.097662</ion_current>
         <width>1.001</width>
         <signal_noise_ratio>1.2078159</signal_noise_ratio>
         <quality>1</quality>
      </peak>
      <peak>
         <mass>568.80399</mass>
         <intensity>12.151</intensity>
         <ion_current>13.902869</ion_current>
         <width>1.182</width>
         <signal_noise_ratio>1.2075739</signal_noise_ratio>
         <quality>-1</quality>
      </peak>
      <peak>
         <mass>570.94928</mass>
         <intensity>20.258</intensity>
         <ion_current>29.706243</ion_current>
         <width>0.546</width>
         <signal_noise_ratio>2.0117522</signal_noise_ratio>
         <quality>-1</quality>
      </peak>
      <peak>
         <mass>571.41875</mass>
         <intensity>12.151</intensity>
         <ion_current>17.383035</ion_current>
         <width>0.273</width>
         <signal_noise_ratio>1.206674</signal_noise_ratio>
         <quality>-1</quality>
      </peak>
      <peak>
         <mass>572.68038</mass>
         <intensity>12.151</intensity>
         <ion_current>17.107145</ion_current>
         <width>0.364</width>
         <signal_noise_ratio>1.2064407</signal_noise_ratio>
         <quality>-1</quality>
      </peak>
      <peak>
         <mass>573.81775</mass>
         <intensity>12.151</intensity>
         <ion_current>14.72882</ion_current>
         <width>1.182</width>
         <signal_noise_ratio>1.2062612</signal_noise_ratio>
         <quality>-1</quality>
      </peak>
      <peak>
         <mass>574.4425</mass>
         <intensity>8.097</intensity>
         <ion_current>11.583445</ion_current>
         <width>0.182</width>
         <signal_noise_ratio>0.80381016</signal_noise_ratio>
         <quality>-1</quality>
      </peak>
      <peak>
         <mass>577.91467</mass>
         <intensity>16.204</intensity>
         <ion_current>25.499419</ion_current>
         <width>0.272</width>
         <signal_noise_ratio>1.6062369</signal_noise_ratio>
         <quality>1</quality>
      </peak>
      <peak>
         <mass>579.1998</mass>
         <intensity>16.204</intensity>
         <ion_current>26.223189</ion_current>
         <width>0.182</width>
         <signal_noise_ratio>1.6060057</signal_noise_ratio>
         <quality>-1</quality>
      </peak>
      <peak>
         <mass>580.673</mass>
         <intensity>12.151</intensity>
         <ion_current>19.664155</ion_current>
         <width>0.182</width>
         <signal_noise_ratio>1.2041286</signal_noise_ratio>
         <quality>-1</quality>
      </peak>
      <peak>
         <mass>582.323</mass>
         <intensity>12.151</intensity>
         <ion_current>17.876427</ion_current>
         <width>0.364</width>
         <signal_noise_ratio>1.2047885</signal_noise_ratio>
         <quality>-1</quality>
      </peak>
      <peak>
         <mass>582.92099</mass>
         <intensity>16.204</intensity>
         <ion_current>23.462057</ion_current>
         <width>0.637</width>
         <signal_noise_ratio>1.6072455</signal_noise_ratio>
         <quality>-1</quality>
      </peak>
      <peak>
         <mass>583.95423</mass>
         <intensity>20.258</intensity>
         <ion_current>25.169235</ion_current>
         <width>1.091</width>
         <signal_noise_ratio>2.0093545</signal_noise_ratio>
         <quality>-1</quality>
      </peak>
      <peak>
         <mass>586.234</mass>
         <intensity>12.151</intensity>
         <ion_current>17.440746</ion_current>
         <width>0.455</width>
         <signal_noise_ratio>1.2047233</signal_noise_ratio>
         <quality>1</quality>
      </peak>
      <peak>
         <mass>587.26161</mass>
         <intensity>32.418</intensity>
         <ion_current>45.340216</ion_current>
         <width>0.454</width>
         <signal_noise_ratio>3.2102446</signal_noise_ratio>
         <quality>1</quality>
      </peak>
      <peak>
         <mass>587.64187</mass>
         <intensity>16.204</intensity>
         <ion_current>25.007833</ion_current>
         <width>0.273</width>
         <signal_noise_ratio>1.6046272</signal_noise_ratio>
         <quality>1</quality>
      </peak>
      <peak>
         <mass>588.95</mass>
         <intensity>8.097</intensity>
         <ion_current>11.912224</ion_current>
         <width>0.181</width>
         <signal_noise_ratio>0.80128152</signal_noise_ratio>
         <quality>-1</quality>
      </peak>
      <peak>
         <mass>590.2048</mass>
         <intensity>12.151</intensity>
         <ion_current>17.876462</ion_current>
         <width>1.001</width>
         <signal_noise_ratio>1.2012716</signal_noise_ratio>
         <quality>-1</quality>
      </peak>
      <peak>
         <mass>590.8594</mass>
         <intensity>8.097</intensity>
         <ion_current>11.912224</ion_current>
         <width>0.363</width>
         <signal_noise_ratio>0.80048527</signal_noise_ratio>
         <quality>-1</quality>
      </peak>
      <peak>
         <mass>591.366</mass>
         <intensity>20.258</intensity>
         <ion_current>23.758726</ion_current>
         <width>0.819</width>
         <signal_noise_ratio>2.0027455</signal_noise_ratio>
         <quality>-1</quality>
      </peak>
      <peak>
         <mass>592.133</mass>
         <intensity>16.204</intensity>
         <ion_current>25.741888</ion_current>
         <width>0.182</width>
         <signal_noise_ratio>1.5981787</signal_noise_ratio>
         <quality>-1</quality>
      </peak>
      <peak>
         <mass>592.6964</mass>
         <intensity>8.097</intensity>
         <ion_current>13.103503</ion_current>
         <width>0.272</width>
         <signal_noise_ratio>0.79809648</signal_noise_ratio>
         <quality>-1</quality>
      </peak>
      <peak>
         <mass>594.3615</mass>
         <intensity>8.097</intensity>
         <ion_current>13.103503</ion_current>
         <width>0.272</width>
         <signal_noise_ratio>0.79809648</signal_noise_ratio>
         <quality>-1</quality>
      </peak>
      <peak>
         <mass>594.7791</mass>
         <intensity>12.151</intensity>
         <ion_current>16.777481</ion_current>
         <width>0.546</width>
         <signal_noise_ratio>1.1976868</signal_noise_ratio>
         <quality>-1</quality>
      </peak>
      <peak>
         <mass>596.09708</mass>
         <intensity>12.151</intensity>
         <ion_current>19.664155</ion_current>
         <width>0.546</width>
         <signal_noise_ratio>1.1996131</signal_noise_ratio>
         <quality>-1</quality>
      </peak>
      <peak>
         <mass>597.65067</mass>
         <intensity>12.151</intensity>
         <ion_current>19.664155</ion_current>
         <width>0.364</width>
         <signal_noise_ratio>1.2013192</signal_noise_ratio>
         <quality>-1</quality>
      </peak>
      <peak>
         <mass>598.09686</mass>
         <intensity>12.151</intensity>
         <ion_current>16.227261</ion_current>
         <width>0.272</width>
         <signal_noise_ratio>1.2008542</signal_noise_ratio>
         <quality>1</quality>
      </peak>
      <peak>
         <mass>599.409</mass>
         <intensity>8.097</intensity>
         <ion_current>11.912224</ion_current>
         <width>0.182</width>
         <signal_noise_ratio>0.80015996</signal_noise_ratio>
         <quality>-1</quality>
      </peak>
      <peak>
         <mass>599.591</mass>
         <intensity>8.097</intensity>
         <ion_current>13.103503</ion_current>
         <width>0.182</width>
         <signal_noise_ratio>0.80015996</signal_noise_ratio>
         <quality>-1</quality>
      </peak>
      <peak>
         <mass>599.864</mass>
         <intensity>12.151</intensity>
         <ion_current>16.227261</ion_current>
         <width>0.182</width>
         <signal_noise_ratio>1.2007835</signal_noise_ratio>
         <quality>-1</quality>
      </peak>
      <peak>
         <mass>601.713</mass>
         <intensity>12.151</intensity>
         <ion_current>16.777524</ion_current>
         <width>0.545</width>
         <signal_noise_ratio>1.2003043</signal_noise_ratio>
         <quality>-1</quality>
      </peak>
      <peak>
         <mass>602.56672</mass>
         <intensity>24.311</intensity>
         <ion_current>29.930508</ion_current>
         <width>0.819</width>
         <signal_noise_ratio>2.401396</signal_noise_ratio>
         <quality>-1</quality>
      </peak>
      <peak>
         <mass>603.33517</mass>
         <intensity>16.204</intensity>
         <ion_current>23.4394</ion_current>
         <width>0.636</width>
         <signal_noise_ratio>1.6006014</signal_noise_ratio>
         <quality>-1</quality>
      </peak>
      <peak>
         <mass>604.25933</mass>
         <intensity>20.258</intensity>
         <ion_current>25.304413</ion_current>
         <width>0.364</width>
         <signal_noise_ratio>2.0009256</signal_noise_ratio>
         <quality>-1</quality>
      </peak>
      <peak>
         <mass>604.80534</mass>
         <intensity>8.097</intensity>
         <ion_current>11.912224</ion_current>
         <width>0.273</width>
         <signal_noise_ratio>0.79975784</signal_noise_ratio>
         <quality>-1</quality>
      </peak>
      <peak>
         <mass>606.5758</mass>
         <intensity>8.097</intensity>
         <ion_current>13.103503</ion_current>
         <width>0.364</width>
         <signal_noise_ratio>0.80017267</signal_noise_ratio>
         <quality>-1</quality>
      </peak>
      <peak>
         <mass>608.322</mass>
         <intensity>8.097</intensity>
         <ion_current>11.912224</ion_current>
         <width>0.182</width>
         <signal_noise_ratio>0.80024995</signal_noise_ratio>
         <quality>-1</quality>
      </peak>
      <peak>
         <mass>609.556</mass>
         <intensity>12.151</intensity>
         <ion_current>17.876427</ion_current>
         <width>0.273</width>
         <signal_noise_ratio>1.2008165</signal_noise_ratio>
         <quality>1</quality>
      </peak>
      <peak>
         <mass>609.959</mass>
         <intensity>8.097</intensity>
         <ion_current>11.912224</ion_current>
         <width>0.182</width>
         <signal_noise_ratio>0.80011408</signal_noise_ratio>
         <quality>-1</quality>
      </peak>
      <peak>
         <mass>610.232</mass>
         <intensity>8.097</intensity>
         <ion_current>13.103503</ion_current>
         <width>0.364</width>
         <signal_noise_ratio>0.80011408</signal_noise_ratio>
         <quality>-1</quality>
      </peak>
      <peak>
         <mass>612.78562</mass>
         <intensity>12.151</intensity>
         <ion_current>17.876427</ion_current>
         <width>0.818</width>
         <signal_noise_ratio>1.2000942</signal_noise_ratio>
         <quality>-1</quality>
      </peak>
      <peak>
         <mass>613.98943</mass>
         <intensity>16.204</intensity>
         <ion_current>25.007833</ion_current>
         <width>1.092</width>
         <signal_noise_ratio>1.6000978</signal_noise_ratio>
         <quality>1</quality>
      </peak>
      <peak>
         <mass>615.25675</mass>
         <intensity>12.151</intensity>
         <ion_current>19.664155</ion_current>
         <width>0.273</width>
         <signal_noise_ratio>1.1992909</signal_noise_ratio>
         <quality>-1</quality>
      </peak>
      <peak>
         <mass>615.53734</mass>
         <intensity>8.097</intensity>
         <ion_current>11.912224</ion_current>
         <width>0.273</width>
         <signal_noise_ratio>0.79916535</signal_noise_ratio>
         <quality>-1</quality>
      </peak>
      <peak>
         <mass>616.7436</mass>
         <intensity>12.151</intensity>
         <ion_current>19.664155</ion_current>
         <width>0.364</width>
         <signal_noise_ratio>1.1989088</signal_noise_ratio>
         <quality>-1</quality>
      </peak>
      <peak>
         <mass>617.131</mass>
         <intensity>12.151</intensity>
         <ion_current>16.227261</ion_current>
         <width>0.364</width>
         <signal_noise_ratio>1.1989088</signal_noise_ratio>
         <quality>-1</quality>
      </peak>
      <peak>
         <mass>617.508</mass>
         <intensity>12.151</intensity>
         <ion_current>17.876427</ion_current>
         <width>0.182</width>
         <signal_noise_ratio>1.1983914</signal_noise_ratio>
         <quality>-1</quality>
      </peak>
      <peak>
         <mass>619.0085</mass>
         <intensity>12.151</intensity>
         <ion_current>17.876427</ion_current>
         <width>0.273</width>
         <signal_noise_ratio>1.2002262</signal_noise_ratio>
         <quality>-1</quality>
      </peak>
      <peak>
         <mass>620.5035</mass>
         <intensity>20.258</intensity>
         <ion_current>29.803363</ion_current>
         <width>0.727</width>
         <signal_noise_ratio>2.0029557</signal_noise_ratio>
         <quality>1</quality>
      </peak>
      <peak>
         <mass>621.12325</mass>
         <intensity>8.097</intensity>
         <ion_current>11.912224</ion_current>
         <width>0.364</width>
         <signal_noise_ratio>0.80056928</signal_noise_ratio>
         <quality>-1</quality>
      </peak>
      <peak>
         <mass>621.90389</mass>
         <intensity>12.151</intensity>
         <ion_current>17.876427</ion_current>
         <width>0.909</width>
         <signal_noise_ratio>1.20262</signal_noise_ratio>
         <quality>-1</quality>
      </peak>
      <peak>
         <mass>623.30878</mass>
         <intensity>16.204</intensity>
         <ion_current>23.83916</ion_current>
         <width>0.455</width>
         <signal_noise_ratio>1.6073729</signal_noise_ratio>
         <quality>-1</quality>
      </peak>
      <peak>
         <mass>623.76125</mass>
         <intensity>12.151</intensity>
         <ion_current>19.664155</ion_current>
         <width>0.181</width>
         <signal_noise_ratio>1.2067593</signal_noise_ratio>
         <quality>-1</quality>
      </peak>
      <peak>
         <mass>624.082</mass>
         <intensity>8.097</intensity>
         <ion_current>11.912224</ion_current>
         <width>0.455</width>
         <signal_noise_ratio>0.80414202</signal_noise_ratio>
         <quality>-1</quality>
      </peak>
      <peak>
         <mass>626.43616</mass>
         <intensity>12.151</intensity>
         <ion_current>18.427469</ion_current>
         <width>0.182</width>
         <signal_noise_ratio>1.2100931</signal_noise_ratio>
         <quality>-1</quality>
      </peak>
      <peak>
         <mass>628.1854</mass>
         <intensity>12.151</intensity>
         <ion_current>20.270309</ion_current>
         <width>0.273</width>
         <signal_noise_ratio>1.2141311</signal_noise_ratio>
         <quality>-1</quality>
      </peak>
      <peak>
         <mass>628.695</mass>
         <intensity>8.097</intensity>
         <ion_current>12.279419</ion_current>
         <width>0.182</width>
         <signal_noise_ratio>0.81084764</signal_noise_ratio>
         <quality>-1</quality>
      </peak>
      <peak>
         <mass>631.5414</mass>
         <intensity>12.151</intensity>
         <ion_current>20.167851</ion_current>
         <width>0.727</width>
         <signal_noise_ratio>1.2224294</signal_noise_ratio>
         <quality>-1</quality>
      </peak>
      <peak>
         <mass>632.125</mass>
         <intensity>8.097</intensity>
         <ion_current>12.279419</ion_current>
         <width>0.364</width>
         <signal_noise_ratio>0.8167618</signal_noise_ratio>
         <quality>-1</quality>
      </peak>
      <peak>
         <mass>633.63812</mass>
         <intensity>20.258</intensity>
         <ion_current>28.84926</ion_current>
         <width>0.91</width>
         <signal_noise_ratio>2.0489458</signal_noise_ratio>
         <quality>-1</quality>
      </peak>
      <peak>
         <mass>634.425</mass>
         <intensity>12.151</intensity>
         <ion_current>18.427469</ion_current>
         <width>0.455</width>
         <signal_noise_ratio>1.2324018</signal_noise_ratio>
         <quality>-1</quality>
      </peak>
      <peak>
         <mass>636.0295</mass>
         <intensity>12.151</intensity>
         <ion_current>20.270309</ion_current>
         <width>1.183</width>
         <signal_noise_ratio>1.2358396</signal_noise_ratio>
         <quality>-1</quality>
      </peak>
      <peak>
         <mass>637.335</mass>
         <intensity>12.151</intensity>
         <ion_current>20.270309</ion_current>
         <width>0.182</width>
         <signal_noise_ratio>1.2427729</signal_noise_ratio>
         <quality>-1</quality>
      </peak>
      <peak>
         <mass>638.05</mass>
         <intensity>16.204</intensity>
         <ion_current>25.864341</ion_current>
         <width>0.182</width>
         <signal_noise_ratio>1.6626823</signal_noise_ratio>
         <quality>-1</quality>
      </peak>
      <peak>
         <mass>640.16915</mass>
         <intensity>24.311</intensity>
         <ion_current>36.568567</ion_current>
         <width>0.909</width>
         <signal_noise_ratio>2.5102786</signal_noise_ratio>
         <quality>1</quality>
      </peak>
      <peak>
         <mass>641.31632</mass>
         <intensity>24.311</intensity>
         <ion_current>23.471306</ion_current>
         <width>0.455</width>
         <signal_noise_ratio>2.5179565</signal_noise_ratio>
         <quality>1</quality>
      </peak>
      <peak>
         <mass>641.869</mass>
         <intensity>12.151</intensity>
         <ion_current>20.270309</ion_current>
         <width>0.637</width>
         <signal_noise_ratio>1.2618603</signal_noise_ratio>
         <quality>-1</quality>
      </peak>
      <peak>
         <mass>643.41889</mass>
         <intensity>24.311</intensity>
         <ion_current>36.868587</ion_current>
         <width>0.546</width>
         <signal_noise_ratio>2.5313899</signal_noise_ratio>
         <quality>1</quality>
      </peak>
      <peak>
         <mass>643.93433</mass>
         <intensity>24.311</intensity>
         <ion_current>39.677209</ion_current>
         <width>0.363</width>
         <signal_noise_ratio>2.5313899</signal_noise_ratio>
         <quality>-1</quality>
      </peak>
      <peak>
         <mass>645.2025</mass>
         <intensity>8.097</intensity>
         <ion_current>12.279419</ion_current>
         <width>0.182</width>
         <signal_noise_ratio>0.84782406</signal_noise_ratio>
         <quality>-1</quality>
      </peak>
      <peak>
         <mass>646.7758</mass>
         <intensity>16.204</intensity>
         <ion_current>23.986664</ion_current>
         <width>0.182</width>
         <signal_noise_ratio>1.7069937</signal_noise_ratio>
         <quality>-1</quality>
      </peak>
      <peak>
         <mass>647.48788</mass>
         <intensity>12.151</intensity>
         <ion_current>20.270309</ion_current>
         <width>0.455</width>
         <signal_noise_ratio>1.2800346</signal_noise_ratio>
         <quality>-1</quality>
      </peak>
      <peak>
         <mass>648.82534</mass>
         <intensity>8.097</intensity>
         <ion_current>13.507423</ion_current>
         <width>0.182</width>
         <signal_noise_ratio>0.85537987</signal_noise_ratio>
         <quality>-1</quality>
      </peak>
      <peak>
         <mass>649.068</mass>
         <intensity>8.097</intensity>
         <ion_current>13.507423</ion_current>
         <width>0.273</width>
         <signal_noise_ratio>0.85736097</signal_noise_ratio>
         <quality>-1</quality>
      </peak>
      <peak>
         <mass>651.796</mass>
         <intensity>12.161</intensity>
         <ion_current>20.047011</ion_current>
         <width>0.819</width>
         <signal_noise_ratio>1.3912594</signal_noise_ratio>
         <quality>-1</quality>
      </peak>
      <peak>
         <mass>652.9972</mass>
         <intensity>16.214</intensity>
         <ion_current>24.589168</ion_current>
         <width>0.273</width>
         <signal_noise_ratio>1.8694566</signal_noise_ratio>
         <quality>-1</quality>
      </peak>
      <peak>
         <mass>654.48999</mass>
         <intensity>24.321</intensity>
         <ion_current>36.883752</ion_current>
         <width>0.637</width>
         <signal_noise_ratio>2.8540119</signal_noise_ratio>
         <quality>-1</quality>
      </peak>
      <peak>
         <mass>655.161</mass>
         <intensity>12.161</intensity>
         <ion_current>18.116785</ion_current>
         <width>0.182</width>
         <signal_noise_ratio>1.4005146</signal_noise_ratio>
         <quality>-1</quality>
      </peak>
      <peak>
         <mass>656.09051</mass>
         <intensity>16.214</intensity>
         <ion_current>20.114593</ion_current>
         <width>0.728</width>
         <signal_noise_ratio>1.8699198</signal_noise_ratio>
         <quality>-1</quality>
      </peak>
      <peak>
         <mass>656.708</mass>
         <intensity>8.107</intensity>
         <ion_current>12.294584</ion_current>
         <width>0.182</width>
         <signal_noise_ratio>0.93495988</signal_noise_ratio>
         <quality>-1</quality>
      </peak>
      <peak>
         <mass>658.527</mass>
         <intensity>12.161</intensity>
         <ion_current>20.286991</ion_current>
         <width>0.182</width>
         <signal_noise_ratio>1.4028483</signal_noise_ratio>
         <quality>-1</quality>
      </peak>
      <peak>
         <mass>658.96583</mass>
         <intensity>12.161</intensity>
         <ion_current>18.098699</ion_current>
         <width>0.364</width>
         <signal_noise_ratio>1.4028483</signal_noise_ratio>
         <quality>-1</quality>
      </peak>
      <peak>
         <mass>660.14884</mass>
         <intensity>12.161</intensity>
         <ion_current>20.286991</ion_current>
         <width>0.818</width>
         <signal_noise_ratio>1.4028483</signal_noise_ratio>
         <quality>-1</quality>
      </peak>
      <peak>
         <mass>661.941</mass>
         <intensity>16.214</intensity>
         <ion_current>22.707201</ion_current>
         <width>0.728</width>
         <signal_noise_ratio>1.8703875</signal_noise_ratio>
         <quality>-1</quality>
      </peak>
      <peak>
         <mass>662.55075</mass>
         <intensity>12.161</intensity>
         <ion_current>18.442634</ion_current>
         <width>0.273</width>
         <signal_noise_ratio>1.4028483</signal_noise_ratio>
         <quality>-1</quality>
      </peak>
      <peak>
         <mass>662.983</mass>
         <intensity>16.214</intensity>
         <ion_current>16.001951</ion_current>
         <width>0.182</width>
         <signal_noise_ratio>1.8703875</signal_noise_ratio>
         <quality>-1</quality>
      </peak>
      <peak>
         <mass>663.82299</mass>
         <intensity>16.214</intensity>
         <ion_current>16.591072</ion_current>
         <width>0.819</width>
         <signal_noise_ratio>1.8703875</signal_noise_ratio>
         <quality>1</quality>
      </peak>
      <peak>
         <mass>665.327</mass>
         <intensity>36.482</intensity>
         <ion_current>58.72278</ion_current>
         <width>0.273</width>
         <signal_noise_ratio>4.2084295</signal_noise_ratio>
         <quality>1</quality>
      </peak>
      <peak>
         <mass>666.88389</mass>
         <intensity>16.214</intensity>
         <ion_current>27.048209</ion_current>
         <width>0.455</width>
         <signal_noise_ratio>1.8703875</signal_noise_ratio>
         <quality>-1</quality>
      </peak>
      <peak>
         <mass>668.3581</mass>
         <intensity>28.375</intensity>
         <ion_current>43.031803</ion_current>
         <width>0.182</width>
         <signal_noise_ratio>3.2732358</signal_noise_ratio>
         <quality>-1</quality>
      </peak>
      <peak>
         <mass>669.13225</mass>
         <intensity>40.535</intensity>
         <ion_current>61.472921</ion_current>
         <width>1.092</width>
         <signal_noise_ratio>4.6759687</signal_noise_ratio>
         <quality>1</quality>
      </peak>
      <peak>
         <mass>669.5775</mass>
         <intensity>8.107</intensity>
         <ion_current>12.294584</ion_current>
         <width>0.182</width>
         <signal_noise_ratio>0.93519374</signal_noise_ratio>
         <quality>-1</quality>
      </peak>
      <peak>
         <mass>670.33563</mass>
         <intensity>32.428</intensity>
         <ion_current>48.640072</ion_current>
         <width>0.455</width>
         <signal_noise_ratio>3.740775</signal_noise_ratio>
         <quality>-1</quality>
      </peak>
      <peak>
         <mass>671.4055</mass>
         <intensity>28.375</intensity>
         <ion_current>29.467099</ion_current>
         <width>0.454</width>
         <signal_noise_ratio>3.2732358</signal_noise_ratio>
         <quality>-1</quality>
      </peak>
      <peak>
         <mass>673.806</mass>
         <intensity>8.107</intensity>
         <ion_current>12.294584</ion_current>
         <width>0.182</width>
         <signal_noise_ratio>0.93519374</signal_noise_ratio>
         <quality>-1</quality>
      </peak>
      <peak>
         <mass>674.40553</mass>
         <intensity>48.642</intensity>
         <ion_current>77.5159</ion_current>
         <width>0.455</width>
         <signal_noise_ratio>5.6111624</signal_noise_ratio>
         <quality>-1</quality>
      </peak>
      <peak>
         <mass>674.9526</mass>
         <intensity>12.161</intensity>
         <ion_current>20.234548</ion_current>
         <width>0.273</width>
         <signal_noise_ratio>1.4028483</signal_noise_ratio>
         <quality>1</quality>
      </peak>
      <peak>
         <mass>677.808</mass>
         <intensity>8.107</intensity>
         <ion_current>12.617268</ion_current>
         <width>0.182</width>
         <signal_noise_ratio>0.93519374</signal_noise_ratio>
         <quality>-1</quality>
      </peak>
      <peak>
         <mass>678.56601</mass>
         <intensity>12.161</intensity>
         <ion_current>18.250542</ion_current>
         <width>0.909</width>
         <signal_noise_ratio>1.4028483</signal_noise_ratio>
         <quality>-1</quality>
      </peak>
      <peak>
         <mass>679.42018</mass>
         <intensity>16.214</intensity>
         <ion_current>22.603855</ion_current>
         <width>0.819</width>
         <signal_noise_ratio>1.8703875</signal_noise_ratio>
         <quality>1</quality>
      </peak>
      <peak>
         <mass>680.95818</mass>
         <intensity>12.161</intensity>
         <ion_current>18.92668</ion_current>
         <width>0.727</width>
         <signal_noise_ratio>1.4028483</signal_noise_ratio>
         <quality>-1</quality>
      </peak>
      <peak>
         <mass>682.2832</mass>
         <intensity>8.107</intensity>
         <ion_current>13.879062</ion_current>
         <width>0.273</width>
         <signal_noise_ratio>0.93519374</signal_noise_ratio>
         <quality>-1</quality>
      </peak>
      <peak>
         <mass>684.38204</mass>
         <intensity>40.535</intensity>
         <ion_current>63.086397</ion_current>
         <width>0.636</width>
         <signal_noise_ratio>4.6759687</signal_noise_ratio>
         <quality>1</quality>
      </peak>
      <peak>
         <mass>684.83375</mass>
         <intensity>12.161</intensity>
         <ion_current>20.819449</ion_current>
         <width>0.273</width>
         <signal_noise_ratio>1.4028483</signal_noise_ratio>
         <quality>-1</quality>
      </peak>
      <peak>
         <mass>685.357</mass>
         <intensity>40.535</intensity>
         <ion_current>38.474196</ion_current>
         <width>0.182</width>
         <signal_noise_ratio>4.6759687</signal_noise_ratio>
         <quality>-1</quality>
      </peak>
      <peak>
         <mass>686.38095</mass>
         <intensity>60.803</intensity>
         <ion_current>73.038947</ion_current>
         <width>0.364</width>
         <signal_noise_ratio>7.0140107</signal_noise_ratio>
         <quality>-1</quality>
      </peak>
      <peak>
         <mass>687.17599</mass>
         <intensity>24.321</intensity>
         <ion_current>40.206211</ion_current>
         <width>0.637</width>
         <signal_noise_ratio>2.8055812</signal_noise_ratio>
         <quality>-1</quality>
      </peak>
      <peak>
         <mass>688.50967</mass>
         <intensity>16.214</intensity>
         <ion_current>26.173261</ion_current>
         <width>0.182</width>
         <signal_noise_ratio>1.8703875</signal_noise_ratio>
         <quality>-1</quality>
      </peak>
      <peak>
         <mass>688.813</mass>
         <intensity>8.107</intensity>
         <ion_current>13.879062</ion_current>
         <width>0.273</width>
         <signal_noise_ratio>0.93519374</signal_noise_ratio>
         <quality>-1</quality>
      </peak>
      <peak>
         <mass>691.3145</mass>
         <intensity>36.482</intensity>
         <ion_current>55.076074</ion_current>
         <width>0.273</width>
         <signal_noise_ratio>4.2084295</signal_noise_ratio>
         <quality>1</quality>
      </peak>
      <peak>
         <mass>693.41</mass>
         <intensity>28.375</intensity>
         <ion_current>47.965432</ion_current>
         <width>0.363</width>
         <signal_noise_ratio>3.2732358</signal_noise_ratio>
         <quality>-1</quality>
      </peak>
      <peak>
         <mass>693.96667</mass>
         <intensity>12.161</intensity>
         <ion_current>20.598896</ion_current>
         <width>0.364</width>
         <signal_noise_ratio>1.4028483</signal_noise_ratio>
         <quality>-1</quality>
      </peak>
      <peak>
         <mass>695.97007</mass>
         <intensity>12.161</intensity>
         <ion_current>18.711585</ion_current>
         <width>1</width>
         <signal_noise_ratio>1.4028483</signal_noise_ratio>
         <quality>1</quality>
      </peak>
      <peak>
         <mass>696.60466</mass>
         <intensity>8.107</intensity>
         <ion_current>12.617268</ion_current>
         <width>0.182</width>
         <signal_noise_ratio>0.93519374</signal_noise_ratio>
         <quality>-1</quality>
      </peak>
      <peak>
         <mass>697.30134</mass>
         <intensity>8.107</intensity>
         <ion_current>13.879062</ion_current>
         <width>0.272</width>
         <signal_noise_ratio>0.93519374</signal_noise_ratio>
         <quality>-1</quality>
      </peak>
      <peak>
         <mass>698.5996</mass>
         <intensity>12.161</intensity>
         <ion_current>18.92668</ion_current>
         <width>0.273</width>
         <signal_noise_ratio>1.4028483</signal_noise_ratio>
         <quality>1</quality>
      </peak>
   </peak_list>
</pepex3>
