# Supplementary material for: NITPICK: peak identification for mass spectrometry data
Source: BMC Bioinformatics. 2008 Aug 28;9:355. doi: 10.1186/1471-2105-9-355 (PMC2655099; doi:10.1186/1471-2105-9-355)
Supplement: Additional file 4 — A zip-folder containing all pepex results on the simulated data. [file 1471-2105-9-355-S4.zip › pepex_simulation_results/thresh05/SNR5/preSNR5_43_pepex.xml]

<?xml version="1.0" encoding="iso-8859-1"?>
<pepex3>
   <version>3.0.0</version>
   <registered_to>Unregistered</registered_to>
   <parameters>
      <parameter_file>pepex_input.xml</parameter_file>
      <input_data_file>spectrum.data</input_data_file>
      <output_data_file>pepex_output.xml</output_data_file>
      <noise_model>mean_value</noise_model>
      <signal_noise_ratio>.5</signal_noise_ratio>
      <tuning_power>2</tuning_power>
      <tuning>2</tuning>
      <small_omega>1.0</small_omega>
      <big_omega>20</big_omega>
      <peak_finding_model>pepex3</peak_finding_model>
      <supporting_slopes>2</supporting_slopes>
      <peak_fitting_model>centroid</peak_fitting_model>
      <clustering_model>simple</clustering_model>
      <min_cluster_distance>0.8</min_cluster_distance>
      <max_cluster_distance>1.2</max_cluster_distance>
      <no_single_above_mass>1500.0</no_single_above_mass>
      <deisotoping_model>quadratic</deisotoping_model>
      <isotope_distrib_file>/usr/local/piums/kd_0_to_10</isotope_distrib_file>
      <overflow>30000</overflow>
   </parameters>
   <pepex3_status>
      <status>ok</status>
      <message></message>
      <supporting_slopes>2</supporting_slopes>
      <minimum_mass>500</minimum_mass>
      <maximum_mass>700</maximum_mass>
      <small_omega>1</small_omega>
      <big_omega>20</big_omega>
      <peak_masses_with_hydrogen>true</peak_masses_with_hydrogen>
      <date_created>22:00:33, 26 Jul, 2007</date_created>
   </pepex3_status>
   <peak_list>
      <peak>
         <mass>500.091</mass>
         <intensity>8.0899375</intensity>
         <ion_current>11.255882</ion_current>
         <width>0.182</width>
         <signal_noise_ratio>-1145.478</signal_noise_ratio>
         <quality>-1</quality>
      </peak>
      <peak>
         <mass>500.273</mass>
         <intensity>4.0419375</intensity>
         <ion_current>5.623734</ion_current>
         <width>0.182</width>
         <signal_noise_ratio>-572.30978</signal_noise_ratio>
         <quality>-1</quality>
      </peak>
      <peak>
         <mass>500.637</mass>
         <intensity>4.0419375</intensity>
         <ion_current>5.6089386</ion_current>
         <width>0.182</width>
         <signal_noise_ratio>-572.30978</signal_noise_ratio>
         <quality>-1</quality>
      </peak>
      <peak>
         <mass>501.16379</mass>
         <intensity>8.0899375</intensity>
         <ion_current>9.6612394</ion_current>
         <width>0.454</width>
         <signal_noise_ratio>-1145.478</signal_noise_ratio>
         <quality>-1</quality>
      </peak>
      <peak>
         <mass>501.77351</mass>
         <intensity>12.138938</intensity>
         <ion_current>15.543323</ion_current>
         <width>0.546</width>
         <signal_noise_ratio>-1718.7878</signal_noise_ratio>
         <quality>1</quality>
      </peak>
      <peak>
         <mass>502.40637</mass>
         <intensity>12.138938</intensity>
         <ion_current>16.88945</ion_current>
         <width>0.727</width>
         <signal_noise_ratio>-1718.7878</signal_noise_ratio>
         <quality>-1</quality>
      </peak>
      <peak>
         <mass>503.4235</mass>
         <intensity>16.186938</intensity>
         <ion_current>17.732499</ion_current>
         <width>0.728</width>
         <signal_noise_ratio>-2291.9559</signal_noise_ratio>
         <quality>-1</quality>
      </peak>
      <peak>
         <mass>503.911</mass>
         <intensity>4.0419375</intensity>
         <ion_current>4.5894088</ion_current>
         <width>0.182</width>
         <signal_noise_ratio>-572.30978</signal_noise_ratio>
         <quality>-1</quality>
      </peak>
      <peak>
         <mass>504.20675</mass>
         <intensity>8.0899375</intensity>
         <ion_current>11.255882</ion_current>
         <width>0.364</width>
         <signal_noise_ratio>-1145.478</signal_noise_ratio>
         <quality>-1</quality>
      </peak>
      <peak>
         <mass>504.584</mass>
         <intensity>12.138938</intensity>
         <ion_current>10.793428</ion_current>
         <width>0.272</width>
         <signal_noise_ratio>-1718.7878</signal_noise_ratio>
         <quality>-1</quality>
      </peak>
      <peak>
         <mass>504.911</mass>
         <intensity>4.0419375</intensity>
         <ion_current>4.1794707</ion_current>
         <width>0.364</width>
         <signal_noise_ratio>-572.30978</signal_noise_ratio>
         <quality>-1</quality>
      </peak>
      <peak>
         <mass>505.548</mass>
         <intensity>12.138938</intensity>
         <ion_current>12.55245</ion_current>
         <width>0.819</width>
         <signal_noise_ratio>-1718.7878</signal_noise_ratio>
         <quality>-1</quality>
      </peak>
      <peak>
         <mass>506.276</mass>
         <intensity>12.138938</intensity>
         <ion_current>17.108483</ion_current>
         <width>0.363</width>
         <signal_noise_ratio>-1718.7878</signal_noise_ratio>
         <quality>1</quality>
      </peak>
      <peak>
         <mass>506.76034</mass>
         <intensity>8.0899375</intensity>
         <ion_current>11.894186</ion_current>
         <width>0.637</width>
         <signal_noise_ratio>-1145.478</signal_noise_ratio>
         <quality>1</quality>
      </peak>
      <peak>
         <mass>507.5126</mass>
         <intensity>12.138938</intensity>
         <ion_current>16.889438</ion_current>
         <width>0.364</width>
         <signal_noise_ratio>-1718.7878</signal_noise_ratio>
         <quality>-1</quality>
      </peak>
      <peak>
         <mass>508.367</mass>
         <intensity>8.0899375</intensity>
         <ion_current>6.4667923</ion_current>
         <width>0.182</width>
         <signal_noise_ratio>-1145.478</signal_noise_ratio>
         <quality>-1</quality>
      </peak>
      <peak>
         <mass>508.7765</mass>
         <intensity>4.0419375</intensity>
         <ion_current>4.8717042</ion_current>
         <width>0.273</width>
         <signal_noise_ratio>-572.30978</signal_noise_ratio>
         <quality>-1</quality>
      </peak>
      <peak>
         <mass>509.5045</mass>
         <intensity>8.0899375</intensity>
         <ion_current>8.3543313</ion_current>
         <width>0.273</width>
         <signal_noise_ratio>-1145.478</signal_noise_ratio>
         <quality>-1</quality>
      </peak>
      <peak>
         <mass>509.90086</mass>
         <intensity>8.0899375</intensity>
         <ion_current>9.7651313</ion_current>
         <width>0.545</width>
         <signal_noise_ratio>-1145.478</signal_noise_ratio>
         <quality>-1</quality>
      </peak>
      <peak>
         <mass>510.4135</mass>
         <intensity>8.0899375</intensity>
         <ion_current>8.322814</ion_current>
         <width>0.273</width>
         <signal_noise_ratio>-1145.478</signal_noise_ratio>
         <quality>-1</quality>
      </peak>
      <peak>
         <mass>511.19837</mass>
         <intensity>16.194</intensity>
         <ion_current>22.531416</ion_current>
         <width>0.728</width>
         <signal_noise_ratio>1.6281796</signal_noise_ratio>
         <quality>-1</quality>
      </peak>
      <peak>
         <mass>512.65338</mass>
         <intensity>12.146</intensity>
         <ion_current>18.589256</ion_current>
         <width>0.364</width>
         <signal_noise_ratio>1.221185</signal_noise_ratio>
         <quality>-1</quality>
      </peak>
      <peak>
         <mass>512.915</mass>
         <intensity>12.146</intensity>
         <ion_current>16.899258</ion_current>
         <width>0.182</width>
         <signal_noise_ratio>1.4320519</signal_noise_ratio>
         <quality>-1</quality>
      </peak>
      <peak>
         <mass>513.097</mass>
         <intensity>8.097</intensity>
         <ion_current>11.265708</ion_current>
         <width>0.273</width>
         <signal_noise_ratio>0.95466199</signal_noise_ratio>
         <quality>-1</quality>
      </peak>
      <peak>
         <mass>514.77536</mass>
         <intensity>12.146</intensity>
         <ion_current>16.841239</ion_current>
         <width>0.637</width>
         <signal_noise_ratio>1.4546919</signal_noise_ratio>
         <quality>-1</quality>
      </peak>
      <peak>
         <mass>515.553</mass>
         <intensity>8.097</intensity>
         <ion_current>11.265708</ion_current>
         <width>0.181</width>
         <signal_noise_ratio>0.96975469</signal_noise_ratio>
         <quality>-1</quality>
      </peak>
      <peak>
         <mass>515.79087</mass>
         <intensity>20.243</intensity>
         <ion_current>24.263835</ion_current>
         <width>0.273</width>
         <signal_noise_ratio>2.4244466</signal_noise_ratio>
         <quality>1</quality>
      </peak>
      <peak>
         <mass>516.28</mass>
         <intensity>12.146</intensity>
         <ion_current>18.589256</ion_current>
         <width>0.182</width>
         <signal_noise_ratio>1.4519424</signal_noise_ratio>
         <quality>-1</quality>
      </peak>
      <peak>
         <mass>517.553</mass>
         <intensity>8.097</intensity>
         <ion_current>11.762237</ion_current>
         <width>0.273</width>
         <signal_noise_ratio>0.98069668</signal_noise_ratio>
         <quality>-1</quality>
      </peak>
      <peak>
         <mass>519.19057</mass>
         <intensity>8.097</intensity>
         <ion_current>11.265708</ion_current>
         <width>0.454</width>
         <signal_noise_ratio>0.97327971</signal_noise_ratio>
         <quality>-1</quality>
      </peak>
      <peak>
         <mass>520.6551</mass>
         <intensity>12.146</intensity>
         <ion_current>18.589256</ion_current>
         <width>0.819</width>
         <signal_noise_ratio>1.4361259</signal_noise_ratio>
         <quality>-1</quality>
      </peak>
      <peak>
         <mass>521.13083</mass>
         <intensity>12.146</intensity>
         <ion_current>16.899258</ion_current>
         <width>0.272</width>
         <signal_noise_ratio>1.4111676</signal_noise_ratio>
         <quality>1</quality>
      </peak>
      <peak>
         <mass>523.2375</mass>
         <intensity>8.097</intensity>
         <ion_current>11.265708</ion_current>
         <width>0.273</width>
         <signal_noise_ratio>0.95621175</signal_noise_ratio>
         <quality>-1</quality>
      </peak>
      <peak>
         <mass>524.375</mass>
         <intensity>12.146</intensity>
         <ion_current>17.713904</ion_current>
         <width>0.182</width>
         <signal_noise_ratio>1.4343767</signal_noise_ratio>
         <quality>-1</quality>
      </peak>
      <peak>
         <mass>525.921</mass>
         <intensity>16.194</intensity>
         <ion_current>22.882031</ion_current>
         <width>0.182</width>
         <signal_noise_ratio>1.9124235</signal_noise_ratio>
         <quality>-1</quality>
      </peak>
      <peak>
         <mass>527.28825</mass>
         <intensity>85.02</intensity>
         <ion_current>118.12917</ion_current>
         <width>0.546</width>
         <signal_noise_ratio>10.0404</signal_noise_ratio>
         <quality>1</quality>
      </peak>
      <peak>
         <mass>528.61765</mass>
         <intensity>20.243</intensity>
         <ion_current>30.981583</ion_current>
         <width>1</width>
         <signal_noise_ratio>2.3905884</signal_noise_ratio>
         <quality>-1</quality>
      </peak>
      <peak>
         <mass>529.2405</mass>
         <intensity>4.049</intensity>
         <ion_current>5.7924377</ion_current>
         <width>0.273</width>
         <signal_noise_ratio>0.47816492</signal_noise_ratio>
         <quality>-1</quality>
      </peak>
      <peak>
         <mass>529.95334</mass>
         <intensity>8.097</intensity>
         <ion_current>11.583445</ion_current>
         <width>0.273</width>
         <signal_noise_ratio>0.95621175</signal_noise_ratio>
         <quality>-1</quality>
      </peak>
      <peak>
         <mass>530.48887</mass>
         <intensity>20.243</intensity>
         <ion_current>26.145563</ion_current>
         <width>0.909</width>
         <signal_noise_ratio>2.3905884</signal_noise_ratio>
         <quality>-1</quality>
      </peak>
      <peak>
         <mass>531.44027</mass>
         <intensity>20.243</intensity>
         <ion_current>21.46616</ion_current>
         <width>0.91</width>
         <signal_noise_ratio>2.3905884</signal_noise_ratio>
         <quality>1</quality>
      </peak>
      <peak>
         <mass>532.86333</mass>
         <intensity>12.146</intensity>
         <ion_current>17.375882</ion_current>
         <width>0.273</width>
         <signal_noise_ratio>1.3678651</signal_noise_ratio>
         <quality>1</quality>
      </peak>
      <peak>
         <mass>534.574</mass>
         <intensity>12.146</intensity>
         <ion_current>19.113549</ion_current>
         <width>1.092</width>
         <signal_noise_ratio>1.3429162</signal_noise_ratio>
         <quality>-1</quality>
      </peak>
      <peak>
         <mass>536.76675</mass>
         <intensity>12.146</intensity>
         <ion_current>15.825625</ion_current>
         <width>0.273</width>
         <signal_noise_ratio>1.316843</signal_noise_ratio>
         <quality>-1</quality>
      </peak>
      <peak>
         <mass>537.3628</mass>
         <intensity>8.097</intensity>
         <ion_current>11.583445</ion_current>
         <width>0.364</width>
         <signal_noise_ratio>0.87785921</signal_noise_ratio>
         <quality>-1</quality>
      </peak>
      <peak>
         <mass>537.653</mass>
         <intensity>12.146</intensity>
         <ion_current>14.094224</ion_current>
         <width>0.181</width>
         <signal_noise_ratio>1.316843</signal_noise_ratio>
         <quality>-1</quality>
      </peak>
      <peak>
         <mass>537.98666</mass>
         <intensity>8.097</intensity>
         <ion_current>11.583445</ion_current>
         <width>0.182</width>
         <signal_noise_ratio>0.89038665</signal_noise_ratio>
         <quality>-1</quality>
      </peak>
      <peak>
         <mass>540.02627</mass>
         <intensity>12.146</intensity>
         <ion_current>17.375882</ion_current>
         <width>0.91</width>
         <signal_noise_ratio>1.363775</signal_noise_ratio>
         <quality>-1</quality>
      </peak>
      <peak>
         <mass>540.80856</mass>
         <intensity>12.146</intensity>
         <ion_current>19.113549</ion_current>
         <width>0.909</width>
         <signal_noise_ratio>1.363775</signal_noise_ratio>
         <quality>-1</quality>
      </peak>
      <peak>
         <mass>542.383</mass>
         <intensity>12.146</intensity>
         <ion_current>17.375882</ion_current>
         <width>0.455</width>
         <signal_noise_ratio>1.3931802</signal_noise_ratio>
         <quality>-1</quality>
      </peak>
      <peak>
         <mass>543.6924</mass>
         <intensity>12.146</intensity>
         <ion_current>17.375905</ion_current>
         <width>0.273</width>
         <signal_noise_ratio>1.3931802</signal_noise_ratio>
         <quality>-1</quality>
      </peak>
      <peak>
         <mass>544.6206</mass>
         <intensity>16.194</intensity>
         <ion_current>17.753478</ion_current>
         <width>0.637</width>
         <signal_noise_ratio>1.5533035</signal_noise_ratio>
         <quality>-1</quality>
      </peak>
      <peak>
         <mass>545.86175</mass>
         <intensity>12.146</intensity>
         <ion_current>19.113549</ion_current>
         <width>0.273</width>
         <signal_noise_ratio>1.1650256</signal_noise_ratio>
         <quality>-1</quality>
      </peak>
      <peak>
         <mass>546.346</mass>
         <intensity>12.146</intensity>
         <ion_current>17.375882</ion_current>
         <width>0.273</width>
         <signal_noise_ratio>1.1737122</signal_noise_ratio>
         <quality>1</quality>
      </peak>
      <peak>
         <mass>547.112</mass>
         <intensity>8.097</intensity>
         <ion_current>11.583445</ion_current>
         <width>0.273</width>
         <signal_noise_ratio>0.77835601</signal_noise_ratio>
         <quality>-1</quality>
      </peak>
      <peak>
         <mass>548.35566</mass>
         <intensity>8.097</intensity>
         <ion_current>12.741841</ion_current>
         <width>0.182</width>
         <signal_noise_ratio>0.79686364</signal_noise_ratio>
         <quality>-1</quality>
      </peak>
      <peak>
         <mass>549.9138</mass>
         <intensity>16.184</intensity>
         <ion_current>25.467946</ion_current>
         <width>0.182</width>
         <signal_noise_ratio>1.8024335</signal_noise_ratio>
         <quality>-1</quality>
      </peak>
      <peak>
         <mass>552.4234</mass>
         <intensity>12.136</intensity>
         <ion_current>19.097812</ion_current>
         <width>0.273</width>
         <signal_noise_ratio>1.3401092</signal_noise_ratio>
         <quality>-1</quality>
      </peak>
      <peak>
         <mass>554.8323</mass>
         <intensity>12.136</intensity>
         <ion_current>19.097812</ion_current>
         <width>1.092</width>
         <signal_noise_ratio>1.3291861</signal_noise_ratio>
         <quality>-1</quality>
      </peak>
      <peak>
         <mass>556.72267</mass>
         <intensity>16.184</intensity>
         <ion_current>25.467946</ion_current>
         <width>0.273</width>
         <signal_noise_ratio>1.7597609</signal_noise_ratio>
         <quality>1</quality>
      </peak>
      <peak>
         <mass>559.222</mass>
         <intensity>12.136</intensity>
         <ion_current>19.097812</ion_current>
         <width>0.364</width>
         <signal_noise_ratio>1.3091435</signal_noise_ratio>
         <quality>-1</quality>
      </peak>
      <peak>
         <mass>559.75436</mass>
         <intensity>20.233</intensity>
         <ion_current>28.945021</ion_current>
         <width>0.727</width>
         <signal_noise_ratio>2.182589</signal_noise_ratio>
         <quality>-1</quality>
      </peak>
      <peak>
         <mass>562.80655</mass>
         <intensity>16.184</intensity>
         <ion_current>23.152584</ion_current>
         <width>0.273</width>
         <signal_noise_ratio>1.7382006</signal_noise_ratio>
         <quality>1</quality>
      </peak>
      <peak>
         <mass>563.49948</mass>
         <intensity>12.136</intensity>
         <ion_current>17.361577</ion_current>
         <width>1.091</width>
         <signal_noise_ratio>1.3034357</signal_noise_ratio>
         <quality>-1</quality>
      </peak>
      <peak>
         <mass>565.80663</mass>
         <intensity>16.184</intensity>
         <ion_current>23.152604</ion_current>
         <width>0.546</width>
         <signal_noise_ratio>1.7310661</signal_noise_ratio>
         <quality>-1</quality>
      </peak>
      <peak>
         <mass>566.8577</mass>
         <intensity>16.184</intensity>
         <ion_current>15.939459</ion_current>
         <width>0.545</width>
         <signal_noise_ratio>1.7278714</signal_noise_ratio>
         <quality>-1</quality>
      </peak>
      <peak>
         <mass>568.23215</mass>
         <intensity>40.476</intensity>
         <ion_current>57.904348</ion_current>
         <width>0.819</width>
         <signal_noise_ratio>4.3208201</signal_noise_ratio>
         <quality>-1</quality>
      </peak>
      <peak>
         <mass>569.01216</mass>
         <intensity>20.233</intensity>
         <ion_current>30.685357</ion_current>
         <width>1.091</width>
         <signal_noise_ratio>2.1598763</signal_noise_ratio>
         <quality>-1</quality>
      </peak>
      <peak>
         <mass>571.64473</mass>
         <intensity>20.233</intensity>
         <ion_current>28.945021</ion_current>
         <width>0.546</width>
         <signal_noise_ratio>2.1587848</signal_noise_ratio>
         <quality>-1</quality>
      </peak>
      <peak>
         <mass>572.29719</mass>
         <intensity>32.379</intensity>
         <ion_current>46.320966</ion_current>
         <width>0.727</width>
         <signal_noise_ratio>3.4547172</signal_noise_ratio>
         <quality>1</quality>
      </peak>
      <peak>
         <mass>573.19333</mass>
         <intensity>44.524</intensity>
         <ion_current>49.264196</ion_current>
         <width>0.546</width>
         <signal_noise_ratio>4.7538614</signal_noise_ratio>
         <quality>-1</quality>
      </peak>
      <peak>
         <mass>574.6475</mass>
         <intensity>16.184</intensity>
         <ion_current>24.389629</ion_current>
         <width>0.727</width>
         <signal_noise_ratio>1.7282434</signal_noise_ratio>
         <quality>1</quality>
      </peak>
      <peak>
         <mass>576.801</mass>
         <intensity>12.136</intensity>
         <ion_current>15.561228</ion_current>
         <width>1.092</width>
         <signal_noise_ratio>1.2950938</signal_noise_ratio>
         <quality>-1</quality>
      </peak>
      <peak>
         <mass>578.10337</mass>
         <intensity>12.136</intensity>
         <ion_current>19.639881</ion_current>
         <width>0.272</width>
         <signal_noise_ratio>1.2957687</signal_noise_ratio>
         <quality>1</quality>
      </peak>
      <peak>
         <mass>578.581</mass>
         <intensity>8.087</intensity>
         <ion_current>11.897512</ion_current>
         <width>0.182</width>
         <signal_noise_ratio>0.86345434</signal_noise_ratio>
         <quality>-1</quality>
      </peak>
      <peak>
         <mass>580.79434</mass>
         <intensity>8.087</intensity>
         <ion_current>13.08732</ion_current>
         <width>0.273</width>
         <signal_noise_ratio>0.86408756</signal_noise_ratio>
         <quality>-1</quality>
      </peak>
      <peak>
         <mass>581.18867</mass>
         <intensity>16.184</intensity>
         <ion_current>23.566118</ion_current>
         <width>0.273</width>
         <signal_noise_ratio>1.7292436</signal_noise_ratio>
         <quality>1</quality>
      </peak>
      <peak>
         <mass>582.245</mass>
         <intensity>12.136</intensity>
         <ion_current>19.511614</ion_current>
         <width>0.455</width>
         <signal_noise_ratio>1.2969579</signal_noise_ratio>
         <quality>-1</quality>
      </peak>
      <peak>
         <mass>582.91666</mass>
         <intensity>8.087</intensity>
         <ion_current>11.897512</ion_current>
         <width>0.182</width>
         <signal_noise_ratio>0.86444763</signal_noise_ratio>
         <quality>-1</quality>
      </peak>
      <peak>
         <mass>584.52333</mass>
         <intensity>12.136</intensity>
         <ion_current>18.86399</ion_current>
         <width>0.364</width>
         <signal_noise_ratio>1.2992984</signal_noise_ratio>
         <quality>-1</quality>
      </peak>
      <peak>
         <mass>584.948</mass>
         <intensity>16.184</intensity>
         <ion_current>23.809736</ion_current>
         <width>0.182</width>
         <signal_noise_ratio>1.7355801</signal_noise_ratio>
         <quality>-1</quality>
      </peak>
      <peak>
         <mass>585.242</mass>
         <intensity>32.379</intensity>
         <ion_current>47.635655</ion_current>
         <width>0.272</width>
         <signal_noise_ratio>3.4723398</signal_noise_ratio>
         <quality>-1</quality>
      </peak>
      <peak>
         <mass>588.04</mass>
         <intensity>12.136</intensity>
         <ion_current>17.85436</ion_current>
         <width>0.364</width>
         <signal_noise_ratio>1.3056412</signal_noise_ratio>
         <quality>1</quality>
      </peak>
      <peak>
         <mass>588.656</mass>
         <intensity>12.136</intensity>
         <ion_current>17.85436</ion_current>
         <width>0.727</width>
         <signal_noise_ratio>1.3056412</signal_noise_ratio>
         <quality>1</quality>
      </peak>
      <peak>
         <mass>590.13705</mass>
         <intensity>16.184</intensity>
         <ion_current>23.809736</ion_current>
         <width>0.819</width>
         <signal_noise_ratio>1.7437292</signal_noise_ratio>
         <quality>-1</quality>
      </peak>
      <peak>
         <mass>590.78383</mass>
         <intensity>12.136</intensity>
         <ion_current>17.85436</ion_current>
         <width>0.181</width>
         <signal_noise_ratio>1.3083279</signal_noise_ratio>
         <quality>-1</quality>
      </peak>
      <peak>
         <mass>591.3855</mass>
         <intensity>8.087</intensity>
         <ion_current>13.08732</ion_current>
         <width>0.728</width>
         <signal_noise_ratio>0.87182329</signal_noise_ratio>
         <quality>-1</quality>
      </peak>
      <peak>
         <mass>593.029</mass>
         <intensity>8.087</intensity>
         <ion_current>13.08732</ion_current>
         <width>0.546</width>
         <signal_noise_ratio>0.87216367</signal_noise_ratio>
         <quality>-1</quality>
      </peak>
      <peak>
         <mass>593.679</mass>
         <intensity>12.136</intensity>
         <ion_current>19.632632</ion_current>
         <width>0.182</width>
         <signal_noise_ratio>1.3088387</signal_noise_ratio>
         <quality>-1</quality>
      </peak>
      <peak>
         <mass>596.13462</mass>
         <intensity>12.136</intensity>
         <ion_current>17.576849</ion_current>
         <width>1.182</width>
         <signal_noise_ratio>1.3127307</signal_noise_ratio>
         <quality>-1</quality>
      </peak>
      <peak>
         <mass>597.16374</mass>
         <intensity>40.476</intensity>
         <ion_current>54.856106</ion_current>
         <width>0.637</width>
         <signal_noise_ratio>4.3860715</signal_noise_ratio>
         <quality>-1</quality>
      </peak>
      <peak>
         <mass>597.603</mass>
         <intensity>16.184</intensity>
         <ion_current>23.809736</ion_current>
         <width>0.182</width>
         <signal_noise_ratio>1.7537351</signal_noise_ratio>
         <quality>-1</quality>
      </peak>
      <peak>
         <mass>600.279</mass>
         <intensity>24.281</intensity>
         <ion_current>39.281616</ion_current>
         <width>0.455</width>
         <signal_noise_ratio>2.6371929</signal_noise_ratio>
         <quality>1</quality>
      </peak>
      <peak>
         <mass>600.69716</mass>
         <intensity>12.136</intensity>
         <ion_current>19.639881</ion_current>
         <width>0.182</width>
         <signal_noise_ratio>1.3201171</signal_noise_ratio>
         <quality>-1</quality>
      </peak>
      <peak>
         <mass>600.94489</mass>
         <intensity>12.136</intensity>
         <ion_current>17.768105</ion_current>
         <width>0.364</width>
         <signal_noise_ratio>1.3201171</signal_noise_ratio>
         <quality>-1</quality>
      </peak>
      <peak>
         <mass>601.84411</mass>
         <intensity>16.184</intensity>
         <ion_current>18.982314</ion_current>
         <width>0.272</width>
         <signal_noise_ratio>1.762592</signal_noise_ratio>
         <quality>1</quality>
      </peak>
      <peak>
         <mass>602.1825</mass>
         <intensity>16.184</intensity>
         <ion_current>20.515319</ion_current>
         <width>0.455</width>
         <signal_noise_ratio>1.762592</signal_noise_ratio>
         <quality>-1</quality>
      </peak>
      <peak>
         <mass>603.89375</mass>
         <intensity>12.136</intensity>
         <ion_current>19.639881</ion_current>
         <width>1.091</width>
         <signal_noise_ratio>1.3226428</signal_noise_ratio>
         <quality>-1</quality>
      </peak>
      <peak>
         <mass>605.684</mass>
         <intensity>12.136</intensity>
         <ion_current>18.037158</ion_current>
         <width>0.454</width>
         <signal_noise_ratio>1.3242874</signal_noise_ratio>
         <quality>-1</quality>
      </peak>
      <peak>
         <mass>606.07834</mass>
         <intensity>8.087</intensity>
         <ion_current>13.08732</ion_current>
         <width>0.273</width>
         <signal_noise_ratio>0.88245816</signal_noise_ratio>
         <quality>-1</quality>
      </peak>
      <peak>
         <mass>606.46888</mass>
         <intensity>12.136</intensity>
         <ion_current>17.85436</ion_current>
         <width>0.455</width>
         <signal_noise_ratio>1.3242874</signal_noise_ratio>
         <quality>-1</quality>
      </peak>
      <peak>
         <mass>608.2835</mass>
         <intensity>28.33</intensity>
         <ion_current>40.58125</ion_current>
         <width>1.001</width>
         <signal_noise_ratio>3.0936288</signal_noise_ratio>
         <quality>1</quality>
      </peak>
      <peak>
         <mass>608.98373</mass>
         <intensity>12.136</intensity>
         <ion_current>19.632637</ion_current>
         <width>0.545</width>
         <signal_noise_ratio>1.3256686</signal_noise_ratio>
         <quality>-1</quality>
      </peak>
      <peak>
         <mass>609.413</mass>
         <intensity>24.281</intensity>
         <ion_current>21.837727</ion_current>
         <width>0.182</width>
         <signal_noise_ratio>2.6523204</signal_noise_ratio>
         <quality>-1</quality>
      </peak>
      <peak>
         <mass>609.6405</mass>
         <intensity>8.087</intensity>
         <ion_current>11.897512</ion_current>
         <width>0.364</width>
         <signal_noise_ratio>0.88393253</signal_noise_ratio>
         <quality>-1</quality>
      </peak>
      <peak>
         <mass>611.0959</mass>
         <intensity>12.136</intensity>
         <ion_current>16.207836</ion_current>
         <width>0.727</width>
         <signal_noise_ratio>1.3273486</signal_noise_ratio>
         <quality>-1</quality>
      </peak>
      <peak>
         <mass>611.726</mass>
         <intensity>12.136</intensity>
         <ion_current>17.85436</ion_current>
         <width>0.455</width>
         <signal_noise_ratio>1.3273486</signal_noise_ratio>
         <quality>-1</quality>
      </peak>
      <peak>
         <mass>612.40135</mass>
         <intensity>48.573</intensity>
         <ion_current>69.545776</ion_current>
         <width>0.546</width>
         <signal_noise_ratio>5.3159675</signal_noise_ratio>
         <quality>-1</quality>
      </peak>
      <peak>
         <mass>613.11925</mass>
         <intensity>12.136</intensity>
         <ion_current>17.85436</ion_current>
         <width>0.182</width>
         <signal_noise_ratio>1.3291551</signal_noise_ratio>
         <quality>-1</quality>
      </peak>
      <peak>
         <mass>614.98554</mass>
         <intensity>12.136</intensity>
         <ion_current>19.632632</ion_current>
         <width>1.091</width>
         <signal_noise_ratio>1.3301997</signal_noise_ratio>
         <quality>-1</quality>
      </peak>
      <peak>
         <mass>617.417</mass>
         <intensity>8.087</intensity>
         <ion_current>11.897512</ion_current>
         <width>0.182</width>
         <signal_noise_ratio>0.88884096</signal_noise_ratio>
         <quality>-1</quality>
      </peak>
      <peak>
         <mass>618.05388</mass>
         <intensity>12.136</intensity>
         <ion_current>17.85436</ion_current>
         <width>0.818</width>
         <signal_noise_ratio>1.3344011</signal_noise_ratio>
         <quality>-1</quality>
      </peak>
      <peak>
         <mass>618.75066</mass>
         <intensity>8.087</intensity>
         <ion_current>11.897512</ion_current>
         <width>0.182</width>
         <signal_noise_ratio>0.88985279</signal_noise_ratio>
         <quality>-1</quality>
      </peak>
      <peak>
         <mass>619.39525</mass>
         <intensity>8.087</intensity>
         <ion_current>11.897512</ion_current>
         <width>0.364</width>
         <signal_noise_ratio>0.88985279</signal_noise_ratio>
         <quality>-1</quality>
      </peak>
      <peak>
         <mass>620.04157</mass>
         <intensity>12.136</intensity>
         <ion_current>17.731123</ion_current>
         <width>0.727</width>
         <signal_noise_ratio>1.3362663</signal_noise_ratio>
         <quality>-1</quality>
      </peak>
      <peak>
         <mass>621.19952</mass>
         <intensity>36.427</intensity>
         <ion_current>48.25288</ion_current>
         <width>0.91</width>
         <signal_noise_ratio>4.0119382</signal_noise_ratio>
         <quality>-1</quality>
      </peak>
      <peak>
         <mass>621.94225</mass>
         <intensity>12.136</intensity>
         <ion_current>17.85436</ion_current>
         <width>0.181</width>
         <signal_noise_ratio>1.3369642</signal_noise_ratio>
         <quality>-1</quality>
      </peak>
      <peak>
         <mass>622.66718</mass>
         <intensity>12.136</intensity>
         <ion_current>19.52746</ion_current>
         <width>0.728</width>
         <signal_noise_ratio>1.3369642</signal_noise_ratio>
         <quality>-1</quality>
      </peak>
      <peak>
         <mass>624.99634</mass>
         <intensity>8.087</intensity>
         <ion_current>12.743811</ion_current>
         <width>0.273</width>
         <signal_noise_ratio>0.89250622</signal_noise_ratio>
         <quality>-1</quality>
      </peak>
      <peak>
         <mass>626.70916</mass>
         <intensity>12.136</intensity>
         <ion_current>18.404721</ion_current>
         <width>0.182</width>
         <signal_noise_ratio>1.3410932</signal_noise_ratio>
         <quality>-1</quality>
      </peak>
      <peak>
         <mass>627.331</mass>
         <intensity>12.136</intensity>
         <ion_current>20.245286</ion_current>
         <width>0.182</width>
         <signal_noise_ratio>1.3410932</signal_noise_ratio>
         <quality>-1</quality>
      </peak>
      <peak>
         <mass>628.877</mass>
         <intensity>8.087</intensity>
         <ion_current>13.490741</ion_current>
         <width>0.273</width>
         <signal_noise_ratio>0.89445192</signal_noise_ratio>
         <quality>-1</quality>
      </peak>
      <peak>
         <mass>630.605</mass>
         <intensity>8.087</intensity>
         <ion_current>12.264253</ion_current>
         <width>0.182</width>
         <signal_noise_ratio>0.89464758</signal_noise_ratio>
         <quality>-1</quality>
      </peak>
      <peak>
         <mass>631.826</mass>
         <intensity>16.184</intensity>
         <ion_current>26.2258</ion_current>
         <width>0.273</width>
         <signal_noise_ratio>1.79057</signal_noise_ratio>
         <quality>1</quality>
      </peak>
      <peak>
         <mass>635.44775</mass>
         <intensity>16.184</intensity>
         <ion_current>24.543672</ion_current>
         <width>0.273</width>
         <signal_noise_ratio>1.7889823</signal_noise_ratio>
         <quality>-1</quality>
      </peak>
      <peak>
         <mass>636.1985</mass>
         <intensity>8.087</intensity>
         <ion_current>12.264253</ion_current>
         <width>0.273</width>
         <signal_noise_ratio>0.89338089</signal_noise_ratio>
         <quality>-1</quality>
      </peak>
      <peak>
         <mass>637.8355</mass>
         <intensity>12.136</intensity>
         <ion_current>20.245286</ion_current>
         <width>0.546</width>
         <signal_noise_ratio>1.3392779</signal_noise_ratio>
         <quality>-1</quality>
      </peak>
      <peak>
         <mass>639.063</mass>
         <intensity>16.184</intensity>
         <ion_current>26.998163</ion_current>
         <width>0.182</width>
         <signal_noise_ratio>1.7852521</signal_noise_ratio>
         <quality>-1</quality>
      </peak>
      <peak>
         <mass>639.54833</mass>
         <intensity>12.136</intensity>
         <ion_current>17.993918</ion_current>
         <width>0.273</width>
         <signal_noise_ratio>1.3387185</signal_noise_ratio>
         <quality>1</quality>
      </peak>
      <peak>
         <mass>640.4272</mass>
         <intensity>12.136</intensity>
         <ion_current>14.716527</ion_current>
         <width>0.181</width>
         <signal_noise_ratio>1.3382157</signal_noise_ratio>
         <quality>-1</quality>
      </peak>
      <peak>
         <mass>640.83</mass>
         <intensity>12.136</intensity>
         <ion_current>15.900145</ion_current>
         <width>0.455</width>
         <signal_noise_ratio>1.3358212</signal_noise_ratio>
         <quality>-1</quality>
      </peak>
      <peak>
         <mass>642.96641</mass>
         <intensity>12.136</intensity>
         <ion_current>20.245286</ion_current>
         <width>0.728</width>
         <signal_noise_ratio>1.3314294</signal_noise_ratio>
         <quality>-1</quality>
      </peak>
      <peak>
         <mass>645.72687</mass>
         <intensity>12.136</intensity>
         <ion_current>20.103335</ion_current>
         <width>0.727</width>
         <signal_noise_ratio>1.32712</signal_noise_ratio>
         <quality>-1</quality>
      </peak>
      <peak>
         <mass>646.339</mass>
         <intensity>8.087</intensity>
         <ion_current>12.264253</ion_current>
         <width>0.182</width>
         <signal_noise_ratio>0.88289904</signal_noise_ratio>
         <quality>-1</quality>
      </peak>
      <peak>
         <mass>647.794</mass>
         <intensity>12.136</intensity>
         <ion_current>18.449732</ion_current>
         <width>0.181</width>
         <signal_noise_ratio>1.3208518</signal_noise_ratio>
         <quality>-1</quality>
      </peak>
      <peak>
         <mass>649.68916</mass>
         <intensity>16.184</intensity>
         <ion_current>22.780876</ion_current>
         <width>0.818</width>
         <signal_noise_ratio>1.758832</signal_noise_ratio>
         <quality>-1</quality>
      </peak>
      <peak>
         <mass>651.6504</mass>
         <intensity>12.146</intensity>
         <ion_current>20.261968</ion_current>
         <width>0.273</width>
         <signal_noise_ratio>1.2908599</signal_noise_ratio>
         <quality>-1</quality>
      </peak>
      <peak>
         <mass>652.1236</mass>
         <intensity>12.146</intensity>
         <ion_current>18.275269</ion_current>
         <width>0.273</width>
         <signal_noise_ratio>1.260568</signal_noise_ratio>
         <quality>1</quality>
      </peak>
      <peak>
         <mass>652.979</mass>
         <intensity>16.194</intensity>
         <ion_current>19.195382</ion_current>
         <width>0.182</width>
         <signal_noise_ratio>1.6806881</signal_noise_ratio>
         <quality>-1</quality>
      </peak>
      <peak>
         <mass>655.81621</mass>
         <intensity>8.097</intensity>
         <ion_current>12.279419</ion_current>
         <width>0.455</width>
         <signal_noise_ratio>0.82257251</signal_noise_ratio>
         <quality>-1</quality>
      </peak>
      <peak>
         <mass>656.42362</mass>
         <intensity>12.146</intensity>
         <ion_current>20.261968</ion_current>
         <width>0.546</width>
         <signal_noise_ratio>1.260568</signal_noise_ratio>
         <quality>-1</quality>
      </peak>
      <peak>
         <mass>658.3814</mass>
         <intensity>12.146</intensity>
         <ion_current>16.540216</ion_current>
         <width>0.637</width>
         <signal_noise_ratio>1.2339096</signal_noise_ratio>
         <quality>-1</quality>
      </peak>
      <peak>
         <mass>658.8445</mass>
         <intensity>8.097</intensity>
         <ion_current>11.844479</ion_current>
         <width>0.272</width>
         <signal_noise_ratio>0.82257251</signal_noise_ratio>
         <quality>-1</quality>
      </peak>
      <peak>
         <mass>659.8</mass>
         <intensity>12.146</intensity>
         <ion_current>17.059218</ion_current>
         <width>1.092</width>
         <signal_noise_ratio>1.2339096</signal_noise_ratio>
         <quality>1</quality>
      </peak>
      <peak>
         <mass>661.931</mass>
         <intensity>16.194</intensity>
         <ion_current>25.459028</ion_current>
         <width>0.273</width>
         <signal_noise_ratio>1.645145</signal_noise_ratio>
         <quality>-1</quality>
      </peak>
      <peak>
         <mass>663.867</mass>
         <intensity>12.146</intensity>
         <ion_current>20.261968</ion_current>
         <width>0.364</width>
         <signal_noise_ratio>1.2339096</signal_noise_ratio>
         <quality>-1</quality>
      </peak>
      <peak>
         <mass>664.438</mass>
         <intensity>8.097</intensity>
         <ion_current>12.279419</ion_current>
         <width>0.182</width>
         <signal_noise_ratio>0.82257251</signal_noise_ratio>
         <quality>-1</quality>
      </peak>
      <peak>
         <mass>667.3399</mass>
         <intensity>12.146</intensity>
         <ion_current>18.419923</ion_current>
         <width>1.001</width>
         <signal_noise_ratio>1.2339096</signal_noise_ratio>
         <quality>1</quality>
      </peak>
      <peak>
         <mass>668.3035</mass>
         <intensity>20.243</intensity>
         <ion_current>23.977032</ion_current>
         <width>0.455</width>
         <signal_noise_ratio>2.0564821</signal_noise_ratio>
         <quality>-1</quality>
      </peak>
      <peak>
         <mass>668.96</mass>
         <intensity>12.146</intensity>
         <ion_current>20.261968</ion_current>
         <width>0.455</width>
         <signal_noise_ratio>1.2339096</signal_noise_ratio>
         <quality>-1</quality>
      </peak>
      <peak>
         <mass>669.35</mass>
         <intensity>20.243</intensity>
         <ion_current>20.240158</ion_current>
         <width>0.182</width>
         <signal_noise_ratio>2.0564821</signal_noise_ratio>
         <quality>-1</quality>
      </peak>
      <peak>
         <mass>669.545</mass>
         <intensity>16.194</intensity>
         <ion_current>25.627009</ion_current>
         <width>0.182</width>
         <signal_noise_ratio>1.645145</signal_noise_ratio>
         <quality>-1</quality>
      </peak>
      <peak>
         <mass>671.196</mass>
         <intensity>12.146</intensity>
         <ion_current>16.540216</ion_current>
         <width>0.909</width>
         <signal_noise_ratio>1.2339096</signal_noise_ratio>
         <quality>-1</quality>
      </peak>
      <peak>
         <mass>672.7969</mass>
         <intensity>12.146</intensity>
         <ion_current>20.209589</ion_current>
         <width>0.546</width>
         <signal_noise_ratio>1.2339096</signal_noise_ratio>
         <quality>-1</quality>
      </peak>
      <peak>
         <mass>673.4725</mass>
         <intensity>12.146</intensity>
         <ion_current>20.121455</ion_current>
         <width>0.272</width>
         <signal_noise_ratio>1.2339096</signal_noise_ratio>
         <quality>1</quality>
      </peak>
      <peak>
         <mass>674.261</mass>
         <intensity>8.097</intensity>
         <ion_current>12.279419</ion_current>
         <width>0.182</width>
         <signal_noise_ratio>0.82257251</signal_noise_ratio>
         <quality>-1</quality>
      </peak>
      <peak>
         <mass>675.60983</mass>
         <intensity>12.146</intensity>
         <ion_current>18.46642</ion_current>
         <width>0.364</width>
         <signal_noise_ratio>1.2339096</signal_noise_ratio>
         <quality>-1</quality>
      </peak>
      <peak>
         <mass>676.10275</mass>
         <intensity>12.146</intensity>
         <ion_current>20.79377</ion_current>
         <width>0.273</width>
         <signal_noise_ratio>1.2339096</signal_noise_ratio>
         <quality>-1</quality>
      </peak>
      <peak>
         <mass>676.78525</mass>
         <intensity>12.146</intensity>
         <ion_current>18.903335</ion_current>
         <width>0.182</width>
         <signal_noise_ratio>1.2339096</signal_noise_ratio>
         <quality>-1</quality>
      </peak>
      <peak>
         <mass>679.25107</mass>
         <intensity>12.146</intensity>
         <ion_current>18.539377</ion_current>
         <width>1.091</width>
         <signal_noise_ratio>1.2339096</signal_noise_ratio>
         <quality>-1</quality>
      </peak>
      <peak>
         <mass>680.77627</mass>
         <intensity>16.194</intensity>
         <ion_current>27.723885</ion_current>
         <width>1.091</width>
         <signal_noise_ratio>1.645145</signal_noise_ratio>
         <quality>-1</quality>
      </peak>
      <peak>
         <mass>682.083</mass>
         <intensity>8.097</intensity>
         <ion_current>12.601705</ion_current>
         <width>0.273</width>
         <signal_noise_ratio>0.82257251</signal_noise_ratio>
         <quality>-1</quality>
      </peak>
      <peak>
         <mass>683.5185</mass>
         <intensity>12.146</intensity>
         <ion_current>18.903335</ion_current>
         <width>1.001</width>
         <signal_noise_ratio>1.2339096</signal_noise_ratio>
         <quality>1</quality>
      </peak>
      <peak>
         <mass>684.266</mass>
         <intensity>8.097</intensity>
         <ion_current>13.861942</ion_current>
         <width>0.182</width>
         <signal_noise_ratio>0.82257251</signal_noise_ratio>
         <quality>-1</quality>
      </peak>
      <peak>
         <mass>684.86408</mass>
         <intensity>12.146</intensity>
         <ion_current>18.903335</ion_current>
         <width>0.728</width>
         <signal_noise_ratio>1.2339096</signal_noise_ratio>
         <quality>-1</quality>
      </peak>
      <peak>
         <mass>688.54</mass>
         <intensity>12.146</intensity>
         <ion_current>20.673144</ion_current>
         <width>0.637</width>
         <signal_noise_ratio>1.2339096</signal_noise_ratio>
         <quality>-1</quality>
      </peak>
      <peak>
         <mass>689.07084</mass>
         <intensity>12.146</intensity>
         <ion_current>20.79377</ion_current>
         <width>0.364</width>
         <signal_noise_ratio>1.2339096</signal_noise_ratio>
         <quality>1</quality>
      </peak>
      <peak>
         <mass>691.34394</mass>
         <intensity>28.34</intensity>
         <ion_current>48.517654</ion_current>
         <width>0.364</width>
         <signal_noise_ratio>2.8790546</signal_noise_ratio>
         <quality>-1</quality>
      </peak>
      <peak>
         <mass>693.49429</mass>
         <intensity>16.194</intensity>
         <ion_current>25.20341</ion_current>
         <width>0.818</width>
         <signal_noise_ratio>1.645145</signal_noise_ratio>
         <quality>1</quality>
      </peak>
      <peak>
         <mass>694.907</mass>
         <intensity>8.097</intensity>
         <ion_current>13.861942</ion_current>
         <width>0.182</width>
         <signal_noise_ratio>0.82257251</signal_noise_ratio>
         <quality>-1</quality>
      </peak>
      <peak>
         <mass>695.407</mass>
         <intensity>28.34</intensity>
         <ion_current>44.68091</ion_current>
         <width>0.272</width>
         <signal_noise_ratio>2.8790546</signal_noise_ratio>
         <quality>-1</quality>
      </peak>
      <peak>
         <mass>695.907</mass>
         <intensity>12.146</intensity>
         <ion_current>18.903335</ion_current>
         <width>0.182</width>
         <signal_noise_ratio>1.2339096</signal_noise_ratio>
         <quality>-1</quality>
      </peak>
      <peak>
         <mass>697.626</mass>
         <intensity>12.146</intensity>
         <ion_current>20.447837</ion_current>
         <width>0.818</width>
         <signal_noise_ratio>1.2339096</signal_noise_ratio>
         <quality>-1</quality>
      </peak>
      <peak>
         <mass>698.32991</mass>
         <intensity>28.34</intensity>
         <ion_current>44.106745</ion_current>
         <width>0.273</width>
         <signal_noise_ratio>2.8790546</signal_noise_ratio>
         <quality>1</quality>
      </peak>
      <peak>
         <mass>699.42918</mass>
         <intensity>20.243</intensity>
         <ion_current>29.363725</ion_current>
         <width>0.273</width>
         <signal_noise_ratio>2.0564821</signal_noise_ratio>
         <quality>1</quality>
      </peak>
   </peak_list>
</pepex3>
