# Supplementary material for: NITPICK: peak identification for mass spectrometry data
Source: BMC Bioinformatics. 2008 Aug 28;9:355. doi: 10.1186/1471-2105-9-355 (PMC2655099; doi:10.1186/1471-2105-9-355)
Supplement: Additional file 4 — A zip-folder containing all pepex results on the simulated data. [file 1471-2105-9-355-S4.zip › pepex_simulation_results/thresh05/SNR5/preSNR5_44_pepex.xml]

<?xml version="1.0" encoding="iso-8859-1"?>
<pepex3>
   <version>3.0.0</version>
   <registered_to>Unregistered</registered_to>
   <parameters>
      <parameter_file>pepex_input.xml</parameter_file>
      <input_data_file>spectrum.data</input_data_file>
      <output_data_file>pepex_output.xml</output_data_file>
      <noise_model>mean_value</noise_model>
      <signal_noise_ratio>.5</signal_noise_ratio>
      <tuning_power>2</tuning_power>
      <tuning>2</tuning>
      <small_omega>1.0</small_omega>
      <big_omega>20</big_omega>
      <peak_finding_model>pepex3</peak_finding_model>
      <supporting_slopes>2</supporting_slopes>
      <peak_fitting_model>centroid</peak_fitting_model>
      <clustering_model>simple</clustering_model>
      <min_cluster_distance>0.8</min_cluster_distance>
      <max_cluster_distance>1.2</max_cluster_distance>
      <no_single_above_mass>1500.0</no_single_above_mass>
      <deisotoping_model>quadratic</deisotoping_model>
      <isotope_distrib_file>/usr/local/piums/kd_0_to_10</isotope_distrib_file>
      <overflow>30000</overflow>
   </parameters>
   <pepex3_status>
      <status>ok</status>
      <message></message>
      <supporting_slopes>2</supporting_slopes>
      <minimum_mass>500</minimum_mass>
      <maximum_mass>700</maximum_mass>
      <small_omega>1</small_omega>
      <big_omega>20</big_omega>
      <peak_masses_with_hydrogen>true</peak_masses_with_hydrogen>
      <date_created>22:00:38, 26 Jul, 2007</date_created>
   </pepex3_status>
   <peak_list>
      <peak>
         <mass>500.182</mass>
         <intensity>8.382</intensity>
         <ion_current>11.662241</ion_current>
         <width>0.182</width>
         <signal_noise_ratio>8.3064844e+303</signal_noise_ratio>
         <quality>-1</quality>
      </peak>
      <peak>
         <mass>500.5005</mass>
         <intensity>8.382</intensity>
         <ion_current>11.662241</ion_current>
         <width>0.273</width>
         <signal_noise_ratio>8.3064844e+303</signal_noise_ratio>
         <quality>-1</quality>
      </peak>
      <peak>
         <mass>501.75282</mass>
         <intensity>16.764</intensity>
         <ion_current>25.65703</ion_current>
         <width>0.546</width>
         <signal_noise_ratio>1.7843137</signal_noise_ratio>
         <quality>-1</quality>
      </peak>
      <peak>
         <mass>503.35489</mass>
         <intensity>12.573</intensity>
         <ion_current>19.242772</ion_current>
         <width>0.364</width>
         <signal_noise_ratio>1.2908163</signal_noise_ratio>
         <quality>1</quality>
      </peak>
      <peak>
         <mass>503.66075</mass>
         <intensity>12.573</intensity>
         <ion_current>18.287423</ion_current>
         <width>0.182</width>
         <signal_noise_ratio>1.2908163</signal_noise_ratio>
         <quality>-1</quality>
      </peak>
      <peak>
         <mass>506.1486</mass>
         <intensity>12.573</intensity>
         <ion_current>17.493362</ion_current>
         <width>0.273</width>
         <signal_noise_ratio>1.209193</signal_noise_ratio>
         <quality>1</quality>
      </peak>
      <peak>
         <mass>506.53991</mass>
         <intensity>12.573</intensity>
         <ion_current>19.242772</ion_current>
         <width>0.636</width>
         <signal_noise_ratio>1.209193</signal_noise_ratio>
         <quality>1</quality>
      </peak>
      <peak>
         <mass>507.7765</mass>
         <intensity>8.382</intensity>
         <ion_current>11.662241</ion_current>
         <width>0.182</width>
         <signal_noise_ratio>0.78198002</signal_noise_ratio>
         <quality>-1</quality>
      </peak>
      <peak>
         <mass>508.48075</mass>
         <intensity>12.573</intensity>
         <ion_current>16.276718</ion_current>
         <width>0.273</width>
         <signal_noise_ratio>1.17297</signal_noise_ratio>
         <quality>-1</quality>
      </peak>
      <peak>
         <mass>509.51962</mass>
         <intensity>12.573</intensity>
         <ion_current>12.701114</ion_current>
         <width>1.182</width>
         <signal_noise_ratio>1.17297</signal_noise_ratio>
         <quality>-1</quality>
      </peak>
      <peak>
         <mass>510.55758</mass>
         <intensity>16.764</intensity>
         <ion_current>18.693885</ion_current>
         <width>0.546</width>
         <signal_noise_ratio>1.56396</signal_noise_ratio>
         <quality>-1</quality>
      </peak>
      <peak>
         <mass>511.24767</mass>
         <intensity>12.573</intensity>
         <ion_current>19.242772</ion_current>
         <width>0.273</width>
         <signal_noise_ratio>1.3894796</signal_noise_ratio>
         <quality>-1</quality>
      </peak>
      <peak>
         <mass>512.7785</mass>
         <intensity>8.382</intensity>
         <ion_current>11.662241</ion_current>
         <width>0.273</width>
         <signal_noise_ratio>0.92631976</signal_noise_ratio>
         <quality>-1</quality>
      </peak>
      <peak>
         <mass>513.21833</mass>
         <intensity>12.573</intensity>
         <ion_current>16.241374</ion_current>
         <width>0.364</width>
         <signal_noise_ratio>1.4130576</signal_noise_ratio>
         <quality>-1</quality>
      </peak>
      <peak>
         <mass>513.4155</mass>
         <intensity>8.382</intensity>
         <ion_current>11.662241</ion_current>
         <width>0.182</width>
         <signal_noise_ratio>0.94203838</signal_noise_ratio>
         <quality>-1</quality>
      </peak>
      <peak>
         <mass>514.04656</mass>
         <intensity>12.573</intensity>
         <ion_current>12.501405</ion_current>
         <width>0.636</width>
         <signal_noise_ratio>1.4094423</signal_noise_ratio>
         <quality>-1</quality>
      </peak>
      <peak>
         <mass>515.21175</mass>
         <intensity>41.911</intensity>
         <ion_current>56.179158</ion_current>
         <width>0.455</width>
         <signal_noise_ratio>4.6185321</signal_noise_ratio>
         <quality>1</quality>
      </peak>
      <peak>
         <mass>516.917</mass>
         <intensity>16.764</intensity>
         <ion_current>24.64947</ion_current>
         <width>0.182</width>
         <signal_noise_ratio>1.8477648</signal_noise_ratio>
         <quality>-1</quality>
      </peak>
      <peak>
         <mass>518.632</mass>
         <intensity>8.382</intensity>
         <ion_current>11.662241</ion_current>
         <width>0.455</width>
         <signal_noise_ratio>0.92111403</signal_noise_ratio>
         <quality>-1</quality>
      </peak>
      <peak>
         <mass>520.009</mass>
         <intensity>8.382</intensity>
         <ion_current>11.662241</ion_current>
         <width>0.182</width>
         <signal_noise_ratio>0.93773729</signal_noise_ratio>
         <quality>-1</quality>
      </peak>
      <peak>
         <mass>520.191</mass>
         <intensity>8.382</intensity>
         <ion_current>11.662241</ion_current>
         <width>0.182</width>
         <signal_noise_ratio>0.93773729</signal_noise_ratio>
         <quality>-1</quality>
      </peak>
      <peak>
         <mass>521.58533</mass>
         <intensity>16.764</intensity>
         <ion_current>23.324482</ion_current>
         <width>0.273</width>
         <signal_noise_ratio>1.8754746</signal_noise_ratio>
         <quality>-1</quality>
      </peak>
      <peak>
         <mass>521.919</mass>
         <intensity>12.573</intensity>
         <ion_current>19.242772</ion_current>
         <width>0.182</width>
         <signal_noise_ratio>1.4066059</signal_noise_ratio>
         <quality>-1</quality>
      </peak>
      <peak>
         <mass>522.101</mass>
         <intensity>8.382</intensity>
         <ion_current>11.662241</ion_current>
         <width>0.182</width>
         <signal_noise_ratio>0.93773729</signal_noise_ratio>
         <quality>-1</quality>
      </peak>
      <peak>
         <mass>523.54842</mass>
         <intensity>16.764</intensity>
         <ion_current>23.324482</ion_current>
         <width>0.637</width>
         <signal_noise_ratio>1.9377098</signal_noise_ratio>
         <quality>-1</quality>
      </peak>
      <peak>
         <mass>524.245</mass>
         <intensity>12.573</intensity>
         <ion_current>19.175509</ion_current>
         <width>0.273</width>
         <signal_noise_ratio>1.4751573</signal_noise_ratio>
         <quality>1</quality>
      </peak>
      <peak>
         <mass>524.769</mass>
         <intensity>8.382</intensity>
         <ion_current>11.662241</ion_current>
         <width>0.272</width>
         <signal_noise_ratio>0.98343823</signal_noise_ratio>
         <quality>-1</quality>
      </peak>
      <peak>
         <mass>526.22433</mass>
         <intensity>33.529</intensity>
         <ion_current>48.131783</ion_current>
         <width>0.364</width>
         <signal_noise_ratio>3.9752438</signal_noise_ratio>
         <quality>1</quality>
      </peak>
      <peak>
         <mass>526.49733</mass>
         <intensity>8.382</intensity>
         <ion_current>11.991161</ion_current>
         <width>0.272</width>
         <signal_noise_ratio>0.99378131</signal_noise_ratio>
         <quality>-1</quality>
      </peak>
      <peak>
         <mass>528.60379</mass>
         <intensity>12.573</intensity>
         <ion_current>17.986742</ion_current>
         <width>1.182</width>
         <signal_noise_ratio>1.470178</signal_noise_ratio>
         <quality>-1</quality>
      </peak>
      <peak>
         <mass>529.91693</mass>
         <intensity>16.764</intensity>
         <ion_current>25.183994</ion_current>
         <width>0.637</width>
         <signal_noise_ratio>1.6981985</signal_noise_ratio>
         <quality>-1</quality>
      </peak>
      <peak>
         <mass>531.77233</mass>
         <intensity>8.382</intensity>
         <ion_current>12.558968</ion_current>
         <width>0.273</width>
         <signal_noise_ratio>0.85249571</signal_noise_ratio>
         <quality>-1</quality>
      </peak>
      <peak>
         <mass>533.12117</mass>
         <intensity>8.382</intensity>
         <ion_current>11.991161</ion_current>
         <width>0.455</width>
         <signal_noise_ratio>0.83469962</signal_noise_ratio>
         <quality>-1</quality>
      </peak>
      <peak>
         <mass>534.5155</mass>
         <intensity>8.382</intensity>
         <ion_current>13.190331</ion_current>
         <width>0.455</width>
         <signal_noise_ratio>0.83426863</signal_noise_ratio>
         <quality>-1</quality>
      </peak>
      <peak>
         <mass>534.834</mass>
         <intensity>12.573</intensity>
         <ion_current>17.986742</ion_current>
         <width>0.182</width>
         <signal_noise_ratio>1.251403</signal_noise_ratio>
         <quality>-1</quality>
      </peak>
      <peak>
         <mass>535.99325</mass>
         <intensity>12.573</intensity>
         <ion_current>17.986742</ion_current>
         <width>0.182</width>
         <signal_noise_ratio>1.2458568</signal_noise_ratio>
         <quality>-1</quality>
      </peak>
      <peak>
         <mass>537.20429</mass>
         <intensity>16.764</intensity>
         <ion_current>25.265801</ion_current>
         <width>1</width>
         <signal_noise_ratio>1.6584975</signal_noise_ratio>
         <quality>1</quality>
      </peak>
      <peak>
         <mass>537.8168</mass>
         <intensity>16.764</intensity>
         <ion_current>23.982323</ion_current>
         <width>0.182</width>
         <signal_noise_ratio>1.7011301</signal_noise_ratio>
         <quality>-1</quality>
      </peak>
      <peak>
         <mass>539.23758</mass>
         <intensity>8.382</intensity>
         <ion_current>11.991161</ion_current>
         <width>0.909</width>
         <signal_noise_ratio>0.85056503</signal_noise_ratio>
         <quality>-1</quality>
      </peak>
      <peak>
         <mass>541.019</mass>
         <intensity>12.573</intensity>
         <ion_current>19.785497</ion_current>
         <width>0.182</width>
         <signal_noise_ratio>1.4911995</signal_noise_ratio>
         <quality>-1</quality>
      </peak>
      <peak>
         <mass>542.85317</mass>
         <intensity>12.573</intensity>
         <ion_current>19.785497</ion_current>
         <width>0.182</width>
         <signal_noise_ratio>1.4685262</signal_noise_ratio>
         <quality>-1</quality>
      </peak>
      <peak>
         <mass>543.186</mass>
         <intensity>20.956</intensity>
         <ion_current>28.518844</ion_current>
         <width>0.181</width>
         <signal_noise_ratio>2.4476605</signal_noise_ratio>
         <quality>-1</quality>
      </peak>
      <peak>
         <mass>543.383</mass>
         <intensity>8.382</intensity>
         <ion_current>13.190331</ion_current>
         <width>0.182</width>
         <signal_noise_ratio>0.97901747</signal_noise_ratio>
         <quality>-1</quality>
      </peak>
      <peak>
         <mass>545.202</mass>
         <intensity>12.573</intensity>
         <ion_current>16.908425</ion_current>
         <width>0.545</width>
         <signal_noise_ratio>1.4886722</signal_noise_ratio>
         <quality>-1</quality>
      </peak>
      <peak>
         <mass>545.748</mass>
         <intensity>16.764</intensity>
         <ion_current>26.380663</ion_current>
         <width>0.182</width>
         <signal_noise_ratio>1.9580349</signal_noise_ratio>
         <quality>-1</quality>
      </peak>
      <peak>
         <mass>546.1848</mass>
         <intensity>16.764</intensity>
         <ion_current>19.966179</ion_current>
         <width>0.182</width>
         <signal_noise_ratio>1.9580349</signal_noise_ratio>
         <quality>-1</quality>
      </peak>
      <peak>
         <mass>547.59733</mass>
         <intensity>8.382</intensity>
         <ion_current>13.190331</ion_current>
         <width>0.273</width>
         <signal_noise_ratio>0.99244813</signal_noise_ratio>
         <quality>-1</quality>
      </peak>
      <peak>
         <mass>550.477</mass>
         <intensity>12.563</intensity>
         <ion_current>17.97246</ion_current>
         <width>0.181</width>
         <signal_noise_ratio>1.3551741</signal_noise_ratio>
         <quality>-1</quality>
      </peak>
      <peak>
         <mass>551.35391</mass>
         <intensity>16.754</intensity>
         <ion_current>18.368751</ion_current>
         <width>0.728</width>
         <signal_noise_ratio>1.8016406</signal_noise_ratio>
         <quality>-1</quality>
      </peak>
      <peak>
         <mass>551.7146</mass>
         <intensity>12.563</intensity>
         <ion_current>19.769761</ion_current>
         <width>0.182</width>
         <signal_noise_ratio>1.3509616</signal_noise_ratio>
         <quality>-1</quality>
      </peak>
      <peak>
         <mass>554.025</mass>
         <intensity>8.372</intensity>
         <ion_current>11.976856</ion_current>
         <width>0.182</width>
         <signal_noise_ratio>0.89431943</signal_noise_ratio>
         <quality>-1</quality>
      </peak>
      <peak>
         <mass>555.19562</mass>
         <intensity>12.563</intensity>
         <ion_current>19.769761</ion_current>
         <width>0.637</width>
         <signal_noise_ratio>1.3392571</signal_noise_ratio>
         <quality>-1</quality>
      </peak>
      <peak>
         <mass>555.995</mass>
         <intensity>8.372</intensity>
         <ion_current>13.174595</ion_current>
         <width>0.181</width>
         <signal_noise_ratio>0.89072592</signal_noise_ratio>
         <quality>-1</quality>
      </peak>
      <peak>
         <mass>557.39</mass>
         <intensity>16.754</intensity>
         <ion_current>22.508689</ion_current>
         <width>0.182</width>
         <signal_noise_ratio>1.7794921</signal_noise_ratio>
         <quality>-1</quality>
      </peak>
      <peak>
         <mass>559.0452</mass>
         <intensity>8.372</intensity>
         <ion_current>13.174595</ion_current>
         <width>0.455</width>
         <signal_noise_ratio>0.88849365</signal_noise_ratio>
         <quality>-1</quality>
      </peak>
      <peak>
         <mass>561.77522</mass>
         <intensity>8.372</intensity>
         <ion_current>13.174595</ion_current>
         <width>0.637</width>
         <signal_noise_ratio>0.88510923</signal_noise_ratio>
         <quality>-1</quality>
      </peak>
      <peak>
         <mass>564.00878</mass>
         <intensity>12.563</intensity>
         <ion_current>16.999938</ion_current>
         <width>0.546</width>
         <signal_noise_ratio>1.3204115</signal_noise_ratio>
         <quality>-1</quality>
      </peak>
      <peak>
         <mass>564.549</mass>
         <intensity>12.563</intensity>
         <ion_current>19.769761</ion_current>
         <width>0.455</width>
         <signal_noise_ratio>1.3204115</signal_noise_ratio>
         <quality>-1</quality>
      </peak>
      <peak>
         <mass>565.757</mass>
         <intensity>12.563</intensity>
         <ion_current>19.769761</ion_current>
         <width>0.273</width>
         <signal_noise_ratio>1.317988</signal_noise_ratio>
         <quality>-1</quality>
      </peak>
      <peak>
         <mass>566.06033</mass>
         <intensity>8.372</intensity>
         <ion_current>11.976856</ion_current>
         <width>0.273</width>
         <signal_noise_ratio>0.87830895</signal_noise_ratio>
         <quality>-1</quality>
      </peak>
      <peak>
         <mass>568.12514</mass>
         <intensity>37.71</intensity>
         <ion_current>53.947383</ion_current>
         <width>1.092</width>
         <signal_noise_ratio>3.9461692</signal_noise_ratio>
         <quality>-1</quality>
      </peak>
      <peak>
         <mass>569.20473</mass>
         <intensity>29.328</intensity>
         <ion_current>25.149043</ion_current>
         <width>0.455</width>
         <signal_noise_ratio>3.0618419</signal_noise_ratio>
         <quality>-1</quality>
      </peak>
      <peak>
         <mass>569.486</mass>
         <intensity>16.754</intensity>
         <ion_current>25.248698</ion_current>
         <width>0.182</width>
         <signal_noise_ratio>1.7491169</signal_noise_ratio>
         <quality>-1</quality>
      </peak>
      <peak>
         <mass>569.85</mass>
         <intensity>8.372</intensity>
         <ion_current>11.976856</ion_current>
         <width>0.273</width>
         <signal_noise_ratio>0.87312843</signal_noise_ratio>
         <quality>-1</quality>
      </peak>
      <peak>
         <mass>571.136</mass>
         <intensity>12.563</intensity>
         <ion_current>17.654832</ion_current>
         <width>0.637</width>
         <signal_noise_ratio>1.3091296</signal_noise_ratio>
         <quality>-1</quality>
      </peak>
      <peak>
         <mass>571.669</mass>
         <intensity>12.563</intensity>
         <ion_current>17.972436</ion_current>
         <width>0.182</width>
         <signal_noise_ratio>1.3080469</signal_noise_ratio>
         <quality>-1</quality>
      </peak>
      <peak>
         <mass>572.29078</mass>
         <intensity>33.519</intensity>
         <ion_current>46.764787</ion_current>
         <width>0.454</width>
         <signal_noise_ratio>3.4899645</signal_noise_ratio>
         <quality>1</quality>
      </peak>
      <peak>
         <mass>573.6518</mass>
         <intensity>8.372</intensity>
         <ion_current>11.976856</ion_current>
         <width>0.273</width>
         <signal_noise_ratio>0.87082889</signal_noise_ratio>
         <quality>-1</quality>
      </peak>
      <peak>
         <mass>574.104</mass>
         <intensity>25.137</intensity>
         <ion_current>34.391892</ion_current>
         <width>0.546</width>
         <signal_noise_ratio>2.6122376</signal_noise_ratio>
         <quality>-1</quality>
      </peak>
      <peak>
         <mass>575.5072</mass>
         <intensity>8.372</intensity>
         <ion_current>13.54854</ion_current>
         <width>0.273</width>
         <signal_noise_ratio>0.86923625</signal_noise_ratio>
         <quality>-1</quality>
      </peak>
      <peak>
         <mass>577.06912</mass>
         <intensity>8.372</intensity>
         <ion_current>12.316801</ion_current>
         <width>0.546</width>
         <signal_noise_ratio>0.86772395</signal_noise_ratio>
         <quality>-1</quality>
      </peak>
      <peak>
         <mass>578.3808</mass>
         <intensity>16.754</intensity>
         <ion_current>24.648314</ion_current>
         <width>0.182</width>
         <signal_noise_ratio>1.7345273</signal_noise_ratio>
         <quality>-1</quality>
      </peak>
      <peak>
         <mass>579.05741</mass>
         <intensity>12.563</intensity>
         <ion_current>18.189962</ion_current>
         <width>1.092</width>
         <signal_noise_ratio>1.3006367</signal_noise_ratio>
         <quality>-1</quality>
      </peak>
      <peak>
         <mass>579.9632</mass>
         <intensity>16.754</intensity>
         <ion_current>21.745209</ion_current>
         <width>0.273</width>
         <signal_noise_ratio>1.7345273</signal_noise_ratio>
         <quality>-1</quality>
      </peak>
      <peak>
         <mass>581.50486</mass>
         <intensity>12.563</intensity>
         <ion_current>18.482558</ion_current>
         <width>0.363</width>
         <signal_noise_ratio>1.2983311</signal_noise_ratio>
         <quality>-1</quality>
      </peak>
      <peak>
         <mass>581.77917</mass>
         <intensity>12.563</intensity>
         <ion_current>16.433227</ion_current>
         <width>0.182</width>
         <signal_noise_ratio>1.2988184</signal_noise_ratio>
         <quality>-1</quality>
      </peak>
      <peak>
         <mass>583.402</mass>
         <intensity>16.754</intensity>
         <ion_current>25.85673</ion_current>
         <width>0.181</width>
         <signal_noise_ratio>1.7323241</signal_noise_ratio>
         <quality>-1</quality>
      </peak>
      <peak>
         <mass>583.9288</mass>
         <intensity>16.754</intensity>
         <ion_current>24.648314</ion_current>
         <width>0.182</width>
         <signal_noise_ratio>1.7329214</signal_noise_ratio>
         <quality>-1</quality>
      </peak>
      <peak>
         <mass>585.675</mass>
         <intensity>12.563</intensity>
         <ion_current>20.323604</ion_current>
         <width>0.546</width>
         <signal_noise_ratio>1.2998424</signal_noise_ratio>
         <quality>-1</quality>
      </peak>
      <peak>
         <mass>586.28167</mass>
         <intensity>8.372</intensity>
         <ion_current>13.54854</ion_current>
         <width>0.182</width>
         <signal_noise_ratio>0.86613353</signal_noise_ratio>
         <quality>-1</quality>
      </peak>
      <peak>
         <mass>588.04</mass>
         <intensity>8.372</intensity>
         <ion_current>13.54854</ion_current>
         <width>0.182</width>
         <signal_noise_ratio>0.86627978</signal_noise_ratio>
         <quality>-1</quality>
      </peak>
      <peak>
         <mass>589.95569</mass>
         <intensity>16.754</intensity>
         <ion_current>23.496842</ion_current>
         <width>1.001</width>
         <signal_noise_ratio>1.7342453</signal_noise_ratio>
         <quality>-1</quality>
      </peak>
      <peak>
         <mass>591.14725</mass>
         <intensity>16.754</intensity>
         <ion_current>16.477607</ion_current>
         <width>0.636</width>
         <signal_noise_ratio>1.7312357</signal_noise_ratio>
         <quality>-1</quality>
      </peak>
      <peak>
         <mass>591.99145</mass>
         <intensity>20.946</intensity>
         <ion_current>24.004713</ion_current>
         <width>1.001</width>
         <signal_noise_ratio>2.1644063</signal_noise_ratio>
         <quality>1</quality>
      </peak>
      <peak>
         <mass>592.678</mass>
         <intensity>8.372</intensity>
         <ion_current>12.316801</ion_current>
         <width>0.181</width>
         <signal_noise_ratio>0.86510121</signal_noise_ratio>
         <quality>-1</quality>
      </peak>
      <peak>
         <mass>594.0612</mass>
         <intensity>12.563</intensity>
         <ion_current>18.184695</ion_current>
         <width>0.637</width>
         <signal_noise_ratio>1.2916019</signal_noise_ratio>
         <quality>-1</quality>
      </peak>
      <peak>
         <mass>595.57383</mass>
         <intensity>12.563</intensity>
         <ion_current>20.330901</ion_current>
         <width>0.364</width>
         <signal_noise_ratio>1.288971</signal_noise_ratio>
         <quality>-1</quality>
      </peak>
      <peak>
         <mass>596.92267</mass>
         <intensity>16.754</intensity>
         <ion_current>24.648314</ion_current>
         <width>0.364</width>
         <signal_noise_ratio>1.7112945</signal_noise_ratio>
         <quality>-1</quality>
      </peak>
      <peak>
         <mass>598.43421</mass>
         <intensity>12.563</intensity>
         <ion_current>18.230368</ion_current>
         <width>1</width>
         <signal_noise_ratio>1.2801539</signal_noise_ratio>
         <quality>1</quality>
      </peak>
      <peak>
         <mass>599.149</mass>
         <intensity>12.563</intensity>
         <ion_current>18.482558</ion_current>
         <width>0.455</width>
         <signal_noise_ratio>1.2801539</signal_noise_ratio>
         <quality>-1</quality>
      </peak>
      <peak>
         <mass>599.69717</mass>
         <intensity>12.563</intensity>
         <ion_current>20.330901</ion_current>
         <width>0.182</width>
         <signal_noise_ratio>1.2734473</signal_noise_ratio>
         <quality>-1</quality>
      </peak>
      <peak>
         <mass>601.07633</mass>
         <intensity>20.946</intensity>
         <ion_current>30.815542</ion_current>
         <width>0.273</width>
         <signal_noise_ratio>2.1231894</signal_noise_ratio>
         <quality>-1</quality>
      </peak>
      <peak>
         <mass>602.46056</mass>
         <intensity>12.563</intensity>
         <ion_current>18.389981</ion_current>
         <width>0.455</width>
         <signal_noise_ratio>1.2632166</signal_noise_ratio>
         <quality>-1</quality>
      </peak>
      <peak>
         <mass>603.26461</mass>
         <intensity>46.092</intensity>
         <ion_current>61.398943</ion_current>
         <width>0.364</width>
         <signal_noise_ratio>4.6162499</signal_noise_ratio>
         <quality>-1</quality>
      </peak>
      <peak>
         <mass>603.8105</mass>
         <intensity>16.754</intensity>
         <ion_current>27.113263</ion_current>
         <width>0.363</width>
         <signal_noise_ratio>1.6712438</signal_noise_ratio>
         <quality>-1</quality>
      </peak>
      <peak>
         <mass>604.047</mass>
         <intensity>8.372</intensity>
         <ion_current>13.54854</ion_current>
         <width>0.273</width>
         <signal_noise_ratio>0.83512316</signal_noise_ratio>
         <quality>-1</quality>
      </peak>
      <peak>
         <mass>606.25022</mass>
         <intensity>12.563</intensity>
         <ion_current>17.6823</ion_current>
         <width>0.455</width>
         <signal_noise_ratio>1.2492221</signal_noise_ratio>
         <quality>-1</quality>
      </peak>
      <peak>
         <mass>607.83876</mass>
         <intensity>20.946</intensity>
         <ion_current>30.815542</ion_current>
         <width>1.182</width>
         <signal_noise_ratio>2.0820652</signal_noise_ratio>
         <quality>-1</quality>
      </peak>
      <peak>
         <mass>609.07987</mass>
         <intensity>12.563</intensity>
         <ion_current>20.330901</ion_current>
         <width>0.727</width>
         <signal_noise_ratio>1.247859</signal_noise_ratio>
         <quality>-1</quality>
      </peak>
      <peak>
         <mass>609.868</mass>
         <intensity>8.372</intensity>
         <ion_current>12.316801</ion_current>
         <width>0.182</width>
         <signal_noise_ratio>0.83132528</signal_noise_ratio>
         <quality>-1</quality>
      </peak>
      <peak>
         <mass>610.479</mass>
         <intensity>12.563</intensity>
         <ion_current>18.482558</ion_current>
         <width>0.364</width>
         <signal_noise_ratio>1.2474844</signal_noise_ratio>
         <quality>-1</quality>
      </peak>
      <peak>
         <mass>612.142</mass>
         <intensity>12.563</intensity>
         <ion_current>17.73257</ion_current>
         <width>0.182</width>
         <signal_noise_ratio>1.2487073</signal_noise_ratio>
         <quality>-1</quality>
      </peak>
      <peak>
         <mass>613.18114</mass>
         <intensity>46.092</intensity>
         <ion_current>66.691093</ion_current>
         <width>0.727</width>
         <signal_noise_ratio>4.5833138</signal_noise_ratio>
         <quality>-1</quality>
      </peak>
      <peak>
         <mass>615.741</mass>
         <intensity>12.563</intensity>
         <ion_current>20.323604</ion_current>
         <width>0.273</width>
         <signal_noise_ratio>1.2515893</signal_noise_ratio>
         <quality>1</quality>
      </peak>
      <peak>
         <mass>615.93167</mass>
         <intensity>8.372</intensity>
         <ion_current>12.316801</ion_current>
         <width>0.182</width>
         <signal_noise_ratio>0.83406077</signal_noise_ratio>
         <quality>-1</quality>
      </peak>
      <peak>
         <mass>617.2987</mass>
         <intensity>8.372</intensity>
         <ion_current>12.163481</ion_current>
         <width>0.546</width>
         <signal_noise_ratio>0.83458158</signal_noise_ratio>
         <quality>-1</quality>
      </peak>
      <peak>
         <mass>617.937</mass>
         <intensity>8.372</intensity>
         <ion_current>13.54854</ion_current>
         <width>0.364</width>
         <signal_noise_ratio>0.83458158</signal_noise_ratio>
         <quality>-1</quality>
      </peak>
      <peak>
         <mass>618.2906</mass>
         <intensity>12.563</intensity>
         <ion_current>16.221331</ion_current>
         <width>0.272</width>
         <signal_noise_ratio>1.2523708</signal_noise_ratio>
         <quality>1</quality>
      </peak>
      <peak>
         <mass>620.6455</mass>
         <intensity>8.372</intensity>
         <ion_current>13.54854</ion_current>
         <width>0.273</width>
         <signal_noise_ratio>0.83604485</signal_noise_ratio>
         <quality>-1</quality>
      </peak>
      <peak>
         <mass>620.873</mass>
         <intensity>12.563</intensity>
         <ion_current>18.314498</ion_current>
         <width>0.182</width>
         <signal_noise_ratio>1.2545666</signal_noise_ratio>
         <quality>-1</quality>
      </peak>
      <peak>
         <mass>622.419</mass>
         <intensity>8.372</intensity>
         <ion_current>12.316801</ion_current>
         <width>0.182</width>
         <signal_noise_ratio>0.83965188</signal_noise_ratio>
         <quality>-1</quality>
      </peak>
      <peak>
         <mass>623.15913</mass>
         <intensity>12.563</intensity>
         <ion_current>20.214725</ion_current>
         <width>0.637</width>
         <signal_noise_ratio>1.2629943</signal_noise_ratio>
         <quality>-1</quality>
      </peak>
      <peak>
         <mass>625.02667</mass>
         <intensity>8.372</intensity>
         <ion_current>13.192997</ion_current>
         <width>0.182</width>
         <signal_noise_ratio>0.84597202</signal_noise_ratio>
         <quality>-1</quality>
      </peak>
      <peak>
         <mass>625.54233</mass>
         <intensity>8.372</intensity>
         <ion_current>12.696467</ion_current>
         <width>0.272</width>
         <signal_noise_ratio>0.84597202</signal_noise_ratio>
         <quality>-1</quality>
      </peak>
      <peak>
         <mass>626.239</mass>
         <intensity>8.372</intensity>
         <ion_current>13.966178</ion_current>
         <width>0.182</width>
         <signal_noise_ratio>0.84597202</signal_noise_ratio>
         <quality>-1</quality>
      </peak>
      <peak>
         <mass>626.71422</mass>
         <intensity>16.754</intensity>
         <ion_current>26.510767</ion_current>
         <width>0.546</width>
         <signal_noise_ratio>1.6971208</signal_noise_ratio>
         <quality>-1</quality>
      </peak>
      <peak>
         <mass>629.513</mass>
         <intensity>8.372</intensity>
         <ion_current>12.696467</ion_current>
         <width>0.273</width>
         <signal_noise_ratio>0.85436154</signal_noise_ratio>
         <quality>-1</quality>
      </peak>
      <peak>
         <mass>630.90075</mass>
         <intensity>12.563</intensity>
         <ion_current>19.052283</ion_current>
         <width>0.273</width>
         <signal_noise_ratio>1.287473</signal_noise_ratio>
         <quality>-1</quality>
      </peak>
      <peak>
         <mass>631.151</mass>
         <intensity>8.372</intensity>
         <ion_current>12.696467</ion_current>
         <width>0.181</width>
         <signal_noise_ratio>0.85797374</signal_noise_ratio>
         <quality>-1</quality>
      </peak>
      <peak>
         <mass>631.605</mass>
         <intensity>8.372</intensity>
         <ion_current>13.966178</ion_current>
         <width>0.182</width>
         <signal_noise_ratio>0.85797374</signal_noise_ratio>
         <quality>-1</quality>
      </peak>
      <peak>
         <mass>634.166</mass>
         <intensity>12.563</intensity>
         <ion_current>19.052283</ion_current>
         <width>0.728</width>
         <signal_noise_ratio>1.2963399</signal_noise_ratio>
         <quality>-1</quality>
      </peak>
      <peak>
         <mass>634.789</mass>
         <intensity>20.946</intensity>
         <ion_current>31.558692</ion_current>
         <width>0.181</width>
         <signal_noise_ratio>2.1658364</signal_noise_ratio>
         <quality>-1</quality>
      </peak>
      <peak>
         <mass>636.37305</mass>
         <intensity>12.563</intensity>
         <ion_current>20.957608</ion_current>
         <width>1.091</width>
         <signal_noise_ratio>1.3016795</signal_noise_ratio>
         <quality>-1</quality>
      </peak>
      <peak>
         <mass>638.05</mass>
         <intensity>12.563</intensity>
         <ion_current>19.052283</ion_current>
         <width>0.364</width>
         <signal_noise_ratio>1.3046101</signal_noise_ratio>
         <quality>-1</quality>
      </peak>
      <peak>
         <mass>638.36633</mass>
         <intensity>8.372</intensity>
         <ion_current>13.966178</ion_current>
         <width>0.273</width>
         <signal_noise_ratio>0.86939389</signal_noise_ratio>
         <quality>-1</quality>
      </peak>
      <peak>
         <mass>638.79</mass>
         <intensity>8.372</intensity>
         <ion_current>13.966178</ion_current>
         <width>0.182</width>
         <signal_noise_ratio>0.86939389</signal_noise_ratio>
         <quality>-1</quality>
      </peak>
      <peak>
         <mass>640.7091</mass>
         <intensity>12.563</intensity>
         <ion_current>20.957608</ion_current>
         <width>0.546</width>
         <signal_noise_ratio>1.3144892</signal_noise_ratio>
         <quality>-1</quality>
      </peak>
      <peak>
         <mass>641.35355</mass>
         <intensity>20.946</intensity>
         <ion_current>34.013116</ion_current>
         <width>0.364</width>
         <signal_noise_ratio>2.1969911</signal_noise_ratio>
         <quality>1</quality>
      </peak>
      <peak>
         <mass>643.156</mass>
         <intensity>8.372</intensity>
         <ion_current>13.966178</ion_current>
         <width>0.182</width>
         <signal_noise_ratio>0.88049453</signal_noise_ratio>
         <quality>-1</quality>
      </peak>
      <peak>
         <mass>643.338</mass>
         <intensity>16.754</intensity>
         <ion_current>25.611056</ion_current>
         <width>0.182</width>
         <signal_noise_ratio>1.7620408</signal_noise_ratio>
         <quality>-1</quality>
      </peak>
      <peak>
         <mass>645.521</mass>
         <intensity>8.372</intensity>
         <ion_current>12.696467</ion_current>
         <width>0.273</width>
         <signal_noise_ratio>0.88832024</signal_noise_ratio>
         <quality>-1</quality>
      </peak>
      <peak>
         <mass>646.948</mass>
         <intensity>12.563</intensity>
         <ion_current>20.901971</ion_current>
         <width>0.819</width>
         <signal_noise_ratio>1.3420139</signal_noise_ratio>
         <quality>-1</quality>
      </peak>
      <peak>
         <mass>648.613</mass>
         <intensity>8.372</intensity>
         <ion_current>13.966178</ion_current>
         <width>0.273</width>
         <signal_noise_ratio>0.90102493</signal_noise_ratio>
         <quality>-1</quality>
      </peak>
      <peak>
         <mass>649.81775</mass>
         <intensity>12.563</intensity>
         <ion_current>20.957608</ion_current>
         <width>0.273</width>
         <signal_noise_ratio>1.3520755</signal_noise_ratio>
         <quality>-1</quality>
      </peak>
      <peak>
         <mass>650.30915</mass>
         <intensity>54.484</intensity>
         <ion_current>77.69378</ion_current>
         <width>0.273</width>
         <signal_noise_ratio>4.700813</signal_noise_ratio>
         <quality>1</quality>
      </peak>
      <peak>
         <mass>652.706</mass>
         <intensity>12.573</intensity>
         <ion_current>19.067449</ion_current>
         <width>0.182</width>
         <signal_noise_ratio>1.0957851</signal_noise_ratio>
         <quality>-1</quality>
      </peak>
      <peak>
         <mass>654.135</mass>
         <intensity>29.338</intensity>
         <ion_current>44.798887</ion_current>
         <width>0.91</width>
         <signal_noise_ratio>3.2210635</signal_noise_ratio>
         <quality>-1</quality>
      </peak>
      <peak>
         <mass>655.13263</mass>
         <intensity>41.911</intensity>
         <ion_current>42.481367</ion_current>
         <width>0.818</width>
         <signal_noise_ratio>4.688337</signal_noise_ratio>
         <quality>-1</quality>
      </peak>
      <peak>
         <mass>656.35613</mass>
         <intensity>46.102</intensity>
         <ion_current>71.087551</ion_current>
         <width>0.364</width>
         <signal_noise_ratio>5.1571595</signal_noise_ratio>
         <quality>1</quality>
      </peak>
      <peak>
         <mass>656.617</mass>
         <intensity>12.573</intensity>
         <ion_current>19.067449</ion_current>
         <width>0.182</width>
         <signal_noise_ratio>1.4064675</signal_noise_ratio>
         <quality>-1</quality>
      </peak>
      <peak>
         <mass>659.99338</mass>
         <intensity>12.573</intensity>
         <ion_current>19.067449</ion_current>
         <width>0.364</width>
         <signal_noise_ratio>1.4064675</signal_noise_ratio>
         <quality>1</quality>
      </peak>
      <peak>
         <mass>660.709</mass>
         <intensity>12.573</intensity>
         <ion_current>20.97429</ion_current>
         <width>0.454</width>
         <signal_noise_ratio>1.4064675</signal_noise_ratio>
         <quality>-1</quality>
      </peak>
      <peak>
         <mass>661.528</mass>
         <intensity>12.573</intensity>
         <ion_current>17.127789</ion_current>
         <width>0.182</width>
         <signal_noise_ratio>1.4064675</signal_noise_ratio>
         <quality>-1</quality>
      </peak>
      <peak>
         <mass>661.996</mass>
         <intensity>12.573</intensity>
         <ion_current>12.371414</ion_current>
         <width>0.364</width>
         <signal_noise_ratio>1.4064675</signal_noise_ratio>
         <quality>-1</quality>
      </peak>
      <peak>
         <mass>662.61223</mass>
         <intensity>12.573</intensity>
         <ion_current>13.578339</ion_current>
         <width>0.818</width>
         <signal_noise_ratio>1.4064675</signal_noise_ratio>
         <quality>-1</quality>
      </peak>
      <peak>
         <mass>668.349</mass>
         <intensity>12.573</intensity>
         <ion_current>20.97429</ion_current>
         <width>0.182</width>
         <signal_noise_ratio>1.4064675</signal_noise_ratio>
         <quality>-1</quality>
      </peak>
      <peak>
         <mass>671.66243</mass>
         <intensity>12.573</intensity>
         <ion_current>19.944142</ion_current>
         <width>0.545</width>
         <signal_noise_ratio>1.4064675</signal_noise_ratio>
         <quality>-1</quality>
      </peak>
      <peak>
         <mass>674.898</mass>
         <intensity>8.382</intensity>
         <ion_current>12.711632</ion_current>
         <width>0.546</width>
         <signal_noise_ratio>0.93764502</signal_noise_ratio>
         <quality>-1</quality>
      </peak>
      <peak>
         <mass>675.32167</mass>
         <intensity>16.764</intensity>
         <ion_current>26.912898</ion_current>
         <width>0.272</width>
         <signal_noise_ratio>1.87529</signal_noise_ratio>
         <quality>1</quality>
      </peak>
      <peak>
         <mass>677.86591</mass>
         <intensity>12.573</intensity>
         <ion_current>20.97429</ion_current>
         <width>0.637</width>
         <signal_noise_ratio>1.4064675</signal_noise_ratio>
         <quality>-1</quality>
      </peak>
      <peak>
         <mass>680.33225</mass>
         <intensity>29.338</intensity>
         <ion_current>49.797793</ion_current>
         <width>0.455</width>
         <signal_noise_ratio>3.2818694</signal_noise_ratio>
         <quality>-1</quality>
      </peak>
      <peak>
         <mass>681.901</mass>
         <intensity>12.573</intensity>
         <ion_current>18.823189</ion_current>
         <width>0.182</width>
         <signal_noise_ratio>1.4064675</signal_noise_ratio>
         <quality>-1</quality>
      </peak>
      <peak>
         <mass>683.41233</mass>
         <intensity>41.911</intensity>
         <ion_current>60.221591</ion_current>
         <width>0.546</width>
         <signal_noise_ratio>4.688337</signal_noise_ratio>
         <quality>1</quality>
      </peak>
      <peak>
         <mass>684.41093</mass>
         <intensity>25.147</intensity>
         <ion_current>32.777123</ion_current>
         <width>0.545</width>
         <signal_noise_ratio>2.8130469</signal_noise_ratio>
         <quality>1</quality>
      </peak>
      <peak>
         <mass>685.23133</mass>
         <intensity>25.147</intensity>
         <ion_current>25.422938</ion_current>
         <width>0.637</width>
         <signal_noise_ratio>2.8130469</signal_noise_ratio>
         <quality>1</quality>
      </peak>
      <peak>
         <mass>685.994</mass>
         <intensity>8.382</intensity>
         <ion_current>14.349858</ion_current>
         <width>0.182</width>
         <signal_noise_ratio>0.93764502</signal_noise_ratio>
         <quality>-1</quality>
      </peak>
      <peak>
         <mass>687.176</mass>
         <intensity>12.573</intensity>
         <ion_current>21.524787</ion_current>
         <width>0.182</width>
         <signal_noise_ratio>1.4064675</signal_noise_ratio>
         <quality>-1</quality>
      </peak>
      <peak>
         <mass>687.696</mass>
         <intensity>12.573</intensity>
         <ion_current>18.070917</ion_current>
         <width>0.455</width>
         <signal_noise_ratio>1.4064675</signal_noise_ratio>
         <quality>-1</quality>
      </peak>
      <peak>
         <mass>688.904</mass>
         <intensity>16.764</intensity>
         <ion_current>26.959891</ion_current>
         <width>0.364</width>
         <signal_noise_ratio>1.87529</signal_noise_ratio>
         <quality>1</quality>
      </peak>
      <peak>
         <mass>690.79883</mass>
         <intensity>12.573</intensity>
         <ion_current>18.737734</ion_current>
         <width>0.364</width>
         <signal_noise_ratio>1.4064675</signal_noise_ratio>
         <quality>-1</quality>
      </peak>
      <peak>
         <mass>692.74675</mass>
         <intensity>16.764</intensity>
         <ion_current>25.228101</ion_current>
         <width>1.183</width>
         <signal_noise_ratio>1.87529</signal_noise_ratio>
         <quality>-1</quality>
      </peak>
      <peak>
         <mass>694.06525</mass>
         <intensity>8.382</intensity>
         <ion_current>14.349858</ion_current>
         <width>0.364</width>
         <signal_noise_ratio>0.93764502</signal_noise_ratio>
         <quality>-1</quality>
      </peak>
      <peak>
         <mass>694.4065</mass>
         <intensity>4.191</intensity>
         <ion_current>6.5226312</ion_current>
         <width>0.273</width>
         <signal_noise_ratio>0.46882251</signal_noise_ratio>
         <quality>-1</quality>
      </peak>
      <peak>
         <mass>694.66433</mass>
         <intensity>16.764</intensity>
         <ion_current>22.362616</ion_current>
         <width>0.273</width>
         <signal_noise_ratio>1.87529</signal_noise_ratio>
         <quality>-1</quality>
      </peak>
      <peak>
         <mass>695.725</mass>
         <intensity>12.573</intensity>
         <ion_current>21.524787</ion_current>
         <width>0.182</width>
         <signal_noise_ratio>1.4064675</signal_noise_ratio>
         <quality>-1</quality>
      </peak>
      <peak>
         <mass>697.453</mass>
         <intensity>8.382</intensity>
         <ion_current>13.530554</ion_current>
         <width>0.182</width>
         <signal_noise_ratio>0.93764502</signal_noise_ratio>
         <quality>-1</quality>
      </peak>
      <peak>
         <mass>697.65775</mass>
         <intensity>12.573</intensity>
         <ion_current>21.400102</ion_current>
         <width>0.273</width>
         <signal_noise_ratio>1.4064675</signal_noise_ratio>
         <quality>-1</quality>
      </peak>
      <peak>
         <mass>699.27209</mass>
         <intensity>12.573</intensity>
         <ion_current>18.156387</ion_current>
         <width>0.727</width>
         <signal_noise_ratio>1.4064675</signal_noise_ratio>
         <quality>-1</quality>
      </peak>
   </peak_list>
</pepex3>
