# Supplementary material for: NITPICK: peak identification for mass spectrometry data
Source: BMC Bioinformatics. 2008 Aug 28;9:355. doi: 10.1186/1471-2105-9-355 (PMC2655099; doi:10.1186/1471-2105-9-355)
Supplement: Additional file 4 — A zip-folder containing all pepex results on the simulated data. [file 1471-2105-9-355-S4.zip › pepex_simulation_results/thresh05/SNR5/preSNR5_45_pepex.xml]

<?xml version="1.0" encoding="iso-8859-1"?>
<pepex3>
   <version>3.0.0</version>
   <registered_to>Unregistered</registered_to>
   <parameters>
      <parameter_file>pepex_input.xml</parameter_file>
      <input_data_file>spectrum.data</input_data_file>
      <output_data_file>pepex_output.xml</output_data_file>
      <noise_model>mean_value</noise_model>
      <signal_noise_ratio>.5</signal_noise_ratio>
      <tuning_power>2</tuning_power>
      <tuning>2</tuning>
      <small_omega>1.0</small_omega>
      <big_omega>20</big_omega>
      <peak_finding_model>pepex3</peak_finding_model>
      <supporting_slopes>2</supporting_slopes>
      <peak_fitting_model>centroid</peak_fitting_model>
      <clustering_model>simple</clustering_model>
      <min_cluster_distance>0.8</min_cluster_distance>
      <max_cluster_distance>1.2</max_cluster_distance>
      <no_single_above_mass>1500.0</no_single_above_mass>
      <deisotoping_model>quadratic</deisotoping_model>
      <isotope_distrib_file>/usr/local/piums/kd_0_to_10</isotope_distrib_file>
      <overflow>30000</overflow>
   </parameters>
   <pepex3_status>
      <status>ok</status>
      <message></message>
      <supporting_slopes>2</supporting_slopes>
      <minimum_mass>500</minimum_mass>
      <maximum_mass>700</maximum_mass>
      <small_omega>1</small_omega>
      <big_omega>20</big_omega>
      <peak_masses_with_hydrogen>true</peak_masses_with_hydrogen>
      <date_created>22:00:43, 26 Jul, 2007</date_created>
   </pepex3_status>
   <peak_list>
      <peak>
         <mass>500.06825</mass>
         <intensity>12.336</intensity>
         <ion_current>17.163613</ion_current>
         <width>0.182</width>
         <signal_noise_ratio>1.3785721</signal_noise_ratio>
         <quality>-1</quality>
      </peak>
      <peak>
         <mass>501.364</mass>
         <intensity>12.336</intensity>
         <ion_current>17.163613</ion_current>
         <width>0.182</width>
         <signal_noise_ratio>1.3785721</signal_noise_ratio>
         <quality>-1</quality>
      </peak>
      <peak>
         <mass>501.6188</mass>
         <intensity>16.447</intensity>
         <ion_current>22.883426</ion_current>
         <width>0.182</width>
         <signal_noise_ratio>1.8379843</signal_noise_ratio>
         <quality>-1</quality>
      </peak>
      <peak>
         <mass>502.7467</mass>
         <intensity>16.447</intensity>
         <ion_current>25.171866</ion_current>
         <width>0.545</width>
         <signal_noise_ratio>1.8379843</signal_noise_ratio>
         <quality>-1</quality>
      </peak>
      <peak>
         <mass>503.365</mass>
         <intensity>8.224</intensity>
         <ion_current>11.442409</ion_current>
         <width>0.182</width>
         <signal_noise_ratio>0.91904804</signal_noise_ratio>
         <quality>-1</quality>
      </peak>
      <peak>
         <mass>505.522</mass>
         <intensity>12.336</intensity>
         <ion_current>18.880048</ion_current>
         <width>0.364</width>
         <signal_noise_ratio>1.3012462</signal_noise_ratio>
         <quality>-1</quality>
      </peak>
      <peak>
         <mass>506.003</mass>
         <intensity>16.447</intensity>
         <ion_current>25.171866</ion_current>
         <width>0.182</width>
         <signal_noise_ratio>1.7010287</signal_noise_ratio>
         <quality>-1</quality>
      </peak>
      <peak>
         <mass>507.24567</mass>
         <intensity>8.224</intensity>
         <ion_current>12.586698</ion_current>
         <width>0.182</width>
         <signal_noise_ratio>0.83290171</signal_noise_ratio>
         <quality>-1</quality>
      </peak>
      <peak>
         <mass>508.913</mass>
         <intensity>8.224</intensity>
         <ion_current>12.586698</ion_current>
         <width>0.273</width>
         <signal_noise_ratio>0.79100236</signal_noise_ratio>
         <quality>-1</quality>
      </peak>
      <peak>
         <mass>510.3225</mass>
         <intensity>8.224</intensity>
         <ion_current>11.442409</ion_current>
         <width>0.546</width>
         <signal_noise_ratio>0.77018176</signal_noise_ratio>
         <quality>-1</quality>
      </peak>
      <peak>
         <mass>512.1265</mass>
         <intensity>12.336</intensity>
         <ion_current>17.163613</ion_current>
         <width>0.454</width>
         <signal_noise_ratio>1.1300691</signal_noise_ratio>
         <quality>-1</quality>
      </peak>
      <peak>
         <mass>512.761</mass>
         <intensity>20.559</intensity>
         <ion_current>30.980527</ion_current>
         <width>0.546</width>
         <signal_noise_ratio>1.8833569</signal_noise_ratio>
         <quality>-1</quality>
      </peak>
      <peak>
         <mass>514.916</mass>
         <intensity>16.447</intensity>
         <ion_current>25.171866</ion_current>
         <width>0.182</width>
         <signal_noise_ratio>1.5586834</signal_noise_ratio>
         <quality>-1</quality>
      </peak>
      <peak>
         <mass>515.66943</mass>
         <intensity>12.336</intensity>
         <ion_current>18.880048</ion_current>
         <width>0.545</width>
         <signal_noise_ratio>1.1690836</signal_noise_ratio>
         <quality>-1</quality>
      </peak>
      <peak>
         <mass>517.553</mass>
         <intensity>12.336</intensity>
         <ion_current>18.880048</ion_current>
         <width>0.182</width>
         <signal_noise_ratio>1.1622592</signal_noise_ratio>
         <quality>-1</quality>
      </peak>
      <peak>
         <mass>518.1536</mass>
         <intensity>28.783</intensity>
         <ion_current>41.262478</ion_current>
         <width>0.819</width>
         <signal_noise_ratio>2.6955425</signal_noise_ratio>
         <quality>-1</quality>
      </peak>
      <peak>
         <mass>520.1</mass>
         <intensity>12.336</intensity>
         <ion_current>17.876658</ion_current>
         <width>0.91</width>
         <signal_noise_ratio>1.1147856</signal_noise_ratio>
         <quality>-1</quality>
      </peak>
      <peak>
         <mass>523.374</mass>
         <intensity>12.336</intensity>
         <ion_current>18.880048</ion_current>
         <width>0.182</width>
         <signal_noise_ratio>1.0723668</signal_noise_ratio>
         <quality>-1</quality>
      </peak>
      <peak>
         <mass>523.8836</mass>
         <intensity>12.336</intensity>
         <ion_current>18.880048</ion_current>
         <width>0.273</width>
         <signal_noise_ratio>1.0723668</signal_noise_ratio>
         <quality>1</quality>
      </peak>
      <peak>
         <mass>525.69</mass>
         <intensity>16.447</intensity>
         <ion_current>24.788239</ion_current>
         <width>0.546</width>
         <signal_noise_ratio>1.485117</signal_noise_ratio>
         <quality>1</quality>
      </peak>
      <peak>
         <mass>526.194</mass>
         <intensity>16.447</intensity>
         <ion_current>25.881816</ion_current>
         <width>0.182</width>
         <signal_noise_ratio>1.5275762</signal_noise_ratio>
         <quality>-1</quality>
      </peak>
      <peak>
         <mass>526.921</mass>
         <intensity>8.224</intensity>
         <ion_current>11.765129</ion_current>
         <width>0.182</width>
         <signal_noise_ratio>0.76383452</signal_noise_ratio>
         <quality>-1</quality>
      </peak>
      <peak>
         <mass>528.701</mass>
         <intensity>16.447</intensity>
         <ion_current>23.528827</ion_current>
         <width>0.273</width>
         <signal_noise_ratio>1.5681281</signal_noise_ratio>
         <quality>1</quality>
      </peak>
      <peak>
         <mass>530.5092</mass>
         <intensity>16.447</intensity>
         <ion_current>25.881816</ion_current>
         <width>1.091</width>
         <signal_noise_ratio>1.9077778</signal_noise_ratio>
         <quality>1</quality>
      </peak>
      <peak>
         <mass>533.40933</mass>
         <intensity>8.224</intensity>
         <ion_current>12.941695</ion_current>
         <width>0.273</width>
         <signal_noise_ratio>0.95182686</signal_noise_ratio>
         <quality>-1</quality>
      </peak>
      <peak>
         <mass>533.808</mass>
         <intensity>12.336</intensity>
         <ion_current>19.412542</ion_current>
         <width>0.454</width>
         <signal_noise_ratio>1.4277403</signal_noise_ratio>
         <quality>-1</quality>
      </peak>
      <peak>
         <mass>536.198</mass>
         <intensity>12.336</intensity>
         <ion_current>17.647693</ion_current>
         <width>0.637</width>
         <signal_noise_ratio>1.4492779</signal_noise_ratio>
         <quality>-1</quality>
      </peak>
      <peak>
         <mass>536.562</mass>
         <intensity>8.224</intensity>
         <ion_current>12.941695</ion_current>
         <width>0.273</width>
         <signal_noise_ratio>0.96618528</signal_noise_ratio>
         <quality>-1</quality>
      </peak>
      <peak>
         <mass>536.98667</mass>
         <intensity>8.224</intensity>
         <ion_current>11.765129</ion_current>
         <width>0.364</width>
         <signal_noise_ratio>0.96618528</signal_noise_ratio>
         <quality>-1</quality>
      </peak>
      <peak>
         <mass>540.13381</mass>
         <intensity>16.447</intensity>
         <ion_current>23.321356</ion_current>
         <width>1.001</width>
         <signal_noise_ratio>1.9628321</signal_noise_ratio>
         <quality>1</quality>
      </peak>
      <peak>
         <mass>541.08725</mass>
         <intensity>12.336</intensity>
         <ion_current>12.690114</ion_current>
         <width>0.454</width>
         <signal_noise_ratio>1.4911989</signal_noise_ratio>
         <quality>1</quality>
      </peak>
      <peak>
         <mass>542.838</mass>
         <intensity>8.224</intensity>
         <ion_current>12.941695</ion_current>
         <width>0.182</width>
         <signal_noise_ratio>0.99413263</signal_noise_ratio>
         <quality>-1</quality>
      </peak>
      <peak>
         <mass>544.202</mass>
         <intensity>12.336</intensity>
         <ion_current>17.647693</ion_current>
         <width>0.182</width>
         <signal_noise_ratio>1.4911989</signal_noise_ratio>
         <quality>-1</quality>
      </peak>
      <peak>
         <mass>544.696</mass>
         <intensity>20.559</intensity>
         <ion_current>29.237386</ion_current>
         <width>0.364</width>
         <signal_noise_ratio>2.4852107</signal_noise_ratio>
         <quality>-1</quality>
      </peak>
      <peak>
         <mass>545.332</mass>
         <intensity>8.224</intensity>
         <ion_current>11.66544</ion_current>
         <width>0.455</width>
         <signal_noise_ratio>0.99413263</signal_noise_ratio>
         <quality>-1</quality>
      </peak>
      <peak>
         <mass>546.385</mass>
         <intensity>16.447</intensity>
         <ion_current>21.230913</ion_current>
         <width>0.182</width>
         <signal_noise_ratio>1.9580257</signal_noise_ratio>
         <quality>-1</quality>
      </peak>
      <peak>
         <mass>546.8735</mass>
         <intensity>12.336</intensity>
         <ion_current>17.506295</ion_current>
         <width>0.545</width>
         <signal_noise_ratio>1.4686086</signal_noise_ratio>
         <quality>-1</quality>
      </peak>
      <peak>
         <mass>548.035</mass>
         <intensity>12.336</intensity>
         <ion_current>14.088965</ion_current>
         <width>0.364</width>
         <signal_noise_ratio>1.4470766</signal_noise_ratio>
         <quality>-1</quality>
      </peak>
      <peak>
         <mass>548.58071</mass>
         <intensity>16.447</intensity>
         <ion_current>23.528827</ion_current>
         <width>0.181</width>
         <signal_noise_ratio>1.9293181</signal_noise_ratio>
         <quality>-1</quality>
      </peak>
      <peak>
         <mass>550.4956</mass>
         <intensity>12.326</intensity>
         <ion_current>19.396806</ion_current>
         <width>0.545</width>
         <signal_noise_ratio>1.2318872</signal_noise_ratio>
         <quality>-1</quality>
      </peak>
      <peak>
         <mass>551.0412</mass>
         <intensity>8.214</intensity>
         <ion_current>12.925958</ion_current>
         <width>0.273</width>
         <signal_noise_ratio>0.81966719</signal_noise_ratio>
         <quality>-1</quality>
      </peak>
      <peak>
         <mass>553.34664</mass>
         <intensity>24.661</intensity>
         <ion_current>35.057067</ion_current>
         <width>0.273</width>
         <signal_noise_ratio>2.4532898</signal_noise_ratio>
         <quality>1</quality>
      </peak>
      <peak>
         <mass>554.12973</mass>
         <intensity>20.549</intensity>
         <ion_current>29.397086</ion_current>
         <width>0.909</width>
         <signal_noise_ratio>2.0405951</signal_noise_ratio>
         <quality>-1</quality>
      </peak>
      <peak>
         <mass>554.927</mass>
         <intensity>12.326</intensity>
         <ion_current>19.396806</ion_current>
         <width>0.637</width>
         <signal_noise_ratio>1.2220014</signal_noise_ratio>
         <quality>-1</quality>
      </peak>
      <peak>
         <mass>557.299</mass>
         <intensity>12.326</intensity>
         <ion_current>17.633388</ion_current>
         <width>0.364</width>
         <signal_noise_ratio>1.2202365</signal_noise_ratio>
         <quality>1</quality>
      </peak>
      <peak>
         <mass>558.07175</mass>
         <intensity>16.437</intensity>
         <ion_current>24.771136</ion_current>
         <width>0.818</width>
         <signal_noise_ratio>1.6237437</signal_noise_ratio>
         <quality>-1</quality>
      </peak>
      <peak>
         <mass>558.5538</mass>
         <intensity>12.326</intensity>
         <ion_current>19.396806</ion_current>
         <width>0.455</width>
         <signal_noise_ratio>1.2176349</signal_noise_ratio>
         <quality>-1</quality>
      </peak>
      <peak>
         <mass>559.27725</mass>
         <intensity>61.668</intensity>
         <ion_current>89.617798</ion_current>
         <width>0.273</width>
         <signal_noise_ratio>6.0919282</signal_noise_ratio>
         <quality>1</quality>
      </peak>
      <peak>
         <mass>560.65262</mass>
         <intensity>12.326</intensity>
         <ion_current>18.726711</ion_current>
         <width>0.546</width>
         <signal_noise_ratio>1.2165888</signal_noise_ratio>
         <quality>-1</quality>
      </peak>
      <peak>
         <mass>563.38233</mass>
         <intensity>12.326</intensity>
         <ion_current>19.202575</ion_current>
         <width>0.727</width>
         <signal_noise_ratio>1.2221028</signal_noise_ratio>
         <quality>-1</quality>
      </peak>
      <peak>
         <mass>564.12</mass>
         <intensity>8.214</intensity>
         <ion_current>11.750823</ion_current>
         <width>0.182</width>
         <signal_noise_ratio>0.81440473</signal_noise_ratio>
         <quality>-1</quality>
      </peak>
      <peak>
         <mass>564.848</mass>
         <intensity>12.326</intensity>
         <ion_current>17.633388</ion_current>
         <width>0.182</width>
         <signal_noise_ratio>1.2262942</signal_noise_ratio>
         <quality>-1</quality>
      </peak>
      <peak>
         <mass>565.5841</mass>
         <intensity>8.214</intensity>
         <ion_current>11.750823</ion_current>
         <width>0.728</width>
         <signal_noise_ratio>0.81719787</signal_noise_ratio>
         <quality>-1</quality>
      </peak>
      <peak>
         <mass>566.212</mass>
         <intensity>8.214</intensity>
         <ion_current>12.925958</ion_current>
         <width>0.364</width>
         <signal_noise_ratio>0.81719787</signal_noise_ratio>
         <quality>-1</quality>
      </peak>
      <peak>
         <mass>568.629</mass>
         <intensity>12.326</intensity>
         <ion_current>19.396806</ion_current>
         <width>0.273</width>
         <signal_noise_ratio>1.2329535</signal_noise_ratio>
         <quality>1</quality>
      </peak>
      <peak>
         <mass>568.84914</mass>
         <intensity>20.549</intensity>
         <ion_current>29.397086</ion_current>
         <width>0.181</width>
         <signal_noise_ratio>2.0595008</signal_noise_ratio>
         <quality>-1</quality>
      </peak>
      <peak>
         <mass>569.213</mass>
         <intensity>12.326</intensity>
         <ion_current>17.633388</ion_current>
         <width>0.182</width>
         <signal_noise_ratio>1.2353597</signal_noise_ratio>
         <quality>-1</quality>
      </peak>
      <peak>
         <mass>571.0502</mass>
         <intensity>8.214</intensity>
         <ion_current>11.750823</ion_current>
         <width>0.273</width>
         <signal_noise_ratio>0.82723197</signal_noise_ratio>
         <quality>-1</quality>
      </peak>
      <peak>
         <mass>572.26664</mass>
         <intensity>12.326</intensity>
         <ion_current>17.398343</ion_current>
         <width>1</width>
         <signal_noise_ratio>1.2449705</signal_noise_ratio>
         <quality>-1</quality>
      </peak>
      <peak>
         <mass>573.26556</mass>
         <intensity>28.773</intensity>
         <ion_current>38.892614</ion_current>
         <width>1.001</width>
         <signal_noise_ratio>2.9150327</signal_noise_ratio>
         <quality>-1</quality>
      </peak>
      <peak>
         <mass>574.91267</mass>
         <intensity>16.437</intensity>
         <ion_current>25.86608</ion_current>
         <width>0.273</width>
         <signal_noise_ratio>1.6749696</signal_noise_ratio>
         <quality>1</quality>
      </peak>
      <peak>
         <mass>576.944</mass>
         <intensity>12.326</intensity>
         <ion_current>15.724053</ion_current>
         <width>0.182</width>
         <signal_noise_ratio>1.2618554</signal_noise_ratio>
         <quality>-1</quality>
      </peak>
      <peak>
         <mass>577.14117</mass>
         <intensity>12.326</intensity>
         <ion_current>18.133886</ion_current>
         <width>0.182</width>
         <signal_noise_ratio>1.2618554</signal_noise_ratio>
         <quality>-1</quality>
      </peak>
      <peak>
         <mass>579.4637</mass>
         <intensity>12.326</intensity>
         <ion_current>19.947361</ion_current>
         <width>0.455</width>
         <signal_noise_ratio>1.267149</signal_noise_ratio>
         <quality>1</quality>
      </peak>
      <peak>
         <mass>581.57491</mass>
         <intensity>16.437</intensity>
         <ion_current>22.509029</ion_current>
         <width>0.636</width>
         <signal_noise_ratio>1.6903451</signal_noise_ratio>
         <quality>-1</quality>
      </peak>
      <peak>
         <mass>582.78155</mass>
         <intensity>12.326</intensity>
         <ion_current>19.947361</ion_current>
         <width>0.91</width>
         <signal_noise_ratio>1.2659727</signal_noise_ratio>
         <quality>-1</quality>
      </peak>
      <peak>
         <mass>584.493</mass>
         <intensity>12.326</intensity>
         <ion_current>19.81725</ion_current>
         <width>0.182</width>
         <signal_noise_ratio>1.2628272</signal_noise_ratio>
         <quality>-1</quality>
      </peak>
      <peak>
         <mass>584.9753</mass>
         <intensity>12.326</intensity>
         <ion_current>19.280245</ion_current>
         <width>0.546</width>
         <signal_noise_ratio>1.2611262</signal_noise_ratio>
         <quality>-1</quality>
      </peak>
      <peak>
         <mass>585.766</mass>
         <intensity>8.214</intensity>
         <ion_current>13.292846</ion_current>
         <width>0.182</width>
         <signal_noise_ratio>0.84040977</signal_noise_ratio>
         <quality>-1</quality>
      </peak>
      <peak>
         <mass>586.312</mass>
         <intensity>12.326</intensity>
         <ion_current>19.159527</ion_current>
         <width>0.182</width>
         <signal_noise_ratio>1.2611262</signal_noise_ratio>
         <quality>-1</quality>
      </peak>
      <peak>
         <mass>589.47845</mass>
         <intensity>12.326</intensity>
         <ion_current>17.889824</ion_current>
         <width>0.728</width>
         <signal_noise_ratio>1.2518235</signal_noise_ratio>
         <quality>-1</quality>
      </peak>
      <peak>
         <mass>591.197</mass>
         <intensity>12.326</intensity>
         <ion_current>18.133886</ion_current>
         <width>0.455</width>
         <signal_noise_ratio>1.2456183</signal_noise_ratio>
         <quality>-1</quality>
      </peak>
      <peak>
         <mass>593.05725</mass>
         <intensity>12.326</intensity>
         <ion_current>19.947361</ion_current>
         <width>0.818</width>
         <signal_noise_ratio>1.2380373</signal_noise_ratio>
         <quality>-1</quality>
      </peak>
      <peak>
         <mass>593.48183</mass>
         <intensity>12.326</intensity>
         <ion_current>18.133886</ion_current>
         <width>0.273</width>
         <signal_noise_ratio>1.2380373</signal_noise_ratio>
         <quality>-1</quality>
      </peak>
      <peak>
         <mass>594.97475</mass>
         <intensity>12.326</intensity>
         <ion_current>16.460985</ion_current>
         <width>0.273</width>
         <signal_noise_ratio>1.2310549</signal_noise_ratio>
         <quality>-1</quality>
      </peak>
      <peak>
         <mass>595.498</mass>
         <intensity>12.326</intensity>
         <ion_current>19.947361</ion_current>
         <width>0.182</width>
         <signal_noise_ratio>1.2310549</signal_noise_ratio>
         <quality>-1</quality>
      </peak>
      <peak>
         <mass>596.044</mass>
         <intensity>12.326</intensity>
         <ion_current>12.320437</ion_current>
         <width>0.546</width>
         <signal_noise_ratio>1.2310549</signal_noise_ratio>
         <quality>-1</quality>
      </peak>
      <peak>
         <mass>596.80512</mass>
         <intensity>12.326</intensity>
         <ion_current>19.947361</ion_current>
         <width>0.455</width>
         <signal_noise_ratio>1.2310549</signal_noise_ratio>
         <quality>-1</quality>
      </peak>
      <peak>
         <mass>599.1467</mass>
         <intensity>32.885</intensity>
         <ion_current>46.707159</ion_current>
         <width>0.728</width>
         <signal_noise_ratio>3.2515327</signal_noise_ratio>
         <quality>-1</quality>
      </peak>
      <peak>
         <mass>599.80333</mass>
         <intensity>8.214</intensity>
         <ion_current>13.292846</ion_current>
         <width>0.273</width>
         <signal_noise_ratio>0.81216633</signal_noise_ratio>
         <quality>-1</quality>
      </peak>
      <peak>
         <mass>600.36856</mass>
         <intensity>20.549</intensity>
         <ion_current>30.23148</ion_current>
         <width>0.364</width>
         <signal_noise_ratio>2.0286871</signal_noise_ratio>
         <quality>-1</quality>
      </peak>
      <peak>
         <mass>601.65847</mass>
         <intensity>12.326</intensity>
         <ion_current>18.133886</ion_current>
         <width>0.818</width>
         <signal_noise_ratio>1.2151578</signal_noise_ratio>
         <quality>1</quality>
      </peak>
      <peak>
         <mass>602.4282</mass>
         <intensity>8.214</intensity>
         <ion_current>13.292846</ion_current>
         <width>0.273</width>
         <signal_noise_ratio>0.80820245</signal_noise_ratio>
         <quality>-1</quality>
      </peak>
      <peak>
         <mass>602.956</mass>
         <intensity>8.214</intensity>
         <ion_current>12.084353</ion_current>
         <width>0.182</width>
         <signal_noise_ratio>0.80663444</signal_noise_ratio>
         <quality>-1</quality>
      </peak>
      <peak>
         <mass>604.01908</mass>
         <intensity>12.326</intensity>
         <ion_current>18.133886</ion_current>
         <width>0.818</width>
         <signal_noise_ratio>1.2079154</signal_noise_ratio>
         <quality>-1</quality>
      </peak>
      <peak>
         <mass>605.6235</mass>
         <intensity>12.326</intensity>
         <ion_current>19.947361</ion_current>
         <width>0.272</width>
         <signal_noise_ratio>1.204882</signal_noise_ratio>
         <quality>1</quality>
      </peak>
      <peak>
         <mass>606.9762</mass>
         <intensity>12.326</intensity>
         <ion_current>17.603256</ion_current>
         <width>0.637</width>
         <signal_noise_ratio>1.2026712</signal_noise_ratio>
         <quality>-1</quality>
      </peak>
      <peak>
         <mass>608.04293</mass>
         <intensity>16.437</intensity>
         <ion_current>22.623222</ion_current>
         <width>1.183</width>
         <signal_noise_ratio>1.6037893</signal_noise_ratio>
         <quality>-1</quality>
      </peak>
      <peak>
         <mass>609.52675</mass>
         <intensity>12.326</intensity>
         <ion_current>18.133886</ion_current>
         <width>0.546</width>
         <signal_noise_ratio>1.1984509</signal_noise_ratio>
         <quality>-1</quality>
      </peak>
      <peak>
         <mass>611.15433</mass>
         <intensity>41.108</intensity>
         <ion_current>59.473818</ion_current>
         <width>0.909</width>
         <signal_noise_ratio>3.9844137</signal_noise_ratio>
         <quality>-1</quality>
      </peak>
      <peak>
         <mass>611.869</mass>
         <intensity>8.214</intensity>
         <ion_current>12.084353</ion_current>
         <width>0.182</width>
         <signal_noise_ratio>0.7948145</signal_noise_ratio>
         <quality>-1</quality>
      </peak>
      <peak>
         <mass>612.3604</mass>
         <intensity>20.549</intensity>
         <ion_current>30.493217</ion_current>
         <width>0.273</width>
         <signal_noise_ratio>1.9883909</signal_noise_ratio>
         <quality>1</quality>
      </peak>
      <peak>
         <mass>613.28638</mass>
         <intensity>57.556</intensity>
         <ion_current>71.46144</ion_current>
         <width>0.727</width>
         <signal_noise_ratio>5.5600143</signal_noise_ratio>
         <quality>-1</quality>
      </peak>
      <peak>
         <mass>613.61975</mass>
         <intensity>12.326</intensity>
         <ion_current>18.133886</ion_current>
         <width>0.273</width>
         <signal_noise_ratio>1.190714</signal_noise_ratio>
         <quality>-1</quality>
      </peak>
      <peak>
         <mass>615.19987</mass>
         <intensity>16.437</intensity>
         <ion_current>24.181947</ion_current>
         <width>0.637</width>
         <signal_noise_ratio>1.5832537</signal_noise_ratio>
         <quality>-1</quality>
      </peak>
      <peak>
         <mass>615.78</mass>
         <intensity>12.326</intensity>
         <ion_current>18.133886</ion_current>
         <width>0.182</width>
         <signal_noise_ratio>1.1855439</signal_noise_ratio>
         <quality>-1</quality>
      </peak>
      <peak>
         <mass>616.43942</mass>
         <intensity>8.214</intensity>
         <ion_current>13.292846</ion_current>
         <width>0.818</width>
         <signal_noise_ratio>0.79004199</signal_noise_ratio>
         <quality>-1</quality>
      </peak>
      <peak>
         <mass>617.84925</mass>
         <intensity>12.326</intensity>
         <ion_current>18.133886</ion_current>
         <width>0.182</width>
         <signal_noise_ratio>1.1821034</signal_noise_ratio>
         <quality>-1</quality>
      </peak>
      <peak>
         <mass>618.64475</mass>
         <intensity>12.326</intensity>
         <ion_current>19.947361</ion_current>
         <width>1.091</width>
         <signal_noise_ratio>1.1821034</signal_noise_ratio>
         <quality>-1</quality>
      </peak>
      <peak>
         <mass>621.66356</mass>
         <intensity>16.437</intensity>
         <ion_current>23.876405</ion_current>
         <width>0.819</width>
         <signal_noise_ratio>1.5687146</signal_noise_ratio>
         <quality>-1</quality>
      </peak>
      <peak>
         <mass>622.24837</mass>
         <intensity>12.326</intensity>
         <ion_current>17.795199</ion_current>
         <width>0.364</width>
         <signal_noise_ratio>1.1743171</signal_noise_ratio>
         <quality>-1</quality>
      </peak>
      <peak>
         <mass>622.783</mass>
         <intensity>16.437</intensity>
         <ion_current>18.417369</ion_current>
         <width>0.182</width>
         <signal_noise_ratio>1.5659784</signal_noise_ratio>
         <quality>-1</quality>
      </peak>
      <peak>
         <mass>623.29488</mass>
         <intensity>12.326</intensity>
         <ion_current>14.88645</ion_current>
         <width>0.455</width>
         <signal_noise_ratio>1.1743171</signal_noise_ratio>
         <quality>-1</quality>
      </peak>
      <peak>
         <mass>626.291</mass>
         <intensity>12.326</intensity>
         <ion_current>18.692863</ion_current>
         <width>0.273</width>
         <signal_noise_ratio>1.1663668</signal_noise_ratio>
         <quality>1</quality>
      </peak>
      <peak>
         <mass>627.914</mass>
         <intensity>16.437</intensity>
         <ion_current>24.927357</ion_current>
         <width>0.727</width>
         <signal_noise_ratio>1.5524158</signal_noise_ratio>
         <quality>1</quality>
      </peak>
      <peak>
         <mass>629.72533</mass>
         <intensity>8.214</intensity>
         <ion_current>13.702602</ion_current>
         <width>0.273</width>
         <signal_noise_ratio>0.77501369</signal_noise_ratio>
         <quality>-1</quality>
      </peak>
      <peak>
         <mass>630.241</mass>
         <intensity>12.326</intensity>
         <ion_current>18.692863</ion_current>
         <width>0.182</width>
         <signal_noise_ratio>1.1614418</signal_noise_ratio>
         <quality>-1</quality>
      </peak>
      <peak>
         <mass>632.95483</mass>
         <intensity>20.549</intensity>
         <ion_current>30.776761</ion_current>
         <width>0.181</width>
         <signal_noise_ratio>1.9290678</signal_noise_ratio>
         <quality>-1</quality>
      </peak>
      <peak>
         <mass>633.7698</mass>
         <intensity>16.437</intensity>
         <ion_current>17.186415</ion_current>
         <width>0.182</width>
         <signal_noise_ratio>1.5410009</signal_noise_ratio>
         <quality>-1</quality>
      </peak>
      <peak>
         <mass>634.36433</mass>
         <intensity>12.326</intensity>
         <ion_current>20.562244</ion_current>
         <width>0.273</width>
         <signal_noise_ratio>1.1555866</signal_noise_ratio>
         <quality>1</quality>
      </peak>
      <peak>
         <mass>635.91033</mass>
         <intensity>12.326</intensity>
         <ion_current>18.692863</ion_current>
         <width>0.455</width>
         <signal_noise_ratio>1.1539946</signal_noise_ratio>
         <quality>1</quality>
      </peak>
      <peak>
         <mass>636.69825</mass>
         <intensity>8.214</intensity>
         <ion_current>13.702602</ion_current>
         <width>0.272</width>
         <signal_noise_ratio>0.76682644</signal_noise_ratio>
         <quality>-1</quality>
      </peak>
      <peak>
         <mass>637.18333</mass>
         <intensity>8.214</intensity>
         <ion_current>12.456854</ion_current>
         <width>0.273</width>
         <signal_noise_ratio>0.76682644</signal_noise_ratio>
         <quality>-1</quality>
      </peak>
      <peak>
         <mass>639.31325</mass>
         <intensity>12.326</intensity>
         <ion_current>20.562244</ion_current>
         <width>0.182</width>
         <signal_noise_ratio>1.147437</signal_noise_ratio>
         <quality>-1</quality>
      </peak>
      <peak>
         <mass>639.76067</mass>
         <intensity>8.214</intensity>
         <ion_current>12.456854</ion_current>
         <width>0.182</width>
         <signal_noise_ratio>0.76356294</signal_noise_ratio>
         <quality>-1</quality>
      </peak>
      <peak>
         <mass>641.87473</mass>
         <intensity>16.437</intensity>
         <ion_current>27.420218</ion_current>
         <width>0.364</width>
         <signal_noise_ratio>1.5238649</signal_noise_ratio>
         <quality>-1</quality>
      </peak>
      <peak>
         <mass>642.156</mass>
         <intensity>8.214</intensity>
         <ion_current>12.456854</ion_current>
         <width>0.181</width>
         <signal_noise_ratio>0.76151525</signal_noise_ratio>
         <quality>-1</quality>
      </peak>
      <peak>
         <mass>645.23435</mass>
         <intensity>41.108</intensity>
         <ion_current>60.67498</ion_current>
         <width>0.728</width>
         <signal_noise_ratio>3.7946959</signal_noise_ratio>
         <quality>-1</quality>
      </peak>
      <peak>
         <mass>645.794</mass>
         <intensity>8.214</intensity>
         <ion_current>12.456854</ion_current>
         <width>0.181</width>
         <signal_noise_ratio>0.75823762</signal_noise_ratio>
         <quality>-1</quality>
      </peak>
      <peak>
         <mass>646.0205</mass>
         <intensity>8.214</intensity>
         <ion_current>12.456854</ion_current>
         <width>0.273</width>
         <signal_noise_ratio>0.75823762</signal_noise_ratio>
         <quality>-1</quality>
      </peak>
      <peak>
         <mass>647.3036</mass>
         <intensity>36.997</intensity>
         <ion_current>58.29387</ion_current>
         <width>0.637</width>
         <signal_noise_ratio>3.4043838</signal_noise_ratio>
         <quality>-1</quality>
      </peak>
      <peak>
         <mass>648.704</mass>
         <intensity>8.214</intensity>
         <ion_current>12.456854</ion_current>
         <width>0.182</width>
         <signal_noise_ratio>0.75463863</signal_noise_ratio>
         <quality>-1</quality>
      </peak>
      <peak>
         <mass>649.24042</mass>
         <intensity>45.22</intensity>
         <ion_current>63.355456</ion_current>
         <width>0.455</width>
         <signal_noise_ratio>4.1479003</signal_noise_ratio>
         <quality>-1</quality>
      </peak>
      <peak>
         <mass>650.77325</mass>
         <intensity>12.336</intensity>
         <ion_current>20.578926</ion_current>
         <width>0.182</width>
         <signal_noise_ratio>0.98939042</signal_noise_ratio>
         <quality>-1</quality>
      </peak>
      <peak>
         <mass>651.36757</mass>
         <intensity>12.336</intensity>
         <ion_current>20.428959</ion_current>
         <width>0.454</width>
         <signal_noise_ratio>0.98939042</signal_noise_ratio>
         <quality>-1</quality>
      </peak>
      <peak>
         <mass>653.40088</mass>
         <intensity>45.23</intensity>
         <ion_current>68.802506</ion_current>
         <width>0.454</width>
         <signal_noise_ratio>3.5830825</signal_noise_ratio>
         <quality>1</quality>
      </peak>
      <peak>
         <mass>654.1064</mass>
         <intensity>12.336</intensity>
         <ion_current>18.377456</ion_current>
         <width>0.273</width>
         <signal_noise_ratio>1.0243692</signal_noise_ratio>
         <quality>-1</quality>
      </peak>
      <peak>
         <mass>655.1955</mass>
         <intensity>16.447</intensity>
         <ion_current>20.403834</ion_current>
         <width>0.909</width>
         <signal_noise_ratio>1.3657426</signal_noise_ratio>
         <quality>-1</quality>
      </peak>
      <peak>
         <mass>655.798</mass>
         <intensity>8.224</intensity>
         <ion_current>12.472019</ion_current>
         <width>0.182</width>
         <signal_noise_ratio>0.68291281</signal_noise_ratio>
         <quality>-1</quality>
      </peak>
      <peak>
         <mass>657.351</mass>
         <intensity>24.671</intensity>
         <ion_current>41.156185</ion_current>
         <width>0.364</width>
         <signal_noise_ratio>2.0500477</signal_noise_ratio>
         <quality>1</quality>
      </peak>
      <peak>
         <mass>659.10631</mass>
         <intensity>20.559</intensity>
         <ion_current>30.752468</ion_current>
         <width>1</width>
         <signal_noise_ratio>1.7281868</signal_noise_ratio>
         <quality>-1</quality>
      </peak>
      <peak>
         <mass>659.761</mass>
         <intensity>8.224</intensity>
         <ion_current>13.719284</ion_current>
         <width>0.455</width>
         <signal_noise_ratio>0.69130834</signal_noise_ratio>
         <quality>-1</quality>
      </peak>
      <peak>
         <mass>660.3824</mass>
         <intensity>12.336</intensity>
         <ion_current>17.908377</ion_current>
         <width>0.273</width>
         <signal_noise_ratio>1.0369625</signal_noise_ratio>
         <quality>-1</quality>
      </peak>
      <peak>
         <mass>661.437</mass>
         <intensity>16.447</intensity>
         <ion_current>24.709404</ion_current>
         <width>0.182</width>
         <signal_noise_ratio>1.3825326</signal_noise_ratio>
         <quality>-1</quality>
      </peak>
      <peak>
         <mass>662.892</mass>
         <intensity>12.336</intensity>
         <ion_current>18.708029</ion_current>
         <width>0.182</width>
         <signal_noise_ratio>1.0369625</signal_noise_ratio>
         <quality>-1</quality>
      </peak>
      <peak>
         <mass>665.0204</mass>
         <intensity>12.336</intensity>
         <ion_current>18.708029</ion_current>
         <width>0.273</width>
         <signal_noise_ratio>1.0369625</signal_noise_ratio>
         <quality>-1</quality>
      </peak>
      <peak>
         <mass>665.257</mass>
         <intensity>16.447</intensity>
         <ion_current>27.4369</ion_current>
         <width>0.182</width>
         <signal_noise_ratio>1.3825326</signal_noise_ratio>
         <quality>-1</quality>
      </peak>
      <peak>
         <mass>665.738</mass>
         <intensity>12.336</intensity>
         <ion_current>20.578926</ion_current>
         <width>0.455</width>
         <signal_noise_ratio>1.0369625</signal_noise_ratio>
         <quality>-1</quality>
      </peak>
      <peak>
         <mass>667.622</mass>
         <intensity>8.224</intensity>
         <ion_current>12.472019</ion_current>
         <width>0.182</width>
         <signal_noise_ratio>0.69130834</signal_noise_ratio>
         <quality>-1</quality>
      </peak>
      <peak>
         <mass>668.258</mass>
         <intensity>16.447</intensity>
         <ion_current>25.496947</ion_current>
         <width>0.182</width>
         <signal_noise_ratio>1.3825326</signal_noise_ratio>
         <quality>-1</quality>
      </peak>
      <peak>
         <mass>668.91017</mass>
         <intensity>12.336</intensity>
         <ion_current>18.708029</ion_current>
         <width>0.182</width>
         <signal_noise_ratio>1.0369625</signal_noise_ratio>
         <quality>-1</quality>
      </peak>
      <peak>
         <mass>670.259</mass>
         <intensity>16.447</intensity>
         <ion_current>25.81575</ion_current>
         <width>0.455</width>
         <signal_noise_ratio>1.3825326</signal_noise_ratio>
         <quality>-1</quality>
      </peak>
      <peak>
         <mass>672.05</mass>
         <intensity>12.336</intensity>
         <ion_current>20.578926</ion_current>
         <width>0.637</width>
         <signal_noise_ratio>1.0369625</signal_noise_ratio>
         <quality>-1</quality>
      </peak>
      <peak>
         <mass>672.806</mass>
         <intensity>8.224</intensity>
         <ion_current>12.472019</ion_current>
         <width>0.182</width>
         <signal_noise_ratio>0.69130834</signal_noise_ratio>
         <quality>-1</quality>
      </peak>
      <peak>
         <mass>673.34044</mass>
         <intensity>41.118</intensity>
         <ion_current>64.335788</ion_current>
         <width>0.454</width>
         <signal_noise_ratio>3.4563736</signal_noise_ratio>
         <quality>-1</quality>
      </peak>
      <peak>
         <mass>675.807</mass>
         <intensity>12.336</intensity>
         <ion_current>19.19904</ion_current>
         <width>0.182</width>
         <signal_noise_ratio>1.0369625</signal_noise_ratio>
         <quality>-1</quality>
      </peak>
      <peak>
         <mass>678.4359</mass>
         <intensity>12.336</intensity>
         <ion_current>19.19904</ion_current>
         <width>0.546</width>
         <signal_noise_ratio>1.0369625</signal_noise_ratio>
         <quality>-1</quality>
      </peak>
      <peak>
         <mass>679.23267</mass>
         <intensity>8.224</intensity>
         <ion_current>12.79936</ion_current>
         <width>0.182</width>
         <signal_noise_ratio>0.69130834</signal_noise_ratio>
         <quality>-1</quality>
      </peak>
      <peak>
         <mass>680.0105</mass>
         <intensity>12.336</intensity>
         <ion_current>20.99672</ion_current>
         <width>1.092</width>
         <signal_noise_ratio>1.0369625</signal_noise_ratio>
         <quality>1</quality>
      </peak>
      <peak>
         <mass>681.73417</mass>
         <intensity>12.336</intensity>
         <ion_current>17.008664</ion_current>
         <width>0.182</width>
         <signal_noise_ratio>1.0369625</signal_noise_ratio>
         <quality>-1</quality>
      </peak>
      <peak>
         <mass>683.2286</mass>
         <intensity>12.336</intensity>
         <ion_current>19.19904</ion_current>
         <width>0.819</width>
         <signal_noise_ratio>1.0369625</signal_noise_ratio>
         <quality>-1</quality>
      </peak>
      <peak>
         <mass>684.55317</mass>
         <intensity>12.336</intensity>
         <ion_current>21.008943</ion_current>
         <width>0.363</width>
         <signal_noise_ratio>1.0369625</signal_noise_ratio>
         <quality>-1</quality>
      </peak>
      <peak>
         <mass>684.96267</mass>
         <intensity>8.224</intensity>
         <ion_current>12.79936</ion_current>
         <width>0.182</width>
         <signal_noise_ratio>0.69130834</signal_noise_ratio>
         <quality>-1</quality>
      </peak>
      <peak>
         <mass>686.37228</mass>
         <intensity>24.671</intensity>
         <ion_current>35.689408</ion_current>
         <width>0.727</width>
         <signal_noise_ratio>2.073841</signal_noise_ratio>
         <quality>-1</quality>
      </peak>
      <peak>
         <mass>687.2475</mass>
         <intensity>24.671</intensity>
         <ion_current>28.305008</ion_current>
         <width>0.455</width>
         <signal_noise_ratio>2.073841</signal_noise_ratio>
         <quality>1</quality>
      </peak>
      <peak>
         <mass>688.9768</mass>
         <intensity>8.224</intensity>
         <ion_current>14.079365</ion_current>
         <width>0.364</width>
         <signal_noise_ratio>0.69130834</signal_noise_ratio>
         <quality>-1</quality>
      </peak>
      <peak>
         <mass>689.541</mass>
         <intensity>12.336</intensity>
         <ion_current>20.982696</ion_current>
         <width>0.182</width>
         <signal_noise_ratio>1.0369625</signal_noise_ratio>
         <quality>-1</quality>
      </peak>
      <peak>
         <mass>691.60267</mass>
         <intensity>20.559</intensity>
         <ion_current>30.079808</ion_current>
         <width>0.273</width>
         <signal_noise_ratio>1.7281868</signal_noise_ratio>
         <quality>1</quality>
      </peak>
      <peak>
         <mass>692.05667</mass>
         <intensity>8.224</intensity>
         <ion_current>14.079365</ion_current>
         <width>0.182</width>
         <signal_noise_ratio>0.69130834</signal_noise_ratio>
         <quality>-1</quality>
      </peak>
      <peak>
         <mass>694.46906</mass>
         <intensity>12.336</intensity>
         <ion_current>21.119047</ion_current>
         <width>0.91</width>
         <signal_noise_ratio>1.0369625</signal_noise_ratio>
         <quality>-1</quality>
      </peak>
      <peak>
         <mass>695.0435</mass>
         <intensity>8.224</intensity>
         <ion_current>12.79936</ion_current>
         <width>0.273</width>
         <signal_noise_ratio>0.69130834</signal_noise_ratio>
         <quality>-1</quality>
      </peak>
      <peak>
         <mass>697.40109</mass>
         <intensity>57.566</intensity>
         <ion_current>82.091092</ion_current>
         <width>0.454</width>
         <signal_noise_ratio>4.8389902</signal_noise_ratio>
         <quality>1</quality>
      </peak>
      <peak>
         <mass>698.1082</mass>
         <intensity>12.336</intensity>
         <ion_current>19.19904</ion_current>
         <width>0.546</width>
         <signal_noise_ratio>1.0369625</signal_noise_ratio>
         <quality>-1</quality>
      </peak>
      <peak>
         <mass>698.636</mass>
         <intensity>8.224</intensity>
         <ion_current>12.79936</ion_current>
         <width>0.182</width>
         <signal_noise_ratio>0.69130834</signal_noise_ratio>
         <quality>-1</quality>
      </peak>
      <peak>
         <mass>698.818</mass>
         <intensity>8.224</intensity>
         <ion_current>12.79936</ion_current>
         <width>0.182</width>
         <signal_noise_ratio>0.69130834</signal_noise_ratio>
         <quality>-1</quality>
      </peak>
   </peak_list>
</pepex3>
