# Supplementary material for: NITPICK: peak identification for mass spectrometry data
Source: BMC Bioinformatics. 2008 Aug 28;9:355. doi: 10.1186/1471-2105-9-355 (PMC2655099; doi:10.1186/1471-2105-9-355)
Supplement: Additional file 4 — A zip-folder containing all pepex results on the simulated data. [file 1471-2105-9-355-S4.zip › pepex_simulation_results/thresh05/SNR5/preSNR5_46_pepex.xml]

<?xml version="1.0" encoding="iso-8859-1"?>
<pepex3>
   <version>3.0.0</version>
   <registered_to>Unregistered</registered_to>
   <parameters>
      <parameter_file>pepex_input.xml</parameter_file>
      <input_data_file>spectrum.data</input_data_file>
      <output_data_file>pepex_output.xml</output_data_file>
      <noise_model>mean_value</noise_model>
      <signal_noise_ratio>.5</signal_noise_ratio>
      <tuning_power>2</tuning_power>
      <tuning>2</tuning>
      <small_omega>1.0</small_omega>
      <big_omega>20</big_omega>
      <peak_finding_model>pepex3</peak_finding_model>
      <supporting_slopes>2</supporting_slopes>
      <peak_fitting_model>centroid</peak_fitting_model>
      <clustering_model>simple</clustering_model>
      <min_cluster_distance>0.8</min_cluster_distance>
      <max_cluster_distance>1.2</max_cluster_distance>
      <no_single_above_mass>1500.0</no_single_above_mass>
      <deisotoping_model>quadratic</deisotoping_model>
      <isotope_distrib_file>/usr/local/piums/kd_0_to_10</isotope_distrib_file>
      <overflow>30000</overflow>
   </parameters>
   <pepex3_status>
      <status>ok</status>
      <message></message>
      <supporting_slopes>2</supporting_slopes>
      <minimum_mass>500</minimum_mass>
      <maximum_mass>700</maximum_mass>
      <small_omega>1</small_omega>
      <big_omega>20</big_omega>
      <peak_masses_with_hydrogen>true</peak_masses_with_hydrogen>
      <date_created>22:00:48, 26 Jul, 2007</date_created>
   </pepex3_status>
   <peak_list>
      <peak>
         <mass>500.96737</mass>
         <intensity>20.392</intensity>
         <ion_current>31.209625</ion_current>
         <width>0.727</width>
         <signal_noise_ratio>2.188683</signal_noise_ratio>
         <quality>-1</quality>
      </peak>
      <peak>
         <mass>501.48533</mass>
         <intensity>8.157</intensity>
         <ion_current>11.349189</ion_current>
         <width>0.273</width>
         <signal_noise_ratio>0.87549466</signal_noise_ratio>
         <quality>-1</quality>
      </peak>
      <peak>
         <mass>503.6198</mass>
         <intensity>12.235</intensity>
         <ion_current>17.023088</ion_current>
         <width>0.546</width>
         <signal_noise_ratio>1.3424359</signal_noise_ratio>
         <quality>-1</quality>
      </peak>
      <peak>
         <mass>504.19227</mass>
         <intensity>32.626</intensity>
         <ion_current>46.201585</ion_current>
         <width>0.182</width>
         <signal_noise_ratio>3.5797558</signal_noise_ratio>
         <quality>-1</quality>
      </peak>
      <peak>
         <mass>505.47217</mass>
         <intensity>12.235</intensity>
         <ion_current>16.914786</ion_current>
         <width>0.182</width>
         <signal_noise_ratio>1.3219318</signal_noise_ratio>
         <quality>-1</quality>
      </peak>
      <peak>
         <mass>506.094</mass>
         <intensity>12.235</intensity>
         <ion_current>13.902312</ion_current>
         <width>0.182</width>
         <signal_noise_ratio>1.3219318</signal_noise_ratio>
         <quality>-1</quality>
      </peak>
      <peak>
         <mass>506.61663</mass>
         <intensity>12.235</intensity>
         <ion_current>14.014837</ion_current>
         <width>0.727</width>
         <signal_noise_ratio>1.3219318</signal_noise_ratio>
         <quality>-1</quality>
      </peak>
      <peak>
         <mass>507.15467</mass>
         <intensity>12.235</intensity>
         <ion_current>15.951452</ion_current>
         <width>0.364</width>
         <signal_noise_ratio>1.3219318</signal_noise_ratio>
         <quality>-1</quality>
      </peak>
      <peak>
         <mass>508.39733</mass>
         <intensity>8.157</intensity>
         <ion_current>12.484156</ion_current>
         <width>0.273</width>
         <signal_noise_ratio>0.86443511</signal_noise_ratio>
         <quality>-1</quality>
      </peak>
      <peak>
         <mass>510.3615</mass>
         <intensity>16.313</intensity>
         <ion_current>21.907654</ion_current>
         <width>0.636</width>
         <signal_noise_ratio>1.6933428</signal_noise_ratio>
         <quality>1</quality>
      </peak>
      <peak>
         <mass>511.10611</mass>
         <intensity>8.157</intensity>
         <ion_current>11.349189</ion_current>
         <width>0.637</width>
         <signal_noise_ratio>0.83094012</signal_noise_ratio>
         <quality>-1</quality>
      </peak>
      <peak>
         <mass>511.61167</mass>
         <intensity>8.157</intensity>
         <ion_current>12.484156</ion_current>
         <width>0.182</width>
         <signal_noise_ratio>0.83451605</signal_noise_ratio>
         <quality>-1</quality>
      </peak>
      <peak>
         <mass>514.08082</mass>
         <intensity>12.235</intensity>
         <ion_current>17.023088</ion_current>
         <width>0.909</width>
         <signal_noise_ratio>1.2973179</signal_noise_ratio>
         <quality>-1</quality>
      </peak>
      <peak>
         <mass>514.825</mass>
         <intensity>8.157</intensity>
         <ion_current>12.484156</ion_current>
         <width>0.273</width>
         <signal_noise_ratio>0.86607014</signal_noise_ratio>
         <quality>-1</quality>
      </peak>
      <peak>
         <mass>517.38472</mass>
         <intensity>16.313</intensity>
         <ion_current>23.972266</ion_current>
         <width>0.181</width>
         <signal_noise_ratio>1.7266172</signal_noise_ratio>
         <quality>-1</quality>
      </peak>
      <peak>
         <mass>517.97767</mass>
         <intensity>8.157</intensity>
         <ion_current>11.349189</ion_current>
         <width>0.182</width>
         <signal_noise_ratio>0.8633615</signal_noise_ratio>
         <quality>-1</quality>
      </peak>
      <peak>
         <mass>519.359</mass>
         <intensity>24.47</intensity>
         <ion_current>33.030356</ion_current>
         <width>0.182</width>
         <signal_noise_ratio>2.5899787</signal_noise_ratio>
         <quality>-1</quality>
      </peak>
      <peak>
         <mass>519.762</mass>
         <intensity>16.313</intensity>
         <ion_current>24.966782</ion_current>
         <width>0.364</width>
         <signal_noise_ratio>1.7266172</signal_noise_ratio>
         <quality>-1</quality>
      </peak>
      <peak>
         <mass>521.01</mass>
         <intensity>8.157</intensity>
         <ion_current>11.349189</ion_current>
         <width>0.182</width>
         <signal_noise_ratio>0.97297462</signal_noise_ratio>
         <quality>-1</quality>
      </peak>
      <peak>
         <mass>521.47917</mass>
         <intensity>12.235</intensity>
         <ion_current>17.812719</ion_current>
         <width>0.182</width>
         <signal_noise_ratio>1.4618651</signal_noise_ratio>
         <quality>-1</quality>
      </peak>
      <peak>
         <mass>524.03375</mass>
         <intensity>12.235</intensity>
         <ion_current>16.751067</ion_current>
         <width>0.455</width>
         <signal_noise_ratio>1.3844362</signal_noise_ratio>
         <quality>-1</quality>
      </peak>
      <peak>
         <mass>525.011</mass>
         <intensity>12.235</intensity>
         <ion_current>14.060522</ion_current>
         <width>0.182</width>
         <signal_noise_ratio>1.3804628</signal_noise_ratio>
         <quality>-1</quality>
      </peak>
      <peak>
         <mass>526.25467</mass>
         <intensity>16.313</intensity>
         <ion_current>23.337129</ion_current>
         <width>0.273</width>
         <signal_noise_ratio>1.8405794</signal_noise_ratio>
         <quality>1</quality>
      </peak>
      <peak>
         <mass>526.5578</mass>
         <intensity>12.235</intensity>
         <ion_current>19.253604</ion_current>
         <width>0.181</width>
         <signal_noise_ratio>1.3555887</signal_noise_ratio>
         <quality>-1</quality>
      </peak>
      <peak>
         <mass>528.18769</mass>
         <intensity>12.235</intensity>
         <ion_current>17.503204</ion_current>
         <width>1</width>
         <signal_noise_ratio>1.3581539</signal_noise_ratio>
         <quality>-1</quality>
      </peak>
      <peak>
         <mass>528.831</mass>
         <intensity>12.235</intensity>
         <ion_current>17.503204</ion_current>
         <width>0.182</width>
         <signal_noise_ratio>1.3581539</signal_noise_ratio>
         <quality>-1</quality>
      </peak>
      <peak>
         <mass>530.13072</mass>
         <intensity>12.235</intensity>
         <ion_current>19.253604</ion_current>
         <width>0.454</width>
         <signal_noise_ratio>1.3308901</signal_noise_ratio>
         <quality>-1</quality>
      </peak>
      <peak>
         <mass>531.8876</mass>
         <intensity>12.235</intensity>
         <ion_current>17.503204</ion_current>
         <width>0.364</width>
         <signal_noise_ratio>1.3308901</signal_noise_ratio>
         <quality>-1</quality>
      </peak>
      <peak>
         <mass>532.57517</mass>
         <intensity>12.235</intensity>
         <ion_current>17.362953</ion_current>
         <width>0.182</width>
         <signal_noise_ratio>1.3308901</signal_noise_ratio>
         <quality>-1</quality>
      </peak>
      <peak>
         <mass>533.47</mass>
         <intensity>12.235</intensity>
         <ion_current>13.973756</ion_current>
         <width>0.364</width>
         <signal_noise_ratio>1.3036159</signal_noise_ratio>
         <quality>-1</quality>
      </peak>
      <peak>
         <mass>533.925</mass>
         <intensity>16.313</intensity>
         <ion_current>25.670947</ion_current>
         <width>0.181</width>
         <signal_noise_ratio>1.7381191</signal_noise_ratio>
         <quality>-1</quality>
      </peak>
      <peak>
         <mass>534.106</mass>
         <intensity>8.157</intensity>
         <ion_current>11.66928</ion_current>
         <width>0.182</width>
         <signal_noise_ratio>0.8691128</signal_noise_ratio>
         <quality>-1</quality>
      </peak>
      <peak>
         <mass>535.38</mass>
         <intensity>12.235</intensity>
         <ion_current>16.272471</ion_current>
         <width>0.182</width>
         <signal_noise_ratio>1.2634143</signal_noise_ratio>
         <quality>-1</quality>
      </peak>
      <peak>
         <mass>535.562</mass>
         <intensity>12.235</intensity>
         <ion_current>19.253604</ion_current>
         <width>0.182</width>
         <signal_noise_ratio>1.2634143</signal_noise_ratio>
         <quality>-1</quality>
      </peak>
      <peak>
         <mass>536.07667</mass>
         <intensity>8.157</intensity>
         <ion_current>11.66928</ion_current>
         <width>0.182</width>
         <signal_noise_ratio>0.84231059</signal_noise_ratio>
         <quality>-1</quality>
      </peak>
      <peak>
         <mass>538.23944</mass>
         <intensity>16.313</intensity>
         <ion_current>23.337129</ion_current>
         <width>0.273</width>
         <signal_noise_ratio>1.6845179</signal_noise_ratio>
         <quality>-1</quality>
      </peak>
      <peak>
         <mass>539.77533</mass>
         <intensity>12.235</intensity>
         <ion_current>19.253604</ion_current>
         <width>0.273</width>
         <signal_noise_ratio>1.0068628</signal_noise_ratio>
         <quality>1</quality>
      </peak>
      <peak>
         <mass>540.17725</mass>
         <intensity>12.235</intensity>
         <ion_current>19.253604</ion_current>
         <width>0.182</width>
         <signal_noise_ratio>1.0068628</signal_noise_ratio>
         <quality>-1</quality>
      </peak>
      <peak>
         <mass>542.019</mass>
         <intensity>12.235</intensity>
         <ion_current>16.081977</ion_current>
         <width>0.455</width>
         <signal_noise_ratio>1.045283</signal_noise_ratio>
         <quality>-1</quality>
      </peak>
      <peak>
         <mass>542.45125</mass>
         <intensity>12.235</intensity>
         <ion_current>17.503204</ion_current>
         <width>0.182</width>
         <signal_noise_ratio>1.036097</signal_noise_ratio>
         <quality>-1</quality>
      </peak>
      <peak>
         <mass>544.0928</mass>
         <intensity>16.313</intensity>
         <ion_current>23.337129</ion_current>
         <width>0.455</width>
         <signal_noise_ratio>1.7543726</signal_noise_ratio>
         <quality>-1</quality>
      </peak>
      <peak>
         <mass>545.45225</mass>
         <intensity>12.235</intensity>
         <ion_current>17.401454</ion_current>
         <width>0.182</width>
         <signal_noise_ratio>1.3479727</signal_noise_ratio>
         <quality>-1</quality>
      </peak>
      <peak>
         <mass>545.93</mass>
         <intensity>12.235</intensity>
         <ion_current>17.503204</ion_current>
         <width>0.182</width>
         <signal_noise_ratio>1.3432573</signal_noise_ratio>
         <quality>-1</quality>
      </peak>
      <peak>
         <mass>546.567</mass>
         <intensity>16.313</intensity>
         <ion_current>19.279783</ion_current>
         <width>0.182</width>
         <signal_noise_ratio>1.7909731</signal_noise_ratio>
         <quality>-1</quality>
      </peak>
      <peak>
         <mass>547.203</mass>
         <intensity>8.157</intensity>
         <ion_current>12.83626</ion_current>
         <width>0.364</width>
         <signal_noise_ratio>0.87707626</signal_noise_ratio>
         <quality>-1</quality>
      </peak>
      <peak>
         <mass>547.84</mass>
         <intensity>12.235</intensity>
         <ion_current>17.503204</ion_current>
         <width>0.182</width>
         <signal_noise_ratio>1.3185713</signal_noise_ratio>
         <quality>-1</quality>
      </peak>
      <peak>
         <mass>549.10473</mass>
         <intensity>12.235</intensity>
         <ion_current>18.362992</ion_current>
         <width>0.819</width>
         <signal_noise_ratio>1.3185713</signal_noise_ratio>
         <quality>-1</quality>
      </peak>
      <peak>
         <mass>549.659</mass>
         <intensity>8.157</intensity>
         <ion_current>11.66928</ion_current>
         <width>0.182</width>
         <signal_noise_ratio>0.87908348</signal_noise_ratio>
         <quality>-1</quality>
      </peak>
      <peak>
         <mass>549.841</mass>
         <intensity>8.157</intensity>
         <ion_current>11.66928</ion_current>
         <width>0.182</width>
         <signal_noise_ratio>0.87908348</signal_noise_ratio>
         <quality>-1</quality>
      </peak>
      <peak>
         <mass>551.205</mass>
         <intensity>16.303</intensity>
         <ion_current>21.94852</ion_current>
         <width>0.455</width>
         <signal_noise_ratio>1.7400352</signal_noise_ratio>
         <quality>-1</quality>
      </peak>
      <peak>
         <mass>551.4598</mass>
         <intensity>8.147</intensity>
         <ion_current>11.654974</ion_current>
         <width>0.182</width>
         <signal_noise_ratio>0.86953732</signal_noise_ratio>
         <quality>-1</quality>
      </peak>
      <peak>
         <mass>552.12006</mass>
         <intensity>20.382</intensity>
         <ion_current>22.106564</ion_current>
         <width>0.727</width>
         <signal_noise_ratio>2.1772711</signal_noise_ratio>
         <quality>1</quality>
      </peak>
      <peak>
         <mass>554.77019</mass>
         <intensity>8.147</intensity>
         <ion_current>12.820524</ion_current>
         <width>0.455</width>
         <signal_noise_ratio>0.87160649</signal_noise_ratio>
         <quality>-1</quality>
      </peak>
      <peak>
         <mass>555.298</mass>
         <intensity>20.382</intensity>
         <ion_current>29.158178</ion_current>
         <width>0.182</width>
         <signal_noise_ratio>2.1805675</signal_noise_ratio>
         <quality>-1</quality>
      </peak>
      <peak>
         <mass>555.48</mass>
         <intensity>8.147</intensity>
         <ion_current>11.654974</ion_current>
         <width>0.182</width>
         <signal_noise_ratio>0.87160649</signal_noise_ratio>
         <quality>-1</quality>
      </peak>
      <peak>
         <mass>556.58617</mass>
         <intensity>12.225</intensity>
         <ion_current>16.542552</ion_current>
         <width>0.364</width>
         <signal_noise_ratio>1.3097879</signal_noise_ratio>
         <quality>-1</quality>
      </peak>
      <peak>
         <mass>557.53408</mass>
         <intensity>12.225</intensity>
         <ion_current>12.187997</ion_current>
         <width>0.545</width>
         <signal_noise_ratio>1.3108376</signal_noise_ratio>
         <quality>-1</quality>
      </peak>
      <peak>
         <mass>558.2444</mass>
         <intensity>16.303</intensity>
         <ion_current>23.322823</ion_current>
         <width>0.364</width>
         <signal_noise_ratio>1.7492916</signal_noise_ratio>
         <quality>-1</quality>
      </peak>
      <peak>
         <mass>559.663</mass>
         <intensity>12.225</intensity>
         <ion_current>19.237867</ion_current>
         <width>0.181</width>
         <signal_noise_ratio>1.312873</signal_noise_ratio>
         <quality>-1</quality>
      </peak>
      <peak>
         <mass>560.118</mass>
         <intensity>12.225</intensity>
         <ion_current>17.488899</ion_current>
         <width>0.182</width>
         <signal_noise_ratio>1.3140207</signal_noise_ratio>
         <quality>-1</quality>
      </peak>
      <peak>
         <mass>561.48256</mass>
         <intensity>12.225</intensity>
         <ion_current>16.068833</ion_current>
         <width>0.636</width>
         <signal_noise_ratio>1.3154498</signal_noise_ratio>
         <quality>-1</quality>
      </peak>
      <peak>
         <mass>562.266</mass>
         <intensity>12.225</intensity>
         <ion_current>17.488899</ion_current>
         <width>0.91</width>
         <signal_noise_ratio>1.3154498</signal_noise_ratio>
         <quality>-1</quality>
      </peak>
      <peak>
         <mass>563.79644</mass>
         <intensity>12.225</intensity>
         <ion_current>19.237867</ion_current>
         <width>0.819</width>
         <signal_noise_ratio>1.3190261</signal_noise_ratio>
         <quality>1</quality>
      </peak>
      <peak>
         <mass>564.588</mass>
         <intensity>12.225</intensity>
         <ion_current>19.237867</ion_current>
         <width>0.364</width>
         <signal_noise_ratio>1.3202306</signal_noise_ratio>
         <quality>-1</quality>
      </peak>
      <peak>
         <mass>565.151</mass>
         <intensity>8.147</intensity>
         <ion_current>11.654974</ion_current>
         <width>0.272</width>
         <signal_noise_ratio>0.87982977</signal_noise_ratio>
         <quality>-1</quality>
      </peak>
      <peak>
         <mass>566.60909</mass>
         <intensity>12.225</intensity>
         <ion_current>17.268139</ion_current>
         <width>0.728</width>
         <signal_noise_ratio>1.3170558</signal_noise_ratio>
         <quality>-1</quality>
      </peak>
      <peak>
         <mass>567.121</mass>
         <intensity>8.147</intensity>
         <ion_current>11.654974</ion_current>
         <width>0.182</width>
         <signal_noise_ratio>0.87675746</signal_noise_ratio>
         <quality>-1</quality>
      </peak>
      <peak>
         <mass>567.37883</mass>
         <intensity>12.225</intensity>
         <ion_current>19.237867</ion_current>
         <width>0.364</width>
         <signal_noise_ratio>1.3156205</signal_noise_ratio>
         <quality>1</quality>
      </peak>
      <peak>
         <mass>567.90967</mass>
         <intensity>8.147</intensity>
         <ion_current>12.820524</ion_current>
         <width>0.182</width>
         <signal_noise_ratio>0.87612513</signal_noise_ratio>
         <quality>-1</quality>
      </peak>
      <peak>
         <mass>568.6225</mass>
         <intensity>8.147</intensity>
         <ion_current>11.654974</ion_current>
         <width>0.273</width>
         <signal_noise_ratio>0.87612513</signal_noise_ratio>
         <quality>-1</quality>
      </peak>
      <peak>
         <mass>569.668</mass>
         <intensity>12.225</intensity>
         <ion_current>16.542537</ion_current>
         <width>0.819</width>
         <signal_noise_ratio>1.314051</signal_noise_ratio>
         <quality>-1</quality>
      </peak>
      <peak>
         <mass>570.396</mass>
         <intensity>12.225</intensity>
         <ion_current>19.224292</ion_current>
         <width>0.364</width>
         <signal_noise_ratio>1.3134309</signal_noise_ratio>
         <quality>-1</quality>
      </peak>
      <peak>
         <mass>572.01025</mass>
         <intensity>12.225</intensity>
         <ion_current>17.488899</ion_current>
         <width>0.182</width>
         <signal_noise_ratio>1.3093575</signal_noise_ratio>
         <quality>-1</quality>
      </peak>
      <peak>
         <mass>572.2332</mass>
         <intensity>32.616</intensity>
         <ion_current>46.077612</ion_current>
         <width>0.273</width>
         <signal_noise_ratio>3.4933337</signal_noise_ratio>
         <quality>-1</quality>
      </peak>
      <peak>
         <mass>572.734</mass>
         <intensity>12.225</intensity>
         <ion_current>17.488899</ion_current>
         <width>0.455</width>
         <signal_noise_ratio>1.3093575</signal_noise_ratio>
         <quality>-1</quality>
      </peak>
      <peak>
         <mass>574.16106</mass>
         <intensity>12.225</intensity>
         <ion_current>15.973943</ion_current>
         <width>1.091</width>
         <signal_noise_ratio>1.3060372</signal_noise_ratio>
         <quality>-1</quality>
      </peak>
      <peak>
         <mass>574.852</mass>
         <intensity>12.225</intensity>
         <ion_current>19.237867</ion_current>
         <width>0.182</width>
         <signal_noise_ratio>1.3060372</signal_noise_ratio>
         <quality>-1</quality>
      </peak>
      <peak>
         <mass>576.39809</mass>
         <intensity>12.225</intensity>
         <ion_current>17.726865</ion_current>
         <width>0.545</width>
         <signal_noise_ratio>1.3025544</signal_noise_ratio>
         <quality>-1</quality>
      </peak>
      <peak>
         <mass>577.217</mass>
         <intensity>16.303</intensity>
         <ion_current>21.028439</ion_current>
         <width>0.182</width>
         <signal_noise_ratio>1.7341956</signal_noise_ratio>
         <quality>-1</quality>
      </peak>
      <peak>
         <mass>578.945</mass>
         <intensity>12.225</intensity>
         <ion_current>17.985296</ion_current>
         <width>0.182</width>
         <signal_noise_ratio>1.2962965</signal_noise_ratio>
         <quality>-1</quality>
      </peak>
      <peak>
         <mass>579.14217</mass>
         <intensity>12.225</intensity>
         <ion_current>18.686867</ion_current>
         <width>0.182</width>
         <signal_noise_ratio>1.2962965</signal_noise_ratio>
         <quality>-1</quality>
      </peak>
      <peak>
         <mass>579.6002</mass>
         <intensity>8.147</intensity>
         <ion_current>11.985783</ion_current>
         <width>0.273</width>
         <signal_noise_ratio>0.86387958</signal_noise_ratio>
         <quality>-1</quality>
      </peak>
      <peak>
         <mass>581.1462</mass>
         <intensity>16.303</intensity>
         <ion_current>26.383403</ion_current>
         <width>0.728</width>
         <signal_noise_ratio>1.7249481</signal_noise_ratio>
         <quality>1</quality>
      </peak>
      <peak>
         <mass>581.673</mass>
         <intensity>12.225</intensity>
         <ion_current>17.985296</ion_current>
         <width>0.181</width>
         <signal_noise_ratio>1.293473</signal_noise_ratio>
         <quality>-1</quality>
      </peak>
      <peak>
         <mass>582.9652</mass>
         <intensity>8.147</intensity>
         <ion_current>13.184419</ion_current>
         <width>0.273</width>
         <signal_noise_ratio>0.85951026</signal_noise_ratio>
         <quality>-1</quality>
      </peak>
      <peak>
         <mass>584.68865</mass>
         <intensity>12.225</intensity>
         <ion_current>19.783911</ion_current>
         <width>0.819</width>
         <signal_noise_ratio>1.2880459</signal_noise_ratio>
         <quality>-1</quality>
      </peak>
      <peak>
         <mass>585.2665</mass>
         <intensity>28.538</intensity>
         <ion_current>41.65747</ion_current>
         <width>0.272</width>
         <signal_noise_ratio>3.0068101</signal_noise_ratio>
         <quality>-1</quality>
      </peak>
      <peak>
         <mass>586.2665</mass>
         <intensity>20.382</intensity>
         <ion_current>18.04626</ion_current>
         <width>0.273</width>
         <signal_noise_ratio>2.1422372</signal_noise_ratio>
         <quality>1</quality>
      </peak>
      <peak>
         <mass>586.52433</mass>
         <intensity>16.303</intensity>
         <ion_current>22.325597</ion_current>
         <width>0.273</width>
         <signal_noise_ratio>1.7135165</signal_noise_ratio>
         <quality>-1</quality>
      </peak>
      <peak>
         <mass>587.858</mass>
         <intensity>8.147</intensity>
         <ion_current>11.985783</ion_current>
         <width>0.182</width>
         <signal_noise_ratio>0.85360577</signal_noise_ratio>
         <quality>-1</quality>
      </peak>
      <peak>
         <mass>589.07033</mass>
         <intensity>8.147</intensity>
         <ion_current>11.985783</ion_current>
         <width>0.272</width>
         <signal_noise_ratio>0.85211229</signal_noise_ratio>
         <quality>-1</quality>
      </peak>
      <peak>
         <mass>589.55187</mass>
         <intensity>16.303</intensity>
         <ion_current>23.673405</ion_current>
         <width>0.273</width>
         <signal_noise_ratio>1.7051659</signal_noise_ratio>
         <quality>1</quality>
      </peak>
      <peak>
         <mass>589.768</mass>
         <intensity>8.147</intensity>
         <ion_current>11.985783</ion_current>
         <width>0.273</width>
         <signal_noise_ratio>0.8507464</signal_noise_ratio>
         <quality>-1</quality>
      </peak>
      <peak>
         <mass>591.4232</mass>
         <intensity>12.225</intensity>
         <ion_current>19.783911</ion_current>
         <width>0.637</width>
         <signal_noise_ratio>1.2781294</signal_noise_ratio>
         <quality>1</quality>
      </peak>
      <peak>
         <mass>592.06475</mass>
         <intensity>12.225</intensity>
         <ion_current>19.670966</ion_current>
         <width>0.273</width>
         <signal_noise_ratio>1.2785947</signal_noise_ratio>
         <quality>-1</quality>
      </peak>
      <peak>
         <mass>593.89133</mass>
         <intensity>8.147</intensity>
         <ion_current>12.83847</ion_current>
         <width>0.273</width>
         <signal_noise_ratio>0.85561445</signal_noise_ratio>
         <quality>-1</quality>
      </peak>
      <peak>
         <mass>594.25533</mass>
         <intensity>8.147</intensity>
         <ion_current>13.184419</ion_current>
         <width>0.273</width>
         <signal_noise_ratio>0.85561445</signal_noise_ratio>
         <quality>-1</quality>
      </peak>
      <peak>
         <mass>597.05917</mass>
         <intensity>12.225</intensity>
         <ion_current>17.700923</ion_current>
         <width>0.182</width>
         <signal_noise_ratio>1.2858206</signal_noise_ratio>
         <quality>-1</quality>
      </peak>
      <peak>
         <mass>597.954</mass>
         <intensity>16.303</intensity>
         <ion_current>19.313075</ion_current>
         <width>0.182</width>
         <signal_noise_ratio>1.7162817</signal_noise_ratio>
         <quality>-1</quality>
      </peak>
      <peak>
         <mass>598.65825</mass>
         <intensity>12.225</intensity>
         <ion_current>17.985296</ion_current>
         <width>0.273</width>
         <signal_noise_ratio>1.2869744</signal_noise_ratio>
         <quality>1</quality>
      </peak>
      <peak>
         <mass>600.3999</mass>
         <intensity>20.382</intensity>
         <ion_current>28.145019</ion_current>
         <width>0.455</width>
         <signal_noise_ratio>2.1491305</signal_noise_ratio>
         <quality>-1</quality>
      </peak>
      <peak>
         <mass>600.65167</mass>
         <intensity>8.147</intensity>
         <ion_current>13.184419</ion_current>
         <width>0.182</width>
         <signal_noise_ratio>0.85949897</signal_noise_ratio>
         <quality>-1</quality>
      </peak>
      <peak>
         <mass>601.0005</mass>
         <intensity>8.147</intensity>
         <ion_current>13.184419</ion_current>
         <width>0.273</width>
         <signal_noise_ratio>0.85949897</signal_noise_ratio>
         <quality>-1</quality>
      </peak>
      <peak>
         <mass>604.957</mass>
         <intensity>12.225</intensity>
         <ion_current>17.985296</ion_current>
         <width>0.182</width>
         <signal_noise_ratio>1.2926352</signal_noise_ratio>
         <quality>-1</quality>
      </peak>
      <peak>
         <mass>605.34777</mass>
         <intensity>48.93</intensity>
         <ion_current>70.953611</ion_current>
         <width>0.273</width>
         <signal_noise_ratio>5.1737129</signal_noise_ratio>
         <quality>-1</quality>
      </peak>
      <peak>
         <mass>605.69917</mass>
         <intensity>12.225</intensity>
         <ion_current>19.776918</ion_current>
         <width>0.182</width>
         <signal_noise_ratio>1.2930675</signal_noise_ratio>
         <quality>-1</quality>
      </peak>
      <peak>
         <mass>606.9762</mass>
         <intensity>16.303</intensity>
         <ion_current>23.984808</ion_current>
         <width>0.273</width>
         <signal_noise_ratio>1.7249995</signal_noise_ratio>
         <quality>-1</quality>
      </peak>
      <peak>
         <mass>608.231</mass>
         <intensity>8.147</intensity>
         <ion_current>11.985783</ion_current>
         <width>0.182</width>
         <signal_noise_ratio>0.86240992</signal_noise_ratio>
         <quality>-1</quality>
      </peak>
      <peak>
         <mass>608.57225</mass>
         <intensity>12.225</intensity>
         <ion_current>19.783911</ion_current>
         <width>0.273</width>
         <signal_noise_ratio>1.2940912</signal_noise_ratio>
         <quality>1</quality>
      </peak>
      <peak>
         <mass>610.47893</mass>
         <intensity>12.225</intensity>
         <ion_current>15.944534</ion_current>
         <width>1.091</width>
         <signal_noise_ratio>1.2949109</signal_noise_ratio>
         <quality>-1</quality>
      </peak>
      <peak>
         <mass>611.323</mass>
         <intensity>12.225</intensity>
         <ion_current>15.214507</ion_current>
         <width>0.182</width>
         <signal_noise_ratio>1.2953211</signal_noise_ratio>
         <quality>-1</quality>
      </peak>
      <peak>
         <mass>611.778</mass>
         <intensity>12.225</intensity>
         <ion_current>17.985296</ion_current>
         <width>0.182</width>
         <signal_noise_ratio>1.2959513</signal_noise_ratio>
         <quality>-1</quality>
      </peak>
      <peak>
         <mass>612.051</mass>
         <intensity>12.225</intensity>
         <ion_current>17.985296</ion_current>
         <width>0.182</width>
         <signal_noise_ratio>1.2959513</signal_noise_ratio>
         <quality>-1</quality>
      </peak>
      <peak>
         <mass>616.08196</mass>
         <intensity>40.773</intensity>
         <ion_current>60.260878</ion_current>
         <width>1.001</width>
         <signal_noise_ratio>4.3344941</signal_noise_ratio>
         <quality>1</quality>
      </peak>
      <peak>
         <mass>617.53075</mass>
         <intensity>16.303</intensity>
         <ion_current>26.383403</ion_current>
         <width>0.273</width>
         <signal_noise_ratio>1.7414849</signal_noise_ratio>
         <quality>-1</quality>
      </peak>
      <peak>
         <mass>619.39525</mass>
         <intensity>8.147</intensity>
         <ion_current>11.985783</ion_current>
         <width>0.364</width>
         <signal_noise_ratio>0.87416621</signal_noise_ratio>
         <quality>-1</quality>
      </peak>
      <peak>
         <mass>620.7456</mass>
         <intensity>12.225</intensity>
         <ion_current>17.985296</ion_current>
         <width>0.91</width>
         <signal_noise_ratio>1.3146358</signal_noise_ratio>
         <quality>-1</quality>
      </peak>
      <peak>
         <mass>622.48725</mass>
         <intensity>12.225</intensity>
         <ion_current>19.776918</ion_current>
         <width>0.182</width>
         <signal_noise_ratio>1.3200934</signal_noise_ratio>
         <quality>-1</quality>
      </peak>
      <peak>
         <mass>623.03325</mass>
         <intensity>12.225</intensity>
         <ion_current>17.985296</ion_current>
         <width>0.728</width>
         <signal_noise_ratio>1.3200934</signal_noise_ratio>
         <quality>-1</quality>
      </peak>
      <peak>
         <mass>623.72333</mass>
         <intensity>8.147</intensity>
         <ion_current>11.985783</ion_current>
         <width>0.272</width>
         <signal_noise_ratio>0.8797383</signal_noise_ratio>
         <quality>-1</quality>
      </peak>
      <peak>
         <mass>624.99473</mass>
         <intensity>16.303</intensity>
         <ion_current>25.160858</ion_current>
         <width>1.183</width>
         <signal_noise_ratio>1.7681477</signal_noise_ratio>
         <quality>-1</quality>
      </peak>
      <peak>
         <mass>625.6028</mass>
         <intensity>12.225</intensity>
         <ion_current>20.339735</ion_current>
         <width>0.181</width>
         <signal_noise_ratio>1.3321942</signal_noise_ratio>
         <quality>-1</quality>
      </peak>
      <peak>
         <mass>627.399</mass>
         <intensity>8.147</intensity>
         <ion_current>12.355246</ion_current>
         <width>0.636</width>
         <signal_noise_ratio>0.8900001</signal_noise_ratio>
         <quality>-1</quality>
      </peak>
      <peak>
         <mass>628.9485</mass>
         <intensity>16.303</intensity>
         <ion_current>24.72414</ion_current>
         <width>0.819</width>
         <signal_noise_ratio>1.7855778</signal_noise_ratio>
         <quality>-1</quality>
      </peak>
      <peak>
         <mass>631.37033</mass>
         <intensity>16.303</intensity>
         <ion_current>25.628128</ion_current>
         <width>0.909</width>
         <signal_noise_ratio>1.7990329</signal_noise_ratio>
         <quality>-1</quality>
      </peak>
      <peak>
         <mass>632.06</mass>
         <intensity>12.225</intensity>
         <ion_current>18.539693</ion_current>
         <width>0.182</width>
         <signal_noise_ratio>1.3495228</signal_noise_ratio>
         <quality>-1</quality>
      </peak>
      <peak>
         <mass>633.136</mass>
         <intensity>12.225</intensity>
         <ion_current>20.393756</ion_current>
         <width>0.363</width>
         <signal_noise_ratio>1.3502761</signal_noise_ratio>
         <quality>-1</quality>
      </peak>
      <peak>
         <mass>635.54633</mass>
         <intensity>12.225</intensity>
         <ion_current>18.539693</ion_current>
         <width>0.637</width>
         <signal_noise_ratio>1.3515224</signal_noise_ratio>
         <quality>-1</quality>
      </peak>
      <peak>
         <mass>636.322</mass>
         <intensity>12.225</intensity>
         <ion_current>17.810157</ion_current>
         <width>0.364</width>
         <signal_noise_ratio>1.3517908</signal_noise_ratio>
         <quality>-1</quality>
      </peak>
      <peak>
         <mass>637.22125</mass>
         <intensity>12.225</intensity>
         <ion_current>14.897582</ion_current>
         <width>0.182</width>
         <signal_noise_ratio>1.3520594</signal_noise_ratio>
         <quality>-1</quality>
      </peak>
      <peak>
         <mass>637.86583</mass>
         <intensity>12.225</intensity>
         <ion_current>18.539693</ion_current>
         <width>0.364</width>
         <signal_noise_ratio>1.3520594</signal_noise_ratio>
         <quality>1</quality>
      </peak>
      <peak>
         <mass>638.63833</mass>
         <intensity>8.147</intensity>
         <ion_current>12.355246</ion_current>
         <width>0.272</width>
         <signal_noise_ratio>0.90107794</signal_noise_ratio>
         <quality>-1</quality>
      </peak>
      <peak>
         <mass>640.0913</mass>
         <intensity>20.382</intensity>
         <ion_current>30.644177</ion_current>
         <width>0.546</width>
         <signal_noise_ratio>2.2544827</signal_noise_ratio>
         <quality>-1</quality>
      </peak>
      <peak>
         <mass>641.30535</mass>
         <intensity>48.93</intensity>
         <ion_current>81.486807</ion_current>
         <width>0.728</width>
         <signal_noise_ratio>5.4116467</signal_noise_ratio>
         <quality>-1</quality>
      </peak>
      <peak>
         <mass>643.416</mass>
         <intensity>48.93</intensity>
         <ion_current>64.895815</ion_current>
         <width>0.546</width>
         <signal_noise_ratio>5.4113831</signal_noise_ratio>
         <quality>-1</quality>
      </peak>
      <peak>
         <mass>645.07427</mass>
         <intensity>24.46</intensity>
         <ion_current>36.620503</ion_current>
         <width>0.455</width>
         <signal_noise_ratio>2.7010917</signal_noise_ratio>
         <quality>1</quality>
      </peak>
      <peak>
         <mass>645.76367</mass>
         <intensity>8.147</intensity>
         <ion_current>12.355246</ion_current>
         <width>0.181</width>
         <signal_noise_ratio>0.89855745</signal_noise_ratio>
         <quality>-1</quality>
      </peak>
      <peak>
         <mass>646.976</mass>
         <intensity>12.225</intensity>
         <ion_current>17.167215</ion_current>
         <width>0.182</width>
         <signal_noise_ratio>1.346631</signal_noise_ratio>
         <quality>-1</quality>
      </peak>
      <peak>
         <mass>647.30967</mass>
         <intensity>8.147</intensity>
         <ion_current>13.590833</ion_current>
         <width>0.182</width>
         <signal_noise_ratio>0.89742351</signal_noise_ratio>
         <quality>-1</quality>
      </peak>
      <peak>
         <mass>648.561</mass>
         <intensity>8.147</intensity>
         <ion_current>13.590833</ion_current>
         <width>0.455</width>
         <signal_noise_ratio>0.89630014</signal_noise_ratio>
         <quality>-1</quality>
      </peak>
      <peak>
         <mass>649.081</mass>
         <intensity>16.303</intensity>
         <ion_current>23.463341</ion_current>
         <width>0.182</width>
         <signal_noise_ratio>1.7914958</signal_noise_ratio>
         <quality>-1</quality>
      </peak>
      <peak>
         <mass>650.57987</mass>
         <intensity>12.235</intensity>
         <ion_current>17.294059</ion_current>
         <width>0.637</width>
         <signal_noise_ratio>1.3945775</signal_noise_ratio>
         <quality>-1</quality>
      </peak>
      <peak>
         <mass>650.94767</mass>
         <intensity>8.157</intensity>
         <ion_current>13.607515</ion_current>
         <width>0.182</width>
         <signal_noise_ratio>0.93231914</signal_noise_ratio>
         <quality>-1</quality>
      </peak>
      <peak>
         <mass>654.26717</mass>
         <intensity>12.235</intensity>
         <ion_current>18.554858</ion_current>
         <width>0.182</width>
         <signal_noise_ratio>1.4336918</signal_noise_ratio>
         <quality>-1</quality>
      </peak>
      <peak>
         <mass>654.77778</mass>
         <intensity>12.235</intensity>
         <ion_current>18.554858</ion_current>
         <width>0.636</width>
         <signal_noise_ratio>1.4336918</signal_noise_ratio>
         <quality>1</quality>
      </peak>
      <peak>
         <mass>655.5159</mass>
         <intensity>12.235</intensity>
         <ion_current>18.554858</ion_current>
         <width>0.728</width>
         <signal_noise_ratio>1.4304309</signal_noise_ratio>
         <quality>-1</quality>
      </peak>
      <peak>
         <mass>657.38955</mass>
         <intensity>12.235</intensity>
         <ion_current>20.410438</ion_current>
         <width>1.182</width>
         <signal_noise_ratio>1.4529845</signal_noise_ratio>
         <quality>-1</quality>
      </peak>
      <peak>
         <mass>658.92817</mass>
         <intensity>16.313</intensity>
         <ion_current>27.213361</ion_current>
         <width>0.545</width>
         <signal_noise_ratio>1.9090762</signal_noise_ratio>
         <quality>-1</quality>
      </peak>
      <peak>
         <mass>659.345</mass>
         <intensity>12.235</intensity>
         <ion_current>16.661415</ion_current>
         <width>0.182</width>
         <signal_noise_ratio>1.4318364</signal_noise_ratio>
         <quality>-1</quality>
      </peak>
      <peak>
         <mass>660.67525</mass>
         <intensity>12.235</intensity>
         <ion_current>18.000445</ion_current>
         <width>0.636</width>
         <signal_noise_ratio>1.4318364</signal_noise_ratio>
         <quality>-1</quality>
      </peak>
      <peak>
         <mass>663.5836</mass>
         <intensity>12.235</intensity>
         <ion_current>18.554858</ion_current>
         <width>0.273</width>
         <signal_noise_ratio>1.4318364</signal_noise_ratio>
         <quality>1</quality>
      </peak>
      <peak>
         <mass>663.984</mass>
         <intensity>12.235</intensity>
         <ion_current>18.554889</ion_current>
         <width>0.182</width>
         <signal_noise_ratio>1.4318364</signal_noise_ratio>
         <quality>-1</quality>
      </peak>
      <peak>
         <mass>664.7955</mass>
         <intensity>16.313</intensity>
         <ion_current>17.967744</ion_current>
         <width>0.455</width>
         <signal_noise_ratio>1.9090762</signal_noise_ratio>
         <quality>1</quality>
      </peak>
      <peak>
         <mass>665.33586</mass>
         <intensity>12.235</intensity>
         <ion_current>18.554858</ion_current>
         <width>0.819</width>
         <signal_noise_ratio>1.4318364</signal_noise_ratio>
         <quality>-1</quality>
      </peak>
      <peak>
         <mass>666.9668</mass>
         <intensity>8.157</intensity>
         <ion_current>12.341572</ion_current>
         <width>0.364</width>
         <signal_noise_ratio>0.9545966</signal_noise_ratio>
         <quality>-1</quality>
      </peak>
      <peak>
         <mass>667.50825</mass>
         <intensity>12.235</intensity>
         <ion_current>18.554858</ion_current>
         <width>0.182</width>
         <signal_noise_ratio>1.4318364</signal_noise_ratio>
         <quality>-1</quality>
      </peak>
      <peak>
         <mass>667.78866</mass>
         <intensity>12.235</intensity>
         <ion_current>13.504354</ion_current>
         <width>0.272</width>
         <signal_noise_ratio>1.4318364</signal_noise_ratio>
         <quality>1</quality>
      </peak>
      <peak>
         <mass>668.28833</mass>
         <intensity>8.157</intensity>
         <ion_current>12.370411</ion_current>
         <width>0.273</width>
         <signal_noise_ratio>0.9545966</signal_noise_ratio>
         <quality>-1</quality>
      </peak>
      <peak>
         <mass>668.804</mass>
         <intensity>16.313</intensity>
         <ion_current>22.806097</ion_current>
         <width>0.728</width>
         <signal_noise_ratio>1.9090762</signal_noise_ratio>
         <quality>1</quality>
      </peak>
      <peak>
         <mass>670.168</mass>
         <intensity>12.235</intensity>
         <ion_current>18.554858</ion_current>
         <width>0.182</width>
         <signal_noise_ratio>1.4318364</signal_noise_ratio>
         <quality>-1</quality>
      </peak>
      <peak>
         <mass>670.35</mass>
         <intensity>12.235</intensity>
         <ion_current>20.383374</ion_current>
         <width>0.182</width>
         <signal_noise_ratio>1.4318364</signal_noise_ratio>
         <quality>-1</quality>
      </peak>
      <peak>
         <mass>672.2964</mass>
         <intensity>36.705</intensity>
         <ion_current>53.248059</ion_current>
         <width>0.273</width>
         <signal_noise_ratio>4.2955092</signal_noise_ratio>
         <quality>-1</quality>
      </peak>
      <peak>
         <mass>673.91975</mass>
         <intensity>12.235</intensity>
         <ion_current>18.554858</ion_current>
         <width>0.273</width>
         <signal_noise_ratio>1.4318364</signal_noise_ratio>
         <quality>-1</quality>
      </peak>
      <peak>
         <mass>674.261</mass>
         <intensity>24.47</intensity>
         <ion_current>33.968995</ion_current>
         <width>0.182</width>
         <signal_noise_ratio>2.8636728</signal_noise_ratio>
         <quality>-1</quality>
      </peak>
      <peak>
         <mass>674.6705</mass>
         <intensity>8.157</intensity>
         <ion_current>12.370411</ion_current>
         <width>0.182</width>
         <signal_noise_ratio>0.9545966</signal_noise_ratio>
         <quality>-1</quality>
      </peak>
      <peak>
         <mass>676.3257</mass>
         <intensity>12.235</intensity>
         <ion_current>17.286292</ion_current>
         <width>0.455</width>
         <signal_noise_ratio>1.4318364</signal_noise_ratio>
         <quality>1</quality>
      </peak>
      <peak>
         <mass>678.5815</mass>
         <intensity>8.157</intensity>
         <ion_current>11.963791</ion_current>
         <width>0.273</width>
         <signal_noise_ratio>0.9545966</signal_noise_ratio>
         <quality>-1</quality>
      </peak>
      <peak>
         <mass>679.5906</mass>
         <intensity>12.235</intensity>
         <ion_current>19.447244</ion_current>
         <width>0.273</width>
         <signal_noise_ratio>1.4318364</signal_noise_ratio>
         <quality>1</quality>
      </peak>
      <peak>
         <mass>679.9364</mass>
         <intensity>12.235</intensity>
         <ion_current>19.04185</ion_current>
         <width>0.273</width>
         <signal_noise_ratio>1.4318364</signal_noise_ratio>
         <quality>-1</quality>
      </peak>
      <peak>
         <mass>682.14367</mass>
         <intensity>8.157</intensity>
         <ion_current>13.964662</ion_current>
         <width>0.182</width>
         <signal_noise_ratio>0.9545966</signal_noise_ratio>
         <quality>-1</quality>
      </peak>
      <peak>
         <mass>683.4925</mass>
         <intensity>8.157</intensity>
         <ion_current>12.695085</ion_current>
         <width>0.273</width>
         <signal_noise_ratio>0.9545966</signal_noise_ratio>
         <quality>-1</quality>
      </peak>
      <peak>
         <mass>684.24</mass>
         <intensity>16.313</intensity>
         <ion_current>26.333344</ion_current>
         <width>0.363</width>
         <signal_noise_ratio>1.9090762</signal_noise_ratio>
         <quality>-1</quality>
      </peak>
      <peak>
         <mass>686.37</mass>
         <intensity>16.313</intensity>
         <ion_current>22.641522</ion_current>
         <width>0.182</width>
         <signal_noise_ratio>1.9090762</signal_noise_ratio>
         <quality>-1</quality>
      </peak>
      <peak>
         <mass>686.4935</mass>
         <intensity>8.157</intensity>
         <ion_current>12.695085</ion_current>
         <width>0.182</width>
         <signal_noise_ratio>0.9545966</signal_noise_ratio>
         <quality>-1</quality>
      </peak>
      <peak>
         <mass>687.96207</mass>
         <intensity>12.235</intensity>
         <ion_current>19.04185</ion_current>
         <width>1</width>
         <signal_noise_ratio>1.4318364</signal_noise_ratio>
         <quality>-1</quality>
      </peak>
      <peak>
         <mass>688.449</mass>
         <intensity>57.096</intensity>
         <ion_current>88.860928</ion_current>
         <width>0.273</width>
         <signal_noise_ratio>6.6818251</signal_noise_ratio>
         <quality>-1</quality>
      </peak>
      <peak>
         <mass>689.19975</mass>
         <intensity>20.392</intensity>
         <ion_current>33.834545</ion_current>
         <width>0.91</width>
         <signal_noise_ratio>2.386433</signal_noise_ratio>
         <quality>-1</quality>
      </peak>
      <peak>
         <mass>691.24625</mass>
         <intensity>36.705</intensity>
         <ion_current>56.272477</ion_current>
         <width>1.001</width>
         <signal_noise_ratio>4.2955092</signal_noise_ratio>
         <quality>-1</quality>
      </peak>
      <peak>
         <mass>691.74169</mass>
         <intensity>12.235</intensity>
         <ion_current>20.824979</ion_current>
         <width>0.545</width>
         <signal_noise_ratio>1.4318364</signal_noise_ratio>
         <quality>-1</quality>
      </peak>
      <peak>
         <mass>693.597</mass>
         <intensity>12.235</intensity>
         <ion_current>19.04185</ion_current>
         <width>0.272</width>
         <signal_noise_ratio>1.4318364</signal_noise_ratio>
         <quality>1</quality>
      </peak>
      <peak>
         <mass>694.8615</mass>
         <intensity>16.313</intensity>
         <ion_current>26.333334</ion_current>
         <width>0.364</width>
         <signal_noise_ratio>1.9090762</signal_noise_ratio>
         <quality>-1</quality>
      </peak>
      <peak>
         <mass>695.37684</mass>
         <intensity>12.235</intensity>
         <ion_current>18.733092</ion_current>
         <width>0.181</width>
         <signal_noise_ratio>1.4318364</signal_noise_ratio>
         <quality>-1</quality>
      </peak>
      <peak>
         <mass>696.3165</mass>
         <intensity>40.783</intensity>
         <ion_current>58.755274</ion_current>
         <width>0.364</width>
         <signal_noise_ratio>4.7727489</signal_noise_ratio>
         <quality>-1</quality>
      </peak>
      <peak>
         <mass>698.0172</mass>
         <intensity>16.313</intensity>
         <ion_current>20.360959</ion_current>
         <width>0.273</width>
         <signal_noise_ratio>1.9090762</signal_noise_ratio>
         <quality>-1</quality>
      </peak>
   </peak_list>
</pepex3>
