# Supplementary material for: NITPICK: peak identification for mass spectrometry data
Source: BMC Bioinformatics. 2008 Aug 28;9:355. doi: 10.1186/1471-2105-9-355 (PMC2655099; doi:10.1186/1471-2105-9-355)
Supplement: Additional file 4 — A zip-folder containing all pepex results on the simulated data. [file 1471-2105-9-355-S4.zip › pepex_simulation_results/thresh05/SNR5/preSNR5_47_pepex.xml]

<?xml version="1.0" encoding="iso-8859-1"?>
<pepex3>
   <version>3.0.0</version>
   <registered_to>Unregistered</registered_to>
   <parameters>
      <parameter_file>pepex_input.xml</parameter_file>
      <input_data_file>spectrum.data</input_data_file>
      <output_data_file>pepex_output.xml</output_data_file>
      <noise_model>mean_value</noise_model>
      <signal_noise_ratio>.5</signal_noise_ratio>
      <tuning_power>2</tuning_power>
      <tuning>2</tuning>
      <small_omega>1.0</small_omega>
      <big_omega>20</big_omega>
      <peak_finding_model>pepex3</peak_finding_model>
      <supporting_slopes>2</supporting_slopes>
      <peak_fitting_model>centroid</peak_fitting_model>
      <clustering_model>simple</clustering_model>
      <min_cluster_distance>0.8</min_cluster_distance>
      <max_cluster_distance>1.2</max_cluster_distance>
      <no_single_above_mass>1500.0</no_single_above_mass>
      <deisotoping_model>quadratic</deisotoping_model>
      <isotope_distrib_file>/usr/local/piums/kd_0_to_10</isotope_distrib_file>
      <overflow>30000</overflow>
   </parameters>
   <pepex3_status>
      <status>ok</status>
      <message></message>
      <supporting_slopes>2</supporting_slopes>
      <minimum_mass>500</minimum_mass>
      <maximum_mass>700</maximum_mass>
      <small_omega>1</small_omega>
      <big_omega>20</big_omega>
      <peak_masses_with_hydrogen>true</peak_masses_with_hydrogen>
      <date_created>22:00:53, 26 Jul, 2007</date_created>
   </pepex3_status>
   <peak_list>
      <peak>
         <mass>500.91</mass>
         <intensity>8.029</intensity>
         <ion_current>11.171097</ion_current>
         <width>0.181</width>
         <signal_noise_ratio>0.89696723</signal_noise_ratio>
         <quality>-1</quality>
      </peak>
      <peak>
         <mass>501.34125</mass>
         <intensity>12.043</intensity>
         <ion_current>16.686482</ion_current>
         <width>0.182</width>
         <signal_noise_ratio>1.345395</signal_noise_ratio>
         <quality>-1</quality>
      </peak>
      <peak>
         <mass>502.14319</mass>
         <intensity>32.116</intensity>
         <ion_current>41.100308</ion_current>
         <width>0.728</width>
         <signal_noise_ratio>3.5259873</signal_noise_ratio>
         <quality>-1</quality>
      </peak>
      <peak>
         <mass>502.6945</mass>
         <intensity>12.043</intensity>
         <ion_current>16.75595</ion_current>
         <width>0.454</width>
         <signal_noise_ratio>1.3221903</signal_noise_ratio>
         <quality>-1</quality>
      </peak>
      <peak>
         <mass>504.24644</mass>
         <intensity>12.043</intensity>
         <ion_current>14.003904</ion_current>
         <width>0.818</width>
         <signal_noise_ratio>1.3221903</signal_noise_ratio>
         <quality>-1</quality>
      </peak>
      <peak>
         <mass>504.88067</mass>
         <intensity>12.043</intensity>
         <ion_current>16.75595</ion_current>
         <width>0.364</width>
         <signal_noise_ratio>1.3221903</signal_noise_ratio>
         <quality>-1</quality>
      </peak>
      <peak>
         <mass>506.74517</mass>
         <intensity>12.043</intensity>
         <ion_current>18.371506</ion_current>
         <width>0.182</width>
         <signal_noise_ratio>1.2408828</signal_noise_ratio>
         <quality>-1</quality>
      </peak>
      <peak>
         <mass>508.809</mass>
         <intensity>12.043</intensity>
         <ion_current>18.431616</ion_current>
         <width>0.364</width>
         <signal_noise_ratio>1.2058883</signal_noise_ratio>
         <quality>-1</quality>
      </peak>
      <peak>
         <mass>509.29975</mass>
         <intensity>12.043</intensity>
         <ion_current>18.431616</ion_current>
         <width>0.455</width>
         <signal_noise_ratio>1.2058883</signal_noise_ratio>
         <quality>1</quality>
      </peak>
      <peak>
         <mass>511.082</mass>
         <intensity>12.043</intensity>
         <ion_current>17.317752</ion_current>
         <width>0.637</width>
         <signal_noise_ratio>1.2058883</signal_noise_ratio>
         <quality>-1</quality>
      </peak>
      <peak>
         <mass>511.642</mass>
         <intensity>12.043</intensity>
         <ion_current>16.75595</ion_current>
         <width>0.546</width>
         <signal_noise_ratio>1.2058883</signal_noise_ratio>
         <quality>-1</quality>
      </peak>
      <peak>
         <mass>512.369</mass>
         <intensity>8.029</intensity>
         <ion_current>12.288254</ion_current>
         <width>0.182</width>
         <signal_noise_ratio>0.80395894</signal_noise_ratio>
         <quality>-1</quality>
      </peak>
      <peak>
         <mass>514.21985</mass>
         <intensity>48.173</intensity>
         <ion_current>67.099753</ion_current>
         <width>0.455</width>
         <signal_noise_ratio>5.0434102</signal_noise_ratio>
         <quality>1</quality>
      </peak>
      <peak>
         <mass>514.825</mass>
         <intensity>8.029</intensity>
         <ion_current>11.171097</ion_current>
         <width>0.182</width>
         <signal_noise_ratio>0.84058582</signal_noise_ratio>
         <quality>-1</quality>
      </peak>
      <peak>
         <mass>516.20417</mass>
         <intensity>12.043</intensity>
         <ion_current>14.352201</ion_current>
         <width>0.182</width>
         <signal_noise_ratio>1.2212224</signal_noise_ratio>
         <quality>-1</quality>
      </peak>
      <peak>
         <mass>516.735</mass>
         <intensity>8.029</intensity>
         <ion_current>11.171097</ion_current>
         <width>0.182</width>
         <signal_noise_ratio>0.81008246</signal_noise_ratio>
         <quality>-1</quality>
      </peak>
      <peak>
         <mass>518.203</mass>
         <intensity>16.058</intensity>
         <ion_current>21.434752</ion_current>
         <width>0.182</width>
         <signal_noise_ratio>1.6201649</signal_noise_ratio>
         <quality>-1</quality>
      </peak>
      <peak>
         <mass>518.70567</mass>
         <intensity>8.029</intensity>
         <ion_current>12.288254</ion_current>
         <width>0.182</width>
         <signal_noise_ratio>0.81008246</signal_noise_ratio>
         <quality>-1</quality>
      </peak>
      <peak>
         <mass>520.06967</mass>
         <intensity>8.029</intensity>
         <ion_current>12.288254</ion_current>
         <width>0.182</width>
         <signal_noise_ratio>0.81008246</signal_noise_ratio>
         <quality>-1</quality>
      </peak>
      <peak>
         <mass>522.20111</mass>
         <intensity>16.058</intensity>
         <ion_current>21.565248</ion_current>
         <width>0.728</width>
         <signal_noise_ratio>1.6590983</signal_noise_ratio>
         <quality>-1</quality>
      </peak>
      <peak>
         <mass>522.61667</mass>
         <intensity>8.029</intensity>
         <ion_current>12.288254</ion_current>
         <width>0.182</width>
         <signal_noise_ratio>0.8092409</signal_noise_ratio>
         <quality>-1</quality>
      </peak>
      <peak>
         <mass>524.67075</mass>
         <intensity>24.087</intensity>
         <ion_current>34.668118</ion_current>
         <width>0.272</width>
         <signal_noise_ratio>2.3574583</signal_noise_ratio>
         <quality>-1</quality>
      </peak>
      <peak>
         <mass>525.011</mass>
         <intensity>16.058</intensity>
         <ion_current>22.342194</ion_current>
         <width>0.182</width>
         <signal_noise_ratio>1.5716389</signal_noise_ratio>
         <quality>-1</quality>
      </peak>
      <peak>
         <mass>526.285</mass>
         <intensity>12.043</intensity>
         <ion_current>17.228532</ion_current>
         <width>0.182</width>
         <signal_noise_ratio>1.1800617</signal_noise_ratio>
         <quality>-1</quality>
      </peak>
      <peak>
         <mass>526.64817</mass>
         <intensity>16.058</intensity>
         <ion_current>20.150244</ion_current>
         <width>0.181</width>
         <signal_noise_ratio>1.5734809</signal_noise_ratio>
         <quality>-1</quality>
      </peak>
      <peak>
         <mass>526.98167</mass>
         <intensity>8.029</intensity>
         <ion_current>11.486165</ion_current>
         <width>0.182</width>
         <signal_noise_ratio>0.78674045</signal_noise_ratio>
         <quality>-1</quality>
      </peak>
      <peak>
         <mass>528.36828</mass>
         <intensity>12.043</intensity>
         <ion_current>17.228532</ion_current>
         <width>0.454</width>
         <signal_noise_ratio>1.4104345</signal_noise_ratio>
         <quality>1</quality>
      </peak>
      <peak>
         <mass>529.052</mass>
         <intensity>8.029</intensity>
         <ion_current>11.486165</ion_current>
         <width>0.455</width>
         <signal_noise_ratio>0.94032872</signal_noise_ratio>
         <quality>-1</quality>
      </peak>
      <peak>
         <mass>529.62725</mass>
         <intensity>12.043</intensity>
         <ion_current>18.951463</ion_current>
         <width>0.182</width>
         <signal_noise_ratio>1.3846476</signal_noise_ratio>
         <quality>-1</quality>
      </peak>
      <peak>
         <mass>531.755</mass>
         <intensity>12.043</intensity>
         <ion_current>17.228532</ion_current>
         <width>0.364</width>
         <signal_noise_ratio>1.3166633</signal_noise_ratio>
         <quality>-1</quality>
      </peak>
      <peak>
         <mass>531.99225</mass>
         <intensity>12.043</intensity>
         <ion_current>17.228532</ion_current>
         <width>0.182</width>
         <signal_noise_ratio>1.3166633</signal_noise_ratio>
         <quality>-1</quality>
      </peak>
      <peak>
         <mass>532.287</mass>
         <intensity>48.173</intensity>
         <ion_current>68.946226</ion_current>
         <width>0.182</width>
         <signal_noise_ratio>5.2667625</signal_noise_ratio>
         <quality>-1</quality>
      </peak>
      <peak>
         <mass>533.12995</mass>
         <intensity>44.159</intensity>
         <ion_current>41.369769</ion_current>
         <width>0.728</width>
         <signal_noise_ratio>4.8279112</signal_noise_ratio>
         <quality>-1</quality>
      </peak>
      <peak>
         <mass>534.77609</mass>
         <intensity>20.072</intensity>
         <ion_current>26.788798</ion_current>
         <width>0.455</width>
         <signal_noise_ratio>2.1944753</signal_noise_ratio>
         <quality>-1</quality>
      </peak>
      <peak>
         <mass>535.31175</mass>
         <intensity>12.043</intensity>
         <ion_current>18.951463</ion_current>
         <width>0.273</width>
         <signal_noise_ratio>1.2843238</signal_noise_ratio>
         <quality>-1</quality>
      </peak>
      <peak>
         <mass>535.562</mass>
         <intensity>8.029</intensity>
         <ion_current>11.486165</ion_current>
         <width>0.182</width>
         <signal_noise_ratio>0.85625141</signal_noise_ratio>
         <quality>-1</quality>
      </peak>
      <peak>
         <mass>538.199</mass>
         <intensity>8.029</intensity>
         <ion_current>11.486165</ion_current>
         <width>0.182</width>
         <signal_noise_ratio>0.86029152</signal_noise_ratio>
         <quality>-1</quality>
      </peak>
      <peak>
         <mass>538.66917</mass>
         <intensity>12.043</intensity>
         <ion_current>18.951463</ion_current>
         <width>0.182</width>
         <signal_noise_ratio>1.2903837</signal_noise_ratio>
         <quality>-1</quality>
      </peak>
      <peak>
         <mass>540.10199</mass>
         <intensity>16.058</intensity>
         <ion_current>22.80809</ion_current>
         <width>0.91</width>
         <signal_noise_ratio>1.7614864</signal_noise_ratio>
         <quality>-1</quality>
      </peak>
      <peak>
         <mass>540.837</mass>
         <intensity>16.058</intensity>
         <ion_current>22.97233</ion_current>
         <width>0.182</width>
         <signal_noise_ratio>1.720583</signal_noise_ratio>
         <quality>-1</quality>
      </peak>
      <peak>
         <mass>541.21671</mass>
         <intensity>32.116</intensity>
         <ion_current>40.372173</ion_current>
         <width>0.363</width>
         <signal_noise_ratio>3.4411661</signal_noise_ratio>
         <quality>1</quality>
      </peak>
      <peak>
         <mass>541.564</mass>
         <intensity>12.043</intensity>
         <ion_current>18.951463</ion_current>
         <width>0.182</width>
         <signal_noise_ratio>1.2903837</signal_noise_ratio>
         <quality>-1</quality>
      </peak>
      <peak>
         <mass>543.838</mass>
         <intensity>16.058</intensity>
         <ion_current>22.864846</ion_current>
         <width>0.182</width>
         <signal_noise_ratio>1.7419629</signal_noise_ratio>
         <quality>-1</quality>
      </peak>
      <peak>
         <mass>544.14133</mass>
         <intensity>20.072</intensity>
         <ion_current>27.990531</ion_current>
         <width>0.364</width>
         <signal_noise_ratio>2.1773993</signal_noise_ratio>
         <quality>-1</quality>
      </peak>
      <peak>
         <mass>545.215</mass>
         <intensity>16.058</intensity>
         <ion_current>17.235505</ion_current>
         <width>0.182</width>
         <signal_noise_ratio>1.7493875</signal_noise_ratio>
         <quality>-1</quality>
      </peak>
      <peak>
         <mass>545.384</mass>
         <intensity>16.058</intensity>
         <ion_current>25.269666</ion_current>
         <width>0.273</width>
         <signal_noise_ratio>1.7493875</signal_noise_ratio>
         <quality>-1</quality>
      </peak>
      <peak>
         <mass>545.86175</mass>
         <intensity>12.043</intensity>
         <ion_current>15.512913</ion_current>
         <width>0.273</width>
         <signal_noise_ratio>1.3119861</signal_noise_ratio>
         <quality>-1</quality>
      </peak>
      <peak>
         <mass>548.55927</mass>
         <intensity>12.043</intensity>
         <ion_current>17.228532</ion_current>
         <width>0.545</width>
         <signal_noise_ratio>1.0933593</signal_noise_ratio>
         <quality>-1</quality>
      </peak>
      <peak>
         <mass>550.39401</mass>
         <intensity>12.033</intensity>
         <ion_current>18.935726</ion_current>
         <width>0.909</width>
         <signal_noise_ratio>1.2454615</signal_noise_ratio>
         <quality>-1</quality>
      </peak>
      <peak>
         <mass>552.10637</mass>
         <intensity>16.048</intensity>
         <ion_current>25.25393</ion_current>
         <width>0.636</width>
         <signal_noise_ratio>1.6542672</signal_noise_ratio>
         <quality>-1</quality>
      </peak>
      <peak>
         <mass>553.31975</mass>
         <intensity>12.033</intensity>
         <ion_current>16.940986</ion_current>
         <width>0.273</width>
         <signal_noise_ratio>1.238852</signal_noise_ratio>
         <quality>-1</quality>
      </peak>
      <peak>
         <mass>553.661</mass>
         <intensity>16.048</intensity>
         <ion_current>25.25393</ion_current>
         <width>0.364</width>
         <signal_noise_ratio>1.6522145</signal_noise_ratio>
         <quality>1</quality>
      </peak>
      <peak>
         <mass>554.30722</mass>
         <intensity>12.033</intensity>
         <ion_current>14.587297</ion_current>
         <width>0.363</width>
         <signal_noise_ratio>1.2372369</signal_noise_ratio>
         <quality>-1</quality>
      </peak>
      <peak>
         <mass>557.026</mass>
         <intensity>8.019</intensity>
         <ion_current>11.471859</ion_current>
         <width>0.364</width>
         <signal_noise_ratio>0.82243976</signal_noise_ratio>
         <quality>-1</quality>
      </peak>
      <peak>
         <mass>557.663</mass>
         <intensity>20.062</intensity>
         <ion_current>31.57056</ion_current>
         <width>0.182</width>
         <signal_noise_ratio>2.0575865</signal_noise_ratio>
         <quality>-1</quality>
      </peak>
      <peak>
         <mass>558.2262</mass>
         <intensity>12.033</intensity>
         <ion_current>17.188985</ion_current>
         <width>0.546</width>
         <signal_noise_ratio>1.2323959</signal_noise_ratio>
         <quality>-1</quality>
      </peak>
      <peak>
         <mass>559.648</mass>
         <intensity>20.062</intensity>
         <ion_current>28.822592</ion_current>
         <width>0.181</width>
         <signal_noise_ratio>2.0514826</signal_noise_ratio>
         <quality>-1</quality>
      </peak>
      <peak>
         <mass>560.31137</mass>
         <intensity>12.033</intensity>
         <ion_current>18.935726</ion_current>
         <width>0.364</width>
         <signal_noise_ratio>1.2304601</signal_noise_ratio>
         <quality>-1</quality>
      </peak>
      <peak>
         <mass>562.17967</mass>
         <intensity>8.019</intensity>
         <ion_current>12.619097</ion_current>
         <width>0.182</width>
         <signal_noise_ratio>0.81862745</signal_noise_ratio>
         <quality>-1</quality>
      </peak>
      <peak>
         <mass>562.87733</mass>
         <intensity>8.019</intensity>
         <ion_current>12.619097</ion_current>
         <width>0.182</width>
         <signal_noise_ratio>0.81862745</signal_noise_ratio>
         <quality>-1</quality>
      </peak>
      <peak>
         <mass>563.46025</mass>
         <intensity>8.019</intensity>
         <ion_current>12.619097</ion_current>
         <width>0.363</width>
         <signal_noise_ratio>0.81777917</signal_noise_ratio>
         <quality>-1</quality>
      </peak>
      <peak>
         <mass>565.5753</mass>
         <intensity>12.033</intensity>
         <ion_current>16.282748</ion_current>
         <width>1.091</width>
         <signal_noise_ratio>1.2233463</signal_noise_ratio>
         <quality>-1</quality>
      </peak>
      <peak>
         <mass>566.32575</mass>
         <intensity>12.033</intensity>
         <ion_current>17.214226</ion_current>
         <width>0.273</width>
         <signal_noise_ratio>1.2233463</signal_noise_ratio>
         <quality>-1</quality>
      </peak>
      <peak>
         <mass>566.6306</mass>
         <intensity>12.033</intensity>
         <ion_current>11.996577</ion_current>
         <width>0.273</width>
         <signal_noise_ratio>1.2233463</signal_noise_ratio>
         <quality>1</quality>
      </peak>
      <peak>
         <mass>567.78833</mass>
         <intensity>12.033</intensity>
         <ion_current>18.935726</ion_current>
         <width>0.273</width>
         <signal_noise_ratio>1.2184675</signal_noise_ratio>
         <quality>1</quality>
      </peak>
      <peak>
         <mass>569.122</mass>
         <intensity>8.019</intensity>
         <ion_current>11.471859</ion_current>
         <width>0.182</width>
         <signal_noise_ratio>0.81200791</signal_noise_ratio>
         <quality>-1</quality>
      </peak>
      <peak>
         <mass>569.304</mass>
         <intensity>12.033</intensity>
         <ion_current>17.214226</ion_current>
         <width>0.182</width>
         <signal_noise_ratio>1.2184675</signal_noise_ratio>
         <quality>-1</quality>
      </peak>
      <peak>
         <mass>569.91067</mass>
         <intensity>8.019</intensity>
         <ion_current>11.471859</ion_current>
         <width>0.182</width>
         <signal_noise_ratio>0.81010352</signal_noise_ratio>
         <quality>-1</quality>
      </peak>
      <peak>
         <mass>571.45288</mass>
         <intensity>16.048</intensity>
         <ion_current>22.958024</ion_current>
         <width>0.637</width>
         <signal_noise_ratio>1.6191408</signal_noise_ratio>
         <quality>-1</quality>
      </peak>
      <peak>
         <mass>571.91167</mass>
         <intensity>8.019</intensity>
         <ion_current>11.471859</ion_current>
         <width>0.182</width>
         <signal_noise_ratio>0.80742486</signal_noise_ratio>
         <quality>-1</quality>
      </peak>
      <peak>
         <mass>573.0785</mass>
         <intensity>12.033</intensity>
         <ion_current>18.935726</ion_current>
         <width>0.273</width>
         <signal_noise_ratio>1.2115904</signal_noise_ratio>
         <quality>-1</quality>
      </peak>
      <peak>
         <mass>574.67</mass>
         <intensity>12.033</intensity>
         <ion_current>17.214226</ion_current>
         <width>0.182</width>
         <signal_noise_ratio>1.2053953</signal_noise_ratio>
         <quality>-1</quality>
      </peak>
      <peak>
         <mass>576.32</mass>
         <intensity>16.048</intensity>
         <ion_current>25.970732</ion_current>
         <width>0.182</width>
         <signal_noise_ratio>1.5994214</signal_noise_ratio>
         <quality>-1</quality>
      </peak>
      <peak>
         <mass>576.4435</mass>
         <intensity>8.019</intensity>
         <ion_current>11.797471</ion_current>
         <width>0.182</width>
         <signal_noise_ratio>0.79921237</signal_noise_ratio>
         <quality>-1</quality>
      </peak>
      <peak>
         <mass>577.672</mass>
         <intensity>16.048</intensity>
         <ion_current>23.60968</ion_current>
         <width>0.182</width>
         <signal_noise_ratio>1.5968135</signal_noise_ratio>
         <quality>-1</quality>
      </peak>
      <peak>
         <mass>578.50138</mass>
         <intensity>20.062</intensity>
         <ion_current>21.531842</ion_current>
         <width>0.364</width>
         <signal_noise_ratio>1.9929662</signal_noise_ratio>
         <quality>-1</quality>
      </peak>
      <peak>
         <mass>579.33175</mass>
         <intensity>36.12</intensity>
         <ion_current>43.878667</ion_current>
         <width>0.273</width>
         <signal_noise_ratio>3.5881737</signal_noise_ratio>
         <quality>-1</quality>
      </peak>
      <peak>
         <mass>580.0363</mass>
         <intensity>28.091</intensity>
         <ion_current>41.327193</ion_current>
         <width>1</width>
         <signal_noise_ratio>2.79057</signal_noise_ratio>
         <quality>-1</quality>
      </peak>
      <peak>
         <mass>581.25461</mass>
         <intensity>52.178</intensity>
         <ion_current>76.763742</ion_current>
         <width>0.637</width>
         <signal_noise_ratio>5.1420846</signal_noise_ratio>
         <quality>-1</quality>
      </peak>
      <peak>
         <mass>582.466</mass>
         <intensity>28.091</intensity>
         <ion_current>41.327193</ion_current>
         <width>0.637</width>
         <signal_noise_ratio>2.7631068</signal_noise_ratio>
         <quality>-1</quality>
      </peak>
      <peak>
         <mass>583.90169</mass>
         <intensity>12.033</intensity>
         <ion_current>19.473194</ion_current>
         <width>1.182</width>
         <signal_noise_ratio>1.1820282</signal_noise_ratio>
         <quality>-1</quality>
      </peak>
      <peak>
         <mass>585.459</mass>
         <intensity>16.048</intensity>
         <ion_current>23.609654</ion_current>
         <width>0.272</width>
         <signal_noise_ratio>1.5736269</signal_noise_ratio>
         <quality>1</quality>
      </peak>
      <peak>
         <mass>586.23171</mass>
         <intensity>20.062</intensity>
         <ion_current>27.881859</ion_current>
         <width>0.728</width>
         <signal_noise_ratio>1.966351</signal_noise_ratio>
         <quality>-1</quality>
      </peak>
      <peak>
         <mass>586.858</mass>
         <intensity>12.033</intensity>
         <ion_current>17.702827</ion_current>
         <width>0.182</width>
         <signal_noise_ratio>1.1788724</signal_noise_ratio>
         <quality>-1</quality>
      </peak>
      <peak>
         <mass>588.42675</mass>
         <intensity>20.062</intensity>
         <ion_current>31.858428</ion_current>
         <width>0.91</width>
         <signal_noise_ratio>1.9645113</signal_noise_ratio>
         <quality>-1</quality>
      </peak>
      <peak>
         <mass>589.768</mass>
         <intensity>12.033</intensity>
         <ion_current>19.473194</ion_current>
         <width>0.182</width>
         <signal_noise_ratio>1.1782955</signal_noise_ratio>
         <quality>-1</quality>
      </peak>
      <peak>
         <mass>591.14211</mass>
         <intensity>16.048</intensity>
         <ion_current>23.609654</ion_current>
         <width>0.455</width>
         <signal_noise_ratio>1.5699159</signal_noise_ratio>
         <quality>-1</quality>
      </peak>
      <peak>
         <mass>591.70282</mass>
         <intensity>16.048</intensity>
         <ion_current>25.742438</ion_current>
         <width>0.546</width>
         <signal_noise_ratio>1.5699159</signal_noise_ratio>
         <quality>-1</quality>
      </peak>
      <peak>
         <mass>594.34975</mass>
         <intensity>12.033</intensity>
         <ion_current>17.702827</ion_current>
         <width>0.454</width>
         <signal_noise_ratio>1.1762726</signal_noise_ratio>
         <quality>-1</quality>
      </peak>
      <peak>
         <mass>595.11125</mass>
         <intensity>8.019</intensity>
         <ion_current>11.797471</ion_current>
         <width>0.364</width>
         <signal_noise_ratio>0.78397959</signal_noise_ratio>
         <quality>-1</quality>
      </peak>
      <peak>
         <mass>595.693</mass>
         <intensity>12.033</intensity>
         <ion_current>17.702827</ion_current>
         <width>0.364</width>
         <signal_noise_ratio>1.1764093</signal_noise_ratio>
         <quality>-1</quality>
      </peak>
      <peak>
         <mass>596.3984</mass>
         <intensity>16.048</intensity>
         <ion_current>24.767055</ion_current>
         <width>0.545</width>
         <signal_noise_ratio>1.5690592</signal_noise_ratio>
         <quality>-1</quality>
      </peak>
      <peak>
         <mass>597.954</mass>
         <intensity>8.019</intensity>
         <ion_current>12.977274</ion_current>
         <width>0.182</width>
         <signal_noise_ratio>0.78359052</signal_noise_ratio>
         <quality>-1</quality>
      </peak>
      <peak>
         <mass>599.90285</mass>
         <intensity>12.033</intensity>
         <ion_current>16.614467</ion_current>
         <width>0.454</width>
         <signal_noise_ratio>1.1779966</signal_noise_ratio>
         <quality>-1</quality>
      </peak>
      <peak>
         <mass>601.07444</mass>
         <intensity>16.048</intensity>
         <ion_current>24.775013</ion_current>
         <width>0.728</width>
         <signal_noise_ratio>1.5765428</signal_noise_ratio>
         <quality>1</quality>
      </peak>
      <peak>
         <mass>601.774</mass>
         <intensity>12.033</intensity>
         <ion_current>17.702827</ion_current>
         <width>0.181</width>
         <signal_noise_ratio>1.1840921</signal_noise_ratio>
         <quality>-1</quality>
      </peak>
      <peak>
         <mass>603.19</mass>
         <intensity>32.106</intensity>
         <ion_current>44.878394</ion_current>
         <width>0.364</width>
         <signal_noise_ratio>3.1635424</signal_noise_ratio>
         <quality>-1</quality>
      </peak>
      <peak>
         <mass>604.13813</mass>
         <intensity>44.149</intensity>
         <ion_current>51.358404</ion_current>
         <width>0.909</width>
         <signal_noise_ratio>4.3545735</signal_noise_ratio>
         <quality>-1</quality>
      </peak>
      <peak>
         <mass>607.49727</mass>
         <intensity>12.033</intensity>
         <ion_current>19.473194</ion_current>
         <width>0.818</width>
         <signal_noise_ratio>1.1886084</signal_noise_ratio>
         <quality>-1</quality>
      </peak>
      <peak>
         <mass>608.777</mass>
         <intensity>8.019</intensity>
         <ion_current>12.977274</ion_current>
         <width>0.182</width>
         <signal_noise_ratio>0.79246456</signal_noise_ratio>
         <quality>-1</quality>
      </peak>
      <peak>
         <mass>609.413</mass>
         <intensity>12.033</intensity>
         <ion_current>17.906221</ion_current>
         <width>0.182</width>
         <signal_noise_ratio>1.1901264</signal_noise_ratio>
         <quality>-1</quality>
      </peak>
      <peak>
         <mass>612.2135</mass>
         <intensity>16.048</intensity>
         <ion_current>24.767055</ion_current>
         <width>1.092</width>
         <signal_noise_ratio>1.5915647</signal_noise_ratio>
         <quality>-1</quality>
      </peak>
      <peak>
         <mass>614.779</mass>
         <intensity>20.062</intensity>
         <ion_current>29.51501</ion_current>
         <width>0.182</width>
         <signal_noise_ratio>1.9935505</signal_noise_ratio>
         <quality>-1</quality>
      </peak>
      <peak>
         <mass>615.36746</mass>
         <intensity>12.033</intensity>
         <ion_current>17.702827</ion_current>
         <width>0.819</width>
         <signal_noise_ratio>1.1966529</signal_noise_ratio>
         <quality>-1</quality>
      </peak>
      <peak>
         <mass>616.02267</mass>
         <intensity>8.019</intensity>
         <ion_current>11.797471</ion_current>
         <width>0.182</width>
         <signal_noise_ratio>0.79809763</signal_noise_ratio>
         <quality>-1</quality>
      </peak>
      <peak>
         <mass>617.30119</mass>
         <intensity>16.048</intensity>
         <ion_current>25.970732</ion_current>
         <width>0.637</width>
         <signal_noise_ratio>1.598448</signal_noise_ratio>
         <quality>-1</quality>
      </peak>
      <peak>
         <mass>618.81133</mass>
         <intensity>8.019</intensity>
         <ion_current>11.797471</ion_current>
         <width>0.273</width>
         <signal_noise_ratio>0.80043849</signal_noise_ratio>
         <quality>-1</quality>
      </peak>
      <peak>
         <mass>619.31833</mass>
         <intensity>36.12</intensity>
         <ion_current>51.006493</ion_current>
         <width>0.455</width>
         <signal_noise_ratio>3.6054169</signal_noise_ratio>
         <quality>1</quality>
      </peak>
      <peak>
         <mass>620.92263</mass>
         <intensity>12.033</intensity>
         <ion_current>19.473194</ion_current>
         <width>0.819</width>
         <signal_noise_ratio>1.2036663</signal_noise_ratio>
         <quality>-1</quality>
      </peak>
      <peak>
         <mass>621.52137</mass>
         <intensity>12.033</intensity>
         <ion_current>19.473194</ion_current>
         <width>0.364</width>
         <signal_noise_ratio>1.2036663</signal_noise_ratio>
         <quality>-1</quality>
      </peak>
      <peak>
         <mass>622.8285</mass>
         <intensity>16.048</intensity>
         <ion_current>25.970732</ion_current>
         <width>0.364</width>
         <signal_noise_ratio>1.6070653</signal_noise_ratio>
         <quality>-1</quality>
      </peak>
      <peak>
         <mass>623.21525</mass>
         <intensity>12.033</intensity>
         <ion_current>17.702827</ion_current>
         <width>0.182</width>
         <signal_noise_ratio>1.2063503</signal_noise_ratio>
         <quality>-1</quality>
      </peak>
      <peak>
         <mass>624.43517</mass>
         <intensity>20.062</intensity>
         <ion_current>31.446626</ion_current>
         <width>0.273</width>
         <signal_noise_ratio>2.0142826</signal_noise_ratio>
         <quality>-1</quality>
      </peak>
      <peak>
         <mass>624.784</mass>
         <intensity>8.019</intensity>
         <ion_current>11.797471</ion_current>
         <width>0.364</width>
         <signal_noise_ratio>0.80513071</signal_noise_ratio>
         <quality>-1</quality>
      </peak>
      <peak>
         <mass>626.512</mass>
         <intensity>12.033</intensity>
         <ion_current>19.473194</ion_current>
         <width>0.182</width>
         <signal_noise_ratio>1.2121762</signal_noise_ratio>
         <quality>-1</quality>
      </peak>
      <peak>
         <mass>626.94425</mass>
         <intensity>12.033</intensity>
         <ion_current>18.248517</ion_current>
         <width>0.182</width>
         <signal_noise_ratio>1.2150045</signal_noise_ratio>
         <quality>-1</quality>
      </peak>
      <peak>
         <mass>629.31683</mass>
         <intensity>20.062</intensity>
         <ion_current>29.2633</ion_current>
         <width>0.181</width>
         <signal_noise_ratio>2.0304935</signal_noise_ratio>
         <quality>-1</quality>
      </peak>
      <peak>
         <mass>630.09945</mass>
         <intensity>16.048</intensity>
         <ion_current>24.294194</ion_current>
         <width>0.546</width>
         <signal_noise_ratio>1.624106</signal_noise_ratio>
         <quality>-1</quality>
      </peak>
      <peak>
         <mass>630.696</mass>
         <intensity>16.048</intensity>
         <ion_current>26.771288</ion_current>
         <width>0.182</width>
         <signal_noise_ratio>1.6239792</signal_noise_ratio>
         <quality>-1</quality>
      </peak>
      <peak>
         <mass>631.266</mass>
         <intensity>20.062</intensity>
         <ion_current>20.943788</ion_current>
         <width>0.363</width>
         <signal_noise_ratio>2.0301764</signal_noise_ratio>
         <quality>-1</quality>
      </peak>
      <peak>
         <mass>632.2784</mass>
         <intensity>44.149</intensity>
         <ion_current>62.008655</ion_current>
         <width>0.273</width>
         <signal_noise_ratio>4.4682632</signal_noise_ratio>
         <quality>-1</quality>
      </peak>
      <peak>
         <mass>632.697</mass>
         <intensity>12.033</intensity>
         <ion_current>18.550116</ion_current>
         <width>0.182</width>
         <signal_noise_ratio>1.218008</signal_noise_ratio>
         <quality>-1</quality>
      </peak>
      <peak>
         <mass>636.426</mass>
         <intensity>8.019</intensity>
         <ion_current>12.161129</ion_current>
         <width>0.182</width>
         <signal_noise_ratio>0.81222</signal_noise_ratio>
         <quality>-1</quality>
      </peak>
      <peak>
         <mass>636.8345</mass>
         <intensity>8.019</intensity>
         <ion_current>13.377303</ion_current>
         <width>0.273</width>
         <signal_noise_ratio>0.81222</signal_noise_ratio>
         <quality>-1</quality>
      </peak>
      <peak>
         <mass>637.517</mass>
         <intensity>12.033</intensity>
         <ion_current>18.248517</ion_current>
         <width>0.182</width>
         <signal_noise_ratio>1.2192366</signal_noise_ratio>
         <quality>-1</quality>
      </peak>
      <peak>
         <mass>638.21467</mass>
         <intensity>8.019</intensity>
         <ion_current>13.377303</ion_current>
         <width>0.182</width>
         <signal_noise_ratio>0.81282108</signal_noise_ratio>
         <quality>-1</quality>
      </peak>
      <peak>
         <mass>640.973</mass>
         <intensity>12.033</intensity>
         <ion_current>18.050494</ion_current>
         <width>0.637</width>
         <signal_noise_ratio>1.2194511</signal_noise_ratio>
         <quality>-1</quality>
      </peak>
      <peak>
         <mass>641.48867</mass>
         <intensity>8.019</intensity>
         <ion_current>12.161129</ion_current>
         <width>0.182</width>
         <signal_noise_ratio>0.81266336</signal_noise_ratio>
         <quality>-1</quality>
      </peak>
      <peak>
         <mass>642.69472</mass>
         <intensity>12.033</intensity>
         <ion_current>18.248517</ion_current>
         <width>1.182</width>
         <signal_noise_ratio>1.2193004</signal_noise_ratio>
         <quality>-1</quality>
      </peak>
      <peak>
         <mass>643.48967</mass>
         <intensity>8.019</intensity>
         <ion_current>12.161129</ion_current>
         <width>0.182</width>
         <signal_noise_ratio>0.81248605</signal_noise_ratio>
         <quality>-1</quality>
      </peak>
      <peak>
         <mass>643.9566</mass>
         <intensity>8.019</intensity>
         <ion_current>13.377303</ion_current>
         <width>0.363</width>
         <signal_noise_ratio>0.81248605</signal_noise_ratio>
         <quality>-1</quality>
      </peak>
      <peak>
         <mass>645.36933</mass>
         <intensity>8.019</intensity>
         <ion_current>12.14812</ion_current>
         <width>0.273</width>
         <signal_noise_ratio>0.81217852</signal_noise_ratio>
         <quality>-1</quality>
      </peak>
      <peak>
         <mass>645.7576</mass>
         <intensity>12.033</intensity>
         <ion_current>17.007527</ion_current>
         <width>0.272</width>
         <signal_noise_ratio>1.2187235</signal_noise_ratio>
         <quality>1</quality>
      </peak>
      <peak>
         <mass>646.26317</mass>
         <intensity>12.033</intensity>
         <ion_current>13.403403</ion_current>
         <width>0.182</width>
         <signal_noise_ratio>1.2185755</signal_noise_ratio>
         <quality>-1</quality>
      </peak>
      <peak>
         <mass>647.158</mass>
         <intensity>12.033</intensity>
         <ion_current>15.1128</ion_current>
         <width>0.182</width>
         <signal_noise_ratio>1.2184274</signal_noise_ratio>
         <quality>-1</quality>
      </peak>
      <peak>
         <mass>647.7942</mass>
         <intensity>12.033</intensity>
         <ion_current>20.073462</ion_current>
         <width>0.181</width>
         <signal_noise_ratio>1.2182416</signal_noise_ratio>
         <quality>-1</quality>
      </peak>
      <peak>
         <mass>649.89367</mass>
         <intensity>12.043</intensity>
         <ion_current>20.038533</ion_current>
         <width>0.636</width>
         <signal_noise_ratio>1.2904078</signal_noise_ratio>
         <quality>1</quality>
      </peak>
      <peak>
         <mass>651.68983</mass>
         <intensity>8.029</intensity>
         <ion_current>13.393985</ion_current>
         <width>0.455</width>
         <signal_noise_ratio>0.83997867</signal_noise_ratio>
         <quality>-1</quality>
      </peak>
      <peak>
         <mass>652.342</mass>
         <intensity>8.029</intensity>
         <ion_current>12.176294</ion_current>
         <width>0.273</width>
         <signal_noise_ratio>0.83997867</signal_noise_ratio>
         <quality>-1</quality>
      </peak>
      <peak>
         <mass>653.7879</mass>
         <intensity>12.043</intensity>
         <ion_current>18.878181</ion_current>
         <width>0.637</width>
         <signal_noise_ratio>1.2599157</signal_noise_ratio>
         <quality>-1</quality>
      </peak>
      <peak>
         <mass>656.09375</mass>
         <intensity>16.058</intensity>
         <ion_current>25.411789</ion_current>
         <width>0.819</width>
         <signal_noise_ratio>1.7142576</signal_noise_ratio>
         <quality>-1</quality>
      </peak>
      <peak>
         <mass>656.5078</mass>
         <intensity>16.058</intensity>
         <ion_current>25.394245</ion_current>
         <width>0.182</width>
         <signal_noise_ratio>1.7142576</signal_noise_ratio>
         <quality>-1</quality>
      </peak>
      <peak>
         <mass>658.22918</mass>
         <intensity>20.072</intensity>
         <ion_current>28.493739</ion_current>
         <width>0.546</width>
         <signal_noise_ratio>2.2233932</signal_noise_ratio>
         <quality>-1</quality>
      </peak>
      <peak>
         <mass>660.20445</mass>
         <intensity>12.043</intensity>
         <ion_current>17.509367</ion_current>
         <width>0.637</width>
         <signal_noise_ratio>1.3340138</signal_noise_ratio>
         <quality>-1</quality>
      </peak>
      <peak>
         <mass>660.64833</mass>
         <intensity>8.029</intensity>
         <ion_current>13.393985</ion_current>
         <width>0.272</width>
         <signal_noise_ratio>0.88937945</signal_noise_ratio>
         <quality>-1</quality>
      </peak>
      <peak>
         <mass>660.891</mass>
         <intensity>12.043</intensity>
         <ion_current>18.120282</ion_current>
         <width>0.182</width>
         <signal_noise_ratio>1.3340138</signal_noise_ratio>
         <quality>-1</quality>
      </peak>
      <peak>
         <mass>661.82582</mass>
         <intensity>16.058</intensity>
         <ion_current>19.034706</ion_current>
         <width>0.455</width>
         <signal_noise_ratio>1.7787589</signal_noise_ratio>
         <quality>-1</quality>
      </peak>
      <peak>
         <mass>664.0018</mass>
         <intensity>12.043</intensity>
         <ion_current>18.263683</ion_current>
         <width>0.909</width>
         <signal_noise_ratio>1.3340138</signal_noise_ratio>
         <quality>-1</quality>
      </peak>
      <peak>
         <mass>664.77167</mass>
         <intensity>8.029</intensity>
         <ion_current>12.176294</ion_current>
         <width>0.182</width>
         <signal_noise_ratio>0.88937945</signal_noise_ratio>
         <quality>-1</quality>
      </peak>
      <peak>
         <mass>665.467</mass>
         <intensity>8.029</intensity>
         <ion_current>12.176294</ion_current>
         <width>0.728</width>
         <signal_noise_ratio>0.88937945</signal_noise_ratio>
         <quality>-1</quality>
      </peak>
      <peak>
         <mass>666.79289</mass>
         <intensity>8.029</intensity>
         <ion_current>13.393985</ion_current>
         <width>0.546</width>
         <signal_noise_ratio>0.88937945</signal_noise_ratio>
         <quality>-1</quality>
      </peak>
      <peak>
         <mass>669.40842</mass>
         <intensity>12.043</intensity>
         <ion_current>18.263683</ion_current>
         <width>0.818</width>
         <signal_noise_ratio>1.3340138</signal_noise_ratio>
         <quality>-1</quality>
      </peak>
      <peak>
         <mass>670.948</mass>
         <intensity>12.043</intensity>
         <ion_current>20.090144</ion_current>
         <width>0.273</width>
         <signal_noise_ratio>1.3340138</signal_noise_ratio>
         <quality>1</quality>
      </peak>
      <peak>
         <mass>671.28427</mass>
         <intensity>36.13</intensity>
         <ion_current>54.792613</ion_current>
         <width>0.273</width>
         <signal_noise_ratio>4.0021521</signal_noise_ratio>
         <quality>-1</quality>
      </peak>
      <peak>
         <mass>672.351</mass>
         <intensity>32.116</intensity>
         <ion_current>28.708744</ion_current>
         <width>0.455</width>
         <signal_noise_ratio>3.5575178</signal_noise_ratio>
         <quality>1</quality>
      </peak>
      <peak>
         <mass>672.73017</mass>
         <intensity>20.072</intensity>
         <ion_current>31.003727</ion_current>
         <width>0.182</width>
         <signal_noise_ratio>2.2233932</signal_noise_ratio>
         <quality>-1</quality>
      </peak>
      <peak>
         <mass>674.3702</mass>
         <intensity>16.058</intensity>
         <ion_current>26.78797</ion_current>
         <width>0.273</width>
         <signal_noise_ratio>1.7787589</signal_noise_ratio>
         <quality>-1</quality>
      </peak>
      <peak>
         <mass>675.8616</mass>
         <intensity>12.043</intensity>
         <ion_current>20.617435</ion_current>
         <width>0.182</width>
         <signal_noise_ratio>1.3340138</signal_noise_ratio>
         <quality>-1</quality>
      </peak>
      <peak>
         <mass>676.171</mass>
         <intensity>8.029</intensity>
         <ion_current>12.495874</ion_current>
         <width>0.182</width>
         <signal_noise_ratio>0.88937945</signal_noise_ratio>
         <quality>-1</quality>
      </peak>
      <peak>
         <mass>677.44855</mass>
         <intensity>36.13</intensity>
         <ion_current>55.82357</ion_current>
         <width>0.455</width>
         <signal_noise_ratio>4.0021521</signal_noise_ratio>
         <quality>-1</quality>
      </peak>
      <peak>
         <mass>679.78301</mass>
         <intensity>16.058</intensity>
         <ion_current>27.360009</ion_current>
         <width>1.183</width>
         <signal_noise_ratio>1.7787589</signal_noise_ratio>
         <quality>-1</quality>
      </peak>
      <peak>
         <mass>681.87825</mass>
         <intensity>12.043</intensity>
         <ion_current>18.363538</ion_current>
         <width>0.182</width>
         <signal_noise_ratio>1.3340138</signal_noise_ratio>
         <quality>-1</quality>
      </peak>
      <peak>
         <mass>682.25488</mass>
         <intensity>12.043</intensity>
         <ion_current>18.743032</ion_current>
         <width>0.636</width>
         <signal_noise_ratio>1.3340138</signal_noise_ratio>
         <quality>-1</quality>
      </peak>
      <peak>
         <mass>682.77967</mass>
         <intensity>16.058</intensity>
         <ion_current>21.045962</ion_current>
         <width>0.273</width>
         <signal_noise_ratio>1.7787589</signal_noise_ratio>
         <quality>1</quality>
      </peak>
      <peak>
         <mass>684.6836</mass>
         <intensity>12.043</intensity>
         <ion_current>18.37537</ion_current>
         <width>0.273</width>
         <signal_noise_ratio>1.3340138</signal_noise_ratio>
         <quality>1</quality>
      </peak>
      <peak>
         <mass>685.34183</mass>
         <intensity>20.072</intensity>
         <ion_current>31.129931</ion_current>
         <width>0.182</width>
         <signal_noise_ratio>2.2233932</signal_noise_ratio>
         <quality>-1</quality>
      </peak>
      <peak>
         <mass>685.69618</mass>
         <intensity>16.058</intensity>
         <ion_current>19.964176</ion_current>
         <width>0.455</width>
         <signal_noise_ratio>1.7787589</signal_noise_ratio>
         <quality>-1</quality>
      </peak>
      <peak>
         <mass>688.88125</mass>
         <intensity>12.043</intensity>
         <ion_current>18.743032</ion_current>
         <width>0.182</width>
         <signal_noise_ratio>1.3340138</signal_noise_ratio>
         <quality>-1</quality>
      </peak>
      <peak>
         <mass>690.10655</mass>
         <intensity>12.043</intensity>
         <ion_current>20.617435</ion_current>
         <width>0.545</width>
         <signal_noise_ratio>1.3340138</signal_noise_ratio>
         <quality>-1</quality>
      </peak>
      <peak>
         <mass>690.541</mass>
         <intensity>12.043</intensity>
         <ion_current>20.617435</ion_current>
         <width>0.182</width>
         <signal_noise_ratio>1.3340138</signal_noise_ratio>
         <quality>-1</quality>
      </peak>
      <peak>
         <mass>691.93544</mass>
         <intensity>20.072</intensity>
         <ion_current>29.088096</ion_current>
         <width>0.363</width>
         <signal_noise_ratio>2.2233932</signal_noise_ratio>
         <quality>-1</quality>
      </peak>
      <peak>
         <mass>694.2245</mass>
         <intensity>12.043</intensity>
         <ion_current>18.743032</ion_current>
         <width>0.273</width>
         <signal_noise_ratio>1.3340138</signal_noise_ratio>
         <quality>-1</quality>
      </peak>
      <peak>
         <mass>694.42167</mass>
         <intensity>8.029</intensity>
         <ion_current>13.745527</ion_current>
         <width>0.182</width>
         <signal_noise_ratio>0.88937945</signal_noise_ratio>
         <quality>-1</quality>
      </peak>
      <peak>
         <mass>695.97525</mass>
         <intensity>12.043</intensity>
         <ion_current>18.743032</ion_current>
         <width>0.182</width>
         <signal_noise_ratio>1.3340138</signal_noise_ratio>
         <quality>-1</quality>
      </peak>
      <peak>
         <mass>697.1805</mass>
         <intensity>12.043</intensity>
         <ion_current>18.743032</ion_current>
         <width>0.636</width>
         <signal_noise_ratio>1.3340138</signal_noise_ratio>
         <quality>-1</quality>
      </peak>
      <peak>
         <mass>698.47423</mass>
         <intensity>12.043</intensity>
         <ion_current>20.617435</ion_current>
         <width>0.91</width>
         <signal_noise_ratio>1.3340138</signal_noise_ratio>
         <quality>-1</quality>
      </peak>
   </peak_list>
</pepex3>
