# Supplementary material for: NITPICK: peak identification for mass spectrometry data
Source: BMC Bioinformatics. 2008 Aug 28;9:355. doi: 10.1186/1471-2105-9-355 (PMC2655099; doi:10.1186/1471-2105-9-355)
Supplement: Additional file 4 — A zip-folder containing all pepex results on the simulated data. [file 1471-2105-9-355-S4.zip › pepex_simulation_results/thresh05/SNR5/preSNR5_48_pepex.xml]

<?xml version="1.0" encoding="iso-8859-1"?>
<pepex3>
   <version>3.0.0</version>
   <registered_to>Unregistered</registered_to>
   <parameters>
      <parameter_file>pepex_input.xml</parameter_file>
      <input_data_file>spectrum.data</input_data_file>
      <output_data_file>pepex_output.xml</output_data_file>
      <noise_model>mean_value</noise_model>
      <signal_noise_ratio>.5</signal_noise_ratio>
      <tuning_power>2</tuning_power>
      <tuning>2</tuning>
      <small_omega>1.0</small_omega>
      <big_omega>20</big_omega>
      <peak_finding_model>pepex3</peak_finding_model>
      <supporting_slopes>2</supporting_slopes>
      <peak_fitting_model>centroid</peak_fitting_model>
      <clustering_model>simple</clustering_model>
      <min_cluster_distance>0.8</min_cluster_distance>
      <max_cluster_distance>1.2</max_cluster_distance>
      <no_single_above_mass>1500.0</no_single_above_mass>
      <deisotoping_model>quadratic</deisotoping_model>
      <isotope_distrib_file>/usr/local/piums/kd_0_to_10</isotope_distrib_file>
      <overflow>30000</overflow>
   </parameters>
   <pepex3_status>
      <status>ok</status>
      <message></message>
      <supporting_slopes>2</supporting_slopes>
      <minimum_mass>500</minimum_mass>
      <maximum_mass>700</maximum_mass>
      <small_omega>1</small_omega>
      <big_omega>20</big_omega>
      <peak_masses_with_hydrogen>true</peak_masses_with_hydrogen>
      <date_created>22:00:59, 26 Jul, 2007</date_created>
   </pepex3_status>
   <peak_list>
      <peak>
         <mass>500.44489</mass>
         <intensity>15.968</intensity>
         <ion_current>22.192829</ion_current>
         <width>0.91</width>
         <signal_noise_ratio>-2.9632184e+67</signal_noise_ratio>
         <quality>-1</quality>
      </peak>
      <peak>
         <mass>501.2913</mass>
         <intensity>11.976</intensity>
         <ion_current>10.26246</ion_current>
         <width>0.727</width>
         <signal_noise_ratio>1.0377517</signal_noise_ratio>
         <quality>-1</quality>
      </peak>
      <peak>
         <mass>502.092</mass>
         <intensity>11.976</intensity>
         <ion_current>14.122136</ion_current>
         <width>0.182</width>
         <signal_noise_ratio>1.0377517</signal_noise_ratio>
         <quality>-1</quality>
      </peak>
      <peak>
         <mass>503.78208</mass>
         <intensity>11.976</intensity>
         <ion_current>18.329073</ion_current>
         <width>0.728</width>
         <signal_noise_ratio>1.0377517</signal_noise_ratio>
         <quality>-1</quality>
      </peak>
      <peak>
         <mass>506.821</mass>
         <intensity>11.976</intensity>
         <ion_current>16.66273</ion_current>
         <width>0.182</width>
         <signal_noise_ratio>1.0653226</signal_noise_ratio>
         <quality>-1</quality>
      </peak>
      <peak>
         <mass>508.12262</mass>
         <intensity>15.968</intensity>
         <ion_current>22.216973</ion_current>
         <width>0.727</width>
         <signal_noise_ratio>1.4792961</signal_noise_ratio>
         <quality>-1</quality>
      </peak>
      <peak>
         <mass>508.72089</mass>
         <intensity>11.976</intensity>
         <ion_current>16.66273</ion_current>
         <width>0.455</width>
         <signal_noise_ratio>1.109472</signal_noise_ratio>
         <quality>-1</quality>
      </peak>
      <peak>
         <mass>510.00867</mass>
         <intensity>31.936</intensity>
         <ion_current>47.432673</ion_current>
         <width>1.091</width>
         <signal_noise_ratio>2.9795501</signal_noise_ratio>
         <quality>-1</quality>
      </peak>
      <peak>
         <mass>511.61167</mass>
         <intensity>11.976</intensity>
         <ion_current>16.581767</ion_current>
         <width>0.546</width>
         <signal_noise_ratio>1.3791436</signal_noise_ratio>
         <quality>-1</quality>
      </peak>
      <peak>
         <mass>512.577</mass>
         <intensity>15.968</intensity>
         <ion_current>18.851945</ion_current>
         <width>0.364</width>
         <signal_noise_ratio>1.8388582</signal_noise_ratio>
         <quality>-1</quality>
      </peak>
      <peak>
         <mass>512.98325</mass>
         <intensity>11.976</intensity>
         <ion_current>16.226652</ion_current>
         <width>0.182</width>
         <signal_noise_ratio>1.4033784</signal_noise_ratio>
         <quality>-1</quality>
      </peak>
      <peak>
         <mass>514.3427</mass>
         <intensity>15.968</intensity>
         <ion_current>22.216973</ion_current>
         <width>0.273</width>
         <signal_noise_ratio>1.8711712</signal_noise_ratio>
         <quality>1</quality>
      </peak>
      <peak>
         <mass>515.02355</mass>
         <intensity>15.968</intensity>
         <ion_current>24.438765</ion_current>
         <width>0.455</width>
         <signal_noise_ratio>1.8711712</signal_noise_ratio>
         <quality>-1</quality>
      </peak>
      <peak>
         <mass>515.553</mass>
         <intensity>3.992</intensity>
         <ion_current>5.5542432</ion_current>
         <width>0.181</width>
         <signal_noise_ratio>0.46779279</signal_noise_ratio>
         <quality>-1</quality>
      </peak>
      <peak>
         <mass>515.734</mass>
         <intensity>7.984</intensity>
         <ion_current>12.219382</ion_current>
         <width>0.182</width>
         <signal_noise_ratio>0.93558559</signal_noise_ratio>
         <quality>-1</quality>
      </peak>
      <peak>
         <mass>518.372</mass>
         <intensity>11.976</intensity>
         <ion_current>16.438049</ion_current>
         <width>0.455</width>
         <signal_noise_ratio>1.4033784</signal_noise_ratio>
         <quality>-1</quality>
      </peak>
      <peak>
         <mass>519.06729</mass>
         <intensity>11.976</intensity>
         <ion_current>16.672749</ion_current>
         <width>0.727</width>
         <signal_noise_ratio>1.4033784</signal_noise_ratio>
         <quality>-1</quality>
      </peak>
      <peak>
         <mass>519.918</mass>
         <intensity>15.968</intensity>
         <ion_current>17.342155</ion_current>
         <width>1.001</width>
         <signal_noise_ratio>1.8711712</signal_noise_ratio>
         <quality>1</quality>
      </peak>
      <peak>
         <mass>520.646</mass>
         <intensity>3.992</intensity>
         <ion_current>5.5542432</ion_current>
         <width>0.182</width>
         <signal_noise_ratio>0.46779279</signal_noise_ratio>
         <quality>-1</quality>
      </peak>
      <peak>
         <mass>521.282</mass>
         <intensity>7.984</intensity>
         <ion_current>11.739523</ion_current>
         <width>0.182</width>
         <signal_noise_ratio>0.93558559</signal_noise_ratio>
         <quality>-1</quality>
      </peak>
      <peak>
         <mass>521.8475</mass>
         <intensity>11.976</intensity>
         <ion_current>15.993688</ion_current>
         <width>0.819</width>
         <signal_noise_ratio>1.4033784</signal_noise_ratio>
         <quality>1</quality>
      </peak>
      <peak>
         <mass>522.556</mass>
         <intensity>7.984</intensity>
         <ion_current>11.108486</ion_current>
         <width>0.182</width>
         <signal_noise_ratio>0.93558559</signal_noise_ratio>
         <quality>-1</quality>
      </peak>
      <peak>
         <mass>526.6844</mass>
         <intensity>11.976</intensity>
         <ion_current>18.329073</ion_current>
         <width>0.272</width>
         <signal_noise_ratio>1.4033784</signal_noise_ratio>
         <quality>-1</quality>
      </peak>
      <peak>
         <mass>527.103</mass>
         <intensity>11.976</intensity>
         <ion_current>16.876744</ion_current>
         <width>0.637</width>
         <signal_noise_ratio>1.4033784</signal_noise_ratio>
         <quality>-1</quality>
      </peak>
      <peak>
         <mass>528.99025</mass>
         <intensity>11.976</intensity>
         <ion_current>15.792428</ion_current>
         <width>0.273</width>
         <signal_noise_ratio>1.4033784</signal_noise_ratio>
         <quality>1</quality>
      </peak>
      <peak>
         <mass>530.356</mass>
         <intensity>35.928</intensity>
         <ion_current>53.456609</ion_current>
         <width>0.545</width>
         <signal_noise_ratio>4.2101351</signal_noise_ratio>
         <quality>-1</quality>
      </peak>
      <peak>
         <mass>530.832</mass>
         <intensity>11.976</intensity>
         <ion_current>18.329073</ion_current>
         <width>0.182</width>
         <signal_noise_ratio>1.4033784</signal_noise_ratio>
         <quality>-1</quality>
      </peak>
      <peak>
         <mass>533.2425</mass>
         <intensity>51.896</intensity>
         <ion_current>73.628197</ion_current>
         <width>0.364</width>
         <signal_noise_ratio>6.0813063</signal_noise_ratio>
         <quality>-1</quality>
      </peak>
      <peak>
         <mass>533.98943</mass>
         <intensity>7.984</intensity>
         <ion_current>11.421789</ion_current>
         <width>0.363</width>
         <signal_noise_ratio>0.93558559</signal_noise_ratio>
         <quality>-1</quality>
      </peak>
      <peak>
         <mass>534.3608</mass>
         <intensity>15.968</intensity>
         <ion_current>22.265321</ion_current>
         <width>0.273</width>
         <signal_noise_ratio>1.8711712</signal_noise_ratio>
         <quality>1</quality>
      </peak>
      <peak>
         <mass>535.25</mass>
         <intensity>35.928</intensity>
         <ion_current>42.956963</ion_current>
         <width>0.455</width>
         <signal_noise_ratio>4.2101351</signal_noise_ratio>
         <quality>-1</quality>
      </peak>
      <peak>
         <mass>536.926</mass>
         <intensity>11.976</intensity>
         <ion_current>18.846028</ion_current>
         <width>0.182</width>
         <signal_noise_ratio>1.4033784</signal_noise_ratio>
         <quality>-1</quality>
      </peak>
      <peak>
         <mass>537.17625</mass>
         <intensity>11.976</intensity>
         <ion_current>13.570741</ion_current>
         <width>0.273</width>
         <signal_noise_ratio>1.4033784</signal_noise_ratio>
         <quality>1</quality>
      </peak>
      <peak>
         <mass>538.017</mass>
         <intensity>15.968</intensity>
         <ion_current>20.734976</ion_current>
         <width>0.182</width>
         <signal_noise_ratio>1.8711712</signal_noise_ratio>
         <quality>-1</quality>
      </peak>
      <peak>
         <mass>538.85117</mass>
         <intensity>11.976</intensity>
         <ion_current>16.959204</ion_current>
         <width>0.364</width>
         <signal_noise_ratio>1.4033784</signal_noise_ratio>
         <quality>1</quality>
      </peak>
      <peak>
         <mass>541.07967</mass>
         <intensity>7.984</intensity>
         <ion_current>12.564019</ion_current>
         <width>0.273</width>
         <signal_noise_ratio>0.93558559</signal_noise_ratio>
         <quality>1</quality>
      </peak>
      <peak>
         <mass>541.49575</mass>
         <intensity>11.976</intensity>
         <ion_current>17.660049</ion_current>
         <width>0.273</width>
         <signal_noise_ratio>1.4033784</signal_noise_ratio>
         <quality>-1</quality>
      </peak>
      <peak>
         <mass>542.838</mass>
         <intensity>11.976</intensity>
         <ion_current>17.132683</ion_current>
         <width>0.182</width>
         <signal_noise_ratio>1.4033784</signal_noise_ratio>
         <quality>-1</quality>
      </peak>
      <peak>
         <mass>543.95933</mass>
         <intensity>7.984</intensity>
         <ion_current>11.277613</ion_current>
         <width>0.273</width>
         <signal_noise_ratio>0.93558559</signal_noise_ratio>
         <quality>-1</quality>
      </peak>
      <peak>
         <mass>545.71767</mass>
         <intensity>7.984</intensity>
         <ion_current>11.421789</ion_current>
         <width>0.273</width>
         <signal_noise_ratio>0.93558559</signal_noise_ratio>
         <quality>1</quality>
      </peak>
      <peak>
         <mass>545.96033</mass>
         <intensity>7.984</intensity>
         <ion_current>12.564019</ion_current>
         <width>0.273</width>
         <signal_noise_ratio>0.93558559</signal_noise_ratio>
         <quality>-1</quality>
      </peak>
      <peak>
         <mass>548.27225</mass>
         <intensity>7.984</intensity>
         <ion_current>11.277637</ion_current>
         <width>0.364</width>
         <signal_noise_ratio>0.93558559</signal_noise_ratio>
         <quality>-1</quality>
      </peak>
      <peak>
         <mass>548.99167</mass>
         <intensity>7.984</intensity>
         <ion_current>11.421789</ion_current>
         <width>0.273</width>
         <signal_noise_ratio>0.93558559</signal_noise_ratio>
         <quality>1</quality>
      </peak>
      <peak>
         <mass>549.295</mass>
         <intensity>15.968</intensity>
         <ion_current>19.311629</ion_current>
         <width>0.182</width>
         <signal_noise_ratio>1.8711712</signal_noise_ratio>
         <quality>-1</quality>
      </peak>
      <peak>
         <mass>550.51205</mass>
         <intensity>11.976</intensity>
         <ion_current>10.280917</ion_current>
         <width>1.182</width>
         <signal_noise_ratio>1.4033784</signal_noise_ratio>
         <quality>1</quality>
      </peak>
      <peak>
         <mass>551.296</mass>
         <intensity>7.984</intensity>
         <ion_current>11.421789</ion_current>
         <width>0.182</width>
         <signal_noise_ratio>0.93558559</signal_noise_ratio>
         <quality>-1</quality>
      </peak>
      <peak>
         <mass>551.5508</mass>
         <intensity>15.958</intensity>
         <ion_current>18.071185</ion_current>
         <width>0.182</width>
         <signal_noise_ratio>1.8407518</signal_noise_ratio>
         <quality>-1</quality>
      </peak>
      <peak>
         <mass>551.751</mass>
         <intensity>7.974</intensity>
         <ion_current>11.407483</ion_current>
         <width>0.182</width>
         <signal_noise_ratio>0.91979913</signal_noise_ratio>
         <quality>-1</quality>
      </peak>
      <peak>
         <mass>551.99367</mass>
         <intensity>7.974</intensity>
         <ion_current>11.407483</ion_current>
         <width>0.182</width>
         <signal_noise_ratio>0.92303184</signal_noise_ratio>
         <quality>-1</quality>
      </peak>
      <peak>
         <mass>553.36525</mass>
         <intensity>11.966</intensity>
         <ion_current>17.118377</ion_current>
         <width>0.182</width>
         <signal_noise_ratio>1.3900448</signal_noise_ratio>
         <quality>-1</quality>
      </peak>
      <peak>
         <mass>553.9067</mass>
         <intensity>11.966</intensity>
         <ion_current>17.118377</ion_current>
         <width>0.545</width>
         <signal_noise_ratio>1.3919438</signal_noise_ratio>
         <quality>-1</quality>
      </peak>
      <peak>
         <mass>554.62791</mass>
         <intensity>11.966</intensity>
         <ion_current>18.830292</ion_current>
         <width>0.637</width>
         <signal_noise_ratio>1.3919438</signal_noise_ratio>
         <quality>-1</quality>
      </peak>
      <peak>
         <mass>556.1343</mass>
         <intensity>15.958</intensity>
         <ion_current>25.112301</ion_current>
         <width>0.363</width>
         <signal_noise_ratio>1.8609616</signal_noise_ratio>
         <quality>-1</quality>
      </peak>
      <peak>
         <mass>558.2405</mass>
         <intensity>11.966</intensity>
         <ion_current>15.264683</ion_current>
         <width>0.819</width>
         <signal_noise_ratio>1.396506</signal_noise_ratio>
         <quality>-1</quality>
      </peak>
      <peak>
         <mass>559.97392</mass>
         <intensity>15.958</intensity>
         <ion_current>25.112301</ion_current>
         <width>0.546</width>
         <signal_noise_ratio>1.8609071</signal_noise_ratio>
         <quality>-1</quality>
      </peak>
      <peak>
         <mass>560.59575</mass>
         <intensity>11.966</intensity>
         <ion_current>18.830292</ion_current>
         <width>0.273</width>
         <signal_noise_ratio>1.3953888</signal_noise_ratio>
         <quality>-1</quality>
      </peak>
      <peak>
         <mass>562.17967</mass>
         <intensity>11.966</intensity>
         <ion_current>17.071863</ion_current>
         <width>0.273</width>
         <signal_noise_ratio>1.3891252</signal_noise_ratio>
         <quality>-1</quality>
      </peak>
      <peak>
         <mass>562.6468</mass>
         <intensity>15.958</intensity>
         <ion_current>22.829271</ion_current>
         <width>0.182</width>
         <signal_noise_ratio>1.8473379</signal_noise_ratio>
         <quality>-1</quality>
      </peak>
      <peak>
         <mass>564.2474</mass>
         <intensity>11.966</intensity>
         <ion_current>15.821329</ion_current>
         <width>0.273</width>
         <signal_noise_ratio>1.3810858</signal_noise_ratio>
         <quality>-1</quality>
      </peak>
      <peak>
         <mass>564.666</mass>
         <intensity>15.958</intensity>
         <ion_current>22.735186</ion_current>
         <width>0.637</width>
         <signal_noise_ratio>1.8418325</signal_noise_ratio>
         <quality>1</quality>
      </peak>
      <peak>
         <mass>565.47</mass>
         <intensity>15.958</intensity>
         <ion_current>17.055525</ion_current>
         <width>0.546</width>
         <signal_noise_ratio>1.8363597</signal_noise_ratio>
         <quality>1</quality>
      </peak>
      <peak>
         <mass>566.0846</mass>
         <intensity>15.958</intensity>
         <ion_current>22.829271</ion_current>
         <width>0.728</width>
         <signal_noise_ratio>1.8363597</signal_noise_ratio>
         <quality>-1</quality>
      </peak>
      <peak>
         <mass>567.50982</mass>
         <intensity>11.966</intensity>
         <ion_current>17.392932</ion_current>
         <width>0.637</width>
         <signal_noise_ratio>1.3657227</signal_noise_ratio>
         <quality>-1</quality>
      </peak>
      <peak>
         <mass>568.304</mass>
         <intensity>7.974</intensity>
         <ion_current>11.407483</ion_current>
         <width>0.182</width>
         <signal_noise_ratio>0.90659356</signal_noise_ratio>
         <quality>-1</quality>
      </peak>
      <peak>
         <mass>568.759</mass>
         <intensity>7.974</intensity>
         <ion_current>11.407483</ion_current>
         <width>0.181</width>
         <signal_noise_ratio>0.90659356</signal_noise_ratio>
         <quality>-1</quality>
      </peak>
      <peak>
         <mass>568.97033</mass>
         <intensity>7.974</intensity>
         <ion_current>12.548282</ion_current>
         <width>0.273</width>
         <signal_noise_ratio>0.90659356</signal_noise_ratio>
         <quality>-1</quality>
      </peak>
      <peak>
         <mass>569.473</mass>
         <intensity>11.966</intensity>
         <ion_current>15.804324</ion_current>
         <width>0.546</width>
         <signal_noise_ratio>1.354646</signal_noise_ratio>
         <quality>-1</quality>
      </peak>
      <peak>
         <mass>571.88892</mass>
         <intensity>11.966</intensity>
         <ion_current>16.974382</ion_current>
         <width>0.637</width>
         <signal_noise_ratio>1.3340927</signal_noise_ratio>
         <quality>-1</quality>
      </peak>
      <peak>
         <mass>572.3424</mass>
         <intensity>11.966</intensity>
         <ion_current>18.830292</ion_current>
         <width>0.272</width>
         <signal_noise_ratio>1.3340927</signal_noise_ratio>
         <quality>-1</quality>
      </peak>
      <peak>
         <mass>572.669</mass>
         <intensity>11.966</intensity>
         <ion_current>17.118377</ion_current>
         <width>0.182</width>
         <signal_noise_ratio>1.3340927</signal_noise_ratio>
         <quality>-1</quality>
      </peak>
      <peak>
         <mass>575.054</mass>
         <intensity>51.886</intensity>
         <ion_current>76.334155</ion_current>
         <width>1.182</width>
         <signal_noise_ratio>5.7253149</signal_noise_ratio>
         <quality>-1</quality>
      </peak>
      <peak>
         <mass>575.853</mass>
         <intensity>11.966</intensity>
         <ion_current>17.604257</ion_current>
         <width>0.182</width>
         <signal_noise_ratio>1.307172</signal_noise_ratio>
         <quality>-1</quality>
      </peak>
      <peak>
         <mass>576.32217</mass>
         <intensity>31.926</intensity>
         <ion_current>45.558122</ion_current>
         <width>0.273</width>
         <signal_noise_ratio>3.4876127</signal_noise_ratio>
         <quality>-1</quality>
      </peak>
      <peak>
         <mass>577.65683</mass>
         <intensity>11.966</intensity>
         <ion_current>19.364767</ion_current>
         <width>0.364</width>
         <signal_noise_ratio>1.300606</signal_noise_ratio>
         <quality>1</quality>
      </peak>
      <peak>
         <mass>578.24738</mass>
         <intensity>51.886</intensity>
         <ion_current>75.985998</ion_current>
         <width>0.454</width>
         <signal_noise_ratio>5.6119718</signal_noise_ratio>
         <quality>1</quality>
      </peak>
      <peak>
         <mass>579.0178</mass>
         <intensity>15.958</intensity>
         <ion_current>25.825084</ion_current>
         <width>0.182</width>
         <signal_noise_ratio>1.7176935</signal_noise_ratio>
         <quality>-1</quality>
      </peak>
      <peak>
         <mass>581.74125</mass>
         <intensity>11.966</intensity>
         <ion_current>19.254043</ion_current>
         <width>0.182</width>
         <signal_noise_ratio>1.2698657</signal_noise_ratio>
         <quality>-1</quality>
      </peak>
      <peak>
         <mass>583.0198</mass>
         <intensity>15.958</intensity>
         <ion_current>23.477247</ion_current>
         <width>0.182</width>
         <signal_noise_ratio>1.6855589</signal_noise_ratio>
         <quality>-1</quality>
      </peak>
      <peak>
         <mass>583.68071</mass>
         <intensity>7.974</intensity>
         <ion_current>12.565785</ion_current>
         <width>0.909</width>
         <signal_noise_ratio>0.84225135</signal_noise_ratio>
         <quality>-1</quality>
      </peak>
      <peak>
         <mass>584.402</mass>
         <intensity>11.966</intensity>
         <ion_current>19.357751</ion_current>
         <width>0.364</width>
         <signal_noise_ratio>1.2639051</signal_noise_ratio>
         <quality>-1</quality>
      </peak>
      <peak>
         <mass>586.29494</mass>
         <intensity>11.966</intensity>
         <ion_current>15.980788</ion_current>
         <width>0.91</width>
         <signal_noise_ratio>1.2458393</signal_noise_ratio>
         <quality>-1</quality>
      </peak>
      <peak>
         <mass>586.88075</mass>
         <intensity>11.966</intensity>
         <ion_current>17.604257</ion_current>
         <width>0.273</width>
         <signal_noise_ratio>1.2458393</signal_noise_ratio>
         <quality>-1</quality>
      </peak>
      <peak>
         <mass>587.65325</mass>
         <intensity>11.966</intensity>
         <ion_current>19.279554</ion_current>
         <width>0.455</width>
         <signal_noise_ratio>1.2397757</signal_noise_ratio>
         <quality>1</quality>
      </peak>
      <peak>
         <mass>589.0402</mass>
         <intensity>11.966</intensity>
         <ion_current>17.604257</ion_current>
         <width>0.181</width>
         <signal_noise_ratio>1.2274037</signal_noise_ratio>
         <quality>-1</quality>
      </peak>
      <peak>
         <mass>589.222</mass>
         <intensity>19.95</intensity>
         <ion_current>29.898548</ion_current>
         <width>0.182</width>
         <signal_noise_ratio>2.0463567</signal_noise_ratio>
         <quality>-1</quality>
      </peak>
      <peak>
         <mass>589.586</mass>
         <intensity>11.966</intensity>
         <ion_current>17.834177</ion_current>
         <width>0.182</width>
         <signal_noise_ratio>1.2274037</signal_noise_ratio>
         <quality>-1</quality>
      </peak>
      <peak>
         <mass>591.4505</mass>
         <intensity>11.966</intensity>
         <ion_current>15.096766</ion_current>
         <width>0.273</width>
         <signal_noise_ratio>1.2170008</signal_noise_ratio>
         <quality>-1</quality>
      </peak>
      <peak>
         <mass>591.678</mass>
         <intensity>19.95</intensity>
         <ion_current>27.814024</ion_current>
         <width>0.182</width>
         <signal_noise_ratio>2.021066</signal_noise_ratio>
         <quality>-1</quality>
      </peak>
      <peak>
         <mass>593.1148</mass>
         <intensity>15.958</intensity>
         <ion_current>23.477247</ion_current>
         <width>0.182</width>
         <signal_noise_ratio>1.6105291</signal_noise_ratio>
         <quality>-1</quality>
      </peak>
      <peak>
         <mass>593.47425</mass>
         <intensity>11.966</intensity>
         <ion_current>19.364767</ion_current>
         <width>0.182</width>
         <signal_noise_ratio>1.2076445</signal_noise_ratio>
         <quality>-1</quality>
      </peak>
      <peak>
         <mass>593.84583</mass>
         <intensity>27.934</intensity>
         <ion_current>41.096216</ion_current>
         <width>0.455</width>
         <signal_noise_ratio>2.8191829</signal_noise_ratio>
         <quality>-1</quality>
      </peak>
      <peak>
         <mass>597.122</mass>
         <intensity>11.966</intensity>
         <ion_current>19.364767</ion_current>
         <width>0.637</width>
         <signal_noise_ratio>1.1914677</signal_noise_ratio>
         <quality>-1</quality>
      </peak>
      <peak>
         <mass>597.51417</mass>
         <intensity>11.966</intensity>
         <ion_current>19.357745</ion_current>
         <width>0.182</width>
         <signal_noise_ratio>1.1914677</signal_noise_ratio>
         <quality>-1</quality>
      </peak>
      <peak>
         <mass>599.9095</mass>
         <intensity>7.974</intensity>
         <ion_current>11.731268</ion_current>
         <width>0.272</width>
         <signal_noise_ratio>0.78875362</signal_noise_ratio>
         <quality>-1</quality>
      </peak>
      <peak>
         <mass>600.4272</mass>
         <intensity>15.958</intensity>
         <ion_current>25.825084</ion_current>
         <width>0.273</width>
         <signal_noise_ratio>1.5731937</signal_noise_ratio>
         <quality>-1</quality>
      </peak>
      <peak>
         <mass>601.15217</mass>
         <intensity>11.966</intensity>
         <ion_current>19.364767</ion_current>
         <width>0.182</width>
         <signal_noise_ratio>1.1756992</signal_noise_ratio>
         <quality>-1</quality>
      </peak>
      <peak>
         <mass>603.7381</mass>
         <intensity>11.966</intensity>
         <ion_current>19.364767</ion_current>
         <width>0.727</width>
         <signal_noise_ratio>1.1709249</signal_noise_ratio>
         <quality>-1</quality>
      </peak>
      <peak>
         <mass>604.502</mass>
         <intensity>11.966</intensity>
         <ion_current>19.364767</ion_current>
         <width>0.182</width>
         <signal_noise_ratio>1.1684987</signal_noise_ratio>
         <quality>-1</quality>
      </peak>
      <peak>
         <mass>605.048</mass>
         <intensity>11.966</intensity>
         <ion_current>19.364767</ion_current>
         <width>0.182</width>
         <signal_noise_ratio>1.1684987</signal_noise_ratio>
         <quality>-1</quality>
      </peak>
      <peak>
         <mass>606.8215</mass>
         <intensity>11.966</intensity>
         <ion_current>19.364767</ion_current>
         <width>0.455</width>
         <signal_noise_ratio>1.1629646</signal_noise_ratio>
         <quality>1</quality>
      </peak>
      <peak>
         <mass>609.2267</mass>
         <intensity>51.886</intensity>
         <ion_current>76.334155</ion_current>
         <width>0.636</width>
         <signal_noise_ratio>5.019518</signal_noise_ratio>
         <quality>-1</quality>
      </peak>
      <peak>
         <mass>609.99692</mass>
         <intensity>15.958</intensity>
         <ion_current>25.825084</ion_current>
         <width>0.91</width>
         <signal_noise_ratio>1.5430499</signal_noise_ratio>
         <quality>-1</quality>
      </peak>
      <peak>
         <mass>611.505</mass>
         <intensity>11.966</intensity>
         <ion_current>17.394269</ion_current>
         <width>0.182</width>
         <signal_noise_ratio>1.1564084</signal_noise_ratio>
         <quality>-1</quality>
      </peak>
      <peak>
         <mass>612.43106</mass>
         <intensity>35.918</intensity>
         <ion_current>48.04689</ion_current>
         <width>0.546</width>
         <signal_noise_ratio>3.4711581</signal_noise_ratio>
         <quality>1</quality>
      </peak>
      <peak>
         <mass>613.84978</mass>
         <intensity>15.958</intensity>
         <ion_current>25.825084</ion_current>
         <width>0.273</width>
         <signal_noise_ratio>1.5374853</signal_noise_ratio>
         <quality>1</quality>
      </peak>
      <peak>
         <mass>615.962</mass>
         <intensity>7.974</intensity>
         <ion_current>11.731268</ion_current>
         <width>0.455</width>
         <signal_noise_ratio>0.76752762</signal_noise_ratio>
         <quality>-1</quality>
      </peak>
      <peak>
         <mass>616.68921</mass>
         <intensity>15.958</intensity>
         <ion_current>25.825084</ion_current>
         <width>0.636</width>
         <signal_noise_ratio>1.5360178</signal_noise_ratio>
         <quality>1</quality>
      </peak>
      <peak>
         <mass>618.17533</mass>
         <intensity>7.974</intensity>
         <ion_current>11.731268</ion_current>
         <width>0.273</width>
         <signal_noise_ratio>0.76569262</signal_noise_ratio>
         <quality>-1</quality>
      </peak>
      <peak>
         <mass>618.8174</mass>
         <intensity>15.958</intensity>
         <ion_current>23.477247</ion_current>
         <width>0.546</width>
         <signal_noise_ratio>1.5286774</signal_noise_ratio>
         <quality>-1</quality>
      </peak>
      <peak>
         <mass>619.4726</mass>
         <intensity>11.966</intensity>
         <ion_current>17.313867</ion_current>
         <width>0.364</width>
         <signal_noise_ratio>1.1462686</signal_noise_ratio>
         <quality>-1</quality>
      </peak>
      <peak>
         <mass>620.5818</mass>
         <intensity>15.958</intensity>
         <ion_current>19.802517</ion_current>
         <width>0.182</width>
         <signal_noise_ratio>1.5264979</signal_noise_ratio>
         <quality>-1</quality>
      </peak>
      <peak>
         <mass>620.8184</mass>
         <intensity>11.966</intensity>
         <ion_current>19.357745</ion_current>
         <width>0.273</width>
         <signal_noise_ratio>1.1446343</signal_noise_ratio>
         <quality>-1</quality>
      </peak>
      <peak>
         <mass>623.96532</mass>
         <intensity>35.918</intensity>
         <ion_current>53.386336</ion_current>
         <width>1</width>
         <signal_noise_ratio>3.429637</signal_noise_ratio>
         <quality>-1</quality>
      </peak>
      <peak>
         <mass>626.239</mass>
         <intensity>11.966</intensity>
         <ion_current>19.961692</ion_current>
         <width>0.182</width>
         <signal_noise_ratio>1.1390532</signal_noise_ratio>
         <quality>-1</quality>
      </peak>
      <peak>
         <mass>626.5848</mass>
         <intensity>7.974</intensity>
         <ion_current>12.092884</ion_current>
         <width>0.364</width>
         <signal_noise_ratio>0.75905151</signal_noise_ratio>
         <quality>-1</quality>
      </peak>
      <peak>
         <mass>628.16506</mass>
         <intensity>27.934</intensity>
         <ion_current>40.511237</ion_current>
         <width>0.637</width>
         <signal_noise_ratio>2.6522702</signal_noise_ratio>
         <quality>1</quality>
      </peak>
      <peak>
         <mass>629.332</mass>
         <intensity>27.934</intensity>
         <ion_current>27.283077</ion_current>
         <width>0.181</width>
         <signal_noise_ratio>2.6488882</signal_noise_ratio>
         <quality>-1</quality>
      </peak>
      <peak>
         <mass>630.15414</mass>
         <intensity>23.942</intensity>
         <ion_current>22.543045</ion_current>
         <width>1.001</width>
         <signal_noise_ratio>2.2674489</signal_noise_ratio>
         <quality>1</quality>
      </peak>
      <peak>
         <mass>631.38256</mass>
         <intensity>19.95</intensity>
         <ion_current>33.280608</ion_current>
         <width>0.364</width>
         <signal_noise_ratio>1.8870957</signal_noise_ratio>
         <quality>-1</quality>
      </peak>
      <peak>
         <mass>631.7415</mass>
         <intensity>7.974</intensity>
         <ion_current>13.302234</ion_current>
         <width>0.273</width>
         <signal_noise_ratio>0.75427075</signal_noise_ratio>
         <quality>-1</quality>
      </peak>
      <peak>
         <mass>634.295</mass>
         <intensity>11.966</intensity>
         <ion_current>19.961692</ion_current>
         <width>0.273</width>
         <signal_noise_ratio>1.1264897</signal_noise_ratio>
         <quality>1</quality>
      </peak>
      <peak>
         <mass>637.556</mass>
         <intensity>11.966</intensity>
         <ion_current>19.961692</ion_current>
         <width>0.91</width>
         <signal_noise_ratio>1.1176677</signal_noise_ratio>
         <quality>-1</quality>
      </peak>
      <peak>
         <mass>638.154</mass>
         <intensity>11.966</intensity>
         <ion_current>19.908639</ion_current>
         <width>0.182</width>
         <signal_noise_ratio>1.1145906</signal_noise_ratio>
         <quality>-1</quality>
      </peak>
      <peak>
         <mass>640.20042</mass>
         <intensity>31.926</intensity>
         <ion_current>46.570142</ion_current>
         <width>0.727</width>
         <signal_noise_ratio>2.9576179</signal_noise_ratio>
         <quality>-1</quality>
      </peak>
      <peak>
         <mass>640.49525</mass>
         <intensity>11.966</intensity>
         <ion_current>17.851418</ion_current>
         <width>0.182</width>
         <signal_noise_ratio>1.1085277</signal_noise_ratio>
         <quality>-1</quality>
      </peak>
      <peak>
         <mass>641.9285</mass>
         <intensity>7.974</intensity>
         <ion_current>12.092884</ion_current>
         <width>0.273</width>
         <signal_noise_ratio>0.73465687</signal_noise_ratio>
         <quality>-1</quality>
      </peak>
      <peak>
         <mass>642.29814</mass>
         <intensity>11.966</intensity>
         <ion_current>18.146909</ion_current>
         <width>0.272</width>
         <signal_noise_ratio>1.102446</signal_noise_ratio>
         <quality>1</quality>
      </peak>
      <peak>
         <mass>643.72682</mass>
         <intensity>7.974</intensity>
         <ion_current>12.092884</ion_current>
         <width>0.636</width>
         <signal_noise_ratio>0.73270956</signal_noise_ratio>
         <quality>-1</quality>
      </peak>
      <peak>
         <mass>645.14094</mass>
         <intensity>15.958</intensity>
         <ion_current>26.62115</ion_current>
         <width>0.91</width>
         <signal_noise_ratio>1.4584081</signal_noise_ratio>
         <quality>-1</quality>
      </peak>
      <peak>
         <mass>645.794</mass>
         <intensity>7.974</intensity>
         <ion_current>12.092884</ion_current>
         <width>0.181</width>
         <signal_noise_ratio>0.7287471</signal_noise_ratio>
         <quality>-1</quality>
      </peak>
      <peak>
         <mass>646.3572</mass>
         <intensity>7.974</intensity>
         <ion_current>12.092884</ion_current>
         <width>0.455</width>
         <signal_noise_ratio>0.72673284</signal_noise_ratio>
         <quality>-1</quality>
      </peak>
      <peak>
         <mass>648.31725</mass>
         <intensity>11.966</intensity>
         <ion_current>19.961692</ion_current>
         <width>0.182</width>
         <signal_noise_ratio>1.0848112</signal_noise_ratio>
         <quality>-1</quality>
      </peak>
      <peak>
         <mass>648.613</mass>
         <intensity>11.966</intensity>
         <ion_current>17.862514</ion_current>
         <width>0.182</width>
         <signal_noise_ratio>1.0818367</signal_noise_ratio>
         <quality>-1</quality>
      </peak>
      <peak>
         <mass>649.0225</mass>
         <intensity>7.974</intensity>
         <ion_current>12.092884</ion_current>
         <width>0.455</width>
         <signal_noise_ratio>0.72092313</signal_noise_ratio>
         <quality>-1</quality>
      </peak>
      <peak>
         <mass>649.523</mass>
         <intensity>19.95</intensity>
         <ion_current>26.281901</ion_current>
         <width>0.181</width>
         <signal_noise_ratio>1.803664</signal_noise_ratio>
         <quality>-1</quality>
      </peak>
      <peak>
         <mass>651.16</mass>
         <intensity>11.976</intensity>
         <ion_current>14.733114</ion_current>
         <width>0.182</width>
         <signal_noise_ratio>1.1451389</signal_noise_ratio>
         <quality>-1</quality>
      </peak>
      <peak>
         <mass>652.0144</mass>
         <intensity>11.976</intensity>
         <ion_current>17.61812</ion_current>
         <width>0.273</width>
         <signal_noise_ratio>1.1451389</signal_noise_ratio>
         <quality>-1</quality>
      </peak>
      <peak>
         <mass>653.7788</mass>
         <intensity>7.984</intensity>
         <ion_current>12.10805</ion_current>
         <width>0.273</width>
         <signal_noise_ratio>0.75870414</signal_noise_ratio>
         <quality>-1</quality>
      </peak>
      <peak>
         <mass>655.252</mass>
         <intensity>11.976</intensity>
         <ion_current>18.162075</ion_current>
         <width>0.182</width>
         <signal_noise_ratio>1.0975728</signal_noise_ratio>
         <quality>-1</quality>
      </peak>
      <peak>
         <mass>655.967</mass>
         <intensity>11.976</intensity>
         <ion_current>18.162075</ion_current>
         <width>0.819</width>
         <signal_noise_ratio>1.0970643</signal_noise_ratio>
         <quality>-1</quality>
      </peak>
      <peak>
         <mass>657.2985</mass>
         <intensity>7.984</intensity>
         <ion_current>12.10805</ion_current>
         <width>0.273</width>
         <signal_noise_ratio>0.73137618</signal_noise_ratio>
         <quality>-1</quality>
      </peak>
      <peak>
         <mass>657.54875</mass>
         <intensity>11.976</intensity>
         <ion_current>19.978374</ion_current>
         <width>0.273</width>
         <signal_noise_ratio>1.0970643</signal_noise_ratio>
         <quality>-1</quality>
      </peak>
      <peak>
         <mass>659.10233</mass>
         <intensity>11.976</intensity>
         <ion_current>19.926889</ion_current>
         <width>0.546</width>
         <signal_noise_ratio>1.0615019</signal_noise_ratio>
         <quality>-1</quality>
      </peak>
      <peak>
         <mass>661.83133</mass>
         <intensity>7.984</intensity>
         <ion_current>12.10805</ion_current>
         <width>0.273</width>
         <signal_noise_ratio>0.70766793</signal_noise_ratio>
         <quality>-1</quality>
      </peak>
      <peak>
         <mass>662.074</mass>
         <intensity>7.984</intensity>
         <ion_current>12.10805</ion_current>
         <width>0.182</width>
         <signal_noise_ratio>0.70766793</signal_noise_ratio>
         <quality>-1</quality>
      </peak>
      <peak>
         <mass>662.6192</mass>
         <intensity>15.968</intensity>
         <ion_current>24.2161</ion_current>
         <width>0.818</width>
         <signal_noise_ratio>1.4153359</signal_noise_ratio>
         <quality>-1</quality>
      </peak>
      <peak>
         <mass>663.2742</mass>
         <intensity>15.968</intensity>
         <ion_current>24.2161</ion_current>
         <width>0.273</width>
         <signal_noise_ratio>1.4153359</signal_noise_ratio>
         <quality>-1</quality>
      </peak>
      <peak>
         <mass>663.90311</mass>
         <intensity>11.976</intensity>
         <ion_current>18.162075</ion_current>
         <width>0.546</width>
         <signal_noise_ratio>1.0615019</signal_noise_ratio>
         <quality>-1</quality>
      </peak>
      <peak>
         <mass>664.68067</mass>
         <intensity>15.968</intensity>
         <ion_current>24.2161</ion_current>
         <width>0.91</width>
         <signal_noise_ratio>1.4153359</signal_noise_ratio>
         <quality>-1</quality>
      </peak>
      <peak>
         <mass>665.37227</mass>
         <intensity>31.936</intensity>
         <ion_current>48.588995</ion_current>
         <width>0.455</width>
         <signal_noise_ratio>2.8306717</signal_noise_ratio>
         <quality>1</quality>
      </peak>
      <peak>
         <mass>666.985</mass>
         <intensity>11.976</intensity>
         <ion_current>18.162075</ion_current>
         <width>1.092</width>
         <signal_noise_ratio>1.0615019</signal_noise_ratio>
         <quality>-1</quality>
      </peak>
      <peak>
         <mass>668.19733</mass>
         <intensity>11.976</intensity>
         <ion_current>18.162075</ion_current>
         <width>0.546</width>
         <signal_noise_ratio>1.0615019</signal_noise_ratio>
         <quality>-1</quality>
      </peak>
      <peak>
         <mass>670.896</mass>
         <intensity>11.976</intensity>
         <ion_current>18.162075</ion_current>
         <width>0.182</width>
         <signal_noise_ratio>1.0615019</signal_noise_ratio>
         <quality>-1</quality>
      </peak>
      <peak>
         <mass>671.569</mass>
         <intensity>11.976</intensity>
         <ion_current>18.162075</ion_current>
         <width>0.272</width>
         <signal_noise_ratio>1.0615019</signal_noise_ratio>
         <quality>-1</quality>
      </peak>
      <peak>
         <mass>672.22691</mass>
         <intensity>11.976</intensity>
         <ion_current>19.978374</ion_current>
         <width>0.637</width>
         <signal_noise_ratio>1.0615019</signal_noise_ratio>
         <quality>-1</quality>
      </peak>
      <peak>
         <mass>673.00317</mass>
         <intensity>11.976</intensity>
         <ion_current>19.926889</ion_current>
         <width>0.364</width>
         <signal_noise_ratio>1.0615019</signal_noise_ratio>
         <quality>-1</quality>
      </peak>
      <peak>
         <mass>674.39244</mass>
         <intensity>47.904</intensity>
         <ion_current>71.120404</ion_current>
         <width>1.001</width>
         <signal_noise_ratio>4.2460076</signal_noise_ratio>
         <quality>1</quality>
      </peak>
      <peak>
         <mass>676.587</mass>
         <intensity>11.976</intensity>
         <ion_current>20.383968</ion_current>
         <width>0.273</width>
         <signal_noise_ratio>1.0615019</signal_noise_ratio>
         <quality>1</quality>
      </peak>
      <peak>
         <mass>679.263</mass>
         <intensity>7.984</intensity>
         <ion_current>12.425838</ion_current>
         <width>0.182</width>
         <signal_noise_ratio>0.70766793</signal_noise_ratio>
         <quality>-1</quality>
      </peak>
      <peak>
         <mass>679.60218</mass>
         <intensity>11.976</intensity>
         <ion_current>20.502732</ion_current>
         <width>0.546</width>
         <signal_noise_ratio>1.0615019</signal_noise_ratio>
         <quality>-1</quality>
      </peak>
      <peak>
         <mass>681.73922</mass>
         <intensity>15.968</intensity>
         <ion_current>25.241652</ion_current>
         <width>0.364</width>
         <signal_noise_ratio>1.4153359</signal_noise_ratio>
         <quality>-1</quality>
      </peak>
      <peak>
         <mass>682.174</mass>
         <intensity>11.976</intensity>
         <ion_current>18.638757</ion_current>
         <width>0.182</width>
         <signal_noise_ratio>1.0615019</signal_noise_ratio>
         <quality>-1</quality>
      </peak>
      <peak>
         <mass>682.447</mass>
         <intensity>7.984</intensity>
         <ion_current>12.425838</ion_current>
         <width>0.182</width>
         <signal_noise_ratio>0.70766793</signal_noise_ratio>
         <quality>-1</quality>
      </peak>
      <peak>
         <mass>684.34562</mass>
         <intensity>27.944</intensity>
         <ion_current>44.758708</ion_current>
         <width>0.181</width>
         <signal_noise_ratio>2.4768378</signal_noise_ratio>
         <quality>-1</quality>
      </peak>
      <peak>
         <mass>685.5754</mass>
         <intensity>11.976</intensity>
         <ion_current>18.638757</ion_current>
         <width>0.273</width>
         <signal_noise_ratio>1.0615019</signal_noise_ratio>
         <quality>-1</quality>
      </peak>
      <peak>
         <mass>685.84233</mass>
         <intensity>7.984</intensity>
         <ion_current>12.425838</ion_current>
         <width>0.273</width>
         <signal_noise_ratio>0.70766793</signal_noise_ratio>
         <quality>-1</quality>
      </peak>
      <peak>
         <mass>687.46922</mass>
         <intensity>11.976</intensity>
         <ion_current>18.638757</ion_current>
         <width>0.91</width>
         <signal_noise_ratio>1.0615019</signal_noise_ratio>
         <quality>-1</quality>
      </peak>
      <peak>
         <mass>688.8845</mass>
         <intensity>11.976</intensity>
         <ion_current>18.638757</ion_current>
         <width>1.001</width>
         <signal_noise_ratio>1.0615019</signal_noise_ratio>
         <quality>-1</quality>
      </peak>
      <peak>
         <mass>689.632</mass>
         <intensity>11.976</intensity>
         <ion_current>20.502732</ion_current>
         <width>0.364</width>
         <signal_noise_ratio>1.0615019</signal_noise_ratio>
         <quality>-1</quality>
      </peak>
      <peak>
         <mass>691.11733</mass>
         <intensity>7.984</intensity>
         <ion_current>12.425838</ion_current>
         <width>0.273</width>
         <signal_noise_ratio>0.70766793</signal_noise_ratio>
         <quality>-1</quality>
      </peak>
      <peak>
         <mass>691.905</mass>
         <intensity>11.976</intensity>
         <ion_current>18.638757</ion_current>
         <width>0.182</width>
         <signal_noise_ratio>1.0615019</signal_noise_ratio>
         <quality>-1</quality>
      </peak>
      <peak>
         <mass>692.542</mass>
         <intensity>11.976</intensity>
         <ion_current>20.050712</ion_current>
         <width>0.182</width>
         <signal_noise_ratio>1.0615019</signal_noise_ratio>
         <quality>-1</quality>
      </peak>
      <peak>
         <mass>693.27</mass>
         <intensity>11.976</intensity>
         <ion_current>18.638757</ion_current>
         <width>0.182</width>
         <signal_noise_ratio>1.0615019</signal_noise_ratio>
         <quality>-1</quality>
      </peak>
      <peak>
         <mass>694.543</mass>
         <intensity>11.976</intensity>
         <ion_current>16.534942</ion_current>
         <width>0.182</width>
         <signal_noise_ratio>1.0615019</signal_noise_ratio>
         <quality>-1</quality>
      </peak>
      <peak>
         <mass>694.998</mass>
         <intensity>7.984</intensity>
         <ion_current>13.668488</ion_current>
         <width>0.273</width>
         <signal_noise_ratio>0.70766793</signal_noise_ratio>
         <quality>-1</quality>
      </peak>
      <peak>
         <mass>696.35062</mass>
         <intensity>27.944</intensity>
         <ion_current>42.642733</ion_current>
         <width>0.182</width>
         <signal_noise_ratio>2.4768378</signal_noise_ratio>
         <quality>-1</quality>
      </peak>
      <peak>
         <mass>696.76013</mass>
         <intensity>11.976</intensity>
         <ion_current>20.502732</ion_current>
         <width>0.455</width>
         <signal_noise_ratio>1.0615019</signal_noise_ratio>
         <quality>-1</quality>
      </peak>
      <peak>
         <mass>697.29794</mass>
         <intensity>27.944</intensity>
         <ion_current>33.063938</ion_current>
         <width>0.363</width>
         <signal_noise_ratio>2.4768378</signal_noise_ratio>
         <quality>1</quality>
      </peak>
   </peak_list>
</pepex3>
