# Supplementary material for: NITPICK: peak identification for mass spectrometry data
Source: BMC Bioinformatics. 2008 Aug 28;9:355. doi: 10.1186/1471-2105-9-355 (PMC2655099; doi:10.1186/1471-2105-9-355)
Supplement: Additional file 4 — A zip-folder containing all pepex results on the simulated data. [file 1471-2105-9-355-S4.zip › pepex_simulation_results/thresh05/SNR5/preSNR5_49_pepex.xml]

<?xml version="1.0" encoding="iso-8859-1"?>
<pepex3>
   <version>3.0.0</version>
   <registered_to>Unregistered</registered_to>
   <parameters>
      <parameter_file>pepex_input.xml</parameter_file>
      <input_data_file>spectrum.data</input_data_file>
      <output_data_file>pepex_output.xml</output_data_file>
      <noise_model>mean_value</noise_model>
      <signal_noise_ratio>.5</signal_noise_ratio>
      <tuning_power>2</tuning_power>
      <tuning>2</tuning>
      <small_omega>1.0</small_omega>
      <big_omega>20</big_omega>
      <peak_finding_model>pepex3</peak_finding_model>
      <supporting_slopes>2</supporting_slopes>
      <peak_fitting_model>centroid</peak_fitting_model>
      <clustering_model>simple</clustering_model>
      <min_cluster_distance>0.8</min_cluster_distance>
      <max_cluster_distance>1.2</max_cluster_distance>
      <no_single_above_mass>1500.0</no_single_above_mass>
      <deisotoping_model>quadratic</deisotoping_model>
      <isotope_distrib_file>/usr/local/piums/kd_0_to_10</isotope_distrib_file>
      <overflow>30000</overflow>
   </parameters>
   <pepex3_status>
      <status>ok</status>
      <message></message>
      <supporting_slopes>2</supporting_slopes>
      <minimum_mass>500</minimum_mass>
      <maximum_mass>700</maximum_mass>
      <small_omega>1</small_omega>
      <big_omega>20</big_omega>
      <peak_masses_with_hydrogen>true</peak_masses_with_hydrogen>
      <date_created>22:01:04, 26 Jul, 2007</date_created>
   </pepex3_status>
   <peak_list>
      <peak>
         <mass>500.728</mass>
         <intensity>8.326</intensity>
         <ion_current>11.584326</ion_current>
         <width>0.182</width>
         <signal_noise_ratio>0.94494395</signal_noise_ratio>
         <quality>-1</quality>
      </peak>
      <peak>
         <mass>501.9555</mass>
         <intensity>20.816</intensity>
         <ion_current>28.962206</ion_current>
         <width>1.001</width>
         <signal_noise_ratio>2.3624734</signal_noise_ratio>
         <quality>-1</quality>
      </peak>
      <peak>
         <mass>503.1648</mass>
         <intensity>16.653</intensity>
         <ion_current>23.170043</ion_current>
         <width>0.182</width>
         <signal_noise_ratio>1.8378132</signal_noise_ratio>
         <quality>-1</quality>
      </peak>
      <peak>
         <mass>503.456</mass>
         <intensity>12.49</intensity>
         <ion_current>19.061619</ion_current>
         <width>0.182</width>
         <signal_noise_ratio>1.3783875</signal_noise_ratio>
         <quality>-1</quality>
      </peak>
      <peak>
         <mass>505.33567</mass>
         <intensity>8.326</intensity>
         <ion_current>12.742808</ion_current>
         <width>0.182</width>
         <signal_noise_ratio>0.90086282</signal_noise_ratio>
         <quality>-1</quality>
      </peak>
      <peak>
         <mass>505.76033</mass>
         <intensity>8.326</intensity>
         <ion_current>12.601068</ion_current>
         <width>0.273</width>
         <signal_noise_ratio>0.90086282</signal_noise_ratio>
         <quality>-1</quality>
      </peak>
      <peak>
         <mass>506.548</mass>
         <intensity>8.326</intensity>
         <ion_current>11.584326</ion_current>
         <width>0.182</width>
         <signal_noise_ratio>0.90086282</signal_noise_ratio>
         <quality>-1</quality>
      </peak>
      <peak>
         <mass>508.76741</mass>
         <intensity>16.653</intensity>
         <ion_current>23.170043</ion_current>
         <width>0.91</width>
         <signal_noise_ratio>1.7354409</signal_noise_ratio>
         <quality>-1</quality>
      </peak>
      <peak>
         <mass>510.33175</mass>
         <intensity>20.816</intensity>
         <ion_current>31.258466</ion_current>
         <width>0.909</width>
         <signal_noise_ratio>2.0577136</signal_noise_ratio>
         <quality>-1</quality>
      </peak>
      <peak>
         <mass>511.8058</mass>
         <intensity>8.326</intensity>
         <ion_current>11.584326</ion_current>
         <width>0.272</width>
         <signal_noise_ratio>0.79743163</signal_noise_ratio>
         <quality>-1</quality>
      </peak>
      <peak>
         <mass>512.38554</mass>
         <intensity>45.795</intensity>
         <ion_current>65.093141</ion_current>
         <width>0.637</width>
         <signal_noise_ratio>4.3860655</signal_noise_ratio>
         <quality>-1</quality>
      </peak>
      <peak>
         <mass>513.02117</mass>
         <intensity>12.49</intensity>
         <ion_current>17.37788</ion_current>
         <width>0.182</width>
         <signal_noise_ratio>1.1719248</signal_noise_ratio>
         <quality>-1</quality>
      </peak>
      <peak>
         <mass>515.26476</mass>
         <intensity>12.49</intensity>
         <ion_current>18.571066</ion_current>
         <width>0.818</width>
         <signal_noise_ratio>1.4022973</signal_noise_ratio>
         <quality>1</quality>
      </peak>
      <peak>
         <mass>515.94633</mass>
         <intensity>8.326</intensity>
         <ion_current>12.742808</ion_current>
         <width>0.273</width>
         <signal_noise_ratio>0.91452859</signal_noise_ratio>
         <quality>-1</quality>
      </peak>
      <peak>
         <mass>517.43649</mass>
         <intensity>12.49</intensity>
         <ion_current>16.203726</ion_current>
         <width>0.909</width>
         <signal_noise_ratio>1.3442757</signal_noise_ratio>
         <quality>-1</quality>
      </peak>
      <peak>
         <mass>518.29111</mass>
         <intensity>24.979</intensity>
         <ion_current>29.988973</ion_current>
         <width>0.182</width>
         <signal_noise_ratio>2.6884437</signal_noise_ratio>
         <quality>-1</quality>
      </peak>
      <peak>
         <mass>519.62984</mass>
         <intensity>20.816</intensity>
         <ion_current>31.367727</ion_current>
         <width>0.637</width>
         <signal_noise_ratio>2.2403877</signal_noise_ratio>
         <quality>-1</quality>
      </peak>
      <peak>
         <mass>520.05956</mass>
         <intensity>20.816</intensity>
         <ion_current>31.36773</ion_current>
         <width>0.273</width>
         <signal_noise_ratio>2.2403877</signal_noise_ratio>
         <quality>-1</quality>
      </peak>
      <peak>
         <mass>521.828</mass>
         <intensity>12.49</intensity>
         <ion_current>17.267343</ion_current>
         <width>0.182</width>
         <signal_noise_ratio>1.349188</signal_noise_ratio>
         <quality>-1</quality>
      </peak>
      <peak>
         <mass>522.27473</mass>
         <intensity>12.49</intensity>
         <ion_current>15.394603</ion_current>
         <width>0.637</width>
         <signal_noise_ratio>1.349188</signal_noise_ratio>
         <quality>-1</quality>
      </peak>
      <peak>
         <mass>522.9198</mass>
         <intensity>12.49</intensity>
         <ion_current>14.306558</ion_current>
         <width>0.181</width>
         <signal_noise_ratio>1.3466081</signal_noise_ratio>
         <quality>-1</quality>
      </peak>
      <peak>
         <mass>524.57</mass>
         <intensity>16.653</intensity>
         <ion_current>25.071241</ion_current>
         <width>0.182</width>
         <signal_noise_ratio>1.8015981</signal_noise_ratio>
         <quality>-1</quality>
      </peak>
      <peak>
         <mass>525.85022</mass>
         <intensity>16.653</intensity>
         <ion_current>26.205988</ion_current>
         <width>0.546</width>
         <signal_noise_ratio>1.7658838</signal_noise_ratio>
         <quality>-1</quality>
      </peak>
      <peak>
         <mass>529.11411</mass>
         <intensity>16.653</intensity>
         <ion_current>26.205988</ion_current>
         <width>0.455</width>
         <signal_noise_ratio>1.771216</signal_noise_ratio>
         <quality>-1</quality>
      </peak>
      <peak>
         <mass>531.0686</mass>
         <intensity>12.49</intensity>
         <ion_current>19.512695</ion_current>
         <width>0.364</width>
         <signal_noise_ratio>1.3332987</signal_noise_ratio>
         <quality>-1</quality>
      </peak>
      <peak>
         <mass>532.937</mass>
         <intensity>12.49</intensity>
         <ion_current>17.868004</ion_current>
         <width>0.364</width>
         <signal_noise_ratio>1.3334103</signal_noise_ratio>
         <quality>-1</quality>
      </peak>
      <peak>
         <mass>534.31841</mass>
         <intensity>12.49</intensity>
         <ion_current>19.654884</ion_current>
         <width>0.909</width>
         <signal_noise_ratio>1.1071873</signal_noise_ratio>
         <quality>-1</quality>
      </peak>
      <peak>
         <mass>534.95533</mass>
         <intensity>8.326</intensity>
         <ion_current>11.911049</ion_current>
         <width>0.273</width>
         <signal_noise_ratio>0.73806576</signal_noise_ratio>
         <quality>-1</quality>
      </peak>
      <peak>
         <mass>536.4164</mass>
         <intensity>12.49</intensity>
         <ion_current>17.610321</ion_current>
         <width>0.273</width>
         <signal_noise_ratio>1.1221355</signal_noise_ratio>
         <quality>-1</quality>
      </peak>
      <peak>
         <mass>536.87544</mass>
         <intensity>8.326</intensity>
         <ion_current>11.911049</ion_current>
         <width>0.728</width>
         <signal_noise_ratio>0.74803045</signal_noise_ratio>
         <quality>-1</quality>
      </peak>
      <peak>
         <mass>537.472</mass>
         <intensity>12.49</intensity>
         <ion_current>15.001667</ion_current>
         <width>0.182</width>
         <signal_noise_ratio>1.1221355</signal_noise_ratio>
         <quality>-1</quality>
      </peak>
      <peak>
         <mass>538.095</mass>
         <intensity>12.49</intensity>
         <ion_current>19.654884</ion_current>
         <width>0.364</width>
         <signal_noise_ratio>1.1221355</signal_noise_ratio>
         <quality>-1</quality>
      </peak>
      <peak>
         <mass>538.77533</mass>
         <intensity>8.326</intensity>
         <ion_current>11.911049</ion_current>
         <width>0.273</width>
         <signal_noise_ratio>0.71954455</signal_noise_ratio>
         <quality>-1</quality>
      </peak>
      <peak>
         <mass>540.5094</mass>
         <intensity>12.49</intensity>
         <ion_current>19.48183</ion_current>
         <width>0.273</width>
         <signal_noise_ratio>1.3148286</signal_noise_ratio>
         <quality>-1</quality>
      </peak>
      <peak>
         <mass>541.019</mass>
         <intensity>12.49</intensity>
         <ion_current>17.868004</ion_current>
         <width>0.182</width>
         <signal_noise_ratio>1.3097628</signal_noise_ratio>
         <quality>-1</quality>
      </peak>
      <peak>
         <mass>542.55489</mass>
         <intensity>16.653</intensity>
         <ion_current>22.381824</ion_current>
         <width>0.364</width>
         <signal_noise_ratio>1.7824348</signal_noise_ratio>
         <quality>1</quality>
      </peak>
      <peak>
         <mass>542.838</mass>
         <intensity>8.326</intensity>
         <ion_current>13.102207</ion_current>
         <width>0.182</width>
         <signal_noise_ratio>0.89116391</signal_noise_ratio>
         <quality>-1</quality>
      </peak>
      <peak>
         <mass>544.384</mass>
         <intensity>12.49</intensity>
         <ion_current>17.868004</ion_current>
         <width>0.182</width>
         <signal_noise_ratio>1.3368529</signal_noise_ratio>
         <quality>-1</quality>
      </peak>
      <peak>
         <mass>544.90221</mass>
         <intensity>12.49</intensity>
         <ion_current>19.51618</ion_current>
         <width>0.818</width>
         <signal_noise_ratio>1.3368529</signal_noise_ratio>
         <quality>-1</quality>
      </peak>
      <peak>
         <mass>545.58622</mass>
         <intensity>12.49</intensity>
         <ion_current>18.012725</ion_current>
         <width>0.637</width>
         <signal_noise_ratio>1.3368529</signal_noise_ratio>
         <quality>-1</quality>
      </peak>
      <peak>
         <mass>546.8165</mass>
         <intensity>12.49</intensity>
         <ion_current>17.868004</ion_current>
         <width>0.272</width>
         <signal_noise_ratio>1.3368529</signal_noise_ratio>
         <quality>1</quality>
      </peak>
      <peak>
         <mass>547.32813</mass>
         <intensity>20.816</intensity>
         <ion_current>27.476068</ion_current>
         <width>0.364</width>
         <signal_noise_ratio>2.2280168</signal_noise_ratio>
         <quality>-1</quality>
      </peak>
      <peak>
         <mass>549.0675</mass>
         <intensity>4.163</intensity>
         <ion_current>5.9555243</ion_current>
         <width>0.273</width>
         <signal_noise_ratio>0.44558195</signal_noise_ratio>
         <quality>-1</quality>
      </peak>
      <peak>
         <mass>549.3132</mass>
         <intensity>33.306</intensity>
         <ion_current>48.229417</ion_current>
         <width>0.273</width>
         <signal_noise_ratio>3.5648697</signal_noise_ratio>
         <quality>-1</quality>
      </peak>
      <peak>
         <mass>549.71691</mass>
         <intensity>12.49</intensity>
         <ion_current>19.654884</ion_current>
         <width>0.546</width>
         <signal_noise_ratio>1.3368529</signal_noise_ratio>
         <quality>-1</quality>
      </peak>
      <peak>
         <mass>552.45525</mass>
         <intensity>12.48</intensity>
         <ion_current>19.639148</ion_current>
         <width>0.182</width>
         <signal_noise_ratio>1.3171478</signal_noise_ratio>
         <quality>-1</quality>
      </peak>
      <peak>
         <mass>552.959</mass>
         <intensity>8.316</intensity>
         <ion_current>11.896743</ion_current>
         <width>0.455</width>
         <signal_noise_ratio>0.87767637</signal_noise_ratio>
         <quality>-1</quality>
      </peak>
      <peak>
         <mass>555.3799</mass>
         <intensity>12.48</intensity>
         <ion_current>17.853721</ion_current>
         <width>0.455</width>
         <signal_noise_ratio>1.3097037</signal_noise_ratio>
         <quality>-1</quality>
      </peak>
      <peak>
         <mass>555.6438</mass>
         <intensity>8.316</intensity>
         <ion_current>11.896743</ion_current>
         <width>0.182</width>
         <signal_noise_ratio>0.87271601</signal_noise_ratio>
         <quality>-1</quality>
      </peak>
      <peak>
         <mass>556.4345</mass>
         <intensity>16.643</intensity>
         <ion_current>18.246948</ion_current>
         <width>0.364</width>
         <signal_noise_ratio>1.7440609</signal_noise_ratio>
         <quality>-1</quality>
      </peak>
      <peak>
         <mass>556.974</mass>
         <intensity>12.48</intensity>
         <ion_current>17.789375</ion_current>
         <width>0.455</width>
         <signal_noise_ratio>1.3078099</signal_noise_ratio>
         <quality>-1</quality>
      </peak>
      <peak>
         <mass>558.06464</mass>
         <intensity>20.806</intensity>
         <ion_current>25.085021</ion_current>
         <width>1.182</width>
         <signal_noise_ratio>2.1774146</signal_noise_ratio>
         <quality>-1</quality>
      </peak>
      <peak>
         <mass>558.663</mass>
         <intensity>12.48</intensity>
         <ion_current>19.639148</ion_current>
         <width>0.182</width>
         <signal_noise_ratio>1.3025909</signal_noise_ratio>
         <quality>-1</quality>
      </peak>
      <peak>
         <mass>560.313</mass>
         <intensity>8.316</intensity>
         <ion_current>11.896743</ion_current>
         <width>0.455</width>
         <signal_noise_ratio>0.86708684</signal_noise_ratio>
         <quality>-1</quality>
      </peak>
      <peak>
         <mass>561.664</mass>
         <intensity>12.48</intensity>
         <ion_current>17.853698</ion_current>
         <width>0.182</width>
         <signal_noise_ratio>1.2993676</signal_noise_ratio>
         <quality>-1</quality>
      </peak>
      <peak>
         <mass>562.21</mass>
         <intensity>16.643</intensity>
         <ion_current>25.081206</ion_current>
         <width>0.182</width>
         <signal_noise_ratio>1.7328025</signal_noise_ratio>
         <quality>-1</quality>
      </peak>
      <peak>
         <mass>563.875</mass>
         <intensity>12.48</intensity>
         <ion_current>19.639148</ion_current>
         <width>0.819</width>
         <signal_noise_ratio>1.2991483</signal_noise_ratio>
         <quality>1</quality>
      </peak>
      <peak>
         <mass>564.49917</mass>
         <intensity>12.48</intensity>
         <ion_current>16.002299</ion_current>
         <width>0.182</width>
         <signal_noise_ratio>1.2992215</signal_noise_ratio>
         <quality>-1</quality>
      </peak>
      <peak>
         <mass>565.27925</mass>
         <intensity>12.48</intensity>
         <ion_current>17.853698</ion_current>
         <width>0.182</width>
         <signal_noise_ratio>1.2962945</signal_noise_ratio>
         <quality>-1</quality>
      </peak>
      <peak>
         <mass>566.87125</mass>
         <intensity>16.643</intensity>
         <ion_current>23.583858</ion_current>
         <width>0.727</width>
         <signal_noise_ratio>1.7251342</signal_noise_ratio>
         <quality>1</quality>
      </peak>
      <peak>
         <mass>567.58013</mass>
         <intensity>24.969</intensity>
         <ion_current>37.469059</ion_current>
         <width>1.001</width>
         <signal_noise_ratio>2.5881678</signal_noise_ratio>
         <quality>-1</quality>
      </peak>
      <peak>
         <mass>568.3768</mass>
         <intensity>8.316</intensity>
         <ion_current>11.896743</ion_current>
         <width>0.364</width>
         <signal_noise_ratio>0.86199701</signal_noise_ratio>
         <quality>-1</quality>
      </peak>
      <peak>
         <mass>569.15233</mass>
         <intensity>8.316</intensity>
         <ion_current>13.086471</ion_current>
         <width>0.273</width>
         <signal_noise_ratio>0.86199701</signal_noise_ratio>
         <quality>-1</quality>
      </peak>
      <peak>
         <mass>569.6225</mass>
         <intensity>16.643</intensity>
         <ion_current>25.820936</ion_current>
         <width>0.364</width>
         <signal_noise_ratio>1.7139758</signal_noise_ratio>
         <quality>-1</quality>
      </peak>
      <peak>
         <mass>572.09989</mass>
         <intensity>12.48</intensity>
         <ion_current>17.853729</ion_current>
         <width>1.091</width>
         <signal_noise_ratio>1.2801993</signal_noise_ratio>
         <quality>1</quality>
      </peak>
      <peak>
         <mass>573.13537</mass>
         <intensity>20.806</intensity>
         <ion_current>24.20247</ion_current>
         <width>0.182</width>
         <signal_noise_ratio>2.1253571</signal_noise_ratio>
         <quality>-1</quality>
      </peak>
      <peak>
         <mass>573.64978</mass>
         <intensity>12.48</intensity>
         <ion_current>19.639148</ion_current>
         <width>0.637</width>
         <signal_noise_ratio>1.2748465</signal_noise_ratio>
         <quality>-1</quality>
      </peak>
      <peak>
         <mass>575.32</mass>
         <intensity>8.316</intensity>
         <ion_current>12.234415</ion_current>
         <width>0.455</width>
         <signal_noise_ratio>0.84625405</signal_noise_ratio>
         <quality>-1</quality>
      </peak>
      <peak>
         <mass>576.0983</mass>
         <intensity>8.316</intensity>
         <ion_current>13.457914</ion_current>
         <width>0.636</width>
         <signal_noise_ratio>0.84625405</signal_noise_ratio>
         <quality>-1</quality>
      </peak>
      <peak>
         <mass>578.77817</mass>
         <intensity>12.48</intensity>
         <ion_current>20.196581</ion_current>
         <width>0.182</width>
         <signal_noise_ratio>1.2606187</signal_noise_ratio>
         <quality>-1</quality>
      </peak>
      <peak>
         <mass>579.33934</mass>
         <intensity>12.48</intensity>
         <ion_current>18.360449</ion_current>
         <width>0.273</width>
         <signal_noise_ratio>1.2606187</signal_noise_ratio>
         <quality>1</quality>
      </peak>
      <peak>
         <mass>581.13938</mass>
         <intensity>12.48</intensity>
         <ion_current>20.189024</ion_current>
         <width>0.546</width>
         <signal_noise_ratio>1.2578465</signal_noise_ratio>
         <quality>-1</quality>
      </peak>
      <peak>
         <mass>581.83225</mass>
         <intensity>12.48</intensity>
         <ion_current>20.196581</ion_current>
         <width>0.182</width>
         <signal_noise_ratio>1.2560316</signal_noise_ratio>
         <quality>-1</quality>
      </peak>
      <peak>
         <mass>584.129</mass>
         <intensity>12.48</intensity>
         <ion_current>20.189024</ion_current>
         <width>0.182</width>
         <signal_noise_ratio>1.2529272</signal_noise_ratio>
         <quality>-1</quality>
      </peak>
      <peak>
         <mass>585.402</mass>
         <intensity>8.316</intensity>
         <ion_current>12.234415</ion_current>
         <width>0.181</width>
         <signal_noise_ratio>0.83556688</signal_noise_ratio>
         <quality>-1</quality>
      </peak>
      <peak>
         <mass>585.584</mass>
         <intensity>8.316</intensity>
         <ion_current>13.457914</ion_current>
         <width>0.182</width>
         <signal_noise_ratio>0.83556688</signal_noise_ratio>
         <quality>-1</quality>
      </peak>
      <peak>
         <mass>587.546</mass>
         <intensity>12.48</intensity>
         <ion_current>19.125513</ion_current>
         <width>0.273</width>
         <signal_noise_ratio>1.2561185</signal_noise_ratio>
         <quality>1</quality>
      </peak>
      <peak>
         <mass>587.9945</mass>
         <intensity>20.806</intensity>
         <ion_current>31.181344</ion_current>
         <width>0.364</width>
         <signal_noise_ratio>2.0966864</signal_noise_ratio>
         <quality>-1</quality>
      </peak>
      <peak>
         <mass>589.48489</mass>
         <intensity>16.643</intensity>
         <ion_current>22.852735</ion_current>
         <width>0.364</width>
         <signal_noise_ratio>1.6799607</signal_noise_ratio>
         <quality>-1</quality>
      </peak>
      <peak>
         <mass>590.25333</mass>
         <intensity>8.316</intensity>
         <ion_current>12.234415</ion_current>
         <width>0.273</width>
         <signal_noise_ratio>0.83908741</signal_noise_ratio>
         <quality>-1</quality>
      </peak>
      <peak>
         <mass>590.90493</mass>
         <intensity>12.48</intensity>
         <ion_current>20.196581</ion_current>
         <width>0.636</width>
         <signal_noise_ratio>1.2592365</signal_noise_ratio>
         <quality>-1</quality>
      </peak>
      <peak>
         <mass>592.497</mass>
         <intensity>12.48</intensity>
         <ion_current>18.360449</ion_current>
         <width>0.182</width>
         <signal_noise_ratio>1.2587965</signal_noise_ratio>
         <quality>-1</quality>
      </peak>
      <peak>
         <mass>594.3522</mass>
         <intensity>16.643</intensity>
         <ion_current>24.485012</ion_current>
         <width>0.363</width>
         <signal_noise_ratio>1.6772248</signal_noise_ratio>
         <quality>-1</quality>
      </peak>
      <peak>
         <mass>594.861</mass>
         <intensity>12.48</intensity>
         <ion_current>20.196581</ion_current>
         <width>0.182</width>
         <signal_noise_ratio>1.2567132</signal_noise_ratio>
         <quality>-1</quality>
      </peak>
      <peak>
         <mass>596.37711</mass>
         <intensity>12.48</intensity>
         <ion_current>16.337513</ion_current>
         <width>0.272</width>
         <signal_noise_ratio>1.2543433</signal_noise_ratio>
         <quality>-1</quality>
      </peak>
      <peak>
         <mass>597.65825</mass>
         <intensity>12.48</intensity>
         <ion_current>16.355786</ion_current>
         <width>0.182</width>
         <signal_noise_ratio>1.2500102</signal_noise_ratio>
         <quality>-1</quality>
      </peak>
      <peak>
         <mass>598.1085</mass>
         <intensity>16.643</intensity>
         <ion_current>24.485012</ion_current>
         <width>0.272</width>
         <signal_noise_ratio>1.6669807</signal_noise_ratio>
         <quality>1</quality>
      </peak>
      <peak>
         <mass>598.2806</mass>
         <intensity>12.48</intensity>
         <ion_current>18.360449</ion_current>
         <width>0.182</width>
         <signal_noise_ratio>1.2500102</signal_noise_ratio>
         <quality>-1</quality>
      </peak>
      <peak>
         <mass>599.73055</mass>
         <intensity>12.48</intensity>
         <ion_current>18.697674</ion_current>
         <width>1.091</width>
         <signal_noise_ratio>1.2478623</signal_noise_ratio>
         <quality>-1</quality>
      </peak>
      <peak>
         <mass>600.955</mass>
         <intensity>8.316</intensity>
         <ion_current>12.234415</ion_current>
         <width>0.182</width>
         <signal_noise_ratio>0.83150827</signal_noise_ratio>
         <quality>-1</quality>
      </peak>
      <peak>
         <mass>601.137</mass>
         <intensity>12.48</intensity>
         <ion_current>18.360449</ion_current>
         <width>0.182</width>
         <signal_noise_ratio>1.2478623</signal_noise_ratio>
         <quality>-1</quality>
      </peak>
      <peak>
         <mass>602.36956</mass>
         <intensity>12.48</intensity>
         <ion_current>18.360449</ion_current>
         <width>0.455</width>
         <signal_noise_ratio>1.2413405</signal_noise_ratio>
         <quality>-1</quality>
      </peak>
      <peak>
         <mass>602.8</mass>
         <intensity>12.48</intensity>
         <ion_current>18.360449</ion_current>
         <width>0.273</width>
         <signal_noise_ratio>1.2389725</signal_noise_ratio>
         <quality>-1</quality>
      </peak>
      <peak>
         <mass>604.0017</mass>
         <intensity>12.48</intensity>
         <ion_current>18.017569</ion_current>
         <width>1.182</width>
         <signal_noise_ratio>1.2389725</signal_noise_ratio>
         <quality>-1</quality>
      </peak>
      <peak>
         <mass>605.041</mass>
         <intensity>12.48</intensity>
         <ion_current>15.072081</ion_current>
         <width>0.637</width>
         <signal_noise_ratio>1.2379815</signal_noise_ratio>
         <quality>1</quality>
      </peak>
      <peak>
         <mass>605.593</mass>
         <intensity>8.316</intensity>
         <ion_current>12.234415</ion_current>
         <width>0.181</width>
         <signal_noise_ratio>0.82492421</signal_noise_ratio>
         <quality>-1</quality>
      </peak>
      <peak>
         <mass>608.7224</mass>
         <intensity>20.806</intensity>
         <ion_current>30.059938</ion_current>
         <width>0.728</width>
         <signal_noise_ratio>2.0607564</signal_noise_ratio>
         <quality>1</quality>
      </peak>
      <peak>
         <mass>609.141</mass>
         <intensity>8.316</intensity>
         <ion_current>12.234415</ion_current>
         <width>0.181</width>
         <signal_noise_ratio>0.82366867</signal_noise_ratio>
         <quality>-1</quality>
      </peak>
      <peak>
         <mass>609.679</mass>
         <intensity>16.643</intensity>
         <ion_current>18.892237</ion_current>
         <width>0.819</width>
         <signal_noise_ratio>1.6484268</signal_noise_ratio>
         <quality>-1</quality>
      </peak>
      <peak>
         <mass>610.39125</mass>
         <intensity>12.48</intensity>
         <ion_current>20.189024</ion_current>
         <width>0.182</width>
         <signal_noise_ratio>1.2359179</signal_noise_ratio>
         <quality>-1</quality>
      </peak>
      <peak>
         <mass>613.74866</mass>
         <intensity>12.48</intensity>
         <ion_current>18.360449</ion_current>
         <width>0.364</width>
         <signal_noise_ratio>1.2383699</signal_noise_ratio>
         <quality>-1</quality>
      </peak>
      <peak>
         <mass>615.04524</mass>
         <intensity>16.643</intensity>
         <ion_current>26.93363</ion_current>
         <width>0.909</width>
         <signal_noise_ratio>1.6541126</signal_noise_ratio>
         <quality>-1</quality>
      </peak>
      <peak>
         <mass>616.5982</mass>
         <intensity>12.48</intensity>
         <ion_current>20.196581</ion_current>
         <width>0.181</width>
         <signal_noise_ratio>1.2482073</signal_noise_ratio>
         <quality>-1</quality>
      </peak>
      <peak>
         <mass>617.30325</mass>
         <intensity>24.969</intensity>
         <ion_current>36.734139</ion_current>
         <width>0.273</width>
         <signal_noise_ratio>2.4973147</signal_noise_ratio>
         <quality>1</quality>
      </peak>
      <peak>
         <mass>618.05391</mass>
         <intensity>16.643</intensity>
         <ion_current>26.436837</ion_current>
         <width>0.818</width>
         <signal_noise_ratio>1.6645764</signal_noise_ratio>
         <quality>1</quality>
      </peak>
      <peak>
         <mass>619.72134</mass>
         <intensity>12.48</intensity>
         <ion_current>18.360449</ion_current>
         <width>0.273</width>
         <signal_noise_ratio>1.2567758</signal_noise_ratio>
         <quality>1</quality>
      </peak>
      <peak>
         <mass>619.964</mass>
         <intensity>12.48</intensity>
         <ion_current>18.360449</ion_current>
         <width>0.182</width>
         <signal_noise_ratio>1.2567758</signal_noise_ratio>
         <quality>-1</quality>
      </peak>
      <peak>
         <mass>621.21101</mass>
         <intensity>20.806</intensity>
         <ion_current>30.786473</ion_current>
         <width>1.001</width>
         <signal_noise_ratio>2.1003486</signal_noise_ratio>
         <quality>1</quality>
      </peak>
      <peak>
         <mass>622.4918</mass>
         <intensity>8.316</intensity>
         <ion_current>12.234415</ion_current>
         <width>0.364</width>
         <signal_noise_ratio>0.84154904</signal_noise_ratio>
         <quality>-1</quality>
      </peak>
      <peak>
         <mass>623.238</mass>
         <intensity>12.48</intensity>
         <ion_current>17.747546</ion_current>
         <width>0.182</width>
         <signal_noise_ratio>1.2660308</signal_noise_ratio>
         <quality>-1</quality>
      </peak>
      <peak>
         <mass>623.83319</mass>
         <intensity>12.48</intensity>
         <ion_current>20.196581</ion_current>
         <width>0.909</width>
         <signal_noise_ratio>1.2660308</signal_noise_ratio>
         <quality>-1</quality>
      </peak>
      <peak>
         <mass>625.26933</mass>
         <intensity>16.643</intensity>
         <ion_current>22.931845</ion_current>
         <width>0.273</width>
         <signal_noise_ratio>1.6930327</signal_noise_ratio>
         <quality>-1</quality>
      </peak>
      <peak>
         <mass>625.512</mass>
         <intensity>12.48</intensity>
         <ion_current>18.92641</ion_current>
         <width>0.182</width>
         <signal_noise_ratio>1.2695457</signal_noise_ratio>
         <quality>-1</quality>
      </peak>
      <peak>
         <mass>627.04435</mass>
         <intensity>12.48</intensity>
         <ion_current>18.109926</ion_current>
         <width>1.091</width>
         <signal_noise_ratio>1.2700378</signal_noise_ratio>
         <quality>-1</quality>
      </peak>
      <peak>
         <mass>627.785</mass>
         <intensity>12.48</intensity>
         <ion_current>18.92641</ion_current>
         <width>0.455</width>
         <signal_noise_ratio>1.2700378</signal_noise_ratio>
         <quality>-1</quality>
      </peak>
      <peak>
         <mass>629.13558</mass>
         <intensity>37.459</intensity>
         <ion_current>54.19282</ion_current>
         <width>0.818</width>
         <signal_noise_ratio>3.8147523</signal_noise_ratio>
         <quality>-1</quality>
      </peak>
      <peak>
         <mass>629.786</mass>
         <intensity>8.316</intensity>
         <ion_current>12.611541</ion_current>
         <width>0.182</width>
         <signal_noise_ratio>0.8469695</signal_noise_ratio>
         <quality>-1</quality>
      </peak>
      <peak>
         <mass>630.345</mass>
         <intensity>24.969</intensity>
         <ion_current>37.86647</ion_current>
         <width>0.273</width>
         <signal_noise_ratio>2.5430473</signal_noise_ratio>
         <quality>-1</quality>
      </peak>
      <peak>
         <mass>631.7142</mass>
         <intensity>12.48</intensity>
         <ion_current>18.92641</ion_current>
         <width>0.637</width>
         <signal_noise_ratio>1.2711916</signal_noise_ratio>
         <quality>-1</quality>
      </peak>
      <peak>
         <mass>632.18133</mass>
         <intensity>8.316</intensity>
         <ion_current>13.872759</ion_current>
         <width>0.273</width>
         <signal_noise_ratio>0.84705361</signal_noise_ratio>
         <quality>-1</quality>
      </peak>
      <peak>
         <mass>634.13467</mass>
         <intensity>49.948</intensity>
         <ion_current>74.750775</ion_current>
         <width>0.819</width>
         <signal_noise_ratio>5.088824</signal_noise_ratio>
         <quality>1</quality>
      </peak>
      <peak>
         <mass>634.53117</mass>
         <intensity>12.48</intensity>
         <ion_current>18.92641</ion_current>
         <width>0.182</width>
         <signal_noise_ratio>1.2714928</signal_noise_ratio>
         <quality>-1</quality>
      </peak>
      <peak>
         <mass>634.6525</mass>
         <intensity>8.316</intensity>
         <ion_current>13.872759</ion_current>
         <width>0.182</width>
         <signal_noise_ratio>0.84725434</signal_noise_ratio>
         <quality>-1</quality>
      </peak>
      <peak>
         <mass>637.30467</mass>
         <intensity>8.316</intensity>
         <ion_current>12.611541</ion_current>
         <width>0.182</width>
         <signal_noise_ratio>0.84722792</signal_noise_ratio>
         <quality>-1</quality>
      </peak>
      <peak>
         <mass>639.427</mass>
         <intensity>8.316</intensity>
         <ion_current>13.872759</ion_current>
         <width>0.182</width>
         <signal_noise_ratio>0.84741578</signal_noise_ratio>
         <quality>-1</quality>
      </peak>
      <peak>
         <mass>639.804</mass>
         <intensity>12.48</intensity>
         <ion_current>20.819147</ion_current>
         <width>0.455</width>
         <signal_noise_ratio>1.2717351</signal_noise_ratio>
         <quality>-1</quality>
      </peak>
      <peak>
         <mass>642.0367</mass>
         <intensity>16.643</intensity>
         <ion_current>23.308405</ion_current>
         <width>1.182</width>
         <signal_noise_ratio>1.6983507</signal_noise_ratio>
         <quality>-1</quality>
      </peak>
      <peak>
         <mass>644.27733</mass>
         <intensity>8.316</intensity>
         <ion_current>12.611541</ion_current>
         <width>0.273</width>
         <signal_noise_ratio>0.84895225</signal_noise_ratio>
         <quality>-1</quality>
      </peak>
      <peak>
         <mass>644.5746</mass>
         <intensity>12.48</intensity>
         <ion_current>20.763542</ion_current>
         <width>0.273</width>
         <signal_noise_ratio>1.2740409</signal_noise_ratio>
         <quality>1</quality>
      </peak>
      <peak>
         <mass>646.976</mass>
         <intensity>12.48</intensity>
         <ion_current>18.92641</ion_current>
         <width>0.546</width>
         <signal_noise_ratio>1.2798892</signal_noise_ratio>
         <quality>1</quality>
      </peak>
      <peak>
         <mass>647.496</mass>
         <intensity>8.316</intensity>
         <ion_current>12.611541</ion_current>
         <width>0.364</width>
         <signal_noise_ratio>0.85489679</signal_noise_ratio>
         <quality>-1</quality>
      </peak>
      <peak>
         <mass>650.25506</mass>
         <intensity>33.306</intensity>
         <ion_current>50.516164</ion_current>
         <width>0.819</width>
         <signal_noise_ratio>3.3826632</signal_noise_ratio>
         <quality>1</quality>
      </peak>
      <peak>
         <mass>651.35271</mass>
         <intensity>49.958</intensity>
         <ion_current>56.242913</ion_current>
         <width>0.727</width>
         <signal_noise_ratio>5.179286</signal_noise_ratio>
         <quality>1</quality>
      </peak>
      <peak>
         <mass>652.5695</mass>
         <intensity>8.326</intensity>
         <ion_current>12.626706</ion_current>
         <width>0.182</width>
         <signal_noise_ratio>0.84561502</signal_noise_ratio>
         <quality>-1</quality>
      </peak>
      <peak>
         <mass>652.95625</mass>
         <intensity>12.49</intensity>
         <ion_current>18.941576</ion_current>
         <width>0.182</width>
         <signal_noise_ratio>1.4907791</signal_noise_ratio>
         <quality>-1</quality>
      </peak>
      <peak>
         <mass>654.707</mass>
         <intensity>8.326</intensity>
         <ion_current>12.180124</ion_current>
         <width>0.182</width>
         <signal_noise_ratio>0.99377315</signal_noise_ratio>
         <quality>-1</quality>
      </peak>
      <peak>
         <mass>654.957</mass>
         <intensity>8.326</intensity>
         <ion_current>12.626706</ion_current>
         <width>0.363</width>
         <signal_noise_ratio>0.99377315</signal_noise_ratio>
         <quality>-1</quality>
      </peak>
      <peak>
         <mass>655.343</mass>
         <intensity>12.49</intensity>
         <ion_current>18.941576</ion_current>
         <width>0.182</width>
         <signal_noise_ratio>1.4907791</signal_noise_ratio>
         <quality>-1</quality>
      </peak>
      <peak>
         <mass>655.668</mass>
         <intensity>12.49</intensity>
         <ion_current>18.528989</ion_current>
         <width>0.273</width>
         <signal_noise_ratio>1.4702809</signal_noise_ratio>
         <quality>1</quality>
      </peak>
      <peak>
         <mass>657.253</mass>
         <intensity>8.326</intensity>
         <ion_current>13.889441</ion_current>
         <width>0.273</width>
         <signal_noise_ratio>0.96377657</signal_noise_ratio>
         <quality>-1</quality>
      </peak>
      <peak>
         <mass>659.36017</mass>
         <intensity>12.49</intensity>
         <ion_current>17.653075</ion_current>
         <width>0.182</width>
         <signal_noise_ratio>1.4457806</signal_noise_ratio>
         <quality>-1</quality>
      </peak>
      <peak>
         <mass>659.78863</mass>
         <intensity>12.49</intensity>
         <ion_current>18.941576</ion_current>
         <width>0.546</width>
         <signal_noise_ratio>1.4457806</signal_noise_ratio>
         <quality>-1</quality>
      </peak>
      <peak>
         <mass>661.05358</mass>
         <intensity>12.49</intensity>
         <ion_current>18.941576</ion_current>
         <width>1</width>
         <signal_noise_ratio>1.4457806</signal_noise_ratio>
         <quality>-1</quality>
      </peak>
      <peak>
         <mass>663.85518</mass>
         <intensity>12.49</intensity>
         <ion_current>18.941576</ion_current>
         <width>1.182</width>
         <signal_noise_ratio>1.4457806</signal_noise_ratio>
         <quality>-1</quality>
      </peak>
      <peak>
         <mass>665.11001</mass>
         <intensity>12.49</intensity>
         <ion_current>18.567972</ion_current>
         <width>1.183</width>
         <signal_noise_ratio>1.4457806</signal_noise_ratio>
         <quality>-1</quality>
      </peak>
      <peak>
         <mass>666.20274</mass>
         <intensity>16.653</intensity>
         <ion_current>21.852233</ion_current>
         <width>0.727</width>
         <signal_noise_ratio>1.9276689</signal_noise_ratio>
         <quality>1</quality>
      </peak>
      <peak>
         <mass>668.7676</mass>
         <intensity>12.49</intensity>
         <ion_current>18.941576</ion_current>
         <width>0.273</width>
         <signal_noise_ratio>1.4457806</signal_noise_ratio>
         <quality>1</quality>
      </peak>
      <peak>
         <mass>670.2921</mass>
         <intensity>12.49</intensity>
         <ion_current>18.941576</ion_current>
         <width>0.91</width>
         <signal_noise_ratio>1.4457806</signal_noise_ratio>
         <quality>-1</quality>
      </peak>
      <peak>
         <mass>671.93765</mass>
         <intensity>12.49</intensity>
         <ion_current>18.941576</ion_current>
         <width>1.091</width>
         <signal_noise_ratio>1.4457806</signal_noise_ratio>
         <quality>-1</quality>
      </peak>
      <peak>
         <mass>672.63917</mass>
         <intensity>12.49</intensity>
         <ion_current>18.941576</ion_current>
         <width>0.182</width>
         <signal_noise_ratio>1.4457806</signal_noise_ratio>
         <quality>-1</quality>
      </peak>
      <peak>
         <mass>673.23929</mass>
         <intensity>33.306</intensity>
         <ion_current>50.509858</ion_current>
         <width>0.636</width>
         <signal_noise_ratio>3.8553378</signal_noise_ratio>
         <quality>-1</quality>
      </peak>
      <peak>
         <mass>673.94819</mass>
         <intensity>16.653</intensity>
         <ion_current>27.78055</ion_current>
         <width>0.91</width>
         <signal_noise_ratio>1.9276689</signal_noise_ratio>
         <quality>-1</quality>
      </peak>
      <peak>
         <mass>675.81658</mass>
         <intensity>12.49</intensity>
         <ion_current>21.382692</ion_current>
         <width>0.91</width>
         <signal_noise_ratio>1.4457806</signal_noise_ratio>
         <quality>-1</quality>
      </peak>
      <peak>
         <mass>677.42125</mass>
         <intensity>12.49</intensity>
         <ion_current>19.438717</ion_current>
         <width>0.182</width>
         <signal_noise_ratio>1.4457806</signal_noise_ratio>
         <quality>-1</quality>
      </peak>
      <peak>
         <mass>678.70284</mass>
         <intensity>12.49</intensity>
         <ion_current>19.438717</ion_current>
         <width>0.363</width>
         <signal_noise_ratio>1.4457806</signal_noise_ratio>
         <quality>-1</quality>
      </peak>
      <peak>
         <mass>680.0365</mass>
         <intensity>8.326</intensity>
         <ion_current>12.958107</ion_current>
         <width>0.273</width>
         <signal_noise_ratio>0.96377657</signal_noise_ratio>
         <quality>-1</quality>
      </peak>
      <peak>
         <mass>680.37017</mass>
         <intensity>12.49</intensity>
         <ion_current>21.382692</ion_current>
         <width>0.182</width>
         <signal_noise_ratio>1.4457806</signal_noise_ratio>
         <quality>-1</quality>
      </peak>
      <peak>
         <mass>680.6098</mass>
         <intensity>16.653</intensity>
         <ion_current>25.917771</ion_current>
         <width>0.182</width>
         <signal_noise_ratio>1.9276689</signal_noise_ratio>
         <quality>-1</quality>
      </peak>
      <peak>
         <mass>682.29216</mass>
         <intensity>16.653</intensity>
         <ion_current>23.68713</ion_current>
         <width>0.909</width>
         <signal_noise_ratio>1.9276689</signal_noise_ratio>
         <quality>1</quality>
      </peak>
      <peak>
         <mass>683.083</mass>
         <intensity>12.49</intensity>
         <ion_current>21.382692</ion_current>
         <width>0.182</width>
         <signal_noise_ratio>1.4457806</signal_noise_ratio>
         <quality>-1</quality>
      </peak>
      <peak>
         <mass>685.30139</mass>
         <intensity>24.979</intensity>
         <ion_current>41.812409</ion_current>
         <width>0.546</width>
         <signal_noise_ratio>2.8914455</signal_noise_ratio>
         <quality>1</quality>
      </peak>
      <peak>
         <mass>685.7574</mass>
         <intensity>12.49</intensity>
         <ion_current>19.438717</ion_current>
         <width>0.273</width>
         <signal_noise_ratio>1.4457806</signal_noise_ratio>
         <quality>-1</quality>
      </peak>
      <peak>
         <mass>688.30923</mass>
         <intensity>12.49</intensity>
         <ion_current>18.694217</ion_current>
         <width>0.818</width>
         <signal_noise_ratio>1.4457806</signal_noise_ratio>
         <quality>-1</quality>
      </peak>
      <peak>
         <mass>688.904</mass>
         <intensity>12.49</intensity>
         <ion_current>21.11185</ion_current>
         <width>0.182</width>
         <signal_noise_ratio>1.4457806</signal_noise_ratio>
         <quality>-1</quality>
      </peak>
      <peak>
         <mass>689.528</mass>
         <intensity>16.653</intensity>
         <ion_current>25.917771</ion_current>
         <width>0.455</width>
         <signal_noise_ratio>1.9276689</signal_noise_ratio>
         <quality>-1</quality>
      </peak>
      <peak>
         <mass>690.19217</mass>
         <intensity>12.49</intensity>
         <ion_current>21.382692</ion_current>
         <width>0.182</width>
         <signal_noise_ratio>1.4457806</signal_noise_ratio>
         <quality>-1</quality>
      </peak>
      <peak>
         <mass>690.93533</mass>
         <intensity>8.326</intensity>
         <ion_current>13.597388</ion_current>
         <width>0.273</width>
         <signal_noise_ratio>0.96377657</signal_noise_ratio>
         <quality>-1</quality>
      </peak>
      <peak>
         <mass>692.29</mass>
         <intensity>41.632</intensity>
         <ion_current>58.559309</ion_current>
         <width>0.273</width>
         <signal_noise_ratio>4.8191143</signal_noise_ratio>
         <quality>-1</quality>
      </peak>
      <peak>
         <mass>694.44442</mass>
         <intensity>24.979</intensity>
         <ion_current>38.875878</ion_current>
         <width>0.546</width>
         <signal_noise_ratio>2.8914455</signal_noise_ratio>
         <quality>-1</quality>
      </peak>
      <peak>
         <mass>695.1495</mass>
         <intensity>8.326</intensity>
         <ion_current>14.253987</ion_current>
         <width>0.818</width>
         <signal_noise_ratio>0.96377657</signal_noise_ratio>
         <quality>-1</quality>
      </peak>
      <peak>
         <mass>695.907</mass>
         <intensity>8.326</intensity>
         <ion_current>12.958107</ion_current>
         <width>0.182</width>
         <signal_noise_ratio>0.96377657</signal_noise_ratio>
         <quality>-1</quality>
      </peak>
      <peak>
         <mass>697.29896</mass>
         <intensity>41.632</intensity>
         <ion_current>61.441324</ion_current>
         <width>0.636</width>
         <signal_noise_ratio>4.8191143</signal_noise_ratio>
         <quality>1</quality>
      </peak>
      <peak>
         <mass>697.817</mass>
         <intensity>8.326</intensity>
         <ion_current>14.253987</ion_current>
         <width>0.182</width>
         <signal_noise_ratio>0.96377657</signal_noise_ratio>
         <quality>-1</quality>
      </peak>
      <peak>
         <mass>698.06725</mass>
         <intensity>8.326</intensity>
         <ion_current>12.958107</ion_current>
         <width>0.364</width>
         <signal_noise_ratio>0.96377657</signal_noise_ratio>
         <quality>-1</quality>
      </peak>
      <peak>
         <mass>698.56775</mass>
         <intensity>12.49</intensity>
         <ion_current>19.438717</ion_current>
         <width>0.273</width>
         <signal_noise_ratio>1.4457806</signal_noise_ratio>
         <quality>-1</quality>
      </peak>
   </peak_list>
</pepex3>
