# Supplementary material for: NITPICK: peak identification for mass spectrometry data
Source: BMC Bioinformatics. 2008 Aug 28;9:355. doi: 10.1186/1471-2105-9-355 (PMC2655099; doi:10.1186/1471-2105-9-355)
Supplement: Additional file 4 — A zip-folder containing all pepex results on the simulated data. [file 1471-2105-9-355-S4.zip › pepex_simulation_results/thresh05/SNR5/preSNR5_4_pepex.xml]

<?xml version="1.0" encoding="iso-8859-1"?>
<pepex3>
   <version>3.0.0</version>
   <registered_to>Unregistered</registered_to>
   <parameters>
      <parameter_file>pepex_input.xml</parameter_file>
      <input_data_file>spectrum.data</input_data_file>
      <output_data_file>pepex_output.xml</output_data_file>
      <noise_model>mean_value</noise_model>
      <signal_noise_ratio>.5</signal_noise_ratio>
      <tuning_power>2</tuning_power>
      <tuning>2</tuning>
      <small_omega>1.0</small_omega>
      <big_omega>20</big_omega>
      <peak_finding_model>pepex3</peak_finding_model>
      <supporting_slopes>2</supporting_slopes>
      <peak_fitting_model>centroid</peak_fitting_model>
      <clustering_model>simple</clustering_model>
      <min_cluster_distance>0.8</min_cluster_distance>
      <max_cluster_distance>1.2</max_cluster_distance>
      <no_single_above_mass>1500.0</no_single_above_mass>
      <deisotoping_model>quadratic</deisotoping_model>
      <isotope_distrib_file>/usr/local/piums/kd_0_to_10</isotope_distrib_file>
      <overflow>30000</overflow>
   </parameters>
   <pepex3_status>
      <status>ok</status>
      <message></message>
      <supporting_slopes>2</supporting_slopes>
      <minimum_mass>500</minimum_mass>
      <maximum_mass>700</maximum_mass>
      <small_omega>1</small_omega>
      <big_omega>20</big_omega>
      <peak_masses_with_hydrogen>true</peak_masses_with_hydrogen>
      <date_created>22:00:12, 26 Jul, 2007</date_created>
   </pepex3_status>
   <peak_list>
      <peak>
         <mass>500.2912</mass>
         <intensity>16.142</intensity>
         <ion_current>22.459078</ion_current>
         <width>0.273</width>
         <signal_noise_ratio>-1.8403605e+82</signal_noise_ratio>
         <quality>-1</quality>
      </peak>
      <peak>
         <mass>500.728</mass>
         <intensity>8.071</intensity>
         <ion_current>11.229533</ion_current>
         <width>0.364</width>
         <signal_noise_ratio>-9.2018025e+81</signal_noise_ratio>
         <quality>1</quality>
      </peak>
      <peak>
         <mass>501.182</mass>
         <intensity>12.107</intensity>
         <ion_current>10.476601</ion_current>
         <width>0.364</width>
         <signal_noise_ratio>-1.3803274e+82</signal_noise_ratio>
         <quality>1</quality>
      </peak>
      <peak>
         <mass>502.11682</mass>
         <intensity>8.071</intensity>
         <ion_current>6.8388192</ion_current>
         <width>1.001</width>
         <signal_noise_ratio>-9.2018025e+81</signal_noise_ratio>
         <quality>-1</quality>
      </peak>
      <peak>
         <mass>502.759</mass>
         <intensity>8.071</intensity>
         <ion_current>11.229533</ion_current>
         <width>0.272</width>
         <signal_noise_ratio>-9.2018025e+81</signal_noise_ratio>
         <quality>-1</quality>
      </peak>
      <peak>
         <mass>503.42756</mass>
         <intensity>12.107</intensity>
         <ion_current>16.827075</ion_current>
         <width>0.91</width>
         <signal_noise_ratio>-1.3803274e+82</signal_noise_ratio>
         <quality>-1</quality>
      </peak>
      <peak>
         <mass>504.093</mass>
         <intensity>4.036</intensity>
         <ion_current>5.6154623</ion_current>
         <width>0.182</width>
         <signal_noise_ratio>-4.6014713e+81</signal_noise_ratio>
         <quality>-1</quality>
      </peak>
      <peak>
         <mass>504.353</mass>
         <intensity>12.107</intensity>
         <ion_current>12.369633</ion_current>
         <width>0.364</width>
         <signal_noise_ratio>-1.3803274e+82</signal_noise_ratio>
         <quality>-1</quality>
      </peak>
      <peak>
         <mass>504.88618</mass>
         <intensity>12.107</intensity>
         <ion_current>16.844996</ion_current>
         <width>0.636</width>
         <signal_noise_ratio>-1.3803274e+82</signal_noise_ratio>
         <quality>1</quality>
      </peak>
      <peak>
         <mass>505.66933</mass>
         <intensity>8.071</intensity>
         <ion_current>11.822992</ion_current>
         <width>0.546</width>
         <signal_noise_ratio>-9.2018025e+81</signal_noise_ratio>
         <quality>-1</quality>
      </peak>
      <peak>
         <mass>506.185</mass>
         <intensity>4.036</intensity>
         <ion_current>4.6786807</ion_current>
         <width>0.182</width>
         <signal_noise_ratio>-4.6014713e+81</signal_noise_ratio>
         <quality>-1</quality>
      </peak>
      <peak>
         <mass>507.15466</mass>
         <intensity>8.071</intensity>
         <ion_current>9.7891447</ion_current>
         <width>0.273</width>
         <signal_noise_ratio>-9.2018025e+81</signal_noise_ratio>
         <quality>1</quality>
      </peak>
      <peak>
         <mass>507.47621</mass>
         <intensity>8.071</intensity>
         <ion_current>12.352534</ion_current>
         <width>0.455</width>
         <signal_noise_ratio>-9.2018025e+81</signal_noise_ratio>
         <quality>-1</quality>
      </peak>
      <peak>
         <mass>510.0408</mass>
         <intensity>12.107</intensity>
         <ion_current>16.805433</ion_current>
         <width>0.363</width>
         <signal_noise_ratio>-1.3803274e+82</signal_noise_ratio>
         <quality>-1</quality>
      </peak>
      <peak>
         <mass>511.005</mass>
         <intensity>16.142</intensity>
         <ion_current>17.497583</ion_current>
         <width>0.182</width>
         <signal_noise_ratio>-1.8403605e+82</signal_noise_ratio>
         <quality>-1</quality>
      </peak>
      <peak>
         <mass>511.4145</mass>
         <intensity>12.107</intensity>
         <ion_current>13.230908</ion_current>
         <width>0.273</width>
         <signal_noise_ratio>-1.3803274e+82</signal_noise_ratio>
         <quality>-1</quality>
      </peak>
      <peak>
         <mass>513.2517</mass>
         <intensity>16.142</intensity>
         <ion_current>22.317742</ion_current>
         <width>0.546</width>
         <signal_noise_ratio>-1.8403605e+82</signal_noise_ratio>
         <quality>-1</quality>
      </peak>
      <peak>
         <mass>513.90962</mass>
         <intensity>12.107</intensity>
         <ion_current>10.838748</ion_current>
         <width>0.909</width>
         <signal_noise_ratio>-1.3803274e+82</signal_noise_ratio>
         <quality>-1</quality>
      </peak>
      <peak>
         <mass>514.48375</mass>
         <intensity>12.107</intensity>
         <ion_current>16.83471</ion_current>
         <width>0.273</width>
         <signal_noise_ratio>-1.3803274e+82</signal_noise_ratio>
         <quality>-1</quality>
      </peak>
      <peak>
         <mass>515.371</mass>
         <intensity>16.142</intensity>
         <ion_current>17.639683</ion_current>
         <width>0.182</width>
         <signal_noise_ratio>-1.8403605e+82</signal_noise_ratio>
         <quality>-1</quality>
      </peak>
      <peak>
         <mass>515.7795</mass>
         <intensity>8.071</intensity>
         <ion_current>10.325871</ion_current>
         <width>0.273</width>
         <signal_noise_ratio>-9.2018025e+81</signal_noise_ratio>
         <quality>-1</quality>
      </peak>
      <peak>
         <mass>516.47716</mass>
         <intensity>8.071</intensity>
         <ion_current>5.9195085</ion_current>
         <width>0.546</width>
         <signal_noise_ratio>-9.2018025e+81</signal_noise_ratio>
         <quality>-1</quality>
      </peak>
      <peak>
         <mass>517.0535</mass>
         <intensity>16.142</intensity>
         <ion_current>19.372787</ion_current>
         <width>0.364</width>
         <signal_noise_ratio>-1.8403605e+82</signal_noise_ratio>
         <quality>-1</quality>
      </peak>
      <peak>
         <mass>518.01369</mass>
         <intensity>20.178</intensity>
         <ion_current>22.897322</ion_current>
         <width>0.91</width>
         <signal_noise_ratio>-2.3005076e+82</signal_noise_ratio>
         <quality>-1</quality>
      </peak>
      <peak>
         <mass>518.79666</mass>
         <intensity>8.071</intensity>
         <ion_current>11.229533</ion_current>
         <width>0.273</width>
         <signal_noise_ratio>-9.2018025e+81</signal_noise_ratio>
         <quality>1</quality>
      </peak>
      <peak>
         <mass>519.56537</mass>
         <intensity>8.071</intensity>
         <ion_current>11.229548</ion_current>
         <width>0.546</width>
         <signal_noise_ratio>-9.2018025e+81</signal_noise_ratio>
         <quality>-1</quality>
      </peak>
      <peak>
         <mass>520.72183</mass>
         <intensity>12.107</intensity>
         <ion_current>13.660792</ion_current>
         <width>0.364</width>
         <signal_noise_ratio>1.4663859</signal_noise_ratio>
         <quality>-1</quality>
      </peak>
      <peak>
         <mass>522.6925</mass>
         <intensity>8.071</intensity>
         <ion_current>12.352534</ion_current>
         <width>0.273</width>
         <signal_noise_ratio>0.9775502</signal_noise_ratio>
         <quality>-1</quality>
      </peak>
      <peak>
         <mass>524.011</mass>
         <intensity>8.071</intensity>
         <ion_current>12.352534</ion_current>
         <width>0.182</width>
         <signal_noise_ratio>0.9775502</signal_noise_ratio>
         <quality>-1</quality>
      </peak>
      <peak>
         <mass>524.375</mass>
         <intensity>8.071</intensity>
         <ion_current>11.006169</ion_current>
         <width>0.546</width>
         <signal_noise_ratio>0.9775502</signal_noise_ratio>
         <quality>-1</quality>
      </peak>
      <peak>
         <mass>525.47737</mass>
         <intensity>20.178</intensity>
         <ion_current>27.883085</ion_current>
         <width>0.182</width>
         <signal_noise_ratio>2.4781214</signal_noise_ratio>
         <quality>-1</quality>
      </peak>
      <peak>
         <mass>526.79966</mass>
         <intensity>8.071</intensity>
         <ion_current>11.115969</ion_current>
         <width>0.364</width>
         <signal_noise_ratio>0.9775502</signal_noise_ratio>
         <quality>-1</quality>
      </peak>
      <peak>
         <mass>528.25566</mass>
         <intensity>8.071</intensity>
         <ion_current>11.337594</ion_current>
         <width>0.363</width>
         <signal_noise_ratio>0.99240217</signal_noise_ratio>
         <quality>-1</quality>
      </peak>
      <peak>
         <mass>528.831</mass>
         <intensity>8.071</intensity>
         <ion_current>11.54625</ion_current>
         <width>0.182</width>
         <signal_noise_ratio>0.99240217</signal_noise_ratio>
         <quality>-1</quality>
      </peak>
      <peak>
         <mass>529.39616</mass>
         <intensity>16.142</intensity>
         <ion_current>22.43295</ion_current>
         <width>0.91</width>
         <signal_noise_ratio>1.9848043</signal_noise_ratio>
         <quality>-1</quality>
      </peak>
      <peak>
         <mass>530.105</mass>
         <intensity>8.071</intensity>
         <ion_current>11.54625</ion_current>
         <width>0.182</width>
         <signal_noise_ratio>0.96292118</signal_noise_ratio>
         <quality>-1</quality>
      </peak>
      <peak>
         <mass>531.29269</mass>
         <intensity>16.142</intensity>
         <ion_current>23.2814</ion_current>
         <width>0.819</width>
         <signal_noise_ratio>1.9258424</signal_noise_ratio>
         <quality>-1</quality>
      </peak>
      <peak>
         <mass>533.67475</mass>
         <intensity>16.142</intensity>
         <ion_current>25.401853</ion_current>
         <width>0.273</width>
         <signal_noise_ratio>1.6210175</signal_noise_ratio>
         <quality>-1</quality>
      </peak>
      <peak>
         <mass>536.00475</mass>
         <intensity>16.142</intensity>
         <ion_current>23.092499</ion_current>
         <width>0.454</width>
         <signal_noise_ratio>1.6300235</signal_noise_ratio>
         <quality>-1</quality>
      </peak>
      <peak>
         <mass>536.43056</mass>
         <intensity>12.107</intensity>
         <ion_current>17.32009</ion_current>
         <width>0.455</width>
         <signal_noise_ratio>1.2225681</signal_noise_ratio>
         <quality>-1</quality>
      </peak>
      <peak>
         <mass>537.66553</mass>
         <intensity>16.142</intensity>
         <ion_current>23.092499</ion_current>
         <width>1.182</width>
         <signal_noise_ratio>1.6210175</signal_noise_ratio>
         <quality>-1</quality>
      </peak>
      <peak>
         <mass>539.4786</mass>
         <intensity>12.107</intensity>
         <ion_current>19.052177</ion_current>
         <width>0.909</width>
         <signal_noise_ratio>1.2158133</signal_noise_ratio>
         <quality>-1</quality>
      </peak>
      <peak>
         <mass>539.99525</mass>
         <intensity>12.107</intensity>
         <ion_current>17.32009</ion_current>
         <width>0.182</width>
         <signal_noise_ratio>1.2217219</signal_noise_ratio>
         <quality>-1</quality>
      </peak>
      <peak>
         <mass>540.23034</mass>
         <intensity>8.071</intensity>
         <ion_current>12.700926</ion_current>
         <width>0.182</width>
         <signal_noise_ratio>0.81444765</signal_noise_ratio>
         <quality>-1</quality>
      </peak>
      <peak>
         <mass>540.77634</mass>
         <intensity>8.071</intensity>
         <ion_current>12.700926</ion_current>
         <width>0.182</width>
         <signal_noise_ratio>0.81444765</signal_noise_ratio>
         <quality>-1</quality>
      </peak>
      <peak>
         <mass>543.40575</mass>
         <intensity>12.107</intensity>
         <ion_current>18.92851</ion_current>
         <width>0.273</width>
         <signal_noise_ratio>1.2547535</signal_noise_ratio>
         <quality>-1</quality>
      </peak>
      <peak>
         <mass>543.77734</mass>
         <intensity>8.071</intensity>
         <ion_current>12.700926</ion_current>
         <width>0.455</width>
         <signal_noise_ratio>0.83646782</signal_noise_ratio>
         <quality>-1</quality>
      </peak>
      <peak>
         <mass>545.22475</mass>
         <intensity>12.107</intensity>
         <ion_current>17.32009</ion_current>
         <width>0.273</width>
         <signal_noise_ratio>1.4511999</signal_noise_ratio>
         <quality>-1</quality>
      </peak>
      <peak>
         <mass>546.567</mass>
         <intensity>8.071</intensity>
         <ion_current>11.54625</ion_current>
         <width>0.182</width>
         <signal_noise_ratio>0.96742668</signal_noise_ratio>
         <quality>-1</quality>
      </peak>
      <peak>
         <mass>546.83914</mass>
         <intensity>20.178</intensity>
         <ion_current>28.866339</ion_current>
         <width>0.181</width>
         <signal_noise_ratio>2.4236164</signal_noise_ratio>
         <quality>-1</quality>
      </peak>
      <peak>
         <mass>547.203</mass>
         <intensity>8.071</intensity>
         <ion_current>12.700926</ion_current>
         <width>0.273</width>
         <signal_noise_ratio>0.96942252</signal_noise_ratio>
         <quality>-1</quality>
      </peak>
      <peak>
         <mass>549.939</mass>
         <intensity>12.107</intensity>
         <ion_current>17.32009</ion_current>
         <width>0.819</width>
         <signal_noise_ratio>1.4541938</signal_noise_ratio>
         <quality>1</quality>
      </peak>
      <peak>
         <mass>551.22016</mass>
         <intensity>12.097</intensity>
         <ion_current>17.305784</ion_current>
         <width>0.182</width>
         <signal_noise_ratio>1.4206744</signal_noise_ratio>
         <quality>-1</quality>
      </peak>
      <peak>
         <mass>551.3688</mass>
         <intensity>8.061</intensity>
         <ion_current>11.531944</ion_current>
         <width>0.182</width>
         <signal_noise_ratio>0.94668562</signal_noise_ratio>
         <quality>-1</quality>
      </peak>
      <peak>
         <mass>551.58416</mass>
         <intensity>12.097</intensity>
         <ion_current>19.03644</ion_current>
         <width>0.182</width>
         <signal_noise_ratio>1.4206744</signal_noise_ratio>
         <quality>-1</quality>
      </peak>
      <peak>
         <mass>554.13373</mass>
         <intensity>20.168</intensity>
         <ion_current>28.852033</ion_current>
         <width>0.363</width>
         <signal_noise_ratio>2.3717335</signal_noise_ratio>
         <quality>-1</quality>
      </peak>
      <peak>
         <mass>555.45725</mass>
         <intensity>8.061</intensity>
         <ion_current>11.283746</ion_current>
         <width>0.364</width>
         <signal_noise_ratio>0.94796428</signal_noise_ratio>
         <quality>-1</quality>
      </peak>
      <peak>
         <mass>555.844</mass>
         <intensity>12.097</intensity>
         <ion_current>17.205329</ion_current>
         <width>0.182</width>
         <signal_noise_ratio>1.4225932</signal_noise_ratio>
         <quality>-1</quality>
      </peak>
      <peak>
         <mass>556.415</mass>
         <intensity>12.097</intensity>
         <ion_current>16.294913</ion_current>
         <width>0.455</width>
         <signal_noise_ratio>1.423618</signal_noise_ratio>
         <quality>-1</quality>
      </peak>
      <peak>
         <mass>557.208</mass>
         <intensity>16.132</intensity>
         <ion_current>19.064566</ion_current>
         <width>0.364</width>
         <signal_noise_ratio>1.8984712</signal_noise_ratio>
         <quality>-1</quality>
      </peak>
      <peak>
         <mass>559.05733</mass>
         <intensity>12.097</intensity>
         <ion_current>15.701075</ion_current>
         <width>0.273</width>
         <signal_noise_ratio>1.4238171</signal_noise_ratio>
         <quality>1</quality>
      </peak>
      <peak>
         <mass>559.845</mass>
         <intensity>12.097</intensity>
         <ion_current>17.305784</ion_current>
         <width>0.182</width>
         <signal_noise_ratio>1.4235713</signal_noise_ratio>
         <quality>-1</quality>
      </peak>
      <peak>
         <mass>561.119</mass>
         <intensity>16.132</intensity>
         <ion_current>23.078193</ion_current>
         <width>0.182</width>
         <signal_noise_ratio>1.8978724</signal_noise_ratio>
         <quality>-1</quality>
      </peak>
      <peak>
         <mass>563.35945</mass>
         <intensity>16.132</intensity>
         <ion_current>24.9632</ion_current>
         <width>1.091</width>
         <signal_noise_ratio>1.892747</signal_noise_ratio>
         <quality>-1</quality>
      </peak>
      <peak>
         <mass>564.705</mass>
         <intensity>12.097</intensity>
         <ion_current>17.305784</ion_current>
         <width>0.546</width>
         <signal_noise_ratio>1.4156058</signal_noise_ratio>
         <quality>-1</quality>
      </peak>
      <peak>
         <mass>567.34611</mass>
         <intensity>56.487</intensity>
         <ion_current>79.470525</ion_current>
         <width>0.455</width>
         <signal_noise_ratio>6.5364991</signal_noise_ratio>
         <quality>-1</quality>
      </peak>
      <peak>
         <mass>570.045</mass>
         <intensity>12.097</intensity>
         <ion_current>17.2735</ion_current>
         <width>0.637</width>
         <signal_noise_ratio>1.3791987</signal_noise_ratio>
         <quality>-1</quality>
      </peak>
      <peak>
         <mass>570.57783</mass>
         <intensity>16.132</intensity>
         <ion_current>25.386116</ion_current>
         <width>0.181</width>
         <signal_noise_ratio>1.8392357</signal_noise_ratio>
         <quality>-1</quality>
      </peak>
      <peak>
         <mass>571.24433</mass>
         <intensity>32.274</intensity>
         <ion_current>40.709956</ion_current>
         <width>0.364</width>
         <signal_noise_ratio>3.663201</signal_noise_ratio>
         <quality>1</quality>
      </peak>
      <peak>
         <mass>572.215</mass>
         <intensity>20.168</intensity>
         <ion_current>15.941386</ion_current>
         <width>0.455</width>
         <signal_noise_ratio>2.279058</signal_noise_ratio>
         <quality>1</quality>
      </peak>
      <peak>
         <mass>572.76</mass>
         <intensity>12.097</intensity>
         <ion_current>15.29312</ion_current>
         <width>0.364</width>
         <signal_noise_ratio>1.3670054</signal_noise_ratio>
         <quality>-1</quality>
      </peak>
      <peak>
         <mass>573.7974</mass>
         <intensity>12.097</intensity>
         <ion_current>14.10986</ion_current>
         <width>0.273</width>
         <signal_noise_ratio>1.3617196</signal_noise_ratio>
         <quality>-1</quality>
      </peak>
      <peak>
         <mass>574.034</mass>
         <intensity>8.061</intensity>
         <ion_current>11.531944</ion_current>
         <width>0.182</width>
         <signal_noise_ratio>0.90740032</signal_noise_ratio>
         <quality>-1</quality>
      </peak>
      <peak>
         <mass>575.41317</mass>
         <intensity>12.097</intensity>
         <ion_current>19.576766</ion_current>
         <width>1.001</width>
         <signal_noise_ratio>1.3498996</signal_noise_ratio>
         <quality>-1</quality>
      </peak>
      <peak>
         <mass>577.035</mass>
         <intensity>12.097</intensity>
         <ion_current>17.796983</ion_current>
         <width>0.182</width>
         <signal_noise_ratio>1.3480184</signal_noise_ratio>
         <quality>-1</quality>
      </peak>
      <peak>
         <mass>577.2625</mass>
         <intensity>8.061</intensity>
         <ion_current>13.045244</ion_current>
         <width>0.273</width>
         <signal_noise_ratio>0.89827032</signal_noise_ratio>
         <quality>-1</quality>
      </peak>
      <peak>
         <mass>579.51375</mass>
         <intensity>12.097</intensity>
         <ion_current>17.796983</ion_current>
         <width>0.273</width>
         <signal_noise_ratio>1.3431757</signal_noise_ratio>
         <quality>-1</quality>
      </peak>
      <peak>
         <mass>579.82417</mass>
         <intensity>12.097</intensity>
         <ion_current>19.576766</ion_current>
         <width>0.363</width>
         <signal_noise_ratio>1.3431757</signal_noise_ratio>
         <quality>-1</quality>
      </peak>
      <peak>
         <mass>581.10525</mass>
         <intensity>12.097</intensity>
         <ion_current>19.576766</ion_current>
         <width>0.182</width>
         <signal_noise_ratio>1.3414762</signal_noise_ratio>
         <quality>-1</quality>
      </peak>
      <peak>
         <mass>582.5375</mass>
         <intensity>8.061</intensity>
         <ion_current>11.859261</ion_current>
         <width>0.273</width>
         <signal_noise_ratio>0.89339437</signal_noise_ratio>
         <quality>-1</quality>
      </peak>
      <peak>
         <mass>582.82567</mass>
         <intensity>12.097</intensity>
         <ion_current>17.554148</ion_current>
         <width>0.364</width>
         <signal_noise_ratio>1.3407011</signal_noise_ratio>
         <quality>-1</quality>
      </peak>
      <peak>
         <mass>584.262</mass>
         <intensity>36.31</intensity>
         <ion_current>51.22056</ion_current>
         <width>0.364</width>
         <signal_noise_ratio>4.0300618</signal_noise_ratio>
         <quality>-1</quality>
      </peak>
      <peak>
         <mass>584.493</mass>
         <intensity>8.061</intensity>
         <ion_current>11.859261</ion_current>
         <width>0.182</width>
         <signal_noise_ratio>0.89469369</signal_noise_ratio>
         <quality>-1</quality>
      </peak>
      <peak>
         <mass>585.766</mass>
         <intensity>12.097</intensity>
         <ion_current>17.796983</ion_current>
         <width>0.182</width>
         <signal_noise_ratio>1.3488636</signal_noise_ratio>
         <quality>-1</quality>
      </peak>
      <peak>
         <mass>586.1482</mass>
         <intensity>12.097</intensity>
         <ion_current>15.515471</ion_current>
         <width>0.546</width>
         <signal_noise_ratio>1.3488636</signal_noise_ratio>
         <quality>-1</quality>
      </peak>
      <peak>
         <mass>587.676</mass>
         <intensity>8.061</intensity>
         <ion_current>13.045244</ion_current>
         <width>0.182</width>
         <signal_noise_ratio>0.90074061</signal_noise_ratio>
         <quality>-1</quality>
      </peak>
      <peak>
         <mass>588.248</mass>
         <intensity>28.239</intensity>
         <ion_current>40.136021</ion_current>
         <width>0.364</width>
         <signal_noise_ratio>3.1626858</signal_noise_ratio>
         <quality>-1</quality>
      </peak>
      <peak>
         <mass>590.95</mass>
         <intensity>8.061</intensity>
         <ion_current>11.859261</ion_current>
         <width>0.182</width>
         <signal_noise_ratio>0.90941177</signal_noise_ratio>
         <quality>-1</quality>
      </peak>
      <peak>
         <mass>592.14816</mass>
         <intensity>12.097</intensity>
         <ion_current>17.677447</ion_current>
         <width>0.182</width>
         <signal_noise_ratio>1.3677476</signal_noise_ratio>
         <quality>-1</quality>
      </peak>
      <peak>
         <mass>593.224</mass>
         <intensity>16.132</intensity>
         <ion_current>19.082793</ion_current>
         <width>0.182</width>
         <signal_noise_ratio>1.8277165</signal_noise_ratio>
         <quality>-1</quality>
      </peak>
      <peak>
         <mass>593.57283</mass>
         <intensity>12.097</intensity>
         <ion_current>17.796983</ion_current>
         <width>0.364</width>
         <signal_noise_ratio>1.3705608</signal_noise_ratio>
         <quality>-1</quality>
      </peak>
      <peak>
         <mass>596.347</mass>
         <intensity>32.274</intensity>
         <ion_current>47.48118</ion_current>
         <width>0.272</width>
         <signal_noise_ratio>3.6633344</signal_noise_ratio>
         <quality>-1</quality>
      </peak>
      <peak>
         <mass>597.86292</mass>
         <intensity>12.097</intensity>
         <ion_current>17.796983</ion_current>
         <width>0.909</width>
         <signal_noise_ratio>1.3722284</signal_noise_ratio>
         <quality>-1</quality>
      </peak>
      <peak>
         <mass>598.47625</mass>
         <intensity>12.097</intensity>
         <ion_current>17.796983</ion_current>
         <width>0.182</width>
         <signal_noise_ratio>1.3715815</signal_noise_ratio>
         <quality>-1</quality>
      </peak>
      <peak>
         <mass>599.073</mass>
         <intensity>20.168</intensity>
         <ion_current>32.638193</ion_current>
         <width>0.728</width>
         <signal_noise_ratio>2.2855687</signal_noise_ratio>
         <quality>-1</quality>
      </peak>
      <peak>
         <mass>599.864</mass>
         <intensity>8.061</intensity>
         <ion_current>11.859261</ion_current>
         <width>0.182</width>
         <signal_noise_ratio>0.91271686</signal_noise_ratio>
         <quality>-1</quality>
      </peak>
      <peak>
         <mass>600.409</mass>
         <intensity>16.132</intensity>
         <ion_current>23.733234</ion_current>
         <width>0.182</width>
         <signal_noise_ratio>1.826566</signal_noise_ratio>
         <quality>-1</quality>
      </peak>
      <peak>
         <mass>602.2735</mass>
         <intensity>8.061</intensity>
         <ion_current>13.045244</ion_current>
         <width>0.273</width>
         <signal_noise_ratio>0.91066445</signal_noise_ratio>
         <quality>-1</quality>
      </peak>
      <peak>
         <mass>602.74366</mass>
         <intensity>8.061</intensity>
         <ion_current>11.859261</ion_current>
         <width>0.182</width>
         <signal_noise_ratio>0.90932561</signal_noise_ratio>
         <quality>-1</quality>
      </peak>
      <peak>
         <mass>603.95611</mass>
         <intensity>12.097</intensity>
         <ion_current>19.569535</ion_current>
         <width>0.636</width>
         <signal_noise_ratio>1.3626056</signal_noise_ratio>
         <quality>-1</quality>
      </peak>
      <peak>
         <mass>606.33111</mass>
         <intensity>12.097</intensity>
         <ion_current>17.796983</ion_current>
         <width>0.546</width>
         <signal_noise_ratio>1.3534449</signal_noise_ratio>
         <quality>-1</quality>
      </peak>
      <peak>
         <mass>606.776</mass>
         <intensity>12.097</intensity>
         <ion_current>17.515233</ion_current>
         <width>0.182</width>
         <signal_noise_ratio>1.3491347</signal_noise_ratio>
         <quality>-1</quality>
      </peak>
      <peak>
         <mass>607.61131</mass>
         <intensity>16.132</intensity>
         <ion_current>20.937903</ion_current>
         <width>1.091</width>
         <signal_noise_ratio>1.7991436</signal_noise_ratio>
         <quality>-1</quality>
      </peak>
      <peak>
         <mass>609.83058</mass>
         <intensity>20.168</intensity>
         <ion_current>27.697701</ion_current>
         <width>1.182</width>
         <signal_noise_ratio>2.2350114</signal_noise_ratio>
         <quality>-1</quality>
      </peak>
      <peak>
         <mass>610.56566</mass>
         <intensity>8.061</intensity>
         <ion_current>11.859261</ion_current>
         <width>0.182</width>
         <signal_noise_ratio>0.88778585</signal_noise_ratio>
         <quality>-1</quality>
      </peak>
      <peak>
         <mass>611.36523</mass>
         <intensity>12.097</intensity>
         <ion_current>17.796983</ion_current>
         <width>0.909</width>
         <signal_noise_ratio>1.3322845</signal_noise_ratio>
         <quality>-1</quality>
      </peak>
      <peak>
         <mass>612.91229</mass>
         <intensity>24.203</intensity>
         <ion_current>35.607207</ion_current>
         <width>1.091</width>
         <signal_noise_ratio>2.6574653</signal_noise_ratio>
         <quality>-1</quality>
      </peak>
      <peak>
         <mass>614.13289</mass>
         <intensity>12.097</intensity>
         <ion_current>17.353061</ion_current>
         <width>0.546</width>
         <signal_noise_ratio>1.3282386</signal_noise_ratio>
         <quality>-1</quality>
      </peak>
      <peak>
         <mass>614.5434</mass>
         <intensity>12.097</intensity>
         <ion_current>19.56954</ion_current>
         <width>0.272</width>
         <signal_noise_ratio>1.3282386</signal_noise_ratio>
         <quality>-1</quality>
      </peak>
      <peak>
         <mass>615.06806</mass>
         <intensity>16.132</intensity>
         <ion_current>22.792534</ion_current>
         <width>0.728</width>
         <signal_noise_ratio>1.7712775</signal_noise_ratio>
         <quality>-1</quality>
      </peak>
      <peak>
         <mass>616.689</mass>
         <intensity>12.097</intensity>
         <ion_current>16.155778</ion_current>
         <width>0.182</width>
         <signal_noise_ratio>1.3133652</signal_noise_ratio>
         <quality>-1</quality>
      </peak>
      <peak>
         <mass>617.599</mass>
         <intensity>16.132</intensity>
         <ion_current>18.027674</ion_current>
         <width>0.637</width>
         <signal_noise_ratio>1.7514432</signal_noise_ratio>
         <quality>-1</quality>
      </peak>
      <peak>
         <mass>618.285</mass>
         <intensity>32.274</intensity>
         <ion_current>49.03967</ion_current>
         <width>0.272</width>
         <signal_noise_ratio>3.49711</signal_noise_ratio>
         <quality>1</quality>
      </peak>
      <peak>
         <mass>618.99334</mass>
         <intensity>8.061</intensity>
         <ion_current>11.434858</ion_current>
         <width>0.273</width>
         <signal_noise_ratio>0.87173856</signal_noise_ratio>
         <quality>-1</quality>
      </peak>
      <peak>
         <mass>619.691</mass>
         <intensity>8.061</intensity>
         <ion_current>11.859261</ion_current>
         <width>0.182</width>
         <signal_noise_ratio>0.87173856</signal_noise_ratio>
         <quality>-1</quality>
      </peak>
      <peak>
         <mass>619.93367</mass>
         <intensity>16.132</intensity>
         <ion_current>23.670131</ion_current>
         <width>0.273</width>
         <signal_noise_ratio>1.7445585</signal_noise_ratio>
         <quality>1</quality>
      </peak>
      <peak>
         <mass>622.63513</mass>
         <intensity>12.097</intensity>
         <ion_current>17.677447</ion_current>
         <width>0.455</width>
         <signal_noise_ratio>1.3030521</signal_noise_ratio>
         <quality>-1</quality>
      </peak>
      <peak>
         <mass>623.75367</mass>
         <intensity>16.132</intensity>
         <ion_current>19.082793</ion_current>
         <width>0.272</width>
         <signal_noise_ratio>1.7362755</signal_noise_ratio>
         <quality>1</quality>
      </peak>
      <peak>
         <mass>623.99534</mass>
         <intensity>8.061</intensity>
         <ion_current>11.859261</ion_current>
         <width>0.273</width>
         <signal_noise_ratio>0.8675996</signal_noise_ratio>
         <quality>-1</quality>
      </peak>
      <peak>
         <mass>625.29967</mass>
         <intensity>12.097</intensity>
         <ion_current>20.180226</ion_current>
         <width>0.364</width>
         <signal_noise_ratio>1.3014775</signal_noise_ratio>
         <quality>-1</quality>
      </peak>
      <peak>
         <mass>626.80155</mass>
         <intensity>16.132</intensity>
         <ion_current>26.911417</ion_current>
         <width>0.455</width>
         <signal_noise_ratio>1.7352614</signal_noise_ratio>
         <quality>-1</quality>
      </peak>
      <peak>
         <mass>627.448</mass>
         <intensity>16.132</intensity>
         <ion_current>25.537215</ion_current>
         <width>0.363</width>
         <signal_noise_ratio>1.7354469</signal_noise_ratio>
         <quality>-1</quality>
      </peak>
      <peak>
         <mass>629.42217</mass>
         <intensity>16.132</intensity>
         <ion_current>26.911417</ion_current>
         <width>0.181</width>
         <signal_noise_ratio>1.7363631</signal_noise_ratio>
         <quality>-1</quality>
      </peak>
      <peak>
         <mass>630.735</mass>
         <intensity>12.097</intensity>
         <ion_current>19.964209</ion_current>
         <width>0.546</width>
         <signal_noise_ratio>1.3022651</signal_noise_ratio>
         <quality>-1</quality>
      </peak>
      <peak>
         <mass>632.4786</mass>
         <intensity>12.097</intensity>
         <ion_current>18.345647</ion_current>
         <width>0.364</width>
         <signal_noise_ratio>1.3022166</signal_noise_ratio>
         <quality>-1</quality>
      </peak>
      <peak>
         <mass>632.84867</mass>
         <intensity>12.097</intensity>
         <ion_current>20.180226</ion_current>
         <width>0.363</width>
         <signal_noise_ratio>1.3022166</signal_noise_ratio>
         <quality>-1</quality>
      </peak>
      <peak>
         <mass>633.28181</mass>
         <intensity>32.274</intensity>
         <ion_current>42.24959</ion_current>
         <width>0.273</width>
         <signal_noise_ratio>3.4725158</signal_noise_ratio>
         <quality>-1</quality>
      </peak>
      <peak>
         <mass>635.243</mass>
         <intensity>12.097</intensity>
         <ion_current>20.180226</ion_current>
         <width>0.182</width>
         <signal_noise_ratio>1.3002143</signal_noise_ratio>
         <quality>-1</quality>
      </peak>
      <peak>
         <mass>635.789</mass>
         <intensity>8.061</intensity>
         <ion_current>13.447368</ion_current>
         <width>0.182</width>
         <signal_noise_ratio>0.86598342</signal_noise_ratio>
         <quality>-1</quality>
      </peak>
      <peak>
         <mass>636.03925</mass>
         <intensity>12.097</intensity>
         <ion_current>20.180226</ion_current>
         <width>0.182</width>
         <signal_noise_ratio>1.299566</signal_noise_ratio>
         <quality>-1</quality>
      </peak>
      <peak>
         <mass>638.85825</mass>
         <intensity>8.061</intensity>
         <ion_current>12.224823</ion_current>
         <width>0.364</width>
         <signal_noise_ratio>0.86434707</signal_noise_ratio>
         <quality>-1</quality>
      </peak>
      <peak>
         <mass>639.43887</mass>
         <intensity>36.31</intensity>
         <ion_current>57.489416</ion_current>
         <width>0.728</width>
         <signal_noise_ratio>3.8933683</signal_noise_ratio>
         <quality>1</quality>
      </peak>
      <peak>
         <mass>640.65955</mass>
         <intensity>16.132</intensity>
         <ion_current>24.464812</ion_current>
         <width>0.455</width>
         <signal_noise_ratio>1.7289637</signal_noise_ratio>
         <quality>-1</quality>
      </peak>
      <peak>
         <mass>642.19046</mass>
         <intensity>12.097</intensity>
         <ion_current>18.345576</ion_current>
         <width>0.727</width>
         <signal_noise_ratio>1.2958838</signal_noise_ratio>
         <quality>-1</quality>
      </peak>
      <peak>
         <mass>642.91334</mass>
         <intensity>8.061</intensity>
         <ion_current>12.224823</ion_current>
         <width>0.273</width>
         <signal_noise_ratio>0.8618479</signal_noise_ratio>
         <quality>-1</quality>
      </peak>
      <peak>
         <mass>644.55353</mass>
         <intensity>12.097</intensity>
         <ion_current>20.180226</ion_current>
         <width>1.091</width>
         <signal_noise_ratio>1.2906639</signal_noise_ratio>
         <quality>-1</quality>
      </peak>
      <peak>
         <mass>646.59545</mass>
         <intensity>16.132</intensity>
         <ion_current>23.598293</ion_current>
         <width>0.455</width>
         <signal_noise_ratio>1.7136179</signal_noise_ratio>
         <quality>1</quality>
      </peak>
      <peak>
         <mass>647.067</mass>
         <intensity>8.061</intensity>
         <ion_current>13.447368</ion_current>
         <width>0.182</width>
         <signal_noise_ratio>0.85356499</signal_noise_ratio>
         <quality>-1</quality>
      </peak>
      <peak>
         <mass>647.2945</mass>
         <intensity>8.061</intensity>
         <ion_current>12.224823</ion_current>
         <width>0.273</width>
         <signal_noise_ratio>0.85356499</signal_noise_ratio>
         <quality>-1</quality>
      </peak>
      <peak>
         <mass>648.62</mass>
         <intensity>12.097</intensity>
         <ion_current>20.009935</ion_current>
         <width>0.819</width>
         <signal_noise_ratio>1.2768845</signal_noise_ratio>
         <quality>-1</quality>
      </peak>
      <peak>
         <mass>649.28033</mass>
         <intensity>44.381</intensity>
         <ion_current>69.250029</ion_current>
         <width>0.364</width>
         <signal_noise_ratio>4.6702025</signal_noise_ratio>
         <quality>1</quality>
      </peak>
      <peak>
         <mass>651.21843</mass>
         <intensity>24.213</intensity>
         <ion_current>30.295753</ion_current>
         <width>0.545</width>
         <signal_noise_ratio>2.7670314</signal_noise_ratio>
         <quality>-1</quality>
      </peak>
      <peak>
         <mass>653.00934</mass>
         <intensity>8.071</intensity>
         <ion_current>12.239989</ion_current>
         <width>0.273</width>
         <signal_noise_ratio>0.9223438</signal_noise_ratio>
         <quality>-1</quality>
      </peak>
      <peak>
         <mass>653.3238</mass>
         <intensity>16.142</intensity>
         <ion_current>24.480004</ion_current>
         <width>0.182</width>
         <signal_noise_ratio>1.8446876</signal_noise_ratio>
         <quality>-1</quality>
      </peak>
      <peak>
         <mass>654.3703</mass>
         <intensity>16.142</intensity>
         <ion_current>15.546059</ion_current>
         <width>0.546</width>
         <signal_noise_ratio>1.5105879</signal_noise_ratio>
         <quality>-1</quality>
      </peak>
      <peak>
         <mass>654.77525</mass>
         <intensity>12.107</intensity>
         <ion_current>20.196908</ion_current>
         <width>0.182</width>
         <signal_noise_ratio>1.1744993</signal_noise_ratio>
         <quality>-1</quality>
      </peak>
      <peak>
         <mass>657.5351</mass>
         <intensity>12.107</intensity>
         <ion_current>18.036339</ion_current>
         <width>0.546</width>
         <signal_noise_ratio>1.1814415</signal_noise_ratio>
         <quality>-1</quality>
      </peak>
      <peak>
         <mass>658.08716</mass>
         <intensity>12.107</intensity>
         <ion_current>18.360741</ion_current>
         <width>0.182</width>
         <signal_noise_ratio>1.1814415</signal_noise_ratio>
         <quality>-1</quality>
      </peak>
      <peak>
         <mass>658.70855</mass>
         <intensity>16.142</intensity>
         <ion_current>20.02527</ion_current>
         <width>0.363</width>
         <signal_noise_ratio>1.5751903</signal_noise_ratio>
         <quality>-1</quality>
      </peak>
      <peak>
         <mass>661.1276</mass>
         <intensity>12.107</intensity>
         <ion_current>18.360741</ion_current>
         <width>0.364</width>
         <signal_noise_ratio>1.1814415</signal_noise_ratio>
         <quality>-1</quality>
      </peak>
      <peak>
         <mass>662.4916</mass>
         <intensity>12.107</intensity>
         <ion_current>18.360741</ion_current>
         <width>0.363</width>
         <signal_noise_ratio>1.1814415</signal_noise_ratio>
         <quality>-1</quality>
      </peak>
      <peak>
         <mass>663.19913</mass>
         <intensity>20.178</intensity>
         <ion_current>32.204609</ion_current>
         <width>0.273</width>
         <signal_noise_ratio>1.9690366</signal_noise_ratio>
         <quality>-1</quality>
      </peak>
      <peak>
         <mass>663.984</mass>
         <intensity>12.107</intensity>
         <ion_current>18.360741</ion_current>
         <width>0.182</width>
         <signal_noise_ratio>1.1814415</signal_noise_ratio>
         <quality>-1</quality>
      </peak>
      <peak>
         <mass>665.79455</mass>
         <intensity>12.107</intensity>
         <ion_current>20.196908</ion_current>
         <width>0.818</width>
         <signal_noise_ratio>1.1814415</signal_noise_ratio>
         <quality>-1</quality>
      </peak>
      <peak>
         <mass>668.4036</mass>
         <intensity>12.107</intensity>
         <ion_current>18.360741</ion_current>
         <width>0.273</width>
         <signal_noise_ratio>1.1814415</signal_noise_ratio>
         <quality>1</quality>
      </peak>
      <peak>
         <mass>669.1349</mass>
         <intensity>16.142</intensity>
         <ion_current>24.109007</ion_current>
         <width>0.819</width>
         <signal_noise_ratio>1.5751903</signal_noise_ratio>
         <quality>-1</quality>
      </peak>
      <peak>
         <mass>669.804</mass>
         <intensity>8.071</intensity>
         <ion_current>12.239989</ion_current>
         <width>0.181</width>
         <signal_noise_ratio>0.78759513</signal_noise_ratio>
         <quality>-1</quality>
      </peak>
      <peak>
         <mass>670.168</mass>
         <intensity>16.142</intensity>
         <ion_current>19.031258</ion_current>
         <width>0.546</width>
         <signal_noise_ratio>1.5751903</signal_noise_ratio>
         <quality>-1</quality>
      </peak>
      <peak>
         <mass>672.0267</mass>
         <intensity>28.249</intensity>
         <ion_current>40.718336</ion_current>
         <width>1.091</width>
         <signal_noise_ratio>2.7566318</signal_noise_ratio>
         <quality>1</quality>
      </peak>
      <peak>
         <mass>672.624</mass>
         <intensity>16.142</intensity>
         <ion_current>26.928099</ion_current>
         <width>0.182</width>
         <signal_noise_ratio>1.5751903</signal_noise_ratio>
         <quality>-1</quality>
      </peak>
      <peak>
         <mass>673.36683</mass>
         <intensity>12.107</intensity>
         <ion_current>20.144697</ion_current>
         <width>0.181</width>
         <signal_noise_ratio>1.1814415</signal_noise_ratio>
         <quality>-1</quality>
      </peak>
      <peak>
         <mass>674.9795</mass>
         <intensity>12.107</intensity>
         <ion_current>18.360741</ion_current>
         <width>0.727</width>
         <signal_noise_ratio>1.1814415</signal_noise_ratio>
         <quality>-1</quality>
      </peak>
      <peak>
         <mass>675.72901</mass>
         <intensity>8.071</intensity>
         <ion_current>12.56124</ion_current>
         <width>0.637</width>
         <signal_noise_ratio>0.78759513</signal_noise_ratio>
         <quality>-1</quality>
      </peak>
      <peak>
         <mass>676.444</mass>
         <intensity>12.107</intensity>
         <ion_current>20.727002</ion_current>
         <width>0.182</width>
         <signal_noise_ratio>1.1814415</signal_noise_ratio>
         <quality>-1</quality>
      </peak>
      <peak>
         <mass>677.808</mass>
         <intensity>8.071</intensity>
         <ion_current>13.817431</ion_current>
         <width>0.182</width>
         <signal_noise_ratio>0.78759513</signal_noise_ratio>
         <quality>-1</quality>
      </peak>
      <peak>
         <mass>678.95625</mass>
         <intensity>12.107</intensity>
         <ion_current>20.727002</ion_current>
         <width>0.545</width>
         <signal_noise_ratio>1.1814415</signal_noise_ratio>
         <quality>-1</quality>
      </peak>
      <peak>
         <mass>679.627</mass>
         <intensity>16.142</intensity>
         <ion_current>23.681046</ion_current>
         <width>0.182</width>
         <signal_noise_ratio>1.5751903</signal_noise_ratio>
         <quality>-1</quality>
      </peak>
      <peak>
         <mass>680.33478</mass>
         <intensity>12.107</intensity>
         <ion_current>18.842638</ion_current>
         <width>0.546</width>
         <signal_noise_ratio>1.1814415</signal_noise_ratio>
         <quality>-1</quality>
      </peak>
      <peak>
         <mass>682.42387</mass>
         <intensity>12.107</intensity>
         <ion_current>20.727002</ion_current>
         <width>0.909</width>
         <signal_noise_ratio>1.1814415</signal_noise_ratio>
         <quality>-1</quality>
      </peak>
      <peak>
         <mass>682.992</mass>
         <intensity>8.071</intensity>
         <ion_current>13.817431</ion_current>
         <width>0.182</width>
         <signal_noise_ratio>0.78759513</signal_noise_ratio>
         <quality>-1</quality>
      </peak>
      <peak>
         <mass>683.6745</mass>
         <intensity>8.071</intensity>
         <ion_current>13.817431</ion_current>
         <width>0.273</width>
         <signal_noise_ratio>0.78759513</signal_noise_ratio>
         <quality>-1</quality>
      </peak>
      <peak>
         <mass>685.31908</mass>
         <intensity>32.284</intensity>
         <ion_current>49.910041</ion_current>
         <width>0.273</width>
         <signal_noise_ratio>3.1503805</signal_noise_ratio>
         <quality>1</quality>
      </peak>
      <peak>
         <mass>686.33311</mass>
         <intensity>52.462</intensity>
         <ion_current>62.877352</ion_current>
         <width>0.272</width>
         <signal_noise_ratio>5.1194172</signal_noise_ratio>
         <quality>1</quality>
      </peak>
      <peak>
         <mass>686.6118</mass>
         <intensity>16.142</intensity>
         <ion_current>24.88063</ion_current>
         <width>0.182</width>
         <signal_noise_ratio>1.5751903</signal_noise_ratio>
         <quality>-1</quality>
      </peak>
      <peak>
         <mass>687.84609</mass>
         <intensity>16.142</intensity>
         <ion_current>27.634862</ion_current>
         <width>0.364</width>
         <signal_noise_ratio>1.5751903</signal_noise_ratio>
         <quality>-1</quality>
      </peak>
      <peak>
         <mass>690.21572</mass>
         <intensity>52.462</intensity>
         <ion_current>81.648837</ion_current>
         <width>0.818</width>
         <signal_noise_ratio>5.1194172</signal_noise_ratio>
         <quality>1</quality>
      </peak>
      <peak>
         <mass>690.918</mass>
         <intensity>16.142</intensity>
         <ion_current>25.892483</ion_current>
         <width>0.182</width>
         <signal_noise_ratio>1.5751903</signal_noise_ratio>
         <quality>-1</quality>
      </peak>
      <peak>
         <mass>691.36</mass>
         <intensity>20.178</intensity>
         <ion_current>34.544433</ion_current>
         <width>0.364</width>
         <signal_noise_ratio>1.9690366</signal_noise_ratio>
         <quality>-1</quality>
      </peak>
      <peak>
         <mass>692.61025</mass>
         <intensity>12.107</intensity>
         <ion_current>19.058937</ion_current>
         <width>0.546</width>
         <signal_noise_ratio>1.1814415</signal_noise_ratio>
         <quality>-1</quality>
      </peak>
      <peak>
         <mass>694.03113</mass>
         <intensity>8.071</intensity>
         <ion_current>13.817431</ion_current>
         <width>0.637</width>
         <signal_noise_ratio>0.78759513</signal_noise_ratio>
         <quality>-1</quality>
      </peak>
      <peak>
         <mass>696.271</mass>
         <intensity>12.107</intensity>
         <ion_current>18.842638</ion_current>
         <width>0.182</width>
         <signal_noise_ratio>1.1814415</signal_noise_ratio>
         <quality>-1</quality>
      </peak>
      <peak>
         <mass>696.55538</mass>
         <intensity>12.107</intensity>
         <ion_current>20.727002</ion_current>
         <width>0.364</width>
         <signal_noise_ratio>1.1814415</signal_noise_ratio>
         <quality>-1</quality>
      </peak>
      <peak>
         <mass>697.8898</mass>
         <intensity>8.071</intensity>
         <ion_current>12.56124</ion_current>
         <width>0.364</width>
         <signal_noise_ratio>0.78759513</signal_noise_ratio>
         <quality>-1</quality>
      </peak>
      <peak>
         <mass>698.30233</mass>
         <intensity>16.142</intensity>
         <ion_current>26.184473</ion_current>
         <width>0.273</width>
         <signal_noise_ratio>1.5751903</signal_noise_ratio>
         <quality>-1</quality>
      </peak>
   </peak_list>
</pepex3>
