# Supplementary material for: NITPICK: peak identification for mass spectrometry data
Source: BMC Bioinformatics. 2008 Aug 28;9:355. doi: 10.1186/1471-2105-9-355 (PMC2655099; doi:10.1186/1471-2105-9-355)
Supplement: Additional file 4 — A zip-folder containing all pepex results on the simulated data. [file 1471-2105-9-355-S4.zip › pepex_simulation_results/thresh05/SNR5/preSNR5_50_pepex.xml]

<?xml version="1.0" encoding="iso-8859-1"?>
<pepex3>
   <version>3.0.0</version>
   <registered_to>Unregistered</registered_to>
   <parameters>
      <parameter_file>pepex_input.xml</parameter_file>
      <input_data_file>spectrum.data</input_data_file>
      <output_data_file>pepex_output.xml</output_data_file>
      <noise_model>mean_value</noise_model>
      <signal_noise_ratio>.5</signal_noise_ratio>
      <tuning_power>2</tuning_power>
      <tuning>2</tuning>
      <small_omega>1.0</small_omega>
      <big_omega>20</big_omega>
      <peak_finding_model>pepex3</peak_finding_model>
      <supporting_slopes>2</supporting_slopes>
      <peak_fitting_model>centroid</peak_fitting_model>
      <clustering_model>simple</clustering_model>
      <min_cluster_distance>0.8</min_cluster_distance>
      <max_cluster_distance>1.2</max_cluster_distance>
      <no_single_above_mass>1500.0</no_single_above_mass>
      <deisotoping_model>quadratic</deisotoping_model>
      <isotope_distrib_file>/usr/local/piums/kd_0_to_10</isotope_distrib_file>
      <overflow>30000</overflow>
   </parameters>
   <pepex3_status>
      <status>ok</status>
      <message></message>
      <supporting_slopes>2</supporting_slopes>
      <minimum_mass>500</minimum_mass>
      <maximum_mass>700</maximum_mass>
      <small_omega>1</small_omega>
      <big_omega>20</big_omega>
      <peak_masses_with_hydrogen>true</peak_masses_with_hydrogen>
      <date_created>22:01:14, 26 Jul, 2007</date_created>
   </pepex3_status>
   <peak_list>
      <peak>
         <mass>500.819</mass>
         <intensity>12.165</intensity>
         <ion_current>18.557493</ion_current>
         <width>0.182</width>
         <signal_noise_ratio>1.0892839</signal_noise_ratio>
         <quality>-1</quality>
      </peak>
      <peak>
         <mass>501.455</mass>
         <intensity>8.11</intensity>
         <ion_current>11.283796</ion_current>
         <width>0.182</width>
         <signal_noise_ratio>0.72618927</signal_noise_ratio>
         <quality>-1</quality>
      </peak>
      <peak>
         <mass>502.95923</mass>
         <intensity>12.165</intensity>
         <ion_current>18.618335</ion_current>
         <width>0.818</width>
         <signal_noise_ratio>1.0813225</signal_noise_ratio>
         <quality>-1</quality>
      </peak>
      <peak>
         <mass>503.66075</mass>
         <intensity>12.165</intensity>
         <ion_current>16.925693</ion_current>
         <width>0.273</width>
         <signal_noise_ratio>1.0813225</signal_noise_ratio>
         <quality>-1</quality>
      </peak>
      <peak>
         <mass>504.24467</mass>
         <intensity>8.11</intensity>
         <ion_current>12.412223</ion_current>
         <width>0.364</width>
         <signal_noise_ratio>0.72088167</signal_noise_ratio>
         <quality>-1</quality>
      </peak>
      <peak>
         <mass>506.639</mass>
         <intensity>12.165</intensity>
         <ion_current>16.925693</ion_current>
         <width>0.182</width>
         <signal_noise_ratio>1.1147034</signal_noise_ratio>
         <quality>-1</quality>
      </peak>
      <peak>
         <mass>507.367</mass>
         <intensity>12.165</intensity>
         <ion_current>18.52194</ion_current>
         <width>0.182</width>
         <signal_noise_ratio>1.3629024</signal_noise_ratio>
         <quality>-1</quality>
      </peak>
      <peak>
         <mass>508.05456</mass>
         <intensity>16.221</intensity>
         <ion_current>22.568983</ion_current>
         <width>0.273</width>
         <signal_noise_ratio>1.8173152</signal_noise_ratio>
         <quality>1</quality>
      </peak>
      <peak>
         <mass>509.615</mass>
         <intensity>12.165</intensity>
         <ion_current>15.754613</ion_current>
         <width>0.455</width>
         <signal_noise_ratio>1.3629024</signal_noise_ratio>
         <quality>-1</quality>
      </peak>
      <peak>
         <mass>510.1227</mass>
         <intensity>16.221</intensity>
         <ion_current>22.39553</ion_current>
         <width>0.545</width>
         <signal_noise_ratio>1.8492359</signal_noise_ratio>
         <quality>-1</quality>
      </peak>
      <peak>
         <mass>510.8867</mass>
         <intensity>16.221</intensity>
         <ion_current>24.825977</ion_current>
         <width>0.455</width>
         <signal_noise_ratio>1.8492359</signal_noise_ratio>
         <quality>1</quality>
      </peak>
      <peak>
         <mass>511.30075</mass>
         <intensity>16.221</intensity>
         <ion_current>19.082194</ion_current>
         <width>0.546</width>
         <signal_noise_ratio>1.8492359</signal_noise_ratio>
         <quality>-1</quality>
      </peak>
      <peak>
         <mass>512.6784</mass>
         <intensity>12.165</intensity>
         <ion_current>18.618335</ion_current>
         <width>0.273</width>
         <signal_noise_ratio>1.3629024</signal_noise_ratio>
         <quality>-1</quality>
      </peak>
      <peak>
         <mass>514.89325</mass>
         <intensity>8.11</intensity>
         <ion_current>12.412223</ion_current>
         <width>0.364</width>
         <signal_noise_ratio>0.90860161</signal_noise_ratio>
         <quality>-1</quality>
      </peak>
      <peak>
         <mass>515.189</mass>
         <intensity>12.165</intensity>
         <ion_current>16.925693</ion_current>
         <width>0.182</width>
         <signal_noise_ratio>1.3629024</signal_noise_ratio>
         <quality>-1</quality>
      </peak>
      <peak>
         <mass>515.643</mass>
         <intensity>8.11</intensity>
         <ion_current>11.283796</ion_current>
         <width>0.181</width>
         <signal_noise_ratio>0.90860161</signal_noise_ratio>
         <quality>-1</quality>
      </peak>
      <peak>
         <mass>517.099</mass>
         <intensity>12.165</intensity>
         <ion_current>16.925693</ion_current>
         <width>0.182</width>
         <signal_noise_ratio>1.3587521</signal_noise_ratio>
         <quality>-1</quality>
      </peak>
      <peak>
         <mass>517.89293</mass>
         <intensity>12.165</intensity>
         <ion_current>18.618335</ion_current>
         <width>1.182</width>
         <signal_noise_ratio>1.3587521</signal_noise_ratio>
         <quality>-1</quality>
      </peak>
      <peak>
         <mass>518.645</mass>
         <intensity>8.11</intensity>
         <ion_current>11.283796</ion_current>
         <width>0.182</width>
         <signal_noise_ratio>0.90583472</signal_noise_ratio>
         <quality>-1</quality>
      </peak>
      <peak>
         <mass>519.25875</mass>
         <intensity>8.11</intensity>
         <ion_current>12.412223</ion_current>
         <width>0.545</width>
         <signal_noise_ratio>0.90583472</signal_noise_ratio>
         <quality>-1</quality>
      </peak>
      <peak>
         <mass>520.53225</mass>
         <intensity>12.165</intensity>
         <ion_current>18.618335</ion_current>
         <width>0.182</width>
         <signal_noise_ratio>1.3870761</signal_noise_ratio>
         <quality>-1</quality>
      </peak>
      <peak>
         <mass>521.04033</mass>
         <intensity>12.165</intensity>
         <ion_current>16.14091</ion_current>
         <width>0.272</width>
         <signal_noise_ratio>1.4136551</signal_noise_ratio>
         <quality>1</quality>
      </peak>
      <peak>
         <mass>522.53325</mass>
         <intensity>12.165</intensity>
         <ion_current>15.640393</ion_current>
         <width>0.637</width>
         <signal_noise_ratio>1.4136551</signal_noise_ratio>
         <quality>1</quality>
      </peak>
      <peak>
         <mass>522.92</mass>
         <intensity>12.165</intensity>
         <ion_current>16.925693</ion_current>
         <width>0.181</width>
         <signal_noise_ratio>1.4136551</signal_noise_ratio>
         <quality>-1</quality>
      </peak>
      <peak>
         <mass>523.58909</mass>
         <intensity>12.165</intensity>
         <ion_current>14.104713</ion_current>
         <width>0.819</width>
         <signal_noise_ratio>1.4136551</signal_noise_ratio>
         <quality>-1</quality>
      </peak>
      <peak>
         <mass>524.98067</mass>
         <intensity>8.11</intensity>
         <ion_current>11.283796</ion_current>
         <width>0.182</width>
         <signal_noise_ratio>0.95700883</signal_noise_ratio>
         <quality>-1</quality>
      </peak>
      <peak>
         <mass>526.194</mass>
         <intensity>20.276</intensity>
         <ion_current>29.006536</ion_current>
         <width>0.182</width>
         <signal_noise_ratio>2.3926401</signal_noise_ratio>
         <quality>-1</quality>
      </peak>
      <peak>
         <mass>526.77682</mass>
         <intensity>12.165</intensity>
         <ion_current>19.063716</ion_current>
         <width>1.182</width>
         <signal_noise_ratio>1.4355132</signal_noise_ratio>
         <quality>-1</quality>
      </peak>
      <peak>
         <mass>528.08125</mass>
         <intensity>8.11</intensity>
         <ion_current>11.602042</ion_current>
         <width>0.364</width>
         <signal_noise_ratio>0.95700883</signal_noise_ratio>
         <quality>-1</quality>
      </peak>
      <peak>
         <mass>528.72989</mass>
         <intensity>12.165</intensity>
         <ion_current>19.143448</ion_current>
         <width>0.546</width>
         <signal_noise_ratio>1.4355132</signal_noise_ratio>
         <quality>-1</quality>
      </peak>
      <peak>
         <mass>530.377</mass>
         <intensity>8.11</intensity>
         <ion_current>12.762299</ion_current>
         <width>0.182</width>
         <signal_noise_ratio>0.80736651</signal_noise_ratio>
         <quality>-1</quality>
      </peak>
      <peak>
         <mass>531.105</mass>
         <intensity>16.221</intensity>
         <ion_current>23.205515</ion_current>
         <width>0.182</width>
         <signal_noise_ratio>1.6148326</signal_noise_ratio>
         <quality>-1</quality>
      </peak>
      <peak>
         <mass>532.651</mass>
         <intensity>12.165</intensity>
         <ion_current>17.403063</ion_current>
         <width>0.455</width>
         <signal_noise_ratio>1.2386505</signal_noise_ratio>
         <quality>-1</quality>
      </peak>
      <peak>
         <mass>535.0706</mass>
         <intensity>12.165</intensity>
         <ion_current>19.143448</ion_current>
         <width>1.183</width>
         <signal_noise_ratio>1.2386505</signal_noise_ratio>
         <quality>-1</quality>
      </peak>
      <peak>
         <mass>536.96644</mass>
         <intensity>12.165</intensity>
         <ion_current>18.494578</ion_current>
         <width>0.637</width>
         <signal_noise_ratio>1.2706181</signal_noise_ratio>
         <quality>-1</quality>
      </peak>
      <peak>
         <mass>538.8451</mass>
         <intensity>12.165</intensity>
         <ion_current>17.403063</ion_current>
         <width>0.546</width>
         <signal_noise_ratio>1.2706181</signal_noise_ratio>
         <quality>-1</quality>
      </peak>
      <peak>
         <mass>540.291</mass>
         <intensity>12.165</intensity>
         <ion_current>17.403063</ion_current>
         <width>0.182</width>
         <signal_noise_ratio>1.2447363</signal_noise_ratio>
         <quality>-1</quality>
      </peak>
      <peak>
         <mass>540.7915</mass>
         <intensity>8.11</intensity>
         <ion_current>11.602042</ion_current>
         <width>0.273</width>
         <signal_noise_ratio>0.82982423</signal_noise_ratio>
         <quality>-1</quality>
      </peak>
      <peak>
         <mass>541.07967</mass>
         <intensity>8.11</intensity>
         <ion_current>11.602042</ion_current>
         <width>0.182</width>
         <signal_noise_ratio>0.82982423</signal_noise_ratio>
         <quality>-1</quality>
      </peak>
      <peak>
         <mass>541.5185</mass>
         <intensity>8.11</intensity>
         <ion_current>11.602042</ion_current>
         <width>0.273</width>
         <signal_noise_ratio>0.82982423</signal_noise_ratio>
         <quality>-1</quality>
      </peak>
      <peak>
         <mass>542.292</mass>
         <intensity>12.165</intensity>
         <ion_current>19.143448</ion_current>
         <width>1.092</width>
         <signal_noise_ratio>1.2755102</signal_noise_ratio>
         <quality>1</quality>
      </peak>
      <peak>
         <mass>543.78112</mass>
         <intensity>12.165</intensity>
         <ion_current>19.143448</ion_current>
         <width>0.455</width>
         <signal_noise_ratio>1.3</signal_noise_ratio>
         <quality>-1</quality>
      </peak>
      <peak>
         <mass>544.1565</mass>
         <intensity>8.11</intensity>
         <ion_current>12.762299</ion_current>
         <width>0.273</width>
         <signal_noise_ratio>0.86666667</signal_noise_ratio>
         <quality>-1</quality>
      </peak>
      <peak>
         <mass>547.073</mass>
         <intensity>12.165</intensity>
         <ion_current>17.403063</ion_current>
         <width>0.273</width>
         <signal_noise_ratio>1.2951221</signal_noise_ratio>
         <quality>1</quality>
      </peak>
      <peak>
         <mass>547.30917</mass>
         <intensity>12.165</intensity>
         <ion_current>17.403063</ion_current>
         <width>0.182</width>
         <signal_noise_ratio>1.2951221</signal_noise_ratio>
         <quality>-1</quality>
      </peak>
      <peak>
         <mass>547.71867</mass>
         <intensity>8.11</intensity>
         <ion_current>11.602042</ion_current>
         <width>0.182</width>
         <signal_noise_ratio>0.86341471</signal_noise_ratio>
         <quality>-1</quality>
      </peak>
      <peak>
         <mass>548.51689</mass>
         <intensity>12.165</intensity>
         <ion_current>19.079702</ion_current>
         <width>1</width>
         <signal_noise_ratio>1.2951221</signal_noise_ratio>
         <quality>-1</quality>
      </peak>
      <peak>
         <mass>549.295</mass>
         <intensity>12.165</intensity>
         <ion_current>17.403063</ion_current>
         <width>0.182</width>
         <signal_noise_ratio>1.2951221</signal_noise_ratio>
         <quality>-1</quality>
      </peak>
      <peak>
         <mass>550.41127</mass>
         <intensity>8.11</intensity>
         <ion_current>12.520332</ion_current>
         <width>0.727</width>
         <signal_noise_ratio>0.86341471</signal_noise_ratio>
         <quality>-1</quality>
      </peak>
      <peak>
         <mass>552.69033</mass>
         <intensity>8.1</intensity>
         <ion_current>11.587736</ion_current>
         <width>0.273</width>
         <signal_noise_ratio>0.87274128</signal_noise_ratio>
         <quality>-1</quality>
      </peak>
      <peak>
         <mass>553.80069</mass>
         <intensity>12.155</intensity>
         <ion_current>17.388758</ion_current>
         <width>1.182</width>
         <signal_noise_ratio>1.3127487</signal_noise_ratio>
         <quality>-1</quality>
      </peak>
      <peak>
         <mass>554.58137</mass>
         <intensity>20.266</intensity>
         <ion_current>29.71799</ion_current>
         <width>0.182</width>
         <signal_noise_ratio>2.1934249</signal_noise_ratio>
         <quality>-1</quality>
      </peak>
      <peak>
         <mass>556.493</mass>
         <intensity>12.155</intensity>
         <ion_current>14.941957</ion_current>
         <width>0.455</width>
         <signal_noise_ratio>1.3210921</signal_noise_ratio>
         <quality>-1</quality>
      </peak>
      <peak>
         <mass>557.481</mass>
         <intensity>12.155</intensity>
         <ion_current>14.954728</ion_current>
         <width>0.182</width>
         <signal_noise_ratio>1.3234886</signal_noise_ratio>
         <quality>-1</quality>
      </peak>
      <peak>
         <mass>560.07601</mass>
         <intensity>20.266</intensity>
         <ion_current>31.365292</ion_current>
         <width>0.819</width>
         <signal_noise_ratio>2.1882485</signal_noise_ratio>
         <quality>-1</quality>
      </peak>
      <peak>
         <mass>561.58475</mass>
         <intensity>12.155</intensity>
         <ion_current>17.388758</ion_current>
         <width>0.818</width>
         <signal_noise_ratio>1.3067858</signal_noise_ratio>
         <quality>-1</quality>
      </peak>
      <peak>
         <mass>562.847</mass>
         <intensity>8.1</intensity>
         <ion_current>12.746562</ion_current>
         <width>0.455</width>
         <signal_noise_ratio>0.86221127</signal_noise_ratio>
         <quality>-1</quality>
      </peak>
      <peak>
         <mass>564.18825</mass>
         <intensity>12.155</intensity>
         <ion_current>17.388758</ion_current>
         <width>0.182</width>
         <signal_noise_ratio>1.288325</signal_noise_ratio>
         <quality>-1</quality>
      </peak>
      <peak>
         <mass>564.4476</mass>
         <intensity>12.155</intensity>
         <ion_current>19.127712</ion_current>
         <width>0.364</width>
         <signal_noise_ratio>1.288325</signal_noise_ratio>
         <quality>-1</quality>
      </peak>
      <peak>
         <mass>564.939</mass>
         <intensity>8.1</intensity>
         <ion_current>11.587736</ion_current>
         <width>0.182</width>
         <signal_noise_ratio>0.85488008</signal_noise_ratio>
         <quality>-1</quality>
      </peak>
      <peak>
         <mass>565.72667</mass>
         <intensity>8.1</intensity>
         <ion_current>12.746562</ion_current>
         <width>0.182</width>
         <signal_noise_ratio>0.85192518</signal_noise_ratio>
         <quality>-1</quality>
      </peak>
      <peak>
         <mass>567.758</mass>
         <intensity>12.155</intensity>
         <ion_current>16.447855</ion_current>
         <width>0.182</width>
         <signal_noise_ratio>1.2742131</signal_noise_ratio>
         <quality>-1</quality>
      </peak>
      <peak>
         <mass>568.122</mass>
         <intensity>12.155</intensity>
         <ion_current>17.388758</ion_current>
         <width>0.182</width>
         <signal_noise_ratio>1.2742131</signal_noise_ratio>
         <quality>-1</quality>
      </peak>
      <peak>
         <mass>568.32675</mass>
         <intensity>12.155</intensity>
         <ion_current>17.009497</ion_current>
         <width>0.273</width>
         <signal_noise_ratio>1.2742131</signal_noise_ratio>
         <quality>-1</quality>
      </peak>
      <peak>
         <mass>569.34711</mass>
         <intensity>52.707</intensity>
         <ion_current>74.223094</ion_current>
         <width>0.364</width>
         <signal_noise_ratio>5.4907956</signal_noise_ratio>
         <quality>-1</quality>
      </peak>
      <peak>
         <mass>569.78175</mass>
         <intensity>8.1</intensity>
         <ion_current>11.587736</ion_current>
         <width>0.637</width>
         <signal_noise_ratio>0.84382424</signal_noise_ratio>
         <quality>-1</quality>
      </peak>
      <peak>
         <mass>571.64625</mass>
         <intensity>12.155</intensity>
         <ion_current>17.388758</ion_current>
         <width>0.273</width>
         <signal_noise_ratio>1.2617197</signal_noise_ratio>
         <quality>1</quality>
      </peak>
      <peak>
         <mass>572.31169</mass>
         <intensity>52.707</intensity>
         <ion_current>72.837656</ion_current>
         <width>0.182</width>
         <signal_noise_ratio>5.4686858</signal_noise_ratio>
         <quality>-1</quality>
      </peak>
      <peak>
         <mass>574.661</mass>
         <intensity>12.155</intensity>
         <ion_current>17.388758</ion_current>
         <width>0.636</width>
         <signal_noise_ratio>1.2600374</signal_noise_ratio>
         <quality>-1</quality>
      </peak>
      <peak>
         <mass>576.5345</mass>
         <intensity>8.1</intensity>
         <ion_current>13.108358</ion_current>
         <width>0.273</width>
         <signal_noise_ratio>0.83838491</signal_noise_ratio>
         <quality>-1</quality>
      </peak>
      <peak>
         <mass>576.801</mass>
         <intensity>16.211</intensity>
         <ion_current>25.752733</ion_current>
         <width>0.273</width>
         <signal_noise_ratio>1.6779084</signal_noise_ratio>
         <quality>-1</quality>
      </peak>
      <peak>
         <mass>577.1715</mass>
         <intensity>12.155</intensity>
         <ion_current>17.882312</ion_current>
         <width>0.273</width>
         <signal_noise_ratio>1.257171</signal_noise_ratio>
         <quality>-1</quality>
      </peak>
      <peak>
         <mass>578.9905</mass>
         <intensity>8.1</intensity>
         <ion_current>11.916638</ion_current>
         <width>0.273</width>
         <signal_noise_ratio>0.83929347</signal_noise_ratio>
         <quality>-1</quality>
      </peak>
      <peak>
         <mass>580.449</mass>
         <intensity>12.155</intensity>
         <ion_current>17.854778</ion_current>
         <width>1.092</width>
         <signal_noise_ratio>1.26067</signal_noise_ratio>
         <quality>-1</quality>
      </peak>
      <peak>
         <mass>581.46925</mass>
         <intensity>12.155</intensity>
         <ion_current>11.84079</ion_current>
         <width>0.182</width>
         <signal_noise_ratio>1.2618417</signal_noise_ratio>
         <quality>-1</quality>
      </peak>
      <peak>
         <mass>581.764</mass>
         <intensity>8.1</intensity>
         <ion_current>11.916638</ion_current>
         <width>0.363</width>
         <signal_noise_ratio>0.84088175</signal_noise_ratio>
         <quality>-1</quality>
      </peak>
      <peak>
         <mass>582.24933</mass>
         <intensity>8.1</intensity>
         <ion_current>13.108358</ion_current>
         <width>0.273</width>
         <signal_noise_ratio>0.84168671</signal_noise_ratio>
         <quality>-1</quality>
      </peak>
      <peak>
         <mass>582.492</mass>
         <intensity>12.155</intensity>
         <ion_current>12.379646</ion_current>
         <width>0.182</width>
         <signal_noise_ratio>1.2630496</signal_noise_ratio>
         <quality>-1</quality>
      </peak>
      <peak>
         <mass>583.92678</mass>
         <intensity>12.155</intensity>
         <ion_current>16.782958</ion_current>
         <width>0.728</width>
         <signal_noise_ratio>1.2654043</signal_noise_ratio>
         <quality>1</quality>
      </peak>
      <peak>
         <mass>584.6204</mass>
         <intensity>8.1</intensity>
         <ion_current>11.916638</ion_current>
         <width>0.364</width>
         <signal_noise_ratio>0.84325583</signal_noise_ratio>
         <quality>-1</quality>
      </peak>
      <peak>
         <mass>585.948</mass>
         <intensity>8.1</intensity>
         <ion_current>11.916638</ion_current>
         <width>0.182</width>
         <signal_noise_ratio>0.84510243</signal_noise_ratio>
         <quality>-1</quality>
      </peak>
      <peak>
         <mass>586.5785</mass>
         <intensity>12.155</intensity>
         <ion_current>19.670629</ion_current>
         <width>0.728</width>
         <signal_noise_ratio>1.2681753</signal_noise_ratio>
         <quality>-1</quality>
      </peak>
      <peak>
         <mass>588.859</mass>
         <intensity>16.211</intensity>
         <ion_current>25.01842</ion_current>
         <width>0.182</width>
         <signal_noise_ratio>1.6965304</signal_noise_ratio>
         <quality>-1</quality>
      </peak>
      <peak>
         <mass>589.3</mass>
         <intensity>12.155</intensity>
         <ion_current>17.882312</ion_current>
         <width>0.364</width>
         <signal_noise_ratio>1.2720577</signal_noise_ratio>
         <quality>-1</quality>
      </peak>
      <peak>
         <mass>590.717</mass>
         <intensity>16.211</intensity>
         <ion_current>21.75128</ion_current>
         <width>0.272</width>
         <signal_noise_ratio>1.6985644</signal_noise_ratio>
         <quality>-1</quality>
      </peak>
      <peak>
         <mass>591.093</mass>
         <intensity>12.155</intensity>
         <ion_current>17.882312</ion_current>
         <width>0.273</width>
         <signal_noise_ratio>1.2731645</signal_noise_ratio>
         <quality>1</quality>
      </peak>
      <peak>
         <mass>591.29125</mass>
         <intensity>12.155</intensity>
         <ion_current>17.882312</ion_current>
         <width>0.182</width>
         <signal_noise_ratio>1.2731645</signal_noise_ratio>
         <quality>-1</quality>
      </peak>
      <peak>
         <mass>591.587</mass>
         <intensity>20.266</intensity>
         <ion_current>22.149955</ion_current>
         <width>0.364</width>
         <signal_noise_ratio>2.1227438</signal_noise_ratio>
         <quality>1</quality>
      </peak>
      <peak>
         <mass>592.86855</mass>
         <intensity>12.155</intensity>
         <ion_current>17.882312</ion_current>
         <width>0.727</width>
         <signal_noise_ratio>1.2727465</signal_noise_ratio>
         <quality>1</quality>
      </peak>
      <peak>
         <mass>593.3605</mass>
         <intensity>28.376</intensity>
         <ion_current>41.746482</ion_current>
         <width>0.273</width>
         <signal_noise_ratio>2.9712426</signal_noise_ratio>
         <quality>-1</quality>
      </peak>
      <peak>
         <mass>594.679</mass>
         <intensity>8.1</intensity>
         <ion_current>11.916638</ion_current>
         <width>0.182</width>
         <signal_noise_ratio>0.84701481</signal_noise_ratio>
         <quality>-1</quality>
      </peak>
      <peak>
         <mass>595.267</mass>
         <intensity>20.266</intensity>
         <ion_current>29.815133</ion_current>
         <width>0.455</width>
         <signal_noise_ratio>2.1192101</signal_noise_ratio>
         <quality>-1</quality>
      </peak>
      <peak>
         <mass>595.771</mass>
         <intensity>12.155</intensity>
         <ion_current>19.670629</ion_current>
         <width>0.182</width>
         <signal_noise_ratio>1.2710451</signal_noise_ratio>
         <quality>-1</quality>
      </peak>
      <peak>
         <mass>599.29318</mass>
         <intensity>20.266</intensity>
         <ion_current>29.815133</ion_current>
         <width>0.546</width>
         <signal_noise_ratio>2.1112974</signal_noise_ratio>
         <quality>-1</quality>
      </peak>
      <peak>
         <mass>600.0225</mass>
         <intensity>12.155</intensity>
         <ion_current>17.882312</ion_current>
         <width>0.181</width>
         <signal_noise_ratio>1.2650116</signal_noise_ratio>
         <quality>-1</quality>
      </peak>
      <peak>
         <mass>602.07495</mass>
         <intensity>28.376</intensity>
         <ion_current>41.746482</ion_current>
         <width>0.818</width>
         <signal_noise_ratio>2.9491032</signal_noise_ratio>
         <quality>1</quality>
      </peak>
      <peak>
         <mass>602.501</mass>
         <intensity>12.155</intensity>
         <ion_current>19.670629</ion_current>
         <width>0.182</width>
         <signal_noise_ratio>1.2632629</signal_noise_ratio>
         <quality>-1</quality>
      </peak>
      <peak>
         <mass>602.683</mass>
         <intensity>8.1</intensity>
         <ion_current>11.916638</ion_current>
         <width>0.182</width>
         <signal_noise_ratio>0.84182886</signal_noise_ratio>
         <quality>-1</quality>
      </peak>
      <peak>
         <mass>602.865</mass>
         <intensity>8.1</intensity>
         <ion_current>11.916638</ion_current>
         <width>0.182</width>
         <signal_noise_ratio>0.84182886</signal_noise_ratio>
         <quality>-1</quality>
      </peak>
      <peak>
         <mass>604.92667</mass>
         <intensity>16.211</intensity>
         <ion_current>23.849458</ion_current>
         <width>0.273</width>
         <signal_noise_ratio>1.6813417</signal_noise_ratio>
         <quality>1</quality>
      </peak>
      <peak>
         <mass>605.412</mass>
         <intensity>36.486</intensity>
         <ion_current>55.187656</ion_current>
         <width>0.182</width>
         <signal_noise_ratio>3.7774777</signal_noise_ratio>
         <quality>-1</quality>
      </peak>
      <peak>
         <mass>607.37442</mass>
         <intensity>32.431</intensity>
         <ion_current>42.551636</ion_current>
         <width>0.272</width>
         <signal_noise_ratio>3.344214</signal_noise_ratio>
         <quality>1</quality>
      </peak>
      <peak>
         <mass>607.594</mass>
         <intensity>8.1</intensity>
         <ion_current>11.916638</ion_current>
         <width>0.182</width>
         <signal_noise_ratio>0.83525434</signal_noise_ratio>
         <quality>-1</quality>
      </peak>
      <peak>
         <mass>608.33565</mass>
         <intensity>28.376</intensity>
         <ion_current>31.148987</ion_current>
         <width>0.455</width>
         <signal_noise_ratio>2.921611</signal_noise_ratio>
         <quality>-1</quality>
      </peak>
      <peak>
         <mass>611.47466</mass>
         <intensity>16.211</intensity>
         <ion_current>25.492139</ion_current>
         <width>0.91</width>
         <signal_noise_ratio>1.6595121</signal_noise_ratio>
         <quality>-1</quality>
      </peak>
      <peak>
         <mass>612.0874</mass>
         <intensity>12.155</intensity>
         <ion_current>17.882312</ion_current>
         <width>0.273</width>
         <signal_noise_ratio>1.2443014</signal_noise_ratio>
         <quality>-1</quality>
      </peak>
      <peak>
         <mass>613.94963</mass>
         <intensity>12.155</intensity>
         <ion_current>17.882312</ion_current>
         <width>0.819</width>
         <signal_noise_ratio>1.2389299</signal_noise_ratio>
         <quality>1</quality>
      </peak>
      <peak>
         <mass>615.91</mass>
         <intensity>16.211</intensity>
         <ion_current>23.779505</ion_current>
         <width>0.728</width>
         <signal_noise_ratio>1.6508483</signal_noise_ratio>
         <quality>-1</quality>
      </peak>
      <peak>
         <mass>616.77074</mass>
         <intensity>20.266</intensity>
         <ion_current>22.551179</ion_current>
         <width>1</width>
         <signal_noise_ratio>2.0637895</signal_noise_ratio>
         <quality>-1</quality>
      </peak>
      <peak>
         <mass>617.3624</mass>
         <intensity>12.155</intensity>
         <ion_current>17.599233</ion_current>
         <width>0.273</width>
         <signal_noise_ratio>1.2378053</signal_noise_ratio>
         <quality>-1</quality>
      </peak>
      <peak>
         <mass>618.187</mass>
         <intensity>16.211</intensity>
         <ion_current>21.040469</ion_current>
         <width>0.454</width>
         <signal_noise_ratio>1.6404971</signal_noise_ratio>
         <quality>1</quality>
      </peak>
      <peak>
         <mass>619.6845</mass>
         <intensity>12.155</intensity>
         <ion_current>19.610012</ion_current>
         <width>0.819</width>
         <signal_noise_ratio>1.2268123</signal_noise_ratio>
         <quality>1</quality>
      </peak>
      <peak>
         <mass>620.236</mass>
         <intensity>24.321</intensity>
         <ion_current>33.797909</ion_current>
         <width>0.181</width>
         <signal_noise_ratio>2.4547348</signal_noise_ratio>
         <quality>-1</quality>
      </peak>
      <peak>
         <mass>620.98675</mass>
         <intensity>12.155</intensity>
         <ion_current>17.882312</ion_current>
         <width>0.273</width>
         <signal_noise_ratio>1.2203996</signal_noise_ratio>
         <quality>-1</quality>
      </peak>
      <peak>
         <mass>621.3098</mass>
         <intensity>16.211</intensity>
         <ion_current>23.468721</ion_current>
         <width>0.182</width>
         <signal_noise_ratio>1.6276346</signal_noise_ratio>
         <quality>-1</quality>
      </peak>
      <peak>
         <mass>621.783</mass>
         <intensity>12.155</intensity>
         <ion_current>19.590391</ion_current>
         <width>0.545</width>
         <signal_noise_ratio>1.2203996</signal_noise_ratio>
         <quality>-1</quality>
      </peak>
      <peak>
         <mass>623.58353</mass>
         <intensity>12.155</intensity>
         <ion_current>18.016972</ion_current>
         <width>0.818</width>
         <signal_noise_ratio>1.2139995</signal_noise_ratio>
         <quality>-1</quality>
      </peak>
      <peak>
         <mass>625.187</mass>
         <intensity>12.155</intensity>
         <ion_current>17.882312</ion_current>
         <width>0.455</width>
         <signal_noise_ratio>1.2110162</signal_noise_ratio>
         <quality>-1</quality>
      </peak>
      <peak>
         <mass>625.512</mass>
         <intensity>12.155</intensity>
         <ion_current>19.670629</ion_current>
         <width>0.182</width>
         <signal_noise_ratio>1.2110162</signal_noise_ratio>
         <quality>-1</quality>
      </peak>
      <peak>
         <mass>625.95083</mass>
         <intensity>12.155</intensity>
         <ion_current>20.276982</ion_current>
         <width>0.364</width>
         <signal_noise_ratio>1.2110162</signal_noise_ratio>
         <quality>-1</quality>
      </peak>
      <peak>
         <mass>628.366</mass>
         <intensity>16.211</intensity>
         <ion_current>23.599612</ion_current>
         <width>0.728</width>
         <signal_noise_ratio>1.5991479</signal_noise_ratio>
         <quality>1</quality>
      </peak>
      <peak>
         <mass>630.059</mass>
         <intensity>8.1</intensity>
         <ion_current>12.283968</ion_current>
         <width>0.182</width>
         <signal_noise_ratio>0.79518373</signal_noise_ratio>
         <quality>-1</quality>
      </peak>
      <peak>
         <mass>631.27774</mass>
         <intensity>16.211</intensity>
         <ion_current>24.584619</ion_current>
         <width>0.818</width>
         <signal_noise_ratio>1.5876962</signal_noise_ratio>
         <quality>-1</quality>
      </peak>
      <peak>
         <mass>631.6596</mass>
         <intensity>12.155</intensity>
         <ion_current>18.433535</ion_current>
         <width>0.182</width>
         <signal_noise_ratio>1.1904538</signal_noise_ratio>
         <quality>-1</quality>
      </peak>
      <peak>
         <mass>632.94725</mass>
         <intensity>12.155</intensity>
         <ion_current>18.433535</ion_current>
         <width>0.181</width>
         <signal_noise_ratio>1.1849198</signal_noise_ratio>
         <quality>-1</quality>
      </peak>
      <peak>
         <mass>633.476</mass>
         <intensity>12.155</intensity>
         <ion_current>20.223099</ion_current>
         <width>0.273</width>
         <signal_noise_ratio>1.1849198</signal_noise_ratio>
         <quality>1</quality>
      </peak>
      <peak>
         <mass>634.152</mass>
         <intensity>12.155</intensity>
         <ion_current>18.433535</ion_current>
         <width>0.182</width>
         <signal_noise_ratio>1.1820397</signal_noise_ratio>
         <quality>-1</quality>
      </peak>
      <peak>
         <mass>635.88</mass>
         <intensity>12.155</intensity>
         <ion_current>20.223099</ion_current>
         <width>0.637</width>
         <signal_noise_ratio>1.1761666</signal_noise_ratio>
         <quality>-1</quality>
      </peak>
      <peak>
         <mass>637.44622</mass>
         <intensity>12.155</intensity>
         <ion_current>20.276982</ion_current>
         <width>0.455</width>
         <signal_noise_ratio>1.1753118</signal_noise_ratio>
         <quality>-1</quality>
      </peak>
      <peak>
         <mass>637.79</mass>
         <intensity>8.1</intensity>
         <ion_current>12.283968</ion_current>
         <width>0.182</width>
         <signal_noise_ratio>0.78321892</signal_noise_ratio>
         <quality>-1</quality>
      </peak>
      <peak>
         <mass>639.322</mass>
         <intensity>16.211</intensity>
         <ion_current>22.703556</ion_current>
         <width>0.455</width>
         <signal_noise_ratio>1.5622741</signal_noise_ratio>
         <quality>-1</quality>
      </peak>
      <peak>
         <mass>639.76825</mass>
         <intensity>12.155</intensity>
         <ion_current>18.433535</ion_current>
         <width>0.182</width>
         <signal_noise_ratio>1.1684143</signal_noise_ratio>
         <quality>-1</quality>
      </peak>
      <peak>
         <mass>640.12191</mass>
         <intensity>16.211</intensity>
         <ion_current>24.584619</ion_current>
         <width>0.545</width>
         <signal_noise_ratio>1.5583023</signal_noise_ratio>
         <quality>-1</quality>
      </peak>
      <peak>
         <mass>641.91333</mass>
         <intensity>8.1</intensity>
         <ion_current>13.512427</ion_current>
         <width>0.273</width>
         <signal_noise_ratio>0.77494465</signal_noise_ratio>
         <quality>-1</quality>
      </peak>
      <peak>
         <mass>643.156</mass>
         <intensity>8.1</intensity>
         <ion_current>13.512427</ion_current>
         <width>0.182</width>
         <signal_noise_ratio>0.77300422</signal_noise_ratio>
         <quality>-1</quality>
      </peak>
      <peak>
         <mass>645.78355</mass>
         <intensity>16.211</intensity>
         <ion_current>24.584619</ion_current>
         <width>0.363</width>
         <signal_noise_ratio>1.5360467</signal_noise_ratio>
         <quality>-1</quality>
      </peak>
      <peak>
         <mass>646.17217</mass>
         <intensity>12.155</intensity>
         <ion_current>20.134967</ion_current>
         <width>0.182</width>
         <signal_noise_ratio>1.1517271</signal_noise_ratio>
         <quality>-1</quality>
      </peak>
      <peak>
         <mass>646.46033</mass>
         <intensity>8.1</intensity>
         <ion_current>13.512427</ion_current>
         <width>0.273</width>
         <signal_noise_ratio>0.7675022</signal_noise_ratio>
         <quality>-1</quality>
      </peak>
      <peak>
         <mass>647.76417</mass>
         <intensity>8.1</intensity>
         <ion_current>12.283968</ion_current>
         <width>0.545</width>
         <signal_noise_ratio>0.76586418</signal_noise_ratio>
         <quality>-1</quality>
      </peak>
      <peak>
         <mass>648.158</mass>
         <intensity>12.155</intensity>
         <ion_current>18.47876</ion_current>
         <width>0.182</width>
         <signal_noise_ratio>1.149269</signal_noise_ratio>
         <quality>-1</quality>
      </peak>
      <peak>
         <mass>648.36275</mass>
         <intensity>12.155</intensity>
         <ion_current>19.052486</ion_current>
         <width>0.273</width>
         <signal_noise_ratio>1.149269</signal_noise_ratio>
         <quality>-1</quality>
      </peak>
      <peak>
         <mass>650.96337</mass>
         <intensity>12.165</intensity>
         <ion_current>18.122754</ion_current>
         <width>1.182</width>
         <signal_noise_ratio>1.2274601</signal_noise_ratio>
         <quality>-1</quality>
      </peak>
      <peak>
         <mass>651.978</mass>
         <intensity>16.221</intensity>
         <ion_current>20.123622</ion_current>
         <width>0.182</width>
         <signal_noise_ratio>1.5912825</signal_noise_ratio>
         <quality>-1</quality>
      </peak>
      <peak>
         <mass>652.4421</mass>
         <intensity>12.165</intensity>
         <ion_current>20.293664</ion_current>
         <width>0.546</width>
         <signal_noise_ratio>1.1933883</signal_noise_ratio>
         <quality>-1</quality>
      </peak>
      <peak>
         <mass>654.161</mass>
         <intensity>8.11</intensity>
         <ion_current>12.299134</ion_current>
         <width>0.182</width>
         <signal_noise_ratio>0.77462898</signal_noise_ratio>
         <quality>-1</quality>
      </peak>
      <peak>
         <mass>654.6342</mass>
         <intensity>16.221</intensity>
         <ion_current>24.599784</ion_current>
         <width>0.455</width>
         <signal_noise_ratio>1.5493535</signal_noise_ratio>
         <quality>-1</quality>
      </peak>
      <peak>
         <mass>655.37344</mass>
         <intensity>12.165</intensity>
         <ion_current>20.293664</ion_current>
         <width>0.727</width>
         <signal_noise_ratio>1.0793101</signal_noise_ratio>
         <quality>-1</quality>
      </peak>
      <peak>
         <mass>657.59024</mass>
         <intensity>20.276</intensity>
         <ion_current>30.749351</ion_current>
         <width>1.092</width>
         <signal_noise_ratio>1.8584605</signal_noise_ratio>
         <quality>1</quality>
      </peak>
      <peak>
         <mass>658.13267</mass>
         <intensity>12.165</intensity>
         <ion_current>18.448701</ion_current>
         <width>0.455</width>
         <signal_noise_ratio>1.1150213</signal_noise_ratio>
         <quality>-1</quality>
      </peak>
      <peak>
         <mass>658.90438</mass>
         <intensity>12.165</intensity>
         <ion_current>20.293664</ion_current>
         <width>0.818</width>
         <signal_noise_ratio>1.1150213</signal_noise_ratio>
         <quality>-1</quality>
      </peak>
      <peak>
         <mass>660.36492</mass>
         <intensity>68.938</intensity>
         <ion_current>104.54719</ion_current>
         <width>0.545</width>
         <signal_noise_ratio>6.1037569</signal_noise_ratio>
         <quality>-1</quality>
      </peak>
      <peak>
         <mass>661.108</mass>
         <intensity>16.221</intensity>
         <ion_current>24.599784</ion_current>
         <width>0.637</width>
         <signal_noise_ratio>1.4362041</signal_noise_ratio>
         <quality>-1</quality>
      </peak>
      <peak>
         <mass>661.71</mass>
         <intensity>8.11</intensity>
         <ion_current>12.299134</ion_current>
         <width>0.182</width>
         <signal_noise_ratio>0.71805779</signal_noise_ratio>
         <quality>-1</quality>
      </peak>
      <peak>
         <mass>662.47137</mass>
         <intensity>12.165</intensity>
         <ion_current>20.293664</ion_current>
         <width>0.454</width>
         <signal_noise_ratio>1.0770867</signal_noise_ratio>
         <quality>-1</quality>
      </peak>
      <peak>
         <mass>662.983</mass>
         <intensity>12.165</intensity>
         <ion_current>18.448701</ion_current>
         <width>0.182</width>
         <signal_noise_ratio>1.0770867</signal_noise_ratio>
         <quality>-1</quality>
      </peak>
      <peak>
         <mass>663.256</mass>
         <intensity>60.827</intensity>
         <ion_current>95.23657</ion_current>
         <width>0.364</width>
         <signal_noise_ratio>5.3856105</signal_noise_ratio>
         <quality>1</quality>
      </peak>
      <peak>
         <mass>665.0295</mass>
         <intensity>12.165</intensity>
         <ion_current>20.241366</ion_current>
         <width>0.273</width>
         <signal_noise_ratio>1.0770867</signal_noise_ratio>
         <quality>-1</quality>
      </peak>
      <peak>
         <mass>665.29112</mass>
         <intensity>20.276</intensity>
         <ion_current>22.664779</ion_current>
         <width>0.273</width>
         <signal_noise_ratio>1.795233</signal_noise_ratio>
         <quality>-1</quality>
      </peak>
      <peak>
         <mass>665.53</mass>
         <intensity>16.221</intensity>
         <ion_current>24.299378</ion_current>
         <width>0.182</width>
         <signal_noise_ratio>1.4362041</signal_noise_ratio>
         <quality>-1</quality>
      </peak>
      <peak>
         <mass>667.453</mass>
         <intensity>12.165</intensity>
         <ion_current>20.030773</ion_current>
         <width>0.364</width>
         <signal_noise_ratio>1.0770867</signal_noise_ratio>
         <quality>-1</quality>
      </peak>
      <peak>
         <mass>668.6675</mass>
         <intensity>8.11</intensity>
         <ion_current>13.529109</ion_current>
         <width>0.364</width>
         <signal_noise_ratio>0.71805779</signal_noise_ratio>
         <quality>-1</quality>
      </peak>
      <peak>
         <mass>671.33963</mass>
         <intensity>28.386</intensity>
         <ion_current>43.048485</ion_current>
         <width>0.182</width>
         <signal_noise_ratio>2.5132908</signal_noise_ratio>
         <quality>-1</quality>
      </peak>
      <peak>
         <mass>671.805</mass>
         <intensity>16.221</intensity>
         <ion_current>27.059887</ion_current>
         <width>0.182</width>
         <signal_noise_ratio>1.4362041</signal_noise_ratio>
         <quality>-1</quality>
      </peak>
      <peak>
         <mass>672.365</mass>
         <intensity>24.331</intensity>
         <ion_current>36.769091</ion_current>
         <width>0.455</width>
         <signal_noise_ratio>2.1542619</signal_noise_ratio>
         <quality>1</quality>
      </peak>
      <peak>
         <mass>673.3</mass>
         <intensity>40.552</intensity>
         <ion_current>49.252878</ion_current>
         <width>0.272</width>
         <signal_noise_ratio>3.590466</signal_noise_ratio>
         <quality>-1</quality>
      </peak>
      <peak>
         <mass>674.079</mass>
         <intensity>12.165</intensity>
         <ion_current>18.448701</ion_current>
         <width>0.182</width>
         <signal_noise_ratio>1.0770867</signal_noise_ratio>
         <quality>-1</quality>
      </peak>
      <peak>
         <mass>675.64982</mass>
         <intensity>12.165</intensity>
         <ion_current>20.293664</ion_current>
         <width>0.637</width>
         <signal_noise_ratio>1.0770867</signal_noise_ratio>
         <quality>1</quality>
      </peak>
      <peak>
         <mass>676.04588</mass>
         <intensity>12.165</intensity>
         <ion_current>18.932906</ion_current>
         <width>0.364</width>
         <signal_noise_ratio>1.0770867</signal_noise_ratio>
         <quality>-1</quality>
      </peak>
      <peak>
         <mass>679.23057</mass>
         <intensity>12.165</intensity>
         <ion_current>20.826297</ion_current>
         <width>0.727</width>
         <signal_noise_ratio>1.0770867</signal_noise_ratio>
         <quality>-1</quality>
      </peak>
      <peak>
         <mass>679.6088</mass>
         <intensity>8.11</intensity>
         <ion_current>13.884198</ion_current>
         <width>0.182</width>
         <signal_noise_ratio>0.71805779</signal_noise_ratio>
         <quality>-1</quality>
      </peak>
      <peak>
         <mass>681.229</mass>
         <intensity>16.221</intensity>
         <ion_current>23.072833</ion_current>
         <width>0.637</width>
         <signal_noise_ratio>1.4362041</signal_noise_ratio>
         <quality>-1</quality>
      </peak>
      <peak>
         <mass>682.43564</mass>
         <intensity>40.552</intensity>
         <ion_current>62.333705</ion_current>
         <width>1.091</width>
         <signal_noise_ratio>3.590466</signal_noise_ratio>
         <quality>-1</quality>
      </peak>
      <peak>
         <mass>683.279</mass>
         <intensity>32.441</intensity>
         <ion_current>29.781845</ion_current>
         <width>0.455</width>
         <signal_noise_ratio>2.8723197</signal_noise_ratio>
         <quality>-1</quality>
      </peak>
      <peak>
         <mass>683.65175</mass>
         <intensity>12.165</intensity>
         <ion_current>18.932906</ion_current>
         <width>0.273</width>
         <signal_noise_ratio>1.0770867</signal_noise_ratio>
         <quality>-1</quality>
      </peak>
      <peak>
         <mass>683.93233</mass>
         <intensity>8.11</intensity>
         <ion_current>12.621937</ion_current>
         <width>0.273</width>
         <signal_noise_ratio>0.71805779</signal_noise_ratio>
         <quality>-1</quality>
      </peak>
      <peak>
         <mass>686.34562</mass>
         <intensity>16.221</intensity>
         <ion_current>27.770108</ion_current>
         <width>0.454</width>
         <signal_noise_ratio>1.4362041</signal_noise_ratio>
         <quality>-1</quality>
      </peak>
      <peak>
         <mass>686.812</mass>
         <intensity>12.165</intensity>
         <ion_current>18.932906</ion_current>
         <width>0.182</width>
         <signal_noise_ratio>1.0770867</signal_noise_ratio>
         <quality>-1</quality>
      </peak>
      <peak>
         <mass>687.10017</mass>
         <intensity>12.165</intensity>
         <ion_current>20.705659</ion_current>
         <width>0.182</width>
         <signal_noise_ratio>1.0770867</signal_noise_ratio>
         <quality>-1</quality>
      </peak>
      <peak>
         <mass>689.29833</mass>
         <intensity>8.11</intensity>
         <ion_current>12.621937</ion_current>
         <width>0.273</width>
         <signal_noise_ratio>0.71805779</signal_noise_ratio>
         <quality>-1</quality>
      </peak>
      <peak>
         <mass>691.06425</mass>
         <intensity>12.165</intensity>
         <ion_current>20.826297</ion_current>
         <width>0.182</width>
         <signal_noise_ratio>1.0770867</signal_noise_ratio>
         <quality>-1</quality>
      </peak>
      <peak>
         <mass>691.32208</mass>
         <intensity>28.386</intensity>
         <ion_current>44.753057</ion_current>
         <width>0.273</width>
         <signal_noise_ratio>2.5132908</signal_noise_ratio>
         <quality>1</quality>
      </peak>
      <peak>
         <mass>692.724</mass>
         <intensity>16.221</intensity>
         <ion_current>25.077497</ion_current>
         <width>0.273</width>
         <signal_noise_ratio>1.4362041</signal_noise_ratio>
         <quality>-1</quality>
      </peak>
      <peak>
         <mass>694.333</mass>
         <intensity>12.165</intensity>
         <ion_current>20.705659</ion_current>
         <width>0.637</width>
         <signal_noise_ratio>1.0770867</signal_noise_ratio>
         <quality>-1</quality>
      </peak>
      <peak>
         <mass>696.10417</mass>
         <intensity>12.165</intensity>
         <ion_current>20.826297</ion_current>
         <width>0.182</width>
         <signal_noise_ratio>1.0770867</signal_noise_ratio>
         <quality>-1</quality>
      </peak>
      <peak>
         <mass>699.18477</mass>
         <intensity>44.607</intensity>
         <ion_current>69.057708</ion_current>
         <width>0.909</width>
         <signal_noise_ratio>3.9494949</signal_noise_ratio>
         <quality>1</quality>
      </peak>
   </peak_list>
</pepex3>
