# Supplementary material for: NITPICK: peak identification for mass spectrometry data
Source: BMC Bioinformatics. 2008 Aug 28;9:355. doi: 10.1186/1471-2105-9-355 (PMC2655099; doi:10.1186/1471-2105-9-355)
Supplement: Additional file 4 — A zip-folder containing all pepex results on the simulated data. [file 1471-2105-9-355-S4.zip › pepex_simulation_results/thresh05/SNR5/preSNR5_5_pepex.xml]

<?xml version="1.0" encoding="iso-8859-1"?>
<pepex3>
   <version>3.0.0</version>
   <registered_to>Unregistered</registered_to>
   <parameters>
      <parameter_file>pepex_input.xml</parameter_file>
      <input_data_file>spectrum.data</input_data_file>
      <output_data_file>pepex_output.xml</output_data_file>
      <noise_model>mean_value</noise_model>
      <signal_noise_ratio>.5</signal_noise_ratio>
      <tuning_power>2</tuning_power>
      <tuning>2</tuning>
      <small_omega>1.0</small_omega>
      <big_omega>20</big_omega>
      <peak_finding_model>pepex3</peak_finding_model>
      <supporting_slopes>2</supporting_slopes>
      <peak_fitting_model>centroid</peak_fitting_model>
      <clustering_model>simple</clustering_model>
      <min_cluster_distance>0.8</min_cluster_distance>
      <max_cluster_distance>1.2</max_cluster_distance>
      <no_single_above_mass>1500.0</no_single_above_mass>
      <deisotoping_model>quadratic</deisotoping_model>
      <isotope_distrib_file>/usr/local/piums/kd_0_to_10</isotope_distrib_file>
      <overflow>30000</overflow>
   </parameters>
   <pepex3_status>
      <status>ok</status>
      <message></message>
      <supporting_slopes>2</supporting_slopes>
      <minimum_mass>500</minimum_mass>
      <maximum_mass>700</maximum_mass>
      <small_omega>1</small_omega>
      <big_omega>20</big_omega>
      <peak_masses_with_hydrogen>true</peak_masses_with_hydrogen>
      <date_created>22:01:09, 26 Jul, 2007</date_created>
   </pepex3_status>
   <peak_list>
      <peak>
         <mass>500.637</mass>
         <intensity>4.181</intensity>
         <ion_current>5.8172071</ion_current>
         <width>0.364</width>
         <signal_noise_ratio>-8.1079965e-299</signal_noise_ratio>
         <quality>-1</quality>
      </peak>
      <peak>
         <mass>501.4277</mass>
         <intensity>8.361</intensity>
         <ion_current>12.796375</ion_current>
         <width>0.819</width>
         <signal_noise_ratio>-1.6214054e-298</signal_noise_ratio>
         <quality>-1</quality>
      </peak>
      <peak>
         <mass>502.12234</mass>
         <intensity>8.361</intensity>
         <ion_current>11.633023</ion_current>
         <width>0.273</width>
         <signal_noise_ratio>-1.6214054e-298</signal_noise_ratio>
         <quality>-1</quality>
      </peak>
      <peak>
         <mass>505.002</mass>
         <intensity>12.542</intensity>
         <ion_current>17.45023</ion_current>
         <width>0.182</width>
         <signal_noise_ratio>-2.432205e-298</signal_noise_ratio>
         <quality>-1</quality>
      </peak>
      <peak>
         <mass>505.58109</mass>
         <intensity>16.722</intensity>
         <ion_current>24.139911</ion_current>
         <width>0.637</width>
         <signal_noise_ratio>-3.2428108e-298</signal_noise_ratio>
         <quality>1</quality>
      </peak>
      <peak>
         <mass>507.15467</mass>
         <intensity>16.722</intensity>
         <ion_current>25.222697</ion_current>
         <width>0.455</width>
         <signal_noise_ratio>-3.2428108e-298</signal_noise_ratio>
         <quality>1</quality>
      </peak>
      <peak>
         <mass>507.85234</mass>
         <intensity>8.361</intensity>
         <ion_current>11.633023</ion_current>
         <width>0.273</width>
         <signal_noise_ratio>-1.6214054e-298</signal_noise_ratio>
         <quality>-1</quality>
      </peak>
      <peak>
         <mass>509.732</mass>
         <intensity>4.181</intensity>
         <ion_current>5.8172071</ion_current>
         <width>0.182</width>
         <signal_noise_ratio>-8.1079965e-299</signal_noise_ratio>
         <quality>-1</quality>
      </peak>
      <peak>
         <mass>518.20516</mass>
         <intensity>12.542</intensity>
         <ion_current>17.45023</ion_current>
         <width>0.182</width>
         <signal_noise_ratio>1.4252403</signal_noise_ratio>
         <quality>-1</quality>
      </peak>
      <peak>
         <mass>518.359</mass>
         <intensity>16.722</intensity>
         <ion_current>23.266046</ion_current>
         <width>0.182</width>
         <signal_noise_ratio>1.9002446</signal_noise_ratio>
         <quality>-1</quality>
      </peak>
      <peak>
         <mass>520.0545</mass>
         <intensity>8.361</intensity>
         <ion_current>12.796375</ion_current>
         <width>0.273</width>
         <signal_noise_ratio>0.95483119</signal_noise_ratio>
         <quality>-1</quality>
      </peak>
      <peak>
         <mass>523.88967</mass>
         <intensity>16.722</intensity>
         <ion_current>25.592749</ion_current>
         <width>0.273</width>
         <signal_noise_ratio>1.589275</signal_noise_ratio>
         <quality>1</quality>
      </peak>
      <peak>
         <mass>525.284</mass>
         <intensity>12.542</intensity>
         <ion_current>19.195327</ion_current>
         <width>0.182</width>
         <signal_noise_ratio>1.1920037</signal_noise_ratio>
         <quality>-1</quality>
      </peak>
      <peak>
         <mass>526.61811</mass>
         <intensity>12.542</intensity>
         <ion_current>19.736714</ion_current>
         <width>0.454</width>
         <signal_noise_ratio>1.1605787</signal_noise_ratio>
         <quality>-1</quality>
      </peak>
      <peak>
         <mass>527.25467</mass>
         <intensity>12.542</intensity>
         <ion_current>16.136179</ion_current>
         <width>0.364</width>
         <signal_noise_ratio>1.1920037</signal_noise_ratio>
         <quality>-1</quality>
      </peak>
      <peak>
         <mass>527.922</mass>
         <intensity>8.361</intensity>
         <ion_current>11.961119</ion_current>
         <width>0.182</width>
         <signal_noise_ratio>0.79463748</signal_noise_ratio>
         <quality>-1</quality>
      </peak>
      <peak>
         <mass>528.296</mass>
         <intensity>58.528</intensity>
         <ion_current>78.339228</ion_current>
         <width>0.636</width>
         <signal_noise_ratio>5.5625574</signal_noise_ratio>
         <quality>1</quality>
      </peak>
      <peak>
         <mass>530.4986</mass>
         <intensity>12.542</intensity>
         <ion_current>17.942394</ion_current>
         <width>0.909</width>
         <signal_noise_ratio>1.1675735</signal_noise_ratio>
         <quality>1</quality>
      </peak>
      <peak>
         <mass>531.72077</mass>
         <intensity>12.542</intensity>
         <ion_current>17.942394</ion_current>
         <width>1.182</width>
         <signal_noise_ratio>1.1675735</signal_noise_ratio>
         <quality>-1</quality>
      </peak>
      <peak>
         <mass>533.53825</mass>
         <intensity>16.722</intensity>
         <ion_current>26.31457</ion_current>
         <width>0.909</width>
         <signal_noise_ratio>1.501209</signal_noise_ratio>
         <quality>-1</quality>
      </peak>
      <peak>
         <mass>534.106</mass>
         <intensity>12.542</intensity>
         <ion_current>19.736714</ion_current>
         <width>0.182</width>
         <signal_noise_ratio>1.1259516</signal_noise_ratio>
         <quality>-1</quality>
      </peak>
      <peak>
         <mass>536.38</mass>
         <intensity>8.361</intensity>
         <ion_current>11.961119</ion_current>
         <width>0.182</width>
         <signal_noise_ratio>0.75060449</signal_noise_ratio>
         <quality>-1</quality>
      </peak>
      <peak>
         <mass>537.55437</mass>
         <intensity>16.722</intensity>
         <ion_current>26.31457</ion_current>
         <width>0.636</width>
         <signal_noise_ratio>1.9155903</signal_noise_ratio>
         <quality>-1</quality>
      </peak>
      <peak>
         <mass>538.29</mass>
         <intensity>8.361</intensity>
         <ion_current>11.961119</ion_current>
         <width>0.182</width>
         <signal_noise_ratio>0.95779517</signal_noise_ratio>
         <quality>-1</quality>
      </peak>
      <peak>
         <mass>539.667</mass>
         <intensity>12.542</intensity>
         <ion_current>17.895382</ion_current>
         <width>0.455</width>
         <signal_noise_ratio>1.4512005</signal_noise_ratio>
         <quality>1</quality>
      </peak>
      <peak>
         <mass>540.018</mass>
         <intensity>8.361</intensity>
         <ion_current>11.961119</ion_current>
         <width>0.182</width>
         <signal_noise_ratio>0.9674284</signal_noise_ratio>
         <quality>-1</quality>
      </peak>
      <peak>
         <mass>541.50636</mass>
         <intensity>12.542</intensity>
         <ion_current>17.942394</ion_current>
         <width>1</width>
         <signal_noise_ratio>1.4936713</signal_noise_ratio>
         <quality>-1</quality>
      </peak>
      <peak>
         <mass>542.08725</mass>
         <intensity>12.542</intensity>
         <ion_current>19.736714</ion_current>
         <width>0.182</width>
         <signal_noise_ratio>1.4936713</signal_noise_ratio>
         <quality>-1</quality>
      </peak>
      <peak>
         <mass>542.838</mass>
         <intensity>20.903</intensity>
         <ion_current>29.903513</ion_current>
         <width>0.182</width>
         <signal_noise_ratio>2.4866542</signal_noise_ratio>
         <quality>-1</quality>
      </peak>
      <peak>
         <mass>543.53466</mass>
         <intensity>8.361</intensity>
         <ion_current>11.961119</ion_current>
         <width>0.182</width>
         <signal_noise_ratio>0.99463787</signal_noise_ratio>
         <quality>-1</quality>
      </peak>
      <peak>
         <mass>544.23234</mass>
         <intensity>8.361</intensity>
         <ion_current>13.157285</ion_current>
         <width>0.273</width>
         <signal_noise_ratio>0.99463787</signal_noise_ratio>
         <quality>-1</quality>
      </peak>
      <peak>
         <mass>544.86934</mass>
         <intensity>8.361</intensity>
         <ion_current>11.961119</ion_current>
         <width>0.272</width>
         <signal_noise_ratio>0.99463787</signal_noise_ratio>
         <quality>-1</quality>
      </peak>
      <peak>
         <mass>545.45225</mass>
         <intensity>8.361</intensity>
         <ion_current>11.961119</ion_current>
         <width>0.364</width>
         <signal_noise_ratio>0.99463787</signal_noise_ratio>
         <quality>-1</quality>
      </peak>
      <peak>
         <mass>547.294</mass>
         <intensity>8.361</intensity>
         <ion_current>11.961119</ion_current>
         <width>0.273</width>
         <signal_noise_ratio>0.9674284</signal_noise_ratio>
         <quality>-1</quality>
      </peak>
      <peak>
         <mass>548.70039</mass>
         <intensity>12.542</intensity>
         <ion_current>17.942394</ion_current>
         <width>0.636</width>
         <signal_noise_ratio>1.4541943</signal_noise_ratio>
         <quality>-1</quality>
      </peak>
      <peak>
         <mass>549.4588</mass>
         <intensity>8.361</intensity>
         <ion_current>13.157285</ion_current>
         <width>0.364</width>
         <signal_noise_ratio>0.9678405</signal_noise_ratio>
         <quality>-1</quality>
      </peak>
      <peak>
         <mass>550.17466</mass>
         <intensity>8.351</intensity>
         <ion_current>13.141548</ion_current>
         <width>0.182</width>
         <signal_noise_ratio>0.92362308</signal_noise_ratio>
         <quality>-1</quality>
      </peak>
      <peak>
         <mass>552.0963</mass>
         <intensity>20.893</intensity>
         <ion_current>28.919167</ion_current>
         <width>0.636</width>
         <signal_noise_ratio>2.2816879</signal_noise_ratio>
         <quality>-1</quality>
      </peak>
      <peak>
         <mass>552.66</mass>
         <intensity>12.532</intensity>
         <ion_current>19.720978</ion_current>
         <width>0.182</width>
         <signal_noise_ratio>1.3590728</signal_noise_ratio>
         <quality>-1</quality>
      </peak>
      <peak>
         <mass>553.12258</mass>
         <intensity>16.712</intensity>
         <ion_current>14.747449</ion_current>
         <width>0.546</width>
         <signal_noise_ratio>1.8123862</signal_noise_ratio>
         <quality>-1</quality>
      </peak>
      <peak>
         <mass>554.32783</mass>
         <intensity>12.532</intensity>
         <ion_current>19.720978</ion_current>
         <width>0.636</width>
         <signal_noise_ratio>1.3527153</signal_noise_ratio>
         <quality>-1</quality>
      </peak>
      <peak>
         <mass>555.8075</mass>
         <intensity>12.532</intensity>
         <ion_current>17.928088</ion_current>
         <width>0.454</width>
         <signal_noise_ratio>1.3406499</signal_noise_ratio>
         <quality>-1</quality>
      </peak>
      <peak>
         <mass>556.49654</mass>
         <intensity>12.532</intensity>
         <ion_current>19.720978</ion_current>
         <width>0.819</width>
         <signal_noise_ratio>1.3406499</signal_noise_ratio>
         <quality>-1</quality>
      </peak>
      <peak>
         <mass>557.7385</mass>
         <intensity>12.532</intensity>
         <ion_current>17.928088</ion_current>
         <width>0.363</width>
         <signal_noise_ratio>1.3352231</signal_noise_ratio>
         <quality>-1</quality>
      </peak>
      <peak>
         <mass>558.28383</mass>
         <intensity>20.893</intensity>
         <ion_current>28.211057</ion_current>
         <width>0.182</width>
         <signal_noise_ratio>2.2175506</signal_noise_ratio>
         <quality>-1</quality>
      </peak>
      <peak>
         <mass>559.36618</mass>
         <intensity>16.712</intensity>
         <ion_current>17.967668</ion_current>
         <width>0.455</width>
         <signal_noise_ratio>1.7675621</signal_noise_ratio>
         <quality>-1</quality>
      </peak>
      <peak>
         <mass>560.15845</mass>
         <intensity>12.532</intensity>
         <ion_current>19.720978</ion_current>
         <width>0.455</width>
         <signal_noise_ratio>1.3213012</signal_noise_ratio>
         <quality>-1</quality>
      </peak>
      <peak>
         <mass>561.573</mass>
         <intensity>12.532</intensity>
         <ion_current>18.856164</ion_current>
         <width>0.182</width>
         <signal_noise_ratio>1.3174363</signal_noise_ratio>
         <quality>-1</quality>
      </peak>
      <peak>
         <mass>563.1085</mass>
         <intensity>12.532</intensity>
         <ion_current>17.701785</ion_current>
         <width>0.727</width>
         <signal_noise_ratio>1.3174363</signal_noise_ratio>
         <quality>-1</quality>
      </peak>
      <peak>
         <mass>564.91878</mass>
         <intensity>16.712</intensity>
         <ion_current>24.976179</ion_current>
         <width>0.455</width>
         <signal_noise_ratio>1.7433485</signal_noise_ratio>
         <quality>-1</quality>
      </peak>
      <peak>
         <mass>565.302</mass>
         <intensity>12.532</intensity>
         <ion_current>19.637358</ion_current>
         <width>0.182</width>
         <signal_noise_ratio>1.3073027</signal_noise_ratio>
         <quality>-1</quality>
      </peak>
      <peak>
         <mass>567.1031</mass>
         <intensity>12.532</intensity>
         <ion_current>19.720978</ion_current>
         <width>0.454</width>
         <signal_noise_ratio>1.3036232</signal_noise_ratio>
         <quality>-1</quality>
      </peak>
      <peak>
         <mass>569.1948</mass>
         <intensity>16.712</intensity>
         <ion_current>22.423375</ion_current>
         <width>0.182</width>
         <signal_noise_ratio>1.736658</signal_noise_ratio>
         <quality>-1</quality>
      </peak>
      <peak>
         <mass>569.941</mass>
         <intensity>12.532</intensity>
         <ion_current>17.928088</ion_current>
         <width>0.182</width>
         <signal_noise_ratio>1.3022857</signal_noise_ratio>
         <quality>-1</quality>
      </peak>
      <peak>
         <mass>570.6682</mass>
         <intensity>12.532</intensity>
         <ion_current>17.928088</ion_current>
         <width>0.181</width>
         <signal_noise_ratio>1.3008939</signal_noise_ratio>
         <quality>-1</quality>
      </peak>
      <peak>
         <mass>571.42633</mass>
         <intensity>16.712</intensity>
         <ion_current>23.907932</ion_current>
         <width>0.273</width>
         <signal_noise_ratio>1.734802</signal_noise_ratio>
         <quality>-1</quality>
      </peak>
      <peak>
         <mass>571.9784</mass>
         <intensity>8.351</intensity>
         <ion_current>13.141548</ion_current>
         <width>0.364</width>
         <signal_noise_ratio>0.86649377</signal_noise_ratio>
         <quality>-1</quality>
      </peak>
      <peak>
         <mass>572.64625</mass>
         <intensity>8.351</intensity>
         <ion_current>11.946813</ion_current>
         <width>0.364</width>
         <signal_noise_ratio>0.86649377</signal_noise_ratio>
         <quality>-1</quality>
      </peak>
      <peak>
         <mass>574.9612</mass>
         <intensity>8.351</intensity>
         <ion_current>11.946813</ion_current>
         <width>0.273</width>
         <signal_noise_ratio>0.86179279</signal_noise_ratio>
         <quality>-1</quality>
      </peak>
      <peak>
         <mass>576.99147</mass>
         <intensity>20.893</intensity>
         <ion_current>30.737569</ion_current>
         <width>1.092</width>
         <signal_noise_ratio>2.1521675</signal_noise_ratio>
         <quality>-1</quality>
      </peak>
      <peak>
         <mass>577.7175</mass>
         <intensity>16.712</intensity>
         <ion_current>24.586524</ion_current>
         <width>0.455</width>
         <signal_noise_ratio>1.718354</signal_noise_ratio>
         <quality>-1</quality>
      </peak>
      <peak>
         <mass>578.49759</mass>
         <intensity>12.532</intensity>
         <ion_current>20.280734</ion_current>
         <width>1.001</width>
         <signal_noise_ratio>1.2860187</signal_noise_ratio>
         <quality>-1</quality>
      </peak>
      <peak>
         <mass>580.036</mass>
         <intensity>8.351</intensity>
         <ion_current>12.285906</ion_current>
         <width>0.182</width>
         <signal_noise_ratio>0.85325356</signal_noise_ratio>
         <quality>-1</quality>
      </peak>
      <peak>
         <mass>581.816</mass>
         <intensity>12.532</intensity>
         <ion_current>18.436951</ion_current>
         <width>0.273</width>
         <signal_noise_ratio>1.2749233</signal_noise_ratio>
         <quality>1</quality>
      </peak>
      <peak>
         <mass>582.492</mass>
         <intensity>8.351</intensity>
         <ion_current>12.285906</ion_current>
         <width>0.182</width>
         <signal_noise_ratio>0.84957587</signal_noise_ratio>
         <quality>-1</quality>
      </peak>
      <peak>
         <mass>584.12142</mass>
         <intensity>16.712</intensity>
         <ion_current>24.586524</ion_current>
         <width>1.183</width>
         <signal_noise_ratio>1.6962823</signal_noise_ratio>
         <quality>-1</quality>
      </peak>
      <peak>
         <mass>585.78875</mass>
         <intensity>12.532</intensity>
         <ion_current>18.436951</ion_current>
         <width>0.273</width>
         <signal_noise_ratio>1.2643473</signal_noise_ratio>
         <quality>-1</quality>
      </peak>
      <peak>
         <mass>586.221</mass>
         <intensity>12.532</intensity>
         <ion_current>18.092621</ion_current>
         <width>0.182</width>
         <signal_noise_ratio>1.2601799</signal_noise_ratio>
         <quality>-1</quality>
      </peak>
      <peak>
         <mass>587.09637</mass>
         <intensity>12.532</intensity>
         <ion_current>15.135082</ion_current>
         <width>1</width>
         <signal_noise_ratio>1.2601799</signal_noise_ratio>
         <quality>-1</quality>
      </peak>
      <peak>
         <mass>587.8125</mass>
         <intensity>12.532</intensity>
         <ion_current>18.436951</ion_current>
         <width>0.273</width>
         <signal_noise_ratio>1.2601799</signal_noise_ratio>
         <quality>-1</quality>
      </peak>
      <peak>
         <mass>591.223</mass>
         <intensity>12.532</intensity>
         <ion_current>20.273302</ion_current>
         <width>0.182</width>
         <signal_noise_ratio>1.2329211</signal_noise_ratio>
         <quality>-1</quality>
      </peak>
      <peak>
         <mass>591.56425</mass>
         <intensity>8.351</intensity>
         <ion_current>13.514555</ion_current>
         <width>0.364</width>
         <signal_noise_ratio>0.82158664</signal_noise_ratio>
         <quality>-1</quality>
      </peak>
      <peak>
         <mass>591.86</mass>
         <intensity>12.532</intensity>
         <ion_current>18.436951</ion_current>
         <width>0.182</width>
         <signal_noise_ratio>1.2329211</signal_noise_ratio>
         <quality>-1</quality>
      </peak>
      <peak>
         <mass>593.77</mass>
         <intensity>12.532</intensity>
         <ion_current>18.436951</ion_current>
         <width>0.182</width>
         <signal_noise_ratio>1.2215051</signal_noise_ratio>
         <quality>-1</quality>
      </peak>
      <peak>
         <mass>594.55778</mass>
         <intensity>12.532</intensity>
         <ion_current>20.273302</ion_current>
         <width>0.272</width>
         <signal_noise_ratio>1.2163399</signal_noise_ratio>
         <quality>-1</quality>
      </peak>
      <peak>
         <mass>595.8893</mass>
         <intensity>16.712</intensity>
         <ion_current>24.535734</ion_current>
         <width>0.455</width>
         <signal_noise_ratio>1.6220454</signal_noise_ratio>
         <quality>-1</quality>
      </peak>
      <peak>
         <mass>596.31675</mass>
         <intensity>16.712</intensity>
         <ion_current>27.045294</ion_current>
         <width>0.363</width>
         <signal_noise_ratio>1.6220454</signal_noise_ratio>
         <quality>1</quality>
      </peak>
      <peak>
         <mass>596.953</mass>
         <intensity>25.074</intensity>
         <ion_current>28.122932</ion_current>
         <width>0.182</width>
         <signal_noise_ratio>2.4063198</signal_noise_ratio>
         <quality>-1</quality>
      </peak>
      <peak>
         <mass>597.772</mass>
         <intensity>16.712</intensity>
         <ion_current>17.256887</ion_current>
         <width>0.182</width>
         <signal_noise_ratio>1.5991157</signal_noise_ratio>
         <quality>-1</quality>
      </peak>
      <peak>
         <mass>598.3443</mass>
         <intensity>20.893</intensity>
         <ion_current>28.469371</ion_current>
         <width>0.363</width>
         <signal_noise_ratio>1.9991817</signal_noise_ratio>
         <quality>-1</quality>
      </peak>
      <peak>
         <mass>600.41727</mass>
         <intensity>12.532</intensity>
         <ion_current>20.280734</ion_current>
         <width>0.546</width>
         <signal_noise_ratio>1.1961526</signal_noise_ratio>
         <quality>-1</quality>
      </peak>
      <peak>
         <mass>600.97016</mass>
         <intensity>12.532</intensity>
         <ion_current>20.280734</ion_current>
         <width>0.182</width>
         <signal_noise_ratio>1.1902307</signal_noise_ratio>
         <quality>-1</quality>
      </peak>
      <peak>
         <mass>603.532</mass>
         <intensity>12.532</intensity>
         <ion_current>18.436951</ion_current>
         <width>0.454</width>
         <signal_noise_ratio>1.1843354</signal_noise_ratio>
         <quality>-1</quality>
      </peak>
      <peak>
         <mass>603.865</mass>
         <intensity>12.532</intensity>
         <ion_current>18.183406</ion_current>
         <width>0.182</width>
         <signal_noise_ratio>1.1843354</signal_noise_ratio>
         <quality>-1</quality>
      </peak>
      <peak>
         <mass>604.242</mass>
         <intensity>8.351</intensity>
         <ion_current>12.285906</ion_current>
         <width>0.455</width>
         <signal_noise_ratio>0.78727401</signal_noise_ratio>
         <quality>-1</quality>
      </peak>
      <peak>
         <mass>605.49418</mass>
         <intensity>16.712</intensity>
         <ion_current>24.586524</ion_current>
         <width>0.636</width>
         <signal_noise_ratio>1.5718357</signal_noise_ratio>
         <quality>-1</quality>
      </peak>
      <peak>
         <mass>607.14</mass>
         <intensity>12.532</intensity>
         <ion_current>20.280734</ion_current>
         <width>0.545</width>
         <signal_noise_ratio>1.1733381</signal_noise_ratio>
         <quality>-1</quality>
      </peak>
      <peak>
         <mass>609.18938</mass>
         <intensity>20.893</intensity>
         <ion_current>32.75327</ion_current>
         <width>0.545</width>
         <signal_noise_ratio>1.9538239</signal_noise_ratio>
         <quality>-1</quality>
      </peak>
      <peak>
         <mass>609.69611</mass>
         <intensity>12.532</intensity>
         <ion_current>20.280734</ion_current>
         <width>0.364</width>
         <signal_noise_ratio>1.171178</signal_noise_ratio>
         <quality>-1</quality>
      </peak>
      <peak>
         <mass>613.43016</mass>
         <intensity>12.532</intensity>
         <ion_current>18.436951</ion_current>
         <width>0.182</width>
         <signal_noise_ratio>1.1717688</signal_noise_ratio>
         <quality>-1</quality>
      </peak>
      <peak>
         <mass>613.88011</mass>
         <intensity>12.532</intensity>
         <ion_current>18.436951</ion_current>
         <width>0.364</width>
         <signal_noise_ratio>1.1718759</signal_noise_ratio>
         <quality>-1</quality>
      </peak>
      <peak>
         <mass>615.28777</mass>
         <intensity>33.435</intensity>
         <ion_current>51.602798</ion_current>
         <width>0.637</width>
         <signal_noise_ratio>3.1254355</signal_noise_ratio>
         <quality>-1</quality>
      </peak>
      <peak>
         <mass>616.70416</mass>
         <intensity>12.532</intensity>
         <ion_current>20.280734</ion_current>
         <width>0.182</width>
         <signal_noise_ratio>1.1695821</signal_noise_ratio>
         <quality>-1</quality>
      </peak>
      <peak>
         <mass>618.236</mass>
         <intensity>12.532</intensity>
         <ion_current>18.436951</ion_current>
         <width>0.182</width>
         <signal_noise_ratio>1.1681797</signal_noise_ratio>
         <quality>-1</quality>
      </peak>
      <peak>
         <mass>619.02188</mass>
         <intensity>25.074</intensity>
         <ion_current>35.187736</ion_current>
         <width>0.728</width>
         <signal_noise_ratio>2.3346369</signal_noise_ratio>
         <quality>-1</quality>
      </peak>
      <peak>
         <mass>619.67078</mass>
         <intensity>8.351</intensity>
         <ion_current>12.285906</ion_current>
         <width>0.637</width>
         <signal_noise_ratio>0.77756053</signal_noise_ratio>
         <quality>-1</quality>
      </peak>
      <peak>
         <mass>620.26634</mass>
         <intensity>8.351</intensity>
         <ion_current>12.285906</ion_current>
         <width>0.181</width>
         <signal_noise_ratio>0.77756053</signal_noise_ratio>
         <quality>-1</quality>
      </peak>
      <peak>
         <mass>621.0641</mass>
         <intensity>16.712</intensity>
         <ion_current>24.586524</ion_current>
         <width>1.001</width>
         <signal_noise_ratio>1.5522548</signal_noise_ratio>
         <quality>-1</quality>
      </peak>
      <peak>
         <mass>622.71021</mass>
         <intensity>8.351</intensity>
         <ion_current>13.514555</ion_current>
         <width>0.455</width>
         <signal_noise_ratio>0.77452369</signal_noise_ratio>
         <quality>-1</quality>
      </peak>
      <peak>
         <mass>623.16216</mass>
         <intensity>12.532</intensity>
         <ion_current>18.436951</ion_current>
         <width>0.182</width>
         <signal_noise_ratio>1.160591</signal_noise_ratio>
         <quality>-1</quality>
      </peak>
      <peak>
         <mass>624.39518</mass>
         <intensity>12.532</intensity>
         <ion_current>20.280734</ion_current>
         <width>0.637</width>
         <signal_noise_ratio>1.1586536</signal_noise_ratio>
         <quality>1</quality>
      </peak>
      <peak>
         <mass>626.421</mass>
         <intensity>12.532</intensity>
         <ion_current>16.736074</ion_current>
         <width>0.182</width>
         <signal_noise_ratio>1.1551313</signal_noise_ratio>
         <quality>-1</quality>
      </peak>
      <peak>
         <mass>626.694</mass>
         <intensity>20.893</intensity>
         <ion_current>33.878375</ion_current>
         <width>0.182</width>
         <signal_noise_ratio>1.9229956</signal_noise_ratio>
         <quality>-1</quality>
      </peak>
      <peak>
         <mass>627.00744</mass>
         <intensity>20.893</intensity>
         <ion_current>31.685056</ion_current>
         <width>0.273</width>
         <signal_noise_ratio>1.9229956</signal_noise_ratio>
         <quality>1</quality>
      </peak>
      <peak>
         <mass>628.24</mass>
         <intensity>12.532</intensity>
         <ion_current>20.905894</ion_current>
         <width>0.182</width>
         <signal_noise_ratio>1.1520257</signal_noise_ratio>
         <quality>-1</quality>
      </peak>
      <peak>
         <mass>628.8042</mass>
         <intensity>16.712</intensity>
         <ion_current>26.380755</ion_current>
         <width>0.273</width>
         <signal_noise_ratio>1.5362794</signal_noise_ratio>
         <quality>-1</quality>
      </peak>
      <peak>
         <mass>630.40278</mass>
         <intensity>16.712</intensity>
         <ion_current>25.344405</ion_current>
         <width>0.273</width>
         <signal_noise_ratio>1.5321601</signal_noise_ratio>
         <quality>1</quality>
      </peak>
      <peak>
         <mass>630.93866</mass>
         <intensity>8.351</intensity>
         <ion_current>13.931146</ion_current>
         <width>0.182</width>
         <signal_noise_ratio>0.76432726</signal_noise_ratio>
         <quality>-1</quality>
      </peak>
      <peak>
         <mass>632.242</mass>
         <intensity>16.712</intensity>
         <ion_current>27.878974</ion_current>
         <width>0.182</width>
         <signal_noise_ratio>1.5249744</signal_noise_ratio>
         <quality>-1</quality>
      </peak>
      <peak>
         <mass>632.45434</mass>
         <intensity>8.351</intensity>
         <ion_current>12.66462</ion_current>
         <width>0.273</width>
         <signal_noise_ratio>0.76203096</signal_noise_ratio>
         <quality>-1</quality>
      </peak>
      <peak>
         <mass>633.8244</mass>
         <intensity>12.532</intensity>
         <ion_current>18.799049</ion_current>
         <width>0.455</width>
         <signal_noise_ratio>1.1366864</signal_noise_ratio>
         <quality>-1</quality>
      </peak>
      <peak>
         <mass>634.334</mass>
         <intensity>45.977</intensity>
         <ion_current>74.388634</ion_current>
         <width>0.182</width>
         <signal_noise_ratio>4.1702387</signal_noise_ratio>
         <quality>-1</quality>
      </peak>
      <peak>
         <mass>637.09234</mass>
         <intensity>8.351</intensity>
         <ion_current>12.66462</ion_current>
         <width>0.273</width>
         <signal_noise_ratio>0.75318575</signal_noise_ratio>
         <quality>-1</quality>
      </peak>
      <peak>
         <mass>637.77483</mass>
         <intensity>20.893</intensity>
         <ion_current>31.685056</ion_current>
         <width>0.182</width>
         <signal_noise_ratio>1.8748086</signal_noise_ratio>
         <quality>-1</quality>
      </peak>
      <peak>
         <mass>638.336</mass>
         <intensity>12.532</intensity>
         <ion_current>20.905894</ion_current>
         <width>0.182</width>
         <signal_noise_ratio>1.1245442</signal_noise_ratio>
         <quality>-1</quality>
      </peak>
      <peak>
         <mass>639.0084</mass>
         <intensity>16.712</intensity>
         <ion_current>25.344405</ion_current>
         <width>0.546</width>
         <signal_noise_ratio>1.4959514</signal_noise_ratio>
         <quality>-1</quality>
      </peak>
      <peak>
         <mass>640.246</mass>
         <intensity>12.532</intensity>
         <ion_current>19.005271</ion_current>
         <width>0.182</width>
         <signal_noise_ratio>1.1190631</signal_noise_ratio>
         <quality>-1</quality>
      </peak>
      <peak>
         <mass>640.9275</mass>
         <intensity>8.351</intensity>
         <ion_current>12.66462</ion_current>
         <width>0.273</width>
         <signal_noise_ratio>0.74571465</signal_noise_ratio>
         <quality>-1</quality>
      </peak>
      <peak>
         <mass>641.58725</mass>
         <intensity>12.532</intensity>
         <ion_current>18.404691</ion_current>
         <width>0.182</width>
         <signal_noise_ratio>1.1135063</signal_noise_ratio>
         <quality>-1</quality>
      </peak>
      <peak>
         <mass>642.4098</mass>
         <intensity>16.712</intensity>
         <ion_current>24.050722</ion_current>
         <width>0.182</width>
         <signal_noise_ratio>1.484912</signal_noise_ratio>
         <quality>-1</quality>
      </peak>
      <peak>
         <mass>643.18633</mass>
         <intensity>16.712</intensity>
         <ion_current>27.781426</ion_current>
         <width>0.546</width>
         <signal_noise_ratio>1.4813361</signal_noise_ratio>
         <quality>-1</quality>
      </peak>
      <peak>
         <mass>645.794</mass>
         <intensity>16.712</intensity>
         <ion_current>26.058584</ion_current>
         <width>0.181</width>
         <signal_noise_ratio>1.4746339</signal_noise_ratio>
         <quality>-1</quality>
      </peak>
      <peak>
         <mass>646.248</mass>
         <intensity>8.351</intensity>
         <ion_current>12.66462</ion_current>
         <width>0.182</width>
         <signal_noise_ratio>0.73509659</signal_noise_ratio>
         <quality>-1</quality>
      </peak>
      <peak>
         <mass>646.54375</mass>
         <intensity>12.532</intensity>
         <ion_current>20.682173</ion_current>
         <width>0.273</width>
         <signal_noise_ratio>1.103129</signal_noise_ratio>
         <quality>-1</quality>
      </peak>
      <peak>
         <mass>648.45016</mass>
         <intensity>12.532</intensity>
         <ion_current>20.905894</ion_current>
         <width>1.092</width>
         <signal_noise_ratio>1.1004973</signal_noise_ratio>
         <quality>1</quality>
      </peak>
      <peak>
         <mass>650.7505</mass>
         <intensity>16.722</intensity>
         <ion_current>23.367444</ion_current>
         <width>0.455</width>
         <signal_noise_ratio>1.472539</signal_noise_ratio>
         <quality>-1</quality>
      </peak>
      <peak>
         <mass>651.069</mass>
         <intensity>12.542</intensity>
         <ion_current>20.868495</ion_current>
         <width>0.182</width>
         <signal_noise_ratio>1.1044483</signal_noise_ratio>
         <quality>-1</quality>
      </peak>
      <peak>
         <mass>651.49267</mass>
         <intensity>16.722</intensity>
         <ion_current>25.35957</ion_current>
         <width>0.272</width>
         <signal_noise_ratio>1.472539</signal_noise_ratio>
         <quality>1</quality>
      </peak>
      <peak>
         <mass>653.46333</mass>
         <intensity>12.542</intensity>
         <ion_current>19.020436</ion_current>
         <width>0.273</width>
         <signal_noise_ratio>1.1024772</signal_noise_ratio>
         <quality>1</quality>
      </peak>
      <peak>
         <mass>654.78234</mass>
         <intensity>16.722</intensity>
         <ion_current>27.895656</ion_current>
         <width>1.091</width>
         <signal_noise_ratio>1.4692952</signal_noise_ratio>
         <quality>1</quality>
      </peak>
      <peak>
         <mass>655.343</mass>
         <intensity>25.084</intensity>
         <ion_current>38.040872</ion_current>
         <width>0.182</width>
         <signal_noise_ratio>2.1860988</signal_noise_ratio>
         <quality>-1</quality>
      </peak>
      <peak>
         <mass>658.32522</mass>
         <intensity>79.431</intensity>
         <ion_current>124.76903</ion_current>
         <width>0.273</width>
         <signal_noise_ratio>6.7307753</signal_noise_ratio>
         <quality>1</quality>
      </peak>
      <peak>
         <mass>658.85128</mass>
         <intensity>8.361</intensity>
         <ion_current>12.679785</ion_current>
         <width>0.454</width>
         <signal_noise_ratio>0.70848929</signal_noise_ratio>
         <quality>-1</quality>
      </peak>
      <peak>
         <mass>659.59525</mass>
         <intensity>16.722</intensity>
         <ion_current>27.895656</ion_current>
         <width>0.364</width>
         <signal_noise_ratio>1.4169786</signal_noise_ratio>
         <quality>1</quality>
      </peak>
      <peak>
         <mass>660.08437</mass>
         <intensity>20.903</intensity>
         <ion_current>31.389222</ion_current>
         <width>0.182</width>
         <signal_noise_ratio>1.7712656</signal_noise_ratio>
         <quality>-1</quality>
      </peak>
      <peak>
         <mass>661.0275</mass>
         <intensity>20.903</intensity>
         <ion_current>23.053194</ion_current>
         <width>0.273</width>
         <signal_noise_ratio>1.7712656</signal_noise_ratio>
         <quality>1</quality>
      </peak>
      <peak>
         <mass>661.346</mass>
         <intensity>16.722</intensity>
         <ion_current>23.512624</ion_current>
         <width>0.182</width>
         <signal_noise_ratio>1.4169786</signal_noise_ratio>
         <quality>-1</quality>
      </peak>
      <peak>
         <mass>662.58867</mass>
         <intensity>12.542</intensity>
         <ion_current>18.495939</ion_current>
         <width>0.545</width>
         <signal_noise_ratio>1.0627763</signal_noise_ratio>
         <quality>-1</quality>
      </peak>
      <peak>
         <mass>663.403</mass>
         <intensity>33.445</intensity>
         <ion_current>47.578679</ion_current>
         <width>0.455</width>
         <signal_noise_ratio>2.8340419</signal_noise_ratio>
         <quality>-1</quality>
      </peak>
      <peak>
         <mass>663.984</mass>
         <intensity>8.361</intensity>
         <ion_current>12.679785</ion_current>
         <width>0.182</width>
         <signal_noise_ratio>0.70848929</signal_noise_ratio>
         <quality>-1</quality>
      </peak>
      <peak>
         <mass>666.22711</mass>
         <intensity>12.542</intensity>
         <ion_current>20.037086</ion_current>
         <width>0.818</width>
         <signal_noise_ratio>1.0627763</signal_noise_ratio>
         <quality>-1</quality>
      </peak>
      <peak>
         <mass>666.712</mass>
         <intensity>12.542</intensity>
         <ion_current>20.922576</ion_current>
         <width>0.182</width>
         <signal_noise_ratio>1.0627763</signal_noise_ratio>
         <quality>-1</quality>
      </peak>
      <peak>
         <mass>666.87125</mass>
         <intensity>12.542</intensity>
         <ion_current>20.922576</ion_current>
         <width>0.182</width>
         <signal_noise_ratio>1.0627763</signal_noise_ratio>
         <quality>-1</quality>
      </peak>
      <peak>
         <mass>668.258</mass>
         <intensity>12.542</intensity>
         <ion_current>20.922576</ion_current>
         <width>0.182</width>
         <signal_noise_ratio>1.0627763</signal_noise_ratio>
         <quality>-1</quality>
      </peak>
      <peak>
         <mass>669.804</mass>
         <intensity>8.361</intensity>
         <ion_current>12.679785</ion_current>
         <width>0.181</width>
         <signal_noise_ratio>0.70848929</signal_noise_ratio>
         <quality>-1</quality>
      </peak>
      <peak>
         <mass>672.624</mass>
         <intensity>8.361</intensity>
         <ion_current>12.679785</ion_current>
         <width>0.182</width>
         <signal_noise_ratio>0.70848929</signal_noise_ratio>
         <quality>-1</quality>
      </peak>
      <peak>
         <mass>672.897</mass>
         <intensity>12.542</intensity>
         <ion_current>20.922576</ion_current>
         <width>0.182</width>
         <signal_noise_ratio>1.0627763</signal_noise_ratio>
         <quality>-1</quality>
      </peak>
      <peak>
         <mass>674.3065</mass>
         <intensity>41.806</intensity>
         <ion_current>69.231383</ion_current>
         <width>0.637</width>
         <signal_noise_ratio>3.5425312</signal_noise_ratio>
         <quality>1</quality>
      </peak>
      <peak>
         <mass>675.9162</mass>
         <intensity>16.722</intensity>
         <ion_current>27.895656</ion_current>
         <width>0.273</width>
         <signal_noise_ratio>1.4169786</signal_noise_ratio>
         <quality>-1</quality>
      </peak>
      <peak>
         <mass>677.73975</mass>
         <intensity>12.542</intensity>
         <ion_current>21.471716</ion_current>
         <width>0.273</width>
         <signal_noise_ratio>1.0627763</signal_noise_ratio>
         <quality>-1</quality>
      </peak>
      <peak>
         <mass>679.445</mass>
         <intensity>12.542</intensity>
         <ion_current>21.396623</ion_current>
         <width>0.182</width>
         <signal_noise_ratio>1.0627763</signal_noise_ratio>
         <quality>-1</quality>
      </peak>
      <peak>
         <mass>681.38048</mass>
         <intensity>37.625</intensity>
         <ion_current>55.367255</ion_current>
         <width>0.455</width>
         <signal_noise_ratio>3.1882442</signal_noise_ratio>
         <quality>-1</quality>
      </peak>
      <peak>
         <mass>682.901</mass>
         <intensity>12.542</intensity>
         <ion_current>19.519647</ion_current>
         <width>0.364</width>
         <signal_noise_ratio>1.0627763</signal_noise_ratio>
         <quality>-1</quality>
      </peak>
      <peak>
         <mass>683.499</mass>
         <intensity>12.542</intensity>
         <ion_current>19.519647</ion_current>
         <width>0.273</width>
         <signal_noise_ratio>1.0627763</signal_noise_ratio>
         <quality>1</quality>
      </peak>
      <peak>
         <mass>684.20533</mass>
         <intensity>12.542</intensity>
         <ion_current>19.519647</ion_current>
         <width>0.273</width>
         <signal_noise_ratio>1.0627763</signal_noise_ratio>
         <quality>1</quality>
      </peak>
      <peak>
         <mass>685.8666</mass>
         <intensity>16.722</intensity>
         <ion_current>27.907856</ion_current>
         <width>0.728</width>
         <signal_noise_ratio>1.4169786</signal_noise_ratio>
         <quality>-1</quality>
      </peak>
      <peak>
         <mass>686.42525</mass>
         <intensity>8.361</intensity>
         <ion_current>13.012579</ion_current>
         <width>0.364</width>
         <signal_noise_ratio>0.70848929</signal_noise_ratio>
         <quality>-1</quality>
      </peak>
      <peak>
         <mass>687.19255</mass>
         <intensity>12.542</intensity>
         <ion_current>21.471716</ion_current>
         <width>0.637</width>
         <signal_noise_ratio>1.0627763</signal_noise_ratio>
         <quality>-1</quality>
      </peak>
      <peak>
         <mass>690.2225</mass>
         <intensity>8.361</intensity>
         <ion_current>14.313906</ion_current>
         <width>0.273</width>
         <signal_noise_ratio>0.70848929</signal_noise_ratio>
         <quality>-1</quality>
      </peak>
      <peak>
         <mass>690.5046</mass>
         <intensity>12.542</intensity>
         <ion_current>21.347163</ion_current>
         <width>0.273</width>
         <signal_noise_ratio>1.0627763</signal_noise_ratio>
         <quality>1</quality>
      </peak>
      <peak>
         <mass>693.28484</mass>
         <intensity>12.542</intensity>
         <ion_current>21.17433</ion_current>
         <width>1</width>
         <signal_noise_ratio>1.0627763</signal_noise_ratio>
         <quality>-1</quality>
      </peak>
      <peak>
         <mass>695.089</mass>
         <intensity>12.542</intensity>
         <ion_current>19.519647</ion_current>
         <width>0.182</width>
         <signal_noise_ratio>1.0627763</signal_noise_ratio>
         <quality>-1</quality>
      </peak>
      <peak>
         <mass>695.271</mass>
         <intensity>8.361</intensity>
         <ion_current>14.313906</ion_current>
         <width>0.272</width>
         <signal_noise_ratio>0.70848929</signal_noise_ratio>
         <quality>-1</quality>
      </peak>
      <peak>
         <mass>695.816</mass>
         <intensity>8.361</intensity>
         <ion_current>13.012579</ion_current>
         <width>0.182</width>
         <signal_noise_ratio>0.70848929</signal_noise_ratio>
         <quality>-1</quality>
      </peak>
      <peak>
         <mass>698.94312</mass>
         <intensity>16.722</intensity>
         <ion_current>25.978909</ion_current>
         <width>0.272</width>
         <signal_noise_ratio>1.4169786</signal_noise_ratio>
         <quality>1</quality>
      </peak>
   </peak_list>
</pepex3>
