# Supplementary material for: NITPICK: peak identification for mass spectrometry data
Source: BMC Bioinformatics. 2008 Aug 28;9:355. doi: 10.1186/1471-2105-9-355 (PMC2655099; doi:10.1186/1471-2105-9-355)
Supplement: Additional file 4 — A zip-folder containing all pepex results on the simulated data. [file 1471-2105-9-355-S4.zip › pepex_simulation_results/thresh05/SNR5/preSNR5_6_pepex.xml]

<?xml version="1.0" encoding="iso-8859-1"?>
<pepex3>
   <version>3.0.0</version>
   <registered_to>Unregistered</registered_to>
   <parameters>
      <parameter_file>pepex_input.xml</parameter_file>
      <input_data_file>spectrum.data</input_data_file>
      <output_data_file>pepex_output.xml</output_data_file>
      <noise_model>mean_value</noise_model>
      <signal_noise_ratio>.5</signal_noise_ratio>
      <tuning_power>2</tuning_power>
      <tuning>2</tuning>
      <small_omega>1.0</small_omega>
      <big_omega>20</big_omega>
      <peak_finding_model>pepex3</peak_finding_model>
      <supporting_slopes>2</supporting_slopes>
      <peak_fitting_model>centroid</peak_fitting_model>
      <clustering_model>simple</clustering_model>
      <min_cluster_distance>0.8</min_cluster_distance>
      <max_cluster_distance>1.2</max_cluster_distance>
      <no_single_above_mass>1500.0</no_single_above_mass>
      <deisotoping_model>quadratic</deisotoping_model>
      <isotope_distrib_file>/usr/local/piums/kd_0_to_10</isotope_distrib_file>
      <overflow>30000</overflow>
   </parameters>
   <pepex3_status>
      <status>ok</status>
      <message></message>
      <supporting_slopes>2</supporting_slopes>
      <minimum_mass>500</minimum_mass>
      <maximum_mass>700</maximum_mass>
      <small_omega>1</small_omega>
      <big_omega>20</big_omega>
      <peak_masses_with_hydrogen>true</peak_masses_with_hydrogen>
      <date_created>22:01:19, 26 Jul, 2007</date_created>
   </pepex3_status>
   <peak_list>
      <peak>
         <mass>500.273</mass>
         <intensity>12.428</intensity>
         <ion_current>17.291617</ion_current>
         <width>0.546</width>
         <signal_noise_ratio>1.1293316</signal_noise_ratio>
         <quality>-1</quality>
      </peak>
      <peak>
         <mass>500.71662</mass>
         <intensity>12.428</intensity>
         <ion_current>19.020852</ion_current>
         <width>0.364</width>
         <signal_noise_ratio>1.1293316</signal_noise_ratio>
         <quality>-1</quality>
      </peak>
      <peak>
         <mass>501.05688</mass>
         <intensity>16.57</intensity>
         <ion_current>25.360116</ion_current>
         <width>0.363</width>
         <signal_noise_ratio>1.5057149</signal_noise_ratio>
         <quality>-1</quality>
      </peak>
      <peak>
         <mass>503.85792</mass>
         <intensity>12.428</intensity>
         <ion_current>18.781548</ion_current>
         <width>1.001</width>
         <signal_noise_ratio>1.1895897</signal_noise_ratio>
         <quality>-1</quality>
      </peak>
      <peak>
         <mass>504.52525</mass>
         <intensity>12.428</intensity>
         <ion_current>17.291617</ion_current>
         <width>0.181</width>
         <signal_noise_ratio>1.2177747</signal_noise_ratio>
         <quality>-1</quality>
      </peak>
      <peak>
         <mass>505.2568</mass>
         <intensity>8.285</intensity>
         <ion_current>12.680058</ion_current>
         <width>0.364</width>
         <signal_noise_ratio>0.81181713</signal_noise_ratio>
         <quality>-1</quality>
      </peak>
      <peak>
         <mass>505.80962</mass>
         <intensity>12.428</intensity>
         <ion_current>18.475785</ion_current>
         <width>0.364</width>
         <signal_noise_ratio>1.2393985</signal_noise_ratio>
         <quality>-1</quality>
      </peak>
      <peak>
         <mass>507.4125</mass>
         <intensity>8.285</intensity>
         <ion_current>11.527281</ion_current>
         <width>0.364</width>
         <signal_noise_ratio>0.84374261</signal_noise_ratio>
         <quality>-1</quality>
      </peak>
      <peak>
         <mass>508.906</mass>
         <intensity>12.428</intensity>
         <ion_current>19.020852</ion_current>
         <width>1.001</width>
         <signal_noise_ratio>1.260567</signal_noise_ratio>
         <quality>-1</quality>
      </peak>
      <peak>
         <mass>510.55</mass>
         <intensity>8.285</intensity>
         <ion_current>11.527281</ion_current>
         <width>0.182</width>
         <signal_noise_ratio>0.85416185</signal_noise_ratio>
         <quality>-1</quality>
      </peak>
      <peak>
         <mass>512.16425</mass>
         <intensity>12.428</intensity>
         <ion_current>17.116747</ion_current>
         <width>0.182</width>
         <signal_noise_ratio>1.3061693</signal_noise_ratio>
         <quality>-1</quality>
      </peak>
      <peak>
         <mass>512.84675</mass>
         <intensity>12.428</intensity>
         <ion_current>17.207601</ion_current>
         <width>0.273</width>
         <signal_noise_ratio>1.3300492</signal_noise_ratio>
         <quality>-1</quality>
      </peak>
      <peak>
         <mass>513.83966</mass>
         <intensity>16.57</intensity>
         <ion_current>19.562477</ion_current>
         <width>1</width>
         <signal_noise_ratio>1.7733276</signal_noise_ratio>
         <quality>-1</quality>
      </peak>
      <peak>
         <mass>514.37</mass>
         <intensity>8.285</intensity>
         <ion_current>12.680058</ion_current>
         <width>0.273</width>
         <signal_noise_ratio>0.88666379</signal_noise_ratio>
         <quality>-1</quality>
      </peak>
      <peak>
         <mass>517.177</mass>
         <intensity>16.57</intensity>
         <ion_current>22.937986</ion_current>
         <width>0.364</width>
         <signal_noise_ratio>1.8039175</signal_noise_ratio>
         <quality>1</quality>
      </peak>
      <peak>
         <mass>519.2996</mass>
         <intensity>16.57</intensity>
         <ion_current>24.364216</ion_current>
         <width>0.818</width>
         <signal_noise_ratio>1.7390862</signal_noise_ratio>
         <quality>-1</quality>
      </peak>
      <peak>
         <mass>521.737</mass>
         <intensity>16.57</intensity>
         <ion_current>23.054562</ion_current>
         <width>0.91</width>
         <signal_noise_ratio>1.7323701</signal_noise_ratio>
         <quality>1</quality>
      </peak>
      <peak>
         <mass>522.283</mass>
         <intensity>8.285</intensity>
         <ion_current>11.527281</ion_current>
         <width>0.182</width>
         <signal_noise_ratio>0.86618507</signal_noise_ratio>
         <quality>-1</quality>
      </peak>
      <peak>
         <mass>523.54084</mass>
         <intensity>8.285</intensity>
         <ion_current>11.527281</ion_current>
         <width>0.455</width>
         <signal_noise_ratio>0.84526696</signal_noise_ratio>
         <quality>-1</quality>
      </peak>
      <peak>
         <mass>524.1384</mass>
         <intensity>8.285</intensity>
         <ion_current>12.680058</ion_current>
         <width>0.637</width>
         <signal_noise_ratio>0.84526696</signal_noise_ratio>
         <quality>-1</quality>
      </peak>
      <peak>
         <mass>526.02716</mass>
         <intensity>12.428</intensity>
         <ion_current>18.257503</ion_current>
         <width>0.182</width>
         <signal_noise_ratio>1.4680229</signal_noise_ratio>
         <quality>-1</quality>
      </peak>
      <peak>
         <mass>527.649</mass>
         <intensity>12.428</intensity>
         <ion_current>19.557318</ion_current>
         <width>0.182</width>
         <signal_noise_ratio>1.4430362</signal_noise_ratio>
         <quality>-1</quality>
      </peak>
      <peak>
         <mass>528.24853</mass>
         <intensity>33.14</intensity>
         <ion_current>47.330754</ion_current>
         <width>0.363</width>
         <signal_noise_ratio>3.8479417</signal_noise_ratio>
         <quality>-1</quality>
      </peak>
      <peak>
         <mass>529.20637</mass>
         <intensity>20.713</intensity>
         <ion_current>15.942641</ion_current>
         <width>0.182</width>
         <signal_noise_ratio>2.3666786</signal_noise_ratio>
         <quality>-1</quality>
      </peak>
      <peak>
         <mass>531.079</mass>
         <intensity>12.428</intensity>
         <ion_current>16.05935</ion_current>
         <width>0.819</width>
         <signal_noise_ratio>1.4235817</signal_noise_ratio>
         <quality>1</quality>
      </peak>
      <peak>
         <mass>532.469</mass>
         <intensity>16.57</intensity>
         <ion_current>25.643545</ion_current>
         <width>0.182</width>
         <signal_noise_ratio>1.9026672</signal_noise_ratio>
         <quality>-1</quality>
      </peak>
      <peak>
         <mass>532.9695</mass>
         <intensity>8.285</intensity>
         <ion_current>11.852395</ion_current>
         <width>0.455</width>
         <signal_noise_ratio>0.93322531</signal_noise_ratio>
         <quality>-1</quality>
      </peak>
      <peak>
         <mass>534.925</mass>
         <intensity>16.57</intensity>
         <ion_current>23.704789</ion_current>
         <width>0.182</width>
         <signal_noise_ratio>1.798925</signal_noise_ratio>
         <quality>-1</quality>
      </peak>
      <peak>
         <mass>536.4528</mass>
         <intensity>16.57</intensity>
         <ion_current>23.704789</ion_current>
         <width>0.182</width>
         <signal_noise_ratio>1.7627758</signal_noise_ratio>
         <quality>-1</quality>
      </peak>
      <peak>
         <mass>537.12454</mass>
         <intensity>16.57</intensity>
         <ion_current>26.075375</ion_current>
         <width>0.819</width>
         <signal_noise_ratio>1.7556599</signal_noise_ratio>
         <quality>1</quality>
      </peak>
      <peak>
         <mass>538.654</mass>
         <intensity>8.285</intensity>
         <ion_current>13.037687</ion_current>
         <width>0.182</width>
         <signal_noise_ratio>0.89632698</signal_noise_ratio>
         <quality>-1</quality>
      </peak>
      <peak>
         <mass>538.927</mass>
         <intensity>12.428</intensity>
         <ion_current>19.557318</ion_current>
         <width>0.455</width>
         <signal_noise_ratio>1.3445446</signal_noise_ratio>
         <quality>-1</quality>
      </peak>
      <peak>
         <mass>539.3816</mass>
         <intensity>8.285</intensity>
         <ion_current>13.037687</ion_current>
         <width>0.363</width>
         <signal_noise_ratio>0.89632698</signal_noise_ratio>
         <quality>-1</quality>
      </peak>
      <peak>
         <mass>540.8916</mass>
         <intensity>12.428</intensity>
         <ion_current>16.335661</ion_current>
         <width>0.455</width>
         <signal_noise_ratio>1.3445446</signal_noise_ratio>
         <quality>-1</quality>
      </peak>
      <peak>
         <mass>541.44009</mass>
         <intensity>12.428</intensity>
         <ion_current>16.816915</ion_current>
         <width>0.636</width>
         <signal_noise_ratio>1.3445446</signal_noise_ratio>
         <quality>-1</quality>
      </peak>
      <peak>
         <mass>542.9108</mass>
         <intensity>16.57</intensity>
         <ion_current>26.075375</ion_current>
         <width>0.182</width>
         <signal_noise_ratio>1.8655628</signal_noise_ratio>
         <quality>-1</quality>
      </peak>
      <peak>
         <mass>543.141</mass>
         <intensity>8.285</intensity>
         <ion_current>13.037687</ion_current>
         <width>0.181</width>
         <signal_noise_ratio>0.93278139</signal_noise_ratio>
         <quality>-1</quality>
      </peak>
      <peak>
         <mass>544.50533</mass>
         <intensity>12.428</intensity>
         <ion_current>19.557318</ion_current>
         <width>0.273</width>
         <signal_noise_ratio>1.3763935</signal_noise_ratio>
         <quality>1</quality>
      </peak>
      <peak>
         <mass>546.268</mass>
         <intensity>20.713</intensity>
         <ion_current>30.041444</ion_current>
         <width>0.273</width>
         <signal_noise_ratio>1.9806765</signal_noise_ratio>
         <quality>1</quality>
      </peak>
      <peak>
         <mass>546.65771</mass>
         <intensity>8.285</intensity>
         <ion_current>13.037687</ion_current>
         <width>0.545</width>
         <signal_noise_ratio>0.79225147</signal_noise_ratio>
         <quality>-1</quality>
      </peak>
      <peak>
         <mass>549.35566</mass>
         <intensity>8.285</intensity>
         <ion_current>13.037687</ion_current>
         <width>0.182</width>
         <signal_noise_ratio>0.83854377</signal_noise_ratio>
         <quality>-1</quality>
      </peak>
      <peak>
         <mass>549.7045</mass>
         <intensity>8.285</intensity>
         <ion_current>11.852395</ion_current>
         <width>0.273</width>
         <signal_noise_ratio>0.83854377</signal_noise_ratio>
         <quality>-1</quality>
      </peak>
      <peak>
         <mass>550.932</mass>
         <intensity>16.56</intensity>
         <ion_current>23.690483</ion_current>
         <width>0.182</width>
         <signal_noise_ratio>1.6821465</signal_noise_ratio>
         <quality>-1</quality>
      </peak>
      <peak>
         <mass>551.08366</mass>
         <intensity>8.275</intensity>
         <ion_current>13.021951</ion_current>
         <width>0.182</width>
         <signal_noise_ratio>0.84056538</signal_noise_ratio>
         <quality>-1</quality>
      </peak>
      <peak>
         <mass>553.30269</mass>
         <intensity>37.273</intensity>
         <ion_current>51.58677</ion_current>
         <width>0.364</width>
         <signal_noise_ratio>3.7863465</signal_noise_ratio>
         <quality>1</quality>
      </peak>
      <peak>
         <mass>553.934</mass>
         <intensity>12.418</intensity>
         <ion_current>19.541582</ion_current>
         <width>0.182</width>
         <signal_noise_ratio>1.2611647</signal_noise_ratio>
         <quality>-1</quality>
      </peak>
      <peak>
         <mass>554.69134</mass>
         <intensity>8.275</intensity>
         <ion_current>11.838089</ion_current>
         <width>0.182</width>
         <signal_noise_ratio>0.84040409</signal_noise_ratio>
         <quality>-1</quality>
      </peak>
      <peak>
         <mass>557.05634</mass>
         <intensity>8.275</intensity>
         <ion_current>11.838089</ion_current>
         <width>0.182</width>
         <signal_noise_ratio>0.84064504</signal_noise_ratio>
         <quality>-1</quality>
      </peak>
      <peak>
         <mass>557.299</mass>
         <intensity>8.275</intensity>
         <ion_current>13.021951</ion_current>
         <width>0.182</width>
         <signal_noise_ratio>0.84078235</signal_noise_ratio>
         <quality>-1</quality>
      </peak>
      <peak>
         <mass>557.7174</mass>
         <intensity>12.418</intensity>
         <ion_current>17.736312</ion_current>
         <width>0.363</width>
         <signal_noise_ratio>1.2617324</signal_noise_ratio>
         <quality>-1</quality>
      </peak>
      <peak>
         <mass>559.0907</mass>
         <intensity>12.418</intensity>
         <ion_current>16.803771</ion_current>
         <width>1</width>
         <signal_noise_ratio>1.2616619</signal_noise_ratio>
         <quality>-1</quality>
      </peak>
      <peak>
         <mass>559.754</mass>
         <intensity>8.275</intensity>
         <ion_current>13.021951</ion_current>
         <width>0.182</width>
         <signal_noise_ratio>0.84073541</signal_noise_ratio>
         <quality>-1</quality>
      </peak>
      <peak>
         <mass>560.33034</mass>
         <intensity>8.275</intensity>
         <ion_current>11.838089</ion_current>
         <width>0.273</width>
         <signal_noise_ratio>0.84037202</signal_noise_ratio>
         <quality>-1</quality>
      </peak>
      <peak>
         <mass>561.08866</mass>
         <intensity>8.275</intensity>
         <ion_current>13.021951</ion_current>
         <width>0.182</width>
         <signal_noise_ratio>0.84022942</signal_noise_ratio>
         <quality>-1</quality>
      </peak>
      <peak>
         <mass>562.40338</mass>
         <intensity>12.418</intensity>
         <ion_current>19.541582</ion_current>
         <width>0.364</width>
         <signal_noise_ratio>1.2604523</signal_noise_ratio>
         <quality>-1</quality>
      </peak>
      <peak>
         <mass>562.9016</mass>
         <intensity>12.418</intensity>
         <ion_current>18.636461</ion_current>
         <width>0.273</width>
         <signal_noise_ratio>1.2600064</signal_noise_ratio>
         <quality>1</quality>
      </peak>
      <peak>
         <mass>565.67611</mass>
         <intensity>16.56</intensity>
         <ion_current>23.428421</ion_current>
         <width>0.546</width>
         <signal_noise_ratio>1.6786458</signal_noise_ratio>
         <quality>-1</quality>
      </peak>
      <peak>
         <mass>566.576</mass>
         <intensity>12.418</intensity>
         <ion_current>13.123947</ion_current>
         <width>0.364</width>
         <signal_noise_ratio>1.2579172</signal_noise_ratio>
         <quality>-1</quality>
      </peak>
      <peak>
         <mass>566.96557</mass>
         <intensity>12.418</intensity>
         <ion_current>17.765001</ion_current>
         <width>0.454</width>
         <signal_noise_ratio>1.2579172</signal_noise_ratio>
         <quality>-1</quality>
      </peak>
      <peak>
         <mass>567.3485</mass>
         <intensity>8.275</intensity>
         <ion_current>11.838089</ion_current>
         <width>0.273</width>
         <signal_noise_ratio>0.83824004</signal_noise_ratio>
         <quality>-1</quality>
      </peak>
      <peak>
         <mass>569.36466</mass>
         <intensity>8.275</intensity>
         <ion_current>11.838089</ion_current>
         <width>0.182</width>
         <signal_noise_ratio>0.83600566</signal_noise_ratio>
         <quality>-1</quality>
      </peak>
      <peak>
         <mass>570.123</mass>
         <intensity>8.275</intensity>
         <ion_current>13.021951</ion_current>
         <width>0.182</width>
         <signal_noise_ratio>0.8354594</signal_noise_ratio>
         <quality>-1</quality>
      </peak>
      <peak>
         <mass>570.8045</mass>
         <intensity>16.56</intensity>
         <ion_current>24.85766</ion_current>
         <width>0.364</width>
         <signal_noise_ratio>1.670899</signal_noise_ratio>
         <quality>-1</quality>
      </peak>
      <peak>
         <mass>572.669</mass>
         <intensity>12.418</intensity>
         <ion_current>18.503696</ion_current>
         <width>0.182</width>
         <signal_noise_ratio>1.2514335</signal_noise_ratio>
         <quality>-1</quality>
      </peak>
      <peak>
         <mass>573.1695</mass>
         <intensity>8.275</intensity>
         <ion_current>13.021951</ion_current>
         <width>0.273</width>
         <signal_noise_ratio>0.83391948</signal_noise_ratio>
         <quality>-1</quality>
      </peak>
      <peak>
         <mass>575.19325</mass>
         <intensity>12.418</intensity>
         <ion_current>16.800846</ion_current>
         <width>0.182</width>
         <signal_noise_ratio>1.2496904</signal_noise_ratio>
         <quality>-1</quality>
      </peak>
      <peak>
         <mass>576.05016</mass>
         <intensity>12.418</intensity>
         <ion_current>12.381138</ion_current>
         <width>0.182</width>
         <signal_noise_ratio>1.2489871</signal_noise_ratio>
         <quality>-1</quality>
      </peak>
      <peak>
         <mass>576.398</mass>
         <intensity>12.418</intensity>
         <ion_current>18.269235</ion_current>
         <width>0.182</width>
         <signal_noise_ratio>1.2489871</signal_noise_ratio>
         <quality>-1</quality>
      </peak>
      <peak>
         <mass>576.6892</mass>
         <intensity>16.56</intensity>
         <ion_current>24.362903</ion_current>
         <width>0.273</width>
         <signal_noise_ratio>1.6655843</signal_noise_ratio>
         <quality>-1</quality>
      </peak>
      <peak>
         <mass>578.08743</mass>
         <intensity>12.418</intensity>
         <ion_current>18.269235</ion_current>
         <width>1.091</width>
         <signal_noise_ratio>1.2440956</signal_noise_ratio>
         <quality>-1</quality>
      </peak>
      <peak>
         <mass>579.65957</mass>
         <intensity>12.418</intensity>
         <ion_current>20.088866</ion_current>
         <width>0.545</width>
         <signal_noise_ratio>1.2419197</signal_noise_ratio>
         <quality>-1</quality>
      </peak>
      <peak>
         <mass>580.97634</mass>
         <intensity>8.275</intensity>
         <ion_current>13.391563</ion_current>
         <width>0.273</width>
         <signal_noise_ratio>0.82644901</signal_noise_ratio>
         <quality>-1</quality>
      </peak>
      <peak>
         <mass>581.373</mass>
         <intensity>24.845</intensity>
         <ion_current>38.313071</ion_current>
         <width>0.273</width>
         <signal_noise_ratio>2.4769706</signal_noise_ratio>
         <quality>1</quality>
      </peak>
      <peak>
         <mass>583.311</mass>
         <intensity>20.703</intensity>
         <ion_current>27.999344</ion_current>
         <width>0.363</width>
         <signal_noise_ratio>2.0570691</signal_noise_ratio>
         <quality>1</quality>
      </peak>
      <peak>
         <mass>583.9139</mass>
         <intensity>16.56</intensity>
         <ion_current>24.196791</ion_current>
         <width>0.546</width>
         <signal_noise_ratio>1.6429066</signal_noise_ratio>
         <quality>-1</quality>
      </peak>
      <peak>
         <mass>585.17534</mass>
         <intensity>16.56</intensity>
         <ion_current>24.326909</ion_current>
         <width>0.727</width>
         <signal_noise_ratio>1.6429066</signal_noise_ratio>
         <quality>-1</quality>
      </peak>
      <peak>
         <mass>585.857</mass>
         <intensity>8.275</intensity>
         <ion_current>12.174096</ion_current>
         <width>0.364</width>
         <signal_noise_ratio>0.82095727</signal_noise_ratio>
         <quality>-1</quality>
      </peak>
      <peak>
         <mass>586.2925</mass>
         <intensity>41.415</intensity>
         <ion_current>52.44215</ion_current>
         <width>0.273</width>
         <signal_noise_ratio>4.0968925</signal_noise_ratio>
         <quality>1</quality>
      </peak>
      <peak>
         <mass>587.18429</mass>
         <intensity>49.7</intensity>
         <ion_current>55.916917</ion_current>
         <width>0.636</width>
         <signal_noise_ratio>4.9115615</signal_noise_ratio>
         <quality>1</quality>
      </peak>
      <peak>
         <mass>587.806</mass>
         <intensity>12.418</intensity>
         <ion_current>18.269235</ion_current>
         <width>0.455</width>
         <signal_noise_ratio>1.2263745</signal_noise_ratio>
         <quality>1</quality>
      </peak>
      <peak>
         <mass>589.29404</mass>
         <intensity>74.555</intensity>
         <ion_current>98.889807</ion_current>
         <width>0.273</width>
         <signal_noise_ratio>7.3548036</signal_noise_ratio>
         <quality>1</quality>
      </peak>
      <peak>
         <mass>589.768</mass>
         <intensity>20.703</intensity>
         <ion_current>33.503992</ion_current>
         <width>0.546</width>
         <signal_noise_ratio>2.0423379</signal_noise_ratio>
         <quality>-1</quality>
      </peak>
      <peak>
         <mass>592.4969</mass>
         <intensity>16.56</intensity>
         <ion_current>24.362903</ion_current>
         <width>0.545</width>
         <signal_noise_ratio>1.6302848</signal_noise_ratio>
         <quality>-1</quality>
      </peak>
      <peak>
         <mass>593.71252</mass>
         <intensity>20.703</intensity>
         <ion_current>32.876573</ion_current>
         <width>1.001</width>
         <signal_noise_ratio>2.0365593</signal_noise_ratio>
         <quality>-1</quality>
      </peak>
      <peak>
         <mass>594.0885</mass>
         <intensity>8.275</intensity>
         <ion_current>12.174096</ion_current>
         <width>0.182</width>
         <signal_noise_ratio>0.81401383</signal_noise_ratio>
         <quality>-1</quality>
      </peak>
      <peak>
         <mass>595.48662</mass>
         <intensity>12.418</intensity>
         <ion_current>18.269235</ion_current>
         <width>0.364</width>
         <signal_noise_ratio>1.2203404</signal_noise_ratio>
         <quality>-1</quality>
      </peak>
      <peak>
         <mass>596.89233</mass>
         <intensity>12.418</intensity>
         <ion_current>20.096246</ion_current>
         <width>0.455</width>
         <signal_noise_ratio>1.2177571</signal_noise_ratio>
         <quality>-1</quality>
      </peak>
      <peak>
         <mass>599.292</mass>
         <intensity>12.418</intensity>
         <ion_current>20.088888</ion_current>
         <width>0.728</width>
         <signal_noise_ratio>1.2170542</signal_noise_ratio>
         <quality>-1</quality>
      </peak>
      <peak>
         <mass>599.96467</mass>
         <intensity>12.418</intensity>
         <ion_current>18.019957</ion_current>
         <width>0.363</width>
         <signal_noise_ratio>1.2182963</signal_noise_ratio>
         <quality>-1</quality>
      </peak>
      <peak>
         <mass>601.228</mass>
         <intensity>45.558</intensity>
         <ion_current>65.339678</ion_current>
         <width>0.546</width>
         <signal_noise_ratio>4.475742</signal_noise_ratio>
         <quality>-1</quality>
      </peak>
      <peak>
         <mass>601.51616</mass>
         <intensity>12.418</intensity>
         <ion_current>20.096246</ion_current>
         <width>0.182</width>
         <signal_noise_ratio>1.2199781</signal_noise_ratio>
         <quality>-1</quality>
      </peak>
      <peak>
         <mass>601.981</mass>
         <intensity>12.418</intensity>
         <ion_current>20.096246</ion_current>
         <width>0.273</width>
         <signal_noise_ratio>1.2213974</signal_noise_ratio>
         <quality>-1</quality>
      </peak>
      <peak>
         <mass>604.658</mass>
         <intensity>12.418</intensity>
         <ion_current>18.019957</ion_current>
         <width>0.455</width>
         <signal_noise_ratio>1.2236752</signal_noise_ratio>
         <quality>-1</quality>
      </peak>
      <peak>
         <mass>604.97216</mass>
         <intensity>12.418</intensity>
         <ion_current>18.269235</ion_current>
         <width>0.182</width>
         <signal_noise_ratio>1.2248151</signal_noise_ratio>
         <quality>-1</quality>
      </peak>
      <peak>
         <mass>606.16933</mass>
         <intensity>12.418</intensity>
         <ion_current>18.269235</ion_current>
         <width>0.91</width>
         <signal_noise_ratio>1.224111</signal_noise_ratio>
         <quality>-1</quality>
      </peak>
      <peak>
         <mass>607.476</mass>
         <intensity>12.418</intensity>
         <ion_current>18.269235</ion_current>
         <width>0.454</width>
         <signal_noise_ratio>1.2234536</signal_noise_ratio>
         <quality>1</quality>
      </peak>
      <peak>
         <mass>607.789</mass>
         <intensity>16.56</intensity>
         <ion_current>26.79931</ion_current>
         <width>0.182</width>
         <signal_noise_ratio>1.6306444</signal_noise_ratio>
         <quality>-1</quality>
      </peak>
      <peak>
         <mass>611.03344</mass>
         <intensity>12.418</intensity>
         <ion_current>17.936846</ion_current>
         <width>0.909</width>
         <signal_noise_ratio>1.2205401</signal_noise_ratio>
         <quality>-1</quality>
      </peak>
      <peak>
         <mass>611.96</mass>
         <intensity>20.703</intensity>
         <ion_current>24.336663</ion_current>
         <width>0.182</width>
         <signal_noise_ratio>2.0335416</signal_noise_ratio>
         <quality>-1</quality>
      </peak>
      <peak>
         <mass>612.58563</mass>
         <intensity>8.275</intensity>
         <ion_current>12.174096</ion_current>
         <width>0.545</width>
         <signal_noise_ratio>0.81280765</signal_noise_ratio>
         <quality>-1</quality>
      </peak>
      <peak>
         <mass>614.50659</mass>
         <intensity>12.418</intensity>
         <ion_current>19.981249</ion_current>
         <width>1.091</width>
         <signal_noise_ratio>1.218302</signal_noise_ratio>
         <quality>-1</quality>
      </peak>
      <peak>
         <mass>615.93166</mass>
         <intensity>8.275</intensity>
         <ion_current>12.174096</ion_current>
         <width>0.182</width>
         <signal_noise_ratio>0.81083472</signal_noise_ratio>
         <quality>-1</quality>
      </peak>
      <peak>
         <mass>616.235</mass>
         <intensity>8.275</intensity>
         <ion_current>13.040082</ion_current>
         <width>0.273</width>
         <signal_noise_ratio>0.81083472</signal_noise_ratio>
         <quality>-1</quality>
      </peak>
      <peak>
         <mass>617.963</mass>
         <intensity>12.418</intensity>
         <ion_current>18.269235</ion_current>
         <width>0.182</width>
         <signal_noise_ratio>1.2156744</signal_noise_ratio>
         <quality>-1</quality>
      </peak>
      <peak>
         <mass>618.46291</mass>
         <intensity>12.418</intensity>
         <ion_current>19.981411</ion_current>
         <width>0.727</width>
         <signal_noise_ratio>1.2156744</signal_noise_ratio>
         <quality>-1</quality>
      </peak>
      <peak>
         <mass>619.964</mass>
         <intensity>8.275</intensity>
         <ion_current>13.391563</ion_current>
         <width>0.364</width>
         <signal_noise_ratio>0.8096807</signal_noise_ratio>
         <quality>-1</quality>
      </peak>
      <peak>
         <mass>620.4271</mass>
         <intensity>12.418</intensity>
         <ion_current>20.096246</ion_current>
         <width>0.364</width>
         <signal_noise_ratio>1.2145759</signal_noise_ratio>
         <quality>1</quality>
      </peak>
      <peak>
         <mass>621.80361</mass>
         <intensity>12.418</intensity>
         <ion_current>17.14613</ion_current>
         <width>0.727</width>
         <signal_noise_ratio>1.214093</signal_noise_ratio>
         <quality>-1</quality>
      </peak>
      <peak>
         <mass>624.02846</mass>
         <intensity>16.56</intensity>
         <ion_current>24.362903</ion_current>
         <width>1</width>
         <signal_noise_ratio>1.6175131</signal_noise_ratio>
         <quality>-1</quality>
      </peak>
      <peak>
         <mass>625.52905</mass>
         <intensity>24.845</intensity>
         <ion_current>41.338014</ion_current>
         <width>1</width>
         <signal_noise_ratio>2.4261214</signal_noise_ratio>
         <quality>1</quality>
      </peak>
      <peak>
         <mass>626.85325</mass>
         <intensity>12.418</intensity>
         <ion_current>18.247549</ion_current>
         <width>0.182</width>
         <signal_noise_ratio>1.2159055</signal_noise_ratio>
         <quality>-1</quality>
      </peak>
      <peak>
         <mass>627.99147</mass>
         <intensity>16.56</intensity>
         <ion_current>22.796408</ion_current>
         <width>1.182</width>
         <signal_noise_ratio>1.6214684</signal_noise_ratio>
         <quality>-1</quality>
      </peak>
      <peak>
         <mass>628.604</mass>
         <intensity>8.275</intensity>
         <ion_current>12.549363</ion_current>
         <width>0.182</width>
         <signal_noise_ratio>0.81136189</signal_noise_ratio>
         <quality>-1</quality>
      </peak>
      <peak>
         <mass>630.79838</mass>
         <intensity>12.418</intensity>
         <ion_current>20.660543</ion_current>
         <width>0.364</width>
         <signal_noise_ratio>1.2251263</signal_noise_ratio>
         <quality>-1</quality>
      </peak>
      <peak>
         <mass>631.12066</mass>
         <intensity>8.275</intensity>
         <ion_current>12.549363</ion_current>
         <width>0.181</width>
         <signal_noise_ratio>0.81638915</signal_noise_ratio>
         <quality>-1</quality>
      </peak>
      <peak>
         <mass>632.26475</mass>
         <intensity>12.418</intensity>
         <ion_current>18.766326</ion_current>
         <width>0.273</width>
         <signal_noise_ratio>1.2251263</signal_noise_ratio>
         <quality>-1</quality>
      </peak>
      <peak>
         <mass>634.061</mass>
         <intensity>12.418</intensity>
         <ion_current>20.660543</ion_current>
         <width>0.455</width>
         <signal_noise_ratio>1.2314558</signal_noise_ratio>
         <quality>-1</quality>
      </peak>
      <peak>
         <mass>634.45534</mass>
         <intensity>8.275</intensity>
         <ion_current>13.804362</ion_current>
         <width>0.273</width>
         <signal_noise_ratio>0.82060691</signal_noise_ratio>
         <quality>-1</quality>
      </peak>
      <peak>
         <mass>634.698</mass>
         <intensity>8.275</intensity>
         <ion_current>12.549363</ion_current>
         <width>0.182</width>
         <signal_noise_ratio>0.82060691</signal_noise_ratio>
         <quality>-1</quality>
      </peak>
      <peak>
         <mass>636.58525</mass>
         <intensity>12.418</intensity>
         <ion_current>19.464638</ion_current>
         <width>0.181</width>
         <signal_noise_ratio>1.2499427</signal_noise_ratio>
         <quality>-1</quality>
      </peak>
      <peak>
         <mass>637.00134</mass>
         <intensity>8.275</intensity>
         <ion_current>13.804362</ion_current>
         <width>0.637</width>
         <signal_noise_ratio>0.83292606</signal_noise_ratio>
         <quality>-1</quality>
      </peak>
      <peak>
         <mass>639.20456</mass>
         <intensity>12.418</intensity>
         <ion_current>17.551777</ion_current>
         <width>0.728</width>
         <signal_noise_ratio>1.259436</signal_noise_ratio>
         <quality>-1</quality>
      </peak>
      <peak>
         <mass>640.484</mass>
         <intensity>16.56</intensity>
         <ion_current>26.112162</ion_current>
         <width>0.272</width>
         <signal_noise_ratio>1.6854203</signal_noise_ratio>
         <quality>1</quality>
      </peak>
      <peak>
         <mass>640.8911</mass>
         <intensity>12.418</intensity>
         <ion_current>18.832385</ion_current>
         <width>0.546</width>
         <signal_noise_ratio>1.2683186</signal_noise_ratio>
         <quality>-1</quality>
      </peak>
      <peak>
         <mass>642.50889</mass>
         <intensity>12.418</intensity>
         <ion_current>18.398385</ion_current>
         <width>0.364</width>
         <signal_noise_ratio>1.2735684</signal_noise_ratio>
         <quality>1</quality>
      </peak>
      <peak>
         <mass>642.974</mass>
         <intensity>16.56</intensity>
         <ion_current>25.113891</ion_current>
         <width>0.364</width>
         <signal_noise_ratio>1.7053601</signal_noise_ratio>
         <quality>-1</quality>
      </peak>
      <peak>
         <mass>645.14183</mass>
         <intensity>16.56</intensity>
         <ion_current>25.113891</ion_current>
         <width>0.91</width>
         <signal_noise_ratio>1.7127082</signal_noise_ratio>
         <quality>-1</quality>
      </peak>
      <peak>
         <mass>645.64234</mass>
         <intensity>8.275</intensity>
         <ion_current>12.549363</ion_current>
         <width>0.273</width>
         <signal_noise_ratio>0.85583698</signal_noise_ratio>
         <quality>-1</quality>
      </peak>
      <peak>
         <mass>647.22625</mass>
         <intensity>12.418</intensity>
         <ion_current>20.660543</ion_current>
         <width>0.819</width>
         <signal_noise_ratio>1.2967875</signal_noise_ratio>
         <quality>-1</quality>
      </peak>
      <peak>
         <mass>647.749</mass>
         <intensity>12.418</intensity>
         <ion_current>20.715719</ion_current>
         <width>0.272</width>
         <signal_noise_ratio>1.2967875</signal_noise_ratio>
         <quality>-1</quality>
      </peak>
      <peak>
         <mass>651.3645</mass>
         <intensity>12.428</intensity>
         <ion_current>18.847602</ion_current>
         <width>0.272</width>
         <signal_noise_ratio>1.4289284</signal_noise_ratio>
         <quality>-1</quality>
      </peak>
      <peak>
         <mass>651.73533</mass>
         <intensity>12.428</intensity>
         <ion_current>20.732401</ion_current>
         <width>0.455</width>
         <signal_noise_ratio>1.4289284</signal_noise_ratio>
         <quality>-1</quality>
      </peak>
      <peak>
         <mass>652.39991</mass>
         <intensity>24.855</intensity>
         <ion_current>30.815197</ion_current>
         <width>0.546</width>
         <signal_noise_ratio>2.8546844</signal_noise_ratio>
         <quality>-1</quality>
      </peak>
      <peak>
         <mass>653.161</mass>
         <intensity>12.428</intensity>
         <ion_current>20.67881</ion_current>
         <width>0.181</width>
         <signal_noise_ratio>1.4258037</signal_noise_ratio>
         <quality>-1</quality>
      </peak>
      <peak>
         <mass>654.46612</mass>
         <intensity>24.855</intensity>
         <ion_current>39.237834</ion_current>
         <width>0.546</width>
         <signal_noise_ratio>2.8585398</signal_noise_ratio>
         <quality>-1</quality>
      </peak>
      <peak>
         <mass>656.331</mass>
         <intensity>12.428</intensity>
         <ion_current>17.279544</ion_current>
         <width>0.364</width>
         <signal_noise_ratio>1.4055307</signal_noise_ratio>
         <quality>-1</quality>
      </peak>
      <peak>
         <mass>657.70801</mass>
         <intensity>8.285</intensity>
         <ion_current>12.564528</ion_current>
         <width>0.637</width>
         <signal_noise_ratio>0.93698279</signal_noise_ratio>
         <quality>-1</quality>
      </peak>
      <peak>
         <mass>659.618</mass>
         <intensity>8.285</intensity>
         <ion_current>11.931437</ion_current>
         <width>0.546</width>
         <signal_noise_ratio>0.93698279</signal_noise_ratio>
         <quality>-1</quality>
      </peak>
      <peak>
         <mass>660.01234</mass>
         <intensity>8.285</intensity>
         <ion_current>12.564528</ion_current>
         <width>0.273</width>
         <signal_noise_ratio>0.93698279</signal_noise_ratio>
         <quality>-1</quality>
      </peak>
      <peak>
         <mass>660.33773</mass>
         <intensity>16.57</intensity>
         <ion_current>25.103613</ion_current>
         <width>0.364</width>
         <signal_noise_ratio>1.8739656</signal_noise_ratio>
         <quality>-1</quality>
      </peak>
      <peak>
         <mass>660.709</mass>
         <intensity>12.428</intensity>
         <ion_current>19.370287</ion_current>
         <width>0.182</width>
         <signal_noise_ratio>1.4055307</signal_noise_ratio>
         <quality>-1</quality>
      </peak>
      <peak>
         <mass>661.346</mass>
         <intensity>24.855</intensity>
         <ion_current>28.292675</ion_current>
         <width>0.182</width>
         <signal_noise_ratio>2.8109484</signal_noise_ratio>
         <quality>-1</quality>
      </peak>
      <peak>
         <mass>662.24424</mass>
         <intensity>24.855</intensity>
         <ion_current>27.201452</ion_current>
         <width>0.727</width>
         <signal_noise_ratio>2.8109484</signal_noise_ratio>
         <quality>1</quality>
      </peak>
      <peak>
         <mass>664.16583</mass>
         <intensity>16.57</intensity>
         <ion_current>22.122817</ion_current>
         <width>0.181</width>
         <signal_noise_ratio>1.8739656</signal_noise_ratio>
         <quality>-1</quality>
      </peak>
      <peak>
         <mass>665.5664</mass>
         <intensity>12.428</intensity>
         <ion_current>18.84755</ion_current>
         <width>0.637</width>
         <signal_noise_ratio>1.4055307</signal_noise_ratio>
         <quality>1</quality>
      </peak>
      <peak>
         <mass>666.87125</mass>
         <intensity>8.285</intensity>
         <ion_current>12.564528</ion_current>
         <width>0.546</width>
         <signal_noise_ratio>0.93698279</signal_noise_ratio>
         <quality>-1</quality>
      </peak>
      <peak>
         <mass>667.3945</mass>
         <intensity>12.428</intensity>
         <ion_current>20.678816</ion_current>
         <width>0.546</width>
         <signal_noise_ratio>1.4055307</signal_noise_ratio>
         <quality>-1</quality>
      </peak>
      <peak>
         <mass>669.441</mass>
         <intensity>12.428</intensity>
         <ion_current>16.92921</ion_current>
         <width>0.182</width>
         <signal_noise_ratio>1.4055307</signal_noise_ratio>
         <quality>-1</quality>
      </peak>
      <peak>
         <mass>669.6412</mass>
         <intensity>8.285</intensity>
         <ion_current>12.564528</ion_current>
         <width>0.272</width>
         <signal_noise_ratio>0.93698279</signal_noise_ratio>
         <quality>-1</quality>
      </peak>
      <peak>
         <mass>671.533</mass>
         <intensity>8.285</intensity>
         <ion_current>12.564528</ion_current>
         <width>0.181</width>
         <signal_noise_ratio>0.93698279</signal_noise_ratio>
         <quality>-1</quality>
      </peak>
      <peak>
         <mass>673.38575</mass>
         <intensity>12.428</intensity>
         <ion_current>20.732401</ion_current>
         <width>0.727</width>
         <signal_noise_ratio>1.4055307</signal_noise_ratio>
         <quality>-1</quality>
      </peak>
      <peak>
         <mass>676.33025</mass>
         <intensity>12.428</intensity>
         <ion_current>20.732401</ion_current>
         <width>0.182</width>
         <signal_noise_ratio>1.4055307</signal_noise_ratio>
         <quality>-1</quality>
      </peak>
      <peak>
         <mass>676.55775</mass>
         <intensity>12.428</intensity>
         <ion_current>21.276549</ion_current>
         <width>0.182</width>
         <signal_noise_ratio>1.4055307</signal_noise_ratio>
         <quality>-1</quality>
      </peak>
      <peak>
         <mass>678.8088</mass>
         <intensity>12.428</intensity>
         <ion_current>21.153127</ion_current>
         <width>0.181</width>
         <signal_noise_ratio>1.4055307</signal_noise_ratio>
         <quality>-1</quality>
      </peak>
      <peak>
         <mass>678.96725</mass>
         <intensity>12.428</intensity>
         <ion_current>19.023228</ion_current>
         <width>0.182</width>
         <signal_noise_ratio>1.4055307</signal_noise_ratio>
         <quality>-1</quality>
      </peak>
      <peak>
         <mass>679.20234</mass>
         <intensity>8.285</intensity>
         <ion_current>12.894297</ion_current>
         <width>0.182</width>
         <signal_noise_ratio>0.93698279</signal_noise_ratio>
         <quality>-1</quality>
      </peak>
      <peak>
         <mass>679.3995</mass>
         <intensity>33.14</intensity>
         <ion_current>55.006797</ion_current>
         <width>0.273</width>
         <signal_noise_ratio>3.7479312</signal_noise_ratio>
         <quality>1</quality>
      </peak>
      <peak>
         <mass>679.965</mass>
         <intensity>20.713</intensity>
         <ion_current>27.414155</ion_current>
         <width>0.273</width>
         <signal_noise_ratio>2.3425135</signal_noise_ratio>
         <quality>1</quality>
      </peak>
      <peak>
         <mass>682.62837</mass>
         <intensity>16.57</intensity>
         <ion_current>25.788594</ion_current>
         <width>0.363</width>
         <signal_noise_ratio>1.8739656</signal_noise_ratio>
         <quality>-1</quality>
      </peak>
      <peak>
         <mass>683.15579</mass>
         <intensity>16.57</intensity>
         <ion_current>28.367591</ion_current>
         <width>0.637</width>
         <signal_noise_ratio>1.8739656</signal_noise_ratio>
         <quality>1</quality>
      </peak>
      <peak>
         <mass>685.84234</mass>
         <intensity>8.285</intensity>
         <ion_current>12.894297</ion_current>
         <width>0.273</width>
         <signal_noise_ratio>0.93698279</signal_noise_ratio>
         <quality>-1</quality>
      </peak>
      <peak>
         <mass>686.085</mass>
         <intensity>8.285</intensity>
         <ion_current>12.894297</ion_current>
         <width>0.182</width>
         <signal_noise_ratio>0.93698279</signal_noise_ratio>
         <quality>-1</quality>
      </peak>
      <peak>
         <mass>686.3024</mass>
         <intensity>37.283</intensity>
         <ion_current>56.909267</ion_current>
         <width>0.272</width>
         <signal_noise_ratio>4.2164791</signal_noise_ratio>
         <quality>-1</quality>
      </peak>
      <peak>
         <mass>686.604</mass>
         <intensity>12.428</intensity>
         <ion_current>21.153127</ion_current>
         <width>0.364</width>
         <signal_noise_ratio>1.4055307</signal_noise_ratio>
         <quality>-1</quality>
      </peak>
      <peak>
         <mass>688.9768</mass>
         <intensity>16.57</intensity>
         <ion_current>28.367591</ion_current>
         <width>0.455</width>
         <signal_noise_ratio>1.8739656</signal_noise_ratio>
         <quality>-1</quality>
      </peak>
      <peak>
         <mass>691.64775</mass>
         <intensity>16.57</intensity>
         <ion_current>25.788594</ion_current>
         <width>0.727</width>
         <signal_noise_ratio>1.8739656</signal_noise_ratio>
         <quality>-1</quality>
      </peak>
      <peak>
         <mass>692.997</mass>
         <intensity>8.285</intensity>
         <ion_current>14.183796</ion_current>
         <width>0.182</width>
         <signal_noise_ratio>0.93698279</signal_noise_ratio>
         <quality>-1</quality>
      </peak>
      <peak>
         <mass>693.45178</mass>
         <intensity>12.428</intensity>
         <ion_current>21.153146</ion_current>
         <width>0.454</width>
         <signal_noise_ratio>1.4055307</signal_noise_ratio>
         <quality>1</quality>
      </peak>
      <peak>
         <mass>694.66434</mass>
         <intensity>8.285</intensity>
         <ion_current>12.894297</ion_current>
         <width>0.273</width>
         <signal_noise_ratio>0.93698279</signal_noise_ratio>
         <quality>-1</quality>
      </peak>
      <peak>
         <mass>695.37009</mass>
         <intensity>33.14</intensity>
         <ion_current>49.370542</ion_current>
         <width>0.181</width>
         <signal_noise_ratio>3.7479312</signal_noise_ratio>
         <quality>-1</quality>
      </peak>
      <peak>
         <mass>696.0708</mass>
         <intensity>8.285</intensity>
         <ion_current>12.894297</ion_current>
         <width>0.364</width>
         <signal_noise_ratio>0.93698279</signal_noise_ratio>
         <quality>-1</quality>
      </peak>
      <peak>
         <mass>696.41508</mass>
         <intensity>28.998</intensity>
         <ion_current>25.499337</ion_current>
         <width>0.273</width>
         <signal_noise_ratio>3.2794963</signal_noise_ratio>
         <quality>1</quality>
      </peak>
      <peak>
         <mass>698.48434</mass>
         <intensity>8.285</intensity>
         <ion_current>12.894297</ion_current>
         <width>0.273</width>
         <signal_noise_ratio>0.93698279</signal_noise_ratio>
         <quality>-1</quality>
      </peak>
      <peak>
         <mass>698.727</mass>
         <intensity>12.428</intensity>
         <ion_current>19.342224</ion_current>
         <width>0.182</width>
         <signal_noise_ratio>1.4055307</signal_noise_ratio>
         <quality>-1</quality>
      </peak>
      <peak>
         <mass>699.19921</mass>
         <intensity>8.285</intensity>
         <ion_current>12.894297</ion_current>
         <width>0.454</width>
         <signal_noise_ratio>0.93698279</signal_noise_ratio>
         <quality>-1</quality>
      </peak>
   </peak_list>
</pepex3>
