# Supplementary material for: NITPICK: peak identification for mass spectrometry data
Source: BMC Bioinformatics. 2008 Aug 28;9:355. doi: 10.1186/1471-2105-9-355 (PMC2655099; doi:10.1186/1471-2105-9-355)
Supplement: Additional file 4 — A zip-folder containing all pepex results on the simulated data. [file 1471-2105-9-355-S4.zip › pepex_simulation_results/thresh05/SNR5/preSNR5_7_pepex.xml]

<?xml version="1.0" encoding="iso-8859-1"?>
<pepex3>
   <version>3.0.0</version>
   <registered_to>Unregistered</registered_to>
   <parameters>
      <parameter_file>pepex_input.xml</parameter_file>
      <input_data_file>spectrum.data</input_data_file>
      <output_data_file>pepex_output.xml</output_data_file>
      <noise_model>mean_value</noise_model>
      <signal_noise_ratio>.5</signal_noise_ratio>
      <tuning_power>2</tuning_power>
      <tuning>2</tuning>
      <small_omega>1.0</small_omega>
      <big_omega>20</big_omega>
      <peak_finding_model>pepex3</peak_finding_model>
      <supporting_slopes>2</supporting_slopes>
      <peak_fitting_model>centroid</peak_fitting_model>
      <clustering_model>simple</clustering_model>
      <min_cluster_distance>0.8</min_cluster_distance>
      <max_cluster_distance>1.2</max_cluster_distance>
      <no_single_above_mass>1500.0</no_single_above_mass>
      <deisotoping_model>quadratic</deisotoping_model>
      <isotope_distrib_file>/usr/local/piums/kd_0_to_10</isotope_distrib_file>
      <overflow>30000</overflow>
   </parameters>
   <pepex3_status>
      <status>ok</status>
      <message></message>
      <supporting_slopes>2</supporting_slopes>
      <minimum_mass>500</minimum_mass>
      <maximum_mass>700</maximum_mass>
      <small_omega>1</small_omega>
      <big_omega>20</big_omega>
      <peak_masses_with_hydrogen>true</peak_masses_with_hydrogen>
      <date_created>22:01:24, 26 Jul, 2007</date_created>
   </pepex3_status>
   <peak_list>
      <peak>
         <mass>500.546</mass>
         <intensity>8.104</intensity>
         <ion_current>11.275448</ion_current>
         <width>0.182</width>
         <signal_noise_ratio>0.92592593</signal_noise_ratio>
         <quality>-1</quality>
      </peak>
      <peak>
         <mass>502.6016</mass>
         <intensity>12.156</intensity>
         <ion_current>18.604561</ion_current>
         <width>0.273</width>
         <signal_noise_ratio>1.364286</signal_noise_ratio>
         <quality>-1</quality>
      </peak>
      <peak>
         <mass>503.07683</mass>
         <intensity>12.156</intensity>
         <ion_current>18.604561</ion_current>
         <width>0.364</width>
         <signal_noise_ratio>1.3422333</signal_noise_ratio>
         <quality>-1</quality>
      </peak>
      <peak>
         <mass>505.02475</mass>
         <intensity>12.156</intensity>
         <ion_current>15.738776</ion_current>
         <width>0.273</width>
         <signal_noise_ratio>1.3193073</signal_noise_ratio>
         <quality>-1</quality>
      </peak>
      <peak>
         <mass>505.93475</mass>
         <intensity>12.156</intensity>
         <ion_current>12.24185</ion_current>
         <width>0.273</width>
         <signal_noise_ratio>1.3193073</signal_noise_ratio>
         <quality>-1</quality>
      </peak>
      <peak>
         <mass>506.639</mass>
         <intensity>12.156</intensity>
         <ion_current>16.913171</ion_current>
         <width>0.182</width>
         <signal_noise_ratio>1.3193073</signal_noise_ratio>
         <quality>-1</quality>
      </peak>
      <peak>
         <mass>507.107</mass>
         <intensity>12.156</intensity>
         <ion_current>12.223242</ion_current>
         <width>0.364</width>
         <signal_noise_ratio>1.3193073</signal_noise_ratio>
         <quality>-1</quality>
      </peak>
      <peak>
         <mass>507.913</mass>
         <intensity>12.156</intensity>
         <ion_current>15.015529</ion_current>
         <width>0.182</width>
         <signal_noise_ratio>1.2908171</signal_noise_ratio>
         <quality>-1</quality>
      </peak>
      <peak>
         <mass>511.13846</mass>
         <intensity>16.207</intensity>
         <ion_current>24.80455</ion_current>
         <width>0.91</width>
         <signal_noise_ratio>1.9371745</signal_noise_ratio>
         <quality>-1</quality>
      </peak>
      <peak>
         <mass>513.069</mass>
         <intensity>12.156</intensity>
         <ion_current>15.344876</ion_current>
         <width>0.819</width>
         <signal_noise_ratio>1.4529706</signal_noise_ratio>
         <quality>-1</quality>
      </peak>
      <peak>
         <mass>513.88112</mass>
         <intensity>12.156</intensity>
         <ion_current>12.334</ion_current>
         <width>0.454</width>
         <signal_noise_ratio>1.4529706</signal_noise_ratio>
         <quality>-1</quality>
      </peak>
      <peak>
         <mass>514.4974</mass>
         <intensity>12.156</intensity>
         <ion_current>18.604561</ion_current>
         <width>0.637</width>
         <signal_noise_ratio>1.4529706</signal_noise_ratio>
         <quality>-1</quality>
      </peak>
      <peak>
         <mass>516.7805</mass>
         <intensity>8.104</intensity>
         <ion_current>12.40304</ion_current>
         <width>0.273</width>
         <signal_noise_ratio>0.9803923</signal_noise_ratio>
         <quality>-1</quality>
      </peak>
      <peak>
         <mass>517.38471</mass>
         <intensity>16.207</intensity>
         <ion_current>24.060076</ion_current>
         <width>0.181</width>
         <signal_noise_ratio>1.987057</signal_noise_ratio>
         <quality>-1</quality>
      </peak>
      <peak>
         <mass>520.009</mass>
         <intensity>8.104</intensity>
         <ion_current>12.40304</ion_current>
         <width>0.182</width>
         <signal_noise_ratio>0.99358979</signal_noise_ratio>
         <quality>-1</quality>
      </peak>
      <peak>
         <mass>520.399</mass>
         <intensity>16.207</intensity>
         <ion_current>22.549504</ion_current>
         <width>0.364</width>
         <signal_noise_ratio>1.987057</signal_noise_ratio>
         <quality>-1</quality>
      </peak>
      <peak>
         <mass>520.737</mass>
         <intensity>8.104</intensity>
         <ion_current>11.275448</ion_current>
         <width>0.364</width>
         <signal_noise_ratio>0.99358979</signal_noise_ratio>
         <quality>1</quality>
      </peak>
      <peak>
         <mass>522.79</mass>
         <intensity>12.156</intensity>
         <ion_current>16.913171</ion_current>
         <width>0.454</width>
         <signal_noise_ratio>1.4903847</signal_noise_ratio>
         <quality>1</quality>
      </peak>
      <peak>
         <mass>523.192</mass>
         <intensity>12.156</intensity>
         <ion_current>16.799143</ion_current>
         <width>0.182</width>
         <signal_noise_ratio>1.4903847</signal_noise_ratio>
         <quality>-1</quality>
      </peak>
      <peak>
         <mass>523.5196</mass>
         <intensity>16.207</intensity>
         <ion_current>23.83065</ion_current>
         <width>0.546</width>
         <signal_noise_ratio>1.987057</signal_noise_ratio>
         <quality>-1</quality>
      </peak>
      <peak>
         <mass>525.66822</mass>
         <intensity>12.156</intensity>
         <ion_current>16.913171</ion_current>
         <width>0.546</width>
         <signal_noise_ratio>1.4903847</signal_noise_ratio>
         <quality>-1</quality>
      </peak>
      <peak>
         <mass>527.376</mass>
         <intensity>12.156</intensity>
         <ion_current>17.494125</ion_current>
         <width>0.455</width>
         <signal_noise_ratio>1.4903847</signal_noise_ratio>
         <quality>-1</quality>
      </peak>
      <peak>
         <mass>528.104</mass>
         <intensity>4.052</intensity>
         <ion_current>5.7967294</ion_current>
         <width>0.182</width>
         <signal_noise_ratio>0.49679489</signal_noise_ratio>
         <quality>-1</quality>
      </peak>
      <peak>
         <mass>529.13433</mass>
         <intensity>12.156</intensity>
         <ion_current>15.883792</ion_current>
         <width>0.364</width>
         <signal_noise_ratio>1.4903847</signal_noise_ratio>
         <quality>-1</quality>
      </peak>
      <peak>
         <mass>530.11489</mass>
         <intensity>16.207</intensity>
         <ion_current>20.979364</ion_current>
         <width>0.454</width>
         <signal_noise_ratio>1.987057</signal_noise_ratio>
         <quality>-1</quality>
      </peak>
      <peak>
         <mass>531.924</mass>
         <intensity>20.259</intensity>
         <ion_current>28.689251</ion_current>
         <width>0.455</width>
         <signal_noise_ratio>2.3824577</signal_noise_ratio>
         <quality>-1</quality>
      </peak>
      <peak>
         <mass>532.52967</mass>
         <intensity>8.104</intensity>
         <ion_current>12.752857</ion_current>
         <width>0.182</width>
         <signal_noise_ratio>0.93576512</signal_noise_ratio>
         <quality>-1</quality>
      </peak>
      <peak>
         <mass>534.015</mass>
         <intensity>8.104</intensity>
         <ion_current>11.593459</ion_current>
         <width>0.181</width>
         <signal_noise_ratio>0.93576512</signal_noise_ratio>
         <quality>-1</quality>
      </peak>
      <peak>
         <mass>535.35725</mass>
         <intensity>12.156</intensity>
         <ion_current>17.056016</ion_current>
         <width>0.819</width>
         <signal_noise_ratio>1.4073242</signal_noise_ratio>
         <quality>-1</quality>
      </peak>
      <peak>
         <mass>536.575</mass>
         <intensity>12.156</intensity>
         <ion_current>19.129285</ion_current>
         <width>1.092</width>
         <signal_noise_ratio>1.3798006</signal_noise_ratio>
         <quality>-1</quality>
      </peak>
      <peak>
         <mass>537.835</mass>
         <intensity>8.104</intensity>
         <ion_current>11.593459</ion_current>
         <width>0.273</width>
         <signal_noise_ratio>0.90300943</signal_noise_ratio>
         <quality>-1</quality>
      </peak>
      <peak>
         <mass>539.3181</mass>
         <intensity>20.259</intensity>
         <ion_current>28.982216</ion_current>
         <width>0.454</width>
         <signal_noise_ratio>1.8198053</signal_noise_ratio>
         <quality>-1</quality>
      </peak>
      <peak>
         <mass>540.05844</mass>
         <intensity>12.156</intensity>
         <ion_current>19.129285</ion_current>
         <width>0.546</width>
         <signal_noise_ratio>1.1260303</signal_noise_ratio>
         <quality>-1</quality>
      </peak>
      <peak>
         <mass>541.564</mass>
         <intensity>20.259</intensity>
         <ion_current>31.880569</ion_current>
         <width>0.182</width>
         <signal_noise_ratio>1.8890621</signal_noise_ratio>
         <quality>-1</quality>
      </peak>
      <peak>
         <mass>544.39227</mass>
         <intensity>20.259</intensity>
         <ion_current>29.994243</ion_current>
         <width>0.546</width>
         <signal_noise_ratio>2.0051327</signal_noise_ratio>
         <quality>-1</quality>
      </peak>
      <peak>
         <mass>545.03533</mass>
         <intensity>12.156</intensity>
         <ion_current>19.129285</ion_current>
         <width>0.181</width>
         <signal_noise_ratio>1.1733946</signal_noise_ratio>
         <quality>-1</quality>
      </peak>
      <peak>
         <mass>546.72625</mass>
         <intensity>12.156</intensity>
         <ion_current>15.978138</ion_current>
         <width>0.181</width>
         <signal_noise_ratio>1.1173439</signal_noise_ratio>
         <quality>-1</quality>
      </peak>
      <peak>
         <mass>547.203</mass>
         <intensity>12.156</intensity>
         <ion_current>17.045558</ion_current>
         <width>0.182</width>
         <signal_noise_ratio>1.1173439</signal_noise_ratio>
         <quality>-1</quality>
      </peak>
      <peak>
         <mass>547.9765</mass>
         <intensity>12.156</intensity>
         <ion_current>19.129285</ion_current>
         <width>0.728</width>
         <signal_noise_ratio>1.148935</signal_noise_ratio>
         <quality>-1</quality>
      </peak>
      <peak>
         <mass>548.5858</mass>
         <intensity>8.104</intensity>
         <ion_current>12.752857</ion_current>
         <width>0.272</width>
         <signal_noise_ratio>0.76595667</signal_noise_ratio>
         <quality>-1</quality>
      </peak>
      <peak>
         <mass>550.36375</mass>
         <intensity>12.146</intensity>
         <ion_current>18.911142</ion_current>
         <width>0.727</width>
         <signal_noise_ratio>1.2787477</signal_noise_ratio>
         <quality>-1</quality>
      </peak>
      <peak>
         <mass>553.024</mass>
         <intensity>8.094</intensity>
         <ion_current>11.579153</ion_current>
         <width>0.273</width>
         <signal_noise_ratio>0.85070123</signal_noise_ratio>
         <quality>-1</quality>
      </peak>
      <peak>
         <mass>554.934</mass>
         <intensity>12.146</intensity>
         <ion_current>19.113549</ion_current>
         <width>0.182</width>
         <signal_noise_ratio>1.2750665</signal_noise_ratio>
         <quality>-1</quality>
      </peak>
      <peak>
         <mass>555.207</mass>
         <intensity>16.197</intensity>
         <ion_current>22.944686</ion_current>
         <width>0.182</width>
         <signal_noise_ratio>1.7003336</signal_noise_ratio>
         <quality>-1</quality>
      </peak>
      <peak>
         <mass>556.18678</mass>
         <intensity>16.197</intensity>
         <ion_current>19.058717</ion_current>
         <width>0.273</width>
         <signal_noise_ratio>1.6995705</signal_noise_ratio>
         <quality>1</quality>
      </peak>
      <peak>
         <mass>558.61447</mass>
         <intensity>12.146</intensity>
         <ion_current>19.113549</ion_current>
         <width>1.183</width>
         <signal_noise_ratio>1.2732336</signal_noise_ratio>
         <quality>-1</quality>
      </peak>
      <peak>
         <mass>559.26967</mass>
         <intensity>8.094</intensity>
         <ion_current>12.73712</ion_current>
         <width>0.182</width>
         <signal_noise_ratio>0.84842588</signal_noise_ratio>
         <quality>-1</quality>
      </peak>
      <peak>
         <mass>561.301</mass>
         <intensity>8.094</intensity>
         <ion_current>11.579153</ion_current>
         <width>0.182</width>
         <signal_noise_ratio>0.84669103</signal_noise_ratio>
         <quality>-1</quality>
      </peak>
      <peak>
         <mass>561.482</mass>
         <intensity>8.094</intensity>
         <ion_current>11.579153</ion_current>
         <width>0.181</width>
         <signal_noise_ratio>0.84669103</signal_noise_ratio>
         <quality>-1</quality>
      </peak>
      <peak>
         <mass>564.09725</mass>
         <intensity>12.146</intensity>
         <ion_current>19.113549</ion_current>
         <width>0.182</width>
         <signal_noise_ratio>1.2631855</signal_noise_ratio>
         <quality>-1</quality>
      </peak>
      <peak>
         <mass>564.848</mass>
         <intensity>8.094</intensity>
         <ion_current>11.579153</ion_current>
         <width>0.182</width>
         <signal_noise_ratio>0.8401337</signal_noise_ratio>
         <quality>-1</quality>
      </peak>
      <peak>
         <mass>565.5568</mass>
         <intensity>8.094</intensity>
         <ion_current>11.579153</ion_current>
         <width>0.364</width>
         <signal_noise_ratio>0.8401337</signal_noise_ratio>
         <quality>-1</quality>
      </peak>
      <peak>
         <mass>566.3485</mass>
         <intensity>20.249</intensity>
         <ion_current>29.991123</ion_current>
         <width>0.546</width>
         <signal_noise_ratio>2.0967749</signal_noise_ratio>
         <quality>-1</quality>
      </peak>
      <peak>
         <mass>568.031</mass>
         <intensity>12.146</intensity>
         <ion_current>17.375882</ion_current>
         <width>0.182</width>
         <signal_noise_ratio>1.2502252</signal_noise_ratio>
         <quality>-1</quality>
      </peak>
      <peak>
         <mass>568.395</mass>
         <intensity>12.146</intensity>
         <ion_current>15.133991</ion_current>
         <width>0.182</width>
         <signal_noise_ratio>1.2502252</signal_noise_ratio>
         <quality>-1</quality>
      </peak>
      <peak>
         <mass>569.954</mass>
         <intensity>12.146</intensity>
         <ion_current>19.045835</ion_current>
         <width>0.364</width>
         <signal_noise_ratio>1.2401507</signal_noise_ratio>
         <quality>-1</quality>
      </peak>
      <peak>
         <mass>570.3414</mass>
         <intensity>8.094</intensity>
         <ion_current>11.579153</ion_current>
         <width>0.364</width>
         <signal_noise_ratio>0.82642677</signal_noise_ratio>
         <quality>-1</quality>
      </peak>
      <peak>
         <mass>571.87375</mass>
         <intensity>12.146</intensity>
         <ion_current>19.113549</ion_current>
         <width>0.273</width>
         <signal_noise_ratio>1.2296365</signal_noise_ratio>
         <quality>-1</quality>
      </peak>
      <peak>
         <mass>572.669</mass>
         <intensity>16.197</intensity>
         <ion_current>25.488404</ion_current>
         <width>0.182</width>
         <signal_noise_ratio>1.6397516</signal_noise_ratio>
         <quality>-1</quality>
      </peak>
      <peak>
         <mass>575.06</mass>
         <intensity>12.146</intensity>
         <ion_current>19.113549</ion_current>
         <width>0.91</width>
         <signal_noise_ratio>1.2146432</signal_noise_ratio>
         <quality>-1</quality>
      </peak>
      <peak>
         <mass>576.398</mass>
         <intensity>8.094</intensity>
         <ion_current>13.098648</ion_current>
         <width>0.182</width>
         <signal_noise_ratio>0.80574417</signal_noise_ratio>
         <quality>-1</quality>
      </peak>
      <peak>
         <mass>576.762</mass>
         <intensity>8.094</intensity>
         <ion_current>11.90781</ion_current>
         <width>0.546</width>
         <signal_noise_ratio>0.80574417</signal_noise_ratio>
         <quality>-1</quality>
      </peak>
      <peak>
         <mass>578.14117</mass>
         <intensity>12.146</intensity>
         <ion_current>19.656064</ion_current>
         <width>0.182</width>
         <signal_noise_ratio>1.1985143</signal_noise_ratio>
         <quality>-1</quality>
      </peak>
      <peak>
         <mass>579.64245</mass>
         <intensity>16.197</intensity>
         <ion_current>26.211861</ion_current>
         <width>0.636</width>
         <signal_noise_ratio>1.5982493</signal_noise_ratio>
         <quality>-1</quality>
      </peak>
      <peak>
         <mass>581.77958</mass>
         <intensity>20.249</intensity>
         <ion_current>30.782114</ion_current>
         <width>0.818</width>
         <signal_noise_ratio>1.9728555</signal_noise_ratio>
         <quality>1</quality>
      </peak>
      <peak>
         <mass>583.32617</mass>
         <intensity>12.146</intensity>
         <ion_current>19.656064</ion_current>
         <width>0.363</width>
         <signal_noise_ratio>1.1766686</signal_noise_ratio>
         <quality>-1</quality>
      </peak>
      <peak>
         <mass>584.6295</mass>
         <intensity>12.146</intensity>
         <ion_current>19.532685</ion_current>
         <width>0.455</width>
         <signal_noise_ratio>1.1734032</signal_noise_ratio>
         <quality>1</quality>
      </peak>
      <peak>
         <mass>586.60775</mass>
         <intensity>12.146</intensity>
         <ion_current>19.656064</ion_current>
         <width>0.273</width>
         <signal_noise_ratio>1.1684989</signal_noise_ratio>
         <quality>-1</quality>
      </peak>
      <peak>
         <mass>587.04</mass>
         <intensity>12.146</intensity>
         <ion_current>17.82776</ion_current>
         <width>0.182</width>
         <signal_noise_ratio>1.1684989</signal_noise_ratio>
         <quality>-1</quality>
      </peak>
      <peak>
         <mass>588.833</mass>
         <intensity>20.249</intensity>
         <ion_current>30.34687</ion_current>
         <width>0.273</width>
         <signal_noise_ratio>1.94224</signal_noise_ratio>
         <quality>1</quality>
      </peak>
      <peak>
         <mass>589.23717</mass>
         <intensity>20.249</intensity>
         <ion_current>29.539993</ion_current>
         <width>0.273</width>
         <signal_noise_ratio>1.9393669</signal_noise_ratio>
         <quality>-1</quality>
      </peak>
      <peak>
         <mass>590.34433</mass>
         <intensity>12.146</intensity>
         <ion_current>15.323981</ion_current>
         <width>0.728</width>
         <signal_noise_ratio>1.1639065</signal_noise_ratio>
         <quality>-1</quality>
      </peak>
      <peak>
         <mass>591.678</mass>
         <intensity>8.094</intensity>
         <ion_current>11.90781</ion_current>
         <width>0.182</width>
         <signal_noise_ratio>0.77582378</signal_noise_ratio>
         <quality>-1</quality>
      </peak>
      <peak>
         <mass>593.06233</mass>
         <intensity>12.146</intensity>
         <ion_current>17.869072</ion_current>
         <width>0.909</width>
         <signal_noise_ratio>1.1640086</signal_noise_ratio>
         <quality>-1</quality>
      </peak>
      <peak>
         <mass>593.588</mass>
         <intensity>12.146</intensity>
         <ion_current>17.869072</ion_current>
         <width>0.182</width>
         <signal_noise_ratio>1.1640086</signal_noise_ratio>
         <quality>-1</quality>
      </peak>
      <peak>
         <mass>594.861</mass>
         <intensity>12.146</intensity>
         <ion_current>17.869072</ion_current>
         <width>0.637</width>
         <signal_noise_ratio>1.1638495</signal_noise_ratio>
         <quality>-1</quality>
      </peak>
      <peak>
         <mass>595.589</mass>
         <intensity>12.146</intensity>
         <ion_current>17.512406</ion_current>
         <width>0.182</width>
         <signal_noise_ratio>1.1638495</signal_noise_ratio>
         <quality>-1</quality>
      </peak>
      <peak>
         <mass>596.33183</mass>
         <intensity>12.146</intensity>
         <ion_current>17.869072</ion_current>
         <width>0.181</width>
         <signal_noise_ratio>1.1636556</signal_noise_ratio>
         <quality>-1</quality>
      </peak>
      <peak>
         <mass>596.68</mass>
         <intensity>12.146</intensity>
         <ion_current>14.805828</ion_current>
         <width>0.364</width>
         <signal_noise_ratio>1.1636556</signal_noise_ratio>
         <quality>-1</quality>
      </peak>
      <peak>
         <mass>597.93883</mass>
         <intensity>12.146</intensity>
         <ion_current>19.656064</ion_current>
         <width>0.364</width>
         <signal_noise_ratio>1.1638041</signal_noise_ratio>
         <quality>1</quality>
      </peak>
      <peak>
         <mass>601.02325</mass>
         <intensity>12.146</intensity>
         <ion_current>19.656064</ion_current>
         <width>0.273</width>
         <signal_noise_ratio>1.1657881</signal_noise_ratio>
         <quality>1</quality>
      </peak>
      <peak>
         <mass>601.38518</mass>
         <intensity>16.197</intensity>
         <ion_current>23.828861</ion_current>
         <width>0.455</width>
         <signal_noise_ratio>1.5546081</signal_noise_ratio>
         <quality>-1</quality>
      </peak>
      <peak>
         <mass>601.6375</mass>
         <intensity>8.094</intensity>
         <ion_current>11.90781</ion_current>
         <width>0.182</width>
         <signal_noise_ratio>0.77687216</signal_noise_ratio>
         <quality>-1</quality>
      </peak>
      <peak>
         <mass>603.047</mass>
         <intensity>16.197</intensity>
         <ion_current>22.174023</ion_current>
         <width>0.637</width>
         <signal_noise_ratio>1.553705</signal_noise_ratio>
         <quality>-1</quality>
      </peak>
      <peak>
         <mass>603.74367</mass>
         <intensity>8.094</intensity>
         <ion_current>11.90781</ion_current>
         <width>0.182</width>
         <signal_noise_ratio>0.77617166</signal_noise_ratio>
         <quality>-1</quality>
      </peak>
      <peak>
         <mass>604.96837</mass>
         <intensity>8.094</intensity>
         <ion_current>11.90781</ion_current>
         <width>0.455</width>
         <signal_noise_ratio>0.77577828</signal_noise_ratio>
         <quality>-1</quality>
      </peak>
      <peak>
         <mass>606.503</mass>
         <intensity>8.094</intensity>
         <ion_current>11.90781</ion_current>
         <width>0.364</width>
         <signal_noise_ratio>0.77515713</signal_noise_ratio>
         <quality>-1</quality>
      </peak>
      <peak>
         <mass>607.9125</mass>
         <intensity>8.094</intensity>
         <ion_current>11.90781</ion_current>
         <width>0.273</width>
         <signal_noise_ratio>0.77431658</signal_noise_ratio>
         <quality>-1</quality>
      </peak>
      <peak>
         <mass>608.44251</mass>
         <intensity>68.872</intensity>
         <ion_current>105.80647</ion_current>
         <width>0.91</width>
         <signal_noise_ratio>6.5886745</signal_noise_ratio>
         <quality>1</quality>
      </peak>
      <peak>
         <mass>609.75425</mass>
         <intensity>8.094</intensity>
         <ion_current>11.90781</ion_current>
         <width>0.364</width>
         <signal_noise_ratio>0.77318956</signal_noise_ratio>
         <quality>-1</quality>
      </peak>
      <peak>
         <mass>611.76283</mass>
         <intensity>12.146</intensity>
         <ion_current>17.869072</ion_current>
         <width>0.182</width>
         <signal_noise_ratio>1.1578511</signal_noise_ratio>
         <quality>-1</quality>
      </peak>
      <peak>
         <mass>612.33411</mass>
         <intensity>48.612</intensity>
         <ion_current>71.410177</ion_current>
         <width>0.364</width>
         <signal_noise_ratio>4.6340737</signal_noise_ratio>
         <quality>1</quality>
      </peak>
      <peak>
         <mass>613.779</mass>
         <intensity>8.094</intensity>
         <ion_current>13.098648</ion_current>
         <width>0.182</width>
         <signal_noise_ratio>0.77158299</signal_noise_ratio>
         <quality>-1</quality>
      </peak>
      <peak>
         <mass>615.65487</mass>
         <intensity>16.197</intensity>
         <ion_current>24.70035</ion_current>
         <width>0.455</width>
         <signal_noise_ratio>1.542778</signal_noise_ratio>
         <quality>1</quality>
      </peak>
      <peak>
         <mass>616.25775</mass>
         <intensity>12.146</intensity>
         <ion_current>17.869072</ion_current>
         <width>0.273</width>
         <signal_noise_ratio>1.1566135</signal_noise_ratio>
         <quality>-1</quality>
      </peak>
      <peak>
         <mass>617.872</mass>
         <intensity>8.094</intensity>
         <ion_current>11.90781</ion_current>
         <width>0.182</width>
         <signal_noise_ratio>0.77045193</signal_noise_ratio>
         <quality>-1</quality>
      </peak>
      <peak>
         <mass>618.52114</mass>
         <intensity>12.146</intensity>
         <ion_current>17.558451</ion_current>
         <width>0.363</width>
         <signal_noise_ratio>1.1556461</signal_noise_ratio>
         <quality>-1</quality>
      </peak>
      <peak>
         <mass>619.314</mass>
         <intensity>12.146</intensity>
         <ion_current>17.584695</ion_current>
         <width>1.092</width>
         <signal_noise_ratio>1.1551388</signal_noise_ratio>
         <quality>-1</quality>
      </peak>
      <peak>
         <mass>620.48418</mass>
         <intensity>16.197</intensity>
         <ion_current>21.025258</ion_current>
         <width>0.455</width>
         <signal_noise_ratio>1.5400585</signal_noise_ratio>
         <quality>-1</quality>
      </peak>
      <peak>
         <mass>621.07775</mass>
         <intensity>12.146</intensity>
         <ion_current>17.869072</ion_current>
         <width>0.273</width>
         <signal_noise_ratio>1.1546708</signal_noise_ratio>
         <quality>-1</quality>
      </peak>
      <peak>
         <mass>621.85883</mass>
         <intensity>12.146</intensity>
         <ion_current>17.869072</ion_current>
         <width>0.182</width>
         <signal_noise_ratio>1.15474</signal_noise_ratio>
         <quality>-1</quality>
      </peak>
      <peak>
         <mass>622.49989</mass>
         <intensity>20.249</intensity>
         <ion_current>27.605832</ion_current>
         <width>0.364</width>
         <signal_noise_ratio>1.9251055</signal_noise_ratio>
         <quality>-1</quality>
      </peak>
      <peak>
         <mass>623.2185</mass>
         <intensity>20.249</intensity>
         <ion_current>22.636834</ion_current>
         <width>0.637</width>
         <signal_noise_ratio>1.9252209</signal_noise_ratio>
         <quality>1</quality>
      </peak>
      <peak>
         <mass>623.784</mass>
         <intensity>8.094</intensity>
         <ion_current>13.098648</ion_current>
         <width>0.181</width>
         <signal_noise_ratio>0.76955594</signal_noise_ratio>
         <quality>-1</quality>
      </peak>
      <peak>
         <mass>625.21625</mass>
         <intensity>12.146</intensity>
         <ion_current>19.335468</ion_current>
         <width>0.273</width>
         <signal_noise_ratio>1.1560834</signal_noise_ratio>
         <quality>1</quality>
      </peak>
      <peak>
         <mass>625.512</mass>
         <intensity>12.146</intensity>
         <ion_current>18.419886</ion_current>
         <width>0.182</width>
         <signal_noise_ratio>1.1560834</signal_noise_ratio>
         <quality>-1</quality>
      </peak>
      <peak>
         <mass>625.966</mass>
         <intensity>12.146</intensity>
         <ion_current>18.613836</ion_current>
         <width>0.182</width>
         <signal_noise_ratio>1.1560834</signal_noise_ratio>
         <quality>-1</quality>
      </peak>
      <peak>
         <mass>627.95045</mass>
         <intensity>12.146</intensity>
         <ion_current>16.280462</ion_current>
         <width>0.728</width>
         <signal_noise_ratio>1.1577351</signal_noise_ratio>
         <quality>-1</quality>
      </peak>
      <peak>
         <mass>628.71017</mass>
         <intensity>12.146</intensity>
         <ion_current>20.261968</ion_current>
         <width>0.364</width>
         <signal_noise_ratio>1.1577351</signal_noise_ratio>
         <quality>-1</quality>
      </peak>
      <peak>
         <mass>629.17263</mass>
         <intensity>16.197</intensity>
         <ion_current>25.629558</ion_current>
         <width>0.636</width>
         <signal_noise_ratio>1.5438692</signal_noise_ratio>
         <quality>-1</quality>
      </peak>
      <peak>
         <mass>631.60508</mass>
         <intensity>12.146</intensity>
         <ion_current>20.261968</ion_current>
         <width>0.818</width>
         <signal_noise_ratio>1.1595006</signal_noise_ratio>
         <quality>1</quality>
      </peak>
      <peak>
         <mass>632.879</mass>
         <intensity>12.146</intensity>
         <ion_current>20.261968</ion_current>
         <width>0.182</width>
         <signal_noise_ratio>1.1609881</signal_noise_ratio>
         <quality>-1</quality>
      </peak>
      <peak>
         <mass>634.243</mass>
         <intensity>16.197</intensity>
         <ion_current>27.01985</ion_current>
         <width>0.182</width>
         <signal_noise_ratio>1.5484197</signal_noise_ratio>
         <quality>-1</quality>
      </peak>
      <peak>
         <mass>636.64054</mass>
         <intensity>16.197</intensity>
         <ion_current>27.01985</ion_current>
         <width>0.545</width>
         <signal_noise_ratio>1.548845</signal_noise_ratio>
         <quality>-1</quality>
      </peak>
      <peak>
         <mass>636.971</mass>
         <intensity>16.197</intensity>
         <ion_current>24.563387</ion_current>
         <width>0.182</width>
         <signal_noise_ratio>1.5490577</signal_noise_ratio>
         <quality>-1</quality>
      </peak>
      <peak>
         <mass>639.3815</mass>
         <intensity>12.146</intensity>
         <ion_current>20.21975</ion_current>
         <width>0.273</width>
         <signal_noise_ratio>1.1622683</signal_noise_ratio>
         <quality>-1</quality>
      </peak>
      <peak>
         <mass>639.8274</mass>
         <intensity>8.094</intensity>
         <ion_current>13.502418</ion_current>
         <width>0.364</width>
         <signal_noise_ratio>0.774633</signal_noise_ratio>
         <quality>-1</quality>
      </peak>
      <peak>
         <mass>641.272</mass>
         <intensity>16.197</intensity>
         <ion_current>22.321249</ion_current>
         <width>0.637</width>
         <signal_noise_ratio>1.5501273</signal_noise_ratio>
         <quality>-1</quality>
      </peak>
      <peak>
         <mass>642.34357</mass>
         <intensity>16.197</intensity>
         <ion_current>18.485985</ion_current>
         <width>0.363</width>
         <signal_noise_ratio>1.5492716</signal_noise_ratio>
         <quality>-1</quality>
      </peak>
      <peak>
         <mass>642.73133</mass>
         <intensity>8.094</intensity>
         <ion_current>12.274869</ion_current>
         <width>0.273</width>
         <signal_noise_ratio>0.77420538</signal_noise_ratio>
         <quality>-1</quality>
      </peak>
      <peak>
         <mass>642.974</mass>
         <intensity>8.094</intensity>
         <ion_current>12.274869</ion_current>
         <width>0.182</width>
         <signal_noise_ratio>0.77420538</signal_noise_ratio>
         <quality>-1</quality>
      </peak>
      <peak>
         <mass>644.884</mass>
         <intensity>8.094</intensity>
         <ion_current>12.274869</ion_current>
         <width>0.273</width>
         <signal_noise_ratio>0.77388852</signal_noise_ratio>
         <quality>-1</quality>
      </peak>
      <peak>
         <mass>646.1752</mass>
         <intensity>12.146</intensity>
         <ion_current>18.322227</ion_current>
         <width>0.637</width>
         <signal_noise_ratio>1.1609051</signal_noise_ratio>
         <quality>-1</quality>
      </peak>
      <peak>
         <mass>647.32345</mass>
         <intensity>20.249</intensity>
         <ion_current>23.627883</ion_current>
         <width>0.455</width>
         <signal_noise_ratio>1.9347074</signal_noise_ratio>
         <quality>-1</quality>
      </peak>
      <peak>
         <mass>648.193</mass>
         <intensity>16.197</intensity>
         <ion_current>17.704429</ion_current>
         <width>0.728</width>
         <signal_noise_ratio>1.546695</signal_noise_ratio>
         <quality>1</quality>
      </peak>
      <peak>
         <mass>649.40925</mass>
         <intensity>12.146</intensity>
         <ion_current>18.419886</ion_current>
         <width>0.273</width>
         <signal_noise_ratio>1.1589893</signal_noise_ratio>
         <quality>1</quality>
      </peak>
      <peak>
         <mass>650.85667</mass>
         <intensity>12.156</intensity>
         <ion_current>18.435052</ion_current>
         <width>0.546</width>
         <signal_noise_ratio>1.1692366</signal_noise_ratio>
         <quality>-1</quality>
      </peak>
      <peak>
         <mass>653.03166</mass>
         <intensity>20.259</intensity>
         <ion_current>30.72357</ion_current>
         <width>0.636</width>
         <signal_noise_ratio>2.0102804</signal_noise_ratio>
         <quality>-1</quality>
      </peak>
      <peak>
         <mass>653.72306</mass>
         <intensity>16.207</intensity>
         <ion_current>24.578552</ion_current>
         <width>0.819</width>
         <signal_noise_ratio>1.6082045</signal_noise_ratio>
         <quality>-1</quality>
      </peak>
      <peak>
         <mass>654.30887</mass>
         <intensity>20.259</intensity>
         <ion_current>30.723623</ion_current>
         <width>0.273</width>
         <signal_noise_ratio>2.0102804</signal_noise_ratio>
         <quality>1</quality>
      </peak>
      <peak>
         <mass>655.2158</mass>
         <intensity>28.363</intensity>
         <ion_current>31.801092</ion_current>
         <width>0.545</width>
         <signal_noise_ratio>2.7414421</signal_noise_ratio>
         <quality>-1</quality>
      </peak>
      <peak>
         <mass>655.707</mass>
         <intensity>12.156</intensity>
         <ion_current>20.27865</ion_current>
         <width>0.182</width>
         <signal_noise_ratio>1.1421123</signal_noise_ratio>
         <quality>-1</quality>
      </peak>
      <peak>
         <mass>655.98</mass>
         <intensity>8.104</intensity>
         <ion_current>13.5191</ion_current>
         <width>0.182</width>
         <signal_noise_ratio>0.76140819</signal_noise_ratio>
         <quality>-1</quality>
      </peak>
      <peak>
         <mass>658.32225</mass>
         <intensity>12.156</intensity>
         <ion_current>17.180907</ion_current>
         <width>0.182</width>
         <signal_noise_ratio>1.1830112</signal_noise_ratio>
         <quality>-1</quality>
      </peak>
      <peak>
         <mass>660.10143</mass>
         <intensity>20.259</intensity>
         <ion_current>33.049643</ion_current>
         <width>1.091</width>
         <signal_noise_ratio>1.9715879</signal_noise_ratio>
         <quality>-1</quality>
      </peak>
      <peak>
         <mass>661.346</mass>
         <intensity>20.259</intensity>
         <ion_current>31.834956</ion_current>
         <width>0.182</width>
         <signal_noise_ratio>1.9715879</signal_noise_ratio>
         <quality>-1</quality>
      </peak>
      <peak>
         <mass>661.801</mass>
         <intensity>16.207</intensity>
         <ion_current>21.512591</ion_current>
         <width>0.182</width>
         <signal_noise_ratio>1.5772509</signal_noise_ratio>
         <quality>-1</quality>
      </peak>
      <peak>
         <mass>664.12767</mass>
         <intensity>12.156</intensity>
         <ion_current>17.963801</ion_current>
         <width>0.818</width>
         <signal_noise_ratio>1.1830112</signal_noise_ratio>
         <quality>-1</quality>
      </peak>
      <peak>
         <mass>664.68825</mass>
         <intensity>8.104</intensity>
         <ion_current>13.5191</ion_current>
         <width>0.364</width>
         <signal_noise_ratio>0.78867411</signal_noise_ratio>
         <quality>-1</quality>
      </peak>
      <peak>
         <mass>665.40867</mass>
         <intensity>12.156</intensity>
         <ion_current>18.435052</ion_current>
         <width>0.819</width>
         <signal_noise_ratio>1.1830112</signal_noise_ratio>
         <quality>-1</quality>
      </peak>
      <peak>
         <mass>667.64189</mass>
         <intensity>12.156</intensity>
         <ion_current>20.038692</ion_current>
         <width>0.818</width>
         <signal_noise_ratio>1.1830112</signal_noise_ratio>
         <quality>-1</quality>
      </peak>
      <peak>
         <mass>668.29936</mass>
         <intensity>44.571</intensity>
         <ion_current>69.210186</ion_current>
         <width>0.273</width>
         <signal_noise_ratio>4.3376103</signal_noise_ratio>
         <quality>1</quality>
      </peak>
      <peak>
         <mass>668.986</mass>
         <intensity>8.104</intensity>
         <ion_current>12.290035</ion_current>
         <width>0.182</width>
         <signal_noise_ratio>0.78867411</signal_noise_ratio>
         <quality>-1</quality>
      </peak>
      <peak>
         <mass>670.15805</mass>
         <intensity>28.363</intensity>
         <ion_current>43.83596</ion_current>
         <width>1.091</width>
         <signal_noise_ratio>2.7602621</signal_noise_ratio>
         <quality>1</quality>
      </peak>
      <peak>
         <mass>670.714</mass>
         <intensity>8.104</intensity>
         <ion_current>12.290035</ion_current>
         <width>0.182</width>
         <signal_noise_ratio>0.78867411</signal_noise_ratio>
         <quality>-1</quality>
      </peak>
      <peak>
         <mass>672.09019</mass>
         <intensity>20.259</intensity>
         <ion_current>33.049635</ion_current>
         <width>1</width>
         <signal_noise_ratio>1.9715879</signal_noise_ratio>
         <quality>1</quality>
      </peak>
      <peak>
         <mass>674.64017</mass>
         <intensity>12.156</intensity>
         <ion_current>20.27865</ion_current>
         <width>0.819</width>
         <signal_noise_ratio>1.1830112</signal_noise_ratio>
         <quality>-1</quality>
      </peak>
      <peak>
         <mass>675.302</mass>
         <intensity>40.519</intensity>
         <ion_current>61.144784</ion_current>
         <width>0.272</width>
         <signal_noise_ratio>3.9432732</signal_noise_ratio>
         <quality>-1</quality>
      </peak>
      <peak>
         <mass>677.09533</mass>
         <intensity>12.156</intensity>
         <ion_current>18.918899</ion_current>
         <width>0.181</width>
         <signal_noise_ratio>1.1830112</signal_noise_ratio>
         <quality>-1</quality>
      </peak>
      <peak>
         <mass>677.41367</mass>
         <intensity>16.207</intensity>
         <ion_current>18.695792</ion_current>
         <width>0.273</width>
         <signal_noise_ratio>1.5772509</signal_noise_ratio>
         <quality>1</quality>
      </peak>
      <peak>
         <mass>678.319</mass>
         <intensity>24.311</intensity>
         <ion_current>29.929943</ion_current>
         <width>0.546</width>
         <signal_noise_ratio>2.365925</signal_noise_ratio>
         <quality>-1</quality>
      </peak>
      <peak>
         <mass>679.86967</mass>
         <intensity>16.207</intensity>
         <ion_current>25.223642</ion_current>
         <width>0.273</width>
         <signal_noise_ratio>1.5772509</signal_noise_ratio>
         <quality>1</quality>
      </peak>
      <peak>
         <mass>680.446</mass>
         <intensity>12.156</intensity>
         <ion_current>20.810889</ion_current>
         <width>0.182</width>
         <signal_noise_ratio>1.1830112</signal_noise_ratio>
         <quality>-1</quality>
      </peak>
      <peak>
         <mass>681.0456</mass>
         <intensity>12.156</intensity>
         <ion_current>20.810889</ion_current>
         <width>0.273</width>
         <signal_noise_ratio>1.1830112</signal_noise_ratio>
         <quality>1</quality>
      </peak>
      <peak>
         <mass>682.34083</mass>
         <intensity>20.259</intensity>
         <ion_current>29.358951</ion_current>
         <width>0.182</width>
         <signal_noise_ratio>1.9715879</signal_noise_ratio>
         <quality>-1</quality>
      </peak>
      <peak>
         <mass>683.57109</mass>
         <intensity>12.156</intensity>
         <ion_current>20.810889</ion_current>
         <width>0.819</width>
         <signal_noise_ratio>1.1830112</signal_noise_ratio>
         <quality>-1</quality>
      </peak>
      <peak>
         <mass>685.1295</mass>
         <intensity>8.104</intensity>
         <ion_current>12.612599</ion_current>
         <width>0.455</width>
         <signal_noise_ratio>0.78867411</signal_noise_ratio>
         <quality>-1</quality>
      </peak>
      <peak>
         <mass>685.73111</mass>
         <intensity>12.156</intensity>
         <ion_current>18.918899</ion_current>
         <width>0.637</width>
         <signal_noise_ratio>1.1830112</signal_noise_ratio>
         <quality>-1</quality>
      </peak>
      <peak>
         <mass>686.33</mass>
         <intensity>12.156</intensity>
         <ion_current>18.918899</ion_current>
         <width>0.636</width>
         <signal_noise_ratio>1.1830112</signal_noise_ratio>
         <quality>-1</quality>
      </peak>
      <peak>
         <mass>687.61962</mass>
         <intensity>16.207</intensity>
         <ion_current>26.162224</ion_current>
         <width>1</width>
         <signal_noise_ratio>1.5772509</signal_noise_ratio>
         <quality>1</quality>
      </peak>
      <peak>
         <mass>690.2485</mass>
         <intensity>32.415</intensity>
         <ion_current>48.055165</ion_current>
         <width>0.273</width>
         <signal_noise_ratio>3.1545991</signal_noise_ratio>
         <quality>1</quality>
      </peak>
      <peak>
         <mass>690.60167</mass>
         <intensity>8.104</intensity>
         <ion_current>12.612599</ion_current>
         <width>0.182</width>
         <signal_noise_ratio>0.78867411</signal_noise_ratio>
         <quality>-1</quality>
      </peak>
      <peak>
         <mass>693.61833</mass>
         <intensity>12.156</intensity>
         <ion_current>18.918899</ion_current>
         <width>0.363</width>
         <signal_noise_ratio>1.1830112</signal_noise_ratio>
         <quality>-1</quality>
      </peak>
      <peak>
         <mass>694.31095</mass>
         <intensity>72.934</intensity>
         <ion_current>113.51028</ion_current>
         <width>0.455</width>
         <signal_noise_ratio>7.0978723</signal_noise_ratio>
         <quality>1</quality>
      </peak>
      <peak>
         <mass>694.907</mass>
         <intensity>12.156</intensity>
         <ion_current>18.918899</ion_current>
         <width>0.182</width>
         <signal_noise_ratio>1.1830112</signal_noise_ratio>
         <quality>-1</quality>
      </peak>
      <peak>
         <mass>696.17521</mass>
         <intensity>20.259</intensity>
         <ion_current>31.421138</ion_current>
         <width>0.91</width>
         <signal_noise_ratio>1.9715879</signal_noise_ratio>
         <quality>-1</quality>
      </peak>
      <peak>
         <mass>698.0445</mass>
         <intensity>12.156</intensity>
         <ion_current>19.794591</ion_current>
         <width>0.455</width>
         <signal_noise_ratio>1.1830112</signal_noise_ratio>
         <quality>1</quality>
      </peak>
      <peak>
         <mass>698.41988</mass>
         <intensity>20.259</intensity>
         <ion_current>31.529942</ion_current>
         <width>0.364</width>
         <signal_noise_ratio>1.9715879</signal_noise_ratio>
         <quality>-1</quality>
      </peak>
      <peak>
         <mass>698.727</mass>
         <intensity>8.104</intensity>
         <ion_current>12.612599</ion_current>
         <width>0.182</width>
         <signal_noise_ratio>0.78867411</signal_noise_ratio>
         <quality>-1</quality>
      </peak>
   </peak_list>
</pepex3>
