# Supplementary material for: NITPICK: peak identification for mass spectrometry data
Source: BMC Bioinformatics. 2008 Aug 28;9:355. doi: 10.1186/1471-2105-9-355 (PMC2655099; doi:10.1186/1471-2105-9-355)
Supplement: Additional file 4 — A zip-folder containing all pepex results on the simulated data. [file 1471-2105-9-355-S4.zip › pepex_simulation_results/thresh05/SNR5/preSNR5_8_pepex.xml]

<?xml version="1.0" encoding="iso-8859-1"?>
<pepex3>
   <version>3.0.0</version>
   <registered_to>Unregistered</registered_to>
   <parameters>
      <parameter_file>pepex_input.xml</parameter_file>
      <input_data_file>spectrum.data</input_data_file>
      <output_data_file>pepex_output.xml</output_data_file>
      <noise_model>mean_value</noise_model>
      <signal_noise_ratio>.5</signal_noise_ratio>
      <tuning_power>2</tuning_power>
      <tuning>2</tuning>
      <small_omega>1.0</small_omega>
      <big_omega>20</big_omega>
      <peak_finding_model>pepex3</peak_finding_model>
      <supporting_slopes>2</supporting_slopes>
      <peak_fitting_model>centroid</peak_fitting_model>
      <clustering_model>simple</clustering_model>
      <min_cluster_distance>0.8</min_cluster_distance>
      <max_cluster_distance>1.2</max_cluster_distance>
      <no_single_above_mass>1500.0</no_single_above_mass>
      <deisotoping_model>quadratic</deisotoping_model>
      <isotope_distrib_file>/usr/local/piums/kd_0_to_10</isotope_distrib_file>
      <overflow>30000</overflow>
   </parameters>
   <pepex3_status>
      <status>ok</status>
      <message></message>
      <supporting_slopes>2</supporting_slopes>
      <minimum_mass>500</minimum_mass>
      <maximum_mass>700</maximum_mass>
      <small_omega>1</small_omega>
      <big_omega>20</big_omega>
      <peak_masses_with_hydrogen>true</peak_masses_with_hydrogen>
      <date_created>22:01:29, 26 Jul, 2007</date_created>
   </pepex3_status>
   <peak_list>
      <peak>
         <mass>500.81884</mass>
         <intensity>-6.6330929e+145</intensity>
         <ion_current>1.4980425e+108</ion_current>
         <width>0.454</width>
         <signal_noise_ratio>1</signal_noise_ratio>
         <quality>-1</quality>
      </peak>
      <peak>
         <mass>501.637</mass>
         <intensity>8.143</intensity>
         <ion_current>7.7773313e+93</ion_current>
         <width>0.182</width>
         <signal_noise_ratio>0.9246615</signal_noise_ratio>
         <quality>-1</quality>
      </peak>
      <peak>
         <mass>504.638</mass>
         <intensity>12.215</intensity>
         <ion_current>17.484223</ion_current>
         <width>0.181</width>
         <signal_noise_ratio>1.4065808</signal_noise_ratio>
         <quality>-1</quality>
      </peak>
      <peak>
         <mass>505.14608</mass>
         <intensity>8.143</intensity>
         <ion_current>1.9539874e+111</ion_current>
         <width>0.819</width>
         <signal_noise_ratio>0.93768217</signal_noise_ratio>
         <quality>-1</quality>
      </peak>
      <peak>
         <mass>505.912</mass>
         <intensity>8.143</intensity>
         <ion_current>11.32971</ion_current>
         <width>0.182</width>
         <signal_noise_ratio>0.93768217</signal_noise_ratio>
         <quality>-1</quality>
      </peak>
      <peak>
         <mass>507.367</mass>
         <intensity>8.143</intensity>
         <ion_current>11.329731</ion_current>
         <width>0.182</width>
         <signal_noise_ratio>0.93768217</signal_noise_ratio>
         <quality>-1</quality>
      </peak>
      <peak>
         <mass>507.549</mass>
         <intensity>12.215</intensity>
         <ion_current>16.840969</ion_current>
         <width>0.182</width>
         <signal_noise_ratio>1.4065808</signal_noise_ratio>
         <quality>-1</quality>
      </peak>
      <peak>
         <mass>508.186</mass>
         <intensity>16.287</intensity>
         <ion_current>19.4482</ion_current>
         <width>0.181</width>
         <signal_noise_ratio>1.8754795</signal_noise_ratio>
         <quality>-1</quality>
      </peak>
      <peak>
         <mass>508.367</mass>
         <intensity>16.287</intensity>
         <ion_current>17.711699</ion_current>
         <width>0.182</width>
         <signal_noise_ratio>1.8754795</signal_noise_ratio>
         <quality>-1</quality>
      </peak>
      <peak>
         <mass>509.90262</mass>
         <intensity>12.215</intensity>
         <ion_current>17.481447</ion_current>
         <width>0.454</width>
         <signal_noise_ratio>1.4065808</signal_noise_ratio>
         <quality>-1</quality>
      </peak>
      <peak>
         <mass>511.0505</mass>
         <intensity>16.287</intensity>
         <ion_current>21.555535</ion_current>
         <width>0.546</width>
         <signal_noise_ratio>1.8754795</signal_noise_ratio>
         <quality>-1</quality>
      </peak>
      <peak>
         <mass>512.11633</mass>
         <intensity>16.287</intensity>
         <ion_current>16.387897</ion_current>
         <width>0.545</width>
         <signal_noise_ratio>1.8754795</signal_noise_ratio>
         <quality>-1</quality>
      </peak>
      <peak>
         <mass>512.746</mass>
         <intensity>12.215</intensity>
         <ion_current>16.995261</ion_current>
         <width>0.364</width>
         <signal_noise_ratio>1.4317308</signal_noise_ratio>
         <quality>-1</quality>
      </peak>
      <peak>
         <mass>515.29821</mass>
         <intensity>8.143</intensity>
         <ion_current>12.462729</ion_current>
         <width>0.455</width>
         <signal_noise_ratio>0.93997786</signal_noise_ratio>
         <quality>-1</quality>
      </peak>
      <peak>
         <mass>515.8796</mass>
         <intensity>12.215</intensity>
         <ion_current>16.995261</ion_current>
         <width>0.273</width>
         <signal_noise_ratio>1.4100245</signal_noise_ratio>
         <quality>1</quality>
      </peak>
      <peak>
         <mass>516.62125</mass>
         <intensity>12.215</intensity>
         <ion_current>16.886103</ion_current>
         <width>0.182</width>
         <signal_noise_ratio>1.3606582</signal_noise_ratio>
         <quality>-1</quality>
      </peak>
      <peak>
         <mass>517.17167</mass>
         <intensity>12.215</intensity>
         <ion_current>17.894706</ion_current>
         <width>0.818</width>
         <signal_noise_ratio>1.3606582</signal_noise_ratio>
         <quality>1</quality>
      </peak>
      <peak>
         <mass>517.76913</mass>
         <intensity>12.215</intensity>
         <ion_current>13.942016</ion_current>
         <width>0.455</width>
         <signal_noise_ratio>1.3606582</signal_noise_ratio>
         <quality>-1</quality>
      </peak>
      <peak>
         <mass>519.26746</mass>
         <intensity>12.215</intensity>
         <ion_current>17.613602</ion_current>
         <width>0.545</width>
         <signal_noise_ratio>1.4136671</signal_noise_ratio>
         <quality>-1</quality>
      </peak>
      <peak>
         <mass>520.02038</mass>
         <intensity>12.215</intensity>
         <ion_current>17.710761</ion_current>
         <width>0.364</width>
         <signal_noise_ratio>1.3908315</signal_noise_ratio>
         <quality>-1</quality>
      </peak>
      <peak>
         <mass>521.569</mass>
         <intensity>12.215</intensity>
         <ion_current>15.881611</ion_current>
         <width>0.637</width>
         <signal_noise_ratio>1.3924382</signal_noise_ratio>
         <quality>1</quality>
      </peak>
      <peak>
         <mass>522.1985</mass>
         <intensity>36.645</intensity>
         <ion_current>50.985803</ion_current>
         <width>0.455</width>
         <signal_noise_ratio>4.0997163</signal_noise_ratio>
         <quality>-1</quality>
      </peak>
      <peak>
         <mass>523.14021</mass>
         <intensity>24.43</intensity>
         <ion_current>19.533201</ion_current>
         <width>0.727</width>
         <signal_noise_ratio>2.7419941</signal_noise_ratio>
         <quality>1</quality>
      </peak>
      <peak>
         <mass>523.6106</mass>
         <intensity>12.215</intensity>
         <ion_current>18.694859</ion_current>
         <width>0.273</width>
         <signal_noise_ratio>1.370997</signal_noise_ratio>
         <quality>1</quality>
      </peak>
      <peak>
         <mass>525.30675</mass>
         <intensity>12.215</intensity>
         <ion_current>15.704685</ion_current>
         <width>0.273</width>
         <signal_noise_ratio>1.0489257</signal_noise_ratio>
         <quality>-1</quality>
      </peak>
      <peak>
         <mass>526.74934</mass>
         <intensity>12.215</intensity>
         <ion_current>14.162562</ion_current>
         <width>0.636</width>
         <signal_noise_ratio>1.0489257</signal_noise_ratio>
         <quality>-1</quality>
      </peak>
      <peak>
         <mass>529.12455</mass>
         <intensity>44.788</intensity>
         <ion_current>64.02539</ion_current>
         <width>0.91</width>
         <signal_noise_ratio>4.8931375</signal_noise_ratio>
         <quality>1</quality>
      </peak>
      <peak>
         <mass>529.97406</mass>
         <intensity>24.43</intensity>
         <ion_current>15.641016</ion_current>
         <width>0.818</width>
         <signal_noise_ratio>2.6690039</signal_noise_ratio>
         <quality>1</quality>
      </peak>
      <peak>
         <mass>531.2506</mass>
         <intensity>12.215</intensity>
         <ion_current>17.474593</ion_current>
         <width>0.273</width>
         <signal_noise_ratio>1.334502</signal_noise_ratio>
         <quality>1</quality>
      </peak>
      <peak>
         <mass>531.96933</mass>
         <intensity>12.215</intensity>
         <ion_current>15.585325</ion_current>
         <width>0.545</width>
         <signal_noise_ratio>1.3883118</signal_noise_ratio>
         <quality>-1</quality>
      </peak>
      <peak>
         <mass>533.55089</mass>
         <intensity>16.287</intensity>
         <ion_current>25.630032</ion_current>
         <width>0.637</width>
         <signal_noise_ratio>1.8489317</signal_noise_ratio>
         <quality>-1</quality>
      </peak>
      <peak>
         <mass>535.16388</mass>
         <intensity>12.215</intensity>
         <ion_current>17.474593</ion_current>
         <width>1.001</width>
         <signal_noise_ratio>1.3866704</signal_noise_ratio>
         <quality>1</quality>
      </peak>
      <peak>
         <mass>535.9614</mass>
         <intensity>8.143</intensity>
         <ion_current>11.649252</ion_current>
         <width>0.364</width>
         <signal_noise_ratio>0.94193735</signal_noise_ratio>
         <quality>-1</quality>
      </peak>
      <peak>
         <mass>538.26725</mass>
         <intensity>12.215</intensity>
         <ion_current>17.334591</ion_current>
         <width>0.182</width>
         <signal_noise_ratio>1.4357759</signal_noise_ratio>
         <quality>-1</quality>
      </peak>
      <peak>
         <mass>539.11522</mass>
         <intensity>12.215</intensity>
         <ion_current>13.950633</ion_current>
         <width>1.091</width>
         <signal_noise_ratio>1.4357759</signal_noise_ratio>
         <quality>-1</quality>
      </peak>
      <peak>
         <mass>539.8542</mass>
         <intensity>8.143</intensity>
         <ion_current>11.649252</ion_current>
         <width>0.273</width>
         <signal_noise_ratio>0.95355682</signal_noise_ratio>
         <quality>-1</quality>
      </peak>
      <peak>
         <mass>541.746</mass>
         <intensity>8.143</intensity>
         <ion_current>11.649252</ion_current>
         <width>0.182</width>
         <signal_noise_ratio>0.95232968</signal_noise_ratio>
         <quality>-1</quality>
      </peak>
      <peak>
         <mass>542.11</mass>
         <intensity>12.215</intensity>
         <ion_current>19.222131</ion_current>
         <width>0.182</width>
         <signal_noise_ratio>1.428553</signal_noise_ratio>
         <quality>-1</quality>
      </peak>
      <peak>
         <mass>543.656</mass>
         <intensity>8.143</intensity>
         <ion_current>11.522682</ion_current>
         <width>0.182</width>
         <signal_noise_ratio>0.96661753</signal_noise_ratio>
         <quality>-1</quality>
      </peak>
      <peak>
         <mass>544.80614</mass>
         <intensity>12.215</intensity>
         <ion_current>15.644244</ion_current>
         <width>0.909</width>
         <signal_noise_ratio>1.4529561</signal_noise_ratio>
         <quality>-1</quality>
      </peak>
      <peak>
         <mass>545.4386</mass>
         <intensity>12.215</intensity>
         <ion_current>17.474593</ion_current>
         <width>0.273</width>
         <signal_noise_ratio>1.4529561</signal_noise_ratio>
         <quality>1</quality>
      </peak>
      <peak>
         <mass>546.9118</mass>
         <intensity>8.143</intensity>
         <ion_current>12.695712</ion_current>
         <width>0.363</width>
         <signal_noise_ratio>0.97216089</signal_noise_ratio>
         <quality>-1</quality>
      </peak>
      <peak>
         <mass>547.567</mass>
         <intensity>8.143</intensity>
         <ion_current>11.649252</ion_current>
         <width>0.182</width>
         <signal_noise_ratio>0.97216089</signal_noise_ratio>
         <quality>-1</quality>
      </peak>
      <peak>
         <mass>548.88312</mass>
         <intensity>12.215</intensity>
         <ion_current>16.371969</ion_current>
         <width>0.909</width>
         <signal_noise_ratio>1.2601821</signal_noise_ratio>
         <quality>-1</quality>
      </peak>
      <peak>
         <mass>549.35567</mass>
         <intensity>16.287</intensity>
         <ion_current>23.299934</ion_current>
         <width>0.182</width>
         <signal_noise_ratio>1.6802772</signal_noise_ratio>
         <quality>-1</quality>
      </peak>
      <peak>
         <mass>549.841</mass>
         <intensity>12.205</intensity>
         <ion_current>14.085562</ion_current>
         <width>0.182</width>
         <signal_noise_ratio>1.3896085</signal_noise_ratio>
         <quality>-1</quality>
      </peak>
      <peak>
         <mass>550.61674</mass>
         <intensity>16.277</intensity>
         <ion_current>25.614296</ion_current>
         <width>0.727</width>
         <signal_noise_ratio>1.8532288</signal_noise_ratio>
         <quality>-1</quality>
      </peak>
      <peak>
         <mass>552.751</mass>
         <intensity>12.205</intensity>
         <ion_current>18.221985</ion_current>
         <width>0.728</width>
         <signal_noise_ratio>1.3825322</signal_noise_ratio>
         <quality>-1</quality>
      </peak>
      <peak>
         <mass>553.388</mass>
         <intensity>12.205</intensity>
         <ion_current>19.206394</ion_current>
         <width>0.182</width>
         <signal_noise_ratio>1.3788151</signal_noise_ratio>
         <quality>-1</quality>
      </peak>
      <peak>
         <mass>555.3045</mass>
         <intensity>44.778</intensity>
         <ion_current>62.473374</ion_current>
         <width>0.182</width>
         <signal_noise_ratio>5.0275412</signal_noise_ratio>
         <quality>-1</quality>
      </peak>
      <peak>
         <mass>556.662</mass>
         <intensity>16.277</intensity>
         <ion_current>23.258523</ion_current>
         <width>0.364</width>
         <signal_noise_ratio>1.8203366</signal_noise_ratio>
         <quality>1</quality>
      </peak>
      <peak>
         <mass>558.04116</mass>
         <intensity>12.205</intensity>
         <ion_current>17.460287</ion_current>
         <width>0.182</width>
         <signal_noise_ratio>1.3549887</signal_noise_ratio>
         <quality>-1</quality>
      </peak>
      <peak>
         <mass>558.28463</mass>
         <intensity>36.635</intensity>
         <ion_current>50.393168</ion_current>
         <width>0.364</width>
         <signal_noise_ratio>4.0671863</signal_noise_ratio>
         <quality>1</quality>
      </peak>
      <peak>
         <mass>558.832</mass>
         <intensity>8.133</intensity>
         <ion_current>12.798493</ion_current>
         <width>0.455</width>
         <signal_noise_ratio>0.9015297</signal_noise_ratio>
         <quality>-1</quality>
      </peak>
      <peak>
         <mass>560.73225</mass>
         <intensity>12.205</intensity>
         <ion_current>16.515551</ion_current>
         <width>0.637</width>
         <signal_noise_ratio>1.3507158</signal_noise_ratio>
         <quality>1</quality>
      </peak>
      <peak>
         <mass>561.301</mass>
         <intensity>8.133</intensity>
         <ion_current>11.634946</ion_current>
         <width>0.182</width>
         <signal_noise_ratio>0.90007139</signal_noise_ratio>
         <quality>-1</quality>
      </peak>
      <peak>
         <mass>562.938</mass>
         <intensity>12.205</intensity>
         <ion_current>19.206394</ion_current>
         <width>0.182</width>
         <signal_noise_ratio>1.3437959</signal_noise_ratio>
         <quality>-1</quality>
      </peak>
      <peak>
         <mass>563.42234</mass>
         <intensity>8.133</intensity>
         <ion_current>11.634946</ion_current>
         <width>0.272</width>
         <signal_noise_ratio>0.89546023</signal_noise_ratio>
         <quality>-1</quality>
      </peak>
      <peak>
         <mass>563.69534</mass>
         <intensity>8.133</intensity>
         <ion_current>12.798493</ion_current>
         <width>0.273</width>
         <signal_noise_ratio>0.89546023</signal_noise_ratio>
         <quality>-1</quality>
      </peak>
      <peak>
         <mass>566.25482</mass>
         <intensity>12.205</intensity>
         <ion_current>17.239888</ion_current>
         <width>1.001</width>
         <signal_noise_ratio>1.3443947</signal_noise_ratio>
         <quality>-1</quality>
      </peak>
      <peak>
         <mass>566.90321</mass>
         <intensity>8.133</intensity>
         <ion_current>12.798493</ion_current>
         <width>0.636</width>
         <signal_noise_ratio>0.89585928</signal_noise_ratio>
         <quality>-1</quality>
      </peak>
      <peak>
         <mass>567.485</mass>
         <intensity>8.133</intensity>
         <ion_current>11.634946</ion_current>
         <width>0.182</width>
         <signal_noise_ratio>0.89585928</signal_noise_ratio>
         <quality>-1</quality>
      </peak>
      <peak>
         <mass>569.486</mass>
         <intensity>12.205</intensity>
         <ion_current>17.373167</ion_current>
         <width>0.182</width>
         <signal_noise_ratio>1.3480827</signal_noise_ratio>
         <quality>-1</quality>
      </peak>
      <peak>
         <mass>570.39585</mass>
         <intensity>16.277</intensity>
         <ion_current>19.123319</ion_current>
         <width>0.727</width>
         <signal_noise_ratio>1.8021751</signal_noise_ratio>
         <quality>-1</quality>
      </peak>
      <peak>
         <mass>572.447</mass>
         <intensity>12.205</intensity>
         <ion_current>19.206394</ion_current>
         <width>0.454</width>
         <signal_noise_ratio>1.3545144</signal_noise_ratio>
         <quality>-1</quality>
      </peak>
      <peak>
         <mass>572.88513</mass>
         <intensity>12.205</intensity>
         <ion_current>17.460287</ion_current>
         <width>0.455</width>
         <signal_noise_ratio>1.3545144</signal_noise_ratio>
         <quality>-1</quality>
      </peak>
      <peak>
         <mass>574.12465</mass>
         <intensity>12.205</intensity>
         <ion_current>19.206394</ion_current>
         <width>0.909</width>
         <signal_noise_ratio>1.3564981</signal_noise_ratio>
         <quality>-1</quality>
      </peak>
      <peak>
         <mass>574.67</mass>
         <intensity>12.205</intensity>
         <ion_current>16.010546</ion_current>
         <width>0.182</width>
         <signal_noise_ratio>1.3635315</signal_noise_ratio>
         <quality>-1</quality>
      </peak>
      <peak>
         <mass>575.98257</mass>
         <intensity>16.277</intensity>
         <ion_current>24.828993</ion_current>
         <width>0.909</width>
         <signal_noise_ratio>1.8184516</signal_noise_ratio>
         <quality>-1</quality>
      </peak>
      <peak>
         <mass>576.6437</mass>
         <intensity>16.277</intensity>
         <ion_current>23.946557</ion_current>
         <width>0.273</width>
         <signal_noise_ratio>1.8264749</signal_noise_ratio>
         <quality>1</quality>
      </peak>
      <peak>
         <mass>579.09666</mass>
         <intensity>8.133</intensity>
         <ion_current>11.965187</ion_current>
         <width>0.182</width>
         <signal_noise_ratio>0.91985459</signal_noise_ratio>
         <quality>-1</quality>
      </peak>
      <peak>
         <mass>580.65025</mass>
         <intensity>16.277</intensity>
         <ion_current>25.120282</ion_current>
         <width>0.91</width>
         <signal_noise_ratio>1.8413081</signal_noise_ratio>
         <quality>-1</quality>
      </peak>
      <peak>
         <mass>582.1462</mass>
         <intensity>8.133</intensity>
         <ion_current>11.965187</ion_current>
         <width>0.273</width>
         <signal_noise_ratio>0.92053825</signal_noise_ratio>
         <quality>-1</quality>
      </peak>
      <peak>
         <mass>582.84463</mass>
         <intensity>8.133</intensity>
         <ion_current>11.636206</ion_current>
         <width>1.092</width>
         <signal_noise_ratio>0.92053825</signal_noise_ratio>
         <quality>-1</quality>
      </peak>
      <peak>
         <mass>583.674</mass>
         <intensity>12.205</intensity>
         <ion_current>16.701488</ion_current>
         <width>0.182</width>
         <signal_noise_ratio>1.3811045</signal_noise_ratio>
         <quality>-1</quality>
      </peak>
      <peak>
         <mass>584.14922</mass>
         <intensity>12.205</intensity>
         <ion_current>17.955872</ion_current>
         <width>0.546</width>
         <signal_noise_ratio>1.3811045</signal_noise_ratio>
         <quality>-1</quality>
      </peak>
      <peak>
         <mass>586.92625</mass>
         <intensity>8.133</intensity>
         <ion_current>13.161762</ion_current>
         <width>0.364</width>
         <signal_noise_ratio>0.914406</signal_noise_ratio>
         <quality>-1</quality>
      </peak>
      <peak>
         <mass>588.38378</mass>
         <intensity>8.133</intensity>
         <ion_current>11.965187</ion_current>
         <width>0.637</width>
         <signal_noise_ratio>0.91153783</signal_noise_ratio>
         <quality>-1</quality>
      </peak>
      <peak>
         <mass>589.95</mass>
         <intensity>16.277</intensity>
         <ion_current>24.965377</ion_current>
         <width>0.91</width>
         <signal_noise_ratio>1.8193319</signal_noise_ratio>
         <quality>-1</quality>
      </peak>
      <peak>
         <mass>591.538</mass>
         <intensity>12.205</intensity>
         <ion_current>19.751544</ion_current>
         <width>0.637</width>
         <signal_noise_ratio>1.3569644</signal_noise_ratio>
         <quality>1</quality>
      </peak>
      <peak>
         <mass>592.951</mass>
         <intensity>12.205</intensity>
         <ion_current>17.955872</ion_current>
         <width>0.182</width>
         <signal_noise_ratio>1.3496195</signal_noise_ratio>
         <quality>-1</quality>
      </peak>
      <peak>
         <mass>593.65473</mass>
         <intensity>20.348</intensity>
         <ion_current>28.279275</ion_current>
         <width>1.092</width>
         <signal_noise_ratio>2.2500663</signal_noise_ratio>
         <quality>-1</quality>
      </peak>
      <peak>
         <mass>595.39095</mass>
         <intensity>16.277</intensity>
         <ion_current>26.341326</ion_current>
         <width>1.001</width>
         <signal_noise_ratio>1.789703</signal_noise_ratio>
         <quality>1</quality>
      </peak>
      <peak>
         <mass>596.771</mass>
         <intensity>12.205</intensity>
         <ion_current>17.955872</ion_current>
         <width>0.182</width>
         <signal_noise_ratio>1.3382919</signal_noise_ratio>
         <quality>-1</quality>
      </peak>
      <peak>
         <mass>598.105</mass>
         <intensity>16.277</intensity>
         <ion_current>23.946557</ion_current>
         <width>0.727</width>
         <signal_noise_ratio>1.7751718</signal_noise_ratio>
         <quality>-1</quality>
      </peak>
      <peak>
         <mass>598.89334</mass>
         <intensity>8.133</intensity>
         <ion_current>11.965187</ion_current>
         <width>0.273</width>
         <signal_noise_ratio>0.885986</signal_noise_ratio>
         <quality>-1</quality>
      </peak>
      <peak>
         <mass>599.591</mass>
         <intensity>8.133</intensity>
         <ion_current>13.161762</ion_current>
         <width>0.182</width>
         <signal_noise_ratio>0.885986</signal_noise_ratio>
         <quality>-1</quality>
      </peak>
      <peak>
         <mass>600.38625</mass>
         <intensity>8.133</intensity>
         <ion_current>11.965187</ion_current>
         <width>0.364</width>
         <signal_noise_ratio>0.88500436</signal_noise_ratio>
         <quality>-1</quality>
      </peak>
      <peak>
         <mass>600.864</mass>
         <intensity>12.205</intensity>
         <ion_current>17.955872</ion_current>
         <width>0.182</width>
         <signal_noise_ratio>1.328105</signal_noise_ratio>
         <quality>-1</quality>
      </peak>
      <peak>
         <mass>601.10666</mass>
         <intensity>8.133</intensity>
         <ion_current>11.965187</ion_current>
         <width>0.182</width>
         <signal_noise_ratio>0.88349981</signal_noise_ratio>
         <quality>-1</quality>
      </peak>
      <peak>
         <mass>602.32623</mass>
         <intensity>12.205</intensity>
         <ion_current>17.955872</ion_current>
         <width>1.182</width>
         <signal_noise_ratio>1.3238918</signal_noise_ratio>
         <quality>-1</quality>
      </peak>
      <peak>
         <mass>603.07734</mass>
         <intensity>8.133</intensity>
         <ion_current>11.965187</ion_current>
         <width>0.273</width>
         <signal_noise_ratio>0.88128005</signal_noise_ratio>
         <quality>-1</quality>
      </peak>
      <peak>
         <mass>603.69614</mass>
         <intensity>16.277</intensity>
         <ion_current>23.946589</ion_current>
         <width>0.181</width>
         <signal_noise_ratio>1.7625903</signal_noise_ratio>
         <quality>-1</quality>
      </peak>
      <peak>
         <mass>604.5215</mass>
         <intensity>20.348</intensity>
         <ion_current>21.838618</ion_current>
         <width>0.637</width>
         <signal_noise_ratio>2.2034274</signal_noise_ratio>
         <quality>-1</quality>
      </peak>
      <peak>
         <mass>605.11625</mass>
         <intensity>12.205</intensity>
         <ion_current>19.751544</ion_current>
         <width>0.182</width>
         <signal_noise_ratio>1.3209199</signal_noise_ratio>
         <quality>-1</quality>
      </peak>
      <peak>
         <mass>607.47913</mass>
         <intensity>12.205</intensity>
         <ion_current>17.955872</ion_current>
         <width>1</width>
         <signal_noise_ratio>1.3192033</signal_noise_ratio>
         <quality>-1</quality>
      </peak>
      <peak>
         <mass>608.273</mass>
         <intensity>16.277</intensity>
         <ion_current>23.946557</ion_current>
         <width>0.546</width>
         <signal_noise_ratio>1.7585809</signal_noise_ratio>
         <quality>-1</quality>
      </peak>
      <peak>
         <mass>609.9525</mass>
         <intensity>16.277</intensity>
         <ion_current>26.341326</ion_current>
         <width>0.91</width>
         <signal_noise_ratio>1.7573544</signal_noise_ratio>
         <quality>-1</quality>
      </peak>
      <peak>
         <mass>611.38366</mass>
         <intensity>8.133</intensity>
         <ion_current>11.965187</ion_current>
         <width>0.182</width>
         <signal_noise_ratio>0.87682512</signal_noise_ratio>
         <quality>-1</quality>
      </peak>
      <peak>
         <mass>611.83866</mass>
         <intensity>8.133</intensity>
         <ion_current>11.965187</ion_current>
         <width>0.182</width>
         <signal_noise_ratio>0.87617983</signal_noise_ratio>
         <quality>-1</quality>
      </peak>
      <peak>
         <mass>613.766</mass>
         <intensity>12.205</intensity>
         <ion_current>17.955872</ion_current>
         <width>0.364</width>
         <signal_noise_ratio>1.3126734</signal_noise_ratio>
         <quality>-1</quality>
      </peak>
      <peak>
         <mass>614.052</mass>
         <intensity>20.348</intensity>
         <ion_current>29.93577</ion_current>
         <width>0.182</width>
         <signal_noise_ratio>2.1884702</signal_noise_ratio>
         <quality>-1</quality>
      </peak>
      <peak>
         <mass>614.234</mass>
         <intensity>12.205</intensity>
         <ion_current>17.955872</ion_current>
         <width>0.182</width>
         <signal_noise_ratio>1.3126734</signal_noise_ratio>
         <quality>-1</quality>
      </peak>
      <peak>
         <mass>615.4433</mass>
         <intensity>12.205</intensity>
         <ion_current>17.955872</ion_current>
         <width>1.001</width>
         <signal_noise_ratio>1.3117097</signal_noise_ratio>
         <quality>-1</quality>
      </peak>
      <peak>
         <mass>616.8255</mass>
         <intensity>8.133</intensity>
         <ion_current>11.965187</ion_current>
         <width>0.273</width>
         <signal_noise_ratio>0.87362241</signal_noise_ratio>
         <quality>-1</quality>
      </peak>
      <peak>
         <mass>618.07675</mass>
         <intensity>12.205</intensity>
         <ion_current>19.751544</ion_current>
         <width>0.273</width>
         <signal_noise_ratio>1.309641</signal_noise_ratio>
         <quality>-1</quality>
      </peak>
      <peak>
         <mass>618.41714</mass>
         <intensity>20.348</intensity>
         <ion_current>32.312801</ion_current>
         <width>0.181</width>
         <signal_noise_ratio>2.1834146</signal_noise_ratio>
         <quality>-1</quality>
      </peak>
      <peak>
         <mass>619.782</mass>
         <intensity>8.133</intensity>
         <ion_current>11.965187</ion_current>
         <width>0.182</width>
         <signal_noise_ratio>0.87105389</signal_noise_ratio>
         <quality>-1</quality>
      </peak>
      <peak>
         <mass>620.99433</mass>
         <intensity>12.205</intensity>
         <ion_current>19.744264</ion_current>
         <width>0.546</width>
         <signal_noise_ratio>1.2996858</signal_noise_ratio>
         <quality>-1</quality>
      </peak>
      <peak>
         <mass>621.63134</mass>
         <intensity>8.133</intensity>
         <ion_current>11.965187</ion_current>
         <width>0.273</width>
         <signal_noise_ratio>0.86606673</signal_noise_ratio>
         <quality>-1</quality>
      </peak>
      <peak>
         <mass>623.381</mass>
         <intensity>12.205</intensity>
         <ion_current>17.955872</ion_current>
         <width>0.273</width>
         <signal_noise_ratio>1.2923023</signal_noise_ratio>
         <quality>1</quality>
      </peak>
      <peak>
         <mass>625.07354</mass>
         <intensity>28.492</intensity>
         <ion_current>43.269428</ion_current>
         <width>0.273</width>
         <signal_noise_ratio>2.9995522</signal_noise_ratio>
         <quality>-1</quality>
      </peak>
      <peak>
         <mass>625.512</mass>
         <intensity>8.133</intensity>
         <ion_current>12.334014</ion_current>
         <width>0.182</width>
         <signal_noise_ratio>0.85621783</signal_noise_ratio>
         <quality>-1</quality>
      </peak>
      <peak>
         <mass>626.148</mass>
         <intensity>28.492</intensity>
         <ion_current>26.87511</ion_current>
         <width>0.728</width>
         <signal_noise_ratio>2.9913413</signal_noise_ratio>
         <quality>-1</quality>
      </peak>
      <peak>
         <mass>627.603</mass>
         <intensity>12.205</intensity>
         <ion_current>20.360392</ion_current>
         <width>0.181</width>
         <signal_noise_ratio>1.2813885</signal_noise_ratio>
         <quality>-1</quality>
      </peak>
      <peak>
         <mass>628.86562</mass>
         <intensity>12.205</intensity>
         <ion_current>18.509362</ion_current>
         <width>0.364</width>
         <signal_noise_ratio>1.2704086</signal_noise_ratio>
         <quality>-1</quality>
      </peak>
      <peak>
         <mass>629.37447</mass>
         <intensity>28.492</intensity>
         <ion_current>44.316688</ion_current>
         <width>0.636</width>
         <signal_noise_ratio>2.9657094</signal_noise_ratio>
         <quality>1</quality>
      </peak>
      <peak>
         <mass>631.62225</mass>
         <intensity>12.205</intensity>
         <ion_current>18.509362</ion_current>
         <width>1.182</width>
         <signal_noise_ratio>1.2629229</signal_noise_ratio>
         <quality>-1</quality>
      </peak>
      <peak>
         <mass>632.9332</mass>
         <intensity>12.205</intensity>
         <ion_current>18.144362</ion_current>
         <width>0.727</width>
         <signal_noise_ratio>1.2555248</signal_noise_ratio>
         <quality>-1</quality>
      </peak>
      <peak>
         <mass>633.71</mass>
         <intensity>24.42</intensity>
         <ion_current>37.03389</ion_current>
         <width>0.273</width>
         <signal_noise_ratio>2.5120782</signal_noise_ratio>
         <quality>-1</quality>
      </peak>
      <peak>
         <mass>634.0428</mass>
         <intensity>16.277</intensity>
         <ion_current>21.358918</ion_current>
         <width>0.182</width>
         <signal_noise_ratio>1.66958</signal_noise_ratio>
         <quality>-1</quality>
      </peak>
      <peak>
         <mass>634.3795</mass>
         <intensity>16.277</intensity>
         <ion_current>24.68471</ion_current>
         <width>0.273</width>
         <signal_noise_ratio>1.66958</signal_noise_ratio>
         <quality>-1</quality>
      </peak>
      <peak>
         <mass>636.2895</mass>
         <intensity>16.277</intensity>
         <ion_current>24.68471</ion_current>
         <width>0.273</width>
         <signal_noise_ratio>1.6597604</signal_noise_ratio>
         <quality>-1</quality>
      </peak>
      <peak>
         <mass>636.517</mass>
         <intensity>12.205</intensity>
         <ion_current>20.184213</ion_current>
         <width>0.182</width>
         <signal_noise_ratio>1.2445399</signal_noise_ratio>
         <quality>-1</quality>
      </peak>
      <peak>
         <mass>636.94825</mass>
         <intensity>12.205</intensity>
         <ion_current>18.509362</ion_current>
         <width>0.182</width>
         <signal_noise_ratio>1.2408934</signal_noise_ratio>
         <quality>-1</quality>
      </peak>
      <peak>
         <mass>638.336</mass>
         <intensity>8.133</intensity>
         <ion_current>12.334014</ion_current>
         <width>0.182</width>
         <signal_noise_ratio>0.8244705</signal_noise_ratio>
         <quality>-1</quality>
      </peak>
      <peak>
         <mass>638.5902</mass>
         <intensity>8.133</intensity>
         <ion_current>13.107987</ion_current>
         <width>0.363</width>
         <signal_noise_ratio>0.8244705</signal_noise_ratio>
         <quality>-1</quality>
      </peak>
      <peak>
         <mass>639.063</mass>
         <intensity>8.133</intensity>
         <ion_current>12.334014</ion_current>
         <width>0.273</width>
         <signal_noise_ratio>0.82274422</signal_noise_ratio>
         <quality>-1</quality>
      </peak>
      <peak>
         <mass>640.7</mass>
         <intensity>8.133</intensity>
         <ion_current>12.334014</ion_current>
         <width>0.182</width>
         <signal_noise_ratio>0.82160139</signal_noise_ratio>
         <quality>-1</quality>
      </peak>
      <peak>
         <mass>640.95025</mass>
         <intensity>8.133</intensity>
         <ion_current>12.334014</ion_current>
         <width>0.364</width>
         <signal_noise_ratio>0.82160139</signal_noise_ratio>
         <quality>-1</quality>
      </peak>
      <peak>
         <mass>641.28847</mass>
         <intensity>36.635</intensity>
         <ion_current>56.978296</ion_current>
         <width>0.364</width>
         <signal_noise_ratio>3.7008935</signal_noise_ratio>
         <quality>-1</quality>
      </peak>
      <peak>
         <mass>642.69273</mass>
         <intensity>12.205</intensity>
         <ion_current>18.509362</ion_current>
         <width>0.728</width>
         <signal_noise_ratio>1.2320558</signal_noise_ratio>
         <quality>1</quality>
      </peak>
      <peak>
         <mass>644.48967</mass>
         <intensity>12.205</intensity>
         <ion_current>20.30614</ion_current>
         <width>0.91</width>
         <signal_noise_ratio>1.230502</signal_noise_ratio>
         <quality>-1</quality>
      </peak>
      <peak>
         <mass>645.12667</mass>
         <intensity>12.205</intensity>
         <ion_current>18.509362</ion_current>
         <width>0.273</width>
         <signal_noise_ratio>1.230502</signal_noise_ratio>
         <quality>-1</quality>
      </peak>
      <peak>
         <mass>646.36774</mass>
         <intensity>16.277</intensity>
         <ion_current>22.800943</ion_current>
         <width>0.819</width>
         <signal_noise_ratio>1.6395178</signal_noise_ratio>
         <quality>1</quality>
      </peak>
      <peak>
         <mass>647.76038</mass>
         <intensity>12.205</intensity>
         <ion_current>18.144362</ion_current>
         <width>1.182</width>
         <signal_noise_ratio>1.2291052</signal_noise_ratio>
         <quality>1</quality>
      </peak>
      <peak>
         <mass>648.6858</mass>
         <intensity>16.277</intensity>
         <ion_current>21.358918</ion_current>
         <width>0.182</width>
         <signal_noise_ratio>1.6399831</signal_noise_ratio>
         <quality>-1</quality>
      </peak>
      <peak>
         <mass>650.39156</mass>
         <intensity>12.215</intensity>
         <ion_current>18.524528</ion_current>
         <width>0.455</width>
         <signal_noise_ratio>1.1034816</signal_noise_ratio>
         <quality>-1</quality>
      </peak>
      <peak>
         <mass>651.03108</mass>
         <intensity>16.287</intensity>
         <ion_current>27.169988</ion_current>
         <width>0.818</width>
         <signal_noise_ratio>1.4713389</signal_noise_ratio>
         <quality>-1</quality>
      </peak>
      <peak>
         <mass>652.979</mass>
         <intensity>8.143</intensity>
         <ion_current>12.34918</ion_current>
         <width>0.182</width>
         <signal_noise_ratio>0.76325008</signal_noise_ratio>
         <quality>-1</quality>
      </peak>
      <peak>
         <mass>653.524</mass>
         <intensity>8.143</intensity>
         <ion_current>12.34918</ion_current>
         <width>0.182</width>
         <signal_noise_ratio>0.76325008</signal_noise_ratio>
         <quality>-1</quality>
      </peak>
      <peak>
         <mass>654.252</mass>
         <intensity>16.287</intensity>
         <ion_current>24.587306</ion_current>
         <width>0.182</width>
         <signal_noise_ratio>1.6268423</signal_noise_ratio>
         <quality>-1</quality>
      </peak>
      <peak>
         <mass>655.194</mass>
         <intensity>40.717</intensity>
         <ion_current>53.793075</ion_current>
         <width>1</width>
         <signal_noise_ratio>4.0670559</signal_noise_ratio>
         <quality>-1</quality>
      </peak>
      <peak>
         <mass>656.63</mass>
         <intensity>16.287</intensity>
         <ion_current>27.084759</ion_current>
         <width>0.182</width>
         <signal_noise_ratio>1.6268423</signal_noise_ratio>
         <quality>-1</quality>
      </peak>
      <peak>
         <mass>659.618</mass>
         <intensity>8.143</intensity>
         <ion_current>12.34918</ion_current>
         <width>0.182</width>
         <signal_noise_ratio>0.79357171</signal_noise_ratio>
         <quality>-1</quality>
      </peak>
      <peak>
         <mass>660.39536</mass>
         <intensity>8.143</intensity>
         <ion_current>12.34918</ion_current>
         <width>0.727</width>
         <signal_noise_ratio>0.79357171</signal_noise_ratio>
         <quality>-1</quality>
      </peak>
      <peak>
         <mass>661.073</mass>
         <intensity>8.143</intensity>
         <ion_current>13.58416</ion_current>
         <width>0.273</width>
         <signal_noise_ratio>0.79357171</signal_noise_ratio>
         <quality>-1</quality>
      </peak>
      <peak>
         <mass>661.684</mass>
         <intensity>8.143</intensity>
         <ion_current>12.34918</ion_current>
         <width>0.364</width>
         <signal_noise_ratio>0.79357171</signal_noise_ratio>
         <quality>-1</quality>
      </peak>
      <peak>
         <mass>665.0932</mass>
         <intensity>12.215</intensity>
         <ion_current>20.324399</ion_current>
         <width>0.91</width>
         <signal_noise_ratio>1.1904063</signal_noise_ratio>
         <quality>-1</quality>
      </peak>
      <peak>
         <mass>665.64375</mass>
         <intensity>12.215</intensity>
         <ion_current>18.124553</ion_current>
         <width>0.273</width>
         <signal_noise_ratio>1.1904063</signal_noise_ratio>
         <quality>-1</quality>
      </peak>
      <peak>
         <mass>666.621</mass>
         <intensity>16.287</intensity>
         <ion_current>21.378534</ion_current>
         <width>0.728</width>
         <signal_noise_ratio>1.5872409</signal_noise_ratio>
         <quality>-1</quality>
      </peak>
      <peak>
         <mass>667.167</mass>
         <intensity>12.215</intensity>
         <ion_current>20.377074</ion_current>
         <width>0.182</width>
         <signal_noise_ratio>1.1904063</signal_noise_ratio>
         <quality>-1</quality>
      </peak>
      <peak>
         <mass>667.41725</mass>
         <intensity>12.215</intensity>
         <ion_current>18.524568</ion_current>
         <width>0.182</width>
         <signal_noise_ratio>1.1904063</signal_noise_ratio>
         <quality>-1</quality>
      </peak>
      <peak>
         <mass>668.468</mass>
         <intensity>20.358</intensity>
         <ion_current>24.11321</ion_current>
         <width>0.546</width>
         <signal_noise_ratio>1.983978</signal_noise_ratio>
         <quality>-1</quality>
      </peak>
      <peak>
         <mass>670.4865</mass>
         <intensity>20.358</intensity>
         <ion_current>30.873707</ion_current>
         <width>0.273</width>
         <signal_noise_ratio>1.983978</signal_noise_ratio>
         <quality>1</quality>
      </peak>
      <peak>
         <mass>670.87</mass>
         <intensity>12.215</intensity>
         <ion_current>20.377074</ion_current>
         <width>0.455</width>
         <signal_noise_ratio>1.1904063</signal_noise_ratio>
         <quality>-1</quality>
      </peak>
      <peak>
         <mass>673.22267</mass>
         <intensity>12.215</intensity>
         <ion_current>20.377074</ion_current>
         <width>1.091</width>
         <signal_noise_ratio>1.1904063</signal_noise_ratio>
         <quality>1</quality>
      </peak>
      <peak>
         <mass>673.988</mass>
         <intensity>8.143</intensity>
         <ion_current>12.34918</ion_current>
         <width>0.182</width>
         <signal_noise_ratio>0.79357171</signal_noise_ratio>
         <quality>-1</quality>
      </peak>
      <peak>
         <mass>675.86773</mass>
         <intensity>20.358</intensity>
         <ion_current>33.210948</ion_current>
         <width>1.182</width>
         <signal_noise_ratio>1.983978</signal_noise_ratio>
         <quality>-1</quality>
      </peak>
      <peak>
         <mass>677.137</mass>
         <intensity>16.287</intensity>
         <ion_current>25.348149</ion_current>
         <width>0.272</width>
         <signal_noise_ratio>1.5872409</signal_noise_ratio>
         <quality>1</quality>
      </peak>
      <peak>
         <mass>677.899</mass>
         <intensity>12.215</intensity>
         <ion_current>15.443602</ion_current>
         <width>0.182</width>
         <signal_noise_ratio>1.1904063</signal_noise_ratio>
         <quality>-1</quality>
      </peak>
      <peak>
         <mass>678.3735</mass>
         <intensity>20.358</intensity>
         <ion_current>31.68402</ion_current>
         <width>0.728</width>
         <signal_noise_ratio>1.983978</signal_noise_ratio>
         <quality>-1</quality>
      </peak>
      <peak>
         <mass>679.165</mass>
         <intensity>16.287</intensity>
         <ion_current>27.883099</ion_current>
         <width>0.455</width>
         <signal_noise_ratio>1.5872409</signal_noise_ratio>
         <quality>-1</quality>
      </peak>
      <peak>
         <mass>680.87725</mass>
         <intensity>8.143</intensity>
         <ion_current>13.940694</ion_current>
         <width>0.363</width>
         <signal_noise_ratio>0.79357171</signal_noise_ratio>
         <quality>-1</quality>
      </peak>
      <peak>
         <mass>682.81</mass>
         <intensity>12.215</intensity>
         <ion_current>17.556431</ion_current>
         <width>0.182</width>
         <signal_noise_ratio>1.1904063</signal_noise_ratio>
         <quality>-1</quality>
      </peak>
      <peak>
         <mass>683.278</mass>
         <intensity>32.573</intensity>
         <ion_current>55.764487</ion_current>
         <width>0.364</width>
         <signal_noise_ratio>3.1743843</signal_noise_ratio>
         <quality>1</quality>
      </peak>
      <peak>
         <mass>685.33425</mass>
         <intensity>36.645</intensity>
         <ion_current>51.21312</ion_current>
         <width>0.273</width>
         <signal_noise_ratio>3.5712189</signal_noise_ratio>
         <quality>1</quality>
      </peak>
      <peak>
         <mass>685.5026</mass>
         <intensity>12.215</intensity>
         <ion_current>18.331787</ion_current>
         <width>0.182</width>
         <signal_noise_ratio>1.1904063</signal_noise_ratio>
         <quality>-1</quality>
      </peak>
      <peak>
         <mass>685.812</mass>
         <intensity>12.215</intensity>
         <ion_current>19.010723</ion_current>
         <width>0.182</width>
         <signal_noise_ratio>1.1904063</signal_noise_ratio>
         <quality>-1</quality>
      </peak>
      <peak>
         <mass>686.36527</mass>
         <intensity>16.287</intensity>
         <ion_current>23.727911</ion_current>
         <width>0.454</width>
         <signal_noise_ratio>1.5872409</signal_noise_ratio>
         <quality>-1</quality>
      </peak>
      <peak>
         <mass>688.31755</mass>
         <intensity>24.43</intensity>
         <ion_current>35.225286</ion_current>
         <width>0.364</width>
         <signal_noise_ratio>2.3808126</signal_noise_ratio>
         <quality>-1</quality>
      </peak>
      <peak>
         <mass>689.00327</mass>
         <intensity>12.215</intensity>
         <ion_current>20.911897</ion_current>
         <width>0.728</width>
         <signal_noise_ratio>1.1904063</signal_noise_ratio>
         <quality>1</quality>
      </peak>
      <peak>
         <mass>691.11376</mass>
         <intensity>24.43</intensity>
         <ion_current>35.839919</ion_current>
         <width>0.91</width>
         <signal_noise_ratio>2.3808126</signal_noise_ratio>
         <quality>-1</quality>
      </peak>
      <peak>
         <mass>692.38022</mass>
         <intensity>20.358</intensity>
         <ion_current>31.68402</ion_current>
         <width>0.273</width>
         <signal_noise_ratio>1.983978</signal_noise_ratio>
         <quality>-1</quality>
      </peak>
      <peak>
         <mass>692.815</mass>
         <intensity>8.143</intensity>
         <ion_current>12.673297</ion_current>
         <width>0.182</width>
         <signal_noise_ratio>0.79357171</signal_noise_ratio>
         <quality>-1</quality>
      </peak>
      <peak>
         <mass>693.47262</mass>
         <intensity>12.215</intensity>
         <ion_current>18.444532</ion_current>
         <width>0.727</width>
         <signal_noise_ratio>1.1904063</signal_noise_ratio>
         <quality>-1</quality>
      </peak>
      <peak>
         <mass>694.14</mass>
         <intensity>16.287</intensity>
         <ion_current>27.883099</ion_current>
         <width>0.455</width>
         <signal_noise_ratio>1.5872409</signal_noise_ratio>
         <quality>-1</quality>
      </peak>
      <peak>
         <mass>694.6158</mass>
         <intensity>52.932</intensity>
         <ion_current>78.690866</ion_current>
         <width>0.637</width>
         <signal_noise_ratio>5.1584597</signal_noise_ratio>
         <quality>-1</quality>
      </peak>
      <peak>
         <mass>697.06725</mass>
         <intensity>12.215</intensity>
         <ion_current>18.594655</ion_current>
         <width>0.182</width>
         <signal_noise_ratio>1.1904063</signal_noise_ratio>
         <quality>-1</quality>
      </peak>
      <peak>
         <mass>697.908</mass>
         <intensity>16.287</intensity>
         <ion_current>21.483746</ion_current>
         <width>0.182</width>
         <signal_noise_ratio>1.5872409</signal_noise_ratio>
         <quality>-1</quality>
      </peak>
      <peak>
         <mass>698.363</mass>
         <intensity>16.287</intensity>
         <ion_current>25.348149</ion_current>
         <width>0.182</width>
         <signal_noise_ratio>1.5872409</signal_noise_ratio>
         <quality>-1</quality>
      </peak>
   </peak_list>
</pepex3>
