# Supplementary material for: NITPICK: peak identification for mass spectrometry data
Source: BMC Bioinformatics. 2008 Aug 28;9:355. doi: 10.1186/1471-2105-9-355 (PMC2655099; doi:10.1186/1471-2105-9-355)
Supplement: Additional file 4 — A zip-folder containing all pepex results on the simulated data. [file 1471-2105-9-355-S4.zip › pepex_simulation_results/thresh05/SNR5/preSNR5_9_pepex.xml]

<?xml version="1.0" encoding="iso-8859-1"?>
<pepex3>
   <version>3.0.0</version>
   <registered_to>Unregistered</registered_to>
   <parameters>
      <parameter_file>pepex_input.xml</parameter_file>
      <input_data_file>spectrum.data</input_data_file>
      <output_data_file>pepex_output.xml</output_data_file>
      <noise_model>mean_value</noise_model>
      <signal_noise_ratio>.5</signal_noise_ratio>
      <tuning_power>2</tuning_power>
      <tuning>2</tuning>
      <small_omega>1.0</small_omega>
      <big_omega>20</big_omega>
      <peak_finding_model>pepex3</peak_finding_model>
      <supporting_slopes>2</supporting_slopes>
      <peak_fitting_model>centroid</peak_fitting_model>
      <clustering_model>simple</clustering_model>
      <min_cluster_distance>0.8</min_cluster_distance>
      <max_cluster_distance>1.2</max_cluster_distance>
      <no_single_above_mass>1500.0</no_single_above_mass>
      <deisotoping_model>quadratic</deisotoping_model>
      <isotope_distrib_file>/usr/local/piums/kd_0_to_10</isotope_distrib_file>
      <overflow>30000</overflow>
   </parameters>
   <pepex3_status>
      <status>ok</status>
      <message></message>
      <supporting_slopes>2</supporting_slopes>
      <minimum_mass>500</minimum_mass>
      <maximum_mass>700</maximum_mass>
      <small_omega>1</small_omega>
      <big_omega>20</big_omega>
      <peak_masses_with_hydrogen>true</peak_masses_with_hydrogen>
      <date_created>22:01:37, 26 Jul, 2007</date_created>
   </pepex3_status>
   <peak_list>
      <peak>
         <mass>500.273</mass>
         <intensity>12.32</intensity>
         <ion_current>18.85556</ion_current>
         <width>0.182</width>
         <signal_noise_ratio>1.1663539</signal_noise_ratio>
         <quality>-1</quality>
      </peak>
      <peak>
         <mass>500.546</mass>
         <intensity>8.214</intensity>
         <ion_current>12.571394</ion_current>
         <width>0.182</width>
         <signal_noise_ratio>0.77763239</signal_noise_ratio>
         <quality>-1</quality>
      </peak>
      <peak>
         <mass>502.78537</mass>
         <intensity>12.32</intensity>
         <ion_current>18.099119</ion_current>
         <width>1</width>
         <signal_noise_ratio>1.1864971</signal_noise_ratio>
         <quality>-1</quality>
      </peak>
      <peak>
         <mass>503.56217</mass>
         <intensity>12.32</intensity>
         <ion_current>17.141352</ion_current>
         <width>0.182</width>
         <signal_noise_ratio>1.2114138</signal_noise_ratio>
         <quality>-1</quality>
      </peak>
      <peak>
         <mass>504.62833</mass>
         <intensity>12.32</intensity>
         <ion_current>15.997004</ion_current>
         <width>0.545</width>
         <signal_noise_ratio>1.2114138</signal_noise_ratio>
         <quality>-1</quality>
      </peak>
      <peak>
         <mass>505.2568</mass>
         <intensity>8.214</intensity>
         <ion_current>11.428495</ion_current>
         <width>0.364</width>
         <signal_noise_ratio>0.80767476</signal_noise_ratio>
         <quality>-1</quality>
      </peak>
      <peak>
         <mass>506.0485</mass>
         <intensity>8.214</intensity>
         <ion_current>11.428495</ion_current>
         <width>0.273</width>
         <signal_noise_ratio>0.93881422</signal_noise_ratio>
         <quality>-1</quality>
      </peak>
      <peak>
         <mass>506.457</mass>
         <intensity>8.214</intensity>
         <ion_current>12.571394</ion_current>
         <width>0.181</width>
         <signal_noise_ratio>0.93881422</signal_noise_ratio>
         <quality>-1</quality>
      </peak>
      <peak>
         <mass>506.821</mass>
         <intensity>12.32</intensity>
         <ion_current>18.85556</ion_current>
         <width>0.182</width>
         <signal_noise_ratio>1.4050651</signal_noise_ratio>
         <quality>-1</quality>
      </peak>
      <peak>
         <mass>509.41082</mass>
         <intensity>20.534</intensity>
         <ion_current>29.33615</ion_current>
         <width>0.91</width>
         <signal_noise_ratio>2.3737462</signal_noise_ratio>
         <quality>-1</quality>
      </peak>
      <peak>
         <mass>510.9049</mass>
         <intensity>16.427</intensity>
         <ion_current>22.855599</ion_current>
         <width>0.546</width>
         <signal_noise_ratio>1.9236128</signal_noise_ratio>
         <quality>-1</quality>
      </peak>
      <peak>
         <mass>511.49033</mass>
         <intensity>8.214</intensity>
         <ion_current>11.428495</ion_current>
         <width>0.273</width>
         <signal_noise_ratio>0.96186495</signal_noise_ratio>
         <quality>-1</quality>
      </peak>
      <peak>
         <mass>512.91499</mass>
         <intensity>12.32</intensity>
         <ion_current>17.141352</ion_current>
         <width>1.092</width>
         <signal_noise_ratio>1.4100715</signal_noise_ratio>
         <quality>-1</quality>
      </peak>
      <peak>
         <mass>514.40033</mass>
         <intensity>12.32</intensity>
         <ion_current>17.141352</ion_current>
         <width>0.91</width>
         <signal_noise_ratio>1.406866</signal_noise_ratio>
         <quality>-1</quality>
      </peak>
      <peak>
         <mass>516.26484</mass>
         <intensity>12.32</intensity>
         <ion_current>17.141352</ion_current>
         <width>0.364</width>
         <signal_noise_ratio>1.3820319</signal_noise_ratio>
         <quality>-1</quality>
      </peak>
      <peak>
         <mass>516.8078</mass>
         <intensity>16.427</intensity>
         <ion_current>22.855599</ion_current>
         <width>0.182</width>
         <signal_noise_ratio>1.8427466</signal_noise_ratio>
         <quality>-1</quality>
      </peak>
      <peak>
         <mass>517.03075</mass>
         <intensity>12.32</intensity>
         <ion_current>18.85556</ion_current>
         <width>0.182</width>
         <signal_noise_ratio>1.3820319</signal_noise_ratio>
         <quality>-1</quality>
      </peak>
      <peak>
         <mass>517.553</mass>
         <intensity>8.214</intensity>
         <ion_current>12.571394</ion_current>
         <width>0.182</width>
         <signal_noise_ratio>0.9214294</signal_noise_ratio>
         <quality>-1</quality>
      </peak>
      <peak>
         <mass>519.3176</mass>
         <intensity>8.214</intensity>
         <ion_current>12.571394</ion_current>
         <width>0.363</width>
         <signal_noise_ratio>0.91862222</signal_noise_ratio>
         <quality>-1</quality>
      </peak>
      <peak>
         <mass>519.918</mass>
         <intensity>8.214</intensity>
         <ion_current>11.428495</ion_current>
         <width>0.182</width>
         <signal_noise_ratio>0.93766524</signal_noise_ratio>
         <quality>-1</quality>
      </peak>
      <peak>
         <mass>520.672</mass>
         <intensity>12.32</intensity>
         <ion_current>18.85556</ion_current>
         <width>0.455</width>
         <signal_noise_ratio>1.4063837</signal_noise_ratio>
         <quality>-1</quality>
      </peak>
      <peak>
         <mass>522.27764</mass>
         <intensity>20.534</intensity>
         <ion_current>30.942489</ion_current>
         <width>0.91</width>
         <signal_noise_ratio>2.3502745</signal_noise_ratio>
         <quality>-1</quality>
      </peak>
      <peak>
         <mass>523.556</mass>
         <intensity>8.214</intensity>
         <ion_current>11.428495</ion_current>
         <width>0.182</width>
         <signal_noise_ratio>0.94015557</signal_noise_ratio>
         <quality>-1</quality>
      </peak>
      <peak>
         <mass>524.305</mass>
         <intensity>41.068</intensity>
         <ion_current>60.385614</ion_current>
         <width>0.273</width>
         <signal_noise_ratio>4.6880979</signal_noise_ratio>
         <quality>-1</quality>
      </peak>
      <peak>
         <mass>524.90483</mass>
         <intensity>12.32</intensity>
         <ion_current>18.85556</ion_current>
         <width>0.363</width>
         <signal_noise_ratio>1.4063837</signal_noise_ratio>
         <quality>1</quality>
      </peak>
      <peak>
         <mass>526.84517</mass>
         <intensity>12.32</intensity>
         <ion_current>17.624804</ion_current>
         <width>0.182</width>
         <signal_noise_ratio>1.1945794</signal_noise_ratio>
         <quality>-1</quality>
      </peak>
      <peak>
         <mass>527.194</mass>
         <intensity>12.32</intensity>
         <ion_current>15.949191</ion_current>
         <width>0.455</width>
         <signal_noise_ratio>1.1945794</signal_noise_ratio>
         <quality>-1</quality>
      </peak>
      <peak>
         <mass>528.013</mass>
         <intensity>12.32</intensity>
         <ion_current>12.445515</ion_current>
         <width>0.182</width>
         <signal_noise_ratio>1.2242395</signal_noise_ratio>
         <quality>-1</quality>
      </peak>
      <peak>
         <mass>528.558</mass>
         <intensity>16.427</intensity>
         <ion_current>24.660143</ion_current>
         <width>0.182</width>
         <signal_noise_ratio>1.6323525</signal_noise_ratio>
         <quality>-1</quality>
      </peak>
      <peak>
         <mass>530.65</mass>
         <intensity>12.32</intensity>
         <ion_current>18.359917</ion_current>
         <width>0.182</width>
         <signal_noise_ratio>1.1945794</signal_noise_ratio>
         <quality>-1</quality>
      </peak>
      <peak>
         <mass>531.1505</mass>
         <intensity>8.214</intensity>
         <ion_current>11.750823</ion_current>
         <width>0.364</width>
         <signal_noise_ratio>0.79645093</signal_noise_ratio>
         <quality>-1</quality>
      </peak>
      <peak>
         <mass>533.47</mass>
         <intensity>16.427</intensity>
         <ion_current>23.283963</ion_current>
         <width>0.182</width>
         <signal_noise_ratio>1.9148264</signal_noise_ratio>
         <quality>-1</quality>
      </peak>
      <peak>
         <mass>534.62925</mass>
         <intensity>12.32</intensity>
         <ion_current>17.624804</ion_current>
         <width>0.455</width>
         <signal_noise_ratio>1.4360907</signal_noise_ratio>
         <quality>1</quality>
      </peak>
      <peak>
         <mass>534.925</mass>
         <intensity>12.32</intensity>
         <ion_current>17.624804</ion_current>
         <width>0.182</width>
         <signal_noise_ratio>1.4360907</signal_noise_ratio>
         <quality>-1</quality>
      </peak>
      <peak>
         <mass>536.29513</mass>
         <intensity>12.32</intensity>
         <ion_current>17.624804</ion_current>
         <width>1.091</width>
         <signal_noise_ratio>1.4317191</signal_noise_ratio>
         <quality>-1</quality>
      </peak>
      <peak>
         <mass>537.07767</mass>
         <intensity>8.214</intensity>
         <ion_current>12.925958</ion_current>
         <width>0.182</width>
         <signal_noise_ratio>0.96865641</signal_noise_ratio>
         <quality>-1</quality>
      </peak>
      <peak>
         <mass>537.653</mass>
         <intensity>8.214</intensity>
         <ion_current>11.750823</ion_current>
         <width>0.181</width>
         <signal_noise_ratio>0.96865641</signal_noise_ratio>
         <quality>-1</quality>
      </peak>
      <peak>
         <mass>539.018</mass>
         <intensity>8.214</intensity>
         <ion_current>12.925958</ion_current>
         <width>0.182</width>
         <signal_noise_ratio>0.98398314</signal_noise_ratio>
         <quality>-1</quality>
      </peak>
      <peak>
         <mass>539.563</mass>
         <intensity>12.32</intensity>
         <ion_current>19.387364</ion_current>
         <width>0.454</width>
         <signal_noise_ratio>1.4758549</signal_noise_ratio>
         <quality>-1</quality>
      </peak>
      <peak>
         <mass>542.266</mass>
         <intensity>12.32</intensity>
         <ion_current>17.484578</ion_current>
         <width>0.455</width>
         <signal_noise_ratio>1.4758549</signal_noise_ratio>
         <quality>-1</quality>
      </peak>
      <peak>
         <mass>543.41514</mass>
         <intensity>12.32</intensity>
         <ion_current>14.068217</ion_current>
         <width>1.182</width>
         <signal_noise_ratio>1.4528667</signal_noise_ratio>
         <quality>-1</quality>
      </peak>
      <peak>
         <mass>544.657</mass>
         <intensity>8.214</intensity>
         <ion_current>11.750823</ion_current>
         <width>0.182</width>
         <signal_noise_ratio>0.96865641</signal_noise_ratio>
         <quality>-1</quality>
      </peak>
      <peak>
         <mass>545.05033</mass>
         <intensity>8.214</intensity>
         <ion_current>11.750823</ion_current>
         <width>0.272</width>
         <signal_noise_ratio>0.96865641</signal_noise_ratio>
         <quality>-1</quality>
      </peak>
      <peak>
         <mass>545.44467</mass>
         <intensity>16.427</intensity>
         <ion_current>22.125102</ion_current>
         <width>0.637</width>
         <signal_noise_ratio>1.9371949</signal_noise_ratio>
         <quality>-1</quality>
      </peak>
      <peak>
         <mass>546.60906</mass>
         <intensity>12.32</intensity>
         <ion_current>12.41319</ion_current>
         <width>1.182</width>
         <signal_noise_ratio>1.4251562</signal_noise_ratio>
         <quality>-1</quality>
      </peak>
      <peak>
         <mass>547.1666</mass>
         <intensity>12.32</intensity>
         <ion_current>17.368378</ion_current>
         <width>0.182</width>
         <signal_noise_ratio>1.4251562</signal_noise_ratio>
         <quality>-1</quality>
      </peak>
      <peak>
         <mass>548.07888</mass>
         <intensity>12.32</intensity>
         <ion_current>14.808832</ion_current>
         <width>0.546</width>
         <signal_noise_ratio>1.4251562</signal_noise_ratio>
         <quality>-1</quality>
      </peak>
      <peak>
         <mass>548.84</mass>
         <intensity>8.214</intensity>
         <ion_current>12.925958</ion_current>
         <width>0.182</width>
         <signal_noise_ratio>0.93509923</signal_noise_ratio>
         <quality>-1</quality>
      </peak>
      <peak>
         <mass>551.62966</mass>
         <intensity>12.31</intensity>
         <ion_current>17.459062</ion_current>
         <width>0.728</width>
         <signal_noise_ratio>1.3007137</signal_noise_ratio>
         <quality>1</quality>
      </peak>
      <peak>
         <mass>552.00125</mass>
         <intensity>12.31</intensity>
         <ion_current>17.508252</ion_current>
         <width>0.182</width>
         <signal_noise_ratio>1.3010179</signal_noise_ratio>
         <quality>-1</quality>
      </peak>
      <peak>
         <mass>552.278</mass>
         <intensity>16.417</intensity>
         <ion_current>24.740993</ion_current>
         <width>0.181</width>
         <signal_noise_ratio>1.7350781</signal_noise_ratio>
         <quality>-1</quality>
      </peak>
      <peak>
         <mass>552.91645</mass>
         <intensity>16.417</intensity>
         <ion_current>19.401933</ion_current>
         <width>0.637</width>
         <signal_noise_ratio>1.7355704</signal_noise_ratio>
         <quality>-1</quality>
      </peak>
      <peak>
         <mass>554.661</mass>
         <intensity>16.417</intensity>
         <ion_current>21.852822</ion_current>
         <width>0.182</width>
         <signal_noise_ratio>1.7365749</signal_noise_ratio>
         <quality>-1</quality>
      </peak>
      <peak>
         <mass>555.30811</mass>
         <intensity>12.31</intensity>
         <ion_current>17.610498</ion_current>
         <width>0.455</width>
         <signal_noise_ratio>1.3021402</signal_noise_ratio>
         <quality>-1</quality>
      </peak>
      <peak>
         <mass>555.90075</mass>
         <intensity>16.417</intensity>
         <ion_current>23.48591</ion_current>
         <width>0.272</width>
         <signal_noise_ratio>1.7362908</signal_noise_ratio>
         <quality>1</quality>
      </peak>
      <peak>
         <mass>557.44842</mass>
         <intensity>12.31</intensity>
         <ion_current>17.354276</ion_current>
         <width>0.818</width>
         <signal_noise_ratio>1.2992648</signal_noise_ratio>
         <quality>1</quality>
      </peak>
      <peak>
         <mass>558.3081</mass>
         <intensity>12.31</intensity>
         <ion_current>14.796104</ion_current>
         <width>0.728</width>
         <signal_noise_ratio>1.2961783</signal_noise_ratio>
         <quality>-1</quality>
      </peak>
      <peak>
         <mass>559.9906</mass>
         <intensity>12.31</intensity>
         <ion_current>19.371627</ion_current>
         <width>0.273</width>
         <signal_noise_ratio>1.2907846</signal_noise_ratio>
         <quality>1</quality>
      </peak>
      <peak>
         <mass>561.846</mass>
         <intensity>12.31</intensity>
         <ion_current>17.580372</ion_current>
         <width>0.182</width>
         <signal_noise_ratio>1.2846454</signal_noise_ratio>
         <quality>-1</quality>
      </peak>
      <peak>
         <mass>562.392</mass>
         <intensity>16.417</intensity>
         <ion_current>25.834607</ion_current>
         <width>0.182</width>
         <signal_noise_ratio>1.7132432</signal_noise_ratio>
         <quality>-1</quality>
      </peak>
      <peak>
         <mass>562.7105</mass>
         <intensity>16.417</intensity>
         <ion_current>17.749383</ion_current>
         <width>0.364</width>
         <signal_noise_ratio>1.7132432</signal_noise_ratio>
         <quality>-1</quality>
      </peak>
      <peak>
         <mass>563.85837</mass>
         <intensity>12.31</intensity>
         <ion_current>13.429686</ion_current>
         <width>0.546</width>
         <signal_noise_ratio>1.2779409</signal_noise_ratio>
         <quality>-1</quality>
      </peak>
      <peak>
         <mass>565.393</mass>
         <intensity>12.31</intensity>
         <ion_current>17.454208</ion_current>
         <width>0.182</width>
         <signal_noise_ratio>1.2745885</signal_noise_ratio>
         <quality>-1</quality>
      </peak>
      <peak>
         <mass>566.36235</mass>
         <intensity>49.271</intensity>
         <ion_current>67.198073</ion_current>
         <width>0.546</width>
         <signal_noise_ratio>5.0885595</signal_noise_ratio>
         <quality>-1</quality>
      </peak>
      <peak>
         <mass>566.849</mass>
         <intensity>12.31</intensity>
         <ion_current>19.371627</ion_current>
         <width>0.182</width>
         <signal_noise_ratio>1.2676708</signal_noise_ratio>
         <quality>-1</quality>
      </peak>
      <peak>
         <mass>568.2858</mass>
         <intensity>12.31</intensity>
         <ion_current>14.455128</ion_current>
         <width>0.455</width>
         <signal_noise_ratio>1.2634272</signal_noise_ratio>
         <quality>-1</quality>
      </peak>
      <peak>
         <mass>568.63767</mass>
         <intensity>8.204</intensity>
         <ion_current>11.736517</ion_current>
         <width>0.182</width>
         <signal_noise_ratio>0.83875057</signal_noise_ratio>
         <quality>-1</quality>
      </peak>
      <peak>
         <mass>571.13058</mass>
         <intensity>12.31</intensity>
         <ion_current>17.582058</ion_current>
         <width>0.546</width>
         <signal_noise_ratio>1.2503277</signal_noise_ratio>
         <quality>1</quality>
      </peak>
      <peak>
         <mass>571.5416</mass>
         <intensity>12.31</intensity>
         <ion_current>17.610521</ion_current>
         <width>0.273</width>
         <signal_noise_ratio>1.2503277</signal_noise_ratio>
         <quality>1</quality>
      </peak>
      <peak>
         <mass>572.71479</mass>
         <intensity>16.417</intensity>
         <ion_current>17.999404</ion_current>
         <width>0.727</width>
         <signal_noise_ratio>1.6619995</signal_noise_ratio>
         <quality>-1</quality>
      </peak>
      <peak>
         <mass>573.41722</mass>
         <intensity>12.31</intensity>
         <ion_current>17.610498</ion_current>
         <width>0.637</width>
         <signal_noise_ratio>1.2419174</signal_noise_ratio>
         <quality>1</quality>
      </peak>
      <peak>
         <mass>574.70033</mass>
         <intensity>8.204</intensity>
         <ion_current>11.736517</ion_current>
         <width>0.273</width>
         <signal_noise_ratio>0.82440979</signal_noise_ratio>
         <quality>-1</quality>
      </peak>
      <peak>
         <mass>575.82993</mass>
         <intensity>16.417</intensity>
         <ion_current>26.567891</ion_current>
         <width>1</width>
         <signal_noise_ratio>1.6443513</signal_noise_ratio>
         <quality>-1</quality>
      </peak>
      <peak>
         <mass>577.79333</mass>
         <intensity>12.31</intensity>
         <ion_current>19.648042</ion_current>
         <width>0.454</width>
         <signal_noise_ratio>1.2275931</signal_noise_ratio>
         <quality>-1</quality>
      </peak>
      <peak>
         <mass>579.491</mass>
         <intensity>12.31</intensity>
         <ion_current>19.921468</ion_current>
         <width>0.182</width>
         <signal_noise_ratio>1.2275931</signal_noise_ratio>
         <quality>-1</quality>
      </peak>
      <peak>
         <mass>580.218</mass>
         <intensity>12.31</intensity>
         <ion_current>18.110347</ion_current>
         <width>0.182</width>
         <signal_noise_ratio>1.2300777</signal_noise_ratio>
         <quality>-1</quality>
      </peak>
      <peak>
         <mass>584.09866</mass>
         <intensity>12.31</intensity>
         <ion_current>19.921468</ion_current>
         <width>0.637</width>
         <signal_noise_ratio>1.2334239</signal_noise_ratio>
         <quality>-1</quality>
      </peak>
      <peak>
         <mass>584.70533</mass>
         <intensity>8.204</intensity>
         <ion_current>12.069641</ion_current>
         <width>0.273</width>
         <signal_noise_ratio>0.82201544</signal_noise_ratio>
         <quality>-1</quality>
      </peak>
      <peak>
         <mass>585.312</mass>
         <intensity>36.951</intensity>
         <ion_current>54.362023</ion_current>
         <width>0.181</width>
         <signal_noise_ratio>3.7021349</signal_noise_ratio>
         <quality>-1</quality>
      </peak>
      <peak>
         <mass>586.312</mass>
         <intensity>53.378</intensity>
         <ion_current>60.14753</ion_current>
         <width>0.182</width>
         <signal_noise_ratio>5.3469994</signal_noise_ratio>
         <quality>-1</quality>
      </peak>
      <peak>
         <mass>587.10004</mass>
         <intensity>20.524</intensity>
         <ion_current>33.214314</ion_current>
         <width>1.091</width>
         <signal_noise_ratio>2.0559372</signal_noise_ratio>
         <quality>1</quality>
      </peak>
      <peak>
         <mass>588.52533</mass>
         <intensity>8.204</intensity>
         <ion_current>12.069641</ion_current>
         <width>0.273</width>
         <signal_noise_ratio>0.82180018</signal_noise_ratio>
         <quality>-1</quality>
      </peak>
      <peak>
         <mass>589.98639</mass>
         <intensity>16.417</intensity>
         <ion_current>23.740525</ion_current>
         <width>0.91</width>
         <signal_noise_ratio>1.6447085</signal_noise_ratio>
         <quality>-1</quality>
      </peak>
      <peak>
         <mass>590.77418</mass>
         <intensity>12.31</intensity>
         <ion_current>18.110347</ion_current>
         <width>0.636</width>
         <signal_noise_ratio>1.2330664</signal_noise_ratio>
         <quality>-1</quality>
      </peak>
      <peak>
         <mass>591.3868</mass>
         <intensity>16.417</intensity>
         <ion_current>26.567891</ion_current>
         <width>0.182</width>
         <signal_noise_ratio>1.6444448</signal_noise_ratio>
         <quality>-1</quality>
      </peak>
      <peak>
         <mass>593.27455</mass>
         <intensity>12.31</intensity>
         <ion_current>19.807891</ion_current>
         <width>0.455</width>
         <signal_noise_ratio>1.2332434</signal_noise_ratio>
         <quality>-1</quality>
      </peak>
      <peak>
         <mass>594.64867</mass>
         <intensity>8.204</intensity>
         <ion_current>12.069641</ion_current>
         <width>0.182</width>
         <signal_noise_ratio>0.82223267</signal_noise_ratio>
         <quality>-1</quality>
      </peak>
      <peak>
         <mass>595.0248</mass>
         <intensity>8.204</intensity>
         <ion_current>12.928349</ion_current>
         <width>0.364</width>
         <signal_noise_ratio>0.82223267</signal_noise_ratio>
         <quality>-1</quality>
      </peak>
      <peak>
         <mass>597.213</mass>
         <intensity>12.31</intensity>
         <ion_current>18.102432</ion_current>
         <width>0.364</width>
         <signal_noise_ratio>1.2339795</signal_noise_ratio>
         <quality>-1</quality>
      </peak>
      <peak>
         <mass>597.86299</mass>
         <intensity>12.31</intensity>
         <ion_current>18.110347</ion_current>
         <width>0.546</width>
         <signal_noise_ratio>1.2352214</signal_noise_ratio>
         <quality>-1</quality>
      </peak>
      <peak>
         <mass>598.394</mass>
         <intensity>36.951</intensity>
         <ion_current>48.19788</ion_current>
         <width>0.364</width>
         <signal_noise_ratio>3.7077714</signal_noise_ratio>
         <quality>1</quality>
      </peak>
      <peak>
         <mass>599.28766</mass>
         <intensity>24.631</intensity>
         <ion_current>18.898973</ion_current>
         <width>0.546</width>
         <signal_noise_ratio>2.4716169</signal_noise_ratio>
         <quality>-1</quality>
      </peak>
      <peak>
         <mass>599.682</mass>
         <intensity>12.31</intensity>
         <ion_current>18.110347</ion_current>
         <width>0.182</width>
         <signal_noise_ratio>1.2367321</signal_noise_ratio>
         <quality>-1</quality>
      </peak>
      <peak>
         <mass>599.84125</mass>
         <intensity>12.31</intensity>
         <ion_current>18.110347</ion_current>
         <width>0.182</width>
         <signal_noise_ratio>1.2367321</signal_noise_ratio>
         <quality>-1</quality>
      </peak>
      <peak>
         <mass>601.93872</mass>
         <intensity>16.417</intensity>
         <ion_current>24.152523</ion_current>
         <width>0.636</width>
         <signal_noise_ratio>1.6524642</signal_noise_ratio>
         <quality>-1</quality>
      </peak>
      <peak>
         <mass>602.5556</mass>
         <intensity>12.31</intensity>
         <ion_current>18.110347</ion_current>
         <width>0.273</width>
         <signal_noise_ratio>1.2390713</signal_noise_ratio>
         <quality>1</quality>
      </peak>
      <peak>
         <mass>603.32</mass>
         <intensity>12.31</intensity>
         <ion_current>19.921468</ion_current>
         <width>0.727</width>
         <signal_noise_ratio>1.2423604</signal_noise_ratio>
         <quality>-1</quality>
      </peak>
      <peak>
         <mass>604.047</mass>
         <intensity>16.417</intensity>
         <ion_current>24.152523</ion_current>
         <width>0.182</width>
         <signal_noise_ratio>1.6612908</signal_noise_ratio>
         <quality>-1</quality>
      </peak>
      <peak>
         <mass>605.57075</mass>
         <intensity>8.204</intensity>
         <ion_current>13.276663</ion_current>
         <width>0.363</width>
         <signal_noise_ratio>0.83242624</signal_noise_ratio>
         <quality>-1</quality>
      </peak>
      <peak>
         <mass>605.9115</mass>
         <intensity>8.204</intensity>
         <ion_current>12.069641</ion_current>
         <width>0.273</width>
         <signal_noise_ratio>0.83242624</signal_noise_ratio>
         <quality>-1</quality>
      </peak>
      <peak>
         <mass>608.20499</mass>
         <intensity>57.485</intensity>
         <ion_current>85.877292</ion_current>
         <width>1.092</width>
         <signal_noise_ratio>5.8667599</signal_noise_ratio>
         <quality>1</quality>
      </peak>
      <peak>
         <mass>608.5586</mass>
         <intensity>12.31</intensity>
         <ion_current>18.110347</ion_current>
         <width>0.182</width>
         <signal_noise_ratio>1.2563245</signal_noise_ratio>
         <quality>-1</quality>
      </peak>
      <peak>
         <mass>611.30278</mass>
         <intensity>16.417</intensity>
         <ion_current>23.087281</ion_current>
         <width>0.364</width>
         <signal_noise_ratio>1.6983342</signal_noise_ratio>
         <quality>-1</quality>
      </peak>
      <peak>
         <mass>611.93725</mass>
         <intensity>8.204</intensity>
         <ion_current>12.069641</ion_current>
         <width>0.819</width>
         <signal_noise_ratio>0.8487016</signal_noise_ratio>
         <quality>-1</quality>
      </peak>
      <peak>
         <mass>613.27092</mass>
         <intensity>24.631</intensity>
         <ion_current>36.180812</ion_current>
         <width>0.273</width>
         <signal_noise_ratio>2.5666532</signal_noise_ratio>
         <quality>1</quality>
      </peak>
      <peak>
         <mass>614.13086</mass>
         <intensity>20.524</intensity>
         <ion_current>17.658396</ion_current>
         <width>0.728</width>
         <signal_noise_ratio>2.1465138</signal_noise_ratio>
         <quality>1</quality>
      </peak>
      <peak>
         <mass>615.02173</mass>
         <intensity>16.417</intensity>
         <ion_current>18.502955</ion_current>
         <width>0.727</width>
         <signal_noise_ratio>1.7231296</signal_noise_ratio>
         <quality>1</quality>
      </peak>
      <peak>
         <mass>615.53733</mass>
         <intensity>8.204</intensity>
         <ion_current>12.069641</ion_current>
         <width>0.273</width>
         <signal_noise_ratio>0.86109249</signal_noise_ratio>
         <quality>-1</quality>
      </peak>
      <peak>
         <mass>616.326</mass>
         <intensity>8.204</intensity>
         <ion_current>13.276663</ion_current>
         <width>0.182</width>
         <signal_noise_ratio>0.86380548</signal_noise_ratio>
         <quality>-1</quality>
      </peak>
      <peak>
         <mass>618.48525</mass>
         <intensity>12.31</intensity>
         <ion_current>16.996877</ion_current>
         <width>0.182</width>
         <signal_noise_ratio>1.3038469</signal_noise_ratio>
         <quality>-1</quality>
      </peak>
      <peak>
         <mass>618.742</mass>
         <intensity>16.417</intensity>
         <ion_current>25.336811</ion_current>
         <width>0.273</width>
         <signal_noise_ratio>1.7388509</signal_noise_ratio>
         <quality>1</quality>
      </peak>
      <peak>
         <mass>619.98675</mass>
         <intensity>12.31</intensity>
         <ion_current>18.110347</ion_current>
         <width>0.273</width>
         <signal_noise_ratio>1.3038469</signal_noise_ratio>
         <quality>-1</quality>
      </peak>
      <peak>
         <mass>620.38388</mass>
         <intensity>16.417</intensity>
         <ion_current>26.567891</ion_current>
         <width>0.364</width>
         <signal_noise_ratio>1.7388509</signal_noise_ratio>
         <quality>-1</quality>
      </peak>
      <peak>
         <mass>622.1281</mass>
         <intensity>12.31</intensity>
         <ion_current>15.882187</ion_current>
         <width>0.545</width>
         <signal_noise_ratio>1.3168357</signal_noise_ratio>
         <quality>-1</quality>
      </peak>
      <peak>
         <mass>623.48825</mass>
         <intensity>12.31</intensity>
         <ion_current>18.110347</ion_current>
         <width>0.182</width>
         <signal_noise_ratio>1.3257993</signal_noise_ratio>
         <quality>-1</quality>
      </peak>
      <peak>
         <mass>624.16</mass>
         <intensity>12.31</intensity>
         <ion_current>17.935297</ion_current>
         <width>0.364</width>
         <signal_noise_ratio>1.3272019</signal_noise_ratio>
         <quality>-1</quality>
      </peak>
      <peak>
         <mass>625.162</mass>
         <intensity>24.631</intensity>
         <ion_current>32.115548</ion_current>
         <width>0.728</width>
         <signal_noise_ratio>2.6579763</signal_noise_ratio>
         <quality>-1</quality>
      </peak>
      <peak>
         <mass>625.70475</mass>
         <intensity>12.31</intensity>
         <ion_current>18.668599</ion_current>
         <width>0.363</width>
         <signal_noise_ratio>1.3295895</signal_noise_ratio>
         <quality>-1</quality>
      </peak>
      <peak>
         <mass>626.928</mass>
         <intensity>12.31</intensity>
         <ion_current>20.48133</ion_current>
         <width>0.273</width>
         <signal_noise_ratio>1.3307653</signal_noise_ratio>
         <quality>1</quality>
      </peak>
      <peak>
         <mass>627.38863</mass>
         <intensity>12.31</intensity>
         <ion_current>20.308609</ion_current>
         <width>0.727</width>
         <signal_noise_ratio>1.3307653</signal_noise_ratio>
         <quality>-1</quality>
      </peak>
      <peak>
         <mass>629.1682</mass>
         <intensity>16.417</intensity>
         <ion_current>27.386854</ion_current>
         <width>0.454</width>
         <signal_noise_ratio>1.7778758</signal_noise_ratio>
         <quality>-1</quality>
      </peak>
      <peak>
         <mass>629.76325</mass>
         <intensity>8.204</intensity>
         <ion_current>12.441688</ion_current>
         <width>0.364</width>
         <signal_noise_ratio>0.88845059</signal_noise_ratio>
         <quality>-1</quality>
      </peak>
      <peak>
         <mass>631.15083</mass>
         <intensity>16.417</intensity>
         <ion_current>26.530431</ion_current>
         <width>0.181</width>
         <signal_noise_ratio>1.7811003</signal_noise_ratio>
         <quality>-1</quality>
      </peak>
      <peak>
         <mass>631.787</mass>
         <intensity>8.204</intensity>
         <ion_current>12.441688</ion_current>
         <width>0.182</width>
         <signal_noise_ratio>0.8910456</signal_noise_ratio>
         <quality>-1</quality>
      </peak>
      <peak>
         <mass>635.93056</mass>
         <intensity>16.417</intensity>
         <ion_current>24.897026</ion_current>
         <width>0.273</width>
         <signal_noise_ratio>1.7910394</signal_noise_ratio>
         <quality>1</quality>
      </peak>
      <peak>
         <mass>636.54733</mass>
         <intensity>8.204</intensity>
         <ion_current>12.441688</ion_current>
         <width>0.272</width>
         <signal_noise_ratio>0.89502876</signal_noise_ratio>
         <quality>-1</quality>
      </peak>
      <peak>
         <mass>638.154</mass>
         <intensity>8.204</intensity>
         <ion_current>13.68592</ion_current>
         <width>0.273</width>
         <signal_noise_ratio>0.89684216</signal_noise_ratio>
         <quality>-1</quality>
      </peak>
      <peak>
         <mass>638.6084</mass>
         <intensity>8.204</intensity>
         <ion_current>12.441688</ion_current>
         <width>0.363</width>
         <signal_noise_ratio>0.89684216</signal_noise_ratio>
         <quality>-1</quality>
      </peak>
      <peak>
         <mass>640.33185</mass>
         <intensity>41.058</intensity>
         <ion_current>62.266071</ion_current>
         <width>0.636</width>
         <signal_noise_ratio>4.4965068</signal_noise_ratio>
         <quality>1</quality>
      </peak>
      <peak>
         <mass>641.10949</mass>
         <intensity>16.417</intensity>
         <ion_current>25.22749</ion_current>
         <width>0.91</width>
         <signal_noise_ratio>1.7995644</signal_noise_ratio>
         <quality>-1</quality>
      </peak>
      <peak>
         <mass>642.12769</mass>
         <intensity>41.058</intensity>
         <ion_current>50.076316</ion_current>
         <width>0.818</width>
         <signal_noise_ratio>4.5039761</signal_noise_ratio>
         <quality>1</quality>
      </peak>
      <peak>
         <mass>643.338</mass>
         <intensity>16.417</intensity>
         <ion_current>25.977708</ion_current>
         <width>0.182</width>
         <signal_noise_ratio>1.8009103</signal_noise_ratio>
         <quality>-1</quality>
      </peak>
      <peak>
         <mass>643.6929</mass>
         <intensity>16.417</intensity>
         <ion_current>27.386854</ion_current>
         <width>0.364</width>
         <signal_noise_ratio>1.8009103</signal_noise_ratio>
         <quality>-1</quality>
      </peak>
      <peak>
         <mass>645.08117</mass>
         <intensity>8.204</intensity>
         <ion_current>13.68592</ion_current>
         <width>0.455</width>
         <signal_noise_ratio>0.89996153</signal_noise_ratio>
         <quality>-1</quality>
      </peak>
      <peak>
         <mass>646.4664</mass>
         <intensity>8.204</intensity>
         <ion_current>12.441688</ion_current>
         <width>0.364</width>
         <signal_noise_ratio>0.9092131</signal_noise_ratio>
         <quality>-1</quality>
      </peak>
      <peak>
         <mass>648.04805</mass>
         <intensity>16.417</intensity>
         <ion_current>25.663197</ion_current>
         <width>1</width>
         <signal_noise_ratio>1.8247649</signal_noise_ratio>
         <quality>1</quality>
      </peak>
      <peak>
         <mass>649.64333</mass>
         <intensity>8.204</intensity>
         <ion_current>12.441688</ion_current>
         <width>0.272</width>
         <signal_noise_ratio>0.91636191</signal_noise_ratio>
         <quality>-1</quality>
      </peak>
      <peak>
         <mass>649.886</mass>
         <intensity>8.204</intensity>
         <ion_current>12.757361</ion_current>
         <width>0.182</width>
         <signal_noise_ratio>0.91636191</signal_noise_ratio>
         <quality>-1</quality>
      </peak>
      <peak>
         <mass>651.396</mass>
         <intensity>20.524</intensity>
         <ion_current>33.733063</ion_current>
         <width>0.545</width>
         <signal_noise_ratio>2.2924685</signal_noise_ratio>
         <quality>-1</quality>
      </peak>
      <peak>
         <mass>653.17357</mass>
         <intensity>12.31</intensity>
         <ion_current>18.450713</ion_current>
         <width>0.363</width>
         <signal_noise_ratio>1.3749896</signal_noise_ratio>
         <quality>-1</quality>
      </peak>
      <peak>
         <mass>654.083</mass>
         <intensity>16.417</intensity>
         <ion_current>19.813312</ion_current>
         <width>0.455</width>
         <signal_noise_ratio>1.8337291</signal_noise_ratio>
         <quality>-1</quality>
      </peak>
      <peak>
         <mass>654.525</mass>
         <intensity>16.417</intensity>
         <ion_current>24.275866</ion_current>
         <width>0.637</width>
         <signal_noise_ratio>1.8337291</signal_noise_ratio>
         <quality>-1</quality>
      </peak>
      <peak>
         <mass>655.6069</mass>
         <intensity>16.417</intensity>
         <ion_current>16.213513</ion_current>
         <width>0.455</width>
         <signal_noise_ratio>1.8337291</signal_noise_ratio>
         <quality>-1</quality>
      </peak>
      <peak>
         <mass>657.1984</mass>
         <intensity>12.31</intensity>
         <ion_current>19.030066</ion_current>
         <width>0.273</width>
         <signal_noise_ratio>1.3749896</signal_noise_ratio>
         <quality>-1</quality>
      </peak>
      <peak>
         <mass>659.79172</mass>
         <intensity>12.31</intensity>
         <ion_current>18.353015</ion_current>
         <width>0.637</width>
         <signal_noise_ratio>1.3749896</signal_noise_ratio>
         <quality>-1</quality>
      </peak>
      <peak>
         <mass>660.38384</mass>
         <intensity>20.524</intensity>
         <ion_current>30.850443</ion_current>
         <width>0.545</width>
         <signal_noise_ratio>2.2924685</signal_noise_ratio>
         <quality>-1</quality>
      </peak>
      <peak>
         <mass>661.2745</mass>
         <intensity>32.844</intensity>
         <ion_current>37.753487</ion_current>
         <width>0.546</width>
         <signal_noise_ratio>3.6685751</signal_noise_ratio>
         <quality>-1</quality>
      </peak>
      <peak>
         <mass>661.73275</mass>
         <intensity>8.204</intensity>
         <ion_current>13.396324</ion_current>
         <width>0.364</width>
         <signal_noise_ratio>0.91636191</signal_noise_ratio>
         <quality>-1</quality>
      </peak>
      <peak>
         <mass>662.9466</mass>
         <intensity>8.204</intensity>
         <ion_current>12.127714</ion_current>
         <width>0.273</width>
         <signal_noise_ratio>0.91636191</signal_noise_ratio>
         <quality>-1</quality>
      </peak>
      <peak>
         <mass>664.0202</mass>
         <intensity>12.31</intensity>
         <ion_current>16.658152</ion_current>
         <width>0.636</width>
         <signal_noise_ratio>1.3749896</signal_noise_ratio>
         <quality>-1</quality>
      </peak>
      <peak>
         <mass>664.6109</mass>
         <intensity>12.31</intensity>
         <ion_current>20.535553</ion_current>
         <width>0.546</width>
         <signal_noise_ratio>1.3749896</signal_noise_ratio>
         <quality>-1</quality>
      </peak>
      <peak>
         <mass>665.257</mass>
         <intensity>4.097</intensity>
         <ion_current>6.2132615</ion_current>
         <width>0.182</width>
         <signal_noise_ratio>0.45762247</signal_noise_ratio>
         <quality>-1</quality>
      </peak>
      <peak>
         <mass>666.39653</mass>
         <intensity>28.737</intensity>
         <ion_current>38.680563</ion_current>
         <width>0.637</width>
         <signal_noise_ratio>3.2098357</signal_noise_ratio>
         <quality>1</quality>
      </peak>
      <peak>
         <mass>667.713</mass>
         <intensity>8.204</intensity>
         <ion_current>13.68592</ion_current>
         <width>0.182</width>
         <signal_noise_ratio>0.91636191</signal_noise_ratio>
         <quality>-1</quality>
      </peak>
      <peak>
         <mass>668.42484</mass>
         <intensity>12.31</intensity>
         <ion_current>18.47543</ion_current>
         <width>0.364</width>
         <signal_noise_ratio>1.3749896</signal_noise_ratio>
         <quality>-1</quality>
      </peak>
      <peak>
         <mass>669.81191</mass>
         <intensity>12.31</intensity>
         <ion_current>17.397454</ion_current>
         <width>0.727</width>
         <signal_noise_ratio>1.3749896</signal_noise_ratio>
         <quality>1</quality>
      </peak>
      <peak>
         <mass>670.55728</mass>
         <intensity>20.524</intensity>
         <ion_current>30.953785</ion_current>
         <width>0.819</width>
         <signal_noise_ratio>2.2924685</signal_noise_ratio>
         <quality>1</quality>
      </peak>
      <peak>
         <mass>671.078</mass>
         <intensity>4.097</intensity>
         <ion_current>6.2132615</ion_current>
         <width>0.182</width>
         <signal_noise_ratio>0.45762247</signal_noise_ratio>
         <quality>-1</quality>
      </peak>
      <peak>
         <mass>671.43373</mass>
         <intensity>16.417</intensity>
         <ion_current>14.144316</ion_current>
         <width>0.454</width>
         <signal_noise_ratio>1.8337291</signal_noise_ratio>
         <quality>-1</quality>
      </peak>
      <peak>
         <mass>671.7595</mass>
         <intensity>16.417</intensity>
         <ion_current>27.386854</ion_current>
         <width>0.364</width>
         <signal_noise_ratio>1.8337291</signal_noise_ratio>
         <quality>-1</quality>
      </peak>
      <peak>
         <mass>675.01933</mass>
         <intensity>8.204</intensity>
         <ion_current>13.465339</ion_current>
         <width>0.273</width>
         <signal_noise_ratio>0.91636191</signal_noise_ratio>
         <quality>-1</quality>
      </peak>
      <peak>
         <mass>675.716</mass>
         <intensity>12.31</intensity>
         <ion_current>18.257338</ion_current>
         <width>0.182</width>
         <signal_noise_ratio>1.3749896</signal_noise_ratio>
         <quality>-1</quality>
      </peak>
      <peak>
         <mass>676.64875</mass>
         <intensity>12.31</intensity>
         <ion_current>14.579579</ion_current>
         <width>0.273</width>
         <signal_noise_ratio>1.3749896</signal_noise_ratio>
         <quality>-1</quality>
      </peak>
      <peak>
         <mass>678.32367</mass>
         <intensity>28.737</intensity>
         <ion_current>46.781035</ion_current>
         <width>0.455</width>
         <signal_noise_ratio>3.2098357</signal_noise_ratio>
         <quality>1</quality>
      </peak>
      <peak>
         <mass>681.65075</mass>
         <intensity>8.204</intensity>
         <ion_current>12.768233</ion_current>
         <width>0.364</width>
         <signal_noise_ratio>0.91636191</signal_noise_ratio>
         <quality>-1</quality>
      </peak>
      <peak>
         <mass>681.901</mass>
         <intensity>4.097</intensity>
         <ion_current>7.0140025</ion_current>
         <width>0.182</width>
         <signal_noise_ratio>0.45762247</signal_noise_ratio>
         <quality>-1</quality>
      </peak>
      <peak>
         <mass>682.37863</mass>
         <intensity>20.524</intensity>
         <ion_current>33.367838</ion_current>
         <width>0.727</width>
         <signal_noise_ratio>2.2924685</signal_noise_ratio>
         <quality>1</quality>
      </peak>
      <peak>
         <mass>683.11333</mass>
         <intensity>8.204</intensity>
         <ion_current>14.045125</ion_current>
         <width>0.273</width>
         <signal_noise_ratio>0.91636191</signal_noise_ratio>
         <quality>-1</quality>
      </peak>
      <peak>
         <mass>684.41325</mass>
         <intensity>12.31</intensity>
         <ion_current>15.568909</ion_current>
         <width>0.545</width>
         <signal_noise_ratio>1.3749896</signal_noise_ratio>
         <quality>-1</quality>
      </peak>
      <peak>
         <mass>685.67044</mass>
         <intensity>12.31</intensity>
         <ion_current>19.15861</ion_current>
         <width>0.546</width>
         <signal_noise_ratio>1.3749896</signal_noise_ratio>
         <quality>1</quality>
      </peak>
      <peak>
         <mass>686.2482</mass>
         <intensity>8.204</intensity>
         <ion_current>14.045125</ion_current>
         <width>0.363</width>
         <signal_noise_ratio>0.91636191</signal_noise_ratio>
         <quality>-1</quality>
      </peak>
      <peak>
         <mass>686.539</mass>
         <intensity>16.417</intensity>
         <ion_current>18.076008</ion_current>
         <width>0.182</width>
         <signal_noise_ratio>1.8337291</signal_noise_ratio>
         <quality>-1</quality>
      </peak>
      <peak>
         <mass>687.972</mass>
         <intensity>8.204</intensity>
         <ion_current>12.768233</ion_current>
         <width>0.363</width>
         <signal_noise_ratio>0.91636191</signal_noise_ratio>
         <quality>-1</quality>
      </peak>
      <peak>
         <mass>689.30212</mass>
         <intensity>28.737</intensity>
         <ion_current>44.692546</ion_current>
         <width>0.819</width>
         <signal_noise_ratio>3.2098357</signal_noise_ratio>
         <quality>1</quality>
      </peak>
      <peak>
         <mass>689.9954</mass>
         <intensity>8.204</intensity>
         <ion_current>14.045125</ion_current>
         <width>0.363</width>
         <signal_noise_ratio>0.91636191</signal_noise_ratio>
         <quality>-1</quality>
      </peak>
      <peak>
         <mass>690.37417</mass>
         <intensity>24.631</intensity>
         <ion_current>20.218649</ion_current>
         <width>0.364</width>
         <signal_noise_ratio>2.751208</signal_noise_ratio>
         <quality>1</quality>
      </peak>
      <peak>
         <mass>690.632</mass>
         <intensity>8.204</intensity>
         <ion_current>12.768233</ion_current>
         <width>0.182</width>
         <signal_noise_ratio>0.91636191</signal_noise_ratio>
         <quality>-1</quality>
      </peak>
      <peak>
         <mass>691.38359</mass>
         <intensity>36.951</intensity>
         <ion_current>49.714773</ion_current>
         <width>0.546</width>
         <signal_noise_ratio>4.1273146</signal_noise_ratio>
         <quality>1</quality>
      </peak>
      <peak>
         <mass>692.906</mass>
         <intensity>24.631</intensity>
         <ion_current>38.088435</ion_current>
         <width>0.182</width>
         <signal_noise_ratio>2.751208</signal_noise_ratio>
         <quality>-1</quality>
      </peak>
      <peak>
         <mass>693.088</mass>
         <intensity>12.31</intensity>
         <ion_current>21.074535</ion_current>
         <width>0.182</width>
         <signal_noise_ratio>1.3749896</signal_noise_ratio>
         <quality>-1</quality>
      </peak>
      <peak>
         <mass>696.88525</mass>
         <intensity>12.31</intensity>
         <ion_current>19.694979</ion_current>
         <width>0.273</width>
         <signal_noise_ratio>1.3749896</signal_noise_ratio>
         <quality>1</quality>
      </peak>
   </peak_list>
</pepex3>
