# Supplementary material for: NITPICK: peak identification for mass spectrometry data
Source: BMC Bioinformatics. 2008 Aug 28;9:355. doi: 10.1186/1471-2105-9-355 (PMC2655099; doi:10.1186/1471-2105-9-355)
Supplement: Additional file 4 — A zip-folder containing all pepex results on the simulated data. [file 1471-2105-9-355-S4.zip › pepex_simulation_results/thresh05/SNR5/SNR5_1.txt]

         0500.22750
         0500.67340
         0500.987430
         0501.3640
         0501.6370
         0501.849330
         0502.880080
         0503.744170
         0505.2750
         0505.8210
         0507.3670
         0507.5490
         0508.030
         0509.76840
         0511.209750
         0512.33260
         0512.7330
         0514.3830
         0517.042130
         0517.3720
         0518.0990
         0518.7360
         0521.048570
         0521.403330
         0521.838110
         0523.480170
         0525.5570
         0527.0120
         0527.63080
         0529.255670
         0529.983670
         0531.355250
         0533.05140
         0533.470
         0533.69750
         05340
         0534.257670
         0535.611270
         0536.220750
         0537.551130
         0538.290
         0539.166910
         0539.6540
         0539.8360
         0540.412330
         0541.413370
         0543.273850
         0544.690530
         0545.12920
         0547.4760
         0548.037170
         0549.53550
         0550.810670
         0551.273250
         0552.6880
         0554.509330
         0555.275250
         0555.89860
         0558.026250
         0558.594750
         0560.027090
         0561.3010
         0562.4830
         0563.89250
         0564.6660
         0565.188690
         0566.92160
         0567.606330
         0569.334330
         0570.918250
         0571.3050
         0573.089880
         0574.89750
         0576.404710
         0576.8660
         0578.19880
         0578.550670
         0580.602220
         0581.8550
         0583.106250
         0583.348410
         0584.26550
         0584.932830
         0585.447860
         0588.1310
         0588.69520
         0591.818640
         0593.709330
         0594.385920
         0595.983240
         0598.428220
         0599.697170
         0600.4790
         0601.068750
         0601.348120
         0601.7510
         0602.607170
         0605.381670
         0606.358230
         0606.787370
         0607.387550
         0608.1540
         0610.989830
         0611.36850
         0612.4150
         0612.8690
         0614.58840
         0615.3250
         0615.780
         0617.2220
         0617.951620
         0619.986370
         0622.52820
         0623.31080
         0625.0310
         0625.9660
         0626.358440
         0629.209150
         0630.301670
         0630.908130
         0634.87950
         0637.2440
         0638.714170
         0641.1760
         0641.9740
         0642.50080
         0643.2470
         0645.0660
         0645.8440
         0646.3390
         0647.5090
         0649.250
         0650.6530
         0651.19640
         0652.4330
         0652.827330
         0655.722170
         0655.873830
         0656.465330
         0657.9810
         0658.493640
         0659.37650
         0663.880870
         0664.335620
         0664.5290
         0665.306640
         0665.8030
         0667.59740
         0669.739570
         0670.471330
         0672.368060
         0674.8070
         0675.154090
         0676.5350
         0677.823170
         0679.592870
         0680.25490
         0683.515250
         0684.008170
         0684.2010
         0685.40250
         0686.9940
         0687.3580
         0688.697180
         0689.0990
         0691.46920
         0692.117330
         0695.10190
         0698.131710
