# Supplementary material for: NITPICK: peak identification for mass spectrometry data
Source: BMC Bioinformatics. 2008 Aug 28;9:355. doi: 10.1186/1471-2105-9-355 (PMC2655099; doi:10.1186/1471-2105-9-355)
Supplement: Additional file 4 — A zip-folder containing all pepex results on the simulated data. [file 1471-2105-9-355-S4.zip › pepex_simulation_results/thresh05/SNR5/SNR5_10.txt]

         0500.0910
         0500.602870
         0501.261630
         0503.0920
         0503.4560
         0503.820
         0504.104370
         0506.083890
         0506.442330
         0507.4450
         0508.381230
         0509.6410
         0510.936750
         0513.1670
         0513.681710
         0514.377580
         0515.037330
         0515.5980
         0516.280
         0518.2810
         0518.584330
         0519.451620
         0521.979670
         0522.980170
         0523.4130
         0524.6480
         0525.041330
         0525.799660
         0526.307750
         0527.5230
         0530.629780
         0531.08680
         0532.6230
         0534.124490
         0535.546580
         0537.097230
         0537.8350
         0539.645210
         0540.423360
         0541.776330
         0542.32840
         0543.3830
         0544.929860
         0546.154470
         0546.91180
         0547.5670
         0548.173670
         0548.900670
         0549.454250
         0549.97750
         0550.5680
         0552.356920
         0553.70650
         0554.468890
         0556.3890
         0556.5710
         0556.919830
         0557.2990
         0559.225060
         0559.587840
         0559.9360
         0561.134170
         0561.770170
         0563.51940
         0563.907660
         0565.344380
         0566.090670
         0567.490350
         0568.00370
         0569.6680
         0571.429520
         0572.7080
         0573.0460
         0575.27970
         0575.720640
         0576.887120
         0577.194250
         0577.490
         0579.75140
         0581.4920
         0582.103180
         0582.72860
         0583.52650
         0585.7660
         0586.3120
         0588.36760
         0589.01330
         0589.642870
         0590.272640
         0591.875170
         0592.02380
         0594.27050
         0595.016990
         0595.801330
         0596.255830
         0597.792170
         0598.4080
         0601.185180
         0602.349330
         0602.63750
         0603.320
         0603.895330
         0604.638490
         0605.2790
         0606.609170
         0607.28560
         0607.988330
         0610.353330
         0610.7520
         0612.28760
         0612.960
         0613.679730
         0615.666250
         0616.945460
         0618.583830
         0620.02270
         0622.287550
         0623.339110
         0626.853250
         0627.1490
         0627.35050
         0629.760720
         0630.498830
         0632.549130
         0632.901750
         0634.237940
         0636.414630
         0638.4270
         0638.931560
         0641.132250
         0641.610
         0642.344580
         0642.867830
         0645.316250
         0646.536170
         0646.8850
         0648.1580
         0648.340
         0648.90420
         0650.201470
         0650.6140
         0651.165290
         0651.917330
         0652.484990
         0654.79760
         0656.980
         0657.387520
         0657.7080
         0657.96280
         0659.405670
         0660.860670
         0661.141250
         0663.66550
         0666.1660
         0666.742330
         0669.2590
         0670.168040
         0670.64120
         0672.464750
         0673.260950
         0674.15180
         0674.7940
         0675.540490
         0678.0810
         0679.657330
         0679.869670
         0681.203330
         0682.42880
         0682.749330
         0683.1740
         0684.186120
         0684.841330
         0686.379750
         0686.760
         0689.5690
         0690.43180
         0691.183690
         0691.72380
         0692.67850
         0694.1920
         0694.6340
         0694.982830
         0696.718420
         0697.16250
         0698.413560
         0698.7270
