# Supplementary material for: NITPICK: peak identification for mass spectrometry data
Source: BMC Bioinformatics. 2008 Aug 28;9:355. doi: 10.1186/1471-2105-9-355 (PMC2655099; doi:10.1186/1471-2105-9-355)
Supplement: Additional file 4 — A zip-folder containing all pepex results on the simulated data. [file 1471-2105-9-355-S4.zip › pepex_simulation_results/thresh05/SNR5/SNR5_11.txt]

         0500.288170
         0500.910
         0501.50050
         0505.085420
         0506.4270
         0508.61270
         0509.125330
         0509.550
         0510.86850
         0512.384170
         0512.717830
         0514.87960
         0515.348250
         0515.5530
         0516.8260
         0517.3830
         0519.042150
         0520.750
         0522.449830
         0524.612620
         0525.29310
         0527.159870
         0527.87650
         0528.37680
         0528.715180
         0529.1950
         0530.665170
         0532.901250
         0533.33350
         0534.60650
         0535.0160
         0537.164870
         0537.8350
         0539.177250
         0539.5630
         0539.7450
         0541.064370
         0541.850
         0543.21940
         0544.5790
         0545.373890
         0546.028580
         0547.52150
         0550.3870
         0551.4290
         0553.511120
         0555.191830
         0555.480
         0557.0260
         0558.283830
         0558.62660
         0559.86320
         0561.401670
         0561.815670
         0563.0290
         0564.427120
         0565.7570
         0567.030440
         0569.529110
         0571.001670
         0572.272730
         0572.644180
         0573.776170
         0574.374750
         0576.118080
         0577.702330
         0579.3090
         0580.6730
         0580.90960
         0582.1280
         0582.4010
         0583.7650
         0585.43870
         0585.92980
         0586.592580
         0588.54960
         0589.3260
         0590.556230
         0591.200250
         0593.921660
         0594.3160
         0594.5880
         0595.419140
         0595.7710
         0596.20780
         0597.488890
         0599.341950
         0600.121760
         0601.400420
         0601.894780
         0603.728750
         0604.27450
         0604.6450
         0605.2440
         0606.164280
         0606.64860
         0606.9580
         0608.861940
         0610.4140
         0613.627330
         0613.945830
         0615.848250
         0616.485250
         0616.886170
         0620.145560
         0620.6910
         0621.7830
         0622.552540
         0624.899820
         0625.272090
         0626.7850
         0627.421720
         0628.8770
         0629.150
         0631.259610
         0631.989220
         0633.223450
         0634.74350
         0636.0550
         0637.220270
         0637.767250
         0638.342070
         0638.721750
         0641.20960
         0641.871630
         0642.284470
         0643.230940
         0646.4230
         0647.976330
         0649.401670
         0650.735330
         0651.30520
         0651.85060
         0652.671870
         0654.08820
         0655.9540
         0657.723170
         0658.1760
         0658.36320
         0660.80
         0662.127080
         0664.413730
         0664.999170
         0666.327780
         0666.327780
         0668.287090
         0670.679870
         0672.48750
         0673.229170
         0674.790460
         0675.4990
         0676.064830
         0677.747330
         0679.347930
         0680.605120
         0683.041640
         0683.7330
         0684.279850
         0685.417670
         0687.244250
         0687.835750
         0688.8910
         0689.55920
         0690.1770
         0691.784110
         0692.389120
         0694.827370
         0697.9210
         0698.696670
         0699.4540
