# Supplementary material for: NITPICK: peak identification for mass spectrometry data
Source: BMC Bioinformatics. 2008 Aug 28;9:355. doi: 10.1186/1471-2105-9-355 (PMC2655099; doi:10.1186/1471-2105-9-355)
Supplement: Additional file 4 — A zip-folder containing all pepex results on the simulated data. [file 1471-2105-9-355-S4.zip › pepex_simulation_results/thresh05/SNR5/SNR5_12.txt]

         0500.386750
         0501.7280
         0502.4170
         0503.001230
         0504.570160
         0506.086610
         0506.8210
         0507.5490
         0508.0950
         0509.234530
         0510.325790
         0511.25980
         0511.97810
         0513.1880
         0513.600690
         0515.32550
         0515.5980
         0516.0980
         0518.086010
         0519.341670
         0521.3860
         0523.197930
         0523.897250
         0524.6480
         0525.132340
         0526.4280
         0526.880670
         0528.121330
         0528.50340
         0530.5070
         0531.984660
         0533.247560
         0534.545840
         0535.220750
         0536.9650
         0537.687370
         0539.0180
         0541.0190
         0541.361890
         0541.825620
         0542.61050
         0543.20120
         0543.489160
         0544.217170
         0547.635250
         0548.366280
         0548.9310
         0551.52350
         0552.2060
         0553.24240
         0553.964340
         0554.676160
         0555.264910
         0557.439590
         0558.249360
         0558.640250
         0558.9360
         0559.239340
         0560.854280
         0562.187250
         0563.61040
         0564.708460
         0565.461250
         0568.25850
         0569.61340
         0571.221580
         0573.3970
         0573.8520
         0574.3670
         0576.034670
         0577.5810
         0579.096660
         0580.422750
         0581.337270
         0583.659050
         0584.298870
         0584.5840
         0587.609470
         0589.348220
         0590.8760
         0591.4960
         0592.1330
         0592.69350
         0594.595910
         0595.99850
         0596.791220
         0599.352670
         0601.77380
         0603.323370
         0606.36650
         0606.836670
         0608.7770
         0609.1410
         0609.428160
         0611.516740
         0612.301250
         0613.335380
         0613.6880
         0614.063380
         0615.294670
         0615.575250
         0617.08940
         0617.829530
         0620.338870
         0621.7830
         0623.3290
         0624.704370
         0625.481660
         0626.910120
         0627.228620
         0629.26480
         0629.945250
         0630.631770
         0631.999330
         0632.5150
         0633.268540
         0634.618380
         0636.880
         0638.358630
         0638.9720
         0640.854230
         0642.1010
         0644.65650
         0646.560
         0647.271750
         0648.02970
         0649.250
         0650.591250
         0652.137250
         0652.857660
         0654.317720
         0656.0710
         0656.6170
         0658.262670
         0660.143780
         0660.693840
         0662.21050
         0662.459750
         0663.62910
         0664.8930
         0665.222880
         0667.305890
         0668.675080
         0670.02240
         0671.55980
         0671.9610
         0674.0790
         0675.3520
         0676.13460
         0677.3530
         0678.6270
         0678.8990
         0679.1720
         0681.77360
         0683.4470
         0683.799630
         0685.1750
         0685.4610
         0686.4480
         0687.9190
         0688.555160
         0689.681630
         0690.154250
         0691.2820
         0692.58750
         0694.8160
         0696.493040
         0697.760130
         0698.9090
