# Supplementary material for: NITPICK: peak identification for mass spectrometry data
Source: BMC Bioinformatics. 2008 Aug 28;9:355. doi: 10.1186/1471-2105-9-355 (PMC2655099; doi:10.1186/1471-2105-9-355)
Supplement: Additional file 4 — A zip-folder containing all pepex results on the simulated data. [file 1471-2105-9-355-S4.zip › pepex_simulation_results/thresh05/SNR5/SNR5_13.txt]

         0500.07280
         0500.712830
         0501.59150
         0502.1830
         0503.041450
         0503.6380
         0505.1840
         0505.9120
         0506.0940
         0506.5480
         0507.1980
         0507.837170
         0508.492250
         0508.9130
         0509.14050
         0509.3680
         0510.038630
         0510.762330
         0512.315920
         0513.693690
         0514.40640
         0515.9810
         0516.486820
         0517.2810
         0518.720830
         0519.52680
         0521.896250
         0523.44680
         0524.73860
         0526.143440
         0527.97660
         0528.578220
         0531.171730
         0532.1060
         0532.522080
         0535.066560
         0535.76650
         0536.27150
         0536.4580
         0537.0170
         0537.2770
         0538.7450
         0541.814320
         0542.308060
         0543.5650
         0544.32940
         0544.981430
         0546.8390
         0548.1130
         0548.6470
         0550.595120
         0551.402170
         0552.220830
         0552.811670
         0554.306740
         0554.80660
         0556.1010
         0556.581110
         0556.8960
         0559.1180
         0559.5730
         0559.8450
         0561.48220
         0562.203930
         0562.8470
         0563.61950
         0566.115650
         0567.1640
         0567.606330
         0567.909670
         0569.3040
         0569.8760
         0571.9420
         0572.2540
         0572.74180
         0574.53350
         0575.792330
         0576.47990
         0577.9750
         0578.611330
         0581.310
         0582.055270
         0582.7790
         0584.477840
         0585.095870
         0586.509170
         0586.7670
         0589.229580
         0589.980330
         0590.279870
         0590.655250
         0592.02380
         0592.55140
         0593.29680
         0596.69820
         0597.4080
         0598.00860
         0599.522750
         0599.92450
         0600.9550
         0601.3190
         0602.106870
         0602.7740
         0606.560910
         0608.069220
         0609.079670
         0609.6860
         0609.8680
         0611.75980
         0612.263330
         0614.268060
         0614.92460
         0615.472880
         0620.26360
         0620.56360
         0622.1460
         0622.81940
         0624.905330
         0625.6030
         0626.2390
         0628.1490
         0629.26490
         0629.884580
         0633.203220
         0633.6060
         0635.591830
         0636.2440
         0636.9710
         0637.5170
         0637.6990
         0641.359750
         0641.92850
         0643.8840
         0644.954780
         0646.2480
         0646.536170
         0648.290370
         0648.863250
         0650.10440
         0650.363750
         0651.7960
         0652.32380
         0652.6150
         0654.7070
         0656.017920
         0656.758450
         0657.41680
         0657.9810
         0658.1630
         0658.7450
         0659.5270
         0660.285330
         0661.0340
         0663.360
         0663.8930
         0665.03860
         0665.7120
         0667.091170
         0668.702890
         0669.0770
         0670.350
         0672.130690
         0673.533330
         0675.0960
         0675.77060
         0678.0810
         0678.596530
         0680.5370
         0681.246940
         0683.3560
         0683.8110
         0686.068360
         0686.645170
         0687.744750
         0689.1770
         0689.518250
         0690.419670
         0691.071830
         0692.792250
         0693.37920
         0694.158780
         0694.6340
         0694.831170
         0696.341780
         0696.566750
         0696.9990
         0699.403440
