# Supplementary material for: NITPICK: peak identification for mass spectrometry data
Source: BMC Bioinformatics. 2008 Aug 28;9:355. doi: 10.1186/1471-2105-9-355 (PMC2655099; doi:10.1186/1471-2105-9-355)
Supplement: Additional file 4 — A zip-folder containing all pepex results on the simulated data. [file 1471-2105-9-355-S4.zip › pepex_simulation_results/thresh05/SNR5/SNR5_14.txt]

         0500.7280
         05010
         0501.3640
         0501.80080
         0504.0580
         0504.61550
         0506.8210
         0507.609660
         0508.890250
         0509.4590
         0510.095250
         0512.126330
         0512.710250
         0513.0060
         0513.248670
         0514.885670
         0516.833580
         0518.330
         0519.98170
         0520.7020
         0521.40940
         0522.1920
         0523.8420
         0524.315850
         0525.9340
         0526.527660
         0528.90380
         0529.3770
         0529.5590
         0530.054340
         0531.9370
         0532.4690
         0533.79760
         0534.2880
         0535.756580
         0536.3280
         0537.1080
         0537.5630
         0539.09080
         0539.52660
         0541.8370
         0543.443660
         0544.03820
         0544.7480
         0545.61150
         0546.051330
         0546.2940
         0547.6580
         0549.082660
         0549.537660
         0549.810660
         0551.552460
         0553.0240
         0554.9970
         0555.51640
         0558.1820
         0558.51740
         0558.8450
         0559.370780
         0561.189670
         0561.902870
         0563.256380
         0563.604330
         0565.291060
         0566.14050
         0566.77620
         0567.464010
         0568.182660
         0570.1360
         0571.7990
         0572.17860
         0573.680110
         0574.30680
         0574.791330
         0576.2160
         0576.3980
         0576.6710
         0578.0350
         0579.458140
         0580.248340
         0580.79130
         0581.53750
         0583.8040
         0584.877170
         0586.4030
         0586.961790
         0588.252340
         0588.56780
         0589.707340
         0591.11380
         0591.973750
         0593.00560
         0593.2240
         0593.921660
         0596.862070
         0597.476250
         0598.165890
         0600.084510
         0601.6830
         0601.894340
         0603.38370
         0603.54750
         0603.8650
         0605.3210
         0607.140
         0608.670840
         0609.96810
         0610.535340
         0611.300250
         0612.3110
         0613.5830
         0614.27040
         0614.983750
         0616.7020
         0616.977160
         0617.1440
         0620.2360
         0621.311940
         0621.843660
         0623.220780
         0623.8740
         0624.308780
         0624.579250
         0626.345170
         0626.6940
         0628.619160
         0628.8380
         0630.718750
         0631.0730
         0633.2980
         0633.537750
         0633.7750
         0636.0340
         0636.708450
         0638.221050
         0638.915130
         0639.70
         0641.235890
         0643.893780
         0644.29250
         0646.399670
         0648.8990
         0650.5230
         0651.727750
         0652.417830
         0654.858670
         0656.366750
         0657.960780
         0660.021010
         0661.8790
         0662.21960
         0662.505250
         0663.2560
         0664.4590
         0665.871250
         0668.2580
         0668.6220
         0670.30450
         0674.364130
         0675.6250
         0676.344730
         0677.358690
         0677.990
         0679.42680
         0680.214370
         0680.9910
         0681.5370
         0684.18410
         0684.75640
         0686.12110
         0686.630
         0687.9950
         0689.874660
         0691.246250
         0692.5420
         0695.199160
         0695.6340
         0697.1610
         0697.74420
         0698.988380
         0699.46050
