# Supplementary material for: NITPICK: peak identification for mass spectrometry data
Source: BMC Bioinformatics. 2008 Aug 28;9:355. doi: 10.1186/1471-2105-9-355 (PMC2655099; doi:10.1186/1471-2105-9-355)
Supplement: Additional file 4 — A zip-folder containing all pepex results on the simulated data. [file 1471-2105-9-355-S4.zip › pepex_simulation_results/thresh05/SNR5/SNR5_15.txt]

         0500.1430
         0500.60060
         0501.671120
         0502.728750
         0503.0010
         0504.0020
         0506.04850
         0506.987840
         0508.7570
         0509.201160
         0509.5240
         0510.170840
         0511.2260
         0511.888710
         0512.460
         0513.248660
         0514.75220
         0516.9170
         0517.667070
         0518.4630
         0519.069670
         0519.8270
         0521.3730
         0522.0230
         0522.86750
         0523.71980
         0526.4670
         0526.936170
         0527.3760
         0531.125990
         0531.8330
         0532.537250
         0533.1450
         0534.338560
         0535.005890
         0535.6530
         0536.9260
         0537.6030
         0539.775330
         0541.064090
         0541.8370
         0543.451250
         0543.8380
         0545.930
         0547.214370
         0547.6580
         0547.870340
         0550.95020
         0551.2960
         0551.5690
         0551.999730
         0553.2970
         0553.7520
         0556.55280
         0557.21710
         0557.773780
         0558.367250
         0559.894080
         0560.7550
         0561.149340
         0561.3920
         0564.3930
         0564.8480
         0566.894330
         0567.373780
         0570.971330
         0571.8250
         0572.290840
         0573.0330
         0573.49710
         0574.700340
         0576.105450
         0576.6710
         0576.883340
         0577.321010
         0579.422750
         0581.72760
         0582.283040
         0583.7910
         0584.0380
         0584.379250
         0585.5840
         0587.35750
         0587.744250
         0588.852810
         0589.5340
         0590.3140
         0590.821680
         0592.4970
         0592.9510
         0594.929250
         0595.467660
         0596.801340
         0597.2260
         0598.48080
         0599.207840
         0599.841250
         0602.379660
         0603.016660
         0605.230
         0606.720
         0607.291660
         0608.6860
         0609.2130
         0610.39580
         0611.8690
         0612.36950
         0613.361920
         0615.975480
         0616.5080
         0617.2910
         0618.218620
         0618.542130
         0620.56360
         0623.3290
         0623.866830
         0625.330
         0625.8750
         0627.187310
         0627.9670
         0629.3470
         0631.077660
         0631.46850
         0631.6960
         0633.120660
         0634.37040
         0635.7630
         0637.11660
         0637.869620
         0639.904750
         0640.551360
         0643.3380
         0644.101730
         0644.74750
         0645.50280
         0647.05790
         0647.740
         0648.48560
         0650.1590
         0651.415370
         0653.853880
         0656.3440
         0656.685250
         0657.0710
         0659.716580
         0661.2550
         0661.452160
         0662.92240
         0664.5290
         0664.7110
         0665.305180
         0666.636160
         0666.78480
         0668.364160
         0668.6870
         0670.327250
         0670.76860
         0671.3790
         0671.827750
         0674.175680
         0677.1710
         0678.883420
         0680.1730
         0680.90
         0683.52890
         0683.9930
         0687.3840
         0688.600660
         0690.28620
         0690.700250
         0691.781940
         0693.189110
         0693.830160
         0695.332630
         0696.0890
         0696.6350
         0699.06750
         0699.644270
