# Supplementary material for: NITPICK: peak identification for mass spectrometry data
Source: BMC Bioinformatics. 2008 Aug 28;9:355. doi: 10.1186/1471-2105-9-355 (PMC2655099; doi:10.1186/1471-2105-9-355)
Supplement: Additional file 4 — A zip-folder containing all pepex results on the simulated data. [file 1471-2105-9-355-S4.zip › pepex_simulation_results/thresh05/SNR5/SNR5_16.txt]

         0500.0910
         0500.5460
         0502.13750
         0502.55610
         0502.910
         0506.5480
         0507.20320
         0507.514880
         0510.201170
         0510.4590
         0511.5510
         0513.256250
         0513.66090
         0514.4610
         0518.155880
         0518.3720
         0518.857330
         0519.614670
         0520.077250
         0522.4260
         0522.980
         0523.695530
         0525.3750
         0526.830260
         0527.589850
         0529.164670
         0530.848550
         0532.290410
         0534.7430
         0535.122170
         0535.42550
         0536.8490
         0537.562750
         0538.7710
         0539.4720
         0540.980
         0541.20080
         0541.9930
         0542.276830
         0543.27380
         0544.12920
         0545.7480
         0546.69420
         0548.839990
         0549.52250
         0550.15950
         0550.768190
         0551.23230
         0552.2960
         0553.88850
         0554.418330
         0555.91950
         0557.24440
         0558.026280
         0559.79040
         0560.284830
         0560.512330
         0563.41020
         0565.5750
         0565.9390
         0567.4370
         0568.152330
         0569.433370
         0572.972330
         0573.681370
         0574.1250
         0575.3980
         0576.314670
         0576.648250
         0579.3090
         0579.4910
         0579.7640
         0581.1420
         0582.201940
         0583.135880
         0583.8560
         0584.412110
         0585.9480
         0587.1850
         0587.5850
         0587.744250
         0588.34940
         0589.93180
         0590.2230
         0590.72350
         0591.860
         0592.284670
         0593.072330
         0595.578890
         0597.4080
         0597.91760
         0598.1360
         0599.0710
         0602.306870
         0602.8910
         0603.407530
         0606.305830
         0609.050
         0609.7560
         0611.118380
         0612.163840
         0612.95120
         0613.56060
         0615.256750
         0617.8720
         0618.1060
         0618.576250
         0619.21780
         0620.9640
         0621.6010
         0624.409890
         0625.18440
         0627.04890
         0627.538570
         0628.2920
         0629.261840
         0630.231420
         0630.90530
         0633.4240
         0637.3480
         0639.259040
         0639.912330
         0640.440050
         0642.11050
         0643.891250
         0644.4160
         0645.828460
         0647.260380
         0647.7340
         0649.250
         0649.628340
         0652.5370
         0654.3430
         0655.627380
         0656.313670
         0657.859670
         0659.0720
         0659.3450
         0659.769670
         0661.103330
         0661.6190
         0663.096750
         0663.620
         0663.8020
         0665.5170
         0667.690250
         0668.3490
         0668.8950
         0669.350
         0669.96780
         0671.288440
         0671.48750
         0673.056250
         0674.822170
         0675.2780
         0675.77060
         0677.6260
         0677.8080
         0678.990
         0679.60880
         0681.253890
         0682.01020
         0682.749330
         0683.46520
         0685.096130
         0685.8120
         0686.417780
         0687.1760
         0687.881250
         0688.418670
         0689.0990
         0690.8140
         0692.41460
         0692.92420
         0693.1790
         0693.61520
         0695.195170
         0696.832170
         0696.95350
         0698.20830
         0698.7270
         0699.416080
