# Supplementary material for: NITPICK: peak identification for mass spectrometry data
Source: BMC Bioinformatics. 2008 Aug 28;9:355. doi: 10.1186/1471-2105-9-355 (PMC2655099; doi:10.1186/1471-2105-9-355)
Supplement: Additional file 4 — A zip-folder containing all pepex results on the simulated data. [file 1471-2105-9-355-S4.zip › pepex_simulation_results/thresh05/SNR5/SNR5_17.txt]

         0500.212330
         0500.8870
         0501.568750
         0503.122330
         0503.7290
         0505.254320
         0505.942330
         0508.8090
         0509.307330
         0510.508910
         0511.24160
         0512.535830
         0513.31540
         0514.574750
         0515.0980
         0516.819930
         0518.570060
         0519.1910
         0519.796670
         0520.501470
         0522.21020
         0523.6470
         0525.12020
         0525.830
         0527.42150
         0529.690440
         0530.044330
         0532.55090
         0534.08780
         0534.674750
         0535.2890
         0535.884890
         0537.65350
         0539.904250
         0540.20
         0540.79150
         0541.4730
         0542.762170
         0542.9290
         0543.276830
         0544.543250
         0546.379830
         0547.172670
         0547.840
         0548.532620
         0549.052330
         0550.500250
         0551.2960
         0552.205560
         0553.1150
         0554.7520
         0556.2980
         0556.502750
         0556.80760
         0559.60890
         0560.170
         0560.957220
         0564.006250
         0564.72060
         0566.272670
         0567.6670
         0567.9010
         0568.23120
         0569.510820
         0571.775170
         0572.517330
         0574.80650
         0575.094670
         0575.4890
         0576.195310
         0576.92580
         0578.5030
         0579.233170
         0579.932140
         0580.339330
         0581.976330
         0583.4920
         0583.92880
         0585.376570
         0585.7660
         0586.130
         0587.291780
         0587.6760
         0587.914880
         0591.018250
         0591.506110
         0592.860
         0593.072330
         0593.4060
         0595.0430
         0595.793750
         0596.415550
         0598.003450
         0598.54450
         0599.8640
         0601.470670
         0601.8640
         0603.2290
         0603.982210
         0605.593290
         0608.215830
         0608.787110
         0609.5040
         0611.216830
         0611.5050
         0611.8690
         0613.3240
         0613.7790
         0614.5070
         0617.473870
         0617.803750
         0620.32730
         0621.714750
         0622.434250
         0623.177330
         0623.919920
         0624.5240
         0625.279440
         0625.6820
         0626.22080
         0627.951830
         0631.191680
         0632.2280
         0634.6330
         0635.160810
         0637.078770
         0638.325290
         0638.9980
         0640.732640
         0641.3370
         0641.5190
         0643.31980
         0645.554090
         0646.2480
         0646.84860
         0647.602560
         0648.370330
         0648.908750
         0650.310670
         0650.902170
         0652.564440
         0653.3420
         0654.000410
         0654.547750
         0654.7590
         0655.479570
         0656.0710
         0656.6820
         0657.313670
         0658.403290
         0659.769670
         0660.4370
         0662.218120
         0662.8920
         0663.134670
         0663.635170
         0666.31190
         0667.324180
         0667.8340
         0668.564090
         0670.34350
         0672.654330
         0673.180110
         0675.297640
         0675.85250
         0677.990
         0679.211140
         0680.425780
         0680.90
         0681.383740
         0682.0830
         0684.57450
         0684.85650
         0685.3570
         0687.261650
         0688.909060
         0689.700250
         0690.374170
         0691.185910
         0691.57830
         0694.019750
         0694.584360
         0696.187910
         0696.58950
         0697.82610
