# Supplementary material for: NITPICK: peak identification for mass spectrometry data
Source: BMC Bioinformatics. 2008 Aug 28;9:355. doi: 10.1186/1471-2105-9-355 (PMC2655099; doi:10.1186/1471-2105-9-355)
Supplement: Additional file 4 — A zip-folder containing all pepex results on the simulated data. [file 1471-2105-9-355-S4.zip › pepex_simulation_results/thresh05/SNR5/SNR5_18.txt]

         0500.13650
         0500.8190
         0501.5330
         0502.2180
         0503.4560
         0503.6380
         0506.298750
         0507.780
         0508.5490
         0511.0050
         0511.763330
         0513.03370
         0513.620250
         0513.8240
         0514.2790
         0515.552670
         0516.0070
         0518.3720
         0520.350250
         0521.017170
         0522.440180
         0523.2050
         0523.96550
         0525.7130
         0526.24860
         0528.2990
         0528.740
         0530.088250
         0531.2870
         0531.60550
         0534.1720
         0535.2890
         0536.986670
         0538.9270
         0539.69950
         0541.110
         0543.630
         0544.315750
         0545.426080
         0546.0210
         0547.509090
         0549.082670
         0551.71460
         0552.235920
         0553.4090
         0554.290260
         0554.691330
         0557.06240
         0558.555450
         0561.3920
         0563.172750
         0563.82880
         0565.484090
         0566.1210
         0567.832450
         0570.255090
         0570.971330
         0572.422430
         0572.966820
         0574.215620
         0575.226110
         0575.6710
         0577.121450
         0579.606940
         0580.3090
         0581.0370
         0581.65520
         0582.643670
         0583.440430
         0583.98340
         0586.2210
         0588.3390
         0590.07350
         0591.556670
         0593.331550
         0593.90650
         0596.3040
         0596.680
         0599.080
         0599.624090
         0600.3440
         0601.0390
         0602.261360
         0602.743670
         0603.8650
         0604.835670
         0606.292560
         0606.844250
         0609.127710
         0610.565670
         0611.247170
         0612.291880
         0612.5060
         0613.031110
         0614.779420
         0616.598170
         0617.0530
         0618.3450
         0618.932670
         0619.71050
         0620.401450
         0620.933670
         0621.510
         0624.2510
         0624.6930
         0625.996330
         0627.7850
         0628.37650
         0630.415420
         0631.98720
         0633.257170
         0634.2430
         0635.023330
         0637.023250
         0638.51780
         0639.821330
         0640.346890
         0642.48260
         0642.871620
         0643.178750
         0643.3380
         0645.04780
         0645.793750
         0647.04880
         0647.760310
         0649.462330
         0650.864250
         0652.9790
         0653.4850
         0655.178370
         0655.7070
         0656.360550
         0658.0720
         0658.685750
         0659.1630
         0661.588670
         0662.2560
         0663.767880
         0664.3470
         0666.924330
         0667.470330
         0669.6230
         0672.684670
         0674.0790
         0674.5340
         0676.019330
         0676.7170
         0678.455110
         0678.990
         0680.376410
         0681.698780
         0684.4570
         0687.18250
         0689.136050
         0689.9050
         0691.701250
         0693.270
         0694.9070
         0696.19950
         0696.98080
         0697.4530
         0697.604670
