# Supplementary material for: NITPICK: peak identification for mass spectrometry data
Source: BMC Bioinformatics. 2008 Aug 28;9:355. doi: 10.1186/1471-2105-9-355 (PMC2655099; doi:10.1186/1471-2105-9-355)
Supplement: Additional file 4 — A zip-folder containing all pepex results on the simulated data. [file 1471-2105-9-355-S4.zip › pepex_simulation_results/thresh05/SNR5/SNR5_19.txt]

         0500.614250
         0500.841750
         0501.13650
         0501.420870
         0503.433250
         0504.926170
         0505.3660
         0505.5480
         0506.377880
         0508.074560
         0508.5490
         0508.791670
         0511.0050
         0511.444830
         0512.649580
         0513.370
         0513.759570
         0516.14350
         0516.7350
         0516.9170
         0517.3720
         0518.13540
         0518.394750
         0519.79060
         0520.1910
         0520.4640
         0521.838110
         0523.434670
         0524.162670
         0524.908870
         0525.4660
         0526.630330
         0528.1040
         0528.2860
         0528.4670
         0529.50440
         0529.809250
         0531.1960
         0531.537250
         0533.06050
         0533.394160
         0535.730710
         0536.304170
         0536.870
         0537.536570
         0538.8360
         0539.20
         0540.4080
         0541.142730
         0541.723250
         0543.66250
         0544.34760
         0546.3850
         0546.905450
         0547.2940
         0549.406990
         0549.8410
         0550.57730
         0551.1140
         0553.820250
         0554.2970
         0554.911240
         0555.548250
         0557.329330
         0559.103990
         0560.689990
         0561.44620
         0562.0280
         0562.960750
         0564.17460
         0565.614870
         0566.2120
         0566.3940
         0567.44860
         0567.8490
         0570.015450
         0570.590580
         0571.3050
         0573.13050
         0575.246330
         0575.590110
         0575.72560
         0577.08960
         0578.157730
         0579.591260
         0580.8550
         0582.10980
         0583.401670
         0584.141130
         0585.187820
         0586.43940
         0587.6760
         0589.343330
         0589.6770
         0591.3140
         0593.082450
         0594.557670
         0596.1350
         0596.605550
         0598.088110
         0598.70830
         0601.561670
         0603.627540
         0604.320
         0604.90240
         0606.396830
         0606.7760
         0608.014870
         0608.438990
         0610.8690
         0611.307830
         0612.884330
         0613.18750
         0613.9890
         0614.6580
         0616.212250
         0616.802750
         0618.74460
         0619.1450
         0622.5620
         0622.954890
         0623.359330
         0625.026670
         0627.46750
         0629.036250
         0629.31360
         0629.984050
         0630.74150
         0632.110550
         0633.636330
         0634.3340
         0634.8490
         0636.668190
         0638.595350
         0639.305670
         0641.905750
         0643.6110
         0644.30430
         0644.93860
         0645.374750
         0647.32180
         0647.945670
         0650.239890
         0652.02350
         0652.716110
         0653.3910
         0654.7070
         0656.6820
         0656.911750
         0657.85360
         0660.657430
         0661.0730
         0661.339930
         0661.750440
         0663.051250
         0663.620
         0664.2560
         0665.984710
         0666.36620
         0669.611060
         0670.20440
         0671.4420
         0673.139670
         0675.473330
         0676.739750
         0677.404190
         0678.990430
         0679.49050
         0679.7180
         0680.20940
         0682.435620
         0682.7190
         0683.234660
         0684.918540
         0685.569330
         0688.479330
         0690.336250
         0691.912380
         0692.4510
         0692.6330
         0693.3610
         0694.58850
         0694.92520
         0696.564220
         0697.029330
         0698.347830
