# Supplementary material for: NITPICK: peak identification for mass spectrometry data
Source: BMC Bioinformatics. 2008 Aug 28;9:355. doi: 10.1186/1471-2105-9-355 (PMC2655099; doi:10.1186/1471-2105-9-355)
Supplement: Additional file 4 — A zip-folder containing all pepex results on the simulated data. [file 1471-2105-9-355-S4.zip › pepex_simulation_results/thresh05/SNR5/SNR5_2.txt]

         0500.909750
         0502.342250
         0503.668330
         0504.070250
         0504.613640
         0506.872250
         0508.4580
         0510.225140
         0512.0960
         0512.494120
         0512.884670
         0514.199370
         0515.703670
         0516.219330
         0517.46250
         0520.532250
         0520.93720
         0521.1910
         0521.5550
         0522.806250
         0523.214750
         0524.619770
         0526.4280
         0527.4150
         0527.740
         0530.581750
         0530.94120
         0533.361940
         0534.146440
         0534.940170
         0535.5950
         0537.047330
         0538.733630
         0539.307550
         0540.27280
         0541.007620
         0542.70150
         0543.0330
         0544.764750
         0545.4880
         0546.089250
         0546.861750
         0548.580710
         0549.750
         0551.2750
         0552.8420
         0553.2480
         0555.1680
         0555.813670
         0557.323820
         0559.4820
         0559.905670
         0561.603330
         0562.796440
         0564.501060
         0565.23150
         0566.281590
         0568.0310
         0568.27670
         0568.736250
         0569.560450
         0570.047170
         0571.6270
         0572.331860
         0573.53350
         0576.261870
         0576.7230
         0578.095670
         0579.47280
         0581.071130
         0581.4920
         0581.8550
         0582.39450
         0584.5840
         0584.81150
         0585.061750
         0586.5850
         0588.00360
         0588.798080
         0589.4950
         0590.70490
         0592.04850
         0595.657250
         0597.09860
         0598.135830
         0598.460
         0599.712330
         0600.324070
         0600.939830
         0602.55560
         0603.160750
         0604.5930
         0605.21180
         0605.91150
         0606.1390
         0607.419120
         0608.1530
         0608.852830
         0609.7770
         0610.265090
         0613.3240
         0614.22350
         0616.030250
         0617.690
         0617.85380
         0620.60
         0622.274920
         0623.3030
         0624.533750
         0626.005290
         0627.490250
         0628.5130
         0630.7870
         0631.227310
         0634.01550
         0635.5160
         0635.6980
         0638.638330
         0639.29050
         0639.912330
         0640.52730
         0641.0640
         0643.262170
         0643.671670
         0645.005330
         0646.39750
         0647.0670
         0647.455260
         0649.227250
         0650.91430
         0653.59680
         0654.354370
         0654.6160
         0655.330
         0656.88920
         0657.264380
         0658.492440
         0659.140250
         0660.8910
         0661.3460
         0662.098820
         0663.688250
         0664.91120
         0666.1660
         0666.469330
         0668.0760
         0668.64930
         0670.350
         0671.0780
         0671.76880
         0673.608830
         0674.2610
         0674.928330
         0676.59870
         0677.2620
         0677.914170
         0679.26950
         0679.6270
         0680.80950
         0681.49150
         0682.067830
         0682.76450
         0684.852450
         0685.3570
         0688.124140
         0688.6960
         0689.280130
         0691.622330
         0691.95050
         0692.1780
         0695.058670
         0696.58950
         0697.284360
         0698.83620
         0699.1810
