# Supplementary material for: NITPICK: peak identification for mass spectrometry data
Source: BMC Bioinformatics. 2008 Aug 28;9:355. doi: 10.1186/1471-2105-9-355 (PMC2655099; doi:10.1186/1471-2105-9-355)
Supplement: Additional file 4 — A zip-folder containing all pepex results on the simulated data. [file 1471-2105-9-355-S4.zip › pepex_simulation_results/thresh05/SNR5/SNR5_20.txt]

         0500.159250
         0500.4550
         0502.0270
         0503.3650
         0505.6390
         0506.116750
         0506.6520
         0508.514880
         0508.791660
         0510.317440
         0511.605450
         0513.230
         0514.924270
         0515.570810
         0517.024550
         0517.678130
         0519.60860
         0520.50040
         0521.16850
         0521.8280
         0524.409120
         0525.041340
         0525.5570
         0527.31230
         0527.5580
         0528.1040
         0528.622470
         0529.3770
         0529.809250
         0531.32340
         0532.362830
         0533.9250
         0534.219750
         0535.4580
         0536.1330
         0538.3810
         0538.866340
         0540.8370
         0542.320740
         0542.9230
         0544.9750
         0545.52960
         0545.89360
         0546.907370
         0547.2030
         0548.556250
         0549.308480
         0550.0230
         0551.2960
         0553.592750
         0553.95220
         0555.886070
         0556.601340
         0557.367250
         0559.03610
         0559.402370
         0562.19180
         0562.7430
         0564.120
         0566.792130
         0567.89450
         0568.37680
         0572.002670
         0572.709560
         0574.71550
         0576.3980
         0576.8530
         0577.21050
         0579.4280
         0581.875550
         0583.231870
         0583.8560
         0584.36560
         0584.606750
         0585.81150
         0586.316790
         0589.1310
         0589.5860
         0591.413280
         0593.2660
         0593.84280
         0595.0430
         0595.255340
         0596.8750
         0597.266450
         0598.033940
         0598.48080
         0600.2790
         0600.7730
         0601.0460
         0603.266920
         0604.48380
         0607.334710
         0607.553560
         0609.983820
         0610.55960
         0611.970110
         0612.475660
         0613.2330
         0615.281190
         0616.50780
         0616.780
         0617.91750
         0618.487890
         0619.167750
         0619.8080
         0623.71070
         0624.435160
         0626.1480
         0626.633340
         0626.8760
         0628.051930
         0629.06810
         0629.4220
         0632.054940
         0633.6060
         0635.766250
         0637.053820
         0637.820330
         0638.29960
         0639.70
         0639.984380
         0642.326890
         0642.610
         0644.226890
         0644.717160
         0644.918130
         0646.033180
         0649.250
         0651.553760
         0652.895580
         0653.38750
         0655.8890
         0658.504250
         0658.93550
         0659.193330
         0660.605290
         0661.8920
         0664.688250
         0665.052250
         0665.32980
         0666.530
         0669.236250
         0669.7140
         0669.8950
         0671.11440
         0672.886170
         0675.286090
         0675.7160
         0676.221560
         0677.82620
         0679.293330
         0681.5370
         0682.24680
         0684.768670
         0687.2670
         0688.9040
         0690.5410
         0692.075810
         0693.6330
         0694.35450
         0695.0890
         0695.5090
         0696.79880
         0698.285650
         0698.7270
