# Supplementary material for: NITPICK: peak identification for mass spectrometry data
Source: BMC Bioinformatics. 2008 Aug 28;9:355. doi: 10.1186/1471-2105-9-355 (PMC2655099; doi:10.1186/1471-2105-9-355)
Supplement: Additional file 4 — A zip-folder containing all pepex results on the simulated data. [file 1471-2105-9-355-S4.zip › pepex_simulation_results/thresh05/SNR5/SNR5_21.txt]

         0500.151670
         0500.515670
         0502.61340
         0503.122330
         0504.4570
         0505.699670
         0506.4270
         0506.95750
         0507.7310
         0508.289430
         0508.8220
         0509.50450
         0511.6420
         0512.153910
         0514.188080
         0514.9160
         0515.688920
         0516.348250
         0518.114170
         0519.6320
         0521.597070
         0522.252670
         0524.2630
         0524.7390
         0526.3760
         0527.853750
         0529.1040
         0529.856350
         0530.650
         0531.120170
         0532.9240
         0533.1060
         0533.3790
         0533.6520
         0535.187890
         0535.9250
         0536.5620
         0538.269780
         0538.866330
         0539.6540
         0540.07260
         0541.5640
         0543.020
         0543.2920
         0545.1110
         0545.888640
         0547.53060
         0549.143330
         0549.75910
         0551.512120
         0552.16930
         0553.00580
         0555.58920
         0555.89860
         0557.320670
         0558.6630
         0560.413750
         0560.770170
         0562.6650
         0563.0290
         0563.6650
         0565.1210
         0566.2120
         0568.874180
         0570.7590
         0571.346360
         0572.1240
         0574.205890
         0574.5790
         0574.8520
         0576.9930
         0579.025890
         0579.650250
         0581.213650
         0581.7640
         0582.4920
         0584.163130
         0587.078860
         0588.560
         0589.07640
         0590.72350
         0590.972750
         0591.438090
         0592.2240
         0593.293590
         0593.99750
         0594.770
         0595.323580
         0596.331830
         0596.80740
         0598.0450
         0599.78870
         0601.14610
         0601.864440
         0603.251750
         0604.215350
         0604.6840
         0604.8660
         0607.140
         0607.588070
         0608.2590
         0609.617750
         0610.3720
         0611.156170
         0612.37860
         0615.203670
         0616.268090
         0616.912450
         0618.214690
         0619.0930
         0619.569670
         0622.7310
         0623.389670
         0624.0560
         0625.263810
         0626.769830
         0629.144060
         0629.808750
         0630.56860
         0631.25650
         0631.984170
         0632.6060
         0633.2420
         0634.6070
         0635.341910
         0635.868630
         0637.1140
         0637.86280
         0639.0760
         0639.487670
         0641.508890
         0643.732330
         0644.391080
         0644.941910
         0646.430
         0647.117560
         0647.72180
         0648.9770
         0650.250
         0652.7060
         0653.410250
         0655.215750
         0656.57150
         0658.890220
         0660.1640
         0660.357380
         0661.8010
         0663.1720
         0664.909060
         0666.66650
         0668.333830
         0670.28350
         0670.6230
         0671.475680
         0673.351830
         0673.927330
         0675.60680
         0676.330250
         0677.68060
         0677.8990
         0678.33580
         0679.773990
         0680.4850
         0682.327560
         0682.9390
         0683.6290
         0684.181930
         0685.180680
         0685.630
         0687.9040
         0688.570330
         0689.3590
         0690.6320
         0691.86860
         0694.281870
         0694.838750
         0695.371210
         0697.9990
         0698.669090
         0699.40850
