# Supplementary material for: NITPICK: peak identification for mass spectrometry data
Source: BMC Bioinformatics. 2008 Aug 28;9:355. doi: 10.1186/1471-2105-9-355 (PMC2655099; doi:10.1186/1471-2105-9-355)
Supplement: Additional file 4 — A zip-folder containing all pepex results on the simulated data. [file 1471-2105-9-355-S4.zip › pepex_simulation_results/thresh05/SNR5/SNR5_22.txt]

         0501.41420
         0505.0930
         0505.84050
         0507.9260
         0508.680450
         0509.3680
         0512.020330
         0512.7330
         0515.468080
         0516.2930
         0517.621250
         0518.083840
         0518.9180
         0521.225380
         0523.237630
         0524.2840
         0524.6480
         0526.686080
         0527.1160
         0529.4680
         0531.357780
         0531.8330
         0533.636830
         0533.9610
         0535.81150
         0537.399740
         0537.910830
         0539.169670
         0540.325130
         0543.072590
         0543.63780
         0543.989670
         0546.400170
         0547.9310
         0548.2560
         0548.640
         0549.8410
         0552.244430
         0552.781330
         0553.280460
         0555.48910
         0557.803190
         0558.46280
         0560.7550
         0561.308910
         0562.0540
         0562.6130
         0563.733250
         0564.9390
         0565.4190
         0566.769370
         0567.371250
         0568.599750
         0568.950110
         0570.54140
         0572.363060
         0574.201780
         0574.670
         0576.11640
         0578.796090
         0580.127160
         0583.320160
         0584.220
         0584.872170
         0586.08450
         0586.600170
         0587.831240
         0589.040250
         0590.7690
         0591.1320
         0591.435330
         0592.918280
         0594.248950
         0594.82460
         0597.8240
         0598.605170
         0599.932250
         0600.3180
         0600.805510
         0602.16430
         0603.239110
         0603.794450
         0606.9060
         0609.389320
         0610.985570
         0612.36040
         0613.85180
         0615.64350
         0616.21680
         0617.4170
         0617.978170
         0619.749220
         0621.0550
         0621.278360
         0622.6920
         0624.27440
         0624.9660
         0625.541920
         0627.080750
         0627.815330
         0628.3730
         0630.80520
         0632.75160
         0634.2430
         0635.71620
         0636.285360
         0637.721750
         0640.350350
         0640.86380
         0642.365740
         0643.3030
         0643.6890
         0646.0660
         0647.620730
         0648.93150
         0649.373360
         0650.93250
         0651.160
         0651.7050
         0652.654820
         0653.348070
         0653.99850
         0655.9930
         0657.3440
         0659.324780
         0660.0990
         0660.648330
         0661.861670
         0663.490
         0663.999170
         0665.226670
         0665.910180
         0667.2510
         0668.557010
         0669.430890
         0669.9860
         0672.968790
         0674.33250
         0674.5340
         0674.913170
         0676.910250
         0678.475340
         0679.240250
         0679.7180
         0679.9520
         0682.024510
         0682.628170
         0683.2650
         0685.07390
         0685.7210
         0686.348310
         0687.934330
         0688.349730
         0690.6320
         0690.968710
         0693.3610
         0695.231510
         0697.1350
         0697.5440
         0697.86250
         0699.077290
