# Supplementary material for: NITPICK: peak identification for mass spectrometry data
Source: BMC Bioinformatics. 2008 Aug 28;9:355. doi: 10.1186/1471-2105-9-355 (PMC2655099; doi:10.1186/1471-2105-9-355)
Supplement: Additional file 4 — A zip-folder containing all pepex results on the simulated data. [file 1471-2105-9-355-S4.zip › pepex_simulation_results/thresh05/SNR5/SNR5_23.txt]

         0500.3640
         0500.74620
         0502.17650
         0502.615250
         0503.827580
         0506.35740
         0507.1850
         0509.1860
         0509.550
         0509.9140
         0511.0190
         0511.619250
         0512.801250
         0513.608880
         0514.038570
         0516.280
         0516.947330
         0517.71680
         0518.17180
         0518.402330
         0521.6460
         0521.96450
         0523.48320
         0524.177840
         0525.943750
         0527.5840
         0528.043330
         0528.3770
         0529.134330
         0530.147770
         0531.4690
         0531.798880
         0533.3160
         0534.7430
         0535.51650
         0538.51750
         0539.301110
         0543.105120
         0543.894880
         0544.353670
         0545.98460
         0546.2940
         0548.521810
         0549.6590
         0551.24140
         0553.31520
         0553.79750
         0554.3680
         0555.722670
         0556.328330
         0556.8440
         0558.390
         0558.99060
         0559.66320
         0561.64580
         0562.3920
         0564.18370
         0564.5750
         0564.89350
         0566.462250
         0568.330
         0568.888290
         0569.6680
         0570.289830
         0571.835830
         0573.3060
         0574.436290
         0575.064330
         0576.268140
         0577.5810
         0577.914670
         0579.877120
         0581.35550
         0582.8820
         0584.13550
         0584.523330
         0584.796330
         0586.119890
         0586.789750
         0588.147550
         0588.86780
         0589.616330
         0590.15020
         0591.005650
         0591.389830
         0592.2110
         0594.15220
         0594.4790
         0595.0430
         0597.2890
         0598.294370
         0599.884220
         0600.37260
         0601.3190
         0603.0470
         0603.461440
         0605.8660
         0607.1270
         0607.662250
         0609.2310
         0611.2320
         0611.391250
         0611.702170
         0612.2850
         0615.0520
         0615.63440
         0616.682230
         0617.348750
         0617.9630
         0619.531750
         0621.3280
         0621.74660
         0626.307250
         0626.6940
         0626.9670
         0629.67680
         0630.280
         0633.030
         0633.35250
         0634.4250
         0635.208880
         0636.986420
         0638.275330
         0639.449750
         0640.460090
         0640.8820
         0643.469440
         0644.853670
         0646.3260
         0646.65750
         0647.266330
         0649.330890
         0649.7040
         0651.500670
         0652.292360
         0652.922130
         0655.3560
         0656.15130
         0656.50780
         0658.405670
         0658.833380
         0659.0720
         0661.141250
         0661.3460
         0661.75550
         0662.399420
         0663.0480
         0664.1660
         0664.604830
         0666.924330
         0667.591670
         0668.158730
         0669.399640
         0669.69560
         0669.9860
         0672.331510
         0672.85150
         0675.277910
         0676.659090
         0677.94450
         0678.37220
         0679.9390
         0681.2640
         0681.9430
         0682.696250
         0683.315560
         0684.114330
         0685.289740
         0686.918170
         0688.919170
         0689.2960
         0691.337250
         0691.663330
         0693.898090
         0694.512670
         0695.202750
         0697.441070
         0699.31750
