# Supplementary material for: NITPICK: peak identification for mass spectrometry data
Source: BMC Bioinformatics. 2008 Aug 28;9:355. doi: 10.1186/1471-2105-9-355 (PMC2655099; doi:10.1186/1471-2105-9-355)
Supplement: Additional file 4 — A zip-folder containing all pepex results on the simulated data. [file 1471-2105-9-355-S4.zip › pepex_simulation_results/thresh05/SNR5/SNR5_24.txt]

         0500.121330
         0500.829960
         0502.107170
         0503.51060
         0504.173290
         0504.87460
         0505.578330
         0506.889250
         0508.29470
         0509.04950
         0509.792670
         0511.47820
         0512.2780
         0513.96960
         0515.610930
         0516.1610
         0517.5530
         0517.7350
         0518.167250
         0520.14550
         0521.443230
         0522.010
         0523.7380
         0524.1020
         0524.2840
         0524.920
         0525.6480
         0526.250870
         0527.000620
         0527.669220
         0528.94020
         0530.235780
         0530.490750
         0532.037750
         0534.041140
         0534.310750
         0534.811250
         0535.721250
         0537.6530
         0538.900240
         0539.485140
         0539.61760
         0540.283420
         0541.859750
         0542.51950
         0543.060110
         0544.2020
         0544.980110
         0545.531880
         0546.673170
         0548.181250
         0549.5680
         0550.825830
         0553.463830
         0553.827830
         0554.554830
         0556.176670
         0557.420330
         0557.8610
         0559.239330
         0560.5730
         0561.925620
         0562.675110
         0564.52040
         0564.89350
         0566.325750
         0566.926620
         0567.5760
         0569.182670
         0569.6680
         0571.59620
         0572.0330
         0573.0720
         0575.07950
         0576.428330
         0578.8540
         0579.525920
         0580.09060
         0580.824670
         0582.570
         0583.068330
         0584.350810
         0585.5840
         0588.0820
         0588.767730
         0590.2230
         0590.5480
         0590.950
         0591.64160
         0592.389270
         0594.2250
         0594.4070
         0596.165330
         0596.6020
         0598.931250
         0599.325580
         0600.7730
         0602.023250
         0603.30180
         0603.8650
         0604.2290
         0604.5020
         0606.44840
         0607.9580
         0608.606370
         0610.85970
         0611.5050
         0613.36950
         0614.610570
         0617.197080
         0617.5080
         0617.94350
         0619.881270
         0620.500730
         0621.208560
         0622.578250
         0626.345170
         0626.6030
         0626.94880
         0628.1490
         0628.717750
         0629.407330
         0632.07820
         0634.267820
         0634.690850
         0635.3340
         0637.233940
         0637.86280
         0639.359950
         0640.10950
         0642.039730
         0643.021480
         0644.3380
         0644.8060
         0645.373130
         0646.9760
         0650.227250
         0650.761880
         0652.4330
         0653.956250
         0655.236950
         0656.304190
         0656.94390
         0657.394560
         0658.79340
         0659.5270
         0660.20950
         0660.880890
         0661.45520
         0662.14680
         0662.67360
         0663.771670
         0665.287330
         0666.088290
         0667.810
         0669.183170
         0670.478230
         0671.27820
         0671.82320
         0673.957670
         0674.3520
         0676.61690
         0677.8990
         0678.520830
         0679.6010
         0680.2380
         0681.658330
         0682.3560
         0682.91920
         0683.393920
         0684.1820
         0686.698250
         0687.9190
         0689.14060
         0690.85950
         0691.360
         0692.845330
         0693.156250
         0693.3610
         0696.8430
         0697.559210
         0698.383220
         0698.9090
         0699.090
