# Supplementary material for: NITPICK: peak identification for mass spectrometry data
Source: BMC Bioinformatics. 2008 Aug 28;9:355. doi: 10.1186/1471-2105-9-355 (PMC2655099; doi:10.1186/1471-2105-9-355)
Supplement: Additional file 4 — A zip-folder containing all pepex results on the simulated data. [file 1471-2105-9-355-S4.zip › pepex_simulation_results/thresh05/SNR5/SNR5_25.txt]

         0500.461070
         0501.1820
         0501.8190
         0502.4170
         0503.3390
         0504.593060
         0505.1840
         0507.8220
         0509.42260
         0510.356630
         0510.944330
         0511.59650
         0512.1870
         0513.4820
         0513.89680
         0515.845220
         0516.17080
         0516.393750
         0518.33890
         0519.629830
         0521.2520
         0522.61060
         0523.313330
         0523.7310
         0525.352250
         0526.9210
         0528.6490
         05290
         0530.945750
         0531.1960
         0533.071330
         0533.6520
         0534.096680
         0536.69850
         0537.1990
         0538.814580
         0539.295330
         0540.033170
         0543.050330
         0544.531870
         0546.218170
         0546.76680
         0548.135740
         0548.63550
         0548.900670
         0550.2050
         0550.68630
         0552.135220
         0553.371450
         0554.0250
         0555.366250
         0556.8440
         0557.2080
         0558.860170
         0560.197630
         0560.7550
         0561.193450
         0564.119990
         0564.899640
         0566.373770
         0567.87630
         0569.3950
         0569.85910
         0572.55980
         0572.760
         0573.322540
         0573.647250
         0575.3980
         0577.459670
         0579.2180
         0579.665250
         0580.40
         0580.9330
         0582.38280
         0583.734670
         0585.290610
         0585.9480
         0586.615330
         0588.48590
         0588.950
         0590.6780
         0591.071330
         0592.9420
         0593.284670
         0594.575290
         0595.1340
         0596.892330
         0598.1360
         0598.360520
         0600.02710
         0601.05510
         0601.6830
         0602.197670
         0604.0470
         0604.450
         0605.763740
         0607.6020
         0608.352330
         0608.867940
         0610.573250
         0612.01460
         0612.490830
         0613.016870
         0614.340170
         0615.780
         0617.283530
         0618.339710
         0618.690
         0618.9630
         0621.320410
         0622.287550
         0623.614560
         0624.28350
         0624.680
         0626.5120
         0628.205870
         0628.664670
         0629.937670
         0630.27740
         0630.65960
         0633.4240
         0634.045830
         0635.864830
         0637.070540
         0639.38150
         0639.7910
         0639.995750
         0641.3370
         0641.924840
         0645.417590
         0646.434790
         0646.66660
         0647.006330
         0648.5220
         0649.174170
         0650.909750
         0651.625370
         0652.281330
         0652.865250
         0654.820750
         0655.34820
         0657.7990
         0658.413250
         0658.81450
         0659.32680
         0663.017180
         0665.211490
         0666.563090
         0668.440
         0668.830
         0669.107330
         0669.433420
         0670.55020
         0672.419250
         0674.139670
         0675.632820
         0677.1710
         0677.7170
         0679.49960
         0680.8090
         0682.1740
         0682.9010
         0683.3690
         0683.67450
         0685.9940
         0686.4480
         0687.555170
         0688.244250
         0688.4490
         0689.995250
         0692.324990
         0692.8930
         0693.323080
         0694.6340
         0695.374710
         0697.4530
         0698.49950
         0699.075170
         0699.50860
