# Supplementary material for: NITPICK: peak identification for mass spectrometry data
Source: BMC Bioinformatics. 2008 Aug 28;9:355. doi: 10.1186/1471-2105-9-355 (PMC2655099; doi:10.1186/1471-2105-9-355)
Supplement: Additional file 4 — A zip-folder containing all pepex results on the simulated data. [file 1471-2105-9-355-S4.zip › pepex_simulation_results/thresh05/SNR5/SNR5_26.txt]

         0500.174420
         0500.970170
         0501.477750
         0501.7280
         0502.07380
         0502.74680
         0503.918580
         0504.5930
         0505.25680
         0506.093850
         0506.69360
         0507.154670
         0508.276440
         0508.753750
         0509.3680
         0511.126330
         0511.672330
         0512.0960
         0512.608910
         0513.29720
         0513.5520
         0513.8240
         0514.96150
         0516.05250
         0516.3710
         0516.795670
         0517.05350
         0517.33560
         0517.655380
         0518.493330
         0518.8270
         0519.109890
         0520.668750
         0521.7370
         0523.35580
         0525.170250
         0525.405330
         0525.830
         0527.6070
         0528.846170
         0529.301170
         0532.535730
         0533.1060
         0533.8080
         0535.380
         0536.208620
         0537.56280
         0538.286210
         0540.0180
         0540.6940
         0542.98050
         0543.640830
         0544.634250
         0545.209750
         0547.616640
         0549.15850
         0551.000250
         0551.2050
         0551.735830
         0553.570
         0554.70650
         0555.2070
         0555.480
         0557.758320
         0558.7540
         0559.279780
         0561.68260
         0562.3920
         0562.860
         0563.0550
         0564.3020
         0565.030
         0565.5750
         0566.945250
         0567.7320
         0568.2130
         0569.32220
         0569.956170
         0570.2140
         0571.6690
         0573.002670
         0575.431090
         0575.655830
         0577.141170
         0579.0360
         0579.3740
         0580.741250
         0581.99150
         0583.467640
         0585.1970
         0585.549880
         0587.22990
         0587.9490
         0589.4040
         0590.859170
         0591.257120
         0592.474060
         0593.25130
         0596.2710
         0598.975840
         0600.3180
         0600.784380
         0601.3190
         0602.061170
         0604.2160
         0605.48750
         0606.297050
         0608.5950
         0608.8680
         0609.0760
         0609.9590
         0613.5060
         0613.9610
         0615.47970
         0616.0530
         0617.50150
         0619.031250
         0619.668250
         0621.28250
         0623.64750
         0624.0560
         0625.617830
         0627.179330
         0627.512570
         0629.240890
         0629.854250
         0631.5660
         0633.7880
         0634.030670
         0635.337250
         0636.6980
         0638.453350
         0639.29960
         0639.8170
         0640.578670
         0643.762670
         0645.46640
         0647.37640
         0648.90420
         0650.4320
         0650.919120
         0653.137870
         0653.922130
         0655.1610
         0655.547750
         0657.113080
         0658.29950
         0659.136410
         0660.361170
         0660.811370
         0661.9060
         0664.295830
         0667.155620
         0668.6570
         0669.1680
         0671.809570
         0673.401090
         0675.464410
         0678.0810
         0680.188170
         0680.91150
         0681.476330
         0683.481130
         0683.879250
         0684.1750
         0684.389730
         0686.100170
         0686.7210
         0687.428780
         0689.7230
         0691.30540
         0692.294280
         0693.010
         0693.41560
         0695.95250
         0696.180
         0698.565220
         06990
         0699.249250
