# Supplementary material for: NITPICK: peak identification for mass spectrometry data
Source: BMC Bioinformatics. 2008 Aug 28;9:355. doi: 10.1186/1471-2105-9-355 (PMC2655099; doi:10.1186/1471-2105-9-355)
Supplement: Additional file 4 — A zip-folder containing all pepex results on the simulated data. [file 1471-2105-9-355-S4.zip › pepex_simulation_results/thresh05/SNR5/SNR5_27.txt]

         0500.788660
         0501.576340
         0502.966880
         0504.729380
         0505.994730
         0507.298750
         0508.710070
         0510.2770
         0511.657160
         0512.096340
         0512.429660
         0514.112170
         0514.426880
         0515.88440
         0516.6050
         0517.06650
         0517.3720
         0519.195040
         0519.576750
         0519.986250
         0521.266840
         0521.5550
         0521.9450
         0523.568130
         0525.74810
         0527.178840
         0528.640
         0529.0130
         0530.236910
         0531.3780
         0532.12850
         0532.812780
         0536.204130
         0536.78040
         0537.994250
         0540.260660
         0541.96050
         0543.443660
         0544.020
         0544.7480
         0545.088250
         0545.40220
         0546.304110
         0547.62160
         0548.416340
         0549.090250
         0549.681750
         0552.603310
         0554.167430
         0554.6610
         0556.4290
         0557.177660
         0557.723660
         0560.22720
         0560.789120
         0562.0280
         0562.369250
         0562.812870
         0563.372220
         0563.960750
         0564.6660
         0565.324750
         0565.989560
         0567.5760
         0568.2130
         0569.77720
         0571.34140
         0571.911660
         0573.6830
         0576.190350
         0578.247340
         0579.4910
         0581.161090
         0583.3110
         0583.651250
         0584.8570
         0586.5850
         0587.1670
         0588.991380
         0592.568070
         0594.08850
         0596.627250
         0597.3170
         0597.8630
         0599.1880
         0599.4090
         0601.18250
         0601.569250
         0601.7740
         0603.9560
         0604.206250
         0605.223610
         0607.8410
         0608.2310
         0611.256820
         0611.7780
         0612.361920
         0612.574250
         0613.184530
         0614.870
         0616.27140
         0616.764830
         0618.74460
         0619.2360
         0619.577250
         0621.0550
         0621.2890
         0624.078750
         0624.81650
         0627.185130
         0627.7850
         0629.297750
         0630.09540
         0632.6970
         0633.317830
         0635.58880
         0636.1530
         0636.89820
         0638.01750
         0638.7770
         0639.37240
         0640.170580
         0642.59630
         0643.8840
         0645.79380
         0646.126660
         0647.893640
         0648.64030
         0649.530080
         0651.420130
         0652.160
         0654.0310
         0654.353110
         0655.408720
         0655.6160
         0656.564110
         0657.3650
         0658.636740
         0659.4360
         0660.80
         0662.096750
         0662.467330
         0662.851560
         0664.7250
         0665.1660
         0665.545170
         0667.39450
         0667.7130
         0670.8960
         0672.359670
         0673.378350
         0673.824210
         0674.170
         0675.693310
         0677.4440
         0677.929330
         0678.156840
         0680.3550
         0680.5370
         0681.870660
         0684.204780
         0684.613840
         0685.77560
         0687.4490
         0688.74930
         0689.22250
         0692.18450
         0693.8150
         0694.3610
         0695.0890
         0697.180320
