# Supplementary material for: NITPICK: peak identification for mass spectrometry data
Source: BMC Bioinformatics. 2008 Aug 28;9:355. doi: 10.1186/1471-2105-9-355 (PMC2655099; doi:10.1186/1471-2105-9-355)
Supplement: Additional file 4 — A zip-folder containing all pepex results on the simulated data. [file 1471-2105-9-355-S4.zip › pepex_simulation_results/thresh05/SNR5/SNR5_28.txt]

         0500.4550
         0501.000250
         0502.334670
         0503.0920
         0503.59250
         0504.29320
         0505.69360
         0506.0030
         0506.5280
         0507.2760
         0507.8220
         0508.0950
         0508.336670
         0508.8740
         0509.6410
         0510.652380
         0511.0050
         0511.490330
         0512.873640
         0514.440780
         0514.836380
         0515.1890
         0515.594540
         0517.539380
         0518.273420
         0518.963430
         0521.952090
         0523.3740
         0523.950330
         0524.66620
         0525.170250
         0525.860330
         0527.689440
         0528.174780
         0530.26350
         0530.574170
         0530.8320
         0531.1050
         0532.47540
         0533.08780
         0534.401750
         0534.712670
         0535.084250
         0536.273830
         0537.02610
         0537.640430
         0539.2420
         0541.132750
         0541.91890
         0542.716670
         0544.7480
         0545.3840
         0546.1120
         0547.7560
         0548.2950
         0548.59480
         0548.961330
         0550.386560
         0551.174670
         0552.6090
         0554.154570
         0554.691330
         0556.030260
         0557.640250
         0558.2990
         0559.572710
         0560.1180
         0560.30
         0563.483330
         0565.019670
         0565.643250
         0567.1990
         0567.591170
         0570.3050
         0571.092720
         0572.10650
         0573.405270
         0574.62450
         0575.102250
         0576.4890
         0579.837910
         0580.289840
         0583.277910
         0583.92880
         0586.26650
         0586.880750
         0587.716440
         0588.919670
         0591.166120
         0591.662830
         0593.372910
         0595.710330
         0596.379460
         0598.29880
         0598.7720
         0599.934780
         0601.194910
         0601.849330
         0602.53740
         0604.1640
         0605.0610
         0605.442330
         0606.9580
         0607.472780
         0609.830530
         0611.812130
         0613.163230
         0613.76080
         0616.628730
         0617.2350
         0619.1450
         0619.39980
         0619.8730
         0621.1460
         0622.034380
         0623.3290
         0623.670250
         0624.98420
         0625.5120
         0625.7840
         0626.2390
         0627.980
         0629.2010
         0630.771830
         0631.32290
         0632.172670
         0632.6970
         0633.970
         0635.7890
         0636.486670
         0637.937870
         0639.4270
         0640.171180
         0641.3370
         0641.93760
         0643.1560
         0644.762670
         0647.1580
         0647.544750
         0649.0680
         0649.84960
         0651.59580
         0654.392640
         0656.093750
         0656.813830
         0657.4350
         0657.890
         0658.223670
         0659.486560
         0660.103330
         0661.41880
         0662.692070
         0663.44710
         0664.053540
         0664.741330
         0665.9620
         0666.287330
         0666.63920
         0668.331970
         0670.7140
         0671.1690
         0671.7660
         0672.4810
         0674.161730
         0676.096550
         0677.403720
         0677.77160
         0678.050670
         0679.460170
         0679.839330
         0682.10120
         0682.628560
         0685.2030
         0687.200820
         0687.9040
         0688.4490
         0690.370370
         0692.110
         0694.553710
         0695.286170
         0695.986630
         0697.374550
         0698.99980
         0699.237880
