# Supplementary material for: NITPICK: peak identification for mass spectrometry data
Source: BMC Bioinformatics. 2008 Aug 28;9:355. doi: 10.1186/1471-2105-9-355 (PMC2655099; doi:10.1186/1471-2105-9-355)
Supplement: Additional file 4 — A zip-folder containing all pepex results on the simulated data. [file 1471-2105-9-355-S4.zip › pepex_simulation_results/thresh05/SNR5/SNR5_29.txt]

         0500.6370
         0502.258830
         0502.6380
         0504.0930
         0504.6310
         0505.730
         0505.93020
         0507.1850
         0507.8220
         0508.508560
         0510.748540
         0511.500440
         0512.09620
         0513.347250
         0514.938750
         0515.1890
         0516.714780
         0518.747370
         0520.433670
         0521.86440
         0523.29450
         0524.273890
         0525.93010
         0527.66720
         0529.12220
         0530.4680
         0530.9230
         0531.6510
         0533.93750
         0534.6520
         0535.974230
         0537.6530
         0538.290
         0538.90880
         0539.585750
         0540.3820
         0540.96440
         0541.6550
         0542.261670
         0544.501760
         0545.97550
         0546.51840
         0547.7360
         0549.24950
         0550.0230
         0551.857160
         0552.455380
         0555.002250
         0555.47090
         0555.949840
         0556.25250
         0557.584850
         0558.3060
         0559.7540
         0560.004250
         0560.383420
         0561.80960
         0562.240330
         0562.4830
         0563.786330
         0564.1330
         0565.393270
         0567.151580
         0567.6670
         0570.009250
         0570.3960
         0571.555250
         0571.790330
         0572.139170
         0574.141180
         0575.746830
         0577.2170
         0579.650250
         0581.059750
         0581.410580
         0582.825670
         0584.606750
         0585.3570
         0586.986750
         0590.041010
         0591.1320
         0592.013560
         0592.5880
         0594.356110
         0594.770
         0595.0430
         0597.2960
         0599.419110
         0600.99140
         0601.5920
         0603.0470
         0603.422370
         0605.09350
         0606.36650
         0606.7760
         0608.66780
         0609.3220
         0609.9590
         0610.573250
         0612.581560
         0613.463530
         0613.991330
         0615.73450
         0616.00750
         0616.447160
         0618.690
         0618.894750
         0619.440750
         0620.2250
         0620.6910
         0622.080180
         0623.99950
         0624.571670
         0625.330
         0626.472190
         0628.666560
         0630.3320
         0632.1510
         0632.765250
         0633.36940
         0635.349170
         0637.0620
         0637.6080
         0639.267750
         0639.5180
         0639.866830
         0642.811780
         0643.6110
         0644.846520
         0645.65750
         0646.0660
         0647.1580
         0647.830910
         0648.491670
         0652.052940
         0653.461790
         0654.00630
         0654.399870
         0654.74340
         0658.042880
         0659.444270
         0660.0990
         0660.830330
         0661.186750
         0662.96480
         0663.337890
         0664.60180
         0666.863670
         0668.12150
         0668.63110
         0670.2590
         0670.744330
         0672.100750
         0674.192750
         0674.7290
         0675.1710
         0677.297740
         0678.886430
         0679.320470
         0681.03650
         0681.6280
         0683.125080
         0684.5380
         0685.8120
         0687.232570
         0687.744750
         0689.753330
         0690.22250
         0691.5940
         0692.00750
         0694.4520
         0695.767670
         0698.112750
         0699.096530
