# Supplementary material for: NITPICK: peak identification for mass spectrometry data
Source: BMC Bioinformatics. 2008 Aug 28;9:355. doi: 10.1186/1471-2105-9-355 (PMC2655099; doi:10.1186/1471-2105-9-355)
Supplement: Additional file 4 — A zip-folder containing all pepex results on the simulated data. [file 1471-2105-9-355-S4.zip › pepex_simulation_results/thresh05/SNR5/SNR5_3.txt]

         0500.68250
         0501.106170
         0501.477750
         0502.8190
         0503.04650
         0504.5840
         0505.7950
         0506.29420
         0506.570750
         0508.024220
         0508.7310
         0509.2770
         0511.330
         0512.2650
         0513.1810
         0513.582330
         0513.96050
         0514.2790
         0516.340670
         0517.114170
         0517.856330
         0519.701870
         0520.259250
         0520.843170
         0522.176830
         0522.4650
         0523.8290
         0524.090630
         0525.8690
         0526.2980
         0528.323420
         0528.72180
         0529.54990
         0530.089830
         0531.3780
         0532.023270
         0533.3790
         0534.862440
         0537.812250
         0538.0950
         0539.0310
         0539.734890
         0541.80060
         0542.300270
         0543.163420
         0543.599130
         0545.065830
         0546.28490
         0547.597330
         0549.1130
         0551.69640
         0553.179240
         0554.9340
         0555.613470
         0556.8440
         0558.522360
         0558.951170
         0559.07250
         0561.630190
         0564.2320
         0566.682170
         0567.280250
         0568.070
         0568.3460
         0569.742450
         0571.2140
         0571.782750
         0573.412170
         0573.912670
         0576.143730
         0576.731670
         0579.1270
         0579.62750
         0581.0370
         0582.184870
         0582.840830
         0584.690170
         0585.311580
         0587.6760
         0589.159310
         0592.431860
         0592.9510
         0594.406440
         0594.770
         0596.2260
         0597.523820
         0597.976750
         0599.9550
         0600.166330
         0601.88150
         0602.7740
         0604.259330
         0604.6840
         0605.542940
         0607.0490
         0607.2310
         0608.6730
         0610.4070
         0610.95980
         0611.353330
         0612.354330
         0613.334110
         0613.92460
         0614.63150
         0615.92560
         0616.303250
         0617.092040
         0617.5990
         0617.7810
         0618.260730
         0619.484730
         0620.14560
         0621.739880
         0622.67380
         0622.942250
         0624.3160
         0626.7780
         0627.28550
         0627.5730
         0629.9030
         0630.301670
         0632.1580
         0634.8430
         0635.220250
         0637.264220
         0637.630750
         0638.332630
         0639.6090
         0641.256110
         0643.724750
         0644.44720
         0645.0660
         0646.371290
         0647.1580
         0647.63120
         0649.073350
         0649.772250
         0650.55940
         0652.47850
         0654.0570
         0655.380470
         0656.548750
         0658.1210
         0658.65440
         0659.3450
         0660.8910
         0661.1640
         0661.406670
         0663.49260
         0665.0750
         0667.55050
         0668.280750
         0669.607330
         0670.8960
         0671.328250
         0672.817380
         0673.22460
         0674.9890
         0675.66140
         0676.375750
         0678.1850
         0678.4580
         0679.046870
         0680.9780
         0681.58250
         0682.230
         0683.2230
         0683.618890
         0684.372480
         0685.297650
         0686.914380
         0687.938130
         0689.2680
         0689.7230
         0691.0090
         0691.13250
         0692.375170
         0692.97880
         0693.367070
         0694.8810
         0696.574330
         0697.322560
         0698.377370
         0698.742170
