# Supplementary material for: NITPICK: peak identification for mass spectrometry data
Source: BMC Bioinformatics. 2008 Aug 28;9:355. doi: 10.1186/1471-2105-9-355 (PMC2655099; doi:10.1186/1471-2105-9-355)
Supplement: Additional file 4 — A zip-folder containing all pepex results on the simulated data. [file 1471-2105-9-355-S4.zip › pepex_simulation_results/thresh05/SNR5/SNR5_30.txt]

         0500.0910
         0500.8450
         0502.478750
         0504.1840
         0504.562670
         0504.87460
         0508.163120
         0508.5490
         0510.307330
         0510.59550
         0512.1350
         0512.899830
         0513.347250
         0513.59750
         0515.57990
         0517.9590
         0519.429890
         0521.9710
         0522.5840
         0523.158910
         0524.5570
         0524.7390
         0526.979720
         0529.7410
         0530.120170
         0530.407330
         0530.953330
         0531.560
         0533.7950
         0535.238440
         0536.9260
         0539.086250
         0539.585750
         0541.5640
         0542.777330
         0543.042750
         0543.712070
         0544.3060
         0544.930
         0546.54880
         0547.232120
         0547.965130
         0549.6590
         0550.144330
         0550.3870
         0552.61450
         0553.51540
         0555.78920
         0558.0260
         0558.374830
         0559.7540
         0559.996670
         0561.785610
         0562.35560
         0564.279250
         0564.71150
         0566.1210
         0568.472860
         0569.698330
         0570.0320
         0570.25950
         0572.7210
         0574.3430
         0575.191180
         0575.65280
         0576.99860
         0578.465180
         0579.157330
         0580.716340
         0582.138110
         0582.6740
         0585.826660
         0586.346120
         0588.2220
         0589.181720
         0590.389830
         0593.1330
         0593.81550
         0595.1340
         0596.13460
         0596.7710
         0597.367560
         0599.416590
         0602.649910
         0604.361710
         0604.888750
         0606.670990
         0607.282860
         0608.771310
         0609.45850
         0612.121780
         0612.7790
         0613.37860
         0614.9610
         0616.174330
         0618.82650
         0619.342170
         0619.761780
         0622.631330
         0622.9650
         0623.12880
         0624.7840
         0625.390670
         0626.178340
         0626.65760
         0628.2790
         0628.998330
         0631.4490
         0635.6070
         0636.3350
         0637.6080
         0638.9720
         0640.101920
         0640.70
         0642.099540
         0642.678250
         0642.8830
         0643.26650
         0644.346670
         0645.268220
         0645.7030
         0645.8840
         0647.165580
         0647.703670
         0649.2010
         0649.855670
         0651.300130
         0654.047250
         0654.585660
         0655.3170
         0657.783830
         0659.3450
         0660.324330
         0661.287120
         0661.5280
         0662.43740
         0662.8010
         0664.3470
         0665.719340
         0667.440
         0669.18620
         0670.21350
         0670.835330
         0673.12450
         0673.44220
         0675.73420
         0676.057250
         0676.49860
         0678.795720
         0680.7910
         0681.49150
         0683.252590
         0683.689670
         0686.180710
         0687.881250
         0688.289750
         0689.647170
         0691.200750
         0691.81420
         0693.411560
         0693.917370
         0695.16180
         0695.941130
         0697.328250
         0697.983830
