# Supplementary material for: NITPICK: peak identification for mass spectrometry data
Source: BMC Bioinformatics. 2008 Aug 28;9:355. doi: 10.1186/1471-2105-9-355 (PMC2655099; doi:10.1186/1471-2105-9-355)
Supplement: Additional file 4 — A zip-folder containing all pepex results on the simulated data. [file 1471-2105-9-355-S4.zip › pepex_simulation_results/thresh05/SNR5/SNR5_31.txt]

         0500.22750
         0500.5460
         0500.7280
         0500.9820
         0502.9620
         0506.17570
         0507.75050
         0510.33160
         0511.073250
         0512.945330
         0514.495130
         0515.280
         0516.540
         0517.226010
         0518.9180
         0519.432670
         0519.6450
         0521.546730
         0522.2830
         0523.677330
         0525.984710
         0527.1940
         0527.906830
         0528.306220
         0528.63080
         0532.1060
         0532.4690
         0532.87850
         0534.9250
         0536.371730
         0537.789810
         0538.250190
         0538.88150
         0539.30
         0539.6540
         0540.8370
         0542.662070
         0543.352670
         0543.9290
         0544.626670
         0545.7090
         0546.233330
         0546.939450
         0548.367410
         0549.0740
         0549.576270
         0551.500750
         0552.0240
         0554.1160
         0555.7530
         0556.532080
         0558.390
         0558.966330
         0561.166480
         0562.505750
         0564.067320
         0566.303010
         0568.434010
         0570.020620
         0570.726280
         0572.7210
         0572.9420
         0573.264640
         0573.7090
         0575.3070
         0575.9440
         0577.251120
         0577.71750
         0579.108810
         0580.703330
         0582.388010
         0583.4740
         0584.56580
         0586.270
         0586.4940
         0587.039750
         0587.352440
         0588.187880
         0589.316640
         0589.950
         0590.21390
         0590.556670
         0593.01690
         0593.5880
         0595.29780
         0595.9530
         0598.1810
         0599.5520
         0599.909130
         0601.39990
         0602.02780
         0602.7740
         0605.1390
         0606.700170
         0607.109670
         0610.041730
         0611.539130
         0613.406730
         0614.041890
         0614.658160
         0615.0910
         0617.63540
         0618.865010
         0619.577250
         0621.126510
         0621.92840
         0622.388670
         0624.397250
         0624.6930
         0625.0570
         0625.45740
         0627.179330
         0629.149950
         0629.5130
         0630.726330
         0631.3320
         0631.98720
         0632.946670
         0634.384560
         0634.58880
         0635.182330
         0638.896170
         0639.32950
         0642.0650
         0642.5060
         0644.223320
         0645.045780
         0645.6120
         0647.915330
         0649.29550
         0652.129670
         0654.282340
         0655.50680
         0656.02550
         0657.463430
         0659.263580
         0659.870780
         0661.113450
         0661.634170
         0663.3080
         0664.074880
         0666.22060
         0666.609620
         0667.05780
         0668.6090
         0669.1680
         0670.41330
         0672.1130
         0672.8970
         0675.140670
         0675.915070
         0678.68160
         0680.511550
         0681.0820
         0681.779670
         0683.788250
         0685.437890
         0686.024340
         0687.40350
         0687.9040
         0688.13960
         0689.6450
         0691.360
         0692.739170
         0695.7250
         0696.429050
         0699.017610
