# Supplementary material for: NITPICK: peak identification for mass spectrometry data
Source: BMC Bioinformatics. 2008 Aug 28;9:355. doi: 10.1186/1471-2105-9-355 (PMC2655099; doi:10.1186/1471-2105-9-355)
Supplement: Additional file 4 — A zip-folder containing all pepex results on the simulated data. [file 1471-2105-9-355-S4.zip › pepex_simulation_results/thresh05/SNR5/SNR5_32.txt]

         0500.212330
         0500.523250
         0501.899890
         0502.22850
         0504.433750
         0506.548270
         0507.0940
         0507.32150
         0508.40340
         0508.8220
         0509.7060
         0510.0050
         0511.460
         0512.975670
         0513.41550
         0513.824140
         0515.7340
         0518.2810
         0519.5540
         0520.5550
         0522.4780
         0523.343670
         0524.443250
         0525.69350
         0526.391170
         0526.928580
         0528.217750
         0528.944750
         0530.612420
         0531.317330
         0533.603760
         0534.60650
         0536.0160
         0536.1980
         0537.4330
         0538.21720
         0540.2910
         0540.586750
         0542.271780
         0544.6180
         0546.23940
         0549.319810
         0549.901670
         0551.637250
         0552.0240
         0552.444170
         0553.91580
         0554.286890
         0554.676170
         0556.129430
         0557.450660
         0558.2080
         0559.901230
         0560.34550
         0563.120
         0563.498170
         0563.61950
         0564.831180
         0566.3810
         0568.188180
         0570.557560
         0571.236750
         0571.790330
         0572.16950
         0575.602750
         0577.203520
         0577.5810
         0580.329220
         0582.2190
         0582.977330
         0583.639880
         0585.40220
         0585.887330
         0587.22120
         0589.4040
         0590.1320
         0593.9520
         0594.58850
         0596.569710
         0598.201450
         0599.477250
         0602.159750
         0603.284610
         0603.524750
         0604.88420
         0605.62350
         0608.0420
         0609.856630
         0610.373560
         0612.4150
         0612.960
         0616.331250
         0617.185360
         0617.9630
         0618.5990
         0619.094440
         0620.393360
         0622.6920
         0624.6020
         0625.0570
         0627.507290
         0628.13080
         0629.387620
         0630.0590
         0631.246470
         0632.037250
         0633.666670
         0634.186130
         0635.622170
         0639.161580
         0641.711110
         0644.212690
         0645.414830
         0646.256270
         0647.044250
         0649.0030
         0649.613290
         0650.310670
         0650.91430
         0651.682250
         0653.1610
         0654.47950
         0655.737330
         0656.268170
         0656.5260
         0659.875830
         0661.60080
         0662.219450
         0663.923330
         0664.453170
         0665.85760
         0667.513630
         0668.52190
         0669.34090
         0670.8960
         0672.260
         0673.885630
         0674.60680
         0675.85250
         0677.15730
         0677.8080
         0679.270580
         0680.582170
         0682.431830
         0683.5770
         0684.3340
         0685.58450
         0688.105550
         0689.58650
         0690.010330
         0690.336250
         0691.72350
         0692.1780
         0692.4510
         0693.845330
         0695.088940
         0695.793250
         0696.386820
         0697.089750
         0697.782870
         0698.2790
