# Supplementary material for: NITPICK: peak identification for mass spectrometry data
Source: BMC Bioinformatics. 2008 Aug 28;9:355. doi: 10.1186/1471-2105-9-355 (PMC2655099; doi:10.1186/1471-2105-9-355)
Supplement: Additional file 4 — A zip-folder containing all pepex results on the simulated data. [file 1471-2105-9-355-S4.zip › pepex_simulation_results/thresh05/SNR5/SNR5_33.txt]

         0500.8190
         0501.03640
         0501.3640
         0502.791390
         0503.3650
         0504.917270
         0506.5140
         0506.98480
         0508.738670
         0510.069570
         0511.3690
         0513.796460
         0514.370
         0515.931170
         0516.223130
         0516.502440
         0517.746370
         0518.963130
         0519.758750
         0520.207540
         0522.175460
         0522.8290
         0524.1020
         0524.42050
         0525.38410
         0526.67850
         0527.891670
         0529.3770
         0530.445250
         0530.88660
         0533.136330
         0533.682330
         0535.997810
         0536.4190
         0537.1990
         0537.403750
         0537.8350
         0539.265820
         0539.9270
         0541.52760
         0541.7460
         0542.216170
         0544.46590
         0544.9840
         0546.2030
         0546.618860
         0547.908250
         0548.4770
         0550.2050
         0551.493170
         0554.318310
         0554.82480
         0555.055330
         0556.1160
         0556.601330
         0558.587170
         0559.34550
         0559.678340
         0559.829830
         0562.0490
         0562.8470
         0565.060330
         0566.3030
         0567.3030
         0568.653210
         0569.25850
         0571.4870
         0572.3060
         0573.0330
         0573.237750
         0573.7610
         0575.4890
         0576.300710
         0576.830250
         0578.41720
         0578.922250
         0579.183870
         0580.90050
         0581.63550
         0582.96520
         0583.29280
         0584.83880
         0585.311890
         0586.130010
         0586.732880
         0588.525330
         0589.252330
         0589.745250
         0592.208830
         0592.882750
         0593.557670
         0595.1210
         0595.740670
         0598.432470
         0599.296160
         0599.63650
         0602.64660
         0604.069750
         0604.7750
         0605.4120
         0608.200670
         0608.64050
         0609.9590
         0612.0510
         0612.5060
         0614.2210
         0614.949630
         0615.304780
         0616.524090
         0618.3450
         0618.89020
         0621.369360
         0623.0560
         0623.397250
         0623.63840
         0624.3420
         0624.8750
         0626.2260
         0626.800160
         0628.8510
         0630.180330
         0632.037250
         0632.829190
         0633.4240
         0635.780730
         0637.213670
         0638.416780
         0639.055420
         0640.70
         0641.280130
         0642.164450
         0642.7920
         0643.303870
         0645.0380
         0646.276440
         0648.2880
         0650.034060
         0652.135180
         0653.5240
         0655.740090
         0657.3440
         0658.99920
         0660.3460
         0660.7870
         0662.259770
         0662.922330
         0666.969830
         0667.326250
         0668.8040
         0670.275540
         0670.691250
         0671.260
         0672.6370
         0674.0790
         0674.542660
         0676.3530
         0678.909440
         0680.4460
         0682.1740
         0683.8110
         0684.2270
         0684.5380
         0687.51270
         0687.9040
         0688.08520
         0688.802890
         0690.507910
         0691.6330
         0692.830170
         0693.4130
         0695.577440
         0698.278070
         06990
         0699.3560
