# Supplementary material for: NITPICK: peak identification for mass spectrometry data
Source: BMC Bioinformatics. 2008 Aug 28;9:355. doi: 10.1186/1471-2105-9-355 (PMC2655099; doi:10.1186/1471-2105-9-355)
Supplement: Additional file 4 — A zip-folder containing all pepex results on the simulated data. [file 1471-2105-9-355-S4.zip › pepex_simulation_results/thresh05/SNR5/SNR5_34.txt]

         0500.2730
         0501.8190
         0502.152670
         0503.5470
         0505.32050
         0505.93020
         0507.13950
         0508.4580
         0508.640
         0508.8220
         0510.807830
         0511.50550
         0513.0970
         0514.2510
         0515.7340
         0516.40740
         0517.947330
         0519.432670
         0521.639080
         0523.850
         0525.261250
         0525.96650
         0527.2850
         0527.84010
         0529.1040
         0532.03280
         0532.7420
         0535.902580
         0536.6270
         0537.9260
         0538.3160
         0538.714670
         0540.4730
         0542.061470
         0542.8380
         0543.944170
         0544.80260
         0546.16660
         0547.582170
         0549.1130
         0550.534250
         0550.810670
         0552.71460
         0553.672370
         0555.2070
         0556.692330
         0557.218110
         0559.289890
         0560.004250
         0561.179670
         0562.6650
         0562.9640
         0563.3920
         0564.7180
         0565.224290
         0567.462250
         0568.2130
         0569.7590
         0572.4270
         0572.873750
         0575.32520
         0576.580
         0576.8530
         0577.1130
         0578.92680
         0579.40
         0581.59150
         0582.139370
         0583.40650
         0583.9470
         0585.421930
         0586.160330
         0587.478830
         0589.2090
         0590.473250
         0591.81450
         0592.436330
         0594.203620
         0594.974750
         0595.56170
         0596.2260
         0597.5970
         0598.3170
         0599.3180
         0601.540440
         0604.035930
         0605.442110
         0609.631470
         0611.05020
         0611.5960
         0612.27850
         0613.179030
         0615.628330
         0616.13490
         0618.0280
         0621.123250
         0621.76480
         0623.0560
         0624.41350
         0625.1480
         0626.4210
         0627.211690
         0628.664670
         0629.907330
         0630.4750
         0630.6960
         0631.620170
         0633.090330
         0634.02460
         0634.356750
         0637.501830
         0637.90830
         0640.392060
         0641.121910
         0641.723750
         0643.679250
         0644.0650
         0644.398670
         0645.754710
         0646.259380
         0648.20350
         0649.372850
         0649.7950
         0652.5240
         0654.3430
         0654.5250
         0655.100330
         0656.980
         0657.3930
         0658.920330
         0659.90010
         0661.271550
         0662.875450
         0663.5290
         0663.7110
         0664.3470
         0666.461750
         0666.8940
         0667.2580
         0668.969450
         0669.73650
         0670.380330
         0671.373750
         0671.744330
         0672.342730
         0673.66950
         0675.2610
         0676.694250
         0676.959670
         0678.129530
         0680.4460
         0681.241250
         0681.68260
         0681.923750
         0682.9660
         0683.4330
         0684.659330
         0685.184580
         0686.516330
         0688.15780
         0688.4490
         0689.9050
         0690.234910
         0693.31550
         0694.920
         0695.478140
         0696.180
         0697.9080
         0699.31750
