# Supplementary material for: NITPICK: peak identification for mass spectrometry data
Source: BMC Bioinformatics. 2008 Aug 28;9:355. doi: 10.1186/1471-2105-9-355 (PMC2655099; doi:10.1186/1471-2105-9-355)
Supplement: Additional file 4 — A zip-folder containing all pepex results on the simulated data. [file 1471-2105-9-355-S4.zip › pepex_simulation_results/thresh05/SNR5/SNR5_35.txt]

         0500.04550
         0500.333670
         0500.8190
         0501.0910
         0501.7280
         0501.910
         0502.31040
         0503.13750
         0504.34780
         0505.5480
         0506.0030
         0506.745170
         0507.2270
         0509.21330
         0509.5630
         0510.5110
         0512.728210
         0513.309330
         0514.016110
         0514.5520
         0516.291370
         0518.493330
         0520.10
         0520.33660
         0521.231440
         0521.7370
         0523.1920
         0525.5570
         0525.761750
         0526.080250
         0526.42150
         0527.26680
         0527.6980
         0529.593120
         0530.30420
         0532.8120
         0535.850910
         0538.680
         0539.1090
         0541.60040
         0542.110
         0542.686330
         0544.80
         0546.453250
         0547.190
         0547.809670
         0550.123260
         0550.818250
         0552.135540
         0554.808870
         0555.422090
         0556.927420
         0557.602330
         0558.398270
         0559.9360
         0560.13620
         0560.732250
         0562.558830
         0562.922830
         0563.2110
         0563.7560
         0565.248650
         0566.61240
         0566.909670
         0570.240
         0570.54160
         0571.949580
         0572.6690
         0573.103780
         0574.427330
         0574.783750
         0575.614130
         0576.284250
         0579.096670
         0580.753890
         0581.230380
         0583.5570
         0584.240220
         0586.7150
         0588.684580
         0589.244750
         0590.0410
         0590.2620
         0592.349130
         0593.102670
         0593.565250
         0595.487890
         0596.165330
         0599.12950
         0600.750250
         0602.91050
         0603.297250
         0605.5030
         0606.915690
         0609.39480
         0610.65060
         0610.960
         0611.27750
         0612.499290
         0613.9610
         0614.3510
         0615.780
         0617.34420
         0618.114670
         0618.649560
         0619.4180
         0620.967790
         0622.305250
         0623.5110
         0624.746530
         0626.39370
         0629.180280
         0629.706380
         0630.342110
         0630.968820
         0631.38660
         0632.757670
         0634.7890
         0635.41590
         0637.1530
         0637.38960
         0637.6990
         0638.92650
         0640.1550
         0640.689890
         0641.4280
         0642.255250
         0644.520
         0646.708690
         0647.44010
         0648.9770
         0649.492670
         0650.23180
         0650.7050
         0652.137250
         0653.382440
         0654.070
         0654.3780
         0655.775250
         0656.328830
         0657.68980
         0659.275410
         0661.8920
         0663.597250
         0664.086250
         0664.324250
         0666.82120
         0667.136670
         0668.769870
         0669.30450
         0670.5320
         0670.94150
         0672.8970
         0673.7150
         0675.6770
         0677.95360
         0680.4460
         0682.067830
         0683.548110
         0684.386920
         0685.023330
         0686.42980
         0688.130670
         0689.358880
         0690.319190
         0690.791250
         0691.5420
         0693.830170
         0694.5430
         0696.968670
         0698.215130
