# Supplementary material for: NITPICK: peak identification for mass spectrometry data
Source: BMC Bioinformatics. 2008 Aug 28;9:355. doi: 10.1186/1471-2105-9-355 (PMC2655099; doi:10.1186/1471-2105-9-355)
Supplement: Additional file 4 — A zip-folder containing all pepex results on the simulated data. [file 1471-2105-9-355-S4.zip › pepex_simulation_results/thresh05/SNR5/SNR5_36.txt]

         0500.8190
         05010
         0501.1820
         0501.5460
         0503.941330
         0504.599430
         0505.1840
         0506.623830
         0507.1850
         0508.367410
         0510.339690
         0513.864780
         0514.3830
         0514.612670
         0515.83140
         0517.693390
         0519.130330
         0520.797670
         0523.23750
         0523.994940
         0527.8310
         0528.13130
         0528.37680
         0528.774130
         0529.900260
         0531.165670
         0531.620670
         0533.775140
         0534.16060
         0534.5480
         0537.3810
         0537.812250
         0539.7450
         0540.5770
         0541.123690
         0542.89260
         0543.2010
         0543.3830
         0544.55690
         0545.226820
         0545.82080
         0547.089380
         0547.769220
         0548.279830
         0548.4770
         0549.6590
         0551.136750
         0552.668280
         0553.274250
         0554.066460
         0554.8430
         0555.37080
         0556.07050
         0557.458250
         0558.185250
         0558.6630
         0560.09980
         0560.3910
         0560.6640
         0562.903870
         0564.271670
         0564.5750
         0566.900860
         0568.221530
         0568.7360
         0571.73270
         0576.004250
         0576.56180
         0579.5820
         0580.1530
         0582.012450
         0582.4530
         0583.926780
         0585.110840
         0585.4930
         0585.743250
         0589.745250
         0590.507250
         0592.011670
         0593.557670
         0593.792750
         0594.214890
         0596.63450
         0598.054780
         0598.723460
         0599.3180
         0600.894330
         0602.197670
         0603.663220
         0605.027780
         0605.570620
         0607.162750
         0607.472670
         0608.746670
         0610.1020
         0612.54240
         0613.243220
         0614.0260
         0614.484250
         0615.2340
         0616.706370
         0618.82650
         0619.2880
         0619.8730
         0620.2180
         0620.747880
         0621.2630
         0622.259750
         0622.805750
         0624.362090
         0626.6940
         0627.951830
         0628.6040
         0629.18640
         0631.170
         0631.8780
         0632.18740
         0632.5150
         0632.765250
         0633.8790
         0635.748560
         0636.395670
         0637.9720
         0638.58550
         0641.352170
         0641.97360
         0642.587250
         0644.086310
         0645.733330
         0648.0670
         0648.7040
         0649.8860
         0651.32380
         0654.070
         0654.6160
         0655.383440
         0656.15290
         0656.6170
         0657.419830
         0657.890
         0658.544930
         0659.9430
         0660.709170
         0663.544170
         0665.0750
         0665.54710
         0666.934440
         0668.189750
         0670.054250
         0670.6230
         0671.33280
         0673.200330
         0674.6250
         0675.8070
         0680.4460
         0681.570090
         0682.44080
         0684.230230
         0686.29650
         0687.471750
         0688.12160
         0689.2290
         0689.85040
         0690.2330
         0691.458580
         0693.283650
         0693.86050
         0695.0890
         0696.74420
         0697.375670
         0698.757330
         0699.090
