# Supplementary material for: NITPICK: peak identification for mass spectrometry data
Source: BMC Bioinformatics. 2008 Aug 28;9:355. doi: 10.1186/1471-2105-9-355 (PMC2655099; doi:10.1186/1471-2105-9-355)
Supplement: Additional file 4 — A zip-folder containing all pepex results on the simulated data. [file 1471-2105-9-355-S4.zip › pepex_simulation_results/thresh05/SNR5/SNR5_37.txt]

         0501.417160
         0502.3130
         0504.087660
         0505.108170
         0505.441830
         0505.730
         0507.9130
         0508.86750
         0509.5110
         0510.1730
         0510.7320
         0512.37810
         0513.0970
         0514.4610
         0514.927370
         0516.568170
         0517.220330
         0518.0990
         0518.804250
         0519.576750
         0520.24560
         0520.630830
         0522.8290
         0523.05550
         0524.606460
         0526.163670
         0527.6490
         0529.34060
         0529.907830
         0531.2870
         0531.944540
         0532.57820
         0533.17880
         0533.9250
         0536.119410
         0536.804670
         0537.4720
         0538.949750
         0539.540250
         0542.0190
         0544.158480
         0544.906750
         0545.330920
         0547.1120
         0548.567620
         0549.214110
         0550.459260
         0552.3610
         0552.8420
         0552.993670
         0555.2460
         0555.904670
         0556.8230
         0558.723670
         0560.042170
         0562.77420
         0563.097250
         0564.863170
         0565.5610
         0566.2120
         0567.883130
         0569.5120
         0570.7590
         0571.481310
         0574.28840
         0575.193250
         0576.74380
         0578.919010
         0581.275880
         0582.833250
         0583.3110
         0583.8560
         0586.190670
         0587.8840
         0588.828240
         0590.63250
         0592.895390
         0593.557670
         0594.7840
         0595.295770
         0596.791220
         0597.392830
         0598.0190
         0599.384180
         0599.7730
         0600.06340
         0601.5010
         0602.08240
         0602.393450
         0603.881550
         0604.350330
         0607.224940
         0609.14970
         0609.9330
         0610.535330
         0611.2580
         0611.747670
         0612.960
         0613.514270
         0614.225730
         0615.9620
         0616.401830
         0617.811330
         0618.242070
         0620.57270
         0622.097460
         0622.8090
         0623.3290
         0623.6020
         0624.116740
         0624.814330
         0625.470450
         0626.9670
         0628.5130
         0628.998330
         0630.896190
         0632.45130
         0634.462360
         0635.87090
         0637.2440
         0639.131330
         0641.711110
         0642.4410
         0643.290680
         0643.808170
         0645.287810
         0645.77560
         0646.355550
         0650.993170
         0651.144830
         0651.3780
         0652.694630
         0653.24230
         0654.373330
         0654.979830
         0656.046740
         0659.163080
         0660.0730
         0662.233250
         0663.005750
         0663.654120
         0667.131610
         0668.743330
         0669.397670
         0671.8960
         0672.093170
         0672.4420
         0675.306880
         0675.8980
         0676.2620
         0678.384330
         0678.89920
         0679.362270
         0680.60980
         0680.9910
         0681.36410
         0681.5240
         0683.1530
         0683.94750
         0684.522830
         0685.408190
         0686.284460
         0686.83930
         0689.6970
         0690.450
         0691.05060
         0692.6330
         0693.39910
         0695.9980
         0696.564230
         0698.029330
