# Supplementary material for: NITPICK: peak identification for mass spectrometry data
Source: BMC Bioinformatics. 2008 Aug 28;9:355. doi: 10.1186/1471-2105-9-355 (PMC2655099; doi:10.1186/1471-2105-9-355)
Supplement: Additional file 4 — A zip-folder containing all pepex results on the simulated data. [file 1471-2105-9-355-S4.zip › pepex_simulation_results/thresh05/SNR5/SNR5_38.txt]

         0500.540890
         0502.152670
         0502.4560
         0505.980250
         0507.722730
         0508.367230
         0509.23150
         0510.5220
         0511.763330
         0512.716460
         0513.612220
         0516.44380
         0517.502940
         0518.98050
         0520.433670
         0520.7370
         0522.295130
         0524.002730
         0524.3750
         0524.579750
         0525.3750
         0527.9090
         0528.5580
         0529.809250
         0532.3780
         0532.635830
         0535.531670
         0536.096890
         0537.455460
         0537.7440
         0538.08980
         0539.23630
         0540.7460
         0542.3830
         0544.1110
         0544.270250
         0545.668380
         0546.16660
         0548.4770
         0549.0220
         0550.44120
         0552.6730
         0553.262870
         0554.79750
         0556.593750
         0557.719750
         0558.0780
         0559.5730
         0561.210
         0562.20350
         0563.405360
         0565.696340
         0566.3030
         0567.673070
         0568.273670
         0569.223110
         0569.508750
         0571.288940
         0572.280
         0574.700330
         0576.012250
         0576.7880
         0577.338330
         0579.1270
         0580.155940
         0581.512220
         0583.688230
         0584.106250
         0585.35970
         0586.061750
         0586.815260
         0588.3130
         0588.7680
         0589.323110
         0591.708340
         0592.2240
         0592.9510
         0594.179250
         0594.6790
         0596.877170
         0597.350090
         0598.720
         0600.1360
         0600.8920
         0601.698170
         0602.334170
         0602.7090
         0603.2710
         0605.27550
         0605.881170
         0607.673630
         0608.344750
         0610.366930
         0610.899330
         0611.64150
         0614.1820
         0615.312860
         0615.984750
         0616.38650
         0619.5090
         0619.7820
         0621.6790
         0622.510
         0622.995330
         0624.385870
         0626.754670
         0628.159970
         0628.83150
         0629.30470
         0630.251110
         0634.546330
         0634.8340
         0635.3340
         0637.2440
         0637.8810
         0638.392880
         0639.859250
         0640.578670
         0641.1550
         0641.852670
         0643.130
         0644.668910
         0645.1990
         0646.589250
         0647.089750
         0648.946670
         0650.133080
         0652.2510
         0652.626380
         0654.7980
         0655.282330
         0656.91950
         0657.60790
         0658.9810
         0659.470120
         0660.2160
         0660.94560
         0661.4370
         0662.8010
         0663.0740
         0664.468330
         0665.0750
         0665.7120
         0666.135890
         0668.755470
         0670.107330
         0670.732190
         0671.3510
         0673.64250
         0674.8070
         0676.400660
         0677.868670
         0679.31760
         0681.276140
         0681.9010
         0682.425410
         0683.79280
         0684.351890
         0685.9940
         0687.972250
         0689.074620
         0689.8010
         0691.19620
         0692.511670
         0694.463370
         0694.702250
         0696.208440
         0696.960
         0698.480760
         0699.385750
