# Supplementary material for: NITPICK: peak identification for mass spectrometry data
Source: BMC Bioinformatics. 2008 Aug 28;9:355. doi: 10.1186/1471-2105-9-355 (PMC2655099; doi:10.1186/1471-2105-9-355)
Supplement: Additional file 4 — A zip-folder containing all pepex results on the simulated data. [file 1471-2105-9-355-S4.zip › pepex_simulation_results/thresh05/SNR5/SNR5_39.txt]

         0500.303340
         0501.210
         0503.869010
         0504.660750
         0506.20
         0508.191530
         0509.7320
         0511.168170
         0513.582340
         0514.80680
         0516.310340
         0516.77140
         0517.9820
         0518.622250
         0520.3730
         0521.630840
         0522.2830
         0523.085830
         0523.483210
         0524.950340
         0525.5570
         0526.52750
         0529.8320
         0530.4290
         0532.083250
         0532.560
         0532.901250
         0535.1630
         0535.7890
         0536.06150
         0538.6540
         0539.0180
         0539.24550
         0540.951620
         0542.2920
         0543.076750
         0543.494220
         0545.441910
         0547.047220
         0548.3990
         0548.91280
         0550.598330
         0551.000250
         0553.495540
         0555.002250
         0555.411750
         0557.52650
         0557.9350
         0558.1170
         0559.659620
         0560.186250
         0561.3010
         0562.017890
         0562.6650
         0564.205650
         0564.817660
         0565.468840
         0567.045330
         0567.5760
         0568.156120
         0568.98560
         0569.4860
         0569.7590
         0572.16040
         0574.56080
         0575.1250
         0576.64370
         0577.134280
         0577.89930
         0579.622340
         0581.464820
         0582.84690
         0586.372670
         0586.7670
         0588.6770
         0588.97250
         0590.526330
         0592.102670
         0593.383250
         0593.74270
         0595.892330
         0597.756840
         0598.09050
         0598.36250
         0600.056880
         0600.659250
         0603.13150
         0603.744110
         0604.3720
         0605.6840
         0607.646140
         0610.618750
         0612.289870
         0613.718340
         0615.5070
         0617.40790
         0618.995570
         0620.3760
         0621.210230
         0622.949820
         0623.55650
         0624.306250
         0625.6570
         0626.4080
         0626.8760
         0627.088340
         0627.3440
         0627.762250
         0631.3320
         0631.6960
         0631.938660
         0634.258160
         0634.4120
         0634.62520
         0636.3870
         0636.718550
         0638.439860
         0640.148150
         0640.821340
         0643.4290
         0643.94710
         0645.452750
         0646.95780
         0647.601630
         0648.350110
         0649.74950
         0650.9780
         0652.225720
         0654.365750
         0655.1270
         0656.055830
         0656.826460
         0658.49060
         0658.7990
         0659.1890
         0659.80
         0662.359720
         0662.922330
         0664.7110
         0666.214730
         0666.7120
         0668.091960
         0669.71380
         0670.27720
         0673.381840
         0674.4560
         0674.746340
         0677.7170
         0678.0940
         0679.3540
         0680.8090
         0682.194220
         0684.3290
         0684.77460
         0685.554160
         0685.9940
         0688.092070
         0689.3590
         0689.825370
         0691.2820
         0691.58750
         0692.67850
         0693.9970
         0697.085310
         0697.806890
