# Supplementary material for: NITPICK: peak identification for mass spectrometry data
Source: BMC Bioinformatics. 2008 Aug 28;9:355. doi: 10.1186/1471-2105-9-355 (PMC2655099; doi:10.1186/1471-2105-9-355)
Supplement: Additional file 4 — A zip-folder containing all pepex results on the simulated data. [file 1471-2105-9-355-S4.zip › pepex_simulation_results/thresh05/SNR5/SNR5_4.txt]

         0500.29120
         0500.7280
         0501.1820
         0502.116820
         0502.7590
         0503.427560
         0504.0930
         0504.3530
         0504.886180
         0505.669330
         0506.1850
         0507.154660
         0507.476210
         0510.04080
         0511.0050
         0511.41450
         0513.25170
         0513.909620
         0514.483750
         0515.3710
         0515.77950
         0516.477160
         0517.05350
         0518.013690
         0518.796660
         0519.565370
         0520.721830
         0522.69250
         0524.0110
         0524.3750
         0525.477370
         0526.799660
         0528.255660
         0528.8310
         0529.396160
         0530.1050
         0531.292690
         0533.674750
         0536.004750
         0536.430560
         0537.665530
         0539.47860
         0539.995250
         0540.230340
         0540.776340
         0543.405750
         0543.777340
         0545.224750
         0546.5670
         0546.839140
         0547.2030
         0549.9390
         0551.220160
         0551.36880
         0551.584160
         0554.133730
         0555.457250
         0555.8440
         0556.4150
         0557.2080
         0559.057330
         0559.8450
         0561.1190
         0563.359450
         0564.7050
         0567.346110
         0570.0450
         0570.577830
         0571.244330
         0572.2150
         0572.760
         0573.79740
         0574.0340
         0575.413170
         0577.0350
         0577.26250
         0579.513750
         0579.824170
         0581.105250
         0582.53750
         0582.825670
         0584.2620
         0584.4930
         0585.7660
         0586.14820
         0587.6760
         0588.2480
         0590.950
         0592.148160
         0593.2240
         0593.572830
         0596.3470
         0597.862920
         0598.476250
         0599.0730
         0599.8640
         0600.4090
         0602.27350
         0602.743660
         0603.956110
         0606.331110
         0606.7760
         0607.611310
         0609.830580
         0610.565660
         0611.365230
         0612.912290
         0614.132890
         0614.54340
         0615.068060
         0616.6890
         0617.5990
         0618.2850
         0618.993340
         0619.6910
         0619.933670
         0622.635130
         0623.753670
         0623.995340
         0625.299670
         0626.801550
         0627.4480
         0629.422170
         0630.7350
         0632.47860
         0632.848670
         0633.281810
         0635.2430
         0635.7890
         0636.039250
         0638.858250
         0639.438870
         0640.659550
         0642.190460
         0642.913340
         0644.553530
         0646.595450
         0647.0670
         0647.29450
         0648.620
         0649.280330
         0651.218430
         0653.009340
         0653.32380
         0654.37030
         0654.775250
         0657.53510
         0658.087160
         0658.708550
         0661.12760
         0662.49160
         0663.199130
         0663.9840
         0665.794550
         0668.40360
         0669.13490
         0669.8040
         0670.1680
         0672.02670
         0672.6240
         0673.366830
         0674.97950
         0675.729010
         0676.4440
         0677.8080
         0678.956250
         0679.6270
         0680.334780
         0682.423870
         0682.9920
         0683.67450
         0685.319080
         0686.333110
         0686.61180
         0687.846090
         0690.215720
         0690.9180
         0691.360
         0692.610250
         0694.031130
         0696.2710
         0696.555380
         0697.88980
         0698.302330
