# Supplementary material for: NITPICK: peak identification for mass spectrometry data
Source: BMC Bioinformatics. 2008 Aug 28;9:355. doi: 10.1186/1471-2105-9-355 (PMC2655099; doi:10.1186/1471-2105-9-355)
Supplement: Additional file 4 — A zip-folder containing all pepex results on the simulated data. [file 1471-2105-9-355-S4.zip › pepex_simulation_results/thresh05/SNR5/SNR5_40.txt]

         0500.3640
         0500.7930
         0502.720180
         0503.304330
         0504.514550
         0506.45720
         0507.532450
         0508.07680
         0510.402130
         0511.130130
         0511.8240
         0512.590
         0514.157670
         0514.756750
         0515.393750
         0518.087630
         0519.261220
         0520.388170
         0520.539830
         0520.706670
         0521.05550
         0523.806250
         0524.0110
         0524.5570
         0525.267460
         0526.0120
         0526.759440
         0528.772710
         0530.23630
         0530.680330
         0532.0150
         0532.26880
         0532.719250
         0533.5610
         0534.348670
         0535.6530
         0536.8350
         0537.24450
         0538.94520
         0539.59940
         0542.360250
         0542.87440
         0544.61150
         0545.1110
         0546.635250
         0547.33040
         0547.79450
         0548.9310
         0550.197080
         0552.184820
         0552.7250
         0553.399370
         0554.900910
         0555.5710
         0556.166560
         0557.903010
         0559.68160
         0561.3010
         0561.823250
         0562.058330
         0564.80250
         0565.3930
         0565.6660
         0567.651830
         0568.222580
         0569.542880
         0570.271910
         0571.74180
         0572.1370
         0573.518330
         0575.3070
         0575.837830
         0576.1260
         0578.8540
         0579.5820
         0580.1270
         0581.4010
         0582.78450
         0584.097350
         0585.3120
         0586.3120
         0587.088460
         0587.74880
         0588.29480
         0589.01750
         0590.60520
         0591.23210
         0591.90550
         0593.739670
         0595.3550
         0596.664830
         0597.327710
         0598.4080
         0599.113250
         0600.259880
         0600.750250
         0603.5020
         0605.314870
         0606.609170
         0606.8670
         0607.200670
         0609.3220
         0609.655670
         0609.91350
         0611.2320
         0611.747670
         0612.5060
         0613.1420
         0614.597670
         0615.355330
         0617.346220
         0618.0540
         0618.750670
         0621.4190
         0622.214250
         0623.6410
         0625.1480
         0625.660360
         0627.603170
         0627.9670
         0628.4220
         0629.277150
         0630.320630
         0630.71420
         0633.135830
         0633.6970
         0635.2430
         0636.005130
         0637.738810
         0639.184330
         0639.83650
         0642.170830
         0643.877940
         0645.268220
         0646.140640
         0646.581670
         0648.596450
         0649.356170
         0651.03650
         0652.54220
         0653.790930
         0656.465330
         0657.965830
         0659.28650
         0660.49120
         0662.130870
         0663.088370
         0663.597250
         0664.289360
         0666.086750
         0667.482470
         0668.2440
         0669.78620
         0671.330
         0672.3510
         0673.9880
         0674.374750
         0676.30750
         0676.7170
         0678.24480
         0679.66340
         0680.1730
         0682.7190
         0682.9010
         0684.424620
         0686.258830
         0686.630
         0686.9030
         0689.825380
         0692.557170
         0693.027330
         0694.270
         0695.3820
         0697.120330
         0697.619830
