# Supplementary material for: NITPICK: peak identification for mass spectrometry data
Source: BMC Bioinformatics. 2008 Aug 28;9:355. doi: 10.1186/1471-2105-9-355 (PMC2655099; doi:10.1186/1471-2105-9-355)
Supplement: Additional file 4 — A zip-folder containing all pepex results on the simulated data. [file 1471-2105-9-355-S4.zip › pepex_simulation_results/thresh05/SNR5/SNR5_41.txt]

         0501.153750
         0501.924010
         0503.51060
         0505.0020
         0505.34780
         0506.9640
         0508.74920
         0510.219460
         0511.460
         0512.975670
         0515.1890
         0517.2810
         0517.945010
         0520.031750
         0520.5680
         0521.010
         0522.662170
         0523.458940
         0524.06560
         0525.443260
         0526.090
         0526.68470
         0527.3760
         0528.6630
         0529.96850
         0531.6090
         0532.2870
         0532.816460
         0535.943510
         0536.4970
         0538.08980
         0538.633780
         0539.9270
         0540.2910
         0540.689130
         0542.6560
         0542.9290
         0544.031380
         0544.78440
         0547.708560
         0548.416330
         0550.1140
         0550.2960
         0552.4690
         0552.8420
         0554.047750
         0554.4790
         0555.366250
         0555.684750
         0556.2070
         0557.260
         0557.52650
         0559.70850
         0561.135190
         0561.997670
         0563.353430
         0564.7180
         0565.33840
         0566.416750
         0569.122190
         0570.229170
         0571.0180
         0571.6040
         0573.0330
         0573.36060
         0576.013540
         0576.50720
         0579.2180
         0579.40
         0579.65480
         0581.4010
         0581.65050
         0582.08250
         0583.927580
         0584.654780
         0585.20280
         0587.63960
         0588.055170
         0588.639090
         0590.382250
         0590.8590
         0591.0410
         0591.973750
         0592.3150
         0594.982330
         0595.111250
         0597.5120
         0597.9540
         0599.704750
         0601.0460
         0602.814450
         0603.350330
         0604.334370
         0606.286880
         0606.7760
         0607.88520
         0610.8870
         0612.153370
         0612.869420
         0614.086130
         0614.696550
         0615.2080
         0616.477250
         0618.55350
         0618.887170
         0619.3270
         0620.8870
         0621.6010
         0622.10960
         0624.91140
         0626.4210
         0627.164170
         0628.543330
         0629.261110
         0629.952840
         0631.388870
         0631.8780
         0633.93360
         0634.883360
         0635.436370
         0636.164380
         0638.7250
         0639.19040
         0640.93660
         0642.3370
         0642.9220
         0644.390080
         0646.09340
         0646.995170
         0648.259110
         0648.5220
         0648.916330
         0649.40
         0650.7050
         0652.084170
         0652.835930
         0654.070
         0654.320250
         0656.869110
         0657.275750
         0657.760
         0659.011330
         0659.413250
         0659.7090
         0662.710
         0663.134670
         0665.341010
         0666.742340
         0667.1670
         0668.462750
         0670.40460
         0670.8050
         0672.237250
         0673.995920
         0674.773910
         0675.473330
         0676.8080
         0677.318870
         0679.146220
         0679.792460
         0682.3560
         0682.810
         0685.39340
         0686.0850
         0686.751330
         0688.121710
         0689.343830
         0689.80250
         0690.298330
         0692.473760
         0694.008380
         0696.8820
         0697.377170
         0698.3280
