# Supplementary material for: NITPICK: peak identification for mass spectrometry data
Source: BMC Bioinformatics. 2008 Aug 28;9:355. doi: 10.1186/1471-2105-9-355 (PMC2655099; doi:10.1186/1471-2105-9-355)
Supplement: Additional file 4 — A zip-folder containing all pepex results on the simulated data. [file 1471-2105-9-355-S4.zip › pepex_simulation_results/thresh05/SNR5/SNR5_42.txt]

         0501.035390
         0501.6630
         0502.2740
         0502.68350
         0504.0930
         0505.305340
         0506.07580
         0507.8290
         0508.3670
         0509.796710
         0510.4590
         0512.221120
         0512.793670
         0514.1880
         0514.592450
         0516.091930
         0517.752310
         0519.177570
         0520.9190
         0522.901470
         0523.533250
         0525.663160
         0527.322910
         0528.715180
         0530.036750
         0531.61460
         0532.09640
         0533.500340
         0534.7430
         0536.60750
         0538.550580
         0539.216460
         0540.2910
         0540.685340
         0542.989660
         0544.663690
         0545.262660
         0547.08470
         0547.551830
         0549.5120
         0552.58730
         0553.2060
         0554.805530
         0555.591220
         0557.405160
         0559.2090
         0559.57280
         0560.9370
         0561.706390
         0562.285830
         0564.650840
         0567.7840
         0568.803990
         0570.949280
         0571.418750
         0572.680380
         0573.817750
         0574.44250
         0577.914670
         0579.19980
         0580.6730
         0582.3230
         0582.920990
         0583.954230
         0586.2340
         0587.261610
         0587.641870
         0588.950
         0590.20480
         0590.85940
         0591.3660
         0592.1330
         0592.69640
         0594.36150
         0594.77910
         0596.097080
         0597.650670
         0598.096860
         0599.4090
         0599.5910
         0599.8640
         0601.7130
         0602.566720
         0603.335170
         0604.259330
         0604.805340
         0606.57580
         0608.3220
         0609.5560
         0609.9590
         0610.2320
         0612.785620
         0613.989430
         0615.256750
         0615.537340
         0616.74360
         0617.1310
         0617.5080
         0619.00850
         0620.50350
         0621.123250
         0621.903890
         0623.308780
         0623.761250
         0624.0820
         0626.436160
         0628.18540
         0628.6950
         0631.54140
         0632.1250
         0633.638120
         0634.4250
         0636.02950
         0637.3350
         0638.050
         0640.169150
         0641.316320
         0641.8690
         0643.418890
         0643.934330
         0645.20250
         0646.77580
         0647.487880
         0648.825340
         0649.0680
         0651.7960
         0652.99720
         0654.489990
         0655.1610
         0656.090510
         0656.7080
         0658.5270
         0658.965830
         0660.148840
         0661.9410
         0662.550750
         0662.9830
         0663.822990
         0665.3270
         0666.883890
         0668.35810
         0669.132250
         0669.57750
         0670.335630
         0671.40550
         0673.8060
         0674.405530
         0674.95260
         0677.8080
         0678.566010
         0679.420180
         0680.958180
         0682.28320
         0684.382040
         0684.833750
         0685.3570
         0686.380950
         0687.175990
         0688.509670
         0688.8130
         0691.31450
         0693.410
         0693.966670
         0695.970070
         0696.604660
         0697.301340
         0698.59960
