# Supplementary material for: NITPICK: peak identification for mass spectrometry data
Source: BMC Bioinformatics. 2008 Aug 28;9:355. doi: 10.1186/1471-2105-9-355 (PMC2655099; doi:10.1186/1471-2105-9-355)
Supplement: Additional file 4 — A zip-folder containing all pepex results on the simulated data. [file 1471-2105-9-355-S4.zip › pepex_simulation_results/thresh05/SNR5/SNR5_43.txt]

         0500.0910
         0500.2730
         0500.6370
         0501.163790
         0501.773510
         0502.406370
         0503.42350
         0503.9110
         0504.206750
         0504.5840
         0504.9110
         0505.5480
         0506.2760
         0506.760340
         0507.51260
         0508.3670
         0508.77650
         0509.50450
         0509.900860
         0510.41350
         0511.198370
         0512.653380
         0512.9150
         0513.0970
         0514.775360
         0515.5530
         0515.790870
         0516.280
         0517.5530
         0519.190570
         0520.65510
         0521.130830
         0523.23750
         0524.3750
         0525.9210
         0527.288250
         0528.617650
         0529.24050
         0529.953340
         0530.488870
         0531.440270
         0532.863330
         0534.5740
         0536.766750
         0537.36280
         0537.6530
         0537.986660
         0540.026270
         0540.808560
         0542.3830
         0543.69240
         0544.62060
         0545.861750
         0546.3460
         0547.1120
         0548.355660
         0549.91380
         0552.42340
         0554.83230
         0556.722670
         0559.2220
         0559.754360
         0562.806550
         0563.499480
         0565.806630
         0566.85770
         0568.232150
         0569.012160
         0571.644730
         0572.297190
         0573.193330
         0574.64750
         0576.8010
         0578.103370
         0578.5810
         0580.794340
         0581.188670
         0582.2450
         0582.916660
         0584.523330
         0584.9480
         0585.2420
         0588.040
         0588.6560
         0590.137050
         0590.783830
         0591.38550
         0593.0290
         0593.6790
         0596.134620
         0597.163740
         0597.6030
         0600.2790
         0600.697160
         0600.944890
         0601.844110
         0602.18250
         0603.893750
         0605.6840
         0606.078340
         0606.468880
         0608.28350
         0608.983730
         0609.4130
         0609.64050
         0611.09590
         0611.7260
         0612.401350
         0613.119250
         0614.985540
         0617.4170
         0618.053880
         0618.750660
         0619.395250
         0620.041570
         0621.199520
         0621.942250
         0622.667180
         0624.996340
         0626.709160
         0627.3310
         0628.8770
         0630.6050
         0631.8260
         0635.447750
         0636.19850
         0637.83550
         0639.0630
         0639.548330
         0640.42720
         0640.830
         0642.966410
         0645.726870
         0646.3390
         0647.7940
         0649.689160
         0651.65040
         0652.12360
         0652.9790
         0655.816210
         0656.423620
         0658.38140
         0658.84450
         0659.80
         0661.9310
         0663.8670
         0664.4380
         0667.33990
         0668.30350
         0668.960
         0669.350
         0669.5450
         0671.1960
         0672.79690
         0673.47250
         0674.2610
         0675.609830
         0676.102750
         0676.785250
         0679.251070
         0680.776270
         0682.0830
         0683.51850
         0684.2660
         0684.864080
         0688.540
         0689.070840
         0691.343940
         0693.494290
         0694.9070
         0695.4070
         0695.9070
         0697.6260
         0698.329910
         0699.429180
