# Supplementary material for: NITPICK: peak identification for mass spectrometry data
Source: BMC Bioinformatics. 2008 Aug 28;9:355. doi: 10.1186/1471-2105-9-355 (PMC2655099; doi:10.1186/1471-2105-9-355)
Supplement: Additional file 4 — A zip-folder containing all pepex results on the simulated data. [file 1471-2105-9-355-S4.zip › pepex_simulation_results/thresh05/SNR5/SNR5_44.txt]

         0500.1820
         0500.50050
         0501.752820
         0503.354890
         0503.660750
         0506.14860
         0506.539910
         0507.77650
         0508.480750
         0509.519620
         0510.557580
         0511.247670
         0512.77850
         0513.218330
         0513.41550
         0514.046560
         0515.211750
         0516.9170
         0518.6320
         0520.0090
         0520.1910
         0521.585330
         0521.9190
         0522.1010
         0523.548420
         0524.2450
         0524.7690
         0526.224330
         0526.497330
         0528.603790
         0529.916930
         0531.772330
         0533.121170
         0534.51550
         0534.8340
         0535.993250
         0537.204290
         0537.81680
         0539.237580
         0541.0190
         0542.853170
         0543.1860
         0543.3830
         0545.2020
         0545.7480
         0546.18480
         0547.597330
         0550.4770
         0551.353910
         0551.71460
         0554.0250
         0555.195620
         0555.9950
         0557.390
         0559.04520
         0561.775220
         0564.008780
         0564.5490
         0565.7570
         0566.060330
         0568.125140
         0569.204730
         0569.4860
         0569.850
         0571.1360
         0571.6690
         0572.290780
         0573.65180
         0574.1040
         0575.50720
         0577.069120
         0578.38080
         0579.057410
         0579.96320
         0581.504860
         0581.779170
         0583.4020
         0583.92880
         0585.6750
         0586.281670
         0588.040
         0589.955690
         0591.147250
         0591.991450
         0592.6780
         0594.06120
         0595.573830
         0596.922670
         0598.434210
         0599.1490
         0599.697170
         0601.076330
         0602.460560
         0603.264610
         0603.81050
         0604.0470
         0606.250220
         0607.838760
         0609.079870
         0609.8680
         0610.4790
         0612.1420
         0613.181140
         0615.7410
         0615.931670
         0617.29870
         0617.9370
         0618.29060
         0620.64550
         0620.8730
         0622.4190
         0623.159130
         0625.026670
         0625.542330
         0626.2390
         0626.714220
         0629.5130
         0630.900750
         0631.1510
         0631.6050
         0634.1660
         0634.7890
         0636.373050
         0638.050
         0638.366330
         0638.790
         0640.70910
         0641.353550
         0643.1560
         0643.3380
         0645.5210
         0646.9480
         0648.6130
         0649.817750
         0650.309150
         0652.7060
         0654.1350
         0655.132630
         0656.356130
         0656.6170
         0659.993380
         0660.7090
         0661.5280
         0661.9960
         0662.612230
         0668.3490
         0671.662430
         0674.8980
         0675.321670
         0677.865910
         0680.332250
         0681.9010
         0683.412330
         0684.410930
         0685.231330
         0685.9940
         0687.1760
         0687.6960
         0688.9040
         0690.798830
         0692.746750
         0694.065250
         0694.40650
         0694.664330
         0695.7250
         0697.4530
         0697.657750
         0699.272090
