# Supplementary material for: NITPICK: peak identification for mass spectrometry data
Source: BMC Bioinformatics. 2008 Aug 28;9:355. doi: 10.1186/1471-2105-9-355 (PMC2655099; doi:10.1186/1471-2105-9-355)
Supplement: Additional file 4 — A zip-folder containing all pepex results on the simulated data. [file 1471-2105-9-355-S4.zip › pepex_simulation_results/thresh05/SNR5/SNR5_45.txt]

         0500.068250
         0501.3640
         0501.61880
         0502.74670
         0503.3650
         0505.5220
         0506.0030
         0507.245670
         0508.9130
         0510.32250
         0512.12650
         0512.7610
         0514.9160
         0515.669430
         0517.5530
         0518.15360
         0520.10
         0523.3740
         0523.88360
         0525.690
         0526.1940
         0526.9210
         0528.7010
         0530.50920
         0533.409330
         0533.8080
         0536.1980
         0536.5620
         0536.986670
         0540.133810
         0541.087250
         0542.8380
         0544.2020
         0544.6960
         0545.3320
         0546.3850
         0546.87350
         0548.0350
         0548.580710
         0550.49560
         0551.04120
         0553.346640
         0554.129730
         0554.9270
         0557.2990
         0558.071750
         0558.55380
         0559.277250
         0560.652620
         0563.382330
         0564.120
         0564.8480
         0565.58410
         0566.2120
         0568.6290
         0568.849140
         0569.2130
         0571.05020
         0572.266640
         0573.265560
         0574.912670
         0576.9440
         0577.141170
         0579.46370
         0581.574910
         0582.781550
         0584.4930
         0584.97530
         0585.7660
         0586.3120
         0589.478450
         0591.1970
         0593.057250
         0593.481830
         0594.974750
         0595.4980
         0596.0440
         0596.805120
         0599.14670
         0599.803330
         0600.368560
         0601.658470
         0602.42820
         0602.9560
         0604.019080
         0605.62350
         0606.97620
         0608.042930
         0609.526750
         0611.154330
         0611.8690
         0612.36040
         0613.286380
         0613.619750
         0615.199870
         0615.780
         0616.439420
         0617.849250
         0618.644750
         0621.663560
         0622.248370
         0622.7830
         0623.294880
         0626.2910
         0627.9140
         0629.725330
         0630.2410
         0632.954830
         0633.76980
         0634.364330
         0635.910330
         0636.698250
         0637.183330
         0639.313250
         0639.760670
         0641.874730
         0642.1560
         0645.234350
         0645.7940
         0646.02050
         0647.30360
         0648.7040
         0649.240420
         0650.773250
         0651.367570
         0653.400880
         0654.10640
         0655.19550
         0655.7980
         0657.3510
         0659.106310
         0659.7610
         0660.38240
         0661.4370
         0662.8920
         0665.02040
         0665.2570
         0665.7380
         0667.6220
         0668.2580
         0668.910170
         0670.2590
         0672.050
         0672.8060
         0673.340440
         0675.8070
         0678.43590
         0679.232670
         0680.01050
         0681.734170
         0683.22860
         0684.553170
         0684.962670
         0686.372280
         0687.24750
         0688.97680
         0689.5410
         0691.602670
         0692.056670
         0694.469060
         0695.04350
         0697.401090
         0698.10820
         0698.6360
         0698.8180
