# Supplementary material for: NITPICK: peak identification for mass spectrometry data
Source: BMC Bioinformatics. 2008 Aug 28;9:355. doi: 10.1186/1471-2105-9-355 (PMC2655099; doi:10.1186/1471-2105-9-355)
Supplement: Additional file 4 — A zip-folder containing all pepex results on the simulated data. [file 1471-2105-9-355-S4.zip › pepex_simulation_results/thresh05/SNR5/SNR5_46.txt]

         0500.967370
         0501.485330
         0503.61980
         0504.192270
         0505.472170
         0506.0940
         0506.616630
         0507.154670
         0508.397330
         0510.36150
         0511.106110
         0511.611670
         0514.080820
         0514.8250
         0517.384720
         0517.977670
         0519.3590
         0519.7620
         0521.010
         0521.479170
         0524.033750
         0525.0110
         0526.254670
         0526.55780
         0528.187690
         0528.8310
         0530.130720
         0531.88760
         0532.575170
         0533.470
         0533.9250
         0534.1060
         0535.380
         0535.5620
         0536.076670
         0538.239440
         0539.775330
         0540.177250
         0542.0190
         0542.451250
         0544.09280
         0545.452250
         0545.930
         0546.5670
         0547.2030
         0547.840
         0549.104730
         0549.6590
         0549.8410
         0551.2050
         0551.45980
         0552.120060
         0554.770190
         0555.2980
         0555.480
         0556.586170
         0557.534080
         0558.24440
         0559.6630
         0560.1180
         0561.482560
         0562.2660
         0563.796440
         0564.5880
         0565.1510
         0566.609090
         0567.1210
         0567.378830
         0567.909670
         0568.62250
         0569.6680
         0570.3960
         0572.010250
         0572.23320
         0572.7340
         0574.161060
         0574.8520
         0576.398090
         0577.2170
         0578.9450
         0579.142170
         0579.60020
         0581.14620
         0581.6730
         0582.96520
         0584.688650
         0585.26650
         0586.26650
         0586.524330
         0587.8580
         0589.070330
         0589.551870
         0589.7680
         0591.42320
         0592.064750
         0593.891330
         0594.255330
         0597.059170
         0597.9540
         0598.658250
         0600.39990
         0600.651670
         0601.00050
         0604.9570
         0605.347770
         0605.699170
         0606.97620
         0608.2310
         0608.572250
         0610.478930
         0611.3230
         0611.7780
         0612.0510
         0616.081960
         0617.530750
         0619.395250
         0620.74560
         0622.487250
         0623.033250
         0623.723330
         0624.994730
         0625.60280
         0627.3990
         0628.94850
         0631.370330
         0632.060
         0633.1360
         0635.546330
         0636.3220
         0637.221250
         0637.865830
         0638.638330
         0640.09130
         0641.305350
         0643.4160
         0645.074270
         0645.763670
         0646.9760
         0647.309670
         0648.5610
         0649.0810
         0650.579870
         0650.947670
         0654.267170
         0654.777780
         0655.51590
         0657.389550
         0658.928170
         0659.3450
         0660.675250
         0663.58360
         0663.9840
         0664.79550
         0665.335860
         0666.96680
         0667.508250
         0667.788660
         0668.288330
         0668.8040
         0670.1680
         0670.350
         0672.29640
         0673.919750
         0674.2610
         0674.67050
         0676.32570
         0678.58150
         0679.59060
         0679.93640
         0682.143670
         0683.49250
         0684.240
         0686.370
         0686.49350
         0687.962070
         0688.4490
         0689.199750
         0691.246250
         0691.741690
         0693.5970
         0694.86150
         0695.376840
         0696.31650
         0698.01720
