# Supplementary material for: NITPICK: peak identification for mass spectrometry data
Source: BMC Bioinformatics. 2008 Aug 28;9:355. doi: 10.1186/1471-2105-9-355 (PMC2655099; doi:10.1186/1471-2105-9-355)
Supplement: Additional file 4 — A zip-folder containing all pepex results on the simulated data. [file 1471-2105-9-355-S4.zip › pepex_simulation_results/thresh05/SNR5/SNR5_47.txt]

         0500.910
         0501.341250
         0502.143190
         0502.69450
         0504.246440
         0504.880670
         0506.745170
         0508.8090
         0509.299750
         0511.0820
         0511.6420
         0512.3690
         0514.219850
         0514.8250
         0516.204170
         0516.7350
         0518.2030
         0518.705670
         0520.069670
         0522.201110
         0522.616670
         0524.670750
         0525.0110
         0526.2850
         0526.648170
         0526.981670
         0528.368280
         0529.0520
         0529.627250
         0531.7550
         0531.992250
         0532.2870
         0533.129950
         0534.776090
         0535.311750
         0535.5620
         0538.1990
         0538.669170
         0540.101990
         0540.8370
         0541.216710
         0541.5640
         0543.8380
         0544.141330
         0545.2150
         0545.3840
         0545.861750
         0548.559270
         0550.394010
         0552.106370
         0553.319750
         0553.6610
         0554.307220
         0557.0260
         0557.6630
         0558.22620
         0559.6480
         0560.311370
         0562.179670
         0562.877330
         0563.460250
         0565.57530
         0566.325750
         0566.63060
         0567.788330
         0569.1220
         0569.3040
         0569.910670
         0571.452880
         0571.911670
         0573.07850
         0574.670
         0576.320
         0576.44350
         0577.6720
         0578.501380
         0579.331750
         0580.03630
         0581.254610
         0582.4660
         0583.901690
         0585.4590
         0586.231710
         0586.8580
         0588.426750
         0589.7680
         0591.142110
         0591.702820
         0594.349750
         0595.111250
         0595.6930
         0596.39840
         0597.9540
         0599.902850
         0601.074440
         0601.7740
         0603.190
         0604.138130
         0607.497270
         0608.7770
         0609.4130
         0612.21350
         0614.7790
         0615.367460
         0616.022670
         0617.301190
         0618.811330
         0619.318330
         0620.922630
         0621.521370
         0622.82850
         0623.215250
         0624.435170
         0624.7840
         0626.5120
         0626.944250
         0629.316830
         0630.099450
         0630.6960
         0631.2660
         0632.27840
         0632.6970
         0636.4260
         0636.83450
         0637.5170
         0638.214670
         0640.9730
         0641.488670
         0642.694720
         0643.489670
         0643.95660
         0645.369330
         0645.75760
         0646.263170
         0647.1580
         0647.79420
         0649.893670
         0651.689830
         0652.3420
         0653.78790
         0656.093750
         0656.50780
         0658.229180
         0660.204450
         0660.648330
         0660.8910
         0661.825820
         0664.00180
         0664.771670
         0665.4670
         0666.792890
         0669.408420
         0670.9480
         0671.284270
         0672.3510
         0672.730170
         0674.37020
         0675.86160
         0676.1710
         0677.448550
         0679.783010
         0681.878250
         0682.254880
         0682.779670
         0684.68360
         0685.341830
         0685.696180
         0688.881250
         0690.106550
         0690.5410
         0691.935440
         0694.22450
         0694.421670
         0695.975250
         0697.18050
         0698.474230
