# Supplementary material for: NITPICK: peak identification for mass spectrometry data
Source: BMC Bioinformatics. 2008 Aug 28;9:355. doi: 10.1186/1471-2105-9-355 (PMC2655099; doi:10.1186/1471-2105-9-355)
Supplement: Additional file 4 — A zip-folder containing all pepex results on the simulated data. [file 1471-2105-9-355-S4.zip › pepex_simulation_results/thresh05/SNR5/SNR5_48.txt]

         0500.444890
         0501.29130
         0502.0920
         0503.782080
         0506.8210
         0508.122620
         0508.720890
         0510.008670
         0511.611670
         0512.5770
         0512.983250
         0514.34270
         0515.023550
         0515.5530
         0515.7340
         0518.3720
         0519.067290
         0519.9180
         0520.6460
         0521.2820
         0521.84750
         0522.5560
         0526.68440
         0527.1030
         0528.990250
         0530.3560
         0530.8320
         0533.24250
         0533.989430
         0534.36080
         0535.250
         0536.9260
         0537.176250
         0538.0170
         0538.851170
         0541.079670
         0541.495750
         0542.8380
         0543.959330
         0545.717670
         0545.960330
         0548.272250
         0548.991670
         0549.2950
         0550.512050
         0551.2960
         0551.55080
         0551.7510
         0551.993670
         0553.365250
         0553.90670
         0554.627910
         0556.13430
         0558.24050
         0559.973920
         0560.595750
         0562.179670
         0562.64680
         0564.24740
         0564.6660
         0565.470
         0566.08460
         0567.509820
         0568.3040
         0568.7590
         0568.970330
         0569.4730
         0571.888920
         0572.34240
         0572.6690
         0575.0540
         0575.8530
         0576.322170
         0577.656830
         0578.247380
         0579.01780
         0581.741250
         0583.01980
         0583.680710
         0584.4020
         0586.294940
         0586.880750
         0587.653250
         0589.04020
         0589.2220
         0589.5860
         0591.45050
         0591.6780
         0593.11480
         0593.474250
         0593.845830
         0597.1220
         0597.514170
         0599.90950
         0600.42720
         0601.152170
         0603.73810
         0604.5020
         0605.0480
         0606.82150
         0609.22670
         0609.996920
         0611.5050
         0612.431060
         0613.849780
         0615.9620
         0616.689210
         0618.175330
         0618.81740
         0619.47260
         0620.58180
         0620.81840
         0623.965320
         0626.2390
         0626.58480
         0628.165060
         0629.3320
         0630.154140
         0631.382560
         0631.74150
         0634.2950
         0637.5560
         0638.1540
         0640.200420
         0640.495250
         0641.92850
         0642.298140
         0643.726820
         0645.140940
         0645.7940
         0646.35720
         0648.317250
         0648.6130
         0649.02250
         0649.5230
         0651.160
         0652.01440
         0653.77880
         0655.2520
         0655.9670
         0657.29850
         0657.548750
         0659.102330
         0661.831330
         0662.0740
         0662.61920
         0663.27420
         0663.903110
         0664.680670
         0665.372270
         0666.9850
         0668.197330
         0670.8960
         0671.5690
         0672.226910
         0673.003170
         0674.392440
         0676.5870
         0679.2630
         0679.602180
         0681.739220
         0682.1740
         0682.4470
         0684.345620
         0685.57540
         0685.842330
         0687.469220
         0688.88450
         0689.6320
         0691.117330
         0691.9050
         0692.5420
         0693.270
         0694.5430
         0694.9980
         0696.350620
         0696.760130
         0697.297940
