# Supplementary material for: NITPICK: peak identification for mass spectrometry data
Source: BMC Bioinformatics. 2008 Aug 28;9:355. doi: 10.1186/1471-2105-9-355 (PMC2655099; doi:10.1186/1471-2105-9-355)
Supplement: Additional file 4 — A zip-folder containing all pepex results on the simulated data. [file 1471-2105-9-355-S4.zip › pepex_simulation_results/thresh05/SNR5/SNR5_49.txt]

         0500.7280
         0501.95550
         0503.16480
         0503.4560
         0505.335670
         0505.760330
         0506.5480
         0508.767410
         0510.331750
         0511.80580
         0512.385540
         0513.021170
         0515.264760
         0515.946330
         0517.436490
         0518.291110
         0519.629840
         0520.059560
         0521.8280
         0522.274730
         0522.91980
         0524.570
         0525.850220
         0529.114110
         0531.06860
         0532.9370
         0534.318410
         0534.955330
         0536.41640
         0536.875440
         0537.4720
         0538.0950
         0538.775330
         0540.50940
         0541.0190
         0542.554890
         0542.8380
         0544.3840
         0544.902210
         0545.586220
         0546.81650
         0547.328130
         0549.06750
         0549.31320
         0549.716910
         0552.455250
         0552.9590
         0555.37990
         0555.64380
         0556.43450
         0556.9740
         0558.064640
         0558.6630
         0560.3130
         0561.6640
         0562.210
         0563.8750
         0564.499170
         0565.279250
         0566.871250
         0567.580130
         0568.37680
         0569.152330
         0569.62250
         0572.099890
         0573.135370
         0573.649780
         0575.320
         0576.09830
         0578.778170
         0579.339340
         0581.139380
         0581.832250
         0584.1290
         0585.4020
         0585.5840
         0587.5460
         0587.99450
         0589.484890
         0590.253330
         0590.904930
         0592.4970
         0594.35220
         0594.8610
         0596.377110
         0597.658250
         0598.10850
         0598.28060
         0599.730550
         0600.9550
         0601.1370
         0602.369560
         0602.80
         0604.00170
         0605.0410
         0605.5930
         0608.72240
         0609.1410
         0609.6790
         0610.391250
         0613.748660
         0615.045240
         0616.59820
         0617.303250
         0618.053910
         0619.721340
         0619.9640
         0621.211010
         0622.49180
         0623.2380
         0623.833190
         0625.269330
         0625.5120
         0627.044350
         0627.7850
         0629.135580
         0629.7860
         0630.3450
         0631.71420
         0632.181330
         0634.134670
         0634.531170
         0634.65250
         0637.304670
         0639.4270
         0639.8040
         0642.03670
         0644.277330
         0644.57460
         0646.9760
         0647.4960
         0650.255060
         0651.352710
         0652.56950
         0652.956250
         0654.7070
         0654.9570
         0655.3430
         0655.6680
         0657.2530
         0659.360170
         0659.788630
         0661.053580
         0663.855180
         0665.110010
         0666.202740
         0668.76760
         0670.29210
         0671.937650
         0672.639170
         0673.239290
         0673.948190
         0675.816580
         0677.421250
         0678.702840
         0680.03650
         0680.370170
         0680.60980
         0682.292160
         0683.0830
         0685.301390
         0685.75740
         0688.309230
         0688.9040
         0689.5280
         0690.192170
         0690.935330
         0692.290
         0694.444420
         0695.14950
         0695.9070
         0697.298960
         0697.8170
         0698.067250
         0698.567750
