# Supplementary material for: NITPICK: peak identification for mass spectrometry data
Source: BMC Bioinformatics. 2008 Aug 28;9:355. doi: 10.1186/1471-2105-9-355 (PMC2655099; doi:10.1186/1471-2105-9-355)
Supplement: Additional file 4 — A zip-folder containing all pepex results on the simulated data. [file 1471-2105-9-355-S4.zip › pepex_simulation_results/thresh05/SNR5/SNR5_5.txt]

         0500.6370
         0501.42770
         0502.122340
         0505.0020
         0505.581090
         0507.154670
         0507.852340
         0509.7320
         0518.205160
         0518.3590
         0520.05450
         0523.889670
         0525.2840
         0526.618110
         0527.254670
         0527.9220
         0528.2960
         0530.49860
         0531.720770
         0533.538250
         0534.1060
         0536.380
         0537.554370
         0538.290
         0539.6670
         0540.0180
         0541.506360
         0542.087250
         0542.8380
         0543.534660
         0544.232340
         0544.869340
         0545.452250
         0547.2940
         0548.700390
         0549.45880
         0550.174660
         0552.09630
         0552.660
         0553.122580
         0554.327830
         0555.80750
         0556.496540
         0557.73850
         0558.283830
         0559.366180
         0560.158450
         0561.5730
         0563.10850
         0564.918780
         0565.3020
         0567.10310
         0569.19480
         0569.9410
         0570.66820
         0571.426330
         0571.97840
         0572.646250
         0574.96120
         0576.991470
         0577.71750
         0578.497590
         0580.0360
         0581.8160
         0582.4920
         0584.121420
         0585.788750
         0586.2210
         0587.096370
         0587.81250
         0591.2230
         0591.564250
         0591.860
         0593.770
         0594.557780
         0595.88930
         0596.316750
         0596.9530
         0597.7720
         0598.34430
         0600.417270
         0600.970160
         0603.5320
         0603.8650
         0604.2420
         0605.494180
         0607.140
         0609.189380
         0609.696110
         0613.430160
         0613.880110
         0615.287770
         0616.704160
         0618.2360
         0619.021880
         0619.670780
         0620.266340
         0621.06410
         0622.710210
         0623.162160
         0624.395180
         0626.4210
         0626.6940
         0627.007440
         0628.240
         0628.80420
         0630.402780
         0630.938660
         0632.2420
         0632.454340
         0633.82440
         0634.3340
         0637.092340
         0637.774830
         0638.3360
         0639.00840
         0640.2460
         0640.92750
         0641.587250
         0642.40980
         0643.186330
         0645.7940
         0646.2480
         0646.543750
         0648.450160
         0650.75050
         0651.0690
         0651.492670
         0653.463330
         0654.782340
         0655.3430
         0658.325220
         0658.851280
         0659.595250
         0660.084370
         0661.02750
         0661.3460
         0662.588670
         0663.4030
         0663.9840
         0666.227110
         0666.7120
         0666.871250
         0668.2580
         0669.8040
         0672.6240
         0672.8970
         0674.30650
         0675.91620
         0677.739750
         0679.4450
         0681.380480
         0682.9010
         0683.4990
         0684.205330
         0685.86660
         0686.425250
         0687.192550
         0690.22250
         0690.50460
         0693.284840
         0695.0890
         0695.2710
         0695.8160
         0698.943120
