# Supplementary material for: NITPICK: peak identification for mass spectrometry data
Source: BMC Bioinformatics. 2008 Aug 28;9:355. doi: 10.1186/1471-2105-9-355 (PMC2655099; doi:10.1186/1471-2105-9-355)
Supplement: Additional file 4 — A zip-folder containing all pepex results on the simulated data. [file 1471-2105-9-355-S4.zip › pepex_simulation_results/thresh05/SNR5/SNR5_50.txt]

         0500.8190
         0501.4550
         0502.959230
         0503.660750
         0504.244670
         0506.6390
         0507.3670
         0508.054560
         0509.6150
         0510.12270
         0510.88670
         0511.300750
         0512.67840
         0514.893250
         0515.1890
         0515.6430
         0517.0990
         0517.892930
         0518.6450
         0519.258750
         0520.532250
         0521.040330
         0522.533250
         0522.920
         0523.589090
         0524.980670
         0526.1940
         0526.776820
         0528.081250
         0528.729890
         0530.3770
         0531.1050
         0532.6510
         0535.07060
         0536.966440
         0538.84510
         0540.2910
         0540.79150
         0541.079670
         0541.51850
         0542.2920
         0543.781120
         0544.15650
         0547.0730
         0547.309170
         0547.718670
         0548.516890
         0549.2950
         0550.411270
         0552.690330
         0553.800690
         0554.581370
         0556.4930
         0557.4810
         0560.076010
         0561.584750
         0562.8470
         0564.188250
         0564.44760
         0564.9390
         0565.726670
         0567.7580
         0568.1220
         0568.326750
         0569.347110
         0569.781750
         0571.646250
         0572.311690
         0574.6610
         0576.53450
         0576.8010
         0577.17150
         0578.99050
         0580.4490
         0581.469250
         0581.7640
         0582.249330
         0582.4920
         0583.926780
         0584.62040
         0585.9480
         0586.57850
         0588.8590
         0589.30
         0590.7170
         0591.0930
         0591.291250
         0591.5870
         0592.868550
         0593.36050
         0594.6790
         0595.2670
         0595.7710
         0599.293180
         0600.02250
         0602.074950
         0602.5010
         0602.6830
         0602.8650
         0604.926670
         0605.4120
         0607.374420
         0607.5940
         0608.335650
         0611.474660
         0612.08740
         0613.949630
         0615.910
         0616.770740
         0617.36240
         0618.1870
         0619.68450
         0620.2360
         0620.986750
         0621.30980
         0621.7830
         0623.583530
         0625.1870
         0625.5120
         0625.950830
         0628.3660
         0630.0590
         0631.277740
         0631.65960
         0632.947250
         0633.4760
         0634.1520
         0635.880
         0637.446220
         0637.790
         0639.3220
         0639.768250
         0640.121910
         0641.913330
         0643.1560
         0645.783550
         0646.172170
         0646.460330
         0647.764170
         0648.1580
         0648.362750
         0650.963370
         0651.9780
         0652.44210
         0654.1610
         0654.63420
         0655.373440
         0657.590240
         0658.132670
         0658.904380
         0660.364920
         0661.1080
         0661.710
         0662.471370
         0662.9830
         0663.2560
         0665.02950
         0665.291120
         0665.530
         0667.4530
         0668.66750
         0671.339630
         0671.8050
         0672.3650
         0673.30
         0674.0790
         0675.649820
         0676.045880
         0679.230570
         0679.60880
         0681.2290
         0682.435640
         0683.2790
         0683.651750
         0683.932330
         0686.345620
         0686.8120
         0687.100170
         0689.298330
         0691.064250
         0691.322080
         0692.7240
         0694.3330
         0696.104170
         0699.184770
