# Supplementary material for: NITPICK: peak identification for mass spectrometry data
Source: BMC Bioinformatics. 2008 Aug 28;9:355. doi: 10.1186/1471-2105-9-355 (PMC2655099; doi:10.1186/1471-2105-9-355)
Supplement: Additional file 4 — A zip-folder containing all pepex results on the simulated data. [file 1471-2105-9-355-S4.zip › pepex_simulation_results/thresh05/SNR5/SNR5_6.txt]

         0500.2730
         0500.716620
         0501.056880
         0503.857920
         0504.525250
         0505.25680
         0505.809620
         0507.41250
         0508.9060
         0510.550
         0512.164250
         0512.846750
         0513.839660
         0514.370
         0517.1770
         0519.29960
         0521.7370
         0522.2830
         0523.540840
         0524.13840
         0526.027160
         0527.6490
         0528.248530
         0529.206370
         0531.0790
         0532.4690
         0532.96950
         0534.9250
         0536.45280
         0537.124540
         0538.6540
         0538.9270
         0539.38160
         0540.89160
         0541.440090
         0542.91080
         0543.1410
         0544.505330
         0546.2680
         0546.657710
         0549.355660
         0549.70450
         0550.9320
         0551.083660
         0553.302690
         0553.9340
         0554.691340
         0557.056340
         0557.2990
         0557.71740
         0559.09070
         0559.7540
         0560.330340
         0561.088660
         0562.403380
         0562.90160
         0565.676110
         0566.5760
         0566.965570
         0567.34850
         0569.364660
         0570.1230
         0570.80450
         0572.6690
         0573.16950
         0575.193250
         0576.050160
         0576.3980
         0576.68920
         0578.087430
         0579.659570
         0580.976340
         0581.3730
         0583.3110
         0583.91390
         0585.175340
         0585.8570
         0586.29250
         0587.184290
         0587.8060
         0589.294040
         0589.7680
         0592.49690
         0593.712520
         0594.08850
         0595.486620
         0596.892330
         0599.2920
         0599.964670
         0601.2280
         0601.516160
         0601.9810
         0604.6580
         0604.972160
         0606.169330
         0607.4760
         0607.7890
         0611.033440
         0611.960
         0612.585630
         0614.506590
         0615.931660
         0616.2350
         0617.9630
         0618.462910
         0619.9640
         0620.42710
         0621.803610
         0624.028460
         0625.529050
         0626.853250
         0627.991470
         0628.6040
         0630.798380
         0631.120660
         0632.264750
         0634.0610
         0634.455340
         0634.6980
         0636.585250
         0637.001340
         0639.204560
         0640.4840
         0640.89110
         0642.508890
         0642.9740
         0645.141830
         0645.642340
         0647.226250
         0647.7490
         0651.36450
         0651.735330
         0652.399910
         0653.1610
         0654.466120
         0656.3310
         0657.708010
         0659.6180
         0660.012340
         0660.337730
         0660.7090
         0661.3460
         0662.244240
         0664.165830
         0665.56640
         0666.871250
         0667.39450
         0669.4410
         0669.64120
         0671.5330
         0673.385750
         0676.330250
         0676.557750
         0678.80880
         0678.967250
         0679.202340
         0679.39950
         0679.9650
         0682.628370
         0683.155790
         0685.842340
         0686.0850
         0686.30240
         0686.6040
         0688.97680
         0691.647750
         0692.9970
         0693.451780
         0694.664340
         0695.370090
         0696.07080
         0696.415080
         0698.484340
         0698.7270
         0699.199210
