# Supplementary material for: NITPICK: peak identification for mass spectrometry data
Source: BMC Bioinformatics. 2008 Aug 28;9:355. doi: 10.1186/1471-2105-9-355 (PMC2655099; doi:10.1186/1471-2105-9-355)
Supplement: Additional file 4 — A zip-folder containing all pepex results on the simulated data. [file 1471-2105-9-355-S4.zip › pepex_simulation_results/thresh05/SNR5/SNR5_7.txt]

         0500.5460
         0502.60160
         0503.076830
         0505.024750
         0505.934750
         0506.6390
         0507.1070
         0507.9130
         0511.138460
         0513.0690
         0513.881120
         0514.49740
         0516.78050
         0517.384710
         0520.0090
         0520.3990
         0520.7370
         0522.790
         0523.1920
         0523.51960
         0525.668220
         0527.3760
         0528.1040
         0529.134330
         0530.114890
         0531.9240
         0532.529670
         0534.0150
         0535.357250
         0536.5750
         0537.8350
         0539.31810
         0540.058440
         0541.5640
         0544.392270
         0545.035330
         0546.726250
         0547.2030
         0547.97650
         0548.58580
         0550.363750
         0553.0240
         0554.9340
         0555.2070
         0556.186780
         0558.614470
         0559.269670
         0561.3010
         0561.4820
         0564.097250
         0564.8480
         0565.55680
         0566.34850
         0568.0310
         0568.3950
         0569.9540
         0570.34140
         0571.873750
         0572.6690
         0575.060
         0576.3980
         0576.7620
         0578.141170
         0579.642450
         0581.779580
         0583.326170
         0584.62950
         0586.607750
         0587.040
         0588.8330
         0589.237170
         0590.344330
         0591.6780
         0593.062330
         0593.5880
         0594.8610
         0595.5890
         0596.331830
         0596.680
         0597.938830
         0601.023250
         0601.385180
         0601.63750
         0603.0470
         0603.743670
         0604.968370
         0606.5030
         0607.91250
         0608.442510
         0609.754250
         0611.762830
         0612.334110
         0613.7790
         0615.654870
         0616.257750
         0617.8720
         0618.521140
         0619.3140
         0620.484180
         0621.077750
         0621.858830
         0622.499890
         0623.21850
         0623.7840
         0625.216250
         0625.5120
         0625.9660
         0627.950450
         0628.710170
         0629.172630
         0631.605080
         0632.8790
         0634.2430
         0636.640540
         0636.9710
         0639.38150
         0639.82740
         0641.2720
         0642.343570
         0642.731330
         0642.9740
         0644.8840
         0646.17520
         0647.323450
         0648.1930
         0649.409250
         0650.856670
         0653.031660
         0653.723060
         0654.308870
         0655.21580
         0655.7070
         0655.980
         0658.322250
         0660.101430
         0661.3460
         0661.8010
         0664.127670
         0664.688250
         0665.408670
         0667.641890
         0668.299360
         0668.9860
         0670.158050
         0670.7140
         0672.090190
         0674.640170
         0675.3020
         0677.095330
         0677.413670
         0678.3190
         0679.869670
         0680.4460
         0681.04560
         0682.340830
         0683.571090
         0685.12950
         0685.731110
         0686.330
         0687.619620
         0690.24850
         0690.601670
         0693.618330
         0694.310950
         0694.9070
         0696.175210
         0698.04450
         0698.419880
         0698.7270
