# Supplementary material for: NITPICK: peak identification for mass spectrometry data
Source: BMC Bioinformatics. 2008 Aug 28;9:355. doi: 10.1186/1471-2105-9-355 (PMC2655099; doi:10.1186/1471-2105-9-355)
Supplement: Additional file 4 — A zip-folder containing all pepex results on the simulated data. [file 1471-2105-9-355-S4.zip › pepex_simulation_results/thresh05/SNR5/SNR5_8.txt]

         0500.818840
         0501.6370
         0504.6380
         0505.146080
         0505.9120
         0507.3670
         0507.5490
         0508.1860
         0508.3670
         0509.902620
         0511.05050
         0512.116330
         0512.7460
         0515.298210
         0515.87960
         0516.621250
         0517.171670
         0517.769130
         0519.267460
         0520.020380
         0521.5690
         0522.19850
         0523.140210
         0523.61060
         0525.306750
         0526.749340
         0529.124550
         0529.974060
         0531.25060
         0531.969330
         0533.550890
         0535.163880
         0535.96140
         0538.267250
         0539.115220
         0539.85420
         0541.7460
         0542.110
         0543.6560
         0544.806140
         0545.43860
         0546.91180
         0547.5670
         0548.883120
         0549.355670
         0549.8410
         0550.616740
         0552.7510
         0553.3880
         0555.30450
         0556.6620
         0558.041160
         0558.284630
         0558.8320
         0560.732250
         0561.3010
         0562.9380
         0563.422340
         0563.695340
         0566.254820
         0566.903210
         0567.4850
         0569.4860
         0570.395850
         0572.4470
         0572.885130
         0574.124650
         0574.670
         0575.982570
         0576.64370
         0579.096660
         0580.650250
         0582.14620
         0582.844630
         0583.6740
         0584.149220
         0586.926250
         0588.383780
         0589.950
         0591.5380
         0592.9510
         0593.654730
         0595.390950
         0596.7710
         0598.1050
         0598.893340
         0599.5910
         0600.386250
         0600.8640
         0601.106660
         0602.326230
         0603.077340
         0603.696140
         0604.52150
         0605.116250
         0607.479130
         0608.2730
         0609.95250
         0611.383660
         0611.838660
         0613.7660
         0614.0520
         0614.2340
         0615.44330
         0616.82550
         0618.076750
         0618.417140
         0619.7820
         0620.994330
         0621.631340
         0623.3810
         0625.073540
         0625.5120
         0626.1480
         0627.6030
         0628.865620
         0629.374470
         0631.622250
         0632.93320
         0633.710
         0634.04280
         0634.37950
         0636.28950
         0636.5170
         0636.948250
         0638.3360
         0638.59020
         0639.0630
         0640.70
         0640.950250
         0641.288470
         0642.692730
         0644.489670
         0645.126670
         0646.367740
         0647.760380
         0648.68580
         0650.391560
         0651.031080
         0652.9790
         0653.5240
         0654.2520
         0655.1940
         0656.630
         0659.6180
         0660.395360
         0661.0730
         0661.6840
         0665.09320
         0665.643750
         0666.6210
         0667.1670
         0667.417250
         0668.4680
         0670.48650
         0670.870
         0673.222670
         0673.9880
         0675.867730
         0677.1370
         0677.8990
         0678.37350
         0679.1650
         0680.877250
         0682.810
         0683.2780
         0685.334250
         0685.50260
         0685.8120
         0686.365270
         0688.317550
         0689.003270
         0691.113760
         0692.380220
         0692.8150
         0693.472620
         0694.140
         0694.61580
         0697.067250
         0697.9080
         0698.3630
