# Supplementary material for: NITPICK: peak identification for mass spectrometry data
Source: BMC Bioinformatics. 2008 Aug 28;9:355. doi: 10.1186/1471-2105-9-355 (PMC2655099; doi:10.1186/1471-2105-9-355)
Supplement: Additional file 4 — A zip-folder containing all pepex results on the simulated data. [file 1471-2105-9-355-S4.zip › pepex_simulation_results/thresh05/SNR5/SNR5_9.txt]

         0500.2730
         0500.5460
         0502.785370
         0503.562170
         0504.628330
         0505.25680
         0506.04850
         0506.4570
         0506.8210
         0509.410820
         0510.90490
         0511.490330
         0512.914990
         0514.400330
         0516.264840
         0516.80780
         0517.030750
         0517.5530
         0519.31760
         0519.9180
         0520.6720
         0522.277640
         0523.5560
         0524.3050
         0524.904830
         0526.845170
         0527.1940
         0528.0130
         0528.5580
         0530.650
         0531.15050
         0533.470
         0534.629250
         0534.9250
         0536.295130
         0537.077670
         0537.6530
         0539.0180
         0539.5630
         0542.2660
         0543.415140
         0544.6570
         0545.050330
         0545.444670
         0546.609060
         0547.16660
         0548.078880
         0548.840
         0551.629660
         0552.001250
         0552.2780
         0552.916450
         0554.6610
         0555.308110
         0555.900750
         0557.448420
         0558.30810
         0559.99060
         0561.8460
         0562.3920
         0562.71050
         0563.858370
         0565.3930
         0566.362350
         0566.8490
         0568.28580
         0568.637670
         0571.130580
         0571.54160
         0572.714790
         0573.417220
         0574.700330
         0575.829930
         0577.793330
         0579.4910
         0580.2180
         0584.098660
         0584.705330
         0585.3120
         0586.3120
         0587.100040
         0588.525330
         0589.986390
         0590.774180
         0591.38680
         0593.274550
         0594.648670
         0595.02480
         0597.2130
         0597.862990
         0598.3940
         0599.287660
         0599.6820
         0599.841250
         0601.938720
         0602.55560
         0603.320
         0604.0470
         0605.570750
         0605.91150
         0608.204990
         0608.55860
         0611.302780
         0611.937250
         0613.270920
         0614.130860
         0615.021730
         0615.537330
         0616.3260
         0618.485250
         0618.7420
         0619.986750
         0620.383880
         0622.12810
         0623.488250
         0624.160
         0625.1620
         0625.704750
         0626.9280
         0627.388630
         0629.16820
         0629.763250
         0631.150830
         0631.7870
         0635.930560
         0636.547330
         0638.1540
         0638.60840
         0640.331850
         0641.109490
         0642.127690
         0643.3380
         0643.69290
         0645.081170
         0646.46640
         0648.048050
         0649.643330
         0649.8860
         0651.3960
         0653.173570
         0654.0830
         0654.5250
         0655.60690
         0657.19840
         0659.791720
         0660.383840
         0661.27450
         0661.732750
         0662.94660
         0664.02020
         0664.61090
         0665.2570
         0666.396530
         0667.7130
         0668.424840
         0669.811910
         0670.557280
         0671.0780
         0671.433730
         0671.75950
         0675.019330
         0675.7160
         0676.648750
         0678.323670
         0681.650750
         0681.9010
         0682.378630
         0683.113330
         0684.413250
         0685.670440
         0686.24820
         0686.5390
         0687.9720
         0689.302120
         0689.99540
         0690.374170
         0690.6320
         0691.383590
         0692.9060
         0693.0880
         0696.885250
