# Supplementary material for: NITPICK: peak identification for mass spectrometry data
Source: BMC Bioinformatics. 2008 Aug 28;9:355. doi: 10.1186/1471-2105-9-355 (PMC2655099; doi:10.1186/1471-2105-9-355)
Supplement: Additional file 4 — A zip-folder containing all pepex results on the simulated data. [file 1471-2105-9-355-S4.zip › pepex_simulation_results/thresh1/SNR100/preSNR100_10_pepex.xml]

<?xml version="1.0" encoding="iso-8859-1"?>
<pepex3>
   <version>3.0.0</version>
   <registered_to>Unregistered</registered_to>
   <parameters>
      <parameter_file>pepex_input.xml</parameter_file>
      <input_data_file>spectrum.data</input_data_file>
      <output_data_file>pepex_output.xml</output_data_file>
      <noise_model>mean_value</noise_model>
      <signal_noise_ratio>1</signal_noise_ratio>
      <tuning_power>2</tuning_power>
      <tuning>2</tuning>
      <small_omega>1.0</small_omega>
      <big_omega>20</big_omega>
      <peak_finding_model>pepex3</peak_finding_model>
      <supporting_slopes>2</supporting_slopes>
      <peak_fitting_model>centroid</peak_fitting_model>
      <clustering_model>simple</clustering_model>
      <min_cluster_distance>0.8</min_cluster_distance>
      <max_cluster_distance>1.2</max_cluster_distance>
      <no_single_above_mass>1500.0</no_single_above_mass>
      <deisotoping_model>quadratic</deisotoping_model>
      <isotope_distrib_file>/usr/local/piums/kd_0_to_10</isotope_distrib_file>
      <overflow>30000</overflow>
   </parameters>
   <pepex3_status>
      <status>ok</status>
      <message></message>
      <supporting_slopes>2</supporting_slopes>
      <minimum_mass>500</minimum_mass>
      <maximum_mass>700</maximum_mass>
      <small_omega>1</small_omega>
      <big_omega>20</big_omega>
      <peak_masses_with_hydrogen>true</peak_masses_with_hydrogen>
      <date_created>17:47:14, 09 Jul, 2007</date_created>
   </pepex3_status>
   <peak_list>
      <peak>
         <mass>500.2002</mass>
         <intensity>5.6040452e+150</intensity>
         <ion_current>7.7971517e+150</ion_current>
         <width>0.455</width>
         <signal_noise_ratio>-4.4208536e+09</signal_noise_ratio>
         <quality>-1</quality>
      </peak>
      <peak>
         <mass>500.955</mass>
         <intensity>2.694</intensity>
         <ion_current>3.7482793</ion_current>
         <width>0.272</width>
         <signal_noise_ratio>1.0465665</signal_noise_ratio>
         <quality>-1</quality>
      </peak>
      <peak>
         <mass>502.274</mass>
         <intensity>5.388</intensity>
         <ion_current>8.2462465</ion_current>
         <width>0.182</width>
         <signal_noise_ratio>2.0340984</signal_noise_ratio>
         <quality>-1</quality>
      </peak>
      <peak>
         <mass>503.52425</mass>
         <intensity>4.041</intensity>
         <ion_current>5.622419</ion_current>
         <width>0.182</width>
         <signal_noise_ratio>1.5255738</signal_noise_ratio>
         <quality>-1</quality>
      </peak>
      <peak>
         <mass>503.82</mass>
         <intensity>2.694</intensity>
         <ion_current>3.7482793</ion_current>
         <width>0.182</width>
         <signal_noise_ratio>1.0170492</signal_noise_ratio>
         <quality>-1</quality>
      </peak>
      <peak>
         <mass>504.184</mass>
         <intensity>4.041</intensity>
         <ion_current>5.1010362</ion_current>
         <width>0.364</width>
         <signal_noise_ratio>1.5255738</signal_noise_ratio>
         <quality>1</quality>
      </peak>
      <peak>
         <mass>506.964</mass>
         <intensity>4.041</intensity>
         <ion_current>5.622419</ion_current>
         <width>0.273</width>
         <signal_noise_ratio>1.6696166</signal_noise_ratio>
         <quality>1</quality>
      </peak>
      <peak>
         <mass>507.185</mass>
         <intensity>2.694</intensity>
         <ion_current>3.7482793</ion_current>
         <width>0.182</width>
         <signal_noise_ratio>1.1130777</signal_noise_ratio>
         <quality>-1</quality>
      </peak>
      <peak>
         <mass>507.5945</mass>
         <intensity>2.694</intensity>
         <ion_current>3.7482793</ion_current>
         <width>0.273</width>
         <signal_noise_ratio>1.1130777</signal_noise_ratio>
         <quality>-1</quality>
      </peak>
      <peak>
         <mass>508.25527</mass>
         <intensity>196.659</intensity>
         <ion_current>273.91571</ion_current>
         <width>0.272</width>
         <signal_noise_ratio>80.507617</signal_noise_ratio>
         <quality>1</quality>
      </peak>
      <peak>
         <mass>510.31836</mass>
         <intensity>4.041</intensity>
         <ion_current>5.5866513</ion_current>
         <width>0.455</width>
         <signal_noise_ratio>1.6542913</signal_noise_ratio>
         <quality>1</quality>
      </peak>
      <peak>
         <mass>511.47183</mass>
         <intensity>4.041</intensity>
         <ion_current>4.6288071</ion_current>
         <width>1.182</width>
         <signal_noise_ratio>1.6383898</signal_noise_ratio>
         <quality>-1</quality>
      </peak>
      <peak>
         <mass>512.76333</mass>
         <intensity>2.694</intensity>
         <ion_current>4.1231232</ion_current>
         <width>0.273</width>
         <signal_noise_ratio>1.0812525</signal_noise_ratio>
         <quality>-1</quality>
      </peak>
      <peak>
         <mass>514.97667</mass>
         <intensity>2.694</intensity>
         <ion_current>3.7482793</ion_current>
         <width>0.182</width>
         <signal_noise_ratio>1.0820631</signal_noise_ratio>
         <quality>-1</quality>
      </peak>
      <peak>
         <mass>515.462</mass>
         <intensity>4.041</intensity>
         <ion_current>5.622419</ion_current>
         <width>0.182</width>
         <signal_noise_ratio>1.6230947</signal_noise_ratio>
         <quality>-1</quality>
      </peak>
      <peak>
         <mass>517.281</mass>
         <intensity>4.041</intensity>
         <ion_current>5.622419</ion_current>
         <width>0.182</width>
         <signal_noise_ratio>1.4053165</signal_noise_ratio>
         <quality>-1</quality>
      </peak>
      <peak>
         <mass>517.76913</mass>
         <intensity>4.041</intensity>
         <ion_current>5.622419</ion_current>
         <width>0.546</width>
         <signal_noise_ratio>1.4053165</signal_noise_ratio>
         <quality>-1</quality>
      </peak>
      <peak>
         <mass>520.009</mass>
         <intensity>4.041</intensity>
         <ion_current>5.622419</ion_current>
         <width>0.182</width>
         <signal_noise_ratio>1.4</signal_noise_ratio>
         <quality>-1</quality>
      </peak>
      <peak>
         <mass>520.16825</mass>
         <intensity>4.041</intensity>
         <ion_current>6.1846849</ion_current>
         <width>0.182</width>
         <signal_noise_ratio>1.4</signal_noise_ratio>
         <quality>-1</quality>
      </peak>
      <peak>
         <mass>522.93483</mass>
         <intensity>4.041</intensity>
         <ion_current>6.1846849</ion_current>
         <width>0.181</width>
         <signal_noise_ratio>1.42</signal_noise_ratio>
         <quality>-1</quality>
      </peak>
      <peak>
         <mass>525.6935</mass>
         <intensity>4.041</intensity>
         <ion_current>5.780993</ion_current>
         <width>0.273</width>
         <signal_noise_ratio>1.1956522</signal_noise_ratio>
         <quality>-1</quality>
      </peak>
      <peak>
         <mass>526.39117</mass>
         <intensity>4.041</intensity>
         <ion_current>5.780993</ion_current>
         <width>0.182</width>
         <signal_noise_ratio>1.1956522</signal_noise_ratio>
         <quality>-1</quality>
      </peak>
      <peak>
         <mass>528.208</mass>
         <intensity>4.041</intensity>
         <ion_current>5.780993</ion_current>
         <width>0.454</width>
         <signal_noise_ratio>1.2234043</signal_noise_ratio>
         <quality>-1</quality>
      </peak>
      <peak>
         <mass>529.48317</mass>
         <intensity>4.041</intensity>
         <ion_current>5.780993</ion_current>
         <width>0.182</width>
         <signal_noise_ratio>1.1884956</signal_noise_ratio>
         <quality>-1</quality>
      </peak>
      <peak>
         <mass>530.85475</mass>
         <intensity>4.041</intensity>
         <ion_current>5.780993</ion_current>
         <width>0.273</width>
         <signal_noise_ratio>1.1822148</signal_noise_ratio>
         <quality>-1</quality>
      </peak>
      <peak>
         <mass>532.48417</mass>
         <intensity>4.041</intensity>
         <ion_current>5.780993</ion_current>
         <width>0.182</width>
         <signal_noise_ratio>1.1822148</signal_noise_ratio>
         <quality>-1</quality>
      </peak>
      <peak>
         <mass>532.6146</mass>
         <intensity>4.041</intensity>
         <ion_current>5.780993</ion_current>
         <width>0.182</width>
         <signal_noise_ratio>1.1757919</signal_noise_ratio>
         <quality>-1</quality>
      </peak>
      <peak>
         <mass>534.7703</mass>
         <intensity>4.041</intensity>
         <ion_current>5.780993</ion_current>
         <width>0.637</width>
         <signal_noise_ratio>1.1757919</signal_noise_ratio>
         <quality>-1</quality>
      </peak>
      <peak>
         <mass>535.22075</mass>
         <intensity>4.041</intensity>
         <ion_current>5.780993</ion_current>
         <width>0.273</width>
         <signal_noise_ratio>1.1757919</signal_noise_ratio>
         <quality>-1</quality>
      </peak>
      <peak>
         <mass>538.654</mass>
         <intensity>6.735</intensity>
         <ion_current>9.6349883</ion_current>
         <width>0.182</width>
         <signal_noise_ratio>1.9100039</signal_noise_ratio>
         <quality>-1</quality>
      </peak>
      <peak>
         <mass>538.927</mass>
         <intensity>4.041</intensity>
         <ion_current>5.7810005</ion_current>
         <width>0.182</width>
         <signal_noise_ratio>1.1454593</signal_noise_ratio>
         <quality>-1</quality>
      </peak>
      <peak>
         <mass>540.08625</mass>
         <intensity>5.388</intensity>
         <ion_current>5.9069371</ion_current>
         <width>0.364</width>
         <signal_noise_ratio>1.5138427</signal_noise_ratio>
         <quality>-1</quality>
      </peak>
      <peak>
         <mass>540.668</mass>
         <intensity>5.388</intensity>
         <ion_current>8.4788244</ion_current>
         <width>0.182</width>
         <signal_noise_ratio>1.5629064</signal_noise_ratio>
         <quality>-1</quality>
      </peak>
      <peak>
         <mass>542.75838</mass>
         <intensity>5.388</intensity>
         <ion_current>8.0696101</ion_current>
         <width>0.728</width>
         <signal_noise_ratio>1.5629064</signal_noise_ratio>
         <quality>1</quality>
      </peak>
      <peak>
         <mass>544.774</mass>
         <intensity>4.041</intensity>
         <ion_current>5.6784864</ion_current>
         <width>0.454</width>
         <signal_noise_ratio>1.1721798</signal_noise_ratio>
         <quality>-1</quality>
      </peak>
      <peak>
         <mass>545.462</mass>
         <intensity>5.388</intensity>
         <ion_current>7.7079906</ion_current>
         <width>0.182</width>
         <signal_noise_ratio>1.6093936</signal_noise_ratio>
         <quality>-1</quality>
      </peak>
      <peak>
         <mass>545.76317</mass>
         <intensity>6.735</intensity>
         <ion_current>9.2398559</ion_current>
         <width>0.273</width>
         <signal_noise_ratio>2.0668774</signal_noise_ratio>
         <quality>-1</quality>
      </peak>
      <peak>
         <mass>546.2044</mass>
         <intensity>230.334</intensity>
         <ion_current>325.89071</ion_current>
         <width>0.364</width>
         <signal_noise_ratio>70.686287</signal_noise_ratio>
         <quality>1</quality>
      </peak>
      <peak>
         <mass>549.386</mass>
         <intensity>5.388</intensity>
         <ion_current>7.7079906</ion_current>
         <width>0.182</width>
         <signal_noise_ratio>1.5977501</signal_noise_ratio>
         <quality>-1</quality>
      </peak>
      <peak>
         <mass>552.94817</mass>
         <intensity>4.031</intensity>
         <ion_current>5.7666871</ion_current>
         <width>0.182</width>
         <signal_noise_ratio>1.3253553</signal_noise_ratio>
         <quality>-1</quality>
      </peak>
      <peak>
         <mass>556.82125</mass>
         <intensity>4.031</intensity>
         <ion_current>5.7666946</ion_current>
         <width>0.182</width>
         <signal_noise_ratio>1.3154881</signal_noise_ratio>
         <quality>-1</quality>
      </peak>
      <peak>
         <mass>557.29362</mass>
         <intensity>254.57</intensity>
         <ion_current>367.13565</ion_current>
         <width>0.364</width>
         <signal_noise_ratio>83.077105</signal_noise_ratio>
         <quality>1</quality>
      </peak>
      <peak>
         <mass>557.844</mass>
         <intensity>5.378</intensity>
         <ion_current>5.8970882</ion_current>
         <width>0.181</width>
         <signal_noise_ratio>1.7502979</signal_noise_ratio>
         <quality>-1</quality>
      </peak>
      <peak>
         <mass>559.29885</mass>
         <intensity>284.203</intensity>
         <ion_current>375.057</ion_current>
         <width>0.364</width>
         <signal_noise_ratio>92.222256</signal_noise_ratio>
         <quality>1</quality>
      </peak>
      <peak>
         <mass>559.64817</mass>
         <intensity>4.031</intensity>
         <ion_current>6.3433818</ion_current>
         <width>0.181</width>
         <signal_noise_ratio>1.3036197</signal_noise_ratio>
         <quality>-1</quality>
      </peak>
      <peak>
         <mass>561.95217</mass>
         <intensity>4.031</intensity>
         <ion_current>6.3433818</ion_current>
         <width>0.182</width>
         <signal_noise_ratio>1.295441</signal_noise_ratio>
         <quality>-1</quality>
      </peak>
      <peak>
         <mass>564.757</mass>
         <intensity>5.378</intensity>
         <ion_current>8.4630879</ion_current>
         <width>0.182</width>
         <signal_noise_ratio>1.7251961</signal_noise_ratio>
         <quality>-1</quality>
      </peak>
      <peak>
         <mass>565.38</mass>
         <intensity>5.378</intensity>
         <ion_current>7.6936848</ion_current>
         <width>0.182</width>
         <signal_noise_ratio>1.7236097</signal_noise_ratio>
         <quality>-1</quality>
      </peak>
      <peak>
         <mass>566.61736</mass>
         <intensity>5.378</intensity>
         <ion_current>7.6936848</ion_current>
         <width>0.455</width>
         <signal_noise_ratio>1.7218972</signal_noise_ratio>
         <quality>-1</quality>
      </peak>
      <peak>
         <mass>567.05275</mass>
         <intensity>4.031</intensity>
         <ion_current>5.1405421</ion_current>
         <width>0.272</width>
         <signal_noise_ratio>1.2906225</signal_noise_ratio>
         <quality>-1</quality>
      </peak>
      <peak>
         <mass>568.317</mass>
         <intensity>5.378</intensity>
         <ion_current>7.6185382</ion_current>
         <width>0.182</width>
         <signal_noise_ratio>1.7227799</signal_noise_ratio>
         <quality>-1</quality>
      </peak>
      <peak>
         <mass>569.395</mass>
         <intensity>5.378</intensity>
         <ion_current>6.3273981</ion_current>
         <width>0.455</width>
         <signal_noise_ratio>1.7234163</signal_noise_ratio>
         <quality>-1</quality>
      </peak>
      <peak>
         <mass>569.78175</mass>
         <intensity>4.031</intensity>
         <ion_current>5.7666871</ion_current>
         <width>0.273</width>
         <signal_noise_ratio>1.2917611</signal_noise_ratio>
         <quality>-1</quality>
      </peak>
      <peak>
         <mass>573.124</mass>
         <intensity>4.031</intensity>
         <ion_current>5.7666871</ion_current>
         <width>0.182</width>
         <signal_noise_ratio>1.2949309</signal_noise_ratio>
         <quality>-1</quality>
      </peak>
      <peak>
         <mass>575.28767</mass>
         <intensity>234.365</intensity>
         <ion_current>346.04696</ion_current>
         <width>0.364</width>
         <signal_noise_ratio>75.355713</signal_noise_ratio>
         <quality>1</quality>
      </peak>
      <peak>
         <mass>577.8176</mass>
         <intensity>4.031</intensity>
         <ion_current>5.9303662</ion_current>
         <width>0.182</width>
         <signal_noise_ratio>1.3049135</signal_noise_ratio>
         <quality>-1</quality>
      </peak>
      <peak>
         <mass>579.60143</mass>
         <intensity>5.378</intensity>
         <ion_current>7.9120588</ion_current>
         <width>0.636</width>
         <signal_noise_ratio>1.7444015</signal_noise_ratio>
         <quality>-1</quality>
      </peak>
      <peak>
         <mass>582.28725</mass>
         <intensity>4.031</intensity>
         <ion_current>5.9303662</ion_current>
         <width>0.182</width>
         <signal_noise_ratio>1.3154762</signal_noise_ratio>
         <quality>-1</quality>
      </peak>
      <peak>
         <mass>585.2965</mass>
         <intensity>4.031</intensity>
         <ion_current>5.9303662</ion_current>
         <width>0.363</width>
         <signal_noise_ratio>1.3108135</signal_noise_ratio>
         <quality>-1</quality>
      </peak>
      <peak>
         <mass>587.9035</mass>
         <intensity>4.031</intensity>
         <ion_current>5.9303662</ion_current>
         <width>0.546</width>
         <signal_noise_ratio>1.3046701</signal_noise_ratio>
         <quality>-1</quality>
      </peak>
      <peak>
         <mass>592.6482</mass>
         <intensity>5.378</intensity>
         <ion_current>7.9120588</ion_current>
         <width>0.636</width>
         <signal_noise_ratio>1.7340676</signal_noise_ratio>
         <quality>-1</quality>
      </peak>
      <peak>
         <mass>595.43733</mass>
         <intensity>4.031</intensity>
         <ion_current>5.9303662</ion_current>
         <width>0.546</width>
         <signal_noise_ratio>1.2959184</signal_noise_ratio>
         <quality>-1</quality>
      </peak>
      <peak>
         <mass>595.927</mass>
         <intensity>5.378</intensity>
         <ion_current>7.9120588</ion_current>
         <width>0.364</width>
         <signal_noise_ratio>1.7289628</signal_noise_ratio>
         <quality>-1</quality>
      </peak>
      <peak>
         <mass>600.773</mass>
         <intensity>4.031</intensity>
         <ion_current>5.9303662</ion_current>
         <width>0.182</width>
         <signal_noise_ratio>1.2919901</signal_noise_ratio>
         <quality>-1</quality>
      </peak>
      <peak>
         <mass>603.31141</mass>
         <intensity>53.869</intensity>
         <ion_current>81.35771</ion_current>
         <width>0.364</width>
         <signal_noise_ratio>17.251719</signal_noise_ratio>
         <quality>1</quality>
      </peak>
      <peak>
         <mass>604.775</mass>
         <intensity>5.378</intensity>
         <ion_current>7.9120588</ion_current>
         <width>0.182</width>
         <signal_noise_ratio>1.7214233</signal_noise_ratio>
         <quality>-1</quality>
      </peak>
      <peak>
         <mass>605.02525</mass>
         <intensity>4.031</intensity>
         <ion_current>6.523431</ion_current>
         <width>0.182</width>
         <signal_noise_ratio>1.2902672</signal_noise_ratio>
         <quality>-1</quality>
      </peak>
      <peak>
         <mass>605.34849</mass>
         <intensity>88.891</intensity>
         <ion_current>123.50374</ion_current>
         <width>0.363</width>
         <signal_noise_ratio>28.452777</signal_noise_ratio>
         <quality>-1</quality>
      </peak>
      <peak>
         <mass>606.776</mass>
         <intensity>4.031</intensity>
         <ion_current>5.9303662</ion_current>
         <width>0.182</width>
         <signal_noise_ratio>1.2902864</signal_noise_ratio>
         <quality>-1</quality>
      </peak>
      <peak>
         <mass>609.3766</mass>
         <intensity>4.031</intensity>
         <ion_current>5.9303662</ion_current>
         <width>0.182</width>
         <signal_noise_ratio>1.2906809</signal_noise_ratio>
         <quality>-1</quality>
      </peak>
      <peak>
         <mass>609.79975</mass>
         <intensity>4.031</intensity>
         <ion_current>6.523431</ion_current>
         <width>0.273</width>
         <signal_noise_ratio>1.2908483</signal_noise_ratio>
         <quality>-1</quality>
      </peak>
      <peak>
         <mass>612.32249</mass>
         <intensity>268.04</intensity>
         <ion_current>389.73276</ion_current>
         <width>0.455</width>
         <signal_noise_ratio>85.891633</signal_noise_ratio>
         <quality>1</quality>
      </peak>
      <peak>
         <mass>612.7335</mass>
         <intensity>4.031</intensity>
         <ion_current>6.523431</ion_current>
         <width>0.272</width>
         <signal_noise_ratio>1.2917071</signal_noise_ratio>
         <quality>-1</quality>
      </peak>
      <peak>
         <mass>615.72312</mass>
         <intensity>4.031</intensity>
         <ion_current>5.9303662</ion_current>
         <width>0.455</width>
         <signal_noise_ratio>1.2932869</signal_noise_ratio>
         <quality>-1</quality>
      </peak>
      <peak>
         <mass>617.66725</mass>
         <intensity>4.031</intensity>
         <ion_current>5.9303662</ion_current>
         <width>0.182</width>
         <signal_noise_ratio>1.2967559</signal_noise_ratio>
         <quality>-1</quality>
      </peak>
      <peak>
         <mass>618.236</mass>
         <intensity>5.378</intensity>
         <ion_current>7.9120588</ion_current>
         <width>0.182</width>
         <signal_noise_ratio>1.7300802</signal_noise_ratio>
         <quality>-1</quality>
      </peak>
      <peak>
         <mass>622.35227</mass>
         <intensity>192.609</intensity>
         <ion_current>280.61664</ion_current>
         <width>0.364</width>
         <signal_noise_ratio>62.108075</signal_noise_ratio>
         <quality>1</quality>
      </peak>
      <peak>
         <mass>624.62475</mass>
         <intensity>4.031</intensity>
         <ion_current>5.9303662</ion_current>
         <width>0.273</width>
         <signal_noise_ratio>1.2949256</signal_noise_ratio>
         <quality>-1</quality>
      </peak>
      <peak>
         <mass>627.32637</mass>
         <intensity>211.466</intensity>
         <ion_current>325.50107</ion_current>
         <width>0.636</width>
         <signal_noise_ratio>67.47242</signal_noise_ratio>
         <quality>1</quality>
      </peak>
      <peak>
         <mass>629.03625</mass>
         <intensity>4.031</intensity>
         <ion_current>6.1131699</ion_current>
         <width>0.182</width>
         <signal_noise_ratio>1.2795624</signal_noise_ratio>
         <quality>-1</quality>
      </peak>
      <peak>
         <mass>631.696</mass>
         <intensity>5.378</intensity>
         <ion_current>8.1559484</ion_current>
         <width>0.182</width>
         <signal_noise_ratio>1.6926776</signal_noise_ratio>
         <quality>-1</quality>
      </peak>
      <peak>
         <mass>632.08275</mass>
         <intensity>4.031</intensity>
         <ion_current>6.1131699</ion_current>
         <width>0.455</width>
         <signal_noise_ratio>1.2687214</signal_noise_ratio>
         <quality>-1</quality>
      </peak>
      <peak>
         <mass>633.97</mass>
         <intensity>4.031</intensity>
         <ion_current>6.1131699</ion_current>
         <width>0.182</width>
         <signal_noise_ratio>1.2614528</signal_noise_ratio>
         <quality>-1</quality>
      </peak>
      <peak>
         <mass>634.38516</mass>
         <intensity>187.221</intensity>
         <ion_current>290.36631</ion_current>
         <width>0.273</width>
         <signal_noise_ratio>58.588553</signal_noise_ratio>
         <quality>1</quality>
      </peak>
      <peak>
         <mass>637.14</mass>
         <intensity>5.378</intensity>
         <ion_current>8.1559484</ion_current>
         <width>0.182</width>
         <signal_noise_ratio>1.6643859</signal_noise_ratio>
         <quality>-1</quality>
      </peak>
      <peak>
         <mass>638.647</mass>
         <intensity>5.378</intensity>
         <ion_current>8.1559484</ion_current>
         <width>0.272</width>
         <signal_noise_ratio>1.6584617</signal_noise_ratio>
         <quality>-1</quality>
      </peak>
      <peak>
         <mass>639.336</mass>
         <intensity>4.031</intensity>
         <ion_current>6.1131699</ion_current>
         <width>0.182</width>
         <signal_noise_ratio>1.2386587</signal_noise_ratio>
         <quality>-1</quality>
      </peak>
      <peak>
         <mass>641.5645</mass>
         <intensity>4.031</intensity>
         <ion_current>6.1131699</ion_current>
         <width>0.273</width>
         <signal_noise_ratio>1.2296934</signal_noise_ratio>
         <quality>-1</quality>
      </peak>
      <peak>
         <mass>642.33516</mass>
         <intensity>215.507</intensity>
         <ion_current>326.27285</ion_current>
         <width>0.545</width>
         <signal_noise_ratio>65.553003</signal_noise_ratio>
         <quality>1</quality>
      </peak>
      <peak>
         <mass>643.33992</mass>
         <intensity>94.279</intensity>
         <ion_current>28.348748</ion_current>
         <width>0.546</width>
         <signal_noise_ratio>28.595451</signal_noise_ratio>
         <quality>1</quality>
      </peak>
      <peak>
         <mass>650.32531</mass>
         <intensity>57.92</intensity>
         <ion_current>87.3937</ion_current>
         <width>0.455</width>
         <signal_noise_ratio>17.346353</signal_noise_ratio>
         <quality>1</quality>
      </peak>
      <peak>
         <mass>650.796</mass>
         <intensity>5.388</intensity>
         <ion_current>8.1711138</ion_current>
         <width>0.182</width>
         <signal_noise_ratio>1.521442</signal_noise_ratio>
         <quality>-1</quality>
      </peak>
      <peak>
         <mass>651.32177</mass>
         <intensity>211.476</intensity>
         <ion_current>292.61903</ion_current>
         <width>0.363</width>
         <signal_noise_ratio>59.71575</signal_noise_ratio>
         <quality>1</quality>
      </peak>
      <peak>
         <mass>654.728</mass>
         <intensity>4.041</intensity>
         <ion_current>6.1283353</ion_current>
         <width>0.636</width>
         <signal_noise_ratio>1.1742801</signal_noise_ratio>
         <quality>-1</quality>
      </peak>
      <peak>
         <mass>657.38559</mass>
         <intensity>157.597</intensity>
         <ion_current>238.89084</ion_current>
         <width>0.273</width>
         <signal_noise_ratio>44.323622</signal_noise_ratio>
         <quality>-1</quality>
      </peak>
      <peak>
         <mass>658.42532</mass>
         <intensity>71.39</intensity>
         <ion_current>21.717945</ion_current>
         <width>0.909</width>
         <signal_noise_ratio>20.078195</signal_noise_ratio>
         <quality>1</quality>
      </peak>
      <peak>
         <mass>660.683</mass>
         <intensity>4.041</intensity>
         <ion_current>6.7411999</ion_current>
         <width>0.363</width>
         <signal_noise_ratio>1.1365175</signal_noise_ratio>
         <quality>-1</quality>
      </peak>
      <peak>
         <mass>661.164</mass>
         <intensity>4.041</intensity>
         <ion_current>6.7411999</ion_current>
         <width>0.182</width>
         <signal_noise_ratio>1.1365175</signal_noise_ratio>
         <quality>-1</quality>
      </peak>
      <peak>
         <mass>664.347</mass>
         <intensity>4.041</intensity>
         <ion_current>6.7411999</ion_current>
         <width>0.182</width>
         <signal_noise_ratio>1.1365175</signal_noise_ratio>
         <quality>-1</quality>
      </peak>
      <peak>
         <mass>667.00775</mass>
         <intensity>4.041</intensity>
         <ion_current>6.7411999</ion_current>
         <width>0.273</width>
         <signal_noise_ratio>1.1365175</signal_noise_ratio>
         <quality>-1</quality>
      </peak>
      <peak>
         <mass>669.2916</mass>
         <intensity>171.067</intensity>
         <ion_current>260.28951</ion_current>
         <width>0.273</width>
         <signal_noise_ratio>48.112013</signal_noise_ratio>
         <quality>-1</quality>
      </peak>
      <peak>
         <mass>670.33895</mass>
         <intensity>160.291</intensity>
         <ion_current>140.50619</ion_current>
         <width>0.546</width>
         <signal_noise_ratio>45.0813</signal_noise_ratio>
         <quality>1</quality>
      </peak>
      <peak>
         <mass>670.86567</mass>
         <intensity>5.388</intensity>
         <ion_current>8.9882665</ion_current>
         <width>0.182</width>
         <signal_noise_ratio>1.5153567</signal_noise_ratio>
         <quality>-1</quality>
      </peak>
      <peak>
         <mass>673.32624</mass>
         <intensity>238.416</intensity>
         <ion_current>352.238</ion_current>
         <width>0.363</width>
         <signal_noise_ratio>67.053691</signal_noise_ratio>
         <quality>1</quality>
      </peak>
      <peak>
         <mass>674.8798</mass>
         <intensity>5.388</intensity>
         <ion_current>8.1711138</ion_current>
         <width>0.182</width>
         <signal_noise_ratio>1.5153567</signal_noise_ratio>
         <quality>-1</quality>
      </peak>
      <peak>
         <mass>675.6614</mass>
         <intensity>4.041</intensity>
         <ion_current>6.2891798</ion_current>
         <width>0.273</width>
         <signal_noise_ratio>1.1365175</signal_noise_ratio>
         <quality>-1</quality>
      </peak>
      <peak>
         <mass>677.0802</mass>
         <intensity>4.041</intensity>
         <ion_current>6.2891798</ion_current>
         <width>0.181</width>
         <signal_noise_ratio>1.1365175</signal_noise_ratio>
         <quality>-1</quality>
      </peak>
      <peak>
         <mass>678.536</mass>
         <intensity>4.041</intensity>
         <ion_current>6.2891798</ion_current>
         <width>0.182</width>
         <signal_noise_ratio>1.1365175</signal_noise_ratio>
         <quality>-1</quality>
      </peak>
      <peak>
         <mass>679.172</mass>
         <intensity>4.041</intensity>
         <ion_current>6.2891798</ion_current>
         <width>0.182</width>
         <signal_noise_ratio>1.1365175</signal_noise_ratio>
         <quality>-1</quality>
      </peak>
      <peak>
         <mass>682.992</mass>
         <intensity>4.041</intensity>
         <ion_current>6.9181313</ion_current>
         <width>0.182</width>
         <signal_noise_ratio>1.1365175</signal_noise_ratio>
         <quality>-1</quality>
      </peak>
      <peak>
         <mass>683.7018</mass>
         <intensity>5.388</intensity>
         <ion_current>9.2241751</ion_current>
         <width>0.182</width>
         <signal_noise_ratio>1.5153567</signal_noise_ratio>
         <quality>-1</quality>
      </peak>
      <peak>
         <mass>686.60725</mass>
         <intensity>4.041</intensity>
         <ion_current>6.9181313</ion_current>
         <width>0.182</width>
         <signal_noise_ratio>1.1365175</signal_noise_ratio>
         <quality>-1</quality>
      </peak>
      <peak>
         <mass>686.903</mass>
         <intensity>5.388</intensity>
         <ion_current>8.3855731</ion_current>
         <width>0.182</width>
         <signal_noise_ratio>1.5153567</signal_noise_ratio>
         <quality>-1</quality>
      </peak>
      <peak>
         <mass>688.904</mass>
         <intensity>6.735</intensity>
         <ion_current>10.481966</ion_current>
         <width>0.182</width>
         <signal_noise_ratio>1.8941959</signal_noise_ratio>
         <quality>-1</quality>
      </peak>
      <peak>
         <mass>690.70783</mass>
         <intensity>6.735</intensity>
         <ion_current>10.481966</ion_current>
         <width>0.182</width>
         <signal_noise_ratio>1.8941959</signal_noise_ratio>
         <quality>-1</quality>
      </peak>
      <peak>
         <mass>691.34769</mass>
         <intensity>168.373</intensity>
         <ion_current>255.35832</ion_current>
         <width>0.455</width>
         <signal_noise_ratio>47.354335</signal_noise_ratio>
         <quality>1</quality>
      </peak>
      <peak>
         <mass>694.088</mass>
         <intensity>4.041</intensity>
         <ion_current>6.2891798</ion_current>
         <width>0.182</width>
         <signal_noise_ratio>1.1365175</signal_noise_ratio>
         <quality>-1</quality>
      </peak>
      <peak>
         <mass>694.543</mass>
         <intensity>4.041</intensity>
         <ion_current>6.2891798</ion_current>
         <width>0.182</width>
         <signal_noise_ratio>1.1365175</signal_noise_ratio>
         <quality>-1</quality>
      </peak>
      <peak>
         <mass>697.1808</mass>
         <intensity>4.041</intensity>
         <ion_current>6.2891798</ion_current>
         <width>0.181</width>
         <signal_noise_ratio>1.1365175</signal_noise_ratio>
         <quality>-1</quality>
      </peak>
      <peak>
         <mass>698.39041</mass>
         <intensity>228.987</intensity>
         <ion_current>356.1529</ion_current>
         <width>0.728</width>
         <signal_noise_ratio>64.401817</signal_noise_ratio>
         <quality>1</quality>
      </peak>
   </peak_list>
</pepex3>
