# Supplementary material for: NITPICK: peak identification for mass spectrometry data
Source: BMC Bioinformatics. 2008 Aug 28;9:355. doi: 10.1186/1471-2105-9-355 (PMC2655099; doi:10.1186/1471-2105-9-355)
Supplement: Additional file 4 — A zip-folder containing all pepex results on the simulated data. [file 1471-2105-9-355-S4.zip › pepex_simulation_results/thresh1/SNR100/preSNR100_11_pepex.xml]

<?xml version="1.0" encoding="iso-8859-1"?>
<pepex3>
   <version>3.0.0</version>
   <registered_to>Unregistered</registered_to>
   <parameters>
      <parameter_file>pepex_input.xml</parameter_file>
      <input_data_file>spectrum.data</input_data_file>
      <output_data_file>pepex_output.xml</output_data_file>
      <noise_model>mean_value</noise_model>
      <signal_noise_ratio>1</signal_noise_ratio>
      <tuning_power>2</tuning_power>
      <tuning>2</tuning>
      <small_omega>1.0</small_omega>
      <big_omega>20</big_omega>
      <peak_finding_model>pepex3</peak_finding_model>
      <supporting_slopes>2</supporting_slopes>
      <peak_fitting_model>centroid</peak_fitting_model>
      <clustering_model>simple</clustering_model>
      <min_cluster_distance>0.8</min_cluster_distance>
      <max_cluster_distance>1.2</max_cluster_distance>
      <no_single_above_mass>1500.0</no_single_above_mass>
      <deisotoping_model>quadratic</deisotoping_model>
      <isotope_distrib_file>/usr/local/piums/kd_0_to_10</isotope_distrib_file>
      <overflow>30000</overflow>
   </parameters>
   <pepex3_status>
      <status>ok</status>
      <message></message>
      <supporting_slopes>2</supporting_slopes>
      <minimum_mass>500</minimum_mass>
      <maximum_mass>700</maximum_mass>
      <small_omega>1</small_omega>
      <big_omega>20</big_omega>
      <peak_masses_with_hydrogen>true</peak_masses_with_hydrogen>
      <date_created>17:47:16, 09 Jul, 2007</date_created>
   </pepex3_status>
   <peak_list>
      <peak>
         <mass>500.091</mass>
         <intensity>5.139</intensity>
         <ion_current>7.1501142</ion_current>
         <width>0.182</width>
         <signal_noise_ratio>1.4062389</signal_noise_ratio>
         <quality>-1</quality>
      </peak>
      <peak>
         <mass>500.25025</mass>
         <intensity>3.855</intensity>
         <ion_current>5.3636291</ion_current>
         <width>0.182</width>
         <signal_noise_ratio>1.0548844</signal_noise_ratio>
         <quality>-1</quality>
      </peak>
      <peak>
         <mass>501.5096</mass>
         <intensity>3.855</intensity>
         <ion_current>5.9000149</ion_current>
         <width>0.364</width>
         <signal_noise_ratio>1.0548844</signal_noise_ratio>
         <quality>-1</quality>
      </peak>
      <peak>
         <mass>503.092</mass>
         <intensity>3.855</intensity>
         <ion_current>5.9000149</ion_current>
         <width>0.182</width>
         <signal_noise_ratio>1.0463061</signal_noise_ratio>
         <quality>-1</quality>
      </peak>
      <peak>
         <mass>504.8018</mass>
         <intensity>5.139</intensity>
         <ion_current>7.865156</ion_current>
         <width>0.182</width>
         <signal_noise_ratio>1.4414983</signal_noise_ratio>
         <quality>-1</quality>
      </peak>
      <peak>
         <mass>506.9848</mass>
         <intensity>5.139</intensity>
         <ion_current>7.1501142</ion_current>
         <width>0.182</width>
         <signal_noise_ratio>1.4759178</signal_noise_ratio>
         <quality>-1</quality>
      </peak>
      <peak>
         <mass>508.48075</mass>
         <intensity>3.855</intensity>
         <ion_current>5.3636291</ion_current>
         <width>0.273</width>
         <signal_noise_ratio>1.0994117</signal_noise_ratio>
         <quality>-1</quality>
      </peak>
      <peak>
         <mass>510.62583</mass>
         <intensity>3.855</intensity>
         <ion_current>5.3636291</ion_current>
         <width>0.182</width>
         <signal_noise_ratio>1.0914809</signal_noise_ratio>
         <quality>-1</quality>
      </peak>
      <peak>
         <mass>510.83817</mass>
         <intensity>3.855</intensity>
         <ion_current>5.3636291</ion_current>
         <width>0.182</width>
         <signal_noise_ratio>1.0914809</signal_noise_ratio>
         <quality>-1</quality>
      </peak>
      <peak>
         <mass>511.265</mass>
         <intensity>5.139</intensity>
         <ion_current>7.865156</ion_current>
         <width>0.182</width>
         <signal_noise_ratio>1.4550247</signal_noise_ratio>
         <quality>-1</quality>
      </peak>
      <peak>
         <mass>513.70344</mass>
         <intensity>3.855</intensity>
         <ion_current>5.3636291</ion_current>
         <width>0.272</width>
         <signal_noise_ratio>1.0664845</signal_noise_ratio>
         <quality>-1</quality>
      </peak>
      <peak>
         <mass>515.29138</mass>
         <intensity>3.855</intensity>
         <ion_current>5.3636291</ion_current>
         <width>0.273</width>
         <signal_noise_ratio>1.0664845</signal_noise_ratio>
         <quality>-1</quality>
      </peak>
      <peak>
         <mass>515.8978</mass>
         <intensity>5.139</intensity>
         <ion_current>7.865156</ion_current>
         <width>0.364</width>
         <signal_noise_ratio>1.4229765</signal_noise_ratio>
         <quality>-1</quality>
      </peak>
      <peak>
         <mass>518.3265</mass>
         <intensity>3.855</intensity>
         <ion_current>5.3636291</ion_current>
         <width>0.273</width>
         <signal_noise_ratio>1.0183619</signal_noise_ratio>
         <quality>-1</quality>
      </peak>
      <peak>
         <mass>519.66017</mass>
         <intensity>3.855</intensity>
         <ion_current>5.9000149</ion_current>
         <width>0.182</width>
         <signal_noise_ratio>1.0183619</signal_noise_ratio>
         <quality>-1</quality>
      </peak>
      <peak>
         <mass>520.282</mass>
         <intensity>5.139</intensity>
         <ion_current>7.1501142</ion_current>
         <width>0.182</width>
         <signal_noise_ratio>1.3575517</signal_noise_ratio>
         <quality>-1</quality>
      </peak>
      <peak>
         <mass>521.07825</mass>
         <intensity>3.855</intensity>
         <ion_current>5.3636291</ion_current>
         <width>0.181</width>
         <signal_noise_ratio>1.0183619</signal_noise_ratio>
         <quality>-1</quality>
      </peak>
      <peak>
         <mass>521.68645</mass>
         <intensity>5.139</intensity>
         <ion_current>7.865156</ion_current>
         <width>0.273</width>
         <signal_noise_ratio>1.3715566</signal_noise_ratio>
         <quality>-1</quality>
      </peak>
      <peak>
         <mass>523.4195</mass>
         <intensity>5.139</intensity>
         <ion_current>7.865156</ion_current>
         <width>0.273</width>
         <signal_noise_ratio>1.4263252</signal_noise_ratio>
         <quality>-1</quality>
      </peak>
      <peak>
         <mass>525.284</mass>
         <intensity>80.946</intensity>
         <ion_current>114.7243</ion_current>
         <width>0.364</width>
         <signal_noise_ratio>22.466496</signal_noise_ratio>
         <quality>1</quality>
      </peak>
      <peak>
         <mass>529.7956</mass>
         <intensity>3.855</intensity>
         <ion_current>5.5149042</ion_current>
         <width>0.182</width>
         <signal_noise_ratio>1.1257579</signal_noise_ratio>
         <quality>-1</quality>
      </peak>
      <peak>
         <mass>530.39975</mass>
         <intensity>3.855</intensity>
         <ion_current>5.5149042</ion_current>
         <width>0.273</width>
         <signal_noise_ratio>1.1257579</signal_noise_ratio>
         <quality>-1</quality>
      </peak>
      <peak>
         <mass>531.93917</mass>
         <intensity>3.855</intensity>
         <ion_current>5.5149042</ion_current>
         <width>0.182</width>
         <signal_noise_ratio>1.4089166</signal_noise_ratio>
         <quality>-1</quality>
      </peak>
      <peak>
         <mass>534.106</mass>
         <intensity>3.855</intensity>
         <ion_current>5.5149042</ion_current>
         <width>0.182</width>
         <signal_noise_ratio>1.4640013</signal_noise_ratio>
         <quality>-1</quality>
      </peak>
      <peak>
         <mass>535.45963</mass>
         <intensity>3.855</intensity>
         <ion_current>6.0664195</ion_current>
         <width>0.364</width>
         <signal_noise_ratio>1.4670892</signal_noise_ratio>
         <quality>-1</quality>
      </peak>
      <peak>
         <mass>537.653</mass>
         <intensity>3.855</intensity>
         <ion_current>5.0671044</ion_current>
         <width>0.181</width>
         <signal_noise_ratio>1.4594216</signal_noise_ratio>
         <quality>-1</quality>
      </peak>
      <peak>
         <mass>541.201</mass>
         <intensity>3.855</intensity>
         <ion_current>5.5149042</ion_current>
         <width>0.181</width>
         <signal_noise_ratio>1.4350008</signal_noise_ratio>
         <quality>-1</quality>
      </peak>
      <peak>
         <mass>544.657</mass>
         <intensity>3.855</intensity>
         <ion_current>5.5149042</ion_current>
         <width>0.455</width>
         <signal_noise_ratio>1.4132663</signal_noise_ratio>
         <quality>-1</quality>
      </peak>
      <peak>
         <mass>546.567</mass>
         <intensity>5.139</intensity>
         <ion_current>7.351775</ion_current>
         <width>0.182</width>
         <signal_noise_ratio>1.8793616</signal_noise_ratio>
         <quality>-1</quality>
      </peak>
      <peak>
         <mass>546.99825</mass>
         <intensity>3.855</intensity>
         <ion_current>5.5149042</ion_current>
         <width>0.182</width>
         <signal_noise_ratio>1.4318194</signal_noise_ratio>
         <quality>-1</quality>
      </peak>
      <peak>
         <mass>548.204</mass>
         <intensity>3.855</intensity>
         <ion_current>6.0664195</ion_current>
         <width>0.182</width>
         <signal_noise_ratio>1.4529711</signal_noise_ratio>
         <quality>-1</quality>
      </peak>
      <peak>
         <mass>549.945</mass>
         <intensity>5.129</intensity>
         <ion_current>7.8224237</ion_current>
         <width>0.182</width>
         <signal_noise_ratio>1.6436001</signal_noise_ratio>
         <quality>-1</quality>
      </peak>
      <peak>
         <mass>551.296</mass>
         <intensity>3.845</intensity>
         <ion_current>5.5005984</ion_current>
         <width>0.182</width>
         <signal_noise_ratio>1.2325541</signal_noise_ratio>
         <quality>-1</quality>
      </peak>
      <peak>
         <mass>553.41075</mass>
         <intensity>3.845</intensity>
         <ion_current>5.5005984</ion_current>
         <width>0.273</width>
         <signal_noise_ratio>1.2341251</signal_noise_ratio>
         <quality>-1</quality>
      </peak>
      <peak>
         <mass>553.7065</mass>
         <intensity>3.845</intensity>
         <ion_current>5.4298168</ion_current>
         <width>0.273</width>
         <signal_noise_ratio>1.2341251</signal_noise_ratio>
         <quality>-1</quality>
      </peak>
      <peak>
         <mass>554.72166</mass>
         <intensity>5.129</intensity>
         <ion_current>6.5945746</ion_current>
         <width>0.182</width>
         <signal_noise_ratio>1.6476767</signal_noise_ratio>
         <quality>-1</quality>
      </peak>
      <peak>
         <mass>558.27998</mass>
         <intensity>245.397</intensity>
         <ion_current>343.40408</ion_current>
         <width>0.273</width>
         <signal_noise_ratio>78.910433</signal_noise_ratio>
         <quality>1</quality>
      </peak>
      <peak>
         <mass>560.937</mass>
         <intensity>3.845</intensity>
         <ion_current>5.5005984</ion_current>
         <width>0.182</width>
         <signal_noise_ratio>1.2356856</signal_noise_ratio>
         <quality>-1</quality>
      </peak>
      <peak>
         <mass>561.64125</mass>
         <intensity>3.845</intensity>
         <ion_current>5.5005984</ion_current>
         <width>0.182</width>
         <signal_noise_ratio>1.2365863</signal_noise_ratio>
         <quality>-1</quality>
      </peak>
      <peak>
         <mass>562.8925</mass>
         <intensity>3.845</intensity>
         <ion_current>5.5006055</ion_current>
         <width>0.273</width>
         <signal_noise_ratio>1.2373792</signal_noise_ratio>
         <quality>-1</quality>
      </peak>
      <peak>
         <mass>563.28683</mass>
         <intensity>6.414</intensity>
         <ion_current>10.093389</ion_current>
         <width>0.181</width>
         <signal_noise_ratio>2.0641222</signal_noise_ratio>
         <quality>-1</quality>
      </peak>
      <peak>
         <mass>563.834</mass>
         <intensity>5.129</intensity>
         <ion_current>5.6237719</ion_current>
         <width>0.182</width>
         <signal_noise_ratio>1.6515838</signal_noise_ratio>
         <quality>-1</quality>
      </peak>
      <peak>
         <mass>569.19025</mass>
         <intensity>3.845</intensity>
         <ion_current>5.5005984</ion_current>
         <width>0.182</width>
         <signal_noise_ratio>1.2460155</signal_noise_ratio>
         <quality>-1</quality>
      </peak>
      <peak>
         <mass>571.00166</mass>
         <intensity>5.129</intensity>
         <ion_current>7.3374692</ion_current>
         <width>0.182</width>
         <signal_noise_ratio>1.6669048</signal_noise_ratio>
         <quality>-1</quality>
      </peak>
      <peak>
         <mass>573.37425</mass>
         <intensity>3.845</intensity>
         <ion_current>5.5005984</ion_current>
         <width>0.182</width>
         <signal_noise_ratio>1.2534662</signal_noise_ratio>
         <quality>-1</quality>
      </peak>
      <peak>
         <mass>573.579</mass>
         <intensity>3.845</intensity>
         <ion_current>5.5005984</ion_current>
         <width>0.182</width>
         <signal_noise_ratio>1.2534662</signal_noise_ratio>
         <quality>-1</quality>
      </peak>
      <peak>
         <mass>580.56683</mass>
         <intensity>3.845</intensity>
         <ion_current>5.6567248</ion_current>
         <width>0.182</width>
         <signal_noise_ratio>1.2602632</signal_noise_ratio>
         <quality>-1</quality>
      </peak>
      <peak>
         <mass>581.10525</mass>
         <intensity>3.845</intensity>
         <ion_current>5.6567248</ion_current>
         <width>0.182</width>
         <signal_noise_ratio>1.2591647</signal_noise_ratio>
         <quality>-1</quality>
      </peak>
      <peak>
         <mass>582.6558</mass>
         <intensity>5.129</intensity>
         <ion_current>7.5457326</ion_current>
         <width>0.182</width>
         <signal_noise_ratio>1.6655869</signal_noise_ratio>
         <quality>-1</quality>
      </peak>
      <peak>
         <mass>582.856</mass>
         <intensity>3.845</intensity>
         <ion_current>5.6567248</ion_current>
         <width>0.182</width>
         <signal_noise_ratio>1.2486219</signal_noise_ratio>
         <quality>-1</quality>
      </peak>
      <peak>
         <mass>585.13</mass>
         <intensity>3.845</intensity>
         <ion_current>6.2224243</ion_current>
         <width>0.182</width>
         <signal_noise_ratio>1.2360291</signal_noise_ratio>
         <quality>-1</quality>
      </peak>
      <peak>
         <mass>586.3484</mass>
         <intensity>3.845</intensity>
         <ion_current>5.6567248</ion_current>
         <width>0.273</width>
         <signal_noise_ratio>1.2288516</signal_noise_ratio>
         <quality>-1</quality>
      </peak>
      <peak>
         <mass>588.87417</mass>
         <intensity>3.845</intensity>
         <ion_current>6.2224243</ion_current>
         <width>0.182</width>
         <signal_noise_ratio>1.2083613</signal_noise_ratio>
         <quality>-1</quality>
      </peak>
      <peak>
         <mass>590.2776</mass>
         <intensity>3.845</intensity>
         <ion_current>5.6567248</ion_current>
         <width>0.182</width>
         <signal_noise_ratio>1.2041353</signal_noise_ratio>
         <quality>-1</quality>
      </peak>
      <peak>
         <mass>591.9146</mass>
         <intensity>3.845</intensity>
         <ion_current>5.6567248</ion_current>
         <width>0.182</width>
         <signal_noise_ratio>1.1963924</signal_noise_ratio>
         <quality>-1</quality>
      </peak>
      <peak>
         <mass>593.3696</mass>
         <intensity>3.845</intensity>
         <ion_current>5.6567248</ion_current>
         <width>0.364</width>
         <signal_noise_ratio>1.19259</signal_noise_ratio>
         <quality>-1</quality>
      </peak>
      <peak>
         <mass>594.679</mass>
         <intensity>3.845</intensity>
         <ion_current>5.6567248</ion_current>
         <width>0.455</width>
         <signal_noise_ratio>1.1888116</signal_noise_ratio>
         <quality>-1</quality>
      </peak>
      <peak>
         <mass>595.93025</mass>
         <intensity>3.845</intensity>
         <ion_current>5.6567248</ion_current>
         <width>0.182</width>
         <signal_noise_ratio>1.1816065</signal_noise_ratio>
         <quality>-1</quality>
      </peak>
      <peak>
         <mass>598.06017</mass>
         <intensity>3.845</intensity>
         <ion_current>6.2224243</ion_current>
         <width>0.182</width>
         <signal_noise_ratio>1.1746698</signal_noise_ratio>
         <quality>-1</quality>
      </peak>
      <peak>
         <mass>598.5445</mass>
         <intensity>3.845</intensity>
         <ion_current>5.6567248</ion_current>
         <width>0.273</width>
         <signal_noise_ratio>1.1746698</signal_noise_ratio>
         <quality>-1</quality>
      </peak>
      <peak>
         <mass>599.3402</mass>
         <intensity>224.839</intensity>
         <ion_current>325.50111</ion_current>
         <width>0.364</width>
         <signal_noise_ratio>68.474798</signal_noise_ratio>
         <quality>1</quality>
      </peak>
      <peak>
         <mass>601.35292</mass>
         <intensity>213.275</intensity>
         <ion_current>286.95286</ion_current>
         <width>0.273</width>
         <signal_noise_ratio>64.554413</signal_noise_ratio>
         <quality>-1</quality>
      </peak>
      <peak>
         <mass>601.774</mass>
         <intensity>3.845</intensity>
         <ion_current>6.2224243</ion_current>
         <width>0.181</width>
         <signal_noise_ratio>1.1622481</signal_noise_ratio>
         <quality>-1</quality>
      </peak>
      <peak>
         <mass>605.29417</mass>
         <intensity>147.748</intensity>
         <ion_current>212.45379</ion_current>
         <width>0.454</width>
         <signal_noise_ratio>44.561335</signal_noise_ratio>
         <quality>1</quality>
      </peak>
      <peak>
         <mass>606.867</mass>
         <intensity>3.845</intensity>
         <ion_current>5.6567248</ion_current>
         <width>0.182</width>
         <signal_noise_ratio>1.159996</signal_noise_ratio>
         <quality>-1</quality>
      </peak>
      <peak>
         <mass>609.97417</mass>
         <intensity>3.845</intensity>
         <ion_current>5.6567248</ion_current>
         <width>0.182</width>
         <signal_noise_ratio>1.1587905</signal_noise_ratio>
         <quality>-1</quality>
      </peak>
      <peak>
         <mass>610.596</mass>
         <intensity>3.845</intensity>
         <ion_current>5.6567248</ion_current>
         <width>0.182</width>
         <signal_noise_ratio>1.1587905</signal_noise_ratio>
         <quality>-1</quality>
      </peak>
      <peak>
         <mass>612.98275</mass>
         <intensity>3.845</intensity>
         <ion_current>5.6567248</ion_current>
         <width>0.273</width>
         <signal_noise_ratio>1.1558301</signal_noise_ratio>
         <quality>-1</quality>
      </peak>
      <peak>
         <mass>613.5606</mass>
         <intensity>3.845</intensity>
         <ion_current>5.6567248</ion_current>
         <width>0.182</width>
         <signal_noise_ratio>1.1547873</signal_noise_ratio>
         <quality>-1</quality>
      </peak>
      <peak>
         <mass>615.39325</mass>
         <intensity>3.845</intensity>
         <ion_current>6.2224243</ion_current>
         <width>0.182</width>
         <signal_noise_ratio>1.1537463</signal_noise_ratio>
         <quality>-1</quality>
      </peak>
      <peak>
         <mass>617.144</mass>
         <intensity>3.845</intensity>
         <ion_current>5.6567248</ion_current>
         <width>0.182</width>
         <signal_noise_ratio>1.1507812</signal_noise_ratio>
         <quality>-1</quality>
      </peak>
      <peak>
         <mass>621.055</mass>
         <intensity>3.845</intensity>
         <ion_current>5.6567248</ion_current>
         <width>0.182</width>
         <signal_noise_ratio>1.1386255</signal_noise_ratio>
         <quality>-1</quality>
      </peak>
      <peak>
         <mass>621.43038</mass>
         <intensity>6.414</intensity>
         <ion_current>10.379878</ion_current>
         <width>0.182</width>
         <signal_noise_ratio>1.8993872</signal_noise_ratio>
         <quality>-1</quality>
      </peak>
      <peak>
         <mass>622.783</mass>
         <intensity>3.845</intensity>
         <ion_current>5.6567248</ion_current>
         <width>0.182</width>
         <signal_noise_ratio>1.1356536</signal_noise_ratio>
         <quality>-1</quality>
      </peak>
      <peak>
         <mass>625.28583</mass>
         <intensity>134.899</intensity>
         <ion_current>198.33996</ion_current>
         <width>0.273</width>
         <signal_noise_ratio>39.530991</signal_noise_ratio>
         <quality>1</quality>
      </peak>
      <peak>
         <mass>625.7476</mass>
         <intensity>3.845</intensity>
         <ion_current>5.8310936</ion_current>
         <width>0.182</width>
         <signal_noise_ratio>1.1236366</signal_noise_ratio>
         <quality>-1</quality>
      </peak>
      <peak>
         <mass>626.35003</mass>
         <intensity>118.196</intensity>
         <ion_current>107.78096</ion_current>
         <width>0.364</width>
         <signal_noise_ratio>34.540794</signal_noise_ratio>
         <quality>1</quality>
      </peak>
      <peak>
         <mass>629.5676</mass>
         <intensity>3.845</intensity>
         <ion_current>5.8310936</ion_current>
         <width>0.182</width>
         <signal_noise_ratio>1.1117651</signal_noise_ratio>
         <quality>-1</quality>
      </peak>
      <peak>
         <mass>629.786</mass>
         <intensity>5.129</intensity>
         <ion_current>8.5562024</ion_current>
         <width>0.182</width>
         <signal_noise_ratio>1.4830281</signal_noise_ratio>
         <quality>-1</quality>
      </peak>
      <peak>
         <mass>633.35013</mass>
         <intensity>240.257</intensity>
         <ion_current>362.27353</ion_current>
         <width>0.637</width>
         <signal_noise_ratio>68.954088</signal_noise_ratio>
         <quality>1</quality>
      </peak>
      <peak>
         <mass>633.97</mass>
         <intensity>6.414</intensity>
         <ion_current>9.7270831</ion_current>
         <width>0.182</width>
         <signal_noise_ratio>1.8408268</signal_noise_ratio>
         <quality>-1</quality>
      </peak>
      <peak>
         <mass>635.86483</mass>
         <intensity>3.845</intensity>
         <ion_current>5.8310936</ion_current>
         <width>0.182</width>
         <signal_noise_ratio>1.0955841</signal_noise_ratio>
         <quality>-1</quality>
      </peak>
      <peak>
         <mass>637.32346</mass>
         <intensity>149.033</intensity>
         <ion_current>226.14878</ion_current>
         <width>0.364</width>
         <signal_noise_ratio>42.370921</signal_noise_ratio>
         <quality>1</quality>
      </peak>
      <peak>
         <mass>638.30354</mass>
         <intensity>242.827</intensity>
         <ion_current>275.70328</ion_current>
         <width>0.364</width>
         <signal_noise_ratio>68.96584</signal_noise_ratio>
         <quality>1</quality>
      </peak>
      <peak>
         <mass>640.544</mass>
         <intensity>3.845</intensity>
         <ion_current>5.8310936</ion_current>
         <width>0.273</width>
         <signal_noise_ratio>1.08999</signal_noise_ratio>
         <quality>-1</quality>
      </peak>
      <peak>
         <mass>642.28488</mass>
         <intensity>141.324</intensity>
         <ion_current>214.09732</ion_current>
         <width>0.272</width>
         <signal_noise_ratio>40.006379</signal_noise_ratio>
         <quality>-1</quality>
      </peak>
      <peak>
         <mass>643.26814</mass>
         <intensity>335.336</intensity>
         <ion_current>425.84822</ion_current>
         <width>0.364</width>
         <signal_noise_ratio>94.852211</signal_noise_ratio>
         <quality>1</quality>
      </peak>
      <peak>
         <mass>645.6666</mass>
         <intensity>3.845</intensity>
         <ion_current>5.8310936</ion_current>
         <width>0.182</width>
         <signal_noise_ratio>1.0855837</signal_noise_ratio>
         <quality>-1</quality>
      </peak>
      <peak>
         <mass>649.341</mass>
         <intensity>3.845</intensity>
         <ion_current>5.8310936</ion_current>
         <width>0.182</width>
         <signal_noise_ratio>1.0847532</signal_noise_ratio>
         <quality>-1</quality>
      </peak>
      <peak>
         <mass>650.796</mass>
         <intensity>5.139</intensity>
         <ion_current>7.7934955</ion_current>
         <width>0.182</width>
         <signal_noise_ratio>1.3965089</signal_noise_ratio>
         <quality>-1</quality>
      </peak>
      <peak>
         <mass>651.1509</mass>
         <intensity>3.855</intensity>
         <ion_current>5.846259</ion_current>
         <width>0.545</width>
         <signal_noise_ratio>1.0475855</signal_noise_ratio>
         <quality>-1</quality>
      </peak>
      <peak>
         <mass>652.78183</mass>
         <intensity>3.855</intensity>
         <ion_current>5.846259</ion_current>
         <width>0.364</width>
         <signal_noise_ratio>1.0565786</signal_noise_ratio>
         <quality>-1</quality>
      </peak>
      <peak>
         <mass>653.161</mass>
         <intensity>3.855</intensity>
         <ion_current>5.846259</ion_current>
         <width>0.181</width>
         <signal_noise_ratio>1.0565786</signal_noise_ratio>
         <quality>-1</quality>
      </peak>
      <peak>
         <mass>654.72217</mass>
         <intensity>3.855</intensity>
         <ion_current>6.4309145</ion_current>
         <width>0.182</width>
         <signal_noise_ratio>1.0979755</signal_noise_ratio>
         <quality>-1</quality>
      </peak>
      <peak>
         <mass>655.343</mass>
         <intensity>3.855</intensity>
         <ion_current>6.4309145</ion_current>
         <width>0.182</width>
         <signal_noise_ratio>1.0979755</signal_noise_ratio>
         <quality>-1</quality>
      </peak>
      <peak>
         <mass>657.708</mass>
         <intensity>3.855</intensity>
         <ion_current>5.846259</ion_current>
         <width>0.182</width>
         <signal_noise_ratio>1.1140383</signal_noise_ratio>
         <quality>-1</quality>
      </peak>
      <peak>
         <mass>657.8536</mass>
         <intensity>3.855</intensity>
         <ion_current>5.846259</ion_current>
         <width>0.182</width>
         <signal_noise_ratio>1.1140383</signal_noise_ratio>
         <quality>-1</quality>
      </peak>
      <peak>
         <mass>658.31175</mass>
         <intensity>164.461</intensity>
         <ion_current>255.71711</ion_current>
         <width>0.364</width>
         <signal_noise_ratio>47.526808</signal_noise_ratio>
         <quality>1</quality>
      </peak>
      <peak>
         <mass>661.801</mass>
         <intensity>3.855</intensity>
         <ion_current>6.4309145</ion_current>
         <width>0.728</width>
         <signal_noise_ratio>1.1140383</signal_noise_ratio>
         <quality>-1</quality>
      </peak>
      <peak>
         <mass>662.59625</mass>
         <intensity>3.855</intensity>
         <ion_current>5.846259</ion_current>
         <width>0.182</width>
         <signal_noise_ratio>1.1140383</signal_noise_ratio>
         <quality>-1</quality>
      </peak>
      <peak>
         <mass>664.32533</mass>
         <intensity>203.007</intensity>
         <ion_current>315.68388</ion_current>
         <width>0.454</width>
         <signal_noise_ratio>58.666035</signal_noise_ratio>
         <quality>1</quality>
      </peak>
      <peak>
         <mass>664.802</mass>
         <intensity>5.139</intensity>
         <ion_current>8.5728845</ion_current>
         <width>0.182</width>
         <signal_noise_ratio>1.4850954</signal_noise_ratio>
         <quality>-1</quality>
      </peak>
      <peak>
         <mass>666.0752</mass>
         <intensity>3.855</intensity>
         <ion_current>5.846259</ion_current>
         <width>0.181</width>
         <signal_noise_ratio>1.1140383</signal_noise_ratio>
         <quality>-1</quality>
      </peak>
      <peak>
         <mass>666.3377</mass>
         <intensity>156.752</intensity>
         <ion_current>220.52532</ion_current>
         <width>0.364</width>
         <signal_noise_ratio>45.29902</signal_noise_ratio>
         <quality>1</quality>
      </peak>
      <peak>
         <mass>668.32221</mass>
         <intensity>218.425</intensity>
         <ion_current>313.86088</ion_current>
         <width>0.546</width>
         <signal_noise_ratio>63.12161</signal_noise_ratio>
         <quality>1</quality>
      </peak>
      <peak>
         <mass>668.713</mass>
         <intensity>3.855</intensity>
         <ion_current>5.846259</ion_current>
         <width>0.364</width>
         <signal_noise_ratio>1.1140383</signal_noise_ratio>
         <quality>-1</quality>
      </peak>
      <peak>
         <mass>673.30193</mass>
         <intensity>156.752</intensity>
         <ion_current>236.15909</ion_current>
         <width>0.363</width>
         <signal_noise_ratio>45.29902</signal_noise_ratio>
         <quality>-1</quality>
      </peak>
      <peak>
         <mass>675.28452</mass>
         <intensity>26.982</intensity>
         <ion_current>18.450008</ion_current>
         <width>0.272</width>
         <signal_noise_ratio>7.7974008</signal_noise_ratio>
         <quality>-1</quality>
      </peak>
      <peak>
         <mass>675.716</mass>
         <intensity>3.855</intensity>
         <ion_current>5.9997001</ion_current>
         <width>0.182</width>
         <signal_noise_ratio>1.1140383</signal_noise_ratio>
         <quality>-1</quality>
      </peak>
      <peak>
         <mass>678.80883</mass>
         <intensity>5.139</intensity>
         <ion_current>7.9980438</ion_current>
         <width>0.181</width>
         <signal_noise_ratio>1.4850954</signal_noise_ratio>
         <quality>-1</quality>
      </peak>
      <peak>
         <mass>680.8454</mass>
         <intensity>3.855</intensity>
         <ion_current>5.9997001</ion_current>
         <width>0.272</width>
         <signal_noise_ratio>1.1140383</signal_noise_ratio>
         <quality>-1</quality>
      </peak>
      <peak>
         <mass>682.64333</mass>
         <intensity>3.855</intensity>
         <ion_current>6.5997021</ion_current>
         <width>0.181</width>
         <signal_noise_ratio>1.1140383</signal_noise_ratio>
         <quality>-1</quality>
      </peak>
      <peak>
         <mass>685.35469</mass>
         <intensity>205.576</intensity>
         <ion_current>327.14494</ion_current>
         <width>0.364</width>
         <signal_noise_ratio>59.408438</signal_noise_ratio>
         <quality>1</quality>
      </peak>
      <peak>
         <mass>687.6856</mass>
         <intensity>3.855</intensity>
         <ion_current>5.9997001</ion_current>
         <width>0.182</width>
         <signal_noise_ratio>1.1140383</signal_noise_ratio>
         <quality>-1</quality>
      </peak>
      <peak>
         <mass>688.13063</mass>
         <intensity>3.855</intensity>
         <ion_current>5.9997001</ion_current>
         <width>0.272</width>
         <signal_noise_ratio>1.1140383</signal_noise_ratio>
         <quality>-1</quality>
      </peak>
      <peak>
         <mass>690.07083</mass>
         <intensity>3.855</intensity>
         <ion_current>5.9997001</ion_current>
         <width>0.182</width>
         <signal_noise_ratio>1.1140383</signal_noise_ratio>
         <quality>-1</quality>
      </peak>
      <peak>
         <mass>690.79883</mass>
         <intensity>3.855</intensity>
         <ion_current>5.9997001</ion_current>
         <width>0.182</width>
         <signal_noise_ratio>1.1140383</signal_noise_ratio>
         <quality>-1</quality>
      </peak>
      <peak>
         <mass>692.3327</mass>
         <intensity>169.6</intensity>
         <ion_current>263.93728</ion_current>
         <width>0.455</width>
         <signal_noise_ratio>49.011903</signal_noise_ratio>
         <quality>1</quality>
      </peak>
      <peak>
         <mass>693.33851</mass>
         <intensity>82.231</intensity>
         <ion_current>25.204865</ion_current>
         <width>0.273</width>
         <signal_noise_ratio>23.763548</signal_noise_ratio>
         <quality>1</quality>
      </peak>
      <peak>
         <mass>693.815</mass>
         <intensity>3.855</intensity>
         <ion_current>6.5997021</ion_current>
         <width>0.182</width>
         <signal_noise_ratio>1.1140383</signal_noise_ratio>
         <quality>-1</quality>
      </peak>
      <peak>
         <mass>697.92317</mass>
         <intensity>3.855</intensity>
         <ion_current>5.9997001</ion_current>
         <width>0.182</width>
         <signal_noise_ratio>1.1140383</signal_noise_ratio>
         <quality>-1</quality>
      </peak>
      <peak>
         <mass>698.077</mass>
         <intensity>5.139</intensity>
         <ion_current>7.9980438</ion_current>
         <width>0.182</width>
         <signal_noise_ratio>1.4850954</signal_noise_ratio>
         <quality>-1</quality>
      </peak>
      <peak>
         <mass>698.363</mass>
         <intensity>5.139</intensity>
         <ion_current>7.9981438</ion_current>
         <width>0.182</width>
         <signal_noise_ratio>1.4850954</signal_noise_ratio>
         <quality>-1</quality>
      </peak>
      <peak>
         <mass>699.3175</mass>
         <intensity>35.976</intensity>
         <ion_current>52.870611</ion_current>
         <width>0.273</width>
         <signal_noise_ratio>10.396534</signal_noise_ratio>
         <quality>-1</quality>
      </peak>
   </peak_list>
</pepex3>
