# Supplementary material for: NITPICK: peak identification for mass spectrometry data
Source: BMC Bioinformatics. 2008 Aug 28;9:355. doi: 10.1186/1471-2105-9-355 (PMC2655099; doi:10.1186/1471-2105-9-355)
Supplement: Additional file 4 — A zip-folder containing all pepex results on the simulated data. [file 1471-2105-9-355-S4.zip › pepex_simulation_results/thresh1/SNR100/preSNR100_12_pepex.xml]

<?xml version="1.0" encoding="iso-8859-1"?>
<pepex3>
   <version>3.0.0</version>
   <registered_to>Unregistered</registered_to>
   <parameters>
      <parameter_file>pepex_input.xml</parameter_file>
      <input_data_file>spectrum.data</input_data_file>
      <output_data_file>pepex_output.xml</output_data_file>
      <noise_model>mean_value</noise_model>
      <signal_noise_ratio>1</signal_noise_ratio>
      <tuning_power>2</tuning_power>
      <tuning>2</tuning>
      <small_omega>1.0</small_omega>
      <big_omega>20</big_omega>
      <peak_finding_model>pepex3</peak_finding_model>
      <supporting_slopes>2</supporting_slopes>
      <peak_fitting_model>centroid</peak_fitting_model>
      <clustering_model>simple</clustering_model>
      <min_cluster_distance>0.8</min_cluster_distance>
      <max_cluster_distance>1.2</max_cluster_distance>
      <no_single_above_mass>1500.0</no_single_above_mass>
      <deisotoping_model>quadratic</deisotoping_model>
      <isotope_distrib_file>/usr/local/piums/kd_0_to_10</isotope_distrib_file>
      <overflow>30000</overflow>
   </parameters>
   <pepex3_status>
      <status>ok</status>
      <message></message>
      <supporting_slopes>2</supporting_slopes>
      <minimum_mass>500</minimum_mass>
      <maximum_mass>700</maximum_mass>
      <small_omega>1</small_omega>
      <big_omega>20</big_omega>
      <peak_masses_with_hydrogen>true</peak_masses_with_hydrogen>
      <date_created>17:47:18, 09 Jul, 2007</date_created>
   </pepex3_status>
   <peak_list>
      <peak>
         <mass>500.15167</mass>
         <intensity>2.779</intensity>
         <ion_current>4.2532144</ion_current>
         <width>0.182</width>
         <signal_noise_ratio>1.0564689</signal_noise_ratio>
         <quality>-1</quality>
      </peak>
      <peak>
         <mass>501.364</mass>
         <intensity>2.779</intensity>
         <ion_current>3.8665435</ion_current>
         <width>0.182</width>
         <signal_noise_ratio>1.0458029</signal_noise_ratio>
         <quality>-1</quality>
      </peak>
      <peak>
         <mass>501.51567</mass>
         <intensity>2.779</intensity>
         <ion_current>4.2532144</ion_current>
         <width>0.182</width>
         <signal_noise_ratio>1.0458029</signal_noise_ratio>
         <quality>-1</quality>
      </peak>
      <peak>
         <mass>503.183</mass>
         <intensity>6.946</intensity>
         <ion_current>10.178155</ion_current>
         <width>0.91</width>
         <signal_noise_ratio>2.5863352</signal_noise_ratio>
         <quality>-1</quality>
      </peak>
      <peak>
         <mass>504.51767</mass>
         <intensity>2.779</intensity>
         <ion_current>3.8665435</ion_current>
         <width>0.181</width>
         <signal_noise_ratio>1.0347575</signal_noise_ratio>
         <quality>-1</quality>
      </peak>
      <peak>
         <mass>504.88825</mass>
         <intensity>4.168</intensity>
         <ion_current>5.9663399</ion_current>
         <width>0.182</width>
         <signal_noise_ratio>1.5347838</signal_noise_ratio>
         <quality>-1</quality>
      </peak>
      <peak>
         <mass>507.892</mass>
         <intensity>4.168</intensity>
         <ion_current>5.7991196</ion_current>
         <width>0.727</width>
         <signal_noise_ratio>1.5169843</signal_noise_ratio>
         <quality>-1</quality>
      </peak>
      <peak>
         <mass>510.368</mass>
         <intensity>4.168</intensity>
         <ion_current>5.7991196</ion_current>
         <width>0.182</width>
         <signal_noise_ratio>1.4376499</signal_noise_ratio>
         <quality>-1</quality>
      </peak>
      <peak>
         <mass>511.87318</mass>
         <intensity>4.168</intensity>
         <ion_current>5.7991196</ion_current>
         <width>0.818</width>
         <signal_noise_ratio>1.4165683</signal_noise_ratio>
         <quality>-1</quality>
      </peak>
      <peak>
         <mass>512.52825</mass>
         <intensity>4.168</intensity>
         <ion_current>6.3790563</ion_current>
         <width>0.182</width>
         <signal_noise_ratio>1.5900348</signal_noise_ratio>
         <quality>-1</quality>
      </peak>
      <peak>
         <mass>513.93799</mass>
         <intensity>2.779</intensity>
         <ion_current>3.8665435</ion_current>
         <width>0.818</width>
         <signal_noise_ratio>1.0592562</signal_noise_ratio>
         <quality>-1</quality>
      </peak>
      <peak>
         <mass>514.66575</mass>
         <intensity>4.168</intensity>
         <ion_current>5.7991196</ion_current>
         <width>0.273</width>
         <signal_noise_ratio>1.5886937</signal_noise_ratio>
         <quality>-1</quality>
      </peak>
      <peak>
         <mass>515.43925</mass>
         <intensity>4.168</intensity>
         <ion_current>6.3790563</ion_current>
         <width>0.182</width>
         <signal_noise_ratio>1.5696886</signal_noise_ratio>
         <quality>-1</quality>
      </peak>
      <peak>
         <mass>516.12833</mass>
         <intensity>2.779</intensity>
         <ion_current>3.8665435</ion_current>
         <width>0.273</width>
         <signal_noise_ratio>1.0211674</signal_noise_ratio>
         <quality>-1</quality>
      </peak>
      <peak>
         <mass>517.735</mass>
         <intensity>4.168</intensity>
         <ion_current>5.3957998</ion_current>
         <width>0.182</width>
         <signal_noise_ratio>1.5315673</signal_noise_ratio>
         <quality>-1</quality>
      </peak>
      <peak>
         <mass>518.06865</mass>
         <intensity>2.779</intensity>
         <ion_current>3.8665435</ion_current>
         <width>0.546</width>
         <signal_noise_ratio>1.0211674</signal_noise_ratio>
         <quality>-1</quality>
      </peak>
      <peak>
         <mass>518.6268</mass>
         <intensity>5.557</intensity>
         <ion_current>6.1430389</ion_current>
         <width>0.182</width>
         <signal_noise_ratio>2.0688228</signal_noise_ratio>
         <quality>-1</quality>
      </peak>
      <peak>
         <mass>520.02417</mass>
         <intensity>4.168</intensity>
         <ion_current>5.7991196</ion_current>
         <width>0.182</width>
         <signal_noise_ratio>1.3485592</signal_noise_ratio>
         <quality>-1</quality>
      </peak>
      <peak>
         <mass>522.89491</mass>
         <intensity>5.557</intensity>
         <ion_current>7.7316957</ion_current>
         <width>0.363</width>
         <signal_noise_ratio>1.754901</signal_noise_ratio>
         <quality>-1</quality>
      </peak>
      <peak>
         <mass>524.799</mass>
         <intensity>5.557</intensity>
         <ion_current>8.5048982</ion_current>
         <width>0.181</width>
         <signal_noise_ratio>1.754901</signal_noise_ratio>
         <quality>-1</quality>
      </peak>
      <peak>
         <mass>525.54399</mass>
         <intensity>5.557</intensity>
         <ion_current>7.9497595</ion_current>
         <width>0.182</width>
         <signal_noise_ratio>1.754901</signal_noise_ratio>
         <quality>-1</quality>
      </peak>
      <peak>
         <mass>528.22763</mass>
         <intensity>215.338</intensity>
         <ion_current>300.29678</ion_current>
         <width>0.454</width>
         <signal_noise_ratio>66.182342</signal_noise_ratio>
         <quality>-1</quality>
      </peak>
      <peak>
         <mass>529.468</mass>
         <intensity>5.557</intensity>
         <ion_current>7.9497595</ion_current>
         <width>0.182</width>
         <signal_noise_ratio>1.754901</signal_noise_ratio>
         <quality>-1</quality>
      </peak>
      <peak>
         <mass>529.85475</mass>
         <intensity>5.557</intensity>
         <ion_current>8.7447712</ion_current>
         <width>0.273</width>
         <signal_noise_ratio>1.7768899</signal_noise_ratio>
         <quality>-1</quality>
      </peak>
      <peak>
         <mass>532.11872</mass>
         <intensity>5.557</intensity>
         <ion_current>7.3042539</ion_current>
         <width>0.181</width>
         <signal_noise_ratio>1.3649333</signal_noise_ratio>
         <quality>-1</quality>
      </peak>
      <peak>
         <mass>534.3426</mass>
         <intensity>4.168</intensity>
         <ion_current>5.9626772</ion_current>
         <width>0.182</width>
         <signal_noise_ratio>1.0738018</signal_noise_ratio>
         <quality>-1</quality>
      </peak>
      <peak>
         <mass>534.58375</mass>
         <intensity>4.168</intensity>
         <ion_current>5.9626772</ion_current>
         <width>0.182</width>
         <signal_noise_ratio>1.0738018</signal_noise_ratio>
         <quality>-1</quality>
      </peak>
      <peak>
         <mass>535.09399</mass>
         <intensity>5.557</intensity>
         <ion_current>8.7447712</ion_current>
         <width>0.182</width>
         <signal_noise_ratio>1.4465484</signal_noise_ratio>
         <quality>-1</quality>
      </peak>
      <peak>
         <mass>537.27483</mass>
         <intensity>4.168</intensity>
         <ion_current>5.9626772</ion_current>
         <width>0.182</width>
         <signal_noise_ratio>1.0448969</signal_noise_ratio>
         <quality>-1</quality>
      </peak>
      <peak>
         <mass>539.3456</mass>
         <intensity>4.168</intensity>
         <ion_current>5.9626772</ion_current>
         <width>0.181</width>
         <signal_noise_ratio>1.0295309</signal_noise_ratio>
         <quality>-1</quality>
      </peak>
      <peak>
         <mass>539.563</mass>
         <intensity>5.557</intensity>
         <ion_current>7.9497595</ion_current>
         <width>0.182</width>
         <signal_noise_ratio>1.3726255</signal_noise_ratio>
         <quality>-1</quality>
      </peak>
      <peak>
         <mass>539.9725</mass>
         <intensity>6.946</intensity>
         <ion_current>10.710513</ion_current>
         <width>0.455</width>
         <signal_noise_ratio>1.7157201</signal_noise_ratio>
         <quality>-1</quality>
      </peak>
      <peak>
         <mass>541.40475</mass>
         <intensity>4.168</intensity>
         <ion_current>5.9626772</ion_current>
         <width>0.273</width>
         <signal_noise_ratio>1.0439084</signal_noise_ratio>
         <quality>-1</quality>
      </peak>
      <peak>
         <mass>541.73083</mass>
         <intensity>4.168</intensity>
         <ion_current>6.3728753</ion_current>
         <width>0.182</width>
         <signal_noise_ratio>1.0337708</signal_noise_ratio>
         <quality>-1</quality>
      </peak>
      <peak>
         <mass>544.25497</mass>
         <intensity>94.471</intensity>
         <ion_current>133.58553</ion_current>
         <width>0.364</width>
         <signal_noise_ratio>23.655222</signal_noise_ratio>
         <quality>1</quality>
      </peak>
      <peak>
         <mass>544.7116</mass>
         <intensity>4.168</intensity>
         <ion_current>5.9626772</ion_current>
         <width>0.182</width>
         <signal_noise_ratio>1.0363004</signal_noise_ratio>
         <quality>-1</quality>
      </peak>
      <peak>
         <mass>547.658</mass>
         <intensity>4.168</intensity>
         <ion_current>5.9626772</ion_current>
         <width>0.182</width>
         <signal_noise_ratio>1.0520462</signal_noise_ratio>
         <quality>-1</quality>
      </peak>
      <peak>
         <mass>550.594</mass>
         <intensity>4.158</intensity>
         <ion_current>5.9483791</ion_current>
         <width>0.273</width>
         <signal_noise_ratio>1.3036032</signal_noise_ratio>
         <quality>-1</quality>
      </peak>
      <peak>
         <mass>551.478</mass>
         <intensity>5.547</intensity>
         <ion_current>6.0822538</ion_current>
         <width>0.182</width>
         <signal_noise_ratio>1.7399908</signal_noise_ratio>
         <quality>-1</quality>
      </peak>
      <peak>
         <mass>553.22995</mass>
         <intensity>86.125</intensity>
         <ion_current>121.10135</ion_current>
         <width>0.364</width>
         <signal_noise_ratio>27.098394</signal_noise_ratio>
         <quality>1</quality>
      </peak>
      <peak>
         <mass>553.94917</mass>
         <intensity>4.158</intensity>
         <ion_current>5.9483714</ion_current>
         <width>0.182</width>
         <signal_noise_ratio>1.3095987</signal_noise_ratio>
         <quality>-1</quality>
      </peak>
      <peak>
         <mass>555.2756</mass>
         <intensity>234.777</intensity>
         <ion_current>333.80857</ion_current>
         <width>0.728</width>
         <signal_noise_ratio>74.026727</signal_noise_ratio>
         <quality>1</quality>
      </peak>
      <peak>
         <mass>556.753</mass>
         <intensity>4.158</intensity>
         <ion_current>5.8718324</ion_current>
         <width>0.182</width>
         <signal_noise_ratio>1.3108273</signal_noise_ratio>
         <quality>-1</quality>
      </peak>
      <peak>
         <mass>557.299</mass>
         <intensity>291.738</intensity>
         <ion_current>389.91624</ion_current>
         <width>0.364</width>
         <signal_noise_ratio>91.971655</signal_noise_ratio>
         <quality>1</quality>
      </peak>
      <peak>
         <mass>557.5538</mass>
         <intensity>5.547</intensity>
         <ion_current>7.1320224</ion_current>
         <width>0.182</width>
         <signal_noise_ratio>1.7487155</signal_noise_ratio>
         <quality>-1</quality>
      </peak>
      <peak>
         <mass>562.483</mass>
         <intensity>4.158</intensity>
         <ion_current>5.9483714</ion_current>
         <width>0.182</width>
         <signal_noise_ratio>1.3212593</signal_noise_ratio>
         <quality>-1</quality>
      </peak>
      <peak>
         <mass>565.757</mass>
         <intensity>6.936</intensity>
         <ion_current>9.9225358</ion_current>
         <width>0.182</width>
         <signal_noise_ratio>2.2116189</signal_noise_ratio>
         <quality>-1</quality>
      </peak>
      <peak>
         <mass>567.50017</mass>
         <intensity>8.326</intensity>
         <ion_current>11.911049</ion_current>
         <width>0.637</width>
         <signal_noise_ratio>2.6572159</signal_noise_ratio>
         <quality>-1</quality>
      </peak>
      <peak>
         <mass>568.11061</mass>
         <intensity>4.158</intensity>
         <ion_current>5.9483714</ion_current>
         <width>0.637</width>
         <signal_noise_ratio>1.3270122</signal_noise_ratio>
         <quality>-1</quality>
      </peak>
      <peak>
         <mass>574.38216</mass>
         <intensity>4.158</intensity>
         <ion_current>5.9483714</ion_current>
         <width>0.181</width>
         <signal_noise_ratio>1.3435844</signal_noise_ratio>
         <quality>-1</quality>
      </peak>
      <peak>
         <mass>574.64725</mass>
         <intensity>4.158</intensity>
         <ion_current>5.9483714</ion_current>
         <width>0.182</width>
         <signal_noise_ratio>1.3464936</signal_noise_ratio>
         <quality>-1</quality>
      </peak>
      <peak>
         <mass>574.87475</mass>
         <intensity>4.158</intensity>
         <ion_current>6.5432353</ion_current>
         <width>0.182</width>
         <signal_noise_ratio>1.3464936</signal_noise_ratio>
         <quality>-1</quality>
      </peak>
      <peak>
         <mass>575.01125</mass>
         <intensity>4.158</intensity>
         <ion_current>6.7289571</ion_current>
         <width>0.182</width>
         <signal_noise_ratio>1.3464936</signal_noise_ratio>
         <quality>-1</quality>
      </peak>
      <peak>
         <mass>576.48899</mass>
         <intensity>6.936</intensity>
         <ion_current>10.272304</ion_current>
         <width>0.546</width>
         <signal_noise_ratio>2.2509634</signal_noise_ratio>
         <quality>-1</quality>
      </peak>
      <peak>
         <mass>578.60973</mass>
         <intensity>5.547</intensity>
         <ion_current>7.1675851</ion_current>
         <width>0.819</width>
         <signal_noise_ratio>1.8087294</signal_noise_ratio>
         <quality>1</quality>
      </peak>
      <peak>
         <mass>581.037</mass>
         <intensity>4.158</intensity>
         <ion_current>6.1172073</ion_current>
         <width>0.182</width>
         <signal_noise_ratio>1.3601803</signal_noise_ratio>
         <quality>-1</quality>
      </peak>
      <peak>
         <mass>581.32733</mass>
         <intensity>233.388</intensity>
         <ion_current>343.58634</ion_current>
         <width>0.273</width>
         <signal_noise_ratio>76.346746</signal_noise_ratio>
         <quality>-1</quality>
      </peak>
      <peak>
         <mass>581.8368</mass>
         <intensity>5.547</intensity>
         <ion_current>8.1606899</ion_current>
         <width>0.182</width>
         <signal_noise_ratio>1.8162536</signal_noise_ratio>
         <quality>-1</quality>
      </peak>
      <peak>
         <mass>584.29682</mass>
         <intensity>169.482</intensity>
         <ion_current>250.76165</ion_current>
         <width>0.455</width>
         <signal_noise_ratio>55.919088</signal_noise_ratio>
         <quality>1</quality>
      </peak>
      <peak>
         <mass>586.585</mass>
         <intensity>5.547</intensity>
         <ion_current>8.1606899</ion_current>
         <width>0.182</width>
         <signal_noise_ratio>1.8417498</signal_noise_ratio>
         <quality>-1</quality>
      </peak>
      <peak>
         <mass>587.9308</mass>
         <intensity>5.547</intensity>
         <ion_current>8.9767978</ion_current>
         <width>0.182</width>
         <signal_noise_ratio>1.8532523</signal_noise_ratio>
         <quality>-1</quality>
      </peak>
      <peak>
         <mass>590.223</mass>
         <intensity>4.158</intensity>
         <ion_current>6.7289571</ion_current>
         <width>0.182</width>
         <signal_noise_ratio>1.3994375</signal_noise_ratio>
         <quality>-1</quality>
      </peak>
      <peak>
         <mass>590.587</mass>
         <intensity>5.547</intensity>
         <ion_current>8.1606899</ion_current>
         <width>0.182</width>
         <signal_noise_ratio>1.8669264</signal_noise_ratio>
         <quality>-1</quality>
      </peak>
      <peak>
         <mass>596.044</mass>
         <intensity>4.158</intensity>
         <ion_current>6.1172073</ion_current>
         <width>0.182</width>
         <signal_noise_ratio>1.3975489</signal_noise_ratio>
         <quality>-1</quality>
      </peak>
      <peak>
         <mass>598.14713</mass>
         <intensity>6.936</intensity>
         <ion_current>10.204173</ion_current>
         <width>0.181</width>
         <signal_noise_ratio>2.332063</signal_noise_ratio>
         <quality>-1</quality>
      </peak>
      <peak>
         <mass>599.3651</mass>
         <intensity>163.924</intensity>
         <ion_current>240.75392</ion_current>
         <width>0.273</width>
         <signal_noise_ratio>55.114643</signal_noise_ratio>
         <quality>1</quality>
      </peak>
      <peak>
         <mass>599.6456</mass>
         <intensity>4.158</intensity>
         <ion_current>6.1172073</ion_current>
         <width>0.182</width>
         <signal_noise_ratio>1.3991798</signal_noise_ratio>
         <quality>-1</quality>
      </peak>
      <peak>
         <mass>599.93966</mass>
         <intensity>4.158</intensity>
         <ion_current>6.1172073</ion_current>
         <width>0.181</width>
         <signal_noise_ratio>1.3991798</signal_noise_ratio>
         <quality>-1</quality>
      </peak>
      <peak>
         <mass>600.31999</mass>
         <intensity>129.193</intensity>
         <ion_current>112.46024</ion_current>
         <width>0.364</width>
         <signal_noise_ratio>43.473841</signal_noise_ratio>
         <quality>1</quality>
      </peak>
      <peak>
         <mass>603.3543</mass>
         <intensity>248.67</intensity>
         <ion_current>361.56966</ion_current>
         <width>0.364</width>
         <signal_noise_ratio>83.566971</signal_noise_ratio>
         <quality>1</quality>
      </peak>
      <peak>
         <mass>603.75125</mass>
         <intensity>4.158</intensity>
         <ion_current>6.1172073</ion_current>
         <width>0.182</width>
         <signal_noise_ratio>1.4020162</signal_noise_ratio>
         <quality>-1</quality>
      </peak>
      <peak>
         <mass>605.03284</mass>
         <intensity>4.158</intensity>
         <ion_current>6.7289571</ion_current>
         <width>0.364</width>
         <signal_noise_ratio>1.4020162</signal_noise_ratio>
         <quality>-1</quality>
      </peak>
      <peak>
         <mass>607.049</mass>
         <intensity>4.158</intensity>
         <ion_current>6.7289571</ion_current>
         <width>0.182</width>
         <signal_noise_ratio>1.4163156</signal_noise_ratio>
         <quality>-1</quality>
      </peak>
      <peak>
         <mass>611.323</mass>
         <intensity>263.952</intensity>
         <ion_current>391.36725</ion_current>
         <width>0.364</width>
         <signal_noise_ratio>90.812102</signal_noise_ratio>
         <quality>1</quality>
      </peak>
      <peak>
         <mass>612.96</mass>
         <intensity>5.547</intensity>
         <ion_current>8.9767978</ion_current>
         <width>0.182</width>
         <signal_noise_ratio>1.9133285</signal_noise_ratio>
         <quality>-1</quality>
      </peak>
      <peak>
         <mass>613.3157</mass>
         <intensity>307.02</intensity>
         <ion_current>416.69378</ion_current>
         <width>0.455</width>
         <signal_noise_ratio>105.90051</signal_noise_ratio>
         <quality>1</quality>
      </peak>
      <peak>
         <mass>613.597</mass>
         <intensity>4.158</intensity>
         <ion_current>6.1172073</ion_current>
         <width>0.182</width>
         <signal_noise_ratio>1.4356055</signal_noise_ratio>
         <quality>-1</quality>
      </peak>
      <peak>
         <mass>618.327</mass>
         <intensity>4.158</intensity>
         <ion_current>6.7289571</ion_current>
         <width>0.181</width>
         <signal_noise_ratio>1.4413771</signal_noise_ratio>
         <quality>-1</quality>
      </peak>
      <peak>
         <mass>618.53075</mass>
         <intensity>4.158</intensity>
         <ion_current>6.7289571</ion_current>
         <width>0.273</width>
         <signal_noise_ratio>1.4413771</signal_noise_ratio>
         <quality>-1</quality>
      </peak>
      <peak>
         <mass>623.62461</mass>
         <intensity>5.547</intensity>
         <ion_current>8.1606899</ion_current>
         <width>0.545</width>
         <signal_noise_ratio>1.9353696</signal_noise_ratio>
         <quality>-1</quality>
      </peak>
      <peak>
         <mass>625.6705</mass>
         <intensity>4.158</intensity>
         <ion_current>6.3057704</ion_current>
         <width>0.181</width>
         <signal_noise_ratio>1.4569216</signal_noise_ratio>
         <quality>-1</quality>
      </peak>
      <peak>
         <mass>627.95183</mass>
         <intensity>4.158</intensity>
         <ion_current>6.3057704</ion_current>
         <width>0.182</width>
         <signal_noise_ratio>1.4614438</signal_noise_ratio>
         <quality>-1</quality>
      </peak>
      <peak>
         <mass>630.49125</mass>
         <intensity>4.158</intensity>
         <ion_current>6.3057704</ion_current>
         <width>0.182</width>
         <signal_noise_ratio>1.4668485</signal_noise_ratio>
         <quality>-1</quality>
      </peak>
      <peak>
         <mass>631.878</mass>
         <intensity>4.158</intensity>
         <ion_current>6.3057704</ion_current>
         <width>0.182</width>
         <signal_noise_ratio>1.4733254</signal_noise_ratio>
         <quality>-1</quality>
      </peak>
      <peak>
         <mass>632.06</mass>
         <intensity>4.158</intensity>
         <ion_current>6.3057704</ion_current>
         <width>0.182</width>
         <signal_noise_ratio>1.4733254</signal_noise_ratio>
         <quality>-1</quality>
      </peak>
      <peak>
         <mass>633.28957</mass>
         <intensity>191.71</intensity>
         <ion_current>292.49744</ion_current>
         <width>0.273</width>
         <signal_noise_ratio>68.204569</signal_noise_ratio>
         <quality>1</quality>
      </peak>
      <peak>
         <mass>635.3028</mass>
         <intensity>31.943</intensity>
         <ion_current>21.765809</ion_current>
         <width>0.273</width>
         <signal_noise_ratio>11.383241</signal_noise_ratio>
         <quality>1</quality>
      </peak>
      <peak>
         <mass>638.608</mass>
         <intensity>4.158</intensity>
         <ion_current>6.3057704</ion_current>
         <width>0.181</width>
         <signal_noise_ratio>1.477259</signal_noise_ratio>
         <quality>-1</quality>
      </peak>
      <peak>
         <mass>639.35875</mass>
         <intensity>4.158</intensity>
         <ion_current>6.3057704</ion_current>
         <width>0.273</width>
         <signal_noise_ratio>1.4757857</signal_noise_ratio>
         <quality>-1</quality>
      </peak>
      <peak>
         <mass>640.04769</mass>
         <intensity>4.158</intensity>
         <ion_current>6.3057704</ion_current>
         <width>1.182</width>
         <signal_noise_ratio>1.4757857</signal_noise_ratio>
         <quality>-1</quality>
      </peak>
      <peak>
         <mass>641.3214</mass>
         <intensity>72.232</intensity>
         <ion_current>104.02539</ion_current>
         <width>0.364</width>
         <signal_noise_ratio>25.583825</signal_noise_ratio>
         <quality>1</quality>
      </peak>
      <peak>
         <mass>642.974</mass>
         <intensity>4.158</intensity>
         <ion_current>6.9363794</ion_current>
         <width>0.182</width>
         <signal_noise_ratio>1.469097</signal_noise_ratio>
         <quality>-1</quality>
      </peak>
      <peak>
         <mass>643.52</mass>
         <intensity>4.158</intensity>
         <ion_current>6.3057704</ion_current>
         <width>0.182</width>
         <signal_noise_ratio>1.469097</signal_noise_ratio>
         <quality>-1</quality>
      </peak>
      <peak>
         <mass>645.066</mass>
         <intensity>5.547</intensity>
         <ion_current>8.8534174</ion_current>
         <width>0.182</width>
         <signal_noise_ratio>1.9552728</signal_noise_ratio>
         <quality>-1</quality>
      </peak>
      <peak>
         <mass>647.33045</mass>
         <intensity>184.764</intensity>
         <ion_current>271.42263</ion_current>
         <width>0.364</width>
         <signal_noise_ratio>64.973401</signal_noise_ratio>
         <quality>1</quality>
      </peak>
      <peak>
         <mass>649.068</mass>
         <intensity>4.158</intensity>
         <ion_current>6.3057704</ion_current>
         <width>0.182</width>
         <signal_noise_ratio>1.4590116</signal_noise_ratio>
         <quality>-1</quality>
      </peak>
      <peak>
         <mass>653.6696</mass>
         <intensity>4.168</intensity>
         <ion_current>6.3209358</ion_current>
         <width>0.182</width>
         <signal_noise_ratio>1.4684702</signal_noise_ratio>
         <quality>-1</quality>
      </peak>
      <peak>
         <mass>654.33116</mass>
         <intensity>155.599</intensity>
         <ion_current>237.81208</ion_current>
         <width>0.364</width>
         <signal_noise_ratio>54.820656</signal_noise_ratio>
         <quality>1</quality>
      </peak>
      <peak>
         <mass>656.708</mass>
         <intensity>4.168</intensity>
         <ion_current>6.3209358</ion_current>
         <width>0.182</width>
         <signal_noise_ratio>1.5080021</signal_noise_ratio>
         <quality>-1</quality>
      </peak>
      <peak>
         <mass>658.28262</mass>
         <intensity>186.163</intensity>
         <ion_current>278.97504</ion_current>
         <width>0.364</width>
         <signal_noise_ratio>67.245371</signal_noise_ratio>
         <quality>1</quality>
      </peak>
      <peak>
         <mass>658.54217</mass>
         <intensity>4.168</intensity>
         <ion_current>6.3209358</ion_current>
         <width>0.273</width>
         <signal_noise_ratio>1.5055554</signal_noise_ratio>
         <quality>-1</quality>
      </peak>
      <peak>
         <mass>659.7545</mass>
         <intensity>5.557</intensity>
         <ion_current>8.794198</ion_current>
         <width>0.546</width>
         <signal_noise_ratio>2.0072868</signal_noise_ratio>
         <quality>-1</quality>
      </peak>
      <peak>
         <mass>661.528</mass>
         <intensity>2.779</intensity>
         <ion_current>4.2144627</ion_current>
         <width>0.182</width>
         <signal_noise_ratio>1.003824</signal_noise_ratio>
         <quality>-1</quality>
      </peak>
      <peak>
         <mass>663.43798</mass>
         <intensity>2.779</intensity>
         <ion_current>4.6359303</ion_current>
         <width>0.637</width>
         <signal_noise_ratio>1.003824</signal_noise_ratio>
         <quality>-1</quality>
      </peak>
      <peak>
         <mass>664.04467</mass>
         <intensity>2.779</intensity>
         <ion_current>4.6359303</ion_current>
         <width>0.182</width>
         <signal_noise_ratio>1.003824</signal_noise_ratio>
         <quality>-1</quality>
      </peak>
      <peak>
         <mass>666.712</mass>
         <intensity>2.779</intensity>
         <ion_current>4.6359303</ion_current>
         <width>0.546</width>
         <signal_noise_ratio>1.003824</signal_noise_ratio>
         <quality>-1</quality>
      </peak>
      <peak>
         <mass>667.40587</mass>
         <intensity>5.557</intensity>
         <ion_current>8.7460292</ion_current>
         <width>0.273</width>
         <signal_noise_ratio>2.0072868</signal_noise_ratio>
         <quality>1</quality>
      </peak>
      <peak>
         <mass>668.69025</mass>
         <intensity>4.168</intensity>
         <ion_current>5.8908681</ion_current>
         <width>0.182</width>
         <signal_noise_ratio>1.5055554</signal_noise_ratio>
         <quality>-1</quality>
      </peak>
      <peak>
         <mass>669.22</mass>
         <intensity>4.168</intensity>
         <ion_current>6.471661</ion_current>
         <width>0.273</width>
         <signal_noise_ratio>1.5055554</signal_noise_ratio>
         <quality>1</quality>
      </peak>
      <peak>
         <mass>670.47133</mass>
         <intensity>2.779</intensity>
         <ion_current>4.6359303</ion_current>
         <width>0.273</width>
         <signal_noise_ratio>1.003824</signal_noise_ratio>
         <quality>-1</quality>
      </peak>
      <peak>
         <mass>670.7595</mass>
         <intensity>2.779</intensity>
         <ion_current>4.2144627</ion_current>
         <width>0.273</width>
         <signal_noise_ratio>1.003824</signal_noise_ratio>
         <quality>-1</quality>
      </peak>
      <peak>
         <mass>672.41166</mass>
         <intensity>5.557</intensity>
         <ion_current>8.37328</ion_current>
         <width>0.273</width>
         <signal_noise_ratio>2.0072868</signal_noise_ratio>
         <quality>1</quality>
      </peak>
      <peak>
         <mass>672.86667</mass>
         <intensity>5.557</intensity>
         <ion_current>8.4274089</ion_current>
         <width>0.455</width>
         <signal_noise_ratio>2.0072868</signal_noise_ratio>
         <quality>-1</quality>
      </peak>
      <peak>
         <mass>673.17</mass>
         <intensity>2.779</intensity>
         <ion_current>4.6359303</ion_current>
         <width>0.182</width>
         <signal_noise_ratio>1.003824</signal_noise_ratio>
         <quality>-1</quality>
      </peak>
      <peak>
         <mass>674.36501</mass>
         <intensity>5.557</intensity>
         <ion_current>8.0577222</ion_current>
         <width>0.273</width>
         <signal_noise_ratio>2.0072868</signal_noise_ratio>
         <quality>-1</quality>
      </peak>
      <peak>
         <mass>674.74633</mass>
         <intensity>2.779</intensity>
         <ion_current>4.2144627</ion_current>
         <width>0.273</width>
         <signal_noise_ratio>1.003824</signal_noise_ratio>
         <quality>-1</quality>
      </peak>
      <peak>
         <mass>676.808</mass>
         <intensity>4.168</intensity>
         <ion_current>6.3448533</ion_current>
         <width>0.545</width>
         <signal_noise_ratio>1.5055554</signal_noise_ratio>
         <quality>-1</quality>
      </peak>
      <peak>
         <mass>677.93313</mass>
         <intensity>5.557</intensity>
         <ion_current>7.3300802</ion_current>
         <width>0.273</width>
         <signal_noise_ratio>2.0072868</signal_noise_ratio>
         <quality>1</quality>
      </peak>
      <peak>
         <mass>678.172</mass>
         <intensity>2.779</intensity>
         <ion_current>4.3250757</ion_current>
         <width>0.182</width>
         <signal_noise_ratio>1.003824</signal_noise_ratio>
         <quality>-1</quality>
      </peak>
      <peak>
         <mass>678.4086</mass>
         <intensity>4.168</intensity>
         <ion_current>6.434519</ion_current>
         <width>0.273</width>
         <signal_noise_ratio>1.5055554</signal_noise_ratio>
         <quality>1</quality>
      </peak>
      <peak>
         <mass>679.23266</mass>
         <intensity>5.557</intensity>
         <ion_current>6.5645789</ion_current>
         <width>0.273</width>
         <signal_noise_ratio>2.0072868</signal_noise_ratio>
         <quality>1</quality>
      </peak>
      <peak>
         <mass>679.627</mass>
         <intensity>2.779</intensity>
         <ion_current>4.7576063</ion_current>
         <width>0.182</width>
         <signal_noise_ratio>1.003824</signal_noise_ratio>
         <quality>-1</quality>
      </peak>
      <peak>
         <mass>680.93033</mass>
         <intensity>2.779</intensity>
         <ion_current>4.7576063</ion_current>
         <width>0.182</width>
         <signal_noise_ratio>1.003824</signal_noise_ratio>
         <quality>-1</quality>
      </peak>
      <peak>
         <mass>682.719</mass>
         <intensity>2.779</intensity>
         <ion_current>4.1524025</ion_current>
         <width>0.182</width>
         <signal_noise_ratio>1.003824</signal_noise_ratio>
         <quality>-1</quality>
      </peak>
      <peak>
         <mass>683.811</mass>
         <intensity>4.168</intensity>
         <ion_current>6.2736974</ion_current>
         <width>0.364</width>
         <signal_noise_ratio>1.5055554</signal_noise_ratio>
         <quality>-1</quality>
      </peak>
      <peak>
         <mass>685.994</mass>
         <intensity>4.168</intensity>
         <ion_current>5.7596831</ion_current>
         <width>0.182</width>
         <signal_noise_ratio>1.5055554</signal_noise_ratio>
         <quality>-1</quality>
      </peak>
      <peak>
         <mass>686.40485</mass>
         <intensity>120.867</intensity>
         <ion_current>188.37223</ion_current>
         <width>0.818</width>
         <signal_noise_ratio>43.6593</signal_noise_ratio>
         <quality>1</quality>
      </peak>
      <peak>
         <mass>687.761</mass>
         <intensity>4.168</intensity>
         <ion_current>7.0237096</ion_current>
         <width>0.273</width>
         <signal_noise_ratio>1.5055554</signal_noise_ratio>
         <quality>-1</quality>
      </peak>
      <peak>
         <mass>688.0852</mass>
         <intensity>4.168</intensity>
         <ion_current>7.0943955</ion_current>
         <width>0.181</width>
         <signal_noise_ratio>1.5055554</signal_noise_ratio>
         <quality>-1</quality>
      </peak>
      <peak>
         <mass>689.658</mass>
         <intensity>4.168</intensity>
         <ion_current>7.1355534</ion_current>
         <width>0.455</width>
         <signal_noise_ratio>1.5055554</signal_noise_ratio>
         <quality>-1</quality>
      </peak>
      <peak>
         <mass>692.48133</mass>
         <intensity>2.779</intensity>
         <ion_current>4.7576063</ion_current>
         <width>0.273</width>
         <signal_noise_ratio>1.003824</signal_noise_ratio>
         <quality>-1</quality>
      </peak>
      <peak>
         <mass>693.14</mass>
         <intensity>4.168</intensity>
         <ion_current>7.094399</ion_current>
         <width>0.273</width>
         <signal_noise_ratio>1.5055554</signal_noise_ratio>
         <quality>1</quality>
      </peak>
      <peak>
         <mass>693.84534</mass>
         <intensity>4.168</intensity>
         <ion_current>7.1355534</ion_current>
         <width>0.273</width>
         <signal_noise_ratio>1.5055554</signal_noise_ratio>
         <quality>1</quality>
      </peak>
      <peak>
         <mass>695.2528</mass>
         <intensity>5.557</intensity>
         <ion_current>7.9085078</ion_current>
         <width>0.182</width>
         <signal_noise_ratio>2.0072868</signal_noise_ratio>
         <quality>-1</quality>
      </peak>
      <peak>
         <mass>696.35861</mass>
         <intensity>236.177</intensity>
         <ion_current>359.7339</ion_current>
         <width>0.364</width>
         <signal_noise_ratio>85.311313</signal_noise_ratio>
         <quality>1</quality>
      </peak>
      <peak>
         <mass>696.88524</mass>
         <intensity>2.779</intensity>
         <ion_current>4.3250757</ion_current>
         <width>0.364</width>
         <signal_noise_ratio>1.003824</signal_noise_ratio>
         <quality>-1</quality>
      </peak>
      <peak>
         <mass>698.87867</mass>
         <intensity>2.779</intensity>
         <ion_current>4.3250757</ion_current>
         <width>0.182</width>
         <signal_noise_ratio>1.003824</signal_noise_ratio>
         <quality>-1</quality>
      </peak>
   </peak_list>
</pepex3>
