# Supplementary material for: NITPICK: peak identification for mass spectrometry data
Source: BMC Bioinformatics. 2008 Aug 28;9:355. doi: 10.1186/1471-2105-9-355 (PMC2655099; doi:10.1186/1471-2105-9-355)
Supplement: Additional file 4 — A zip-folder containing all pepex results on the simulated data. [file 1471-2105-9-355-S4.zip › pepex_simulation_results/thresh1/SNR100/preSNR100_13_pepex.xml]

<?xml version="1.0" encoding="iso-8859-1"?>
<pepex3>
   <version>3.0.0</version>
   <registered_to>Unregistered</registered_to>
   <parameters>
      <parameter_file>pepex_input.xml</parameter_file>
      <input_data_file>spectrum.data</input_data_file>
      <output_data_file>pepex_output.xml</output_data_file>
      <noise_model>mean_value</noise_model>
      <signal_noise_ratio>1</signal_noise_ratio>
      <tuning_power>2</tuning_power>
      <tuning>2</tuning>
      <small_omega>1.0</small_omega>
      <big_omega>20</big_omega>
      <peak_finding_model>pepex3</peak_finding_model>
      <supporting_slopes>2</supporting_slopes>
      <peak_fitting_model>centroid</peak_fitting_model>
      <clustering_model>simple</clustering_model>
      <min_cluster_distance>0.8</min_cluster_distance>
      <max_cluster_distance>1.2</max_cluster_distance>
      <no_single_above_mass>1500.0</no_single_above_mass>
      <deisotoping_model>quadratic</deisotoping_model>
      <isotope_distrib_file>/usr/local/piums/kd_0_to_10</isotope_distrib_file>
      <overflow>30000</overflow>
   </parameters>
   <pepex3_status>
      <status>ok</status>
      <message></message>
      <supporting_slopes>2</supporting_slopes>
      <minimum_mass>500</minimum_mass>
      <maximum_mass>700</maximum_mass>
      <small_omega>1</small_omega>
      <big_omega>20</big_omega>
      <peak_masses_with_hydrogen>true</peak_masses_with_hydrogen>
      <date_created>17:47:20, 09 Jul, 2007</date_created>
   </pepex3_status>
   <peak_list>
      <peak>
         <mass>503.274</mass>
         <intensity>4.412</intensity>
         <ion_current>6.1386075</ion_current>
         <width>0.182</width>
         <signal_noise_ratio>1.3854259</signal_noise_ratio>
         <quality>-1</quality>
      </peak>
      <peak>
         <mass>504.07025</mass>
         <intensity>4.412</intensity>
         <ion_current>6.1386075</ion_current>
         <width>0.182</width>
         <signal_noise_ratio>1.3604192</signal_noise_ratio>
         <quality>-1</quality>
      </peak>
      <peak>
         <mass>504.69288</mass>
         <intensity>7.354</intensity>
         <ion_current>11.081579</ion_current>
         <width>0.727</width>
         <signal_noise_ratio>2.2675709</signal_noise_ratio>
         <quality>-1</quality>
      </peak>
      <peak>
         <mass>506.92717</mass>
         <intensity>4.412</intensity>
         <ion_current>6.1386075</ion_current>
         <width>0.182</width>
         <signal_noise_ratio>1.3143203</signal_noise_ratio>
         <quality>-1</quality>
      </peak>
      <peak>
         <mass>510.74717</mass>
         <intensity>4.412</intensity>
         <ion_current>6.7524943</ion_current>
         <width>0.182</width>
         <signal_noise_ratio>1.2591544</signal_noise_ratio>
         <quality>-1</quality>
      </peak>
      <peak>
         <mass>511.53583</mass>
         <intensity>4.412</intensity>
         <ion_current>6.1386075</ion_current>
         <width>0.182</width>
         <signal_noise_ratio>1.2591544</signal_noise_ratio>
         <quality>-1</quality>
      </peak>
      <peak>
         <mass>513.19938</mass>
         <intensity>7.354</intensity>
         <ion_current>11.255178</ion_current>
         <width>0.182</width>
         <signal_noise_ratio>2.0537581</signal_noise_ratio>
         <quality>-1</quality>
      </peak>
      <peak>
         <mass>517.826</mass>
         <intensity>4.412</intensity>
         <ion_current>6.1386075</ion_current>
         <width>0.182</width>
         <signal_noise_ratio>1.232908</signal_noise_ratio>
         <quality>-1</quality>
      </peak>
      <peak>
         <mass>520.83938</mass>
         <intensity>5.883</intensity>
         <ion_current>8.1852737</ion_current>
         <width>0.455</width>
         <signal_noise_ratio>1.5901744</signal_noise_ratio>
         <quality>-1</quality>
      </peak>
      <peak>
         <mass>521.53983</mass>
         <intensity>4.412</intensity>
         <ion_current>6.1386075</ion_current>
         <width>0.182</width>
         <signal_noise_ratio>1.1925632</signal_noise_ratio>
         <quality>-1</quality>
      </peak>
      <peak>
         <mass>523.35883</mass>
         <intensity>4.412</intensity>
         <ion_current>6.1386075</ion_current>
         <width>0.182</width>
         <signal_noise_ratio>1.1861839</signal_noise_ratio>
         <quality>-1</quality>
      </peak>
      <peak>
         <mass>524.907</mass>
         <intensity>5.883</intensity>
         <ion_current>9.0038359</ion_current>
         <width>0.182</width>
         <signal_noise_ratio>1.6298423</signal_noise_ratio>
         <quality>-1</quality>
      </peak>
      <peak>
         <mass>525.32951</mass>
         <intensity>4.412</intensity>
         <ion_current>6.3117399</ion_current>
         <width>0.546</width>
         <signal_noise_ratio>1.2223124</signal_noise_ratio>
         <quality>-1</quality>
      </peak>
      <peak>
         <mass>528.286</mass>
         <intensity>5.883</intensity>
         <ion_current>9.257781</ion_current>
         <width>0.182</width>
         <signal_noise_ratio>1.6534624</signal_noise_ratio>
         <quality>-1</quality>
      </peak>
      <peak>
         <mass>530.05931</mass>
         <intensity>5.883</intensity>
         <ion_current>9.257781</ion_current>
         <width>0.545</width>
         <signal_noise_ratio>1.5546735</signal_noise_ratio>
         <quality>-1</quality>
      </peak>
      <peak>
         <mass>531.4508</mass>
         <intensity>5.883</intensity>
         <ion_current>8.4161301</ion_current>
         <width>0.182</width>
         <signal_noise_ratio>1.5546735</signal_noise_ratio>
         <quality>-1</quality>
      </peak>
      <peak>
         <mass>534.35625</mass>
         <intensity>4.412</intensity>
         <ion_current>6.3117399</ion_current>
         <width>0.182</width>
         <signal_noise_ratio>1.1366088</signal_noise_ratio>
         <quality>-1</quality>
      </peak>
      <peak>
         <mass>536.27785</mass>
         <intensity>325.048</intensity>
         <ion_current>458.57595</ion_current>
         <width>0.273</width>
         <signal_noise_ratio>82.806836</signal_noise_ratio>
         <quality>-1</quality>
      </peak>
      <peak>
         <mass>540.837</mass>
         <intensity>5.883</intensity>
         <ion_current>9.257781</ion_current>
         <width>0.182</width>
         <signal_noise_ratio>1.4669773</signal_noise_ratio>
         <quality>-1</quality>
      </peak>
      <peak>
         <mass>542.31505</mass>
         <intensity>163.259</intensity>
         <ion_current>228.96208</ion_current>
         <width>0.273</width>
         <signal_noise_ratio>40.710054</signal_noise_ratio>
         <quality>-1</quality>
      </peak>
      <peak>
         <mass>543.11071</mass>
         <intensity>4.412</intensity>
         <ion_current>6.3117399</ion_current>
         <width>0.181</width>
         <signal_noise_ratio>1.0542562</signal_noise_ratio>
         <quality>-1</quality>
      </peak>
      <peak>
         <mass>543.5832</mass>
         <intensity>5.883</intensity>
         <ion_current>8.4161301</ion_current>
         <width>0.182</width>
         <signal_noise_ratio>1.4057546</signal_noise_ratio>
         <quality>-1</quality>
      </peak>
      <peak>
         <mass>549.477</mass>
         <intensity>4.412</intensity>
         <ion_current>6.9429423</ion_current>
         <width>0.182</width>
         <signal_noise_ratio>1.0050886</signal_noise_ratio>
         <quality>-1</quality>
      </peak>
      <peak>
         <mass>551.023</mass>
         <intensity>4.402</intensity>
         <ion_current>6.9272058</ion_current>
         <width>0.182</width>
         <signal_noise_ratio>1.2179721</signal_noise_ratio>
         <quality>-1</quality>
      </peak>
      <peak>
         <mass>551.478</mass>
         <intensity>5.873</intensity>
         <ion_current>7.8893228</ion_current>
         <width>0.182</width>
         <signal_noise_ratio>1.6249773</signal_noise_ratio>
         <quality>-1</quality>
      </peak>
      <peak>
         <mass>553.85817</mass>
         <intensity>4.402</intensity>
         <ion_current>6.9272058</ion_current>
         <width>0.182</width>
         <signal_noise_ratio>1.2045966</signal_noise_ratio>
         <quality>-1</quality>
      </peak>
      <peak>
         <mass>554.34434</mass>
         <intensity>223.552</intensity>
         <ion_current>318.23052</ion_current>
         <width>0.273</width>
         <signal_noise_ratio>61.174459</signal_noise_ratio>
         <quality>1</quality>
      </peak>
      <peak>
         <mass>554.57</mass>
         <intensity>4.402</intensity>
         <ion_current>6.2974341</ion_current>
         <width>0.182</width>
         <signal_noise_ratio>1.2045966</signal_noise_ratio>
         <quality>-1</quality>
      </peak>
      <peak>
         <mass>555.844</mass>
         <intensity>4.402</intensity>
         <ion_current>5.7860943</ion_current>
         <width>0.182</width>
         <signal_noise_ratio>1.1969026</signal_noise_ratio>
         <quality>-1</quality>
      </peak>
      <peak>
         <mass>559.26573</mass>
         <intensity>66.176</intensity>
         <ion_current>94.75119</ion_current>
         <width>0.273</width>
         <signal_noise_ratio>17.878323</signal_noise_ratio>
         <quality>1</quality>
      </peak>
      <peak>
         <mass>560.41777</mass>
         <intensity>32.348</intensity>
         <ion_current>15.67428</ion_current>
         <width>1.001</width>
         <signal_noise_ratio>8.7220812</signal_noise_ratio>
         <quality>1</quality>
      </peak>
      <peak>
         <mass>561.73225</mass>
         <intensity>4.402</intensity>
         <ion_current>6.2974423</ion_current>
         <width>0.182</width>
         <signal_noise_ratio>1.1833824</signal_noise_ratio>
         <quality>-1</quality>
      </peak>
      <peak>
         <mass>562.92146</mass>
         <intensity>5.873</intensity>
         <ion_current>6.4398748</ion_current>
         <width>0.546</width>
         <signal_noise_ratio>1.5771253</signal_noise_ratio>
         <quality>-1</quality>
      </peak>
      <peak>
         <mass>565.05275</mass>
         <intensity>4.402</intensity>
         <ion_current>6.2974341</ion_current>
         <width>0.272</width>
         <signal_noise_ratio>1.180813</signal_noise_ratio>
         <quality>-1</quality>
      </peak>
      <peak>
         <mass>566.27891</mass>
         <intensity>180.899</intensity>
         <ion_current>260.24542</ion_current>
         <width>0.273</width>
         <signal_noise_ratio>48.506475</signal_noise_ratio>
         <quality>1</quality>
      </peak>
      <peak>
         <mass>567.7125</mass>
         <intensity>4.402</intensity>
         <ion_current>6.2974341</ion_current>
         <width>0.273</width>
         <signal_noise_ratio>1.1795519</signal_noise_ratio>
         <quality>-1</quality>
      </peak>
      <peak>
         <mass>569.30197</mass>
         <intensity>341.217</intensity>
         <ion_current>487.3989</ion_current>
         <width>0.546</width>
         <signal_noise_ratio>91.334344</signal_noise_ratio>
         <quality>1</quality>
      </peak>
      <peak>
         <mass>575.05675</mass>
         <intensity>4.402</intensity>
         <ion_current>6.4761776</ion_current>
         <width>0.273</width>
         <signal_noise_ratio>1.1803135</signal_noise_ratio>
         <quality>-1</quality>
      </peak>
      <peak>
         <mass>577.46725</mass>
         <intensity>4.402</intensity>
         <ion_current>6.4761776</ion_current>
         <width>0.182</width>
         <signal_noise_ratio>1.184017</signal_noise_ratio>
         <quality>-1</quality>
      </peak>
      <peak>
         <mass>578.8176</mass>
         <intensity>4.402</intensity>
         <ion_current>7.1238262</ion_current>
         <width>0.182</width>
         <signal_noise_ratio>1.1877438</signal_noise_ratio>
         <quality>-1</quality>
      </peak>
      <peak>
         <mass>579.60475</mass>
         <intensity>4.402</intensity>
         <ion_current>6.4761776</ion_current>
         <width>0.273</width>
         <signal_noise_ratio>1.1877438</signal_noise_ratio>
         <quality>-1</quality>
      </peak>
      <peak>
         <mass>582.401</mass>
         <intensity>5.873</intensity>
         <ion_current>9.5043687</ion_current>
         <width>0.182</width>
         <signal_noise_ratio>1.5944672</signal_noise_ratio>
         <quality>-1</quality>
      </peak>
      <peak>
         <mass>583.8196</mass>
         <intensity>4.402</intensity>
         <ion_current>6.4761776</ion_current>
         <width>0.182</width>
         <signal_noise_ratio>1.2004094</signal_noise_ratio>
         <quality>-1</quality>
      </peak>
      <peak>
         <mass>585.69017</mass>
         <intensity>4.402</intensity>
         <ion_current>7.1238262</ion_current>
         <width>0.182</width>
         <signal_noise_ratio>1.2054761</signal_noise_ratio>
         <quality>-1</quality>
      </peak>
      <peak>
         <mass>589.2338</mass>
         <intensity>286.797</intensity>
         <ion_current>421.12679</ion_current>
         <width>0.728</width>
         <signal_noise_ratio>79.05246</signal_noise_ratio>
         <quality>1</quality>
      </peak>
      <peak>
         <mass>590.72313</mass>
         <intensity>4.402</intensity>
         <ion_current>6.4761776</ion_current>
         <width>0.454</width>
         <signal_noise_ratio>1.2133632</signal_noise_ratio>
         <quality>-1</quality>
      </peak>
      <peak>
         <mass>593.32614</mass>
         <intensity>113.242</intensity>
         <ion_current>165.64072</ion_current>
         <width>0.364</width>
         <signal_noise_ratio>31.440167</signal_noise_ratio>
         <quality>1</quality>
      </peak>
      <peak>
         <mass>594.2893</mass>
         <intensity>157.366</intensity>
         <ion_current>176.15852</ion_current>
         <width>0.363</width>
         <signal_noise_ratio>43.79714</signal_noise_ratio>
         <quality>1</quality>
      </peak>
      <peak>
         <mass>601.29195</mass>
         <intensity>75.001</intensity>
         <ion_current>113.46013</ion_current>
         <width>0.273</width>
         <signal_noise_ratio>21.214729</signal_noise_ratio>
         <quality>1</quality>
      </peak>
      <peak>
         <mass>601.592</mass>
         <intensity>8.815</intensity>
         <ion_current>13.603057</ion_current>
         <width>0.182</width>
         <signal_noise_ratio>2.500258</signal_noise_ratio>
         <quality>-1</quality>
      </peak>
      <peak>
         <mass>603.307</mass>
         <intensity>17.64</intensity>
         <ion_current>16.436268</ion_current>
         <width>0.182</width>
         <signal_noise_ratio>5.0179926</signal_noise_ratio>
         <quality>-1</quality>
      </peak>
      <peak>
         <mass>604.75225</mass>
         <intensity>4.402</intensity>
         <ion_current>6.4761776</ion_current>
         <width>0.182</width>
         <signal_noise_ratio>1.2602953</signal_noise_ratio>
         <quality>-1</quality>
      </peak>
      <peak>
         <mass>607.34757</mass>
         <intensity>4.402</intensity>
         <ion_current>6.4761776</ion_current>
         <width>0.272</width>
         <signal_noise_ratio>1.2606701</signal_noise_ratio>
         <quality>-1</quality>
      </peak>
      <peak>
         <mass>608.0308</mass>
         <intensity>5.873</intensity>
         <ion_current>8.6402978</ion_current>
         <width>0.182</width>
         <signal_noise_ratio>1.6819492</signal_noise_ratio>
         <quality>-1</quality>
      </peak>
      <peak>
         <mass>609.30554</mass>
         <intensity>236.79</intensity>
         <ion_current>348.03056</ion_current>
         <width>0.727</width>
         <signal_noise_ratio>67.823199</signal_noise_ratio>
         <quality>1</quality>
      </peak>
      <peak>
         <mass>610.869</mass>
         <intensity>4.402</intensity>
         <ion_current>7.1238262</ion_current>
         <width>0.182</width>
         <signal_noise_ratio>1.2611164</signal_noise_ratio>
         <quality>-1</quality>
      </peak>
      <peak>
         <mass>614.052</mass>
         <intensity>4.402</intensity>
         <ion_current>6.4761776</ion_current>
         <width>0.182</width>
         <signal_noise_ratio>1.2604165</signal_noise_ratio>
         <quality>-1</quality>
      </peak>
      <peak>
         <mass>616.053</mass>
         <intensity>4.402</intensity>
         <ion_current>7.1238262</ion_current>
         <width>0.182</width>
         <signal_noise_ratio>1.2604022</signal_noise_ratio>
         <quality>-1</quality>
      </peak>
      <peak>
         <mass>618.00851</mass>
         <intensity>5.873</intensity>
         <ion_current>9.1559461</ion_current>
         <width>0.727</width>
         <signal_noise_ratio>1.6820014</signal_noise_ratio>
         <quality>-1</quality>
      </peak>
      <peak>
         <mass>619.3634</mass>
         <intensity>4.402</intensity>
         <ion_current>6.4761776</ion_current>
         <width>0.273</width>
         <signal_noise_ratio>1.2569776</signal_noise_ratio>
         <quality>-1</quality>
      </peak>
      <peak>
         <mass>621.21425</mass>
         <intensity>4.402</intensity>
         <ion_current>6.4761776</ion_current>
         <width>0.182</width>
         <signal_noise_ratio>1.2537464</signal_noise_ratio>
         <quality>-1</quality>
      </peak>
      <peak>
         <mass>621.51</mass>
         <intensity>5.873</intensity>
         <ion_current>8.6402978</ion_current>
         <width>0.182</width>
         <signal_noise_ratio>1.6727062</signal_noise_ratio>
         <quality>-1</quality>
      </peak>
      <peak>
         <mass>624.16975</mass>
         <intensity>4.402</intensity>
         <ion_current>6.4761776</ion_current>
         <width>0.273</width>
         <signal_noise_ratio>1.2493058</signal_noise_ratio>
         <quality>-1</quality>
      </peak>
      <peak>
         <mass>625.76125</mass>
         <intensity>4.402</intensity>
         <ion_current>6.675806</ion_current>
         <width>0.182</width>
         <signal_noise_ratio>1.2480274</signal_noise_ratio>
         <quality>-1</quality>
      </peak>
      <peak>
         <mass>629.29276</mass>
         <intensity>227.965</intensity>
         <ion_current>341.17827</ion_current>
         <width>0.272</width>
         <signal_noise_ratio>64.678997</signal_noise_ratio>
         <quality>1</quality>
      </peak>
      <peak>
         <mass>636.13025</mass>
         <intensity>4.402</intensity>
         <ion_current>6.675806</ion_current>
         <width>0.182</width>
         <signal_noise_ratio>1.2481271</signal_noise_ratio>
         <quality>-1</quality>
      </peak>
      <peak>
         <mass>636.80417</mass>
         <intensity>4.402</intensity>
         <ion_current>6.544207</ion_current>
         <width>0.182</width>
         <signal_noise_ratio>1.2475536</signal_noise_ratio>
         <quality>-1</quality>
      </peak>
      <peak>
         <mass>637.699</mass>
         <intensity>5.873</intensity>
         <ion_current>7.7066816</ion_current>
         <width>0.182</width>
         <signal_noise_ratio>1.6678014</signal_noise_ratio>
         <quality>-1</quality>
      </peak>
      <peak>
         <mass>638.2632</mass>
         <intensity>5.873</intensity>
         <ion_current>8.9066353</ion_current>
         <width>0.273</width>
         <signal_noise_ratio>1.6678014</signal_noise_ratio>
         <quality>-1</quality>
      </peak>
      <peak>
         <mass>640.48766</mass>
         <intensity>5.873</intensity>
         <ion_current>8.9066353</ion_current>
         <width>0.182</width>
         <signal_noise_ratio>1.6748951</signal_noise_ratio>
         <quality>-1</quality>
      </peak>
      <peak>
         <mass>641.246</mass>
         <intensity>4.402</intensity>
         <ion_current>7.3434204</ion_current>
         <width>0.182</width>
         <signal_noise_ratio>1.2582274</signal_noise_ratio>
         <quality>-1</quality>
      </peak>
      <peak>
         <mass>644.1105</mass>
         <intensity>4.402</intensity>
         <ion_current>6.675806</ion_current>
         <width>0.272</width>
         <signal_noise_ratio>1.2680335</signal_noise_ratio>
         <quality>-1</quality>
      </peak>
      <peak>
         <mass>644.89917</mass>
         <intensity>4.402</intensity>
         <ion_current>6.675806</ion_current>
         <width>0.182</width>
         <signal_noise_ratio>1.271638</signal_noise_ratio>
         <quality>-1</quality>
      </peak>
      <peak>
         <mass>645.29009</mass>
         <intensity>58.822</intensity>
         <ion_current>88.097203</ion_current>
         <width>0.364</width>
         <signal_noise_ratio>16.992342</signal_noise_ratio>
         <quality>-1</quality>
      </peak>
      <peak>
         <mass>646.612</mass>
         <intensity>4.402</intensity>
         <ion_current>6.675806</ion_current>
         <width>0.182</width>
         <signal_noise_ratio>1.2798975</signal_noise_ratio>
         <quality>-1</quality>
      </peak>
      <peak>
         <mass>648.704</mass>
         <intensity>5.873</intensity>
         <ion_current>8.9066353</ion_current>
         <width>0.182</width>
         <signal_noise_ratio>1.7163315</signal_noise_ratio>
         <quality>-1</quality>
      </peak>
      <peak>
         <mass>650.341</mass>
         <intensity>4.412</intensity>
         <ion_current>7.3601024</ion_current>
         <width>0.182</width>
         <signal_noise_ratio>1.30919</signal_noise_ratio>
         <quality>-1</quality>
      </peak>
      <peak>
         <mass>653.433</mass>
         <intensity>4.412</intensity>
         <ion_current>6.6909714</ion_current>
         <width>0.182</width>
         <signal_noise_ratio>1.3483775</signal_noise_ratio>
         <quality>-1</quality>
      </peak>
      <peak>
         <mass>653.706</mass>
         <intensity>4.412</intensity>
         <ion_current>6.6909714</ion_current>
         <width>0.182</width>
         <signal_noise_ratio>1.3531468</signal_noise_ratio>
         <quality>-1</quality>
      </peak>
      <peak>
         <mass>655.07</mass>
         <intensity>4.412</intensity>
         <ion_current>6.6909714</ion_current>
         <width>0.181</width>
         <signal_noise_ratio>1.3797255</signal_noise_ratio>
         <quality>-1</quality>
      </peak>
      <peak>
         <mass>656.4714</mass>
         <intensity>4.412</intensity>
         <ion_current>6.6909714</ion_current>
         <width>0.273</width>
         <signal_noise_ratio>1.3918111</signal_noise_ratio>
         <quality>-1</quality>
      </peak>
      <peak>
         <mass>656.87658</mass>
         <intensity>5.883</intensity>
         <ion_current>8.9218007</ion_current>
         <width>0.454</width>
         <signal_noise_ratio>1.8558534</signal_noise_ratio>
         <quality>-1</quality>
      </peak>
      <peak>
         <mass>658.32225</mass>
         <intensity>4.412</intensity>
         <ion_current>6.6909714</ion_current>
         <width>0.182</width>
         <signal_noise_ratio>1.3903801</signal_noise_ratio>
         <quality>-1</quality>
      </peak>
      <peak>
         <mass>659.8</mass>
         <intensity>4.412</intensity>
         <ion_current>7.3601024</ion_current>
         <width>0.182</width>
         <signal_noise_ratio>1.3903801</signal_noise_ratio>
         <quality>-1</quality>
      </peak>
      <peak>
         <mass>661.45217</mass>
         <intensity>4.412</intensity>
         <ion_current>6.6909714</ion_current>
         <width>0.182</width>
         <signal_noise_ratio>1.3903801</signal_noise_ratio>
         <quality>-1</quality>
      </peak>
      <peak>
         <mass>663.23325</mass>
         <intensity>4.412</intensity>
         <ion_current>6.6909714</ion_current>
         <width>0.182</width>
         <signal_noise_ratio>1.3903801</signal_noise_ratio>
         <quality>-1</quality>
      </peak>
      <peak>
         <mass>666.803</mass>
         <intensity>4.412</intensity>
         <ion_current>6.6909714</ion_current>
         <width>0.182</width>
         <signal_noise_ratio>1.3903801</signal_noise_ratio>
         <quality>-1</quality>
      </peak>
      <peak>
         <mass>667.18217</mass>
         <intensity>4.412</intensity>
         <ion_current>7.3601024</ion_current>
         <width>0.182</width>
         <signal_noise_ratio>1.3903801</signal_noise_ratio>
         <quality>-1</quality>
      </peak>
      <peak>
         <mass>669.87983</mass>
         <intensity>4.412</intensity>
         <ion_current>6.6909714</ion_current>
         <width>0.182</width>
         <signal_noise_ratio>1.3903801</signal_noise_ratio>
         <quality>-1</quality>
      </peak>
      <peak>
         <mass>672.34591</mass>
         <intensity>323.577</intensity>
         <ion_current>474.1057</ion_current>
         <width>0.455</width>
         <signal_noise_ratio>101.97077</signal_noise_ratio>
         <quality>1</quality>
      </peak>
      <peak>
         <mass>676.704</mass>
         <intensity>5.883</intensity>
         <ion_current>9.0011372</ion_current>
         <width>0.182</width>
         <signal_noise_ratio>1.8539452</signal_noise_ratio>
         <quality>-1</quality>
      </peak>
      <peak>
         <mass>677.0125</mass>
         <intensity>4.412</intensity>
         <ion_current>6.8665829</ion_current>
         <width>0.272</width>
         <signal_noise_ratio>1.3903801</signal_noise_ratio>
         <quality>-1</quality>
      </peak>
      <peak>
         <mass>677.522</mass>
         <intensity>5.883</intensity>
         <ion_current>6.9057646</ion_current>
         <width>0.182</width>
         <signal_noise_ratio>1.8539452</signal_noise_ratio>
         <quality>-1</quality>
      </peak>
      <peak>
         <mass>680.7188</mass>
         <intensity>4.412</intensity>
         <ion_current>7.5532778</ion_current>
         <width>0.181</width>
         <signal_noise_ratio>1.3903801</signal_noise_ratio>
         <quality>-1</quality>
      </peak>
      <peak>
         <mass>681.36421</mass>
         <intensity>91.19</intensity>
         <ion_current>145.60466</ion_current>
         <width>0.364</width>
         <signal_noise_ratio>28.737253</signal_noise_ratio>
         <quality>1</quality>
      </peak>
      <peak>
         <mass>682.96925</mass>
         <intensity>4.412</intensity>
         <ion_current>6.8665829</ion_current>
         <width>0.182</width>
         <signal_noise_ratio>1.3903801</signal_noise_ratio>
         <quality>-1</quality>
      </peak>
      <peak>
         <mass>686.2991</mass>
         <intensity>192.675</intensity>
         <ion_current>296.45902</ion_current>
         <width>0.272</width>
         <signal_noise_ratio>60.718832</signal_noise_ratio>
         <quality>-1</quality>
      </peak>
      <peak>
         <mass>690.41268</mass>
         <intensity>142.668</intensity>
         <ion_current>221.22164</ion_current>
         <width>0.455</width>
         <signal_noise_ratio>44.959825</signal_noise_ratio>
         <quality>-1</quality>
      </peak>
      <peak>
         <mass>696.35086</mass>
         <intensity>247.095</intensity>
         <ion_current>380.91496</ion_current>
         <width>0.364</width>
         <signal_noise_ratio>77.868534</signal_noise_ratio>
         <quality>1</quality>
      </peak>
      <peak>
         <mass>696.908</mass>
         <intensity>4.412</intensity>
         <ion_current>6.8665829</ion_current>
         <width>0.182</width>
         <signal_noise_ratio>1.3903801</signal_noise_ratio>
         <quality>-1</quality>
      </peak>
      <peak>
         <mass>699.41641</mass>
         <intensity>123.548</intensity>
         <ion_current>185.61575</ion_current>
         <width>0.364</width>
         <signal_noise_ratio>38.934425</signal_noise_ratio>
         <quality>-1</quality>
      </peak>
   </peak_list>
</pepex3>
