# Supplementary material for: NITPICK: peak identification for mass spectrometry data
Source: BMC Bioinformatics. 2008 Aug 28;9:355. doi: 10.1186/1471-2105-9-355 (PMC2655099; doi:10.1186/1471-2105-9-355)
Supplement: Additional file 4 — A zip-folder containing all pepex results on the simulated data. [file 1471-2105-9-355-S4.zip › pepex_simulation_results/thresh1/SNR100/preSNR100_14_pepex.xml]

<?xml version="1.0" encoding="iso-8859-1"?>
<pepex3>
   <version>3.0.0</version>
   <registered_to>Unregistered</registered_to>
   <parameters>
      <parameter_file>pepex_input.xml</parameter_file>
      <input_data_file>spectrum.data</input_data_file>
      <output_data_file>pepex_output.xml</output_data_file>
      <noise_model>mean_value</noise_model>
      <signal_noise_ratio>1</signal_noise_ratio>
      <tuning_power>2</tuning_power>
      <tuning>2</tuning>
      <small_omega>1.0</small_omega>
      <big_omega>20</big_omega>
      <peak_finding_model>pepex3</peak_finding_model>
      <supporting_slopes>2</supporting_slopes>
      <peak_fitting_model>centroid</peak_fitting_model>
      <clustering_model>simple</clustering_model>
      <min_cluster_distance>0.8</min_cluster_distance>
      <max_cluster_distance>1.2</max_cluster_distance>
      <no_single_above_mass>1500.0</no_single_above_mass>
      <deisotoping_model>quadratic</deisotoping_model>
      <isotope_distrib_file>/usr/local/piums/kd_0_to_10</isotope_distrib_file>
      <overflow>30000</overflow>
   </parameters>
   <pepex3_status>
      <status>ok</status>
      <message></message>
      <supporting_slopes>2</supporting_slopes>
      <minimum_mass>500</minimum_mass>
      <maximum_mass>700</maximum_mass>
      <small_omega>1</small_omega>
      <big_omega>20</big_omega>
      <peak_masses_with_hydrogen>true</peak_masses_with_hydrogen>
      <date_created>17:47:22, 09 Jul, 2007</date_created>
   </pepex3_status>
   <peak_list>
      <peak>
         <mass>500.1456</mass>
         <intensity>5.025</intensity>
         <ion_current>6.991501</ion_current>
         <width>0.182</width>
         <signal_noise_ratio>1.1147059</signal_noise_ratio>
         <quality>-1</quality>
      </peak>
      <peak>
         <mass>502.079</mass>
         <intensity>6.7</intensity>
         <ion_current>9.3220013</ion_current>
         <width>0.182</width>
         <signal_noise_ratio>1.5174083</signal_noise_ratio>
         <quality>-1</quality>
      </peak>
      <peak>
         <mass>502.82956</mass>
         <intensity>6.7</intensity>
         <ion_current>9.3220013</ion_current>
         <width>0.454</width>
         <signal_noise_ratio>1.5589626</signal_noise_ratio>
         <quality>-1</quality>
      </peak>
      <peak>
         <mass>504.16125</mass>
         <intensity>5.025</intensity>
         <ion_current>6.991501</ion_current>
         <width>0.182</width>
         <signal_noise_ratio>1.4066038</signal_noise_ratio>
         <quality>-1</quality>
      </peak>
      <peak>
         <mass>505.4752</mass>
         <intensity>6.7</intensity>
         <ion_current>9.3220013</ion_current>
         <width>0.273</width>
         <signal_noise_ratio>1.8754717</signal_noise_ratio>
         <quality>-1</quality>
      </peak>
      <peak>
         <mass>505.821</mass>
         <intensity>5.025</intensity>
         <ion_current>7.6906809</ion_current>
         <width>0.182</width>
         <signal_noise_ratio>1.4066038</signal_noise_ratio>
         <quality>-1</quality>
      </peak>
      <peak>
         <mass>508.33486</mass>
         <intensity>6.7</intensity>
         <ion_current>9.3220013</ion_current>
         <width>0.727</width>
         <signal_noise_ratio>1.8964361</signal_noise_ratio>
         <quality>-1</quality>
      </peak>
      <peak>
         <mass>511.28938</mass>
         <intensity>8.375</intensity>
         <ion_current>11.652502</ion_current>
         <width>0.182</width>
         <signal_noise_ratio>2.4428236</signal_noise_ratio>
         <quality>-1</quality>
      </peak>
      <peak>
         <mass>514.66575</mass>
         <intensity>5.025</intensity>
         <ion_current>6.991501</ion_current>
         <width>0.273</width>
         <signal_noise_ratio>1.4685259</signal_noise_ratio>
         <quality>-1</quality>
      </peak>
      <peak>
         <mass>516.553</mass>
         <intensity>6.7</intensity>
         <ion_current>9.3220013</ion_current>
         <width>0.182</width>
         <signal_noise_ratio>2.0109557</signal_noise_ratio>
         <quality>-1</quality>
      </peak>
      <peak>
         <mass>517.19</mass>
         <intensity>6.7</intensity>
         <ion_current>9.3220013</ion_current>
         <width>0.182</width>
         <signal_noise_ratio>2.0177924</signal_noise_ratio>
         <quality>-1</quality>
      </peak>
      <peak>
         <mass>520.53225</mass>
         <intensity>5.025</intensity>
         <ion_current>7.6906809</ion_current>
         <width>0.728</width>
         <signal_noise_ratio>1.4687752</signal_noise_ratio>
         <quality>-1</quality>
      </peak>
      <peak>
         <mass>521.155</mass>
         <intensity>5.025</intensity>
         <ion_current>6.991501</ion_current>
         <width>0.181</width>
         <signal_noise_ratio>1.4687752</signal_noise_ratio>
         <quality>-1</quality>
      </peak>
      <peak>
         <mass>524.30598</mass>
         <intensity>286.432</intensity>
         <ion_current>398.91449</ion_current>
         <width>0.455</width>
         <signal_noise_ratio>83.858305</signal_noise_ratio>
         <quality>1</quality>
      </peak>
      <peak>
         <mass>524.648</mass>
         <intensity>6.7</intensity>
         <ion_current>9.3220013</ion_current>
         <width>0.182</width>
         <signal_noise_ratio>1.9615499</signal_noise_ratio>
         <quality>-1</quality>
      </peak>
      <peak>
         <mass>525.29995</mass>
         <intensity>135.678</intensity>
         <ion_current>68.947906</ion_current>
         <width>0.364</width>
         <signal_noise_ratio>40.292418</signal_noise_ratio>
         <quality>-1</quality>
      </peak>
      <peak>
         <mass>526.7026</mass>
         <intensity>5.025</intensity>
         <ion_current>7.1886884</ion_current>
         <width>0.363</width>
         <signal_noise_ratio>1.4866178</signal_noise_ratio>
         <quality>-1</quality>
      </peak>
      <peak>
         <mass>529.04333</mass>
         <intensity>6.7</intensity>
         <ion_current>9.5849178</ion_current>
         <width>0.455</width>
         <signal_noise_ratio>1.9632537</signal_noise_ratio>
         <quality>-1</quality>
      </peak>
      <peak>
         <mass>529.559</mass>
         <intensity>5.025</intensity>
         <ion_current>7.1886884</ion_current>
         <width>0.455</width>
         <signal_noise_ratio>1.4724403</signal_noise_ratio>
         <quality>-1</quality>
      </peak>
      <peak>
         <mass>532.287</mass>
         <intensity>5.025</intensity>
         <ion_current>7.1886884</ion_current>
         <width>0.182</width>
         <signal_noise_ratio>1.4724403</signal_noise_ratio>
         <quality>-1</quality>
      </peak>
      <peak>
         <mass>534.28493</mass>
         <intensity>264.657</intensity>
         <ion_current>374.51899</ion_current>
         <width>0.364</width>
         <signal_noise_ratio>77.550573</signal_noise_ratio>
         <quality>1</quality>
      </peak>
      <peak>
         <mass>536.926</mass>
         <intensity>8.375</intensity>
         <ion_current>11.981147</ion_current>
         <width>0.182</width>
         <signal_noise_ratio>2.3656364</signal_noise_ratio>
         <quality>-1</quality>
      </peak>
      <peak>
         <mass>544.384</mass>
         <intensity>6.7</intensity>
         <ion_current>10.543453</ion_current>
         <width>0.182</width>
         <signal_noise_ratio>1.5242848</signal_noise_ratio>
         <quality>-1</quality>
      </peak>
      <peak>
         <mass>545.0202</mass>
         <intensity>5.025</intensity>
         <ion_current>7.1886884</ion_current>
         <width>0.181</width>
         <signal_noise_ratio>1.1708057</signal_noise_ratio>
         <quality>-1</quality>
      </peak>
      <peak>
         <mass>546.567</mass>
         <intensity>6.7</intensity>
         <ion_current>10.034593</ion_current>
         <width>0.182</width>
         <signal_noise_ratio>1.5619836</signal_noise_ratio>
         <quality>-1</quality>
      </peak>
      <peak>
         <mass>547.08925</mass>
         <intensity>5.025</intensity>
         <ion_current>7.1886884</ion_current>
         <width>0.182</width>
         <signal_noise_ratio>1.1721473</signal_noise_ratio>
         <quality>-1</quality>
      </peak>
      <peak>
         <mass>549.79853</mass>
         <intensity>8.365</intensity>
         <ion_current>11.966841</ion_current>
         <width>0.455</width>
         <signal_noise_ratio>2.1443598</signal_noise_ratio>
         <quality>-1</quality>
      </peak>
      <peak>
         <mass>551.023</mass>
         <intensity>5.015</intensity>
         <ion_current>7.1743825</ion_current>
         <width>0.182</width>
         <signal_noise_ratio>1.2892045</signal_noise_ratio>
         <quality>-1</quality>
      </peak>
      <peak>
         <mass>552.2962</mass>
         <intensity>5.015</intensity>
         <ion_current>7.8918531</ion_current>
         <width>0.181</width>
         <signal_noise_ratio>1.292206</signal_noise_ratio>
         <quality>-1</quality>
      </peak>
      <peak>
         <mass>555.30407</mass>
         <intensity>88.767</intensity>
         <ion_current>124.94206</ion_current>
         <width>0.273</width>
         <signal_noise_ratio>22.961417</signal_noise_ratio>
         <quality>-1</quality>
      </peak>
      <peak>
         <mass>558.64783</mass>
         <intensity>5.015</intensity>
         <ion_current>7.1743825</ion_current>
         <width>0.182</width>
         <signal_noise_ratio>1.2839534</signal_noise_ratio>
         <quality>-1</quality>
      </peak>
      <peak>
         <mass>560.91425</mass>
         <intensity>5.015</intensity>
         <ion_current>7.1743825</ion_current>
         <width>0.182</width>
         <signal_noise_ratio>1.2766509</signal_noise_ratio>
         <quality>-1</quality>
      </peak>
      <peak>
         <mass>562.50782</mass>
         <intensity>5.015</intensity>
         <ion_current>7.1743825</ion_current>
         <width>0.637</width>
         <signal_noise_ratio>1.273358</signal_noise_ratio>
         <quality>-1</quality>
      </peak>
      <peak>
         <mass>563.0836</mass>
         <intensity>5.015</intensity>
         <ion_current>7.1743825</ion_current>
         <width>0.182</width>
         <signal_noise_ratio>1.2733256</signal_noise_ratio>
         <quality>-1</quality>
      </peak>
      <peak>
         <mass>563.73325</mass>
         <intensity>5.015</intensity>
         <ion_current>7.1743825</ion_current>
         <width>0.182</width>
         <signal_noise_ratio>1.273109</signal_noise_ratio>
         <quality>-1</quality>
      </peak>
      <peak>
         <mass>565.03</mass>
         <intensity>5.015</intensity>
         <ion_current>7.8918531</ion_current>
         <width>0.182</width>
         <signal_noise_ratio>1.2728461</signal_noise_ratio>
         <quality>-1</quality>
      </peak>
      <peak>
         <mass>566.25451</mass>
         <intensity>118.918</intensity>
         <ion_current>172.08464</ion_current>
         <width>0.273</width>
         <signal_noise_ratio>30.177474</signal_noise_ratio>
         <quality>-1</quality>
      </peak>
      <peak>
         <mass>567.03</mass>
         <intensity>6.69</intensity>
         <ion_current>8.9880656</ion_current>
         <width>0.181</width>
         <signal_noise_ratio>1.6971901</signal_noise_ratio>
         <quality>-1</quality>
      </peak>
      <peak>
         <mass>568.26321</mass>
         <intensity>21.766</intensity>
         <ion_current>18.281033</ion_current>
         <width>0.273</width>
         <signal_noise_ratio>5.519489</signal_noise_ratio>
         <quality>-1</quality>
      </peak>
      <peak>
         <mass>568.8132</mass>
         <intensity>5.015</intensity>
         <ion_current>7.1743825</ion_current>
         <width>0.363</width>
         <signal_noise_ratio>1.2713363</signal_noise_ratio>
         <quality>-1</quality>
      </peak>
      <peak>
         <mass>570.85</mass>
         <intensity>5.015</intensity>
         <ion_current>7.1743825</ion_current>
         <width>0.182</width>
         <signal_noise_ratio>1.2702905</signal_noise_ratio>
         <quality>-1</quality>
      </peak>
      <peak>
         <mass>571.032</mass>
         <intensity>6.69</intensity>
         <ion_current>9.570612</ion_current>
         <width>0.182</width>
         <signal_noise_ratio>1.694565</signal_noise_ratio>
         <quality>-1</quality>
      </peak>
      <peak>
         <mass>572.9238</mass>
         <intensity>6.69</intensity>
         <ion_current>9.570612</ion_current>
         <width>0.182</width>
         <signal_noise_ratio>1.6936638</signal_noise_ratio>
         <quality>-1</quality>
      </peak>
      <peak>
         <mass>573.3515</mass>
         <intensity>6.69</intensity>
         <ion_current>9.570612</ion_current>
         <width>0.637</width>
         <signal_noise_ratio>1.6936638</signal_noise_ratio>
         <quality>-1</quality>
      </peak>
      <peak>
         <mass>575.203</mass>
         <intensity>6.69</intensity>
         <ion_current>9.8422599</ion_current>
         <width>0.182</width>
         <signal_noise_ratio>1.6935489</signal_noise_ratio>
         <quality>-1</quality>
      </peak>
      <peak>
         <mass>575.5436</mass>
         <intensity>5.015</intensity>
         <ion_current>7.3780169</ion_current>
         <width>0.364</width>
         <signal_noise_ratio>1.2695288</signal_noise_ratio>
         <quality>-1</quality>
      </peak>
      <peak>
         <mass>575.853</mass>
         <intensity>5.015</intensity>
         <ion_current>7.3780169</ion_current>
         <width>0.182</width>
         <signal_noise_ratio>1.2695288</signal_noise_ratio>
         <quality>-1</quality>
      </peak>
      <peak>
         <mass>578.945</mass>
         <intensity>5.015</intensity>
         <ion_current>8.1158538</ion_current>
         <width>0.182</width>
         <signal_noise_ratio>1.2695196</signal_noise_ratio>
         <quality>-1</quality>
      </peak>
      <peak>
         <mass>580.218</mass>
         <intensity>6.69</intensity>
         <ion_current>9.842273</ion_current>
         <width>0.182</width>
         <signal_noise_ratio>1.6937709</signal_noise_ratio>
         <quality>-1</quality>
      </peak>
      <peak>
         <mass>580.51375</mass>
         <intensity>5.015</intensity>
         <ion_current>7.3780169</ion_current>
         <width>0.273</width>
         <signal_noise_ratio>1.2696952</signal_noise_ratio>
         <quality>-1</quality>
      </peak>
      <peak>
         <mass>581.102</mass>
         <intensity>8.365</intensity>
         <ion_current>8.9784971</ion_current>
         <width>0.182</width>
         <signal_noise_ratio>2.1183953</signal_noise_ratio>
         <quality>-1</quality>
      </peak>
      <peak>
         <mass>582.622</mass>
         <intensity>5.015</intensity>
         <ion_current>7.3780169</ion_current>
         <width>0.546</width>
         <signal_noise_ratio>1.270391</signal_noise_ratio>
         <quality>-1</quality>
      </peak>
      <peak>
         <mass>585.3345</mass>
         <intensity>102.168</intensity>
         <ion_current>148.95172</ion_current>
         <width>0.272</width>
         <signal_noise_ratio>25.57631</signal_noise_ratio>
         <quality>-1</quality>
      </peak>
      <peak>
         <mass>586.10725</mass>
         <intensity>5.015</intensity>
         <ion_current>7.3780169</ion_current>
         <width>0.182</width>
         <signal_noise_ratio>1.2500772</signal_noise_ratio>
         <quality>-1</quality>
      </peak>
      <peak>
         <mass>588.131</mass>
         <intensity>5.015</intensity>
         <ion_current>7.3780169</ion_current>
         <width>0.182</width>
         <signal_noise_ratio>1.2396925</signal_noise_ratio>
         <quality>-1</quality>
      </peak>
      <peak>
         <mass>593.0966</mass>
         <intensity>5.015</intensity>
         <ion_current>7.3780169</ion_current>
         <width>0.182</width>
         <signal_noise_ratio>1.2188092</signal_noise_ratio>
         <quality>-1</quality>
      </peak>
      <peak>
         <mass>596.24875</mass>
         <intensity>5.015</intensity>
         <ion_current>7.3780169</ion_current>
         <width>0.272</width>
         <signal_noise_ratio>1.2107855</signal_noise_ratio>
         <quality>-1</quality>
      </peak>
      <peak>
         <mass>597.88575</mass>
         <intensity>5.015</intensity>
         <ion_current>7.3780169</ion_current>
         <width>0.273</width>
         <signal_noise_ratio>1.2069582</signal_noise_ratio>
         <quality>-1</quality>
      </peak>
      <peak>
         <mass>598.6446</mass>
         <intensity>5.015</intensity>
         <ion_current>8.1158538</ion_current>
         <width>0.182</width>
         <signal_noise_ratio>1.2059057</signal_noise_ratio>
         <quality>-1</quality>
      </peak>
      <peak>
         <mass>600.136</mass>
         <intensity>6.69</intensity>
         <ion_current>10.826533</ion_current>
         <width>0.182</width>
         <signal_noise_ratio>1.6072298</signal_noise_ratio>
         <quality>-1</quality>
      </peak>
      <peak>
         <mass>600.773</mass>
         <intensity>5.015</intensity>
         <ion_current>7.3780169</ion_current>
         <width>0.182</width>
         <signal_noise_ratio>1.203408</signal_noise_ratio>
         <quality>-1</quality>
      </peak>
      <peak>
         <mass>604.775</mass>
         <intensity>5.015</intensity>
         <ion_current>7.3780169</ion_current>
         <width>0.182</width>
         <signal_noise_ratio>1.2007313</signal_noise_ratio>
         <quality>-1</quality>
      </peak>
      <peak>
         <mass>605.34965</mass>
         <intensity>189.27</intensity>
         <ion_current>270.40425</ion_current>
         <width>0.363</width>
         <signal_noise_ratio>45.316535</signal_noise_ratio>
         <quality>-1</quality>
      </peak>
      <peak>
         <mass>607.61675</mass>
         <intensity>5.015</intensity>
         <ion_current>7.3780169</ion_current>
         <width>0.182</width>
         <signal_noise_ratio>1.2007788</signal_noise_ratio>
         <quality>-1</quality>
      </peak>
      <peak>
         <mass>608.34141</mass>
         <intensity>92.117</intensity>
         <ion_current>132.26886</ion_current>
         <width>0.273</width>
         <signal_noise_ratio>22.057562</signal_noise_ratio>
         <quality>-1</quality>
      </peak>
      <peak>
         <mass>612.67283</mass>
         <intensity>5.015</intensity>
         <ion_current>7.3780169</ion_current>
         <width>0.182</width>
         <signal_noise_ratio>1.2017682</signal_noise_ratio>
         <quality>-1</quality>
      </peak>
      <peak>
         <mass>614.38567</mass>
         <intensity>5.015</intensity>
         <ion_current>7.3780169</ion_current>
         <width>0.364</width>
         <signal_noise_ratio>1.2024424</signal_noise_ratio>
         <quality>-1</quality>
      </peak>
      <peak>
         <mass>615.0975</mass>
         <intensity>5.015</intensity>
         <ion_current>8.1158538</ion_current>
         <width>0.273</width>
         <signal_noise_ratio>1.2032333</signal_noise_ratio>
         <quality>-1</quality>
      </peak>
      <peak>
         <mass>617.417</mass>
         <intensity>6.69</intensity>
         <ion_current>9.8422599</ion_current>
         <width>0.182</width>
         <signal_noise_ratio>1.6074177</signal_noise_ratio>
         <quality>-1</quality>
      </peak>
      <peak>
         <mass>621.055</mass>
         <intensity>5.015</intensity>
         <ion_current>7.3780169</ion_current>
         <width>0.455</width>
         <signal_noise_ratio>1.205529</signal_noise_ratio>
         <quality>-1</quality>
      </peak>
      <peak>
         <mass>623.29891</mass>
         <intensity>525.953</intensity>
         <ion_current>775.77454</ion_current>
         <width>0.364</width>
         <signal_noise_ratio>126.57512</signal_noise_ratio>
         <quality>1</quality>
      </peak>
      <peak>
         <mass>624.31493</mass>
         <intensity>400.325</intensity>
         <ion_current>305.89139</ion_current>
         <width>0.364</width>
         <signal_noise_ratio>96.419858</signal_noise_ratio>
         <quality>1</quality>
      </peak>
      <peak>
         <mass>625.98117</mass>
         <intensity>5.015</intensity>
         <ion_current>7.6054446</ion_current>
         <width>0.182</width>
         <signal_noise_ratio>1.2103788</signal_noise_ratio>
         <quality>-1</quality>
      </peak>
      <peak>
         <mass>628.71775</mass>
         <intensity>5.015</intensity>
         <ion_current>7.6054446</ion_current>
         <width>0.273</width>
         <signal_noise_ratio>1.2135104</signal_noise_ratio>
         <quality>-1</quality>
      </peak>
      <peak>
         <mass>629.98822</mass>
         <intensity>5.015</intensity>
         <ion_current>7.6054446</ion_current>
         <width>0.455</width>
         <signal_noise_ratio>1.2152084</signal_noise_ratio>
         <quality>-1</quality>
      </peak>
      <peak>
         <mass>631.332</mass>
         <intensity>5.015</intensity>
         <ion_current>7.6054446</ion_current>
         <width>0.182</width>
         <signal_noise_ratio>1.2178508</signal_noise_ratio>
         <quality>-1</quality>
      </peak>
      <peak>
         <mass>631.89317</mass>
         <intensity>5.015</intensity>
         <ion_current>7.6054446</ion_current>
         <width>0.182</width>
         <signal_noise_ratio>1.2184457</signal_noise_ratio>
         <quality>-1</quality>
      </peak>
      <peak>
         <mass>633.2957</mass>
         <intensity>164.144</intensity>
         <ion_current>253.58504</ion_current>
         <width>0.364</width>
         <signal_noise_ratio>39.883641</signal_noise_ratio>
         <quality>-1</quality>
      </peak>
      <peak>
         <mass>633.53017</mass>
         <intensity>5.015</intensity>
         <ion_current>7.6054446</ion_current>
         <width>0.182</width>
         <signal_noise_ratio>1.2185426</signal_noise_ratio>
         <quality>-1</quality>
      </peak>
      <peak>
         <mass>635.698</mass>
         <intensity>5.015</intensity>
         <ion_current>8.3660275</ion_current>
         <width>0.182</width>
         <signal_noise_ratio>1.2174092</signal_noise_ratio>
         <quality>-1</quality>
      </peak>
      <peak>
         <mass>636.31018</mass>
         <intensity>13.39</intensity>
         <ion_current>16.552661</ion_current>
         <width>0.273</width>
         <signal_noise_ratio>3.2504703</signal_noise_ratio>
         <quality>1</quality>
      </peak>
      <peak>
         <mass>637.75967</mass>
         <intensity>6.69</intensity>
         <ion_current>9.3695451</ion_current>
         <width>0.182</width>
         <signal_noise_ratio>1.6175578</signal_noise_ratio>
         <quality>-1</quality>
      </peak>
      <peak>
         <mass>638.30583</mass>
         <intensity>155.769</intensity>
         <ion_current>237.82174</ion_current>
         <width>0.909</width>
         <signal_noise_ratio>37.662985</signal_noise_ratio>
         <quality>1</quality>
      </peak>
      <peak>
         <mass>639.7</mass>
         <intensity>5.015</intensity>
         <ion_current>7.6054446</ion_current>
         <width>0.182</width>
         <signal_noise_ratio>1.2082729</signal_noise_ratio>
         <quality>-1</quality>
      </peak>
      <peak>
         <mass>642.065</mass>
         <intensity>5.015</intensity>
         <ion_current>7.6054446</ion_current>
         <width>0.182</width>
         <signal_noise_ratio>1.2040122</signal_noise_ratio>
         <quality>-1</quality>
      </peak>
      <peak>
         <mass>643.624</mass>
         <intensity>6.69</intensity>
         <ion_current>10.145648</ion_current>
         <width>0.182</width>
         <signal_noise_ratio>1.6002832</signal_noise_ratio>
         <quality>-1</quality>
      </peak>
      <peak>
         <mass>643.82333</mass>
         <intensity>5.015</intensity>
         <ion_current>8.3660275</ion_current>
         <width>0.273</width>
         <signal_noise_ratio>1.1996144</signal_noise_ratio>
         <quality>-1</quality>
      </peak>
      <peak>
         <mass>644.31049</mass>
         <intensity>92.117</intensity>
         <ion_current>139.83532</ion_current>
         <width>0.364</width>
         <signal_noise_ratio>22.034871</signal_noise_ratio>
         <quality>1</quality>
      </peak>
      <peak>
         <mass>648.64713</mass>
         <intensity>10.04</intensity>
         <ion_current>15.226055</ion_current>
         <width>0.364</width>
         <signal_noise_ratio>2.3821884</signal_noise_ratio>
         <quality>-1</quality>
      </peak>
      <peak>
         <mass>649.31067</mass>
         <intensity>5.015</intensity>
         <ion_current>7.6054446</ion_current>
         <width>0.545</width>
         <signal_noise_ratio>1.1874614</signal_noise_ratio>
         <quality>-1</quality>
      </peak>
      <peak>
         <mass>652.18275</mass>
         <intensity>5.025</intensity>
         <ion_current>7.62061</ion_current>
         <width>0.455</width>
         <signal_noise_ratio>1.1239101</signal_noise_ratio>
         <quality>-1</quality>
      </peak>
      <peak>
         <mass>653.433</mass>
         <intensity>5.025</intensity>
         <ion_current>7.62061</ion_current>
         <width>0.182</width>
         <signal_noise_ratio>1.1239101</signal_noise_ratio>
         <quality>-1</quality>
      </peak>
      <peak>
         <mass>653.615</mass>
         <intensity>6.7</intensity>
         <ion_current>11.176946</ion_current>
         <width>0.182</width>
         <signal_noise_ratio>1.4985469</signal_noise_ratio>
         <quality>-1</quality>
      </peak>
      <peak>
         <mass>655.49467</mass>
         <intensity>5.025</intensity>
         <ion_current>8.3827096</ion_current>
         <width>0.364</width>
         <signal_noise_ratio>1.1655066</signal_noise_ratio>
         <quality>-1</quality>
      </peak>
      <peak>
         <mass>658.59525</mass>
         <intensity>5.025</intensity>
         <ion_current>7.62061</ion_current>
         <width>0.182</width>
         <signal_noise_ratio>1.1695402</signal_noise_ratio>
         <quality>-1</quality>
      </peak>
      <peak>
         <mass>659.32983</mass>
         <intensity>5.025</intensity>
         <ion_current>7.62061</ion_current>
         <width>0.364</width>
         <signal_noise_ratio>1.1695402</signal_noise_ratio>
         <quality>-1</quality>
      </peak>
      <peak>
         <mass>660.9274</mass>
         <intensity>5.025</intensity>
         <ion_current>7.62061</ion_current>
         <width>0.273</width>
         <signal_noise_ratio>1.1695402</signal_noise_ratio>
         <quality>-1</quality>
      </peak>
      <peak>
         <mass>662.71</mass>
         <intensity>5.025</intensity>
         <ion_current>8.3827096</ion_current>
         <width>0.182</width>
         <signal_noise_ratio>1.1695402</signal_noise_ratio>
         <quality>-1</quality>
      </peak>
      <peak>
         <mass>663.256</mass>
         <intensity>5.025</intensity>
         <ion_current>7.62061</ion_current>
         <width>0.182</width>
         <signal_noise_ratio>1.1695402</signal_noise_ratio>
         <quality>-1</quality>
      </peak>
      <peak>
         <mass>666.1205</mass>
         <intensity>5.025</intensity>
         <ion_current>7.62061</ion_current>
         <width>0.272</width>
         <signal_noise_ratio>1.1695402</signal_noise_ratio>
         <quality>-1</quality>
      </peak>
      <peak>
         <mass>667.804</mass>
         <intensity>5.025</intensity>
         <ion_current>7.62061</ion_current>
         <width>0.181</width>
         <signal_noise_ratio>1.1695402</signal_noise_ratio>
         <quality>-1</quality>
      </peak>
      <peak>
         <mass>670.37087</mass>
         <intensity>130.653</intensity>
         <ion_current>187.15839</ion_current>
         <width>0.364</width>
         <signal_noise_ratio>30.408744</signal_noise_ratio>
         <quality>1</quality>
      </peak>
      <peak>
         <mass>673.60125</mass>
         <intensity>5.025</intensity>
         <ion_current>7.62061</ion_current>
         <width>0.182</width>
         <signal_noise_ratio>1.1695402</signal_noise_ratio>
         <quality>-1</quality>
      </peak>
      <peak>
         <mass>673.897</mass>
         <intensity>5.025</intensity>
         <ion_current>7.62061</ion_current>
         <width>0.182</width>
         <signal_noise_ratio>1.1695402</signal_noise_ratio>
         <quality>-1</quality>
      </peak>
      <peak>
         <mass>676.36899</mass>
         <intensity>293.132</intensity>
         <ion_current>456.49568</ion_current>
         <width>0.364</width>
         <signal_noise_ratio>68.224809</signal_noise_ratio>
         <quality>1</quality>
      </peak>
      <peak>
         <mass>677.35233</mass>
         <intensity>365.159</intensity>
         <ion_current>389.17591</ion_current>
         <width>0.546</width>
         <signal_noise_ratio>84.988685</signal_noise_ratio>
         <quality>1</quality>
      </peak>
      <peak>
         <mass>681.82011</mass>
         <intensity>6.7</intensity>
         <ion_current>10.427494</ion_current>
         <width>0.273</width>
         <signal_noise_ratio>1.559387</signal_noise_ratio>
         <quality>-1</quality>
      </peak>
      <peak>
         <mass>682.35701</mass>
         <intensity>123.953</intensity>
         <ion_current>181.11287</ion_current>
         <width>0.545</width>
         <signal_noise_ratio>28.849357</signal_noise_ratio>
         <quality>1</quality>
      </peak>
      <peak>
         <mass>687.8585</mass>
         <intensity>5.025</intensity>
         <ion_current>8.6027245</ion_current>
         <width>0.273</width>
         <signal_noise_ratio>1.1695402</signal_noise_ratio>
         <quality>-1</quality>
      </peak>
      <peak>
         <mass>688.14567</mass>
         <intensity>5.025</intensity>
         <ion_current>7.8206208</ion_current>
         <width>0.363</width>
         <signal_noise_ratio>1.1695402</signal_noise_ratio>
         <quality>-1</quality>
      </peak>
      <peak>
         <mass>690.905</mass>
         <intensity>5.025</intensity>
         <ion_current>7.8206208</ion_current>
         <width>0.182</width>
         <signal_noise_ratio>1.1695402</signal_noise_ratio>
         <quality>-1</quality>
      </peak>
      <peak>
         <mass>691.451</mass>
         <intensity>5.025</intensity>
         <ion_current>7.691645</ion_current>
         <width>0.182</width>
         <signal_noise_ratio>1.1695402</signal_noise_ratio>
         <quality>-1</quality>
      </peak>
      <peak>
         <mass>692.633</mass>
         <intensity>8.375</intensity>
         <ion_current>11.084517</ion_current>
         <width>0.182</width>
         <signal_noise_ratio>1.9492337</signal_noise_ratio>
         <quality>-1</quality>
      </peak>
      <peak>
         <mass>692.88325</mass>
         <intensity>5.025</intensity>
         <ion_current>7.8206208</ion_current>
         <width>0.182</width>
         <signal_noise_ratio>1.1695402</signal_noise_ratio>
         <quality>-1</quality>
      </peak>
      <peak>
         <mass>693.1426</mass>
         <intensity>5.025</intensity>
         <ion_current>7.8206208</ion_current>
         <width>0.182</width>
         <signal_noise_ratio>1.1695402</signal_noise_ratio>
         <quality>-1</quality>
      </peak>
      <peak>
         <mass>694.816</mass>
         <intensity>5.025</intensity>
         <ion_current>7.8206208</ion_current>
         <width>0.182</width>
         <signal_noise_ratio>1.1695402</signal_noise_ratio>
         <quality>-1</quality>
      </peak>
      <peak>
         <mass>695.37459</mass>
         <intensity>149.079</intensity>
         <ion_current>223.91743</ion_current>
         <width>0.363</width>
         <signal_noise_ratio>34.697291</signal_noise_ratio>
         <quality>1</quality>
      </peak>
      <peak>
         <mass>697.908</mass>
         <intensity>8.375</intensity>
         <ion_current>13.034368</ion_current>
         <width>0.182</width>
         <signal_noise_ratio>1.9492337</signal_noise_ratio>
         <quality>-1</quality>
      </peak>
      <peak>
         <mass>699.39775</mass>
         <intensity>127.303</intensity>
         <ion_current>198.12706</ion_current>
         <width>0.546</width>
         <signal_noise_ratio>29.629051</signal_noise_ratio>
         <quality>-1</quality>
      </peak>
   </peak_list>
</pepex3>
