# Supplementary material for: NITPICK: peak identification for mass spectrometry data
Source: BMC Bioinformatics. 2008 Aug 28;9:355. doi: 10.1186/1471-2105-9-355 (PMC2655099; doi:10.1186/1471-2105-9-355)
Supplement: Additional file 4 — A zip-folder containing all pepex results on the simulated data. [file 1471-2105-9-355-S4.zip › pepex_simulation_results/thresh1/SNR100/preSNR100_15_pepex.xml]

<?xml version="1.0" encoding="iso-8859-1"?>
<pepex3>
   <version>3.0.0</version>
   <registered_to>Unregistered</registered_to>
   <parameters>
      <parameter_file>pepex_input.xml</parameter_file>
      <input_data_file>spectrum.data</input_data_file>
      <output_data_file>pepex_output.xml</output_data_file>
      <noise_model>mean_value</noise_model>
      <signal_noise_ratio>1</signal_noise_ratio>
      <tuning_power>2</tuning_power>
      <tuning>2</tuning>
      <small_omega>1.0</small_omega>
      <big_omega>20</big_omega>
      <peak_finding_model>pepex3</peak_finding_model>
      <supporting_slopes>2</supporting_slopes>
      <peak_fitting_model>centroid</peak_fitting_model>
      <clustering_model>simple</clustering_model>
      <min_cluster_distance>0.8</min_cluster_distance>
      <max_cluster_distance>1.2</max_cluster_distance>
      <no_single_above_mass>1500.0</no_single_above_mass>
      <deisotoping_model>quadratic</deisotoping_model>
      <isotope_distrib_file>/usr/local/piums/kd_0_to_10</isotope_distrib_file>
      <overflow>30000</overflow>
   </parameters>
   <pepex3_status>
      <status>ok</status>
      <message></message>
      <supporting_slopes>2</supporting_slopes>
      <minimum_mass>500</minimum_mass>
      <maximum_mass>700</maximum_mass>
      <small_omega>1</small_omega>
      <big_omega>20</big_omega>
      <peak_masses_with_hydrogen>true</peak_masses_with_hydrogen>
      <date_created>17:47:24, 09 Jul, 2007</date_created>
   </pepex3_status>
   <peak_list>
      <peak>
         <mass>500.98729</mass>
         <intensity>5.437</intensity>
         <ion_current>8.3212402</ion_current>
         <width>0.181</width>
         <signal_noise_ratio>1.8430742</signal_noise_ratio>
         <quality>-1</quality>
      </peak>
      <peak>
         <mass>501.70525</mass>
         <intensity>4.078</intensity>
         <ion_current>5.6738987</ion_current>
         <width>0.182</width>
         <signal_noise_ratio>1.3738023</signal_noise_ratio>
         <quality>-1</quality>
      </peak>
      <peak>
         <mass>502.28916</mass>
         <intensity>4.078</intensity>
         <ion_current>5.6738987</ion_current>
         <width>0.182</width>
         <signal_noise_ratio>1.3738023</signal_noise_ratio>
         <quality>-1</quality>
      </peak>
      <peak>
         <mass>503.6198</mass>
         <intensity>5.437</intensity>
         <ion_current>7.5647345</ion_current>
         <width>0.182</width>
         <signal_noise_ratio>1.7760825</signal_noise_ratio>
         <quality>-1</quality>
      </peak>
      <peak>
         <mass>507.731</mass>
         <intensity>4.078</intensity>
         <ion_current>5.6738987</ion_current>
         <width>0.182</width>
         <signal_noise_ratio>1.2126376</signal_noise_ratio>
         <quality>-1</quality>
      </peak>
      <peak>
         <mass>508.367</mass>
         <intensity>4.078</intensity>
         <ion_current>5.6738987</ion_current>
         <width>0.182</width>
         <signal_noise_ratio>1.2126376</signal_noise_ratio>
         <quality>-1</quality>
      </peak>
      <peak>
         <mass>511.28275</mass>
         <intensity>145.44</intensity>
         <ion_current>205.34523</ion_current>
         <width>0.273</width>
         <signal_noise_ratio>40.606433</signal_noise_ratio>
         <quality>-1</quality>
      </peak>
      <peak>
         <mass>512.6784</mass>
         <intensity>5.437</intensity>
         <ion_current>7.5647345</ion_current>
         <width>0.273</width>
         <signal_noise_ratio>1.5622744</signal_noise_ratio>
         <quality>-1</quality>
      </peak>
      <peak>
         <mass>514.80225</mass>
         <intensity>4.078</intensity>
         <ion_current>6.2413128</ion_current>
         <width>0.182</width>
         <signal_noise_ratio>1.2116225</signal_noise_ratio>
         <quality>-1</quality>
      </peak>
      <peak>
         <mass>515.57289</mass>
         <intensity>6.796</intensity>
         <ion_current>9.4555703</ion_current>
         <width>0.272</width>
         <signal_noise_ratio>2.0191727</signal_noise_ratio>
         <quality>-1</quality>
      </peak>
      <peak>
         <mass>517.80994</mass>
         <intensity>4.078</intensity>
         <ion_current>5.6165185</ion_current>
         <width>0.909</width>
         <signal_noise_ratio>1.2116225</signal_noise_ratio>
         <quality>-1</quality>
      </peak>
      <peak>
         <mass>520.009</mass>
         <intensity>5.437</intensity>
         <ion_current>8.3212402</ion_current>
         <width>0.182</width>
         <signal_noise_ratio>1.6064538</signal_noise_ratio>
         <quality>-1</quality>
      </peak>
      <peak>
         <mass>521.80318</mass>
         <intensity>6.796</intensity>
         <ion_current>8.9294459</ion_current>
         <width>0.273</width>
         <signal_noise_ratio>2.0346168</signal_noise_ratio>
         <quality>-1</quality>
      </peak>
      <peak>
         <mass>528.39183</mass>
         <intensity>4.078</intensity>
         <ion_current>5.8339246</ion_current>
         <width>0.181</width>
         <signal_noise_ratio>1.2027821</signal_noise_ratio>
         <quality>-1</quality>
      </peak>
      <peak>
         <mass>528.98267</mass>
         <intensity>5.437</intensity>
         <ion_current>8.5559332</ion_current>
         <width>0.182</width>
         <signal_noise_ratio>1.5951102</signal_noise_ratio>
         <quality>-1</quality>
      </peak>
      <peak>
         <mass>532.10583</mass>
         <intensity>5.437</intensity>
         <ion_current>8.5559332</ion_current>
         <width>0.181</width>
         <signal_noise_ratio>1.6049593</signal_noise_ratio>
         <quality>-1</quality>
      </peak>
      <peak>
         <mass>534.72025</mass>
         <intensity>4.078</intensity>
         <ion_current>5.8339322</ion_current>
         <width>0.182</width>
         <signal_noise_ratio>1.1341873</signal_noise_ratio>
         <quality>-1</quality>
      </peak>
      <peak>
         <mass>535.6348</mass>
         <intensity>5.437</intensity>
         <ion_current>5.9605451</ion_current>
         <width>0.182</width>
         <signal_noise_ratio>1.4668188</signal_noise_ratio>
         <quality>-1</quality>
      </peak>
      <peak>
         <mass>535.94016</mass>
         <intensity>6.796</intensity>
         <ion_current>10.694523</ion_current>
         <width>0.273</width>
         <signal_noise_ratio>1.833456</signal_noise_ratio>
         <quality>-1</quality>
      </peak>
      <peak>
         <mass>537.62316</mass>
         <intensity>5.437</intensity>
         <ion_current>6.9886605</ion_current>
         <width>0.545</width>
         <signal_noise_ratio>1.4668188</signal_noise_ratio>
         <quality>-1</quality>
      </peak>
      <peak>
         <mass>538.09788</mass>
         <intensity>5.437</intensity>
         <ion_current>7.7780893</ion_current>
         <width>0.364</width>
         <signal_noise_ratio>1.4668188</signal_noise_ratio>
         <quality>1</quality>
      </peak>
      <peak>
         <mass>538.89486</mass>
         <intensity>4.078</intensity>
         <ion_current>5.8339246</ion_current>
         <width>1.091</width>
         <signal_noise_ratio>1.1001815</signal_noise_ratio>
         <quality>-1</quality>
      </peak>
      <peak>
         <mass>540.60039</mass>
         <intensity>4.078</intensity>
         <ion_current>5.8339246</ion_current>
         <width>0.273</width>
         <signal_noise_ratio>1.0695614</signal_noise_ratio>
         <quality>-1</quality>
      </peak>
      <peak>
         <mass>541.9462</mass>
         <intensity>5.437</intensity>
         <ion_current>8.5559332</ion_current>
         <width>0.273</width>
         <signal_noise_ratio>1.3638183</signal_noise_ratio>
         <quality>-1</quality>
      </peak>
      <peak>
         <mass>542.54225</mass>
         <intensity>4.078</intensity>
         <ion_current>5.8339246</ion_current>
         <width>0.182</width>
         <signal_noise_ratio>1.0229265</signal_noise_ratio>
         <quality>-1</quality>
      </peak>
      <peak>
         <mass>544.38398</mass>
         <intensity>4.078</intensity>
         <ion_current>6.4173433</ion_current>
         <width>0.637</width>
         <signal_noise_ratio>1.0143575</signal_noise_ratio>
         <quality>-1</quality>
      </peak>
      <peak>
         <mass>547.2805</mass>
         <intensity>179.421</intensity>
         <ion_current>257.78195</ion_current>
         <width>0.273</width>
         <signal_noise_ratio>49.391257</signal_noise_ratio>
         <quality>1</quality>
      </peak>
      <peak>
         <mass>547.85516</mass>
         <intensity>4.078</intensity>
         <ion_current>5.8339246</ion_current>
         <width>0.182</width>
         <signal_noise_ratio>1.1386824</signal_noise_ratio>
         <quality>-1</quality>
      </peak>
      <peak>
         <mass>550.78639</mass>
         <intensity>4.068</intensity>
         <ion_current>6.4016068</ion_current>
         <width>0.273</width>
         <signal_noise_ratio>1.1891433</signal_noise_ratio>
         <quality>-1</quality>
      </peak>
      <peak>
         <mass>551.31455</mass>
         <intensity>115.526</intensity>
         <ion_current>165.5746</ion_current>
         <width>0.364</width>
         <signal_noise_ratio>33.693132</signal_noise_ratio>
         <quality>-1</quality>
      </peak>
      <peak>
         <mass>552.03916</mass>
         <intensity>4.068</intensity>
         <ion_current>5.8196188</ion_current>
         <width>0.182</width>
         <signal_noise_ratio>1.1839337</signal_noise_ratio>
         <quality>-1</quality>
      </peak>
      <peak>
         <mass>554.934</mass>
         <intensity>5.427</intensity>
         <ion_current>7.7637834</ion_current>
         <width>0.182</width>
         <signal_noise_ratio>1.5706538</signal_noise_ratio>
         <quality>-1</quality>
      </peak>
      <peak>
         <mass>557.27464</mass>
         <intensity>126.4</intensity>
         <ion_current>177.26799</ion_current>
         <width>0.273</width>
         <signal_noise_ratio>36.417494</signal_noise_ratio>
         <quality>1</quality>
      </peak>
      <peak>
         <mass>560.82325</mass>
         <intensity>4.068</intensity>
         <ion_current>5.8196188</ion_current>
         <width>0.182</width>
         <signal_noise_ratio>1.1641479</signal_noise_ratio>
         <quality>-1</quality>
      </peak>
      <peak>
         <mass>561.26459</mass>
         <intensity>4.068</intensity>
         <ion_current>5.8196188</ion_current>
         <width>0.363</width>
         <signal_noise_ratio>1.1641479</signal_noise_ratio>
         <quality>-1</quality>
      </peak>
      <peak>
         <mass>564.37025</mass>
         <intensity>4.068</intensity>
         <ion_current>5.8196263</ion_current>
         <width>0.182</width>
         <signal_noise_ratio>1.1595566</signal_noise_ratio>
         <quality>-1</quality>
      </peak>
      <peak>
         <mass>564.81161</mass>
         <intensity>4.068</intensity>
         <ion_current>6.4016068</ion_current>
         <width>0.182</width>
         <signal_noise_ratio>1.1563259</signal_noise_ratio>
         <quality>-1</quality>
      </peak>
      <peak>
         <mass>565.26099</mass>
         <intensity>5.427</intensity>
         <ion_current>5.9506962</ion_current>
         <width>0.545</width>
         <signal_noise_ratio>1.5426206</signal_noise_ratio>
         <quality>-1</quality>
      </peak>
      <peak>
         <mass>567.303</mass>
         <intensity>5.427</intensity>
         <ion_current>8.5401967</ion_current>
         <width>0.182</width>
         <signal_noise_ratio>1.5474764</signal_noise_ratio>
         <quality>-1</quality>
      </peak>
      <peak>
         <mass>568.06739</mass>
         <intensity>4.068</intensity>
         <ion_current>6.4016068</ion_current>
         <width>0.273</width>
         <signal_noise_ratio>1.1619454</signal_noise_ratio>
         <quality>-1</quality>
      </peak>
      <peak>
         <mass>569.97133</mass>
         <intensity>5.427</intensity>
         <ion_current>8.2779733</ion_current>
         <width>0.273</width>
         <signal_noise_ratio>1.5558085</signal_noise_ratio>
         <quality>-1</quality>
      </peak>
      <peak>
         <mass>571.79034</mass>
         <intensity>5.427</intensity>
         <ion_current>7.1433367</ion_current>
         <width>0.273</width>
         <signal_noise_ratio>1.5633066</signal_noise_ratio>
         <quality>-1</quality>
      </peak>
      <peak>
         <mass>573.761</mass>
         <intensity>4.068</intensity>
         <ion_current>5.8196188</ion_current>
         <width>0.182</width>
         <signal_noise_ratio>1.1772771</signal_noise_ratio>
         <quality>-1</quality>
      </peak>
      <peak>
         <mass>574.24633</mass>
         <intensity>5.427</intensity>
         <ion_current>7.7637834</ion_current>
         <width>0.272</width>
         <signal_noise_ratio>1.5705709</signal_noise_ratio>
         <quality>-1</quality>
      </peak>
      <peak>
         <mass>582.34584</mass>
         <intensity>207.955</intensity>
         <ion_current>305.06132</ion_current>
         <width>0.273</width>
         <signal_noise_ratio>61.030505</signal_noise_ratio>
         <quality>-1</quality>
      </peak>
      <peak>
         <mass>586.312</mass>
         <intensity>4.068</intensity>
         <ion_current>5.9848002</ion_current>
         <width>0.182</width>
         <signal_noise_ratio>1.1991994</signal_noise_ratio>
         <quality>-1</quality>
      </peak>
      <peak>
         <mass>587.63961</mass>
         <intensity>4.068</intensity>
         <ion_current>5.9848002</ion_current>
         <width>0.182</width>
         <signal_noise_ratio>1.1973472</signal_noise_ratio>
         <quality>-1</quality>
      </peak>
      <peak>
         <mass>589.26851</mass>
         <intensity>91.06</intensity>
         <ion_current>138.44824</ion_current>
         <width>0.273</width>
         <signal_noise_ratio>26.777765</signal_noise_ratio>
         <quality>1</quality>
      </peak>
      <peak>
         <mass>592.86</mass>
         <intensity>5.427</intensity>
         <ion_current>7.9841471</ion_current>
         <width>0.182</width>
         <signal_noise_ratio>1.586154</signal_noise_ratio>
         <quality>-1</quality>
      </peak>
      <peak>
         <mass>595.8295</mass>
         <intensity>4.068</intensity>
         <ion_current>5.9848002</ion_current>
         <width>0.819</width>
         <signal_noise_ratio>1.1846373</signal_noise_ratio>
         <quality>-1</quality>
      </peak>
      <peak>
         <mass>597.772</mass>
         <intensity>4.068</intensity>
         <ion_current>5.9848002</ion_current>
         <width>0.182</width>
         <signal_noise_ratio>1.1786736</signal_noise_ratio>
         <quality>-1</quality>
      </peak>
      <peak>
         <mass>599.25139</mass>
         <intensity>269.121</intensity>
         <ion_current>402.9655</ion_current>
         <width>0.364</width>
         <signal_noise_ratio>77.85613</signal_noise_ratio>
         <quality>1</quality>
      </peak>
      <peak>
         <mass>600.78438</mass>
         <intensity>4.068</intensity>
         <ion_current>5.9848002</ion_current>
         <width>0.273</width>
         <signal_noise_ratio>1.1713505</signal_noise_ratio>
         <quality>-1</quality>
      </peak>
      <peak>
         <mass>602.683</mass>
         <intensity>4.068</intensity>
         <ion_current>5.9848002</ion_current>
         <width>0.182</width>
         <signal_noise_ratio>1.165916</signal_noise_ratio>
         <quality>-1</quality>
      </peak>
      <peak>
         <mass>604.57025</mass>
         <intensity>4.068</intensity>
         <ion_current>5.9848002</ion_current>
         <width>0.182</width>
         <signal_noise_ratio>1.1610234</signal_noise_ratio>
         <quality>-1</quality>
      </peak>
      <peak>
         <mass>604.94184</mass>
         <intensity>4.068</intensity>
         <ion_current>5.9848002</ion_current>
         <width>0.182</width>
         <signal_noise_ratio>1.1610234</signal_noise_ratio>
         <quality>-1</quality>
      </peak>
      <peak>
         <mass>606.685</mass>
         <intensity>4.068</intensity>
         <ion_current>5.9848002</ion_current>
         <width>0.182</width>
         <signal_noise_ratio>1.1558309</signal_noise_ratio>
         <quality>-1</quality>
      </peak>
      <peak>
         <mass>607.153</mass>
         <intensity>5.427</intensity>
         <ion_current>7.9841471</ion_current>
         <width>0.182</width>
         <signal_noise_ratio>1.5419603</signal_noise_ratio>
         <quality>-1</quality>
      </peak>
      <peak>
         <mass>608.6405</mass>
         <intensity>4.068</intensity>
         <ion_current>5.9848002</ion_current>
         <width>0.273</width>
         <signal_noise_ratio>1.1508381</signal_noise_ratio>
         <quality>-1</quality>
      </peak>
      <peak>
         <mass>608.85284</mass>
         <intensity>4.068</intensity>
         <ion_current>6.5833087</ion_current>
         <width>0.182</width>
         <signal_noise_ratio>1.1508381</signal_noise_ratio>
         <quality>-1</quality>
      </peak>
      <peak>
         <mass>610.3623</mass>
         <intensity>187.566</intensity>
         <ion_current>281.73184</ion_current>
         <width>0.364</width>
         <signal_noise_ratio>52.952362</signal_noise_ratio>
         <quality>1</quality>
      </peak>
      <peak>
         <mass>612.7788</mass>
         <intensity>4.068</intensity>
         <ion_current>5.9848002</ion_current>
         <width>0.181</width>
         <signal_noise_ratio>1.1414264</signal_noise_ratio>
         <quality>-1</quality>
      </peak>
      <peak>
         <mass>613.39333</mass>
         <intensity>134.556</intensity>
         <ion_current>202.46192</ion_current>
         <width>0.364</width>
         <signal_noise_ratio>37.754614</signal_noise_ratio>
         <quality>1</quality>
      </peak>
      <peak>
         <mass>616.23715</mass>
         <intensity>226.985</intensity>
         <ion_current>330.3282</ion_current>
         <width>0.364</width>
         <signal_noise_ratio>63.24191</signal_noise_ratio>
         <quality>1</quality>
      </peak>
      <peak>
         <mass>617.48525</mass>
         <intensity>4.068</intensity>
         <ion_current>5.9848002</ion_current>
         <width>0.182</width>
         <signal_noise_ratio>1.1307396</signal_noise_ratio>
         <quality>-1</quality>
      </peak>
      <peak>
         <mass>618.25087</mass>
         <intensity>343.88</intensity>
         <ion_current>470.74904</ion_current>
         <width>0.363</width>
         <signal_noise_ratio>95.359695</signal_noise_ratio>
         <quality>1</quality>
      </peak>
      <peak>
         <mass>619.85025</mass>
         <intensity>4.068</intensity>
         <ion_current>5.9848002</ion_current>
         <width>0.182</width>
         <signal_noise_ratio>1.1220795</signal_noise_ratio>
         <quality>-1</quality>
      </peak>
      <peak>
         <mass>620.55449</mass>
         <intensity>5.427</intensity>
         <ion_current>7.9841471</ion_current>
         <width>0.364</width>
         <signal_noise_ratio>1.4969334</signal_noise_ratio>
         <quality>-1</quality>
      </peak>
      <peak>
         <mass>621.874</mass>
         <intensity>5.427</intensity>
         <ion_current>7.9841471</ion_current>
         <width>0.182</width>
         <signal_noise_ratio>1.487754</signal_noise_ratio>
         <quality>-1</quality>
      </peak>
      <peak>
         <mass>623.147</mass>
         <intensity>4.068</intensity>
         <ion_current>5.9848002</ion_current>
         <width>0.182</width>
         <signal_noise_ratio>1.1114994</signal_noise_ratio>
         <quality>-1</quality>
      </peak>
      <peak>
         <mass>623.61716</mass>
         <intensity>4.068</intensity>
         <ion_current>5.9848002</ion_current>
         <width>0.182</width>
         <signal_noise_ratio>1.1079288</signal_noise_ratio>
         <quality>-1</quality>
      </peak>
      <peak>
         <mass>625.44375</mass>
         <intensity>4.068</intensity>
         <ion_current>6.1692819</ion_current>
         <width>0.273</width>
         <signal_noise_ratio>1.1045193</signal_noise_ratio>
         <quality>-1</quality>
      </peak>
      <peak>
         <mass>625.966</mass>
         <intensity>4.068</intensity>
         <ion_current>6.1692819</ion_current>
         <width>0.182</width>
         <signal_noise_ratio>1.1010993</signal_noise_ratio>
         <quality>-1</quality>
      </peak>
      <peak>
         <mass>627.31194</mass>
         <intensity>232.422</intensity>
         <ion_current>350.08428</ion_current>
         <width>0.364</width>
         <signal_noise_ratio>62.701969</signal_noise_ratio>
         <quality>1</quality>
      </peak>
      <peak>
         <mass>627.86084</mass>
         <intensity>4.068</intensity>
         <ion_current>6.7862413</ion_current>
         <width>0.182</width>
         <signal_noise_ratio>1.0940317</signal_noise_ratio>
         <quality>-1</quality>
      </peak>
      <peak>
         <mass>629.968</mass>
         <intensity>5.427</intensity>
         <ion_current>7.6007102</ion_current>
         <width>0.182</width>
         <signal_noise_ratio>1.4501061</signal_noise_ratio>
         <quality>-1</quality>
      </peak>
      <peak>
         <mass>631.3077</mass>
         <intensity>120.963</intensity>
         <ion_current>190.03773</ion_current>
         <width>0.363</width>
         <signal_noise_ratio>32.211265</signal_noise_ratio>
         <quality>1</quality>
      </peak>
      <peak>
         <mass>632.93361</mass>
         <intensity>4.068</intensity>
         <ion_current>6.1692819</ion_current>
         <width>0.181</width>
         <signal_noise_ratio>1.0757816</signal_noise_ratio>
         <quality>-1</quality>
      </peak>
      <peak>
         <mass>635.98616</mass>
         <intensity>4.068</intensity>
         <ion_current>6.7862413</ion_current>
         <width>0.182</width>
         <signal_noise_ratio>1.0648216</signal_noise_ratio>
         <quality>-1</quality>
      </peak>
      <peak>
         <mass>637.31017</mass>
         <intensity>4.068</intensity>
         <ion_current>6.7862413</ion_current>
         <width>0.637</width>
         <signal_noise_ratio>1.0611881</signal_noise_ratio>
         <quality>-1</quality>
      </peak>
      <peak>
         <mass>643.065</mass>
         <intensity>6.786</intensity>
         <ion_current>10.291236</ion_current>
         <width>0.182</width>
         <signal_noise_ratio>1.7421245</signal_noise_ratio>
         <quality>-1</quality>
      </peak>
      <peak>
         <mass>643.34572</mass>
         <intensity>247.373</intensity>
         <ion_current>369.31794</ion_current>
         <width>0.909</width>
         <signal_noise_ratio>63.506421</signal_noise_ratio>
         <quality>1</quality>
      </peak>
      <peak>
         <mass>647.2945</mass>
         <intensity>53.001</intensity>
         <ion_current>81.388137</ion_current>
         <width>0.273</width>
         <signal_noise_ratio>13.491121</signal_noise_ratio>
         <quality>1</quality>
      </peak>
      <peak>
         <mass>648.886</mass>
         <intensity>4.068</intensity>
         <ion_current>6.1692819</ion_current>
         <width>0.182</width>
         <signal_noise_ratio>1.0310295</signal_noise_ratio>
         <quality>-1</quality>
      </peak>
      <peak>
         <mass>650.28803</mass>
         <intensity>48.933</intensity>
         <ion_current>73.606707</ion_current>
         <width>0.273</width>
         <signal_noise_ratio>10.974716</signal_noise_ratio>
         <quality>-1</quality>
      </peak>
      <peak>
         <mass>658.6908</mass>
         <intensity>5.437</intensity>
         <ion_current>8.2454242</ion_current>
         <width>0.181</width>
         <signal_noise_ratio>1.2508794</signal_noise_ratio>
         <quality>-1</quality>
      </peak>
      <peak>
         <mass>660.18675</mass>
         <intensity>5.437</intensity>
         <ion_current>8.2454242</ion_current>
         <width>0.182</width>
         <signal_noise_ratio>1.2508794</signal_noise_ratio>
         <quality>-1</quality>
      </peak>
      <peak>
         <mass>660.618</mass>
         <intensity>5.437</intensity>
         <ion_current>8.2454242</ion_current>
         <width>0.181</width>
         <signal_noise_ratio>1.2508794</signal_noise_ratio>
         <quality>-1</quality>
      </peak>
      <peak>
         <mass>661.983</mass>
         <intensity>5.437</intensity>
         <ion_current>8.2454242</ion_current>
         <width>0.182</width>
         <signal_noise_ratio>1.2508794</signal_noise_ratio>
         <quality>-1</quality>
      </peak>
      <peak>
         <mass>663.48349</mass>
         <intensity>5.437</intensity>
         <ion_current>8.2454242</ion_current>
         <width>0.364</width>
         <signal_noise_ratio>1.2508794</signal_noise_ratio>
         <quality>-1</quality>
      </peak>
      <peak>
         <mass>664.893</mass>
         <intensity>5.437</intensity>
         <ion_current>9.0700083</ion_current>
         <width>0.182</width>
         <signal_noise_ratio>1.2508794</signal_noise_ratio>
         <quality>-1</quality>
      </peak>
      <peak>
         <mass>666.6028</mass>
         <intensity>5.437</intensity>
         <ion_current>9.0700083</ion_current>
         <width>0.182</width>
         <signal_noise_ratio>1.2508794</signal_noise_ratio>
         <quality>-1</quality>
      </peak>
      <peak>
         <mass>668.778</mass>
         <intensity>6.796</intensity>
         <ion_current>9.4649911</ion_current>
         <width>0.182</width>
         <signal_noise_ratio>1.5635417</signal_noise_ratio>
         <quality>-1</quality>
      </peak>
      <peak>
         <mass>670.34641</mass>
         <intensity>214.761</intensity>
         <ion_current>330.72536</ion_current>
         <width>0.364</width>
         <signal_noise_ratio>49.409622</signal_noise_ratio>
         <quality>1</quality>
      </peak>
      <peak>
         <mass>674.26528</mass>
         <intensity>167.188</intensity>
         <ion_current>248.57348</ion_current>
         <width>0.455</width>
         <signal_noise_ratio>38.464599</signal_noise_ratio>
         <quality>1</quality>
      </peak>
      <peak>
         <mass>678.627</mass>
         <intensity>5.437</intensity>
         <ion_current>8.4618339</ion_current>
         <width>0.182</width>
         <signal_noise_ratio>1.2508794</signal_noise_ratio>
         <quality>-1</quality>
      </peak>
      <peak>
         <mass>687.33613</mass>
         <intensity>218.839</intensity>
         <ion_current>335.55435</ion_current>
         <width>0.364</width>
         <signal_noise_ratio>50.347839</signal_noise_ratio>
         <quality>1</quality>
      </peak>
      <peak>
         <mass>695.4337</mass>
         <intensity>212.043</intensity>
         <ion_current>324.86301</ion_current>
         <width>0.363</width>
         <signal_noise_ratio>48.784297</signal_noise_ratio>
         <quality>1</quality>
      </peak>
   </peak_list>
</pepex3>
