# Supplementary material for: NITPICK: peak identification for mass spectrometry data
Source: BMC Bioinformatics. 2008 Aug 28;9:355. doi: 10.1186/1471-2105-9-355 (PMC2655099; doi:10.1186/1471-2105-9-355)
Supplement: Additional file 4 — A zip-folder containing all pepex results on the simulated data. [file 1471-2105-9-355-S4.zip › pepex_simulation_results/thresh1/SNR100/preSNR100_16_pepex.xml]

<?xml version="1.0" encoding="iso-8859-1"?>
<pepex3>
   <version>3.0.0</version>
   <registered_to>Unregistered</registered_to>
   <parameters>
      <parameter_file>pepex_input.xml</parameter_file>
      <input_data_file>spectrum.data</input_data_file>
      <output_data_file>pepex_output.xml</output_data_file>
      <noise_model>mean_value</noise_model>
      <signal_noise_ratio>1</signal_noise_ratio>
      <tuning_power>2</tuning_power>
      <tuning>2</tuning>
      <small_omega>1.0</small_omega>
      <big_omega>20</big_omega>
      <peak_finding_model>pepex3</peak_finding_model>
      <supporting_slopes>2</supporting_slopes>
      <peak_fitting_model>centroid</peak_fitting_model>
      <clustering_model>simple</clustering_model>
      <min_cluster_distance>0.8</min_cluster_distance>
      <max_cluster_distance>1.2</max_cluster_distance>
      <no_single_above_mass>1500.0</no_single_above_mass>
      <deisotoping_model>quadratic</deisotoping_model>
      <isotope_distrib_file>/usr/local/piums/kd_0_to_10</isotope_distrib_file>
      <overflow>30000</overflow>
   </parameters>
   <pepex3_status>
      <status>ok</status>
      <message></message>
      <supporting_slopes>2</supporting_slopes>
      <minimum_mass>500</minimum_mass>
      <maximum_mass>700</maximum_mass>
      <small_omega>1</small_omega>
      <big_omega>20</big_omega>
      <peak_masses_with_hydrogen>true</peak_masses_with_hydrogen>
      <date_created>17:47:26, 09 Jul, 2007</date_created>
   </pepex3_status>
   <peak_list>
      <peak>
         <mass>500.69767</mass>
         <intensity>2.807</intensity>
         <ion_current>3.9055012</ion_current>
         <width>0.182</width>
         <signal_noise_ratio>1.0213345</signal_noise_ratio>
         <quality>-1</quality>
      </peak>
      <peak>
         <mass>501.4948</mass>
         <intensity>4.21</intensity>
         <ion_current>6.4433366</ion_current>
         <width>1.092</width>
         <signal_noise_ratio>1.5318198</signal_noise_ratio>
         <quality>-1</quality>
      </peak>
      <peak>
         <mass>502.87967</mass>
         <intensity>2.807</intensity>
         <ion_current>4.2960679</ion_current>
         <width>0.182</width>
         <signal_noise_ratio>1.0213345</signal_noise_ratio>
         <quality>-1</quality>
      </peak>
      <peak>
         <mass>503.183</mass>
         <intensity>2.807</intensity>
         <ion_current>3.9055012</ion_current>
         <width>0.182</width>
         <signal_noise_ratio>1.0213345</signal_noise_ratio>
         <quality>-1</quality>
      </peak>
      <peak>
         <mass>503.547</mass>
         <intensity>5.613</intensity>
         <ion_current>8.5906053</ion_current>
         <width>0.182</width>
         <signal_noise_ratio>2.0423051</signal_noise_ratio>
         <quality>-1</quality>
      </peak>
      <peak>
         <mass>505.912</mass>
         <intensity>4.21</intensity>
         <ion_current>5.8575561</ion_current>
         <width>0.182</width>
         <signal_noise_ratio>1.5318198</signal_noise_ratio>
         <quality>-1</quality>
      </peak>
      <peak>
         <mass>507.26899</mass>
         <intensity>4.21</intensity>
         <ion_current>6.4433366</ion_current>
         <width>0.819</width>
         <signal_noise_ratio>1.5318198</signal_noise_ratio>
         <quality>1</quality>
      </peak>
      <peak>
         <mass>508.51867</mass>
         <intensity>2.807</intensity>
         <ion_current>3.9055012</ion_current>
         <width>0.182</width>
         <signal_noise_ratio>1.0093862</signal_noise_ratio>
         <quality>-1</quality>
      </peak>
      <peak>
         <mass>508.7492</mass>
         <intensity>5.613</intensity>
         <ion_current>7.809611</ion_current>
         <width>0.182</width>
         <signal_noise_ratio>2.0184127</signal_noise_ratio>
         <quality>-1</quality>
      </peak>
      <peak>
         <mass>512.93321</mass>
         <intensity>2.807</intensity>
         <ion_current>3.9055012</ion_current>
         <width>0.273</width>
         <signal_noise_ratio>1.0079149</signal_noise_ratio>
         <quality>-1</quality>
      </peak>
      <peak>
         <mass>513.52167</mass>
         <intensity>2.807</intensity>
         <ion_current>4.2960679</ion_current>
         <width>0.182</width>
         <signal_noise_ratio>1.0079149</signal_noise_ratio>
         <quality>-1</quality>
      </peak>
      <peak>
         <mass>514.21833</mass>
         <intensity>2.807</intensity>
         <ion_current>4.2960679</ion_current>
         <width>0.273</width>
         <signal_noise_ratio>1.0213345</signal_noise_ratio>
         <quality>-1</quality>
      </peak>
      <peak>
         <mass>516.44379</mass>
         <intensity>2.807</intensity>
         <ion_current>3.8204779</ion_current>
         <width>0.364</width>
         <signal_noise_ratio>1.0213345</signal_noise_ratio>
         <quality>-1</quality>
      </peak>
      <peak>
         <mass>516.917</mass>
         <intensity>2.807</intensity>
         <ion_current>3.86601</ion_current>
         <width>0.182</width>
         <signal_noise_ratio>1.0213345</signal_noise_ratio>
         <quality>-1</quality>
      </peak>
      <peak>
         <mass>517.31133</mass>
         <intensity>2.807</intensity>
         <ion_current>3.5737747</ion_current>
         <width>0.272</width>
         <signal_noise_ratio>1.0213345</signal_noise_ratio>
         <quality>-1</quality>
      </peak>
      <peak>
         <mass>517.735</mass>
         <intensity>4.21</intensity>
         <ion_current>4.7613265</ion_current>
         <width>0.546</width>
         <signal_noise_ratio>1.5318198</signal_noise_ratio>
         <quality>-1</quality>
      </peak>
      <peak>
         <mass>519.281</mass>
         <intensity>5.613</intensity>
         <ion_current>7.5485291</ion_current>
         <width>0.181</width>
         <signal_noise_ratio>2.0653445</signal_noise_ratio>
         <quality>-1</quality>
      </peak>
      <peak>
         <mass>519.6086</mass>
         <intensity>4.21</intensity>
         <ion_current>5.8575561</ion_current>
         <width>0.182</width>
         <signal_noise_ratio>1.3819236</signal_noise_ratio>
         <quality>-1</quality>
      </peak>
      <peak>
         <mass>520.828</mass>
         <intensity>4.21</intensity>
         <ion_current>5.8575561</ion_current>
         <width>0.182</width>
         <signal_noise_ratio>1.3566491</signal_noise_ratio>
         <quality>-1</quality>
      </peak>
      <peak>
         <mass>524.45083</mass>
         <intensity>4.21</intensity>
         <ion_current>5.7980581</ion_current>
         <width>0.182</width>
         <signal_noise_ratio>1.308813</signal_noise_ratio>
         <quality>-1</quality>
      </peak>
      <peak>
         <mass>525.04999</mass>
         <intensity>4.21</intensity>
         <ion_current>6.0227618</ion_current>
         <width>0.546</width>
         <signal_noise_ratio>1.2787433</signal_noise_ratio>
         <quality>-1</quality>
      </peak>
      <peak>
         <mass>525.557</mass>
         <intensity>5.613</intensity>
         <ion_current>7.1478237</ion_current>
         <width>0.182</width>
         <signal_noise_ratio>1.7048898</signal_noise_ratio>
         <quality>-1</quality>
      </peak>
      <peak>
         <mass>526.85275</mass>
         <intensity>4.21</intensity>
         <ion_current>6.0227618</ion_current>
         <width>0.273</width>
         <signal_noise_ratio>1.2787433</signal_noise_ratio>
         <quality>-1</quality>
      </peak>
      <peak>
         <mass>530.08983</mass>
         <intensity>4.21</intensity>
         <ion_current>6.0227696</ion_current>
         <width>0.182</width>
         <signal_noise_ratio>1.2182362</signal_noise_ratio>
         <quality>-1</quality>
      </peak>
      <peak>
         <mass>530.6864</mass>
         <intensity>4.21</intensity>
         <ion_current>6.0227618</ion_current>
         <width>0.273</width>
         <signal_noise_ratio>1.2182362</signal_noise_ratio>
         <quality>-1</quality>
      </peak>
      <peak>
         <mass>530.962</mass>
         <intensity>5.613</intensity>
         <ion_current>6.1534962</ion_current>
         <width>0.273</width>
         <signal_noise_ratio>1.6242185</signal_noise_ratio>
         <quality>-1</quality>
      </peak>
      <peak>
         <mass>532.28445</mass>
         <intensity>346.618</intensity>
         <ion_current>496.22007</ion_current>
         <width>0.363</width>
         <signal_noise_ratio>97.619223</signal_noise_ratio>
         <quality>1</quality>
      </peak>
      <peak>
         <mass>536.30417</mass>
         <intensity>4.21</intensity>
         <ion_current>6.6250651</ion_current>
         <width>0.182</width>
         <signal_noise_ratio>1.1289413</signal_noise_ratio>
         <quality>-1</quality>
      </peak>
      <peak>
         <mass>539.90425</mass>
         <intensity>5.613</intensity>
         <ion_current>8.0298722</ion_current>
         <width>0.182</width>
         <signal_noise_ratio>1.2451036</signal_noise_ratio>
         <quality>-1</quality>
      </peak>
      <peak>
         <mass>542.656</mass>
         <intensity>5.613</intensity>
         <ion_current>8.8328956</ion_current>
         <width>0.182</width>
         <signal_noise_ratio>1.2293902</signal_noise_ratio>
         <quality>-1</quality>
      </peak>
      <peak>
         <mass>543.25446</mass>
         <intensity>182.431</intensity>
         <ion_current>261.2598</ion_current>
         <width>0.272</width>
         <signal_noise_ratio>39.957042</signal_noise_ratio>
         <quality>1</quality>
      </peak>
      <peak>
         <mass>544.29154</mass>
         <intensity>214.707</intensity>
         <ion_current>221.68386</ion_current>
         <width>0.546</width>
         <signal_noise_ratio>46.371588</signal_noise_ratio>
         <quality>1</quality>
      </peak>
      <peak>
         <mass>548.7308</mass>
         <intensity>5.613</intensity>
         <ion_current>8.0298722</ion_current>
         <width>0.182</width>
         <signal_noise_ratio>1.3731811</signal_noise_ratio>
         <quality>-1</quality>
      </peak>
      <peak>
         <mass>550.6226</mass>
         <intensity>4.2</intensity>
         <ion_current>6.0084559</ion_current>
         <width>0.182</width>
         <signal_noise_ratio>1.2879442</signal_noise_ratio>
         <quality>-1</quality>
      </peak>
      <peak>
         <mass>551.00783</mass>
         <intensity>4.2</intensity>
         <ion_current>6.0084559</ion_current>
         <width>0.182</width>
         <signal_noise_ratio>1.2879442</signal_noise_ratio>
         <quality>-1</quality>
      </peak>
      <peak>
         <mass>551.26413</mass>
         <intensity>214.697</intensity>
         <ion_current>300.8354</ion_current>
         <width>0.273</width>
         <signal_noise_ratio>65.837562</signal_noise_ratio>
         <quality>1</quality>
      </peak>
      <peak>
         <mass>552.72066</mass>
         <intensity>5.603</intensity>
         <ion_current>8.0155664</ion_current>
         <width>0.182</width>
         <signal_noise_ratio>1.7117599</signal_noise_ratio>
         <quality>-1</quality>
      </peak>
      <peak>
         <mass>557.45066</mass>
         <intensity>5.603</intensity>
         <ion_current>8.0155664</ion_current>
         <width>0.182</width>
         <signal_noise_ratio>1.6925332</signal_noise_ratio>
         <quality>-1</quality>
      </peak>
      <peak>
         <mass>560.43145</mass>
         <intensity>5.603</intensity>
         <ion_current>8.0155664</ion_current>
         <width>0.273</width>
         <signal_noise_ratio>1.6737699</signal_noise_ratio>
         <quality>-1</quality>
      </peak>
      <peak>
         <mass>560.937</mass>
         <intensity>4.2</intensity>
         <ion_current>6.0084559</ion_current>
         <width>0.182</width>
         <signal_noise_ratio>1.250607</signal_noise_ratio>
         <quality>-1</quality>
      </peak>
      <peak>
         <mass>561.664</mass>
         <intensity>4.2</intensity>
         <ion_current>6.0084559</ion_current>
         <width>0.182</width>
         <signal_noise_ratio>1.2465331</signal_noise_ratio>
         <quality>-1</quality>
      </peak>
      <peak>
         <mass>563.0836</mass>
         <intensity>4.2</intensity>
         <ion_current>6.0084559</ion_current>
         <width>0.182</width>
         <signal_noise_ratio>1.2423481</signal_noise_ratio>
         <quality>-1</quality>
      </peak>
      <peak>
         <mass>565.78733</mass>
         <intensity>4.2</intensity>
         <ion_current>6.0084559</ion_current>
         <width>0.273</width>
         <signal_noise_ratio>1.2303968</signal_noise_ratio>
         <quality>-1</quality>
      </peak>
      <peak>
         <mass>567.667</mass>
         <intensity>5.603</intensity>
         <ion_current>8.0155664</ion_current>
         <width>0.182</width>
         <signal_noise_ratio>1.6365127</signal_noise_ratio>
         <quality>-1</quality>
      </peak>
      <peak>
         <mass>571.578</mass>
         <intensity>4.2</intensity>
         <ion_current>6.6093286</ion_current>
         <width>0.182</width>
         <signal_noise_ratio>1.216095</signal_noise_ratio>
         <quality>-1</quality>
      </peak>
      <peak>
         <mass>572.09092</mass>
         <intensity>4.2</intensity>
         <ion_current>6.0084559</ion_current>
         <width>0.637</width>
         <signal_noise_ratio>1.2146943</signal_noise_ratio>
         <quality>-1</quality>
      </peak>
      <peak>
         <mass>572.79499</mass>
         <intensity>5.603</intensity>
         <ion_current>8.0155759</ion_current>
         <width>0.546</width>
         <signal_noise_ratio>1.6204601</signal_noise_ratio>
         <quality>-1</quality>
      </peak>
      <peak>
         <mass>573.8065</mass>
         <intensity>7.007</intensity>
         <ion_current>7.5268785</ion_current>
         <width>0.546</width>
         <signal_noise_ratio>2.0246216</signal_noise_ratio>
         <quality>-1</quality>
      </peak>
      <peak>
         <mass>574.3068</mass>
         <intensity>4.2</intensity>
         <ion_current>6.0084559</ion_current>
         <width>0.181</width>
         <signal_noise_ratio>1.212389</signal_noise_ratio>
         <quality>-1</quality>
      </peak>
      <peak>
         <mass>575.97813</mass>
         <intensity>5.603</intensity>
         <ion_current>9.0674234</ion_current>
         <width>0.273</width>
         <signal_noise_ratio>1.6153378</signal_noise_ratio>
         <quality>1</quality>
      </peak>
      <peak>
         <mass>578.217</mass>
         <intensity>4.2</intensity>
         <ion_current>6.1789972</ion_current>
         <width>0.182</width>
         <signal_noise_ratio>1.2099376</signal_noise_ratio>
         <quality>-1</quality>
      </peak>
      <peak>
         <mass>578.763</mass>
         <intensity>5.603</intensity>
         <ion_current>8.2430765</ion_current>
         <width>0.182</width>
         <signal_noise_ratio>1.6134483</signal_noise_ratio>
         <quality>-1</quality>
      </peak>
      <peak>
         <mass>581.855</mass>
         <intensity>4.2</intensity>
         <ion_current>6.1789972</ion_current>
         <width>0.182</width>
         <signal_noise_ratio>1.2086913</signal_noise_ratio>
         <quality>-1</quality>
      </peak>
      <peak>
         <mass>582.34647</mass>
         <intensity>207.68</intensity>
         <ion_current>296.78889</ion_current>
         <width>0.273</width>
         <signal_noise_ratio>59.766905</signal_noise_ratio>
         <quality>-1</quality>
      </peak>
      <peak>
         <mass>584.675</mass>
         <intensity>4.2</intensity>
         <ion_current>6.1789972</ion_current>
         <width>0.182</width>
         <signal_noise_ratio>1.209986</signal_noise_ratio>
         <quality>-1</quality>
      </peak>
      <peak>
         <mass>585.948</mass>
         <intensity>4.2</intensity>
         <ion_current>6.1789972</ion_current>
         <width>0.182</width>
         <signal_noise_ratio>1.210159</signal_noise_ratio>
         <quality>-1</quality>
      </peak>
      <peak>
         <mass>587.767</mass>
         <intensity>4.2</intensity>
         <ion_current>6.1789972</ion_current>
         <width>0.182</width>
         <signal_noise_ratio>1.2101912</signal_noise_ratio>
         <quality>-1</quality>
      </peak>
      <peak>
         <mass>588.4586</mass>
         <intensity>4.2</intensity>
         <ion_current>6.1789972</ion_current>
         <width>0.182</width>
         <signal_noise_ratio>1.2093892</signal_noise_ratio>
         <quality>-1</quality>
      </peak>
      <peak>
         <mass>590.47325</mass>
         <intensity>4.2</intensity>
         <ion_current>6.1789972</ion_current>
         <width>0.182</width>
         <signal_noise_ratio>1.2078536</signal_noise_ratio>
         <quality>-1</quality>
      </peak>
      <peak>
         <mass>590.95</mass>
         <intensity>7.007</intensity>
         <ion_current>10.308627</ion_current>
         <width>0.182</width>
         <signal_noise_ratio>2.0164737</signal_noise_ratio>
         <quality>-1</quality>
      </peak>
      <peak>
         <mass>598.93125</mass>
         <intensity>4.2</intensity>
         <ion_current>6.1789972</ion_current>
         <width>0.182</width>
         <signal_noise_ratio>1.2231291</signal_noise_ratio>
         <quality>-1</quality>
      </peak>
      <peak>
         <mass>599.682</mass>
         <intensity>4.2</intensity>
         <ion_current>6.1789972</ion_current>
         <width>0.182</width>
         <signal_noise_ratio>1.2231475</signal_noise_ratio>
         <quality>-1</quality>
      </peak>
      <peak>
         <mass>600.955</mass>
         <intensity>4.2</intensity>
         <ion_current>6.1789972</ion_current>
         <width>0.182</width>
         <signal_noise_ratio>1.2223124</signal_noise_ratio>
         <quality>-1</quality>
      </peak>
      <peak>
         <mass>602.34304</mass>
         <intensity>272.232</intensity>
         <ion_current>400.39594</ion_current>
         <width>0.546</width>
         <signal_noise_ratio>79.175803</signal_noise_ratio>
         <quality>1</quality>
      </peak>
      <peak>
         <mass>603.28545</mass>
         <intensity>144.531</intensity>
         <ion_current>77.459817</ion_current>
         <width>0.455</width>
         <signal_noise_ratio>42.000478</signal_noise_ratio>
         <quality>1</quality>
      </peak>
      <peak>
         <mass>604.93425</mass>
         <intensity>4.2</intensity>
         <ion_current>6.1789972</ion_current>
         <width>0.182</width>
         <signal_noise_ratio>1.2119957</signal_noise_ratio>
         <quality>-1</quality>
      </peak>
      <peak>
         <mass>606.29933</mass>
         <intensity>151.548</intensity>
         <ion_current>230.12998</ion_current>
         <width>0.364</width>
         <signal_noise_ratio>43.537271</signal_noise_ratio>
         <quality>1</quality>
      </peak>
      <peak>
         <mass>610.05</mass>
         <intensity>4.2</intensity>
         <ion_current>6.1789972</ion_current>
         <width>0.182</width>
         <signal_noise_ratio>1.1867913</signal_noise_ratio>
         <quality>-1</quality>
      </peak>
      <peak>
         <mass>611.778</mass>
         <intensity>4.2</intensity>
         <ion_current>6.7969264</ion_current>
         <width>0.182</width>
         <signal_noise_ratio>1.1819238</signal_noise_ratio>
         <quality>-1</quality>
      </peak>
      <peak>
         <mass>612.051</mass>
         <intensity>4.2</intensity>
         <ion_current>6.7969264</ion_current>
         <width>0.182</width>
         <signal_noise_ratio>1.1770097</signal_noise_ratio>
         <quality>-1</quality>
      </peak>
      <peak>
         <mass>612.35636</mass>
         <intensity>159.968</intensity>
         <ion_current>235.84803</ion_current>
         <width>0.273</width>
         <signal_noise_ratio>44.829498</signal_noise_ratio>
         <quality>-1</quality>
      </peak>
      <peak>
         <mass>614.143</mass>
         <intensity>7.007</intensity>
         <ion_current>10.308627</ion_current>
         <width>0.182</width>
         <signal_noise_ratio>1.9480367</signal_noise_ratio>
         <quality>-1</quality>
      </peak>
      <peak>
         <mass>617.90612</mass>
         <intensity>5.603</intensity>
         <ion_current>8.2430765</ion_current>
         <width>0.637</width>
         <signal_noise_ratio>1.5339483</signal_noise_ratio>
         <quality>-1</quality>
      </peak>
      <peak>
         <mass>618.69</mass>
         <intensity>5.603</intensity>
         <ion_current>8.2430765</ion_current>
         <width>0.182</width>
         <signal_noise_ratio>1.5281447</signal_noise_ratio>
         <quality>-1</quality>
      </peak>
      <peak>
         <mass>620.1278</mass>
         <intensity>5.603</intensity>
         <ion_current>8.2430765</ion_current>
         <width>0.181</width>
         <signal_noise_ratio>1.5225087</signal_noise_ratio>
         <quality>-1</quality>
      </peak>
      <peak>
         <mass>620.782</mass>
         <intensity>4.2</intensity>
         <ion_current>6.1789972</ion_current>
         <width>0.182</width>
         <signal_noise_ratio>1.1370765</signal_noise_ratio>
         <quality>-1</quality>
      </peak>
      <peak>
         <mass>621.328</mass>
         <intensity>4.2</intensity>
         <ion_current>6.7969264</ion_current>
         <width>0.182</width>
         <signal_noise_ratio>1.1370765</signal_noise_ratio>
         <quality>-1</quality>
      </peak>
      <peak>
         <mass>621.9875</mass>
         <intensity>4.2</intensity>
         <ion_current>6.1789972</ion_current>
         <width>0.272</width>
         <signal_noise_ratio>1.132822</signal_noise_ratio>
         <quality>-1</quality>
      </peak>
      <peak>
         <mass>624.602</mass>
         <intensity>4.2</intensity>
         <ion_current>6.1789972</ion_current>
         <width>0.182</width>
         <signal_noise_ratio>1.1221433</signal_noise_ratio>
         <quality>-1</quality>
      </peak>
      <peak>
         <mass>625.31483</mass>
         <intensity>4.2</intensity>
         <ion_current>6.3694651</ion_current>
         <width>0.182</width>
         <signal_noise_ratio>1.1221433</signal_noise_ratio>
         <quality>-1</quality>
      </peak>
      <peak>
         <mass>628.32779</mass>
         <intensity>98.222</intensity>
         <ion_current>149.48257</ion_current>
         <width>0.364</width>
         <signal_noise_ratio>26.155922</signal_noise_ratio>
         <quality>1</quality>
      </peak>
      <peak>
         <mass>630.27693</mass>
         <intensity>196.454</intensity>
         <ion_current>279.36681</ion_current>
         <width>0.364</width>
         <signal_noise_ratio>52.231075</signal_noise_ratio>
         <quality>-1</quality>
      </peak>
      <peak>
         <mass>633.0375</mass>
         <intensity>4.2</intensity>
         <ion_current>6.3694651</ion_current>
         <width>0.181</width>
         <signal_noise_ratio>1.1151372</signal_noise_ratio>
         <quality>-1</quality>
      </peak>
      <peak>
         <mass>633.77283</mass>
         <intensity>4.2</intensity>
         <ion_current>6.3694651</ion_current>
         <width>0.182</width>
         <signal_noise_ratio>1.1140892</signal_noise_ratio>
         <quality>-1</quality>
      </peak>
      <peak>
         <mass>636.763</mass>
         <intensity>4.2</intensity>
         <ion_current>6.3694651</ion_current>
         <width>0.363</width>
         <signal_noise_ratio>1.1090246</signal_noise_ratio>
         <quality>-1</quality>
      </peak>
      <peak>
         <mass>637.517</mass>
         <intensity>5.603</intensity>
         <ion_current>9.3469297</ion_current>
         <width>0.182</width>
         <signal_noise_ratio>1.4794917</signal_noise_ratio>
         <quality>-1</quality>
      </peak>
      <peak>
         <mass>639.36543</mass>
         <intensity>218.907</intensity>
         <ion_current>331.64374</ion_current>
         <width>0.819</width>
         <signal_noise_ratio>57.575629</signal_noise_ratio>
         <quality>1</quality>
      </peak>
      <peak>
         <mass>639.882</mass>
         <intensity>4.2</intensity>
         <ion_current>6.3694651</ion_current>
         <width>0.182</width>
         <signal_noise_ratio>1.1046592</signal_noise_ratio>
         <quality>-1</quality>
      </peak>
      <peak>
         <mass>640.36084</mass>
         <intensity>291.879</intensity>
         <ion_current>324.98625</ion_current>
         <width>0.363</width>
         <signal_noise_ratio>76.614908</signal_noise_ratio>
         <quality>1</quality>
      </peak>
      <peak>
         <mass>643.156</mass>
         <intensity>4.2</intensity>
         <ion_current>6.3694651</ion_current>
         <width>0.182</width>
         <signal_noise_ratio>1.0969014</signal_noise_ratio>
         <quality>-1</quality>
      </peak>
      <peak>
         <mass>643.7566</mass>
         <intensity>4.2</intensity>
         <ion_current>7.0064438</ion_current>
         <width>0.182</width>
         <signal_noise_ratio>1.0951053</signal_noise_ratio>
         <quality>-1</quality>
      </peak>
      <peak>
         <mass>645.49825</mass>
         <intensity>4.2</intensity>
         <ion_current>6.3694651</ion_current>
         <width>0.182</width>
         <signal_noise_ratio>1.0932923</signal_noise_ratio>
         <quality>-1</quality>
      </peak>
      <peak>
         <mass>646.17</mass>
         <intensity>8.41</intensity>
         <ion_current>13.306385</ion_current>
         <width>0.273</width>
         <signal_noise_ratio>2.1854752</signal_noise_ratio>
         <quality>-1</quality>
      </peak>
      <peak>
         <mass>647.45375</mass>
         <intensity>4.2</intensity>
         <ion_current>6.3694651</ion_current>
         <width>0.273</width>
         <signal_noise_ratio>1.0895477</signal_noise_ratio>
         <quality>-1</quality>
      </peak>
      <peak>
         <mass>647.79414</mass>
         <intensity>7.007</intensity>
         <ion_current>11.689084</ion_current>
         <width>0.181</width>
         <signal_noise_ratio>1.8144352</signal_noise_ratio>
         <quality>-1</quality>
      </peak>
      <peak>
         <mass>649.09075</mass>
         <intensity>4.2</intensity>
         <ion_current>6.3694651</ion_current>
         <width>0.455</width>
         <signal_noise_ratio>1.0855247</signal_noise_ratio>
         <quality>-1</quality>
      </peak>
      <peak>
         <mass>651.414</mass>
         <intensity>5.613</intensity>
         <ion_current>8.5123351</ion_current>
         <width>0.181</width>
         <signal_noise_ratio>1.3639445</signal_noise_ratio>
         <quality>-1</quality>
      </peak>
      <peak>
         <mass>651.614</mass>
         <intensity>4.21</intensity>
         <ion_current>6.3846305</ion_current>
         <width>0.182</width>
         <signal_noise_ratio>1.0230191</signal_noise_ratio>
         <quality>-1</quality>
      </peak>
      <peak>
         <mass>651.978</mass>
         <intensity>4.21</intensity>
         <ion_current>6.3846305</ion_current>
         <width>0.182</width>
         <signal_noise_ratio>1.0073824</signal_noise_ratio>
         <quality>-1</quality>
      </peak>
      <peak>
         <mass>654.3423</mass>
         <intensity>314.342</intensity>
         <ion_current>454.63553</ion_current>
         <width>0.364</width>
         <signal_noise_ratio>76.402131</signal_noise_ratio>
         <quality>1</quality>
      </peak>
      <peak>
         <mass>655.81317</mass>
         <intensity>4.21</intensity>
         <ion_current>6.3846305</ion_current>
         <width>0.182</width>
         <signal_noise_ratio>1.0267084</signal_noise_ratio>
         <quality>-1</quality>
      </peak>
      <peak>
         <mass>657.65599</mass>
         <intensity>7.017</intensity>
         <ion_current>11.447024</ion_current>
         <width>1.092</width>
         <signal_noise_ratio>1.7380713</signal_noise_ratio>
         <quality>1</quality>
      </peak>
      <peak>
         <mass>659.28725</mass>
         <intensity>115.072</intensity>
         <ion_current>172.58868</ion_current>
         <width>0.455</width>
         <signal_noise_ratio>28.905811</signal_noise_ratio>
         <quality>-1</quality>
      </peak>
      <peak>
         <mass>660.51649</mass>
         <intensity>7.017</intensity>
         <ion_current>10.641556</ion_current>
         <width>0.181</width>
         <signal_noise_ratio>1.7626536</signal_noise_ratio>
         <quality>-1</quality>
      </peak>
      <peak>
         <mass>662.71</mass>
         <intensity>5.613</intensity>
         <ion_current>9.3636117</ion_current>
         <width>0.182</width>
         <signal_noise_ratio>1.4099722</signal_noise_ratio>
         <quality>-1</quality>
      </peak>
      <peak>
         <mass>662.90717</mass>
         <intensity>4.21</intensity>
         <ion_current>6.3846305</ion_current>
         <width>0.182</width>
         <signal_noise_ratio>1.0575419</signal_noise_ratio>
         <quality>-1</quality>
      </peak>
      <peak>
         <mass>664.36001</mass>
         <intensity>5.613</intensity>
         <ion_current>8.7568653</ion_current>
         <width>0.182</width>
         <signal_noise_ratio>1.4099722</signal_noise_ratio>
         <quality>-1</quality>
      </peak>
      <peak>
         <mass>664.95366</mass>
         <intensity>4.21</intensity>
         <ion_current>7.0231258</ion_current>
         <width>0.364</width>
         <signal_noise_ratio>1.0575419</signal_noise_ratio>
         <quality>-1</quality>
      </peak>
      <peak>
         <mass>666.348</mass>
         <intensity>4.21</intensity>
         <ion_current>6.3846305</ion_current>
         <width>0.182</width>
         <signal_noise_ratio>1.0575419</signal_noise_ratio>
         <quality>-1</quality>
      </peak>
      <peak>
         <mass>667.81884</mass>
         <intensity>4.21</intensity>
         <ion_current>7.0231258</ion_current>
         <width>0.181</width>
         <signal_noise_ratio>1.0575419</signal_noise_ratio>
         <quality>-1</quality>
      </peak>
      <peak>
         <mass>668.33948</mass>
         <intensity>89.812</intensity>
         <ion_current>136.34436</ion_current>
         <width>0.455</width>
         <signal_noise_ratio>22.560559</signal_noise_ratio>
         <quality>1</quality>
      </peak>
      <peak>
         <mass>669.35332</mass>
         <intensity>147.348</intensity>
         <ion_current>172.47451</ion_current>
         <width>0.455</width>
         <signal_noise_ratio>37.013465</signal_noise_ratio>
         <quality>-1</quality>
      </peak>
      <peak>
         <mass>670.896</mass>
         <intensity>5.613</intensity>
         <ion_current>8.5123351</ion_current>
         <width>0.182</width>
         <signal_noise_ratio>1.4099722</signal_noise_ratio>
         <quality>-1</quality>
      </peak>
      <peak>
         <mass>671.30115</mass>
         <intensity>120.685</intensity>
         <ion_current>165.89357</ion_current>
         <width>0.273</width>
         <signal_noise_ratio>30.315783</signal_noise_ratio>
         <quality>-1</quality>
      </peak>
      <peak>
         <mass>672.806</mass>
         <intensity>5.613</intensity>
         <ion_current>9.3636117</ion_current>
         <width>0.182</width>
         <signal_noise_ratio>1.4099722</signal_noise_ratio>
         <quality>-1</quality>
      </peak>
      <peak>
         <mass>675.9344</mass>
         <intensity>4.21</intensity>
         <ion_current>6.5522017</ion_current>
         <width>0.273</width>
         <signal_noise_ratio>1.0575419</signal_noise_ratio>
         <quality>-1</quality>
      </peak>
      <peak>
         <mass>676.171</mass>
         <intensity>4.21</intensity>
         <ion_current>6.5522017</ion_current>
         <width>0.182</width>
         <signal_noise_ratio>1.0575419</signal_noise_ratio>
         <quality>-1</quality>
      </peak>
      <peak>
         <mass>678.18717</mass>
         <intensity>4.21</intensity>
         <ion_current>6.5522017</ion_current>
         <width>0.182</width>
         <signal_noise_ratio>1.0575419</signal_noise_ratio>
         <quality>-1</quality>
      </peak>
      <peak>
         <mass>682.65075</mass>
         <intensity>4.21</intensity>
         <ion_current>6.5522017</ion_current>
         <width>0.272</width>
         <signal_noise_ratio>1.0575419</signal_noise_ratio>
         <quality>-1</quality>
      </peak>
      <peak>
         <mass>684.89063</mass>
         <intensity>4.21</intensity>
         <ion_current>6.5522017</ion_current>
         <width>0.364</width>
         <signal_noise_ratio>1.0575419</signal_noise_ratio>
         <quality>-1</quality>
      </peak>
      <peak>
         <mass>685.2296</mass>
         <intensity>4.21</intensity>
         <ion_current>6.5522017</ion_current>
         <width>0.182</width>
         <signal_noise_ratio>1.0575419</signal_noise_ratio>
         <quality>-1</quality>
      </peak>
      <peak>
         <mass>687.3439</mass>
         <intensity>78.585</intensity>
         <ion_current>122.74294</ion_current>
         <width>0.455</width>
         <signal_noise_ratio>19.740364</signal_noise_ratio>
         <quality>-1</quality>
      </peak>
      <peak>
         <mass>687.67</mass>
         <intensity>5.613</intensity>
         <ion_current>8.7357502</ion_current>
         <width>0.182</width>
         <signal_noise_ratio>1.4099722</signal_noise_ratio>
         <quality>-1</quality>
      </peak>
      <peak>
         <mass>687.7675</mass>
         <intensity>4.21</intensity>
         <ion_current>6.5522017</ion_current>
         <width>0.182</width>
         <signal_noise_ratio>1.0575419</signal_noise_ratio>
         <quality>-1</quality>
      </peak>
      <peak>
         <mass>690.05566</mass>
         <intensity>4.21</intensity>
         <ion_current>7.2074568</ion_current>
         <width>0.363</width>
         <signal_noise_ratio>1.0575419</signal_noise_ratio>
         <quality>-1</quality>
      </peak>
      <peak>
         <mass>690.70025</mass>
         <intensity>4.21</intensity>
         <ion_current>6.5522017</ion_current>
         <width>0.182</width>
         <signal_noise_ratio>1.0575419</signal_noise_ratio>
         <quality>-1</quality>
      </peak>
      <peak>
         <mass>692.37517</mass>
         <intensity>4.21</intensity>
         <ion_current>6.5522017</ion_current>
         <width>0.182</width>
         <signal_noise_ratio>1.0575419</signal_noise_ratio>
         <quality>-1</quality>
      </peak>
      <peak>
         <mass>692.724</mass>
         <intensity>4.21</intensity>
         <ion_current>6.5522017</ion_current>
         <width>0.182</width>
         <signal_noise_ratio>1.0575419</signal_noise_ratio>
         <quality>-1</quality>
      </peak>
      <peak>
         <mass>694.56575</mass>
         <intensity>4.21</intensity>
         <ion_current>7.2074568</ion_current>
         <width>0.273</width>
         <signal_noise_ratio>1.0575419</signal_noise_ratio>
         <quality>-1</quality>
      </peak>
      <peak>
         <mass>695.87059</mass>
         <intensity>4.21</intensity>
         <ion_current>6.5522017</ion_current>
         <width>0.364</width>
         <signal_noise_ratio>1.0575419</signal_noise_ratio>
         <quality>-1</quality>
      </peak>
      <peak>
         <mass>697.47575</mass>
         <intensity>4.21</intensity>
         <ion_current>6.4260478</ion_current>
         <width>0.273</width>
         <signal_noise_ratio>1.0575419</signal_noise_ratio>
         <quality>-1</quality>
      </peak>
      <peak>
         <mass>699.40918</mass>
         <intensity>147.348</intensity>
         <ion_current>229.32395</ion_current>
         <width>0.364</width>
         <signal_noise_ratio>37.013465</signal_noise_ratio>
         <quality>-1</quality>
      </peak>
   </peak_list>
</pepex3>
