# Supplementary material for: NITPICK: peak identification for mass spectrometry data
Source: BMC Bioinformatics. 2008 Aug 28;9:355. doi: 10.1186/1471-2105-9-355 (PMC2655099; doi:10.1186/1471-2105-9-355)
Supplement: Additional file 4 — A zip-folder containing all pepex results on the simulated data. [file 1471-2105-9-355-S4.zip › pepex_simulation_results/thresh1/SNR100/preSNR100_17_pepex.xml]

<?xml version="1.0" encoding="iso-8859-1"?>
<pepex3>
   <version>3.0.0</version>
   <registered_to>Unregistered</registered_to>
   <parameters>
      <parameter_file>pepex_input.xml</parameter_file>
      <input_data_file>spectrum.data</input_data_file>
      <output_data_file>pepex_output.xml</output_data_file>
      <noise_model>mean_value</noise_model>
      <signal_noise_ratio>1</signal_noise_ratio>
      <tuning_power>2</tuning_power>
      <tuning>2</tuning>
      <small_omega>1.0</small_omega>
      <big_omega>20</big_omega>
      <peak_finding_model>pepex3</peak_finding_model>
      <supporting_slopes>2</supporting_slopes>
      <peak_fitting_model>centroid</peak_fitting_model>
      <clustering_model>simple</clustering_model>
      <min_cluster_distance>0.8</min_cluster_distance>
      <max_cluster_distance>1.2</max_cluster_distance>
      <no_single_above_mass>1500.0</no_single_above_mass>
      <deisotoping_model>quadratic</deisotoping_model>
      <isotope_distrib_file>/usr/local/piums/kd_0_to_10</isotope_distrib_file>
      <overflow>30000</overflow>
   </parameters>
   <pepex3_status>
      <status>ok</status>
      <message></message>
      <supporting_slopes>2</supporting_slopes>
      <minimum_mass>500</minimum_mass>
      <maximum_mass>700</maximum_mass>
      <small_omega>1</small_omega>
      <big_omega>20</big_omega>
      <peak_masses_with_hydrogen>true</peak_masses_with_hydrogen>
      <date_created>17:52:39, 09 Jul, 2007</date_created>
   </pepex3_status>
   <peak_list>
      <peak>
         <mass>502.547</mass>
         <intensity>5.45</intensity>
         <ion_current>7.582822</ion_current>
         <width>0.182</width>
         <signal_noise_ratio>1.7755603</signal_noise_ratio>
         <quality>-1</quality>
      </peak>
      <peak>
         <mass>503.82</mass>
         <intensity>4.087</intensity>
         <ion_current>5.6864208</ion_current>
         <width>0.182</width>
         <signal_noise_ratio>1.2885772</signal_noise_ratio>
         <quality>-1</quality>
      </peak>
      <peak>
         <mass>505.25794</mass>
         <intensity>318.801</intensity>
         <ion_current>440.71037</ion_current>
         <width>0.273</width>
         <signal_noise_ratio>98.870709</signal_noise_ratio>
         <quality>-1</quality>
      </peak>
      <peak>
         <mass>507.64</mass>
         <intensity>4.087</intensity>
         <ion_current>6.2550871</ion_current>
         <width>0.182</width>
         <signal_noise_ratio>1.2321403</signal_noise_ratio>
         <quality>-1</quality>
      </peak>
      <peak>
         <mass>509.36799</mass>
         <intensity>4.087</intensity>
         <ion_current>5.6864208</ion_current>
         <width>0.455</width>
         <signal_noise_ratio>1.2007714</signal_noise_ratio>
         <quality>-1</quality>
      </peak>
      <peak>
         <mass>510.62281</mass>
         <intensity>5.45</intensity>
         <ion_current>7.582822</ion_current>
         <width>0.182</width>
         <signal_noise_ratio>1.5472899</signal_noise_ratio>
         <quality>-1</quality>
      </peak>
      <peak>
         <mass>512.6966</mass>
         <intensity>4.087</intensity>
         <ion_current>5.6864208</ion_current>
         <width>0.182</width>
         <signal_noise_ratio>1.1603255</signal_noise_ratio>
         <quality>-1</quality>
      </peak>
      <peak>
         <mass>512.915</mass>
         <intensity>5.45</intensity>
         <ion_current>8.3411365</ion_current>
         <width>0.182</width>
         <signal_noise_ratio>1.5472899</signal_noise_ratio>
         <quality>-1</quality>
      </peak>
      <peak>
         <mass>513.26098</mass>
         <intensity>106.267</intensity>
         <ion_current>149.40079</ion_current>
         <width>0.273</width>
         <signal_noise_ratio>30.169882</signal_noise_ratio>
         <quality>-1</quality>
      </peak>
      <peak>
         <mass>515.89778</mass>
         <intensity>5.45</intensity>
         <ion_current>7.582822</ion_current>
         <width>0.637</width>
         <signal_noise_ratio>1.9002057</signal_noise_ratio>
         <quality>-1</quality>
      </peak>
      <peak>
         <mass>518.88767</mass>
         <intensity>5.45</intensity>
         <ion_current>7.582822</ion_current>
         <width>0.637</width>
         <signal_noise_ratio>1.8737588</signal_noise_ratio>
         <quality>-1</quality>
      </peak>
      <peak>
         <mass>521.30222</mass>
         <intensity>5.45</intensity>
         <ion_current>7.582822</ion_current>
         <width>0.454</width>
         <signal_noise_ratio>1.9736907</signal_noise_ratio>
         <quality>-1</quality>
      </peak>
      <peak>
         <mass>523.35125</mass>
         <intensity>4.087</intensity>
         <ion_current>5.6864208</ion_current>
         <width>0.182</width>
         <signal_noise_ratio>1.4602198</signal_noise_ratio>
         <quality>-1</quality>
      </peak>
      <peak>
         <mass>523.556</mass>
         <intensity>4.087</intensity>
         <ion_current>5.6864208</ion_current>
         <width>0.182</width>
         <signal_noise_ratio>1.4602198</signal_noise_ratio>
         <quality>-1</quality>
      </peak>
      <peak>
         <mass>525.739</mass>
         <intensity>4.087</intensity>
         <ion_current>5.8467999</ion_current>
         <width>0.182</width>
         <signal_noise_ratio>1.4536282</signal_noise_ratio>
         <quality>-1</quality>
      </peak>
      <peak>
         <mass>527.376</mass>
         <intensity>6.812</intensity>
         <ion_current>9.7451433</ion_current>
         <width>0.182</width>
         <signal_noise_ratio>2.3819664</signal_noise_ratio>
         <quality>-1</quality>
      </peak>
      <peak>
         <mass>527.59213</mass>
         <intensity>5.45</intensity>
         <ion_current>7.7966869</ion_current>
         <width>0.273</width>
         <signal_noise_ratio>1.905713</signal_noise_ratio>
         <quality>-1</quality>
      </peak>
      <peak>
         <mass>530.65</mass>
         <intensity>4.087</intensity>
         <ion_current>5.8467999</ion_current>
         <width>0.182</width>
         <signal_noise_ratio>1.4323714</signal_noise_ratio>
         <quality>-1</quality>
      </peak>
      <peak>
         <mass>530.832</mass>
         <intensity>4.087</intensity>
         <ion_current>5.8467999</ion_current>
         <width>0.182</width>
         <signal_noise_ratio>1.4323714</signal_noise_ratio>
         <quality>-1</quality>
      </peak>
      <peak>
         <mass>531.18463</mass>
         <intensity>4.087</intensity>
         <ion_current>6.4315062</ion_current>
         <width>0.364</width>
         <signal_noise_ratio>1.4323714</signal_noise_ratio>
         <quality>-1</quality>
      </peak>
      <peak>
         <mass>532.833</mass>
         <intensity>4.087</intensity>
         <ion_current>5.3720507</ion_current>
         <width>0.182</width>
         <signal_noise_ratio>1.4565513</signal_noise_ratio>
         <quality>-1</quality>
      </peak>
      <peak>
         <mass>534.379</mass>
         <intensity>4.087</intensity>
         <ion_current>6.4315062</ion_current>
         <width>0.182</width>
         <signal_noise_ratio>1.4536282</signal_noise_ratio>
         <quality>-1</quality>
      </peak>
      <peak>
         <mass>534.834</mass>
         <intensity>4.087</intensity>
         <ion_current>5.8467999</ion_current>
         <width>0.182</width>
         <signal_noise_ratio>1.2330025</signal_noise_ratio>
         <quality>-1</quality>
      </peak>
      <peak>
         <mass>536.45281</mass>
         <intensity>5.45</intensity>
         <ion_current>7.3219377</ion_current>
         <width>0.182</width>
         <signal_noise_ratio>1.9384081</signal_noise_ratio>
         <quality>-1</quality>
      </peak>
      <peak>
         <mass>539.0635</mass>
         <intensity>4.087</intensity>
         <ion_current>5.8467999</ion_current>
         <width>0.273</width>
         <signal_noise_ratio>1.4530121</signal_noise_ratio>
         <quality>-1</quality>
      </peak>
      <peak>
         <mass>540.291</mass>
         <intensity>4.087</intensity>
         <ion_current>5.8467999</ion_current>
         <width>0.182</width>
         <signal_noise_ratio>1.4318716</signal_noise_ratio>
         <quality>-1</quality>
      </peak>
      <peak>
         <mass>543.111</mass>
         <intensity>4.087</intensity>
         <ion_current>6.4315062</ion_current>
         <width>0.181</width>
         <signal_noise_ratio>1.4500419</signal_noise_ratio>
         <quality>-1</quality>
      </peak>
      <peak>
         <mass>543.565</mass>
         <intensity>5.45</intensity>
         <ion_current>7.7966869</ion_current>
         <width>0.182</width>
         <signal_noise_ratio>1.9336258</signal_noise_ratio>
         <quality>-1</quality>
      </peak>
      <peak>
         <mass>547.658</mass>
         <intensity>5.45</intensity>
         <ion_current>7.7966869</ion_current>
         <width>0.182</width>
         <signal_noise_ratio>1.9573765</signal_noise_ratio>
         <quality>-1</quality>
      </peak>
      <peak>
         <mass>549.78413</mass>
         <intensity>4.087</intensity>
         <ion_current>5.8467999</ion_current>
         <width>0.455</width>
         <signal_noise_ratio>1.4470117</signal_noise_ratio>
         <quality>-1</quality>
      </peak>
      <peak>
         <mass>550.45018</mass>
         <intensity>5.45</intensity>
         <ion_current>7.7966869</ion_current>
         <width>0.636</width>
         <signal_noise_ratio>1.929585</signal_noise_ratio>
         <quality>-1</quality>
      </peak>
      <peak>
         <mass>552.93299</mass>
         <intensity>4.077</intensity>
         <ion_current>5.832494</ion_current>
         <width>0.455</width>
         <signal_noise_ratio>1.3561373</signal_noise_ratio>
         <quality>-1</quality>
      </peak>
      <peak>
         <mass>554.87333</mass>
         <intensity>5.44</intensity>
         <ion_current>8.5606542</ion_current>
         <width>0.273</width>
         <signal_noise_ratio>1.8119655</signal_noise_ratio>
         <quality>-1</quality>
      </peak>
      <peak>
         <mass>555.37081</mass>
         <intensity>5.44</intensity>
         <ion_current>7.782381</ion_current>
         <width>0.182</width>
         <signal_noise_ratio>1.8119655</signal_noise_ratio>
         <quality>-1</quality>
      </peak>
      <peak>
         <mass>557.572</mass>
         <intensity>4.077</intensity>
         <ion_current>5.832494</ion_current>
         <width>0.182</width>
         <signal_noise_ratio>1.3613368</signal_noise_ratio>
         <quality>-1</quality>
      </peak>
      <peak>
         <mass>560.82325</mass>
         <intensity>4.077</intensity>
         <ion_current>6.4157697</ion_current>
         <width>0.182</width>
         <signal_noise_ratio>1.3714375</signal_noise_ratio>
         <quality>-1</quality>
      </peak>
      <peak>
         <mass>561.573</mass>
         <intensity>5.44</intensity>
         <ion_current>7.782381</ion_current>
         <width>0.182</width>
         <signal_noise_ratio>1.8299289</signal_noise_ratio>
         <quality>-1</quality>
      </peak>
      <peak>
         <mass>563.10181</mass>
         <intensity>5.44</intensity>
         <ion_current>7.782381</ion_current>
         <width>0.182</width>
         <signal_noise_ratio>1.83918</signal_noise_ratio>
         <quality>-1</quality>
      </peak>
      <peak>
         <mass>563.82425</mass>
         <intensity>4.077</intensity>
         <ion_current>5.832494</ion_current>
         <width>0.182</width>
         <signal_noise_ratio>1.37902</signal_noise_ratio>
         <quality>-1</quality>
      </peak>
      <peak>
         <mass>566.9095</mass>
         <intensity>4.077</intensity>
         <ion_current>5.832494</ion_current>
         <width>0.363</width>
         <signal_noise_ratio>1.3803604</signal_noise_ratio>
         <quality>-1</quality>
      </peak>
      <peak>
         <mass>567.303</mass>
         <intensity>4.077</intensity>
         <ion_current>5.8325016</ion_current>
         <width>0.182</width>
         <signal_noise_ratio>1.3803604</signal_noise_ratio>
         <quality>-1</quality>
      </peak>
      <peak>
         <mass>568.18267</mass>
         <intensity>5.44</intensity>
         <ion_current>5.9652825</ion_current>
         <width>0.182</width>
         <signal_noise_ratio>1.8425843</signal_noise_ratio>
         <quality>-1</quality>
      </peak>
      <peak>
         <mass>569.96375</mass>
         <intensity>4.077</intensity>
         <ion_current>6.4157697</ion_current>
         <width>0.273</width>
         <signal_noise_ratio>1.3821172</signal_noise_ratio>
         <quality>-1</quality>
      </peak>
      <peak>
         <mass>572.4872</mass>
         <intensity>4.077</intensity>
         <ion_current>5.832494</ion_current>
         <width>0.181</width>
         <signal_noise_ratio>1.3821617</signal_noise_ratio>
         <quality>-1</quality>
      </peak>
      <peak>
         <mass>575.54966</mass>
         <intensity>4.077</intensity>
         <ion_current>5.9980409</ion_current>
         <width>0.364</width>
         <signal_noise_ratio>1.3834223</signal_noise_ratio>
         <quality>-1</quality>
      </peak>
      <peak>
         <mass>576.21733</mass>
         <intensity>168.927</intensity>
         <ion_current>248.80303</ion_current>
         <width>0.363</width>
         <signal_noise_ratio>57.333252</signal_noise_ratio>
         <quality>1</quality>
      </peak>
      <peak>
         <mass>580.218</mass>
         <intensity>4.077</intensity>
         <ion_current>5.9980409</ion_current>
         <width>0.182</width>
         <signal_noise_ratio>1.3866663</signal_noise_ratio>
         <quality>-1</quality>
      </peak>
      <peak>
         <mass>582.674</mass>
         <intensity>4.077</intensity>
         <ion_current>5.9980409</ion_current>
         <width>0.182</width>
         <signal_noise_ratio>1.3890819</signal_noise_ratio>
         <quality>-1</quality>
      </peak>
      <peak>
         <mass>585.02081</mass>
         <intensity>5.44</intensity>
         <ion_current>8.803638</ion_current>
         <width>0.182</width>
         <signal_noise_ratio>1.8584855</signal_noise_ratio>
         <quality>-1</quality>
      </peak>
      <peak>
         <mass>585.29666</mass>
         <intensity>4.077</intensity>
         <ion_current>5.9980409</ion_current>
         <width>0.181</width>
         <signal_noise_ratio>1.3928393</signal_noise_ratio>
         <quality>-1</quality>
      </peak>
      <peak>
         <mass>586.676</mass>
         <intensity>5.44</intensity>
         <ion_current>8.803638</ion_current>
         <width>0.182</width>
         <signal_noise_ratio>1.8387422</signal_noise_ratio>
         <quality>-1</quality>
      </peak>
      <peak>
         <mass>587.27011</mass>
         <intensity>158.028</intensity>
         <ion_current>229.7038</ion_current>
         <width>0.272</width>
         <signal_noise_ratio>53.414109</signal_noise_ratio>
         <quality>1</quality>
      </peak>
      <peak>
         <mass>593.77</mass>
         <intensity>4.077</intensity>
         <ion_current>5.9980409</ion_current>
         <width>0.182</width>
         <signal_noise_ratio>1.3361739</signal_noise_ratio>
         <quality>-1</quality>
      </peak>
      <peak>
         <mass>594.11581</mass>
         <intensity>5.44</intensity>
         <ion_current>8.0032726</ion_current>
         <width>0.182</width>
         <signal_noise_ratio>1.7828761</signal_noise_ratio>
         <quality>-1</quality>
      </peak>
      <peak>
         <mass>594.39166</mass>
         <intensity>4.077</intensity>
         <ion_current>6.5978735</ion_current>
         <width>0.181</width>
         <signal_noise_ratio>1.3361739</signal_noise_ratio>
         <quality>-1</quality>
      </peak>
      <peak>
         <mass>596.044</mass>
         <intensity>5.44</intensity>
         <ion_current>8.803638</ion_current>
         <width>0.182</width>
         <signal_noise_ratio>1.7739838</signal_noise_ratio>
         <quality>-1</quality>
      </peak>
      <peak>
         <mass>596.56625</mass>
         <intensity>4.077</intensity>
         <ion_current>5.4446994</ion_current>
         <width>0.182</width>
         <signal_noise_ratio>1.3295095</signal_noise_ratio>
         <quality>-1</quality>
      </peak>
      <peak>
         <mass>597.29037</mass>
         <intensity>73.559</intensity>
         <ion_current>109.71599</ion_current>
         <width>0.364</width>
         <signal_noise_ratio>23.937747</signal_noise_ratio>
         <quality>1</quality>
      </peak>
      <peak>
         <mass>597.84783</mass>
         <intensity>4.077</intensity>
         <ion_current>6.5069634</ion_current>
         <width>0.182</width>
         <signal_noise_ratio>1.3237141</signal_noise_ratio>
         <quality>-1</quality>
      </peak>
      <peak>
         <mass>600.03</mass>
         <intensity>6.802</intensity>
         <ion_current>9.4428131</ion_current>
         <width>0.181</width>
         <signal_noise_ratio>2.1984555</signal_noise_ratio>
         <quality>-1</quality>
      </peak>
      <peak>
         <mass>601.78884</mass>
         <intensity>4.077</intensity>
         <ion_current>5.9980409</ion_current>
         <width>0.181</width>
         <signal_noise_ratio>1.3130671</signal_noise_ratio>
         <quality>-1</quality>
      </peak>
      <peak>
         <mass>604.138</mass>
         <intensity>5.44</intensity>
         <ion_current>8.803638</ion_current>
         <width>0.182</width>
         <signal_noise_ratio>1.7470782</signal_noise_ratio>
         <quality>-1</quality>
      </peak>
      <peak>
         <mass>606.19359</mass>
         <intensity>4.077</intensity>
         <ion_current>5.9980409</ion_current>
         <width>0.364</width>
         <signal_noise_ratio>1.3050561</signal_noise_ratio>
         <quality>-1</quality>
      </peak>
      <peak>
         <mass>606.594</mass>
         <intensity>4.077</intensity>
         <ion_current>5.9980409</ion_current>
         <width>0.182</width>
         <signal_noise_ratio>1.3045957</signal_noise_ratio>
         <quality>-1</quality>
      </peak>
      <peak>
         <mass>606.776</mass>
         <intensity>4.077</intensity>
         <ion_current>6.5978735</ion_current>
         <width>0.182</width>
         <signal_noise_ratio>1.3045957</signal_noise_ratio>
         <quality>-1</quality>
      </peak>
      <peak>
         <mass>609.24634</mass>
         <intensity>4.077</intensity>
         <ion_current>5.9980409</ion_current>
         <width>0.181</width>
         <signal_noise_ratio>1.3047127</signal_noise_ratio>
         <quality>-1</quality>
      </peak>
      <peak>
         <mass>611.11825</mass>
         <intensity>4.077</intensity>
         <ion_current>5.9980409</ion_current>
         <width>0.182</width>
         <signal_noise_ratio>1.3059009</signal_noise_ratio>
         <quality>-1</quality>
      </peak>
      <peak>
         <mass>611.414</mass>
         <intensity>4.077</intensity>
         <ion_current>5.9980409</ion_current>
         <width>0.182</width>
         <signal_noise_ratio>1.3059009</signal_noise_ratio>
         <quality>-1</quality>
      </peak>
      <peak>
         <mass>612.84328</mass>
         <intensity>6.802</intensity>
         <ion_current>10.800327</ion_current>
         <width>0.181</width>
         <signal_noise_ratio>2.176915</signal_noise_ratio>
         <quality>-1</quality>
      </peak>
      <peak>
         <mass>613.35385</mass>
         <intensity>114.431</intensity>
         <ion_current>166.58668</ion_current>
         <width>0.273</width>
         <signal_noise_ratio>36.622546</signal_noise_ratio>
         <quality>-1</quality>
      </peak>
      <peak>
         <mass>618.71275</mass>
         <intensity>4.077</intensity>
         <ion_current>6.5978735</ion_current>
         <width>0.273</width>
         <signal_noise_ratio>1.2961317</signal_noise_ratio>
         <quality>-1</quality>
      </peak>
      <peak>
         <mass>621.79426</mass>
         <intensity>6.802</intensity>
         <ion_current>9.9251916</ion_current>
         <width>0.636</width>
         <signal_noise_ratio>2.1530948</signal_noise_ratio>
         <quality>-1</quality>
      </peak>
      <peak>
         <mass>625.34665</mass>
         <intensity>164.84</intensity>
         <ion_current>245.91429</ion_current>
         <width>0.455</width>
         <signal_noise_ratio>51.846656</signal_noise_ratio>
         <quality>1</quality>
      </peak>
      <peak>
         <mass>626.85325</mass>
         <intensity>4.077</intensity>
         <ion_current>6.1829307</ion_current>
         <width>0.182</width>
         <signal_noise_ratio>1.2782411</signal_noise_ratio>
         <quality>-1</quality>
      </peak>
      <peak>
         <mass>627.31394</mass>
         <intensity>149.854</intensity>
         <ion_current>203.83723</ion_current>
         <width>0.545</width>
         <signal_noise_ratio>46.982962</signal_noise_ratio>
         <quality>1</quality>
      </peak>
      <peak>
         <mass>629.786</mass>
         <intensity>4.077</intensity>
         <ion_current>6.8012551</ion_current>
         <width>0.182</width>
         <signal_noise_ratio>1.2720825</signal_noise_ratio>
         <quality>-1</quality>
      </peak>
      <peak>
         <mass>631.24315</mass>
         <intensity>354.213</intensity>
         <ion_current>524.12741</ion_current>
         <width>0.363</width>
         <signal_noise_ratio>110.32314</signal_noise_ratio>
         <quality>1</quality>
      </peak>
      <peak>
         <mass>632.62875</mass>
         <intensity>4.077</intensity>
         <ion_current>6.1829307</ion_current>
         <width>0.273</width>
         <signal_noise_ratio>1.2675693</signal_noise_ratio>
         <quality>-1</quality>
      </peak>
      <peak>
         <mass>635.2066</mass>
         <intensity>188.001</intensity>
         <ion_current>280.0593</ion_current>
         <width>0.455</width>
         <signal_noise_ratio>58.428415</signal_noise_ratio>
         <quality>1</quality>
      </peak>
      <peak>
         <mass>635.62216</mass>
         <intensity>6.802</intensity>
         <ion_current>10.3155</ion_current>
         <width>0.273</width>
         <signal_noise_ratio>2.1139785</signal_noise_ratio>
         <quality>-1</quality>
      </peak>
      <peak>
         <mass>637.33528</mass>
         <intensity>277.919</intensity>
         <ion_current>385.8659</ion_current>
         <width>0.455</width>
         <signal_noise_ratio>86.433204</signal_noise_ratio>
         <quality>1</quality>
      </peak>
      <peak>
         <mass>642.98917</mass>
         <intensity>4.077</intensity>
         <ion_current>6.1829307</ion_current>
         <width>0.182</width>
         <signal_noise_ratio>1.2736846</signal_noise_ratio>
         <quality>-1</quality>
      </peak>
      <peak>
         <mass>643.33281</mass>
         <intensity>326.965</intensity>
         <ion_current>498.12067</ion_current>
         <width>0.364</width>
         <signal_noise_ratio>102.14625</signal_noise_ratio>
         <quality>1</quality>
      </peak>
      <peak>
         <mass>644.858</mass>
         <intensity>5.44</intensity>
         <ion_current>8.2499738</ion_current>
         <width>0.364</width>
         <signal_noise_ratio>1.6973097</signal_noise_ratio>
         <quality>-1</quality>
      </peak>
      <peak>
         <mass>646.794</mass>
         <intensity>4.077</intensity>
         <ion_current>6.1829307</ion_current>
         <width>0.182</width>
         <signal_noise_ratio>1.2674527</signal_noise_ratio>
         <quality>-1</quality>
      </peak>
      <peak>
         <mass>649.538</mass>
         <intensity>6.802</intensity>
         <ion_current>10.3155</ion_current>
         <width>0.272</width>
         <signal_noise_ratio>2.1093362</signal_noise_ratio>
         <quality>-1</quality>
      </peak>
      <peak>
         <mass>650.15364</mass>
         <intensity>4.077</intensity>
         <ion_current>6.1829307</ion_current>
         <width>0.91</width>
         <signal_noise_ratio>1.2642993</signal_noise_ratio>
         <quality>-1</quality>
      </peak>
      <peak>
         <mass>653.38099</mass>
         <intensity>4.087</intensity>
         <ion_current>6.1980961</ion_current>
         <width>0.545</width>
         <signal_noise_ratio>1.2326696</signal_noise_ratio>
         <quality>-1</quality>
      </peak>
      <peak>
         <mass>654.0336</mass>
         <intensity>4.087</intensity>
         <ion_current>6.1980961</ion_current>
         <width>0.182</width>
         <signal_noise_ratio>1.2222406</signal_noise_ratio>
         <quality>-1</quality>
      </peak>
      <peak>
         <mass>656.23025</mass>
         <intensity>4.087</intensity>
         <ion_current>6.1980961</ion_current>
         <width>0.182</width>
         <signal_noise_ratio>1.2040163</signal_noise_ratio>
         <quality>-1</quality>
      </peak>
      <peak>
         <mass>657.60183</mass>
         <intensity>4.087</intensity>
         <ion_current>6.8179371</ion_current>
         <width>0.182</width>
         <signal_noise_ratio>1.2385393</signal_noise_ratio>
         <quality>-1</quality>
      </peak>
      <peak>
         <mass>658.13266</mass>
         <intensity>4.087</intensity>
         <ion_current>6.1980961</ion_current>
         <width>0.364</width>
         <signal_noise_ratio>1.2385393</signal_noise_ratio>
         <quality>-1</quality>
      </peak>
      <peak>
         <mass>662.256</mass>
         <intensity>4.087</intensity>
         <ion_current>6.1980961</ion_current>
         <width>0.182</width>
         <signal_noise_ratio>1.2385393</signal_noise_ratio>
         <quality>-1</quality>
      </peak>
      <peak>
         <mass>662.736</mass>
         <intensity>4.087</intensity>
         <ion_current>6.1980961</ion_current>
         <width>0.273</width>
         <signal_noise_ratio>1.2385393</signal_noise_ratio>
         <quality>-1</quality>
      </peak>
      <peak>
         <mass>663.96125</mass>
         <intensity>4.087</intensity>
         <ion_current>6.8179371</ion_current>
         <width>0.182</width>
         <signal_noise_ratio>1.2385393</signal_noise_ratio>
         <quality>-1</quality>
      </peak>
      <peak>
         <mass>664.26915</mass>
         <intensity>5.45</intensity>
         <ion_current>9.0916949</ion_current>
         <width>0.181</width>
         <signal_noise_ratio>1.6515877</signal_noise_ratio>
         <quality>-1</quality>
      </peak>
      <peak>
         <mass>664.4016</mass>
         <intensity>4.087</intensity>
         <ion_current>6.1980961</ion_current>
         <width>0.182</width>
         <signal_noise_ratio>1.2385393</signal_noise_ratio>
         <quality>-1</quality>
      </peak>
      <peak>
         <mass>668.24283</mass>
         <intensity>4.087</intensity>
         <ion_current>6.1980961</ion_current>
         <width>0.182</width>
         <signal_noise_ratio>1.2385393</signal_noise_ratio>
         <quality>-1</quality>
      </peak>
      <peak>
         <mass>670.90737</mass>
         <intensity>4.087</intensity>
         <ion_current>6.1980961</ion_current>
         <width>0.455</width>
         <signal_noise_ratio>1.2385393</signal_noise_ratio>
         <quality>-1</quality>
      </peak>
      <peak>
         <mass>671.36743</mass>
         <intensity>72.207</intensity>
         <ion_current>111.27405</ion_current>
         <width>0.454</width>
         <signal_noise_ratio>21.88187</signal_noise_ratio>
         <quality>1</quality>
      </peak>
      <peak>
         <mass>675.37942</mass>
         <intensity>205.722</intensity>
         <ion_current>319.74094</ion_current>
         <width>0.363</width>
         <signal_noise_ratio>62.342739</signal_noise_ratio>
         <quality>1</quality>
      </peak>
      <peak>
         <mass>675.79183</mass>
         <intensity>4.087</intensity>
         <ion_current>6.3607716</ion_current>
         <width>0.182</width>
         <signal_noise_ratio>1.2385393</signal_noise_ratio>
         <quality>-1</quality>
      </peak>
      <peak>
         <mass>677.171</mass>
         <intensity>4.087</intensity>
         <ion_current>6.9968826</ion_current>
         <width>0.182</width>
         <signal_noise_ratio>1.2385393</signal_noise_ratio>
         <quality>-1</quality>
      </peak>
      <peak>
         <mass>679.34159</mass>
         <intensity>183.924</intensity>
         <ion_current>277.6046</ion_current>
         <width>0.364</width>
         <signal_noise_ratio>55.736994</signal_noise_ratio>
         <quality>1</quality>
      </peak>
      <peak>
         <mass>681.3274</mass>
         <intensity>252.044</intensity>
         <ion_current>364.64833</ion_current>
         <width>0.364</width>
         <signal_noise_ratio>76.380325</signal_noise_ratio>
         <quality>1</quality>
      </peak>
      <peak>
         <mass>682.901</mass>
         <intensity>4.087</intensity>
         <ion_current>6.3607716</ion_current>
         <width>0.182</width>
         <signal_noise_ratio>1.2385393</signal_noise_ratio>
         <quality>-1</quality>
      </peak>
      <peak>
         <mass>683.083</mass>
         <intensity>5.45</intensity>
         <ion_current>8.4820663</ion_current>
         <width>0.182</width>
         <signal_noise_ratio>1.6515877</signal_noise_ratio>
         <quality>-1</quality>
      </peak>
      <peak>
         <mass>684.73517</mass>
         <intensity>4.087</intensity>
         <ion_current>6.3607716</ion_current>
         <width>0.182</width>
         <signal_noise_ratio>1.2385393</signal_noise_ratio>
         <quality>-1</quality>
      </peak>
      <peak>
         <mass>686.799</mass>
         <intensity>4.087</intensity>
         <ion_current>6.3607716</ion_current>
         <width>0.364</width>
         <signal_noise_ratio>1.2385393</signal_noise_ratio>
         <quality>-1</quality>
      </peak>
      <peak>
         <mass>687.36946</mass>
         <intensity>143.052</intensity>
         <ion_current>215.09601</ion_current>
         <width>0.364</width>
         <signal_noise_ratio>43.350996</signal_noise_ratio>
         <quality>1</quality>
      </peak>
      <peak>
         <mass>688.04919</mass>
         <intensity>4.087</intensity>
         <ion_current>6.3607716</ion_current>
         <width>0.363</width>
         <signal_noise_ratio>1.2385393</signal_noise_ratio>
         <quality>-1</quality>
      </peak>
      <peak>
         <mass>691.34673</mass>
         <intensity>132.153</intensity>
         <ion_current>214.91146</ion_current>
         <width>1</width>
         <signal_noise_ratio>40.048123</signal_noise_ratio>
         <quality>1</quality>
      </peak>
      <peak>
         <mass>693.43855</mass>
         <intensity>106.267</intensity>
         <ion_current>148.55504</ion_current>
         <width>0.727</width>
         <signal_noise_ratio>32.203536</signal_noise_ratio>
         <quality>1</quality>
      </peak>
      <peak>
         <mass>695.998</mass>
         <intensity>4.087</intensity>
         <ion_current>6.3607716</ion_current>
         <width>0.182</width>
         <signal_noise_ratio>1.2385393</signal_noise_ratio>
         <quality>-1</quality>
      </peak>
      <peak>
         <mass>696.34551</mass>
         <intensity>155.313</intensity>
         <ion_current>241.11866</ion_current>
         <width>0.364</width>
         <signal_noise_ratio>47.066613</signal_noise_ratio>
         <quality>1</quality>
      </peak>
   </peak_list>
</pepex3>
