# Supplementary material for: NITPICK: peak identification for mass spectrometry data
Source: BMC Bioinformatics. 2008 Aug 28;9:355. doi: 10.1186/1471-2105-9-355 (PMC2655099; doi:10.1186/1471-2105-9-355)
Supplement: Additional file 4 — A zip-folder containing all pepex results on the simulated data. [file 1471-2105-9-355-S4.zip › pepex_simulation_results/thresh1/SNR100/preSNR100_18_pepex.xml]

<?xml version="1.0" encoding="iso-8859-1"?>
<pepex3>
   <version>3.0.0</version>
   <registered_to>Unregistered</registered_to>
   <parameters>
      <parameter_file>pepex_input.xml</parameter_file>
      <input_data_file>spectrum.data</input_data_file>
      <output_data_file>pepex_output.xml</output_data_file>
      <noise_model>mean_value</noise_model>
      <signal_noise_ratio>1</signal_noise_ratio>
      <tuning_power>2</tuning_power>
      <tuning>2</tuning>
      <small_omega>1.0</small_omega>
      <big_omega>20</big_omega>
      <peak_finding_model>pepex3</peak_finding_model>
      <supporting_slopes>2</supporting_slopes>
      <peak_fitting_model>centroid</peak_fitting_model>
      <clustering_model>simple</clustering_model>
      <min_cluster_distance>0.8</min_cluster_distance>
      <max_cluster_distance>1.2</max_cluster_distance>
      <no_single_above_mass>1500.0</no_single_above_mass>
      <deisotoping_model>quadratic</deisotoping_model>
      <isotope_distrib_file>/usr/local/piums/kd_0_to_10</isotope_distrib_file>
      <overflow>30000</overflow>
   </parameters>
   <pepex3_status>
      <status>ok</status>
      <message></message>
      <supporting_slopes>2</supporting_slopes>
      <minimum_mass>500</minimum_mass>
      <maximum_mass>700</maximum_mass>
      <small_omega>1</small_omega>
      <big_omega>20</big_omega>
      <peak_masses_with_hydrogen>true</peak_masses_with_hydrogen>
      <date_created>17:47:50, 09 Jul, 2007</date_created>
   </pepex3_status>
   <peak_list>
      <peak>
         <mass>502.26533</mass>
         <intensity>170.981</intensity>
         <ion_current>236.1743</ion_current>
         <width>0.455</width>
         <signal_noise_ratio>49.207611</signal_noise_ratio>
         <quality>1</quality>
      </peak>
      <peak>
         <mass>505.821</mass>
         <intensity>7.99</intensity>
         <ion_current>11.116834</ion_current>
         <width>0.182</width>
         <signal_noise_ratio>2.1859565</signal_noise_ratio>
         <quality>-1</quality>
      </peak>
      <peak>
         <mass>506.13444</mass>
         <intensity>4.794</intensity>
         <ion_current>6.6701007</ion_current>
         <width>0.455</width>
         <signal_noise_ratio>1.3115739</signal_noise_ratio>
         <quality>-1</quality>
      </peak>
      <peak>
         <mass>508.27625</mass>
         <intensity>6.392</intensity>
         <ion_current>8.8934676</ion_current>
         <width>0.181</width>
         <signal_noise_ratio>1.7487652</signal_noise_ratio>
         <quality>-1</quality>
      </peak>
      <peak>
         <mass>509.914</mass>
         <intensity>4.794</intensity>
         <ion_current>6.6701007</ion_current>
         <width>0.182</width>
         <signal_noise_ratio>1.2813285</signal_noise_ratio>
         <quality>-1</quality>
      </peak>
      <peak>
         <mass>513.279</mass>
         <intensity>78.3</intensity>
         <ion_current>108.08733</ion_current>
         <width>0.364</width>
         <signal_noise_ratio>19.88933</signal_noise_ratio>
         <quality>1</quality>
      </peak>
      <peak>
         <mass>519.827</mass>
         <intensity>4.794</intensity>
         <ion_current>6.6701007</ion_current>
         <width>0.182</width>
         <signal_noise_ratio>1.291279</signal_noise_ratio>
         <quality>-1</quality>
      </peak>
      <peak>
         <mass>520.29319</mass>
         <intensity>242.889</intensity>
         <ion_current>338.26307</ion_current>
         <width>0.364</width>
         <signal_noise_ratio>65.422915</signal_noise_ratio>
         <quality>1</quality>
      </peak>
      <peak>
         <mass>521.29518</mass>
         <intensity>91.083</intensity>
         <ion_current>25.353782</ion_current>
         <width>0.363</width>
         <signal_noise_ratio>24.19168</signal_noise_ratio>
         <quality>1</quality>
      </peak>
      <peak>
         <mass>521.828</mass>
         <intensity>4.794</intensity>
         <ion_current>6.6701007</ion_current>
         <width>0.182</width>
         <signal_noise_ratio>1.2499151</signal_noise_ratio>
         <quality>-1</quality>
      </peak>
      <peak>
         <mass>525.648</mass>
         <intensity>4.794</intensity>
         <ion_current>6.8582233</ion_current>
         <width>0.182</width>
         <signal_noise_ratio>1.1912232</signal_noise_ratio>
         <quality>-1</quality>
      </peak>
      <peak>
         <mass>527.649</mass>
         <intensity>4.794</intensity>
         <ion_current>7.5440765</ion_current>
         <width>0.182</width>
         <signal_noise_ratio>1.1103341</signal_noise_ratio>
         <quality>-1</quality>
      </peak>
      <peak>
         <mass>527.831</mass>
         <intensity>4.794</intensity>
         <ion_current>6.8582322</ion_current>
         <width>0.182</width>
         <signal_noise_ratio>1.1103341</signal_noise_ratio>
         <quality>-1</quality>
      </peak>
      <peak>
         <mass>528.818</mass>
         <intensity>6.392</intensity>
         <ion_current>7.0076359</ion_current>
         <width>0.182</width>
         <signal_noise_ratio>1.4051477</signal_noise_ratio>
         <quality>-1</quality>
      </peak>
      <peak>
         <mass>530.289</mass>
         <intensity>310.003</intensity>
         <ion_current>446.08546</ion_current>
         <width>0.545</width>
         <signal_noise_ratio>71.138141</signal_noise_ratio>
         <quality>1</quality>
      </peak>
      <peak>
         <mass>535.7665</mass>
         <intensity>4.794</intensity>
         <ion_current>6.8582233</ion_current>
         <width>0.272</width>
         <signal_noise_ratio>1.041451</signal_noise_ratio>
         <quality>-1</quality>
      </peak>
      <peak>
         <mass>536.068</mass>
         <intensity>6.392</intensity>
         <ion_current>9.1442977</ion_current>
         <width>0.364</width>
         <signal_noise_ratio>1.3886013</signal_noise_ratio>
         <quality>-1</quality>
      </peak>
      <peak>
         <mass>538.07767</mass>
         <intensity>6.392</intensity>
         <ion_current>9.1442977</ion_current>
         <width>0.182</width>
         <signal_noise_ratio>1.3289948</signal_noise_ratio>
         <quality>-1</quality>
      </peak>
      <peak>
         <mass>540.49575</mass>
         <intensity>4.794</intensity>
         <ion_current>6.8582233</ion_current>
         <width>0.273</width>
         <signal_noise_ratio>1.0081156</signal_noise_ratio>
         <quality>-1</quality>
      </peak>
      <peak>
         <mass>541.73773</mass>
         <intensity>4.794</intensity>
         <ion_current>6.8582233</ion_current>
         <width>0.546</width>
         <signal_noise_ratio>1.0085279</signal_noise_ratio>
         <quality>-1</quality>
      </peak>
      <peak>
         <mass>542.474</mass>
         <intensity>4.794</intensity>
         <ion_current>7.5440765</ion_current>
         <width>0.182</width>
         <signal_noise_ratio>1.0098732</signal_noise_ratio>
         <quality>-1</quality>
      </peak>
      <peak>
         <mass>544.0655</mass>
         <intensity>6.392</intensity>
         <ion_current>9.1442977</ion_current>
         <width>0.364</width>
         <signal_noise_ratio>1.4147287</signal_noise_ratio>
         <quality>-1</quality>
      </peak>
      <peak>
         <mass>545.293</mass>
         <intensity>6.392</intensity>
         <ion_current>10.058769</ion_current>
         <width>0.182</width>
         <signal_noise_ratio>1.4289832</signal_noise_ratio>
         <quality>-1</quality>
      </peak>
      <peak>
         <mass>549.113</mass>
         <intensity>4.794</intensity>
         <ion_current>6.8582233</ion_current>
         <width>0.182</width>
         <signal_noise_ratio>1.0699898</signal_noise_ratio>
         <quality>-1</quality>
      </peak>
      <peak>
         <mass>550.659</mass>
         <intensity>4.784</intensity>
         <ion_current>7.52834</ion_current>
         <width>0.182</width>
         <signal_noise_ratio>1.1510245</signal_noise_ratio>
         <quality>-1</quality>
      </peak>
      <peak>
         <mass>554.26113</mass>
         <intensity>444.221</intensity>
         <ion_current>631.81878</ion_current>
         <width>0.545</width>
         <signal_noise_ratio>105.89888</signal_noise_ratio>
         <quality>1</quality>
      </peak>
      <peak>
         <mass>556.025</mass>
         <intensity>6.382</intensity>
         <ion_current>9.1299919</ion_current>
         <width>0.181</width>
         <signal_noise_ratio>1.508841</signal_noise_ratio>
         <quality>-1</quality>
      </peak>
      <peak>
         <mass>560.937</mass>
         <intensity>4.784</intensity>
         <ion_current>6.8439174</ion_current>
         <width>0.182</width>
         <signal_noise_ratio>1.1147975</signal_noise_ratio>
         <quality>-1</quality>
      </peak>
      <peak>
         <mass>562.782</mass>
         <intensity>4.784</intensity>
         <ion_current>6.8439174</ion_current>
         <width>0.819</width>
         <signal_noise_ratio>1.1124713</signal_noise_ratio>
         <quality>-1</quality>
      </peak>
      <peak>
         <mass>564.0745</mass>
         <intensity>4.784</intensity>
         <ion_current>7.52834</ion_current>
         <width>0.273</width>
         <signal_noise_ratio>1.1154151</signal_noise_ratio>
         <quality>-1</quality>
      </peak>
      <peak>
         <mass>564.60533</mass>
         <intensity>4.784</intensity>
         <ion_current>6.8439174</ion_current>
         <width>0.273</width>
         <signal_noise_ratio>1.1154151</signal_noise_ratio>
         <quality>-1</quality>
      </peak>
      <peak>
         <mass>567.849</mass>
         <intensity>4.784</intensity>
         <ion_current>7.52834</ion_current>
         <width>0.455</width>
         <signal_noise_ratio>1.1187954</signal_noise_ratio>
         <quality>-1</quality>
      </peak>
      <peak>
         <mass>569.09925</mass>
         <intensity>4.784</intensity>
         <ion_current>6.8439174</ion_current>
         <width>0.182</width>
         <signal_noise_ratio>1.1200547</signal_noise_ratio>
         <quality>-1</quality>
      </peak>
      <peak>
         <mass>572.578</mass>
         <intensity>4.784</intensity>
         <ion_current>6.8439174</ion_current>
         <width>0.182</width>
         <signal_noise_ratio>1.1215216</signal_noise_ratio>
         <quality>-1</quality>
      </peak>
      <peak>
         <mass>572.93062</mass>
         <intensity>6.382</intensity>
         <ion_current>9.1299919</ion_current>
         <width>0.455</width>
         <signal_noise_ratio>1.4971652</signal_noise_ratio>
         <quality>-1</quality>
      </peak>
      <peak>
         <mass>574.67</mass>
         <intensity>4.784</intensity>
         <ion_current>6.8439174</ion_current>
         <width>0.182</width>
         <signal_noise_ratio>1.1232514</signal_noise_ratio>
         <quality>-1</quality>
      </peak>
      <peak>
         <mass>574.9248</mass>
         <intensity>6.382</intensity>
         <ion_current>9.1299919</ion_current>
         <width>0.182</width>
         <signal_noise_ratio>1.4999659</signal_noise_ratio>
         <quality>-1</quality>
      </peak>
      <peak>
         <mass>575.23245</mass>
         <intensity>230.095</intensity>
         <ion_current>330.46144</ion_current>
         <width>0.273</width>
         <signal_noise_ratio>54.079388</signal_noise_ratio>
         <quality>-1</quality>
      </peak>
      <peak>
         <mass>575.46625</mass>
         <intensity>4.784</intensity>
         <ion_current>7.0381721</ion_current>
         <width>0.182</width>
         <signal_noise_ratio>1.1243869</signal_noise_ratio>
         <quality>-1</quality>
      </peak>
      <peak>
         <mass>576.671</mass>
         <intensity>4.784</intensity>
         <ion_current>7.7420228</ion_current>
         <width>0.182</width>
         <signal_noise_ratio>1.1267719</signal_noise_ratio>
         <quality>-1</quality>
      </peak>
      <peak>
         <mass>583.038</mass>
         <intensity>4.784</intensity>
         <ion_current>7.7420228</ion_current>
         <width>0.182</width>
         <signal_noise_ratio>1.1352672</signal_noise_ratio>
         <quality>-1</quality>
      </peak>
      <peak>
         <mass>583.6376</mass>
         <intensity>4.784</intensity>
         <ion_current>7.7420228</ion_current>
         <width>0.182</width>
         <signal_noise_ratio>1.132499</signal_noise_ratio>
         <quality>-1</quality>
      </peak>
      <peak>
         <mass>588.404</mass>
         <intensity>4.784</intensity>
         <ion_current>7.0381721</ion_current>
         <width>0.182</width>
         <signal_noise_ratio>1.1304129</signal_noise_ratio>
         <quality>-1</quality>
      </peak>
      <peak>
         <mass>590.314</mass>
         <intensity>4.784</intensity>
         <ion_current>6.9267799</ion_current>
         <width>0.182</width>
         <signal_noise_ratio>1.1315213</signal_noise_ratio>
         <quality>-1</quality>
      </peak>
      <peak>
         <mass>590.51875</mass>
         <intensity>4.784</intensity>
         <ion_current>7.0381721</ion_current>
         <width>0.273</width>
         <signal_noise_ratio>1.1315213</signal_noise_ratio>
         <quality>-1</quality>
      </peak>
      <peak>
         <mass>591.301</mass>
         <intensity>6.382</intensity>
         <ion_current>8.2833059</ion_current>
         <width>0.182</width>
         <signal_noise_ratio>1.5111549</signal_noise_ratio>
         <quality>-1</quality>
      </peak>
      <peak>
         <mass>592.58767</mass>
         <intensity>4.784</intensity>
         <ion_current>7.0381721</ion_current>
         <width>0.454</width>
         <signal_noise_ratio>1.1333444</signal_noise_ratio>
         <quality>-1</quality>
      </peak>
      <peak>
         <mass>594.97475</mass>
         <intensity>4.784</intensity>
         <ion_current>7.0381892</ion_current>
         <width>0.273</width>
         <signal_noise_ratio>1.1372058</signal_noise_ratio>
         <quality>-1</quality>
      </peak>
      <peak>
         <mass>596.11225</mass>
         <intensity>9.578</intensity>
         <ion_current>11.711206</ion_current>
         <width>0.182</width>
         <signal_noise_ratio>2.2784691</signal_noise_ratio>
         <quality>-1</quality>
      </peak>
      <peak>
         <mass>596.36817</mass>
         <intensity>166.177</intensity>
         <ion_current>242.64494</ion_current>
         <width>0.363</width>
         <signal_noise_ratio>39.53113</signal_noise_ratio>
         <quality>1</quality>
      </peak>
      <peak>
         <mass>597.681</mass>
         <intensity>4.784</intensity>
         <ion_current>7.0381721</ion_current>
         <width>0.182</width>
         <signal_noise_ratio>1.1398136</signal_noise_ratio>
         <quality>-1</quality>
      </peak>
      <peak>
         <mass>598.136</mass>
         <intensity>4.784</intensity>
         <ion_current>7.7420228</ion_current>
         <width>0.181</width>
         <signal_noise_ratio>1.1398136</signal_noise_ratio>
         <quality>-1</quality>
      </peak>
      <peak>
         <mass>599.33049</mass>
         <intensity>124.63</intensity>
         <ion_current>178.54703</ion_current>
         <width>0.637</width>
         <signal_noise_ratio>29.719685</signal_noise_ratio>
         <quality>1</quality>
      </peak>
      <peak>
         <mass>602.12183</mass>
         <intensity>4.784</intensity>
         <ion_current>7.0381721</ion_current>
         <width>0.182</width>
         <signal_noise_ratio>1.1432581</signal_noise_ratio>
         <quality>-1</quality>
      </peak>
      <peak>
         <mass>602.87638</mass>
         <intensity>4.784</intensity>
         <ion_current>7.0381721</ion_current>
         <width>0.273</width>
         <signal_noise_ratio>1.1435899</signal_noise_ratio>
         <quality>-1</quality>
      </peak>
      <peak>
         <mass>603.33643</mass>
         <intensity>91.073</intensity>
         <ion_current>136.98823</ion_current>
         <width>0.273</width>
         <signal_noise_ratio>21.770518</signal_noise_ratio>
         <quality>-1</quality>
      </peak>
      <peak>
         <mass>603.66062</mass>
         <intensity>6.382</intensity>
         <ion_current>9.3891334</ion_current>
         <width>0.272</width>
         <signal_noise_ratio>1.5255833</signal_noise_ratio>
         <quality>1</quality>
      </peak>
      <peak>
         <mass>606.30243</mass>
         <intensity>246.075</intensity>
         <ion_current>364.65219</ion_current>
         <width>0.364</width>
         <signal_noise_ratio>58.809452</signal_noise_ratio>
         <quality>1</quality>
      </peak>
      <peak>
         <mass>606.8488</mass>
         <intensity>6.382</intensity>
         <ion_current>9.3891334</ion_current>
         <width>0.182</width>
         <signal_noise_ratio>1.5247059</signal_noise_ratio>
         <quality>-1</quality>
      </peak>
      <peak>
         <mass>608.049</mass>
         <intensity>4.784</intensity>
         <ion_current>7.0381721</ion_current>
         <width>0.182</width>
         <signal_noise_ratio>1.1422119</signal_noise_ratio>
         <quality>-1</quality>
      </peak>
      <peak>
         <mass>611.0502</mass>
         <intensity>4.784</intensity>
         <ion_current>7.0381721</ion_current>
         <width>0.181</width>
         <signal_noise_ratio>1.1403918</signal_noise_ratio>
         <quality>-1</quality>
      </peak>
      <peak>
         <mass>612.3186</mass>
         <intensity>297.21</intensity>
         <ion_current>436.70364</ion_current>
         <width>0.364</width>
         <signal_noise_ratio>70.797605</signal_noise_ratio>
         <quality>1</quality>
      </peak>
      <peak>
         <mass>613.71075</mass>
         <intensity>4.784</intensity>
         <ion_current>7.0381721</ion_current>
         <width>0.273</width>
         <signal_noise_ratio>1.1383859</signal_noise_ratio>
         <quality>-1</quality>
      </peak>
      <peak>
         <mass>614.93825</mass>
         <intensity>4.784</intensity>
         <ion_current>7.7420228</ion_current>
         <width>0.182</width>
         <signal_noise_ratio>1.1361084</signal_noise_ratio>
         <quality>-1</quality>
      </peak>
      <peak>
         <mass>617.55856</mass>
         <intensity>6.382</intensity>
         <ion_current>9.3891334</ion_current>
         <width>0.273</width>
         <signal_noise_ratio>1.5129515</signal_noise_ratio>
         <quality>1</quality>
      </peak>
      <peak>
         <mass>618.3495</mass>
         <intensity>4.784</intensity>
         <ion_current>7.7420228</ion_current>
         <width>0.272</width>
         <signal_noise_ratio>1.1330972</signal_noise_ratio>
         <quality>-1</quality>
      </peak>
      <peak>
         <mass>622.685</mass>
         <intensity>4.784</intensity>
         <ion_current>6.9267799</ion_current>
         <width>0.728</width>
         <signal_noise_ratio>1.1296236</signal_noise_ratio>
         <quality>-1</quality>
      </peak>
      <peak>
         <mass>623.75367</mass>
         <intensity>6.382</intensity>
         <ion_current>8.2833059</ion_current>
         <width>0.181</width>
         <signal_noise_ratio>1.5057451</signal_noise_ratio>
         <quality>-1</quality>
      </peak>
      <peak>
         <mass>625.512</mass>
         <intensity>4.784</intensity>
         <ion_current>7.9806731</ion_current>
         <width>0.182</width>
         <signal_noise_ratio>1.1284264</signal_noise_ratio>
         <quality>-1</quality>
      </peak>
      <peak>
         <mass>627.4948</mass>
         <intensity>6.382</intensity>
         <ion_current>8.9381997</ion_current>
         <width>0.181</width>
         <signal_noise_ratio>1.5045748</signal_noise_ratio>
         <quality>-1</quality>
      </peak>
      <peak>
         <mass>628.877</mass>
         <intensity>4.784</intensity>
         <ion_current>7.255124</ion_current>
         <width>0.182</width>
         <signal_noise_ratio>1.1275496</signal_noise_ratio>
         <quality>-1</quality>
      </peak>
      <peak>
         <mass>629.42217</mass>
         <intensity>6.382</intensity>
         <ion_current>9.6785538</ion_current>
         <width>0.181</width>
         <signal_noise_ratio>1.5033718</signal_noise_ratio>
         <quality>-1</quality>
      </peak>
      <peak>
         <mass>631.29267</mass>
         <intensity>60.712</intensity>
         <ion_current>91.933528</ion_current>
         <width>0.636</width>
         <signal_noise_ratio>14.282511</signal_noise_ratio>
         <quality>1</quality>
      </peak>
      <peak>
         <mass>633.26201</mass>
         <intensity>169.373</intensity>
         <ion_current>236.06861</ion_current>
         <width>0.273</width>
         <signal_noise_ratio>39.815954</signal_noise_ratio>
         <quality>-1</quality>
      </peak>
      <peak>
         <mass>634.0155</mass>
         <intensity>9.578</intensity>
         <ion_current>14.525413</ion_current>
         <width>0.273</width>
         <signal_noise_ratio>2.2510006</signal_noise_ratio>
         <quality>1</quality>
      </peak>
      <peak>
         <mass>636.698</mass>
         <intensity>6.382</intensity>
         <ion_current>9.6785538</ion_current>
         <width>0.181</width>
         <signal_noise_ratio>1.4985993</signal_noise_ratio>
         <quality>-1</quality>
      </peak>
      <peak>
         <mass>637.36813</mass>
         <intensity>274.838</intensity>
         <ion_current>413.82381</ion_current>
         <width>0.819</width>
         <signal_noise_ratio>64.536515</signal_noise_ratio>
         <quality>1</quality>
      </peak>
      <peak>
         <mass>638.76725</mass>
         <intensity>4.784</intensity>
         <ion_current>7.255124</ion_current>
         <width>0.182</width>
         <signal_noise_ratio>1.1226439</signal_noise_ratio>
         <quality>-1</quality>
      </peak>
      <peak>
         <mass>640.09433</mass>
         <intensity>6.382</intensity>
         <ion_current>9.6785538</ion_current>
         <width>0.273</width>
         <signal_noise_ratio>1.4971334</signal_noise_ratio>
         <quality>-1</quality>
      </peak>
      <peak>
         <mass>640.35934</mass>
         <intensity>164.579</intensity>
         <ion_current>252.59856</ion_current>
         <width>0.272</width>
         <signal_noise_ratio>38.608074</signal_noise_ratio>
         <quality>-1</quality>
      </peak>
      <peak>
         <mass>644.5928</mass>
         <intensity>6.382</intensity>
         <ion_current>9.6785538</ion_current>
         <width>0.182</width>
         <signal_noise_ratio>1.4943893</signal_noise_ratio>
         <quality>-1</quality>
      </peak>
      <peak>
         <mass>646.794</mass>
         <intensity>6.382</intensity>
         <ion_current>10.646458</ion_current>
         <width>0.182</width>
         <signal_noise_ratio>1.4939782</signal_noise_ratio>
         <quality>-1</quality>
      </peak>
      <peak>
         <mass>647.04425</mass>
         <intensity>4.784</intensity>
         <ion_current>7.255124</ion_current>
         <width>0.182</width>
         <signal_noise_ratio>1.1198984</signal_noise_ratio>
         <quality>-1</quality>
      </peak>
      <peak>
         <mass>649.18175</mass>
         <intensity>4.784</intensity>
         <ion_current>7.255124</ion_current>
         <width>0.273</width>
         <signal_noise_ratio>1.12139</signal_noise_ratio>
         <quality>-1</quality>
      </peak>
      <peak>
         <mass>650.887</mass>
         <intensity>4.794</intensity>
         <ion_current>7.2702894</ion_current>
         <width>0.182</width>
         <signal_noise_ratio>1.1428341</signal_noise_ratio>
         <quality>-1</quality>
      </peak>
      <peak>
         <mass>653.433</mass>
         <intensity>11.186</intensity>
         <ion_current>17.772924</ion_current>
         <width>0.182</width>
         <signal_noise_ratio>2.6727858</signal_noise_ratio>
         <quality>-1</quality>
      </peak>
      <peak>
         <mass>653.615</mass>
         <intensity>4.794</intensity>
         <ion_current>7.2702894</ion_current>
         <width>0.182</width>
         <signal_noise_ratio>1.1089622</signal_noise_ratio>
         <quality>-1</quality>
      </peak>
      <peak>
         <mass>656.34644</mass>
         <intensity>150.208</intensity>
         <ion_current>227.55327</ion_current>
         <width>0.364</width>
         <signal_noise_ratio>35.013703</signal_noise_ratio>
         <quality>1</quality>
      </peak>
      <peak>
         <mass>659.8546</mass>
         <intensity>4.794</intensity>
         <ion_current>7.9973551</ion_current>
         <width>0.364</width>
         <signal_noise_ratio>1.1069968</signal_noise_ratio>
         <quality>-1</quality>
      </peak>
      <peak>
         <mass>660.4006</mass>
         <intensity>4.794</intensity>
         <ion_current>7.2702894</ion_current>
         <width>0.182</width>
         <signal_noise_ratio>1.1069968</signal_noise_ratio>
         <quality>-1</quality>
      </peak>
      <peak>
         <mass>661.71</mass>
         <intensity>4.794</intensity>
         <ion_current>7.2702894</ion_current>
         <width>0.182</width>
         <signal_noise_ratio>1.1069968</signal_noise_ratio>
         <quality>-1</quality>
      </peak>
      <peak>
         <mass>662.43729</mass>
         <intensity>4.794</intensity>
         <ion_current>7.2702894</ion_current>
         <width>0.181</width>
         <signal_noise_ratio>1.1069968</signal_noise_ratio>
         <quality>-1</quality>
      </peak>
      <peak>
         <mass>663.074</mass>
         <intensity>4.794</intensity>
         <ion_current>7.2702894</ion_current>
         <width>0.182</width>
         <signal_noise_ratio>1.1069968</signal_noise_ratio>
         <quality>-1</quality>
      </peak>
      <peak>
         <mass>664.438</mass>
         <intensity>4.794</intensity>
         <ion_current>7.2702894</ion_current>
         <width>0.455</width>
         <signal_noise_ratio>1.1069968</signal_noise_ratio>
         <quality>-1</quality>
      </peak>
      <peak>
         <mass>666.35938</mass>
         <intensity>7.99</intensity>
         <ion_current>13.328925</ion_current>
         <width>0.182</width>
         <signal_noise_ratio>1.8449947</signal_noise_ratio>
         <quality>-1</quality>
      </peak>
      <peak>
         <mass>670.82017</mass>
         <intensity>4.794</intensity>
         <ion_current>7.2702894</ion_current>
         <width>0.182</width>
         <signal_noise_ratio>1.1069968</signal_noise_ratio>
         <quality>-1</quality>
      </peak>
      <peak>
         <mass>672.09317</mass>
         <intensity>4.794</intensity>
         <ion_current>7.2702894</ion_current>
         <width>0.182</width>
         <signal_noise_ratio>1.1069968</signal_noise_ratio>
         <quality>-1</quality>
      </peak>
      <peak>
         <mass>672.33583</mass>
         <intensity>4.794</intensity>
         <ion_current>7.9973551</ion_current>
         <width>0.182</width>
         <signal_noise_ratio>1.1069968</signal_noise_ratio>
         <quality>-1</quality>
      </peak>
      <peak>
         <mass>672.715</mass>
         <intensity>4.794</intensity>
         <ion_current>7.2702894</ion_current>
         <width>0.182</width>
         <signal_noise_ratio>1.1069968</signal_noise_ratio>
         <quality>-1</quality>
      </peak>
      <peak>
         <mass>673.91975</mass>
         <intensity>4.794</intensity>
         <ion_current>7.9973551</ion_current>
         <width>0.273</width>
         <signal_noise_ratio>1.1069968</signal_noise_ratio>
         <quality>-1</quality>
      </peak>
      <peak>
         <mass>675.33683</mass>
         <intensity>7.99</intensity>
         <ion_current>12.435176</ion_current>
         <width>0.182</width>
         <signal_noise_ratio>1.8449947</signal_noise_ratio>
         <quality>-1</quality>
      </peak>
      <peak>
         <mass>678.61183</mass>
         <intensity>4.794</intensity>
         <ion_current>8.207256</ion_current>
         <width>0.182</width>
         <signal_noise_ratio>1.1069968</signal_noise_ratio>
         <quality>-1</quality>
      </peak>
      <peak>
         <mass>680.44015</mass>
         <intensity>218.92</intensity>
         <ion_current>343.22829</ion_current>
         <width>0.455</width>
         <signal_noise_ratio>50.551468</signal_noise_ratio>
         <quality>1</quality>
      </peak>
      <peak>
         <mass>683.75033</mass>
         <intensity>4.794</intensity>
         <ion_current>7.4611057</ion_current>
         <width>0.455</width>
         <signal_noise_ratio>1.1069968</signal_noise_ratio>
         <quality>-1</quality>
      </peak>
      <peak>
         <mass>685.708</mass>
         <intensity>6.392</intensity>
         <ion_current>9.9481409</ion_current>
         <width>0.182</width>
         <signal_noise_ratio>1.4759957</signal_noise_ratio>
         <quality>-1</quality>
      </peak>
      <peak>
         <mass>685.91817</mass>
         <intensity>4.794</intensity>
         <ion_current>7.4611057</ion_current>
         <width>0.182</width>
         <signal_noise_ratio>1.1069968</signal_noise_ratio>
         <quality>-1</quality>
      </peak>
      <peak>
         <mass>687.35207</mass>
         <intensity>102.269</intensity>
         <ion_current>157.53748</ion_current>
         <width>0.455</width>
         <signal_noise_ratio>23.615239</signal_noise_ratio>
         <quality>1</quality>
      </peak>
      <peak>
         <mass>691.20195</mass>
         <intensity>6.392</intensity>
         <ion_current>10.943008</ion_current>
         <width>0.91</width>
         <signal_noise_ratio>1.4759957</signal_noise_ratio>
         <quality>-1</quality>
      </peak>
      <peak>
         <mass>693.335</mass>
         <intensity>7.99</intensity>
         <ion_current>13.67876</ion_current>
         <width>0.182</width>
         <signal_noise_ratio>1.8449947</signal_noise_ratio>
         <quality>-1</quality>
      </peak>
      <peak>
         <mass>693.8696</mass>
         <intensity>4.794</intensity>
         <ion_current>7.1606586</ion_current>
         <width>0.182</width>
         <signal_noise_ratio>1.1069968</signal_noise_ratio>
         <quality>-1</quality>
      </peak>
      <peak>
         <mass>694.712</mass>
         <intensity>6.392</intensity>
         <ion_current>9.0613894</ion_current>
         <width>0.182</width>
         <signal_noise_ratio>1.4759957</signal_noise_ratio>
         <quality>-1</quality>
      </peak>
      <peak>
         <mass>698.56775</mass>
         <intensity>4.794</intensity>
         <ion_current>7.4611057</ion_current>
         <width>0.273</width>
         <signal_noise_ratio>1.1069968</signal_noise_ratio>
         <quality>-1</quality>
      </peak>
   </peak_list>
</pepex3>
