# Supplementary material for: NITPICK: peak identification for mass spectrometry data
Source: BMC Bioinformatics. 2008 Aug 28;9:355. doi: 10.1186/1471-2105-9-355 (PMC2655099; doi:10.1186/1471-2105-9-355)
Supplement: Additional file 4 — A zip-folder containing all pepex results on the simulated data. [file 1471-2105-9-355-S4.zip › pepex_simulation_results/thresh1/SNR100/preSNR100_19_pepex.xml]

<?xml version="1.0" encoding="iso-8859-1"?>
<pepex3>
   <version>3.0.0</version>
   <registered_to>Unregistered</registered_to>
   <parameters>
      <parameter_file>pepex_input.xml</parameter_file>
      <input_data_file>spectrum.data</input_data_file>
      <output_data_file>pepex_output.xml</output_data_file>
      <noise_model>mean_value</noise_model>
      <signal_noise_ratio>1</signal_noise_ratio>
      <tuning_power>2</tuning_power>
      <tuning>2</tuning>
      <small_omega>1.0</small_omega>
      <big_omega>20</big_omega>
      <peak_finding_model>pepex3</peak_finding_model>
      <supporting_slopes>2</supporting_slopes>
      <peak_fitting_model>centroid</peak_fitting_model>
      <clustering_model>simple</clustering_model>
      <min_cluster_distance>0.8</min_cluster_distance>
      <max_cluster_distance>1.2</max_cluster_distance>
      <no_single_above_mass>1500.0</no_single_above_mass>
      <deisotoping_model>quadratic</deisotoping_model>
      <isotope_distrib_file>/usr/local/piums/kd_0_to_10</isotope_distrib_file>
      <overflow>30000</overflow>
   </parameters>
   <pepex3_status>
      <status>ok</status>
      <message></message>
      <supporting_slopes>2</supporting_slopes>
      <minimum_mass>500</minimum_mass>
      <maximum_mass>700</maximum_mass>
      <small_omega>1</small_omega>
      <big_omega>20</big_omega>
      <peak_masses_with_hydrogen>true</peak_masses_with_hydrogen>
      <date_created>17:47:52, 09 Jul, 2007</date_created>
   </pepex3_status>
   <peak_list>
      <peak>
         <mass>500.546</mass>
         <intensity>3.038</intensity>
         <ion_current>4.2269015</ion_current>
         <width>0.182</width>
         <signal_noise_ratio>1.0427729</signal_noise_ratio>
         <quality>-1</quality>
      </peak>
      <peak>
         <mass>500.87967</mass>
         <intensity>3.038</intensity>
         <ion_current>4.6496097</ion_current>
         <width>0.181</width>
         <signal_noise_ratio>1.030303</signal_noise_ratio>
         <quality>-1</quality>
      </peak>
      <peak>
         <mass>502.98583</mass>
         <intensity>4.557</intensity>
         <ion_current>6.0463729</ion_current>
         <width>0.364</width>
         <signal_noise_ratio>1.5277778</signal_noise_ratio>
         <quality>-1</quality>
      </peak>
      <peak>
         <mass>503.729</mass>
         <intensity>6.076</intensity>
         <ion_current>8.453803</ion_current>
         <width>0.182</width>
         <signal_noise_ratio>2.037037</signal_noise_ratio>
         <quality>-1</quality>
      </peak>
      <peak>
         <mass>504.2932</mass>
         <intensity>3.038</intensity>
         <ion_current>4.2269015</ion_current>
         <width>0.273</width>
         <signal_noise_ratio>1.0062893</signal_noise_ratio>
         <quality>-1</quality>
      </peak>
      <peak>
         <mass>507.01817</mass>
         <intensity>4.557</intensity>
         <ion_current>6.3403523</ion_current>
         <width>0.182</width>
         <signal_noise_ratio>1.4438776</signal_noise_ratio>
         <quality>-1</quality>
      </peak>
      <peak>
         <mass>508.50764</mass>
         <intensity>6.076</intensity>
         <ion_current>9.2992193</ion_current>
         <width>0.273</width>
         <signal_noise_ratio>1.8958333</signal_noise_ratio>
         <quality>1</quality>
      </peak>
      <peak>
         <mass>509.732</mass>
         <intensity>4.557</intensity>
         <ion_current>6.3403596</ion_current>
         <width>0.182</width>
         <signal_noise_ratio>1.375</signal_noise_ratio>
         <quality>-1</quality>
      </peak>
      <peak>
         <mass>509.9868</mass>
         <intensity>6.076</intensity>
         <ion_current>8.453803</ion_current>
         <width>0.181</width>
         <signal_noise_ratio>1.8333333</signal_noise_ratio>
         <quality>-1</quality>
      </peak>
      <peak>
         <mass>510.55</mass>
         <intensity>6.076</intensity>
         <ion_current>6.6559573</ion_current>
         <width>0.182</width>
         <signal_noise_ratio>1.8333333</signal_noise_ratio>
         <quality>-1</quality>
      </peak>
      <peak>
         <mass>512.824</mass>
         <intensity>4.557</intensity>
         <ion_current>6.3403523</ion_current>
         <width>0.182</width>
         <signal_noise_ratio>1.3455056</signal_noise_ratio>
         <quality>-1</quality>
      </peak>
      <peak>
         <mass>513.56717</mass>
         <intensity>4.557</intensity>
         <ion_current>6.3403523</ion_current>
         <width>0.182</width>
         <signal_noise_ratio>1.3455056</signal_noise_ratio>
         <quality>-1</quality>
      </peak>
      <peak>
         <mass>514.097</mass>
         <intensity>4.557</intensity>
         <ion_current>6.3403523</ion_current>
         <width>0.182</width>
         <signal_noise_ratio>1.35</signal_noise_ratio>
         <quality>-1</quality>
      </peak>
      <peak>
         <mass>514.8068</mass>
         <intensity>6.076</intensity>
         <ion_current>8.453803</ion_current>
         <width>0.182</width>
         <signal_noise_ratio>2.0625</signal_noise_ratio>
         <quality>-1</quality>
      </peak>
      <peak>
         <mass>515.46171</mass>
         <intensity>6.076</intensity>
         <ion_current>8.453803</ion_current>
         <width>0.909</width>
         <signal_noise_ratio>2.0625</signal_noise_ratio>
         <quality>-1</quality>
      </peak>
      <peak>
         <mass>516.21175</mass>
         <intensity>4.557</intensity>
         <ion_current>6.3403523</ion_current>
         <width>0.273</width>
         <signal_noise_ratio>1.546875</signal_noise_ratio>
         <quality>-1</quality>
      </peak>
      <peak>
         <mass>517.53783</mass>
         <intensity>4.557</intensity>
         <ion_current>6.9744145</ion_current>
         <width>0.182</width>
         <signal_noise_ratio>1.2965116</signal_noise_ratio>
         <quality>-1</quality>
      </peak>
      <peak>
         <mass>519.736</mass>
         <intensity>3.038</intensity>
         <ion_current>4.6496097</ion_current>
         <width>0.182</width>
         <signal_noise_ratio>0.88576779</signal_noise_ratio>
         <quality>-1</quality>
      </peak>
      <peak>
         <mass>520.0727</mass>
         <intensity>4.557</intensity>
         <ion_current>6.3403596</ion_current>
         <width>0.546</width>
         <signal_noise_ratio>1.3286517</signal_noise_ratio>
         <quality>-1</quality>
      </peak>
      <peak>
         <mass>521.191</mass>
         <intensity>6.076</intensity>
         <ion_current>6.6559573</ion_current>
         <width>0.181</width>
         <signal_noise_ratio>1.7715356</signal_noise_ratio>
         <quality>-1</quality>
      </peak>
      <peak>
         <mass>521.373</mass>
         <intensity>3.038</intensity>
         <ion_current>4.6496097</ion_current>
         <width>0.182</width>
         <signal_noise_ratio>0.88576779</signal_noise_ratio>
         <quality>-1</quality>
      </peak>
      <peak>
         <mass>521.7825</mass>
         <intensity>6.076</intensity>
         <ion_current>8.6507157</ion_current>
         <width>0.455</width>
         <signal_noise_ratio>1.7715356</signal_noise_ratio>
         <quality>-1</quality>
      </peak>
      <peak>
         <mass>523.2375</mass>
         <intensity>4.557</intensity>
         <ion_current>6.0463729</ion_current>
         <width>0.273</width>
         <signal_noise_ratio>1.7214286</signal_noise_ratio>
         <quality>-1</quality>
      </peak>
      <peak>
         <mass>523.95033</mass>
         <intensity>3.038</intensity>
         <ion_current>4.2269071</ion_current>
         <width>0.273</width>
         <signal_noise_ratio>1.1573209</signal_noise_ratio>
         <quality>-1</quality>
      </peak>
      <peak>
         <mass>524.98825</mass>
         <intensity>4.557</intensity>
         <ion_current>5.1417882</ion_current>
         <width>0.182</width>
         <signal_noise_ratio>1.75</signal_noise_ratio>
         <quality>-1</quality>
      </peak>
      <peak>
         <mass>525.466</mass>
         <intensity>4.557</intensity>
         <ion_current>6.4242795</ion_current>
         <width>0.364</width>
         <signal_noise_ratio>1.75</signal_noise_ratio>
         <quality>1</quality>
      </peak>
      <peak>
         <mass>526.6482</mass>
         <intensity>4.557</intensity>
         <ion_current>5.4778301</ion_current>
         <width>0.181</width>
         <signal_noise_ratio>1.776087</signal_noise_ratio>
         <quality>-1</quality>
      </peak>
      <peak>
         <mass>526.921</mass>
         <intensity>3.038</intensity>
         <ion_current>4.3461165</ion_current>
         <width>0.182</width>
         <signal_noise_ratio>1.184058</signal_noise_ratio>
         <quality>-1</quality>
      </peak>
      <peak>
         <mass>528.89925</mass>
         <intensity>4.557</intensity>
         <ion_current>6.5191747</ion_current>
         <width>0.182</width>
         <signal_noise_ratio>1.7884615</signal_noise_ratio>
         <quality>-1</quality>
      </peak>
      <peak>
         <mass>531.378</mass>
         <intensity>4.557</intensity>
         <ion_current>6.4144275</ion_current>
         <width>0.182</width>
         <signal_noise_ratio>1.7887931</signal_noise_ratio>
         <quality>-1</quality>
      </peak>
      <peak>
         <mass>531.924</mass>
         <intensity>4.557</intensity>
         <ion_current>6.5191747</ion_current>
         <width>0.182</width>
         <signal_noise_ratio>1.7887931</signal_noise_ratio>
         <quality>-1</quality>
      </peak>
      <peak>
         <mass>532.21133</mass>
         <intensity>4.557</intensity>
         <ion_current>5.532023</ion_current>
         <width>0.272</width>
         <signal_noise_ratio>1.7887931</signal_noise_ratio>
         <quality>-1</quality>
      </peak>
      <peak>
         <mass>535.107</mass>
         <intensity>3.038</intensity>
         <ion_current>4.3461165</ion_current>
         <width>0.182</width>
         <signal_noise_ratio>1.1843658</signal_noise_ratio>
         <quality>-1</quality>
      </peak>
      <peak>
         <mass>537.80467</mass>
         <intensity>3.038</intensity>
         <ion_current>4.3461165</ion_current>
         <width>0.182</width>
         <signal_noise_ratio>1.0819923</signal_noise_ratio>
         <quality>-1</quality>
      </peak>
      <peak>
         <mass>538.2445</mass>
         <intensity>4.557</intensity>
         <ion_current>6.43526</ion_current>
         <width>0.728</width>
         <signal_noise_ratio>1.6229885</signal_noise_ratio>
         <quality>-1</quality>
      </peak>
      <peak>
         <mass>539.25688</mass>
         <intensity>6.076</intensity>
         <ion_current>7.8121304</ion_current>
         <width>0.273</width>
         <signal_noise_ratio>2.1859649</signal_noise_ratio>
         <quality>1</quality>
      </peak>
      <peak>
         <mass>539.94975</mass>
         <intensity>4.557</intensity>
         <ion_current>6.5191747</ion_current>
         <width>0.273</width>
         <signal_noise_ratio>1.447561</signal_noise_ratio>
         <quality>-1</quality>
      </peak>
      <peak>
         <mass>540.63983</mass>
         <intensity>4.557</intensity>
         <ion_current>6.5191747</ion_current>
         <width>0.182</width>
         <signal_noise_ratio>1.2216814</signal_noise_ratio>
         <quality>-1</quality>
      </peak>
      <peak>
         <mass>541.40475</mass>
         <intensity>6.076</intensity>
         <ion_current>9.5614954</ion_current>
         <width>0.273</width>
         <signal_noise_ratio>1.6289086</signal_noise_ratio>
         <quality>-1</quality>
      </peak>
      <peak>
         <mass>543.656</mass>
         <intensity>4.557</intensity>
         <ion_current>6.519186</ion_current>
         <width>0.182</width>
         <signal_noise_ratio>1.2157718</signal_noise_ratio>
         <quality>-1</quality>
      </peak>
      <peak>
         <mass>544.73283</mass>
         <intensity>7.595</intensity>
         <ion_current>8.8342582</ion_current>
         <width>0.182</width>
         <signal_noise_ratio>2.0262864</signal_noise_ratio>
         <quality>-1</quality>
      </peak>
      <peak>
         <mass>547.905</mass>
         <intensity>6.076</intensity>
         <ion_current>8.6922329</ion_current>
         <width>0.819</width>
         <signal_noise_ratio>1.5818459</signal_noise_ratio>
         <quality>1</quality>
      </peak>
      <peak>
         <mass>549.73483</mass>
         <intensity>4.547</intensity>
         <ion_current>6.5048689</ion_current>
         <width>0.182</width>
         <signal_noise_ratio>1.362085</signal_noise_ratio>
         <quality>-1</quality>
      </peak>
      <peak>
         <mass>550.09125</mass>
         <intensity>4.547</intensity>
         <ion_current>6.5048689</ion_current>
         <width>0.182</width>
         <signal_noise_ratio>1.362085</signal_noise_ratio>
         <quality>-1</quality>
      </peak>
      <peak>
         <mass>551.569</mass>
         <intensity>4.547</intensity>
         <ion_current>6.5048689</ion_current>
         <width>0.182</width>
         <signal_noise_ratio>1.3608216</signal_noise_ratio>
         <quality>-1</quality>
      </peak>
      <peak>
         <mass>553.27559</mass>
         <intensity>6.066</intensity>
         <ion_current>8.6779271</ion_current>
         <width>0.91</width>
         <signal_noise_ratio>1.811638</signal_noise_ratio>
         <quality>-1</quality>
      </peak>
      <peak>
         <mass>555.116</mass>
         <intensity>4.547</intensity>
         <ion_current>6.5048689</ion_current>
         <width>0.182</width>
         <signal_noise_ratio>1.3558692</signal_noise_ratio>
         <quality>-1</quality>
      </peak>
      <peak>
         <mass>557.7176</mass>
         <intensity>4.547</intensity>
         <ion_current>6.5048689</ion_current>
         <width>0.181</width>
         <signal_noise_ratio>1.3544407</signal_noise_ratio>
         <quality>-1</quality>
      </peak>
      <peak>
         <mass>559.49717</mass>
         <intensity>4.547</intensity>
         <ion_current>6.5048689</ion_current>
         <width>0.182</width>
         <signal_noise_ratio>1.354205</signal_noise_ratio>
         <quality>-1</quality>
      </peak>
      <peak>
         <mass>562.119</mass>
         <intensity>4.547</intensity>
         <ion_current>6.5048773</ion_current>
         <width>0.182</width>
         <signal_noise_ratio>1.3543329</signal_noise_ratio>
         <quality>-1</quality>
      </peak>
      <peak>
         <mass>562.665</mass>
         <intensity>4.547</intensity>
         <ion_current>6.5048689</ion_current>
         <width>0.182</width>
         <signal_noise_ratio>1.3543329</signal_noise_ratio>
         <quality>-1</quality>
      </peak>
      <peak>
         <mass>563.1928</mass>
         <intensity>6.066</intensity>
         <ion_current>6.6513519</ion_current>
         <width>0.182</width>
         <signal_noise_ratio>1.8075922</signal_noise_ratio>
         <quality>-1</quality>
      </peak>
      <peak>
         <mass>564.575</mass>
         <intensity>4.547</intensity>
         <ion_current>7.155385</ion_current>
         <width>0.182</width>
         <signal_noise_ratio>1.3518757</signal_noise_ratio>
         <quality>-1</quality>
      </peak>
      <peak>
         <mass>565.939</mass>
         <intensity>4.547</intensity>
         <ion_current>6.5048689</ion_current>
         <width>0.182</width>
         <signal_noise_ratio>1.3436485</signal_noise_ratio>
         <quality>-1</quality>
      </peak>
      <peak>
         <mass>567.76811</mass>
         <intensity>6.066</intensity>
         <ion_current>9.5457589</ion_current>
         <width>0.273</width>
         <signal_noise_ratio>1.7851686</signal_noise_ratio>
         <quality>-1</quality>
      </peak>
      <peak>
         <mass>569.51633</mass>
         <intensity>6.066</intensity>
         <ion_current>8.6779271</ion_current>
         <width>0.273</width>
         <signal_noise_ratio>1.7816287</signal_noise_ratio>
         <quality>-1</quality>
      </peak>
      <peak>
         <mass>570.28043</mass>
         <intensity>104.805</intensity>
         <ion_current>147.7411</ion_current>
         <width>0.364</width>
         <signal_noise_ratio>30.719962</signal_noise_ratio>
         <quality>1</quality>
      </peak>
      <peak>
         <mass>571.682</mass>
         <intensity>4.547</intensity>
         <ion_current>6.5048689</ion_current>
         <width>0.455</width>
         <signal_noise_ratio>1.3287083</signal_noise_ratio>
         <quality>-1</quality>
      </peak>
      <peak>
         <mass>573.23206</mass>
         <intensity>214.178</intensity>
         <ion_current>303.66499</ion_current>
         <width>0.273</width>
         <signal_noise_ratio>62.238925</signal_noise_ratio>
         <quality>-1</quality>
      </peak>
      <peak>
         <mass>574.69275</mass>
         <intensity>4.547</intensity>
         <ion_current>6.5048689</ion_current>
         <width>0.273</width>
         <signal_noise_ratio>1.3189021</signal_noise_ratio>
         <quality>-1</quality>
      </peak>
      <peak>
         <mass>575.944</mass>
         <intensity>6.066</intensity>
         <ion_current>8.9242374</ion_current>
         <width>0.182</width>
         <signal_noise_ratio>1.7529364</signal_noise_ratio>
         <quality>-1</quality>
      </peak>
      <peak>
         <mass>578.23875</mass>
         <intensity>323.551</intensity>
         <ion_current>472.03443</ion_current>
         <width>0.364</width>
         <signal_noise_ratio>93.143127</signal_noise_ratio>
         <quality>1</quality>
      </peak>
      <peak>
         <mass>578.8904</mass>
         <intensity>4.547</intensity>
         <ion_current>6.6895001</ion_current>
         <width>0.273</width>
         <signal_noise_ratio>1.3063659</signal_noise_ratio>
         <quality>-1</quality>
      </peak>
      <peak>
         <mass>579.65025</mass>
         <intensity>4.547</intensity>
         <ion_current>6.6895001</ion_current>
         <width>0.182</width>
         <signal_noise_ratio>1.3037985</signal_noise_ratio>
         <quality>-1</quality>
      </peak>
      <peak>
         <mass>584.30178</mass>
         <intensity>297.727</intensity>
         <ion_current>438.55016</ion_current>
         <width>0.364</width>
         <signal_noise_ratio>84.632956</signal_noise_ratio>
         <quality>1</quality>
      </peak>
      <peak>
         <mass>585.31073</mass>
         <intensity>195.949</intensity>
         <ion_current>133.70847</ion_current>
         <width>0.363</width>
         <signal_noise_ratio>55.592587</signal_noise_ratio>
         <quality>1</quality>
      </peak>
      <peak>
         <mass>589.859</mass>
         <intensity>6.066</intensity>
         <ion_current>8.9242374</ion_current>
         <width>0.182</width>
         <signal_noise_ratio>1.7116352</signal_noise_ratio>
         <quality>-1</quality>
      </peak>
      <peak>
         <mass>590.26738</mass>
         <intensity>121.515</intensity>
         <ion_current>180.64761</ion_current>
         <width>0.455</width>
         <signal_noise_ratio>34.287726</signal_noise_ratio>
         <quality>1</quality>
      </peak>
      <peak>
         <mass>592.1699</mass>
         <intensity>21.257</intensity>
         <ion_current>18.886561</ion_current>
         <width>0.819</width>
         <signal_noise_ratio>6.0053883</signal_noise_ratio>
         <quality>1</quality>
      </peak>
      <peak>
         <mass>592.6422</mass>
         <intensity>4.547</intensity>
         <ion_current>6.6895001</ion_current>
         <width>0.363</width>
         <signal_noise_ratio>1.2845886</signal_noise_ratio>
         <quality>-1</quality>
      </peak>
      <peak>
         <mass>594.5516</mass>
         <intensity>4.547</intensity>
         <ion_current>7.358482</ion_current>
         <width>0.363</width>
         <signal_noise_ratio>1.2766048</signal_noise_ratio>
         <quality>-1</quality>
      </peak>
      <peak>
         <mass>595.862</mass>
         <intensity>4.547</intensity>
         <ion_current>7.358482</ion_current>
         <width>0.182</width>
         <signal_noise_ratio>1.2680311</signal_noise_ratio>
         <quality>-1</quality>
      </peak>
      <peak>
         <mass>596.5526</mass>
         <intensity>4.547</intensity>
         <ion_current>6.0723689</ion_current>
         <width>0.182</width>
         <signal_noise_ratio>1.2680311</signal_noise_ratio>
         <quality>-1</quality>
      </peak>
      <peak>
         <mass>598.31192</mass>
         <intensity>243.04</intensity>
         <ion_current>357.2734</ion_current>
         <width>0.454</width>
         <signal_noise_ratio>67.352216</signal_noise_ratio>
         <quality>1</quality>
      </peak>
      <peak>
         <mass>603.59283</mass>
         <intensity>6.066</intensity>
         <ion_current>8.9242374</ion_current>
         <width>0.181</width>
         <signal_noise_ratio>1.6489313</signal_noise_ratio>
         <quality>-1</quality>
      </peak>
      <peak>
         <mass>605.425</mass>
         <intensity>6.066</intensity>
         <ion_current>8.9242374</ion_current>
         <width>0.182</width>
         <signal_noise_ratio>1.6419724</signal_noise_ratio>
         <quality>-1</quality>
      </peak>
      <peak>
         <mass>607.11725</mass>
         <intensity>4.547</intensity>
         <ion_current>6.6895001</ion_current>
         <width>0.182</width>
         <signal_noise_ratio>1.2208716</signal_noise_ratio>
         <quality>-1</quality>
      </peak>
      <peak>
         <mass>608.93625</mass>
         <intensity>4.547</intensity>
         <ion_current>7.358482</ion_current>
         <width>0.182</width>
         <signal_noise_ratio>1.2115482</signal_noise_ratio>
         <quality>-1</quality>
      </peak>
      <peak>
         <mass>610.44</mass>
         <intensity>4.547</intensity>
         <ion_current>7.358482</ion_current>
         <width>0.273</width>
         <signal_noise_ratio>1.207276</signal_noise_ratio>
         <quality>-1</quality>
      </peak>
      <peak>
         <mass>610.7052</mass>
         <intensity>6.066</intensity>
         <ion_current>8.9242374</ion_current>
         <width>0.273</width>
         <signal_noise_ratio>1.6105863</signal_noise_ratio>
         <quality>-1</quality>
      </peak>
      <peak>
         <mass>613.324</mass>
         <intensity>4.547</intensity>
         <ion_current>7.358482</ion_current>
         <width>0.455</width>
         <signal_noise_ratio>1.1944849</signal_noise_ratio>
         <quality>-1</quality>
      </peak>
      <peak>
         <mass>614.6655</mass>
         <intensity>4.547</intensity>
         <ion_current>6.6895001</ion_current>
         <width>0.181</width>
         <signal_noise_ratio>1.1859653</signal_noise_ratio>
         <quality>-1</quality>
      </peak>
      <peak>
         <mass>615.37158</mass>
         <intensity>66.829</intensity>
         <ion_current>97.444659</ion_current>
         <width>0.273</width>
         <signal_noise_ratio>17.430585</signal_noise_ratio>
         <quality>1</quality>
      </peak>
      <peak>
         <mass>616.39172</mass>
         <intensity>30.371</intensity>
         <ion_current>13.875766</ion_current>
         <width>0.363</width>
         <signal_noise_ratio>7.8941521</signal_noise_ratio>
         <quality>1</quality>
      </peak>
      <peak>
         <mass>616.94683</mass>
         <intensity>4.547</intensity>
         <ion_current>7.358482</ion_current>
         <width>0.182</width>
         <signal_noise_ratio>1.1777629</signal_noise_ratio>
         <quality>-1</quality>
      </peak>
      <peak>
         <mass>620.418</mass>
         <intensity>4.547</intensity>
         <ion_current>6.6895001</ion_current>
         <width>0.182</width>
         <signal_noise_ratio>1.1674862</signal_noise_ratio>
         <quality>-1</quality>
      </peak>
      <peak>
         <mass>621.146</mass>
         <intensity>4.547</intensity>
         <ion_current>7.358482</ion_current>
         <width>0.182</width>
         <signal_noise_ratio>1.1653704</signal_noise_ratio>
         <quality>-1</quality>
      </peak>
      <peak>
         <mass>623.85917</mass>
         <intensity>4.547</intensity>
         <ion_current>7.358482</ion_current>
         <width>0.181</width>
         <signal_noise_ratio>1.1616616</signal_noise_ratio>
         <quality>-1</quality>
      </peak>
      <peak>
         <mass>626.30725</mass>
         <intensity>4.547</intensity>
         <ion_current>6.7597615</ion_current>
         <width>0.182</width>
         <signal_noise_ratio>1.1575619</signal_noise_ratio>
         <quality>-1</quality>
      </peak>
      <peak>
         <mass>627.13245</mass>
         <intensity>6.066</intensity>
         <ion_current>7.9599318</ion_current>
         <width>0.637</width>
         <signal_noise_ratio>1.541351</signal_noise_ratio>
         <quality>-1</quality>
      </peak>
      <peak>
         <mass>630.423</mass>
         <intensity>4.547</intensity>
         <ion_current>6.8957042</ion_current>
         <width>0.182</width>
         <signal_noise_ratio>1.1496688</signal_noise_ratio>
         <quality>-1</quality>
      </peak>
      <peak>
         <mass>630.71875</mass>
         <intensity>4.547</intensity>
         <ion_current>6.8957042</ion_current>
         <width>0.273</width>
         <signal_noise_ratio>1.1472497</signal_noise_ratio>
         <quality>-1</quality>
      </peak>
      <peak>
         <mass>632.0964</mass>
         <intensity>4.547</intensity>
         <ion_current>6.8957042</ion_current>
         <width>0.273</width>
         <signal_noise_ratio>1.144835</signal_noise_ratio>
         <quality>-1</quality>
      </peak>
      <peak>
         <mass>632.697</mass>
         <intensity>4.547</intensity>
         <ion_current>7.5853095</ion_current>
         <width>0.182</width>
         <signal_noise_ratio>1.1423692</signal_noise_ratio>
         <quality>-1</quality>
      </peak>
      <peak>
         <mass>634.33915</mass>
         <intensity>261.269</intensity>
         <ion_current>395.2274</ion_current>
         <width>0.455</width>
         <signal_noise_ratio>65.495167</signal_noise_ratio>
         <quality>1</quality>
      </peak>
      <peak>
         <mass>635.93056</mass>
         <intensity>6.066</intensity>
         <ion_current>9.1993274</ion_current>
         <width>0.273</width>
         <signal_noise_ratio>1.5147451</signal_noise_ratio>
         <quality>1</quality>
      </peak>
      <peak>
         <mass>638.6255</mass>
         <intensity>4.547</intensity>
         <ion_current>6.8957193</ion_current>
         <width>0.909</width>
         <signal_noise_ratio>1.1316434</signal_noise_ratio>
         <quality>-1</quality>
      </peak>
      <peak>
         <mass>639.791</mass>
         <intensity>7.585</intensity>
         <ion_current>8.9863744</ion_current>
         <width>0.182</width>
         <signal_noise_ratio>1.8823558</signal_noise_ratio>
         <quality>-1</quality>
      </peak>
      <peak>
         <mass>640.50283</mass>
         <intensity>4.547</intensity>
         <ion_current>7.5853095</ion_current>
         <width>0.182</width>
         <signal_noise_ratio>1.1284208</signal_noise_ratio>
         <quality>-1</quality>
      </peak>
      <peak>
         <mass>642.9558</mass>
         <intensity>6.066</intensity>
         <ion_current>9.1993274</ion_current>
         <width>0.182</width>
         <signal_noise_ratio>1.4987617</signal_noise_ratio>
         <quality>-1</quality>
      </peak>
      <peak>
         <mass>644.32377</mass>
         <intensity>205.064</intensity>
         <ion_current>309.68131</ion_current>
         <width>0.91</width>
         <signal_noise_ratio>50.465396</signal_noise_ratio>
         <quality>1</quality>
      </peak>
      <peak>
         <mass>645.34088</mass>
         <intensity>317.474</intensity>
         <ion_current>380.33949</ion_current>
         <width>0.364</width>
         <signal_noise_ratio>77.837509</signal_noise_ratio>
         <quality>1</quality>
      </peak>
      <peak>
         <mass>645.99775</mass>
         <intensity>4.547</intensity>
         <ion_current>6.8957042</ion_current>
         <width>0.273</width>
         <signal_noise_ratio>1.1106434</signal_noise_ratio>
         <quality>-1</quality>
      </peak>
      <peak>
         <mass>647.31915</mass>
         <intensity>104.805</intensity>
         <ion_current>120.83709</ion_current>
         <width>0.364</width>
         <signal_noise_ratio>25.508338</signal_noise_ratio>
         <quality>1</quality>
      </peak>
      <peak>
         <mass>650.63675</mass>
         <intensity>4.557</intensity>
         <ion_current>6.9108696</ion_current>
         <width>0.273</width>
         <signal_noise_ratio>1.034334</signal_noise_ratio>
         <quality>-1</quality>
      </peak>
      <peak>
         <mass>650.887</mass>
         <intensity>4.557</intensity>
         <ion_current>7.6019915</ion_current>
         <width>0.182</width>
         <signal_noise_ratio>1.034334</signal_noise_ratio>
         <quality>-1</quality>
      </peak>
      <peak>
         <mass>652.74013</mass>
         <intensity>6.076</intensity>
         <ion_current>9.2144928</ion_current>
         <width>0.273</width>
         <signal_noise_ratio>1.4004696</signal_noise_ratio>
         <quality>1</quality>
      </peak>
      <peak>
         <mass>653.39116</mass>
         <intensity>206.593</intensity>
         <ion_current>309.41773</ion_current>
         <width>0.455</width>
         <signal_noise_ratio>47.61804</signal_noise_ratio>
         <quality>1</quality>
      </peak>
      <peak>
         <mass>655.889</mass>
         <intensity>6.076</intensity>
         <ion_current>9.2144928</ion_current>
         <width>0.182</width>
         <signal_noise_ratio>1.2931459</signal_noise_ratio>
         <quality>-1</quality>
      </peak>
      <peak>
         <mass>661.31845</mass>
         <intensity>223.302</intensity>
         <ion_current>338.23749</ion_current>
         <width>0.273</width>
         <signal_noise_ratio>48.013998</signal_noise_ratio>
         <quality>1</quality>
      </peak>
      <peak>
         <mass>677.38013</mass>
         <intensity>159.502</intensity>
         <ion_current>249.01574</ion_current>
         <width>0.364</width>
         <signal_noise_ratio>34.295836</signal_noise_ratio>
         <quality>1</quality>
      </peak>
      <peak>
         <mass>682.36001</mass>
         <intensity>265.836</intensity>
         <ion_current>408.12136</ion_current>
         <width>0.364</width>
         <signal_noise_ratio>57.159583</signal_noise_ratio>
         <quality>1</quality>
      </peak>
      <peak>
         <mass>682.98189</mass>
         <intensity>6.076</intensity>
         <ion_current>9.4563367</ion_current>
         <width>0.182</width>
         <signal_noise_ratio>1.3064507</signal_noise_ratio>
         <quality>-1</quality>
      </peak>
      <peak>
         <mass>690.632</mass>
         <intensity>6.076</intensity>
         <ion_current>9.4563367</ion_current>
         <width>0.182</width>
         <signal_noise_ratio>1.3064507</signal_noise_ratio>
         <quality>-1</quality>
      </peak>
      <peak>
         <mass>693.36935</mass>
         <intensity>249.127</intensity>
         <ion_current>379.81053</ion_current>
         <width>0.364</width>
         <signal_noise_ratio>53.566844</signal_noise_ratio>
         <quality>1</quality>
      </peak>
      <peak>
         <mass>698.012</mass>
         <intensity>6.076</intensity>
         <ion_current>9.4563367</ion_current>
         <width>0.182</width>
         <signal_noise_ratio>1.3064507</signal_noise_ratio>
         <quality>-1</quality>
      </peak>
   </peak_list>
</pepex3>
