# Supplementary material for: NITPICK: peak identification for mass spectrometry data
Source: BMC Bioinformatics. 2008 Aug 28;9:355. doi: 10.1186/1471-2105-9-355 (PMC2655099; doi:10.1186/1471-2105-9-355)
Supplement: Additional file 4 — A zip-folder containing all pepex results on the simulated data. [file 1471-2105-9-355-S4.zip › pepex_simulation_results/thresh1/SNR100/preSNR100_1_pepex.xml]

<?xml version="1.0" encoding="iso-8859-1"?>
<pepex3>
   <version>3.0.0</version>
   <registered_to>Unregistered</registered_to>
   <parameters>
      <parameter_file>pepex_input.xml</parameter_file>
      <input_data_file>spectrum.data</input_data_file>
      <output_data_file>pepex_output.xml</output_data_file>
      <noise_model>mean_value</noise_model>
      <signal_noise_ratio>1</signal_noise_ratio>
      <tuning_power>2</tuning_power>
      <tuning>2</tuning>
      <small_omega>1.0</small_omega>
      <big_omega>20</big_omega>
      <peak_finding_model>pepex3</peak_finding_model>
      <supporting_slopes>2</supporting_slopes>
      <peak_fitting_model>centroid</peak_fitting_model>
      <clustering_model>simple</clustering_model>
      <min_cluster_distance>0.8</min_cluster_distance>
      <max_cluster_distance>1.2</max_cluster_distance>
      <no_single_above_mass>1500.0</no_single_above_mass>
      <deisotoping_model>quadratic</deisotoping_model>
      <isotope_distrib_file>/usr/local/piums/kd_0_to_10</isotope_distrib_file>
      <overflow>30000</overflow>
   </parameters>
   <pepex3_status>
      <status>ok</status>
      <message></message>
      <supporting_slopes>2</supporting_slopes>
      <minimum_mass>500</minimum_mass>
      <maximum_mass>700</maximum_mass>
      <small_omega>1</small_omega>
      <big_omega>20</big_omega>
      <peak_masses_with_hydrogen>true</peak_masses_with_hydrogen>
      <date_created>17:51:21, 09 Jul, 2007</date_created>
   </pepex3_status>
   <peak_list>
      <peak>
         <mass>500.29575</mass>
         <intensity>3.619</intensity>
         <ion_current>5.5388207</ion_current>
         <width>0.273</width>
         <signal_noise_ratio>1.0970041</signal_noise_ratio>
         <quality>-1</quality>
      </peak>
      <peak>
         <mass>500.728</mass>
         <intensity>3.619</intensity>
         <ion_current>5.0352721</ion_current>
         <width>0.182</width>
         <signal_noise_ratio>1.0970041</signal_noise_ratio>
         <quality>-1</quality>
      </peak>
      <peak>
         <mass>503.001</mass>
         <intensity>4.825</intensity>
         <ion_current>6.7132323</ion_current>
         <width>0.182</width>
         <signal_noise_ratio>1.5020568</signal_noise_ratio>
         <quality>-1</quality>
      </peak>
      <peak>
         <mass>506.003</mass>
         <intensity>3.619</intensity>
         <ion_current>5.0352721</ion_current>
         <width>0.182</width>
         <signal_noise_ratio>1.1225225</signal_noise_ratio>
         <quality>-1</quality>
      </peak>
      <peak>
         <mass>507.66275</mass>
         <intensity>3.619</intensity>
         <ion_current>5.0352721</ion_current>
         <width>0.273</width>
         <signal_noise_ratio>1.1579985</signal_noise_ratio>
         <quality>-1</quality>
      </peak>
      <peak>
         <mass>508.367</mass>
         <intensity>3.619</intensity>
         <ion_current>5.5388207</ion_current>
         <width>0.182</width>
         <signal_noise_ratio>1.1579985</signal_noise_ratio>
         <quality>-1</quality>
      </peak>
      <peak>
         <mass>511.93479</mass>
         <intensity>4.825</intensity>
         <ion_current>6.7132323</ion_current>
         <width>0.454</width>
         <signal_noise_ratio>1.6139112</signal_noise_ratio>
         <quality>-1</quality>
      </peak>
      <peak>
         <mass>512.3085</mass>
         <intensity>143.546</intensity>
         <ion_current>201.85916</ion_current>
         <width>0.273</width>
         <signal_noise_ratio>48.014611</signal_noise_ratio>
         <quality>-1</quality>
      </peak>
      <peak>
         <mass>514.552</mass>
         <intensity>3.619</intensity>
         <ion_current>5.0352721</ion_current>
         <width>0.182</width>
         <signal_noise_ratio>1.1759612</signal_noise_ratio>
         <quality>-1</quality>
      </peak>
      <peak>
         <mass>514.79466</mass>
         <intensity>3.619</intensity>
         <ion_current>5.0352721</ion_current>
         <width>0.364</width>
         <signal_noise_ratio>1.1759612</signal_noise_ratio>
         <quality>-1</quality>
      </peak>
      <peak>
         <mass>516.9716</mass>
         <intensity>3.619</intensity>
         <ion_current>5.0352721</ion_current>
         <width>0.182</width>
         <signal_noise_ratio>1.14068</signal_noise_ratio>
         <quality>-1</quality>
      </peak>
      <peak>
         <mass>517.71982</mass>
         <intensity>3.619</intensity>
         <ion_current>5.0352721</ion_current>
         <width>0.182</width>
         <signal_noise_ratio>1.14068</signal_noise_ratio>
         <quality>-1</quality>
      </peak>
      <peak>
         <mass>520.1</mass>
         <intensity>4.825</intensity>
         <ion_current>6.7132323</ion_current>
         <width>0.182</width>
         <signal_noise_ratio>1.5678399</signal_noise_ratio>
         <quality>-1</quality>
      </peak>
      <peak>
         <mass>520.25925</mass>
         <intensity>3.619</intensity>
         <ion_current>5.5388207</ion_current>
         <width>0.182</width>
         <signal_noise_ratio>1.1759612</signal_noise_ratio>
         <quality>-1</quality>
      </peak>
      <peak>
         <mass>521.737</mass>
         <intensity>4.825</intensity>
         <ion_current>7.3845841</ion_current>
         <width>0.182</width>
         <signal_noise_ratio>1.5402408</signal_noise_ratio>
         <quality>-1</quality>
      </peak>
      <peak>
         <mass>522.24887</mass>
         <intensity>6.031</intensity>
         <ion_current>8.0409913</ion_current>
         <width>0.273</width>
         <signal_noise_ratio>1.9252213</signal_noise_ratio>
         <quality>1</quality>
      </peak>
      <peak>
         <mass>523.99584</mass>
         <intensity>3.619</intensity>
         <ion_current>5.0352721</ion_current>
         <width>0.364</width>
         <signal_noise_ratio>1.1412397</signal_noise_ratio>
         <quality>-1</quality>
      </peak>
      <peak>
         <mass>525.50011</mass>
         <intensity>3.619</intensity>
         <ion_current>5.1772862</ion_current>
         <width>0.546</width>
         <signal_noise_ratio>1.1816551</signal_noise_ratio>
         <quality>-1</quality>
      </peak>
      <peak>
         <mass>526.29637</mass>
         <intensity>3.619</intensity>
         <ion_current>5.6950381</ion_current>
         <width>0.273</width>
         <signal_noise_ratio>1.1816551</signal_noise_ratio>
         <quality>-1</quality>
      </peak>
      <peak>
         <mass>527.8765</mass>
         <intensity>3.619</intensity>
         <ion_current>5.1772862</ion_current>
         <width>0.273</width>
         <signal_noise_ratio>1.139057</signal_noise_ratio>
         <quality>-1</quality>
      </peak>
      <peak>
         <mass>530.02918</mass>
         <intensity>3.619</intensity>
         <ion_current>5.1772862</ion_current>
         <width>0.182</width>
         <signal_noise_ratio>1.0665872</signal_noise_ratio>
         <quality>-1</quality>
      </peak>
      <peak>
         <mass>531.25542</mass>
         <intensity>133.896</intensity>
         <ion_current>191.54958</ion_current>
         <width>0.273</width>
         <signal_noise_ratio>39.593895</signal_noise_ratio>
         <quality>1</quality>
      </peak>
      <peak>
         <mass>532.25669</mass>
         <intensity>39.807</intensity>
         <ion_current>56.319304</ion_current>
         <width>0.272</width>
         <signal_noise_ratio>11.942638</signal_noise_ratio>
         <quality>1</quality>
      </peak>
      <peak>
         <mass>536.63999</mass>
         <intensity>4.825</intensity>
         <ion_current>7.5928596</ion_current>
         <width>0.182</width>
         <signal_noise_ratio>1.3592809</signal_noise_ratio>
         <quality>-1</quality>
      </peak>
      <peak>
         <mass>538.27589</mass>
         <intensity>238.842</intensity>
         <ion_current>343.23906</ion_current>
         <width>0.455</width>
         <signal_noise_ratio>67.285673</signal_noise_ratio>
         <quality>1</quality>
      </peak>
      <peak>
         <mass>538.654</mass>
         <intensity>6.031</intensity>
         <ion_current>8.0673808</ion_current>
         <width>0.182</width>
         <signal_noise_ratio>1.6698631</signal_noise_ratio>
         <quality>-1</quality>
      </peak>
      <peak>
         <mass>541.32102</mass>
         <intensity>301.568</intensity>
         <ion_current>425.78043</ion_current>
         <width>0.272</width>
         <signal_noise_ratio>81.968066</signal_noise_ratio>
         <quality>-1</quality>
      </peak>
      <peak>
         <mass>542.54984</mass>
         <intensity>6.031</intensity>
         <ion_current>8.6278566</ion_current>
         <width>0.182</width>
         <signal_noise_ratio>1.6455661</signal_noise_ratio>
         <quality>-1</quality>
      </peak>
      <peak>
         <mass>543.26787</mass>
         <intensity>149.578</intensity>
         <ion_current>182.47702</ion_current>
         <width>0.363</width>
         <signal_noise_ratio>41.134782</signal_noise_ratio>
         <quality>1</quality>
      </peak>
      <peak>
         <mass>545.25761</mass>
         <intensity>12.063</intensity>
         <ion_current>17.690549</ion_current>
         <width>0.273</width>
         <signal_noise_ratio>3.0897163</signal_noise_ratio>
         <quality>1</quality>
      </peak>
      <peak>
         <mass>547.30918</mass>
         <intensity>3.619</intensity>
         <ion_current>5.6950381</ion_current>
         <width>0.182</width>
         <signal_noise_ratio>1.0014346</signal_noise_ratio>
         <quality>-1</quality>
      </peak>
      <peak>
         <mass>548.84</mass>
         <intensity>4.825</intensity>
         <ion_current>7.5928596</ion_current>
         <width>0.182</width>
         <signal_noise_ratio>1.4038369</signal_noise_ratio>
         <quality>-1</quality>
      </peak>
      <peak>
         <mass>551.94818</mass>
         <intensity>3.609</intensity>
         <ion_current>5.1629804</ion_current>
         <width>0.182</width>
         <signal_noise_ratio>1.0940405</signal_noise_ratio>
         <quality>-1</quality>
      </peak>
      <peak>
         <mass>553.38801</mass>
         <intensity>4.815</intensity>
         <ion_current>6.8882656</ion_current>
         <width>1.183</width>
         <signal_noise_ratio>1.4570267</signal_noise_ratio>
         <quality>-1</quality>
      </peak>
      <peak>
         <mass>554.116</mass>
         <intensity>3.609</intensity>
         <ion_current>5.6793016</ion_current>
         <width>0.181</width>
         <signal_noise_ratio>1.0920892</signal_noise_ratio>
         <quality>-1</quality>
      </peak>
      <peak>
         <mass>557.36725</mass>
         <intensity>3.609</intensity>
         <ion_current>5.1629804</ion_current>
         <width>0.182</width>
         <signal_noise_ratio>1.0886212</signal_noise_ratio>
         <quality>-1</quality>
      </peak>
      <peak>
         <mass>559.6632</mass>
         <intensity>3.609</intensity>
         <ion_current>5.1629804</ion_current>
         <width>0.181</width>
         <signal_noise_ratio>1.0949714</signal_noise_ratio>
         <quality>-1</quality>
      </peak>
      <peak>
         <mass>561.46928</mass>
         <intensity>4.815</intensity>
         <ion_current>6.8882656</ion_current>
         <width>0.181</width>
         <signal_noise_ratio>1.4635239</signal_noise_ratio>
         <quality>-1</quality>
      </peak>
      <peak>
         <mass>561.8642</mass>
         <intensity>4.815</intensity>
         <ion_current>6.8882656</ion_current>
         <width>0.273</width>
         <signal_noise_ratio>1.4663811</signal_noise_ratio>
         <quality>-1</quality>
      </peak>
      <peak>
         <mass>563.40515</mass>
         <intensity>4.815</intensity>
         <ion_current>6.8882656</ion_current>
         <width>0.181</width>
         <signal_noise_ratio>1.4690358</signal_noise_ratio>
         <quality>-1</quality>
      </peak>
      <peak>
         <mass>563.5376</mass>
         <intensity>3.609</intensity>
         <ion_current>5.1629804</ion_current>
         <width>0.182</width>
         <signal_noise_ratio>1.1010904</signal_noise_ratio>
         <quality>-1</quality>
      </peak>
      <peak>
         <mass>564.10862</mass>
         <intensity>4.815</intensity>
         <ion_current>6.8209861</ion_current>
         <width>0.455</width>
         <signal_noise_ratio>1.4719126</signal_noise_ratio>
         <quality>-1</quality>
      </peak>
      <peak>
         <mass>565.121</mass>
         <intensity>4.815</intensity>
         <ion_current>5.6650047</ion_current>
         <width>0.181</width>
         <signal_noise_ratio>1.4745456</signal_noise_ratio>
         <quality>-1</quality>
      </peak>
      <peak>
         <mass>565.81766</mass>
         <intensity>4.815</intensity>
         <ion_current>6.8882656</ion_current>
         <width>0.182</width>
         <signal_noise_ratio>1.477188</signal_noise_ratio>
         <quality>-1</quality>
      </peak>
      <peak>
         <mass>567.485</mass>
         <intensity>3.609</intensity>
         <ion_current>5.1629804</ion_current>
         <width>0.182</width>
         <signal_noise_ratio>1.1095444</signal_noise_ratio>
         <quality>-1</quality>
      </peak>
      <peak>
         <mass>569.395</mass>
         <intensity>3.609</intensity>
         <ion_current>5.1629804</ion_current>
         <width>0.182</width>
         <signal_noise_ratio>1.1142408</signal_noise_ratio>
         <quality>-1</quality>
      </peak>
      <peak>
         <mass>571.28198</mass>
         <intensity>212.294</intensity>
         <ion_current>302.08455</ion_current>
         <width>0.364</width>
         <signal_noise_ratio>65.81688</signal_noise_ratio>
         <quality>1</quality>
      </peak>
      <peak>
         <mass>576.398</mass>
         <intensity>3.609</intensity>
         <ion_current>5.8405017</ion_current>
         <width>0.182</width>
         <signal_noise_ratio>1.1314132</signal_noise_ratio>
         <quality>-1</quality>
      </peak>
      <peak>
         <mass>577.763</mass>
         <intensity>3.609</intensity>
         <ion_current>5.8405017</ion_current>
         <width>0.182</width>
         <signal_noise_ratio>1.1302789</signal_noise_ratio>
         <quality>-1</quality>
      </peak>
      <peak>
         <mass>579.4</mass>
         <intensity>3.609</intensity>
         <ion_current>5.309524</ion_current>
         <width>0.182</width>
         <signal_noise_ratio>1.1292975</signal_noise_ratio>
         <quality>-1</quality>
      </peak>
      <peak>
         <mass>583.0198</mass>
         <intensity>4.815</intensity>
         <ion_current>7.083779</ion_current>
         <width>0.182</width>
         <signal_noise_ratio>1.5049654</signal_noise_ratio>
         <quality>-1</quality>
      </peak>
      <peak>
         <mass>583.35126</mass>
         <intensity>151.98</intensity>
         <ion_current>222.60307</ion_current>
         <width>0.272</width>
         <signal_noise_ratio>47.502523</signal_noise_ratio>
         <quality>-1</quality>
      </peak>
      <peak>
         <mass>584.8115</mass>
         <intensity>3.609</intensity>
         <ion_current>5.309524</ion_current>
         <width>0.273</width>
         <signal_noise_ratio>1.1281248</signal_noise_ratio>
         <quality>-1</quality>
      </peak>
      <peak>
         <mass>585.31117</mass>
         <intensity>121.824</intensity>
         <ion_current>163.34292</ion_current>
         <width>0.363</width>
         <signal_noise_ratio>38.080541</signal_noise_ratio>
         <quality>1</quality>
      </peak>
      <peak>
         <mass>586.69118</mass>
         <intensity>3.609</intensity>
         <ion_current>5.8405017</ion_current>
         <width>0.182</width>
         <signal_noise_ratio>1.1286287</signal_noise_ratio>
         <quality>-1</quality>
      </peak>
      <peak>
         <mass>588.27475</mass>
         <intensity>206.263</intensity>
         <ion_current>293.67599</ion_current>
         <width>0.273</width>
         <signal_noise_ratio>64.519191</signal_noise_ratio>
         <quality>1</quality>
      </peak>
      <peak>
         <mass>590.587</mass>
         <intensity>4.815</intensity>
         <ion_current>7.083779</ion_current>
         <width>0.182</width>
         <signal_noise_ratio>1.5070007</signal_noise_ratio>
         <quality>-1</quality>
      </peak>
      <peak>
         <mass>591.041</mass>
         <intensity>3.609</intensity>
         <ion_current>5.309524</ion_current>
         <width>0.182</width>
         <signal_noise_ratio>1.1313802</signal_noise_ratio>
         <quality>-1</quality>
      </peak>
      <peak>
         <mass>592.951</mass>
         <intensity>3.609</intensity>
         <ion_current>5.309524</ion_current>
         <width>0.182</width>
         <signal_noise_ratio>1.1328205</signal_noise_ratio>
         <quality>-1</quality>
      </peak>
      <peak>
         <mass>594.42131</mass>
         <intensity>242.451</intensity>
         <ion_current>357.26456</ion_current>
         <width>0.454</width>
         <signal_noise_ratio>76.152341</signal_noise_ratio>
         <quality>-1</quality>
      </peak>
      <peak>
         <mass>597.93882</mass>
         <intensity>3.609</intensity>
         <ion_current>5.8405017</ion_current>
         <width>0.182</width>
         <signal_noise_ratio>1.1381127</signal_noise_ratio>
         <quality>-1</quality>
      </peak>
      <peak>
         <mass>601.35525</mass>
         <intensity>176.106</intensity>
         <ion_current>263.26168</ion_current>
         <width>0.273</width>
         <signal_noise_ratio>55.909945</signal_noise_ratio>
         <quality>-1</quality>
      </peak>
      <peak>
         <mass>602.865</mass>
         <intensity>3.609</intensity>
         <ion_current>5.8405017</ion_current>
         <width>0.182</width>
         <signal_noise_ratio>1.1483186</signal_noise_ratio>
         <quality>-1</quality>
      </peak>
      <peak>
         <mass>605.23</mass>
         <intensity>4.815</intensity>
         <ion_current>7.083779</ion_current>
         <width>0.182</width>
         <signal_noise_ratio>1.5349691</signal_noise_ratio>
         <quality>-1</quality>
      </peak>
      <peak>
         <mass>606.36185</mass>
         <intensity>192.994</intensity>
         <ion_current>281.58359</ion_current>
         <width>0.546</width>
         <signal_noise_ratio>61.603424</signal_noise_ratio>
         <quality>-1</quality>
      </peak>
      <peak>
         <mass>608.0126</mass>
         <intensity>3.609</intensity>
         <ion_current>5.309524</ion_current>
         <width>0.182</width>
         <signal_noise_ratio>1.1554226</signal_noise_ratio>
         <quality>-1</quality>
      </peak>
      <peak>
         <mass>608.7406</mass>
         <intensity>3.609</intensity>
         <ion_current>5.309524</ion_current>
         <width>0.182</width>
         <signal_noise_ratio>1.1572596</signal_noise_ratio>
         <quality>-1</quality>
      </peak>
      <peak>
         <mass>610.687</mass>
         <intensity>4.815</intensity>
         <ion_current>7.083779</ion_current>
         <width>0.182</width>
         <signal_noise_ratio>1.5480856</signal_noise_ratio>
         <quality>-1</quality>
      </peak>
      <peak>
         <mass>611.37651</mass>
         <intensity>162.837</intensity>
         <ion_current>239.71907</ion_current>
         <width>0.273</width>
         <signal_noise_ratio>52.35423</signal_noise_ratio>
         <quality>1</quality>
      </peak>
      <peak>
         <mass>612.38152</mass>
         <intensity>75.985</intensity>
         <ion_current>29.012241</ion_current>
         <width>0.364</width>
         <signal_noise_ratio>24.46699</signal_noise_ratio>
         <quality>1</quality>
      </peak>
      <peak>
         <mass>612.96</mass>
         <intensity>3.609</intensity>
         <ion_current>5.309524</ion_current>
         <width>0.182</width>
         <signal_noise_ratio>1.1637854</signal_noise_ratio>
         <quality>-1</quality>
      </peak>
      <peak>
         <mass>616.45459</mass>
         <intensity>7.228</intensity>
         <ion_current>10.63376</ion_current>
         <width>0.545</width>
         <signal_noise_ratio>2.3401995</signal_noise_ratio>
         <quality>-1</quality>
      </peak>
      <peak>
         <mass>618.25363</mass>
         <intensity>94.079</intensity>
         <ion_current>135.77012</ion_current>
         <width>0.272</width>
         <signal_noise_ratio>30.534489</signal_noise_ratio>
         <quality>-1</quality>
      </peak>
      <peak>
         <mass>618.52101</mass>
         <intensity>4.815</intensity>
         <ion_current>7.083779</ion_current>
         <width>0.182</width>
         <signal_noise_ratio>1.5627671</signal_noise_ratio>
         <quality>-1</quality>
      </peak>
      <peak>
         <mass>618.69</mass>
         <intensity>3.609</intensity>
         <ion_current>5.309524</ion_current>
         <width>0.182</width>
         <signal_noise_ratio>1.1729067</signal_noise_ratio>
         <quality>-1</quality>
      </peak>
      <peak>
         <mass>623.79513</mass>
         <intensity>6.021</intensity>
         <ion_current>8.8580339</ion_current>
         <width>0.181</width>
         <signal_noise_ratio>1.9748082</signal_noise_ratio>
         <quality>-1</quality>
      </peak>
      <peak>
         <mass>626.33</mass>
         <intensity>127.855</intensity>
         <ion_current>194.70582</ion_current>
         <width>0.455</width>
         <signal_noise_ratio>42.077606</signal_noise_ratio>
         <quality>1</quality>
      </peak>
      <peak>
         <mass>629.29745</mass>
         <intensity>188.169</intensity>
         <ion_current>280.83299</ion_current>
         <width>0.545</width>
         <signal_noise_ratio>62.191102</signal_noise_ratio>
         <quality>1</quality>
      </peak>
      <peak>
         <mass>632.67425</mass>
         <intensity>3.609</intensity>
         <ion_current>5.4731903</ion_current>
         <width>0.182</width>
         <signal_noise_ratio>1.2011077</signal_noise_ratio>
         <quality>-1</quality>
      </peak>
      <peak>
         <mass>636.244</mass>
         <intensity>4.815</intensity>
         <ion_current>7.3021367</ion_current>
         <width>0.182</width>
         <signal_noise_ratio>1.6116627</signal_noise_ratio>
         <quality>-1</quality>
      </peak>
      <peak>
         <mass>637.48391</mass>
         <intensity>3.609</intensity>
         <ion_current>6.0205371</ion_current>
         <width>0.728</width>
         <signal_noise_ratio>1.210682</signal_noise_ratio>
         <quality>-1</quality>
      </peak>
      <peak>
         <mass>638.17675</mass>
         <intensity>3.609</intensity>
         <ion_current>5.4731903</ion_current>
         <width>0.273</width>
         <signal_noise_ratio>1.2134843</signal_noise_ratio>
         <quality>-1</quality>
      </peak>
      <peak>
         <mass>640.58625</mass>
         <intensity>3.609</intensity>
         <ion_current>5.3840688</ion_current>
         <width>0.182</width>
         <signal_noise_ratio>1.2219699</signal_noise_ratio>
         <quality>-1</quality>
      </peak>
      <peak>
         <mass>641.04125</mass>
         <intensity>3.609</intensity>
         <ion_current>5.4731903</ion_current>
         <width>0.182</width>
         <signal_noise_ratio>1.2219699</signal_noise_ratio>
         <quality>-1</quality>
      </peak>
      <peak>
         <mass>641.337</mass>
         <intensity>4.815</intensity>
         <ion_current>7.3021367</ion_current>
         <width>0.182</width>
         <signal_noise_ratio>1.630309</signal_noise_ratio>
         <quality>-1</quality>
      </peak>
      <peak>
         <mass>643.52</mass>
         <intensity>3.609</intensity>
         <ion_current>6.0205371</ion_current>
         <width>0.182</width>
         <signal_noise_ratio>1.2306273</signal_noise_ratio>
         <quality>-1</quality>
      </peak>
      <peak>
         <mass>643.936</mass>
         <intensity>4.815</intensity>
         <ion_current>7.3021367</ion_current>
         <width>0.272</width>
         <signal_noise_ratio>1.6513059</signal_noise_ratio>
         <quality>1</quality>
      </peak>
      <peak>
         <mass>645.14182</mass>
         <intensity>3.609</intensity>
         <ion_current>6.0205371</ion_current>
         <width>0.182</width>
         <signal_noise_ratio>1.2451438</signal_noise_ratio>
         <quality>-1</quality>
      </peak>
      <peak>
         <mass>646.80918</mass>
         <intensity>3.609</intensity>
         <ion_current>5.4731903</ion_current>
         <width>0.182</width>
         <signal_noise_ratio>1.2559474</signal_noise_ratio>
         <quality>-1</quality>
      </peak>
      <peak>
         <mass>647.03666</mass>
         <intensity>4.815</intensity>
         <ion_current>7.3021367</ion_current>
         <width>0.182</width>
         <signal_noise_ratio>1.6756405</signal_noise_ratio>
         <quality>-1</quality>
      </peak>
      <peak>
         <mass>648.31725</mass>
         <intensity>3.609</intensity>
         <ion_current>6.0205371</ion_current>
         <width>0.182</width>
         <signal_noise_ratio>1.2614325</signal_noise_ratio>
         <quality>-1</quality>
      </peak>
      <peak>
         <mass>650.95525</mass>
         <intensity>3.619</intensity>
         <ion_current>5.4883557</ion_current>
         <width>0.182</width>
         <signal_noise_ratio>1.324201</signal_noise_ratio>
         <quality>-1</quality>
      </peak>
      <peak>
         <mass>651.4866</mass>
         <intensity>3.619</intensity>
         <ion_current>6.0372191</ion_current>
         <width>0.182</width>
         <signal_noise_ratio>1.324201</signal_noise_ratio>
         <quality>-1</quality>
      </peak>
      <peak>
         <mass>652.888</mass>
         <intensity>3.619</intensity>
         <ion_current>5.4883557</ion_current>
         <width>0.182</width>
         <signal_noise_ratio>1.3010911</signal_noise_ratio>
         <quality>-1</quality>
      </peak>
      <peak>
         <mass>654.54018</mass>
         <intensity>3.619</intensity>
         <ion_current>6.0372191</ion_current>
         <width>0.182</width>
         <signal_noise_ratio>1.3336086</signal_noise_ratio>
         <quality>-1</quality>
      </peak>
      <peak>
         <mass>655.0702</mass>
         <intensity>3.619</intensity>
         <ion_current>5.4883557</ion_current>
         <width>0.181</width>
         <signal_noise_ratio>1.3479238</signal_noise_ratio>
         <quality>-1</quality>
      </peak>
      <peak>
         <mass>655.22925</mass>
         <intensity>3.619</intensity>
         <ion_current>6.0372191</ion_current>
         <width>0.182</width>
         <signal_noise_ratio>1.3479238</signal_noise_ratio>
         <quality>-1</quality>
      </peak>
      <peak>
         <mass>659.40077</mass>
         <intensity>135.103</intensity>
         <ion_current>208.62632</ion_current>
         <width>0.364</width>
         <signal_noise_ratio>51.88477</signal_noise_ratio>
         <quality>1</quality>
      </peak>
      <peak>
         <mass>662.8556</mass>
         <intensity>3.619</intensity>
         <ion_current>5.4883557</ion_current>
         <width>0.182</width>
         <signal_noise_ratio>1.3898358</signal_noise_ratio>
         <quality>-1</quality>
      </peak>
      <peak>
         <mass>664.34949</mass>
         <intensity>137.515</intensity>
         <ion_current>208.87217</ion_current>
         <width>0.636</width>
         <signal_noise_ratio>52.811071</signal_noise_ratio>
         <quality>1</quality>
      </peak>
      <peak>
         <mass>665.35824</mass>
         <intensity>71.17</intensity>
         <ion_current>28.497881</ion_current>
         <width>0.364</width>
         <signal_noise_ratio>27.332029</signal_noise_ratio>
         <quality>1</quality>
      </peak>
      <peak>
         <mass>665.90918</mass>
         <intensity>3.619</intensity>
         <ion_current>5.4883557</ion_current>
         <width>0.182</width>
         <signal_noise_ratio>1.3898358</signal_noise_ratio>
         <quality>-1</quality>
      </peak>
      <peak>
         <mass>669.06301</mass>
         <intensity>6.031</intensity>
         <ion_current>9.8388143</ion_current>
         <width>0.637</width>
         <signal_noise_ratio>2.3161369</signal_noise_ratio>
         <quality>-1</quality>
      </peak>
      <peak>
         <mass>671.714</mass>
         <intensity>3.619</intensity>
         <ion_current>5.4883557</ion_current>
         <width>0.182</width>
         <signal_noise_ratio>1.3898358</signal_noise_ratio>
         <quality>-1</quality>
      </peak>
      <peak>
         <mass>672.351</mass>
         <intensity>3.619</intensity>
         <ion_current>6.0372191</ion_current>
         <width>0.182</width>
         <signal_noise_ratio>1.3898358</signal_noise_ratio>
         <quality>-1</quality>
      </peak>
      <peak>
         <mass>673.87425</mass>
         <intensity>3.619</intensity>
         <ion_current>6.0372191</ion_current>
         <width>0.182</width>
         <signal_noise_ratio>1.3898358</signal_noise_ratio>
         <quality>-1</quality>
      </peak>
      <peak>
         <mass>675.51125</mass>
         <intensity>3.619</intensity>
         <ion_current>6.0372191</ion_current>
         <width>0.182</width>
         <signal_noise_ratio>1.3898358</signal_noise_ratio>
         <quality>-1</quality>
      </peak>
      <peak>
         <mass>678.24025</mass>
         <intensity>3.619</intensity>
         <ion_current>5.6324033</ion_current>
         <width>0.182</width>
         <signal_noise_ratio>1.3898358</signal_noise_ratio>
         <quality>-1</quality>
      </peak>
      <peak>
         <mass>681.85549</mass>
         <intensity>4.825</intensity>
         <ion_current>8.2603275</ion_current>
         <width>0.364</width>
         <signal_noise_ratio>1.8529863</signal_noise_ratio>
         <quality>-1</quality>
      </peak>
      <peak>
         <mass>682.5378</mass>
         <intensity>3.619</intensity>
         <ion_current>5.6324033</ion_current>
         <width>0.181</width>
         <signal_noise_ratio>1.3898358</signal_noise_ratio>
         <quality>-1</quality>
      </peak>
      <peak>
         <mass>684.71999</mass>
         <intensity>3.619</intensity>
         <ion_current>5.6324033</ion_current>
         <width>0.637</width>
         <signal_noise_ratio>1.3898358</signal_noise_ratio>
         <quality>-1</quality>
      </peak>
      <peak>
         <mass>687.267</mass>
         <intensity>4.825</intensity>
         <ion_current>7.5093523</ion_current>
         <width>0.182</width>
         <signal_noise_ratio>1.8529863</signal_noise_ratio>
         <quality>-1</quality>
      </peak>
      <peak>
         <mass>691.5056</mass>
         <intensity>3.619</intensity>
         <ion_current>6.1956737</ion_current>
         <width>0.182</width>
         <signal_noise_ratio>1.3898358</signal_noise_ratio>
         <quality>-1</quality>
      </peak>
      <peak>
         <mass>695.35616</mass>
         <intensity>158.022</intensity>
         <ion_current>254.79025</ion_current>
         <width>0.363</width>
         <signal_noise_ratio>60.686551</signal_noise_ratio>
         <quality>1</quality>
      </peak>
      <peak>
         <mass>698.28675</mass>
         <intensity>218.335</intensity>
         <ion_current>334.63631</ion_current>
         <width>0.364</width>
         <signal_noise_ratio>83.849072</signal_noise_ratio>
         <quality>1</quality>
      </peak>
      <peak>
         <mass>698.909</mass>
         <intensity>3.619</intensity>
         <ion_current>5.6324033</ion_current>
         <width>0.182</width>
         <signal_noise_ratio>1.3898358</signal_noise_ratio>
         <quality>-1</quality>
      </peak>
   </peak_list>
</pepex3>
