# Supplementary material for: NITPICK: peak identification for mass spectrometry data
Source: BMC Bioinformatics. 2008 Aug 28;9:355. doi: 10.1186/1471-2105-9-355 (PMC2655099; doi:10.1186/1471-2105-9-355)
Supplement: Additional file 4 — A zip-folder containing all pepex results on the simulated data. [file 1471-2105-9-355-S4.zip › pepex_simulation_results/thresh1/SNR100/preSNR100_20_pepex.xml]

<?xml version="1.0" encoding="iso-8859-1"?>
<pepex3>
   <version>3.0.0</version>
   <registered_to>Unregistered</registered_to>
   <parameters>
      <parameter_file>pepex_input.xml</parameter_file>
      <input_data_file>spectrum.data</input_data_file>
      <output_data_file>pepex_output.xml</output_data_file>
      <noise_model>mean_value</noise_model>
      <signal_noise_ratio>1</signal_noise_ratio>
      <tuning_power>2</tuning_power>
      <tuning>2</tuning>
      <small_omega>1.0</small_omega>
      <big_omega>20</big_omega>
      <peak_finding_model>pepex3</peak_finding_model>
      <supporting_slopes>2</supporting_slopes>
      <peak_fitting_model>centroid</peak_fitting_model>
      <clustering_model>simple</clustering_model>
      <min_cluster_distance>0.8</min_cluster_distance>
      <max_cluster_distance>1.2</max_cluster_distance>
      <no_single_above_mass>1500.0</no_single_above_mass>
      <deisotoping_model>quadratic</deisotoping_model>
      <isotope_distrib_file>/usr/local/piums/kd_0_to_10</isotope_distrib_file>
      <overflow>30000</overflow>
   </parameters>
   <pepex3_status>
      <status>ok</status>
      <message></message>
      <supporting_slopes>2</supporting_slopes>
      <minimum_mass>500</minimum_mass>
      <maximum_mass>700</maximum_mass>
      <small_omega>1</small_omega>
      <big_omega>20</big_omega>
      <peak_masses_with_hydrogen>true</peak_masses_with_hydrogen>
      <date_created>17:47:54, 09 Jul, 2007</date_created>
   </pepex3_status>
   <peak_list>
      <peak>
         <mass>501.4186</mass>
         <intensity>4.194</intensity>
         <ion_current>5.8352946</ion_current>
         <width>0.364</width>
         <signal_noise_ratio>2.5045455</signal_noise_ratio>
         <quality>-1</quality>
      </peak>
      <peak>
         <mass>502.183</mass>
         <intensity>5.592</intensity>
         <ion_current>7.7803928</ion_current>
         <width>0.182</width>
         <signal_noise_ratio>3.2377919</signal_noise_ratio>
         <quality>-1</quality>
      </peak>
      <peak>
         <mass>502.638</mass>
         <intensity>2.796</intensity>
         <ion_current>3.8901964</ion_current>
         <width>0.182</width>
         <signal_noise_ratio>1.5680235</signal_noise_ratio>
         <quality>-1</quality>
      </peak>
      <peak>
         <mass>502.789</mass>
         <intensity>2.796</intensity>
         <ion_current>3.8901964</ion_current>
         <width>0.181</width>
         <signal_noise_ratio>1.5680235</signal_noise_ratio>
         <quality>-1</quality>
      </peak>
      <peak>
         <mass>503.41353</mass>
         <intensity>4.194</intensity>
         <ion_current>5.8352946</ion_current>
         <width>0.637</width>
         <signal_noise_ratio>2.3520353</signal_noise_ratio>
         <quality>-1</quality>
      </peak>
      <peak>
         <mass>504.06267</mass>
         <intensity>2.796</intensity>
         <ion_current>3.8901964</ion_current>
         <width>0.182</width>
         <signal_noise_ratio>1.5072607</signal_noise_ratio>
         <quality>-1</quality>
      </peak>
      <peak>
         <mass>504.655</mass>
         <intensity>4.194</intensity>
         <ion_current>5.7684389</ion_current>
         <width>0.818</width>
         <signal_noise_ratio>2.2608911</signal_noise_ratio>
         <quality>-1</quality>
      </peak>
      <peak>
         <mass>505.457</mass>
         <intensity>4.194</intensity>
         <ion_current>5.0183481</ion_current>
         <width>0.182</width>
         <signal_noise_ratio>2.1596677</signal_noise_ratio>
         <quality>-1</quality>
      </peak>
      <peak>
         <mass>507.276</mass>
         <intensity>2.796</intensity>
         <ion_current>4.2792326</ion_current>
         <width>0.182</width>
         <signal_noise_ratio>1.3624527</signal_noise_ratio>
         <quality>-1</quality>
      </peak>
      <peak>
         <mass>508.497</mass>
         <intensity>4.194</intensity>
         <ion_current>5.7891578</ion_current>
         <width>0.273</width>
         <signal_noise_ratio>1.9181431</signal_noise_ratio>
         <quality>-1</quality>
      </peak>
      <peak>
         <mass>508.88267</mass>
         <intensity>2.796</intensity>
         <ion_current>4.2792326</ion_current>
         <width>0.182</width>
         <signal_noise_ratio>1.1773678</signal_noise_ratio>
         <quality>-1</quality>
      </peak>
      <peak>
         <mass>509.186</mass>
         <intensity>2.796</intensity>
         <ion_current>3.6196347</ion_current>
         <width>0.182</width>
         <signal_noise_ratio>1.1773678</signal_noise_ratio>
         <quality>-1</quality>
      </peak>
      <peak>
         <mass>510.888</mass>
         <intensity>4.194</intensity>
         <ion_current>5.5647329</ion_current>
         <width>0.364</width>
         <signal_noise_ratio>1.3751641</signal_noise_ratio>
         <quality>-1</quality>
      </peak>
      <peak>
         <mass>511.53583</mass>
         <intensity>4.194</intensity>
         <ion_current>6.4188489</ion_current>
         <width>0.182</width>
         <signal_noise_ratio>1.3751641</signal_noise_ratio>
         <quality>-1</quality>
      </peak>
      <peak>
         <mass>512.28938</mass>
         <intensity>6.99</intensity>
         <ion_current>9.725491</ion_current>
         <width>0.182</width>
         <signal_noise_ratio>2.2919402</signal_noise_ratio>
         <quality>-1</quality>
      </peak>
      <peak>
         <mass>514.43825</mass>
         <intensity>4.194</intensity>
         <ion_current>5.8353013</ion_current>
         <width>0.182</width>
         <signal_noise_ratio>1.4257261</signal_noise_ratio>
         <quality>-1</quality>
      </peak>
      <peak>
         <mass>514.734</mass>
         <intensity>5.592</intensity>
         <ion_current>7.7803928</ion_current>
         <width>0.182</width>
         <signal_noise_ratio>1.9300813</signal_noise_ratio>
         <quality>-1</quality>
      </peak>
      <peak>
         <mass>515.17383</mass>
         <intensity>4.194</intensity>
         <ion_current>5.8352946</ion_current>
         <width>0.182</width>
         <signal_noise_ratio>1.447561</signal_noise_ratio>
         <quality>-1</quality>
      </peak>
      <peak>
         <mass>515.3528</mass>
         <intensity>5.592</intensity>
         <ion_current>6.1257592</ion_current>
         <width>0.182</width>
         <signal_noise_ratio>1.9300813</signal_noise_ratio>
         <quality>-1</quality>
      </peak>
      <peak>
         <mass>518.723</mass>
         <intensity>5.592</intensity>
         <ion_current>8.5584652</ion_current>
         <width>0.182</width>
         <signal_noise_ratio>1.9050653</signal_noise_ratio>
         <quality>-1</quality>
      </peak>
      <peak>
         <mass>520.009</mass>
         <intensity>5.592</intensity>
         <ion_current>8.5584652</ion_current>
         <width>0.182</width>
         <signal_noise_ratio>1.8772684</signal_noise_ratio>
         <quality>-1</quality>
      </peak>
      <peak>
         <mass>520.6005</mass>
         <intensity>5.592</intensity>
         <ion_current>7.2392694</ion_current>
         <width>0.728</width>
         <signal_noise_ratio>1.8772684</signal_noise_ratio>
         <quality>-1</quality>
      </peak>
      <peak>
         <mass>525.1748</mass>
         <intensity>5.592</intensity>
         <ion_current>7.9998299</ion_current>
         <width>0.182</width>
         <signal_noise_ratio>1.8521863</signal_noise_ratio>
         <quality>-1</quality>
      </peak>
      <peak>
         <mass>527.34589</mass>
         <intensity>127.219</intensity>
         <ion_current>185.1984</ion_current>
         <width>0.273</width>
         <signal_noise_ratio>34.887787</signal_noise_ratio>
         <quality>1</quality>
      </peak>
      <peak>
         <mass>530.923</mass>
         <intensity>4.194</intensity>
         <ion_current>5.9998724</ion_current>
         <width>0.182</width>
         <signal_noise_ratio>1.1578693</signal_noise_ratio>
         <quality>-1</quality>
      </peak>
      <peak>
         <mass>531.287</mass>
         <intensity>4.194</intensity>
         <ion_current>5.9998724</ion_current>
         <width>0.182</width>
         <signal_noise_ratio>1.1654041</signal_noise_ratio>
         <quality>-1</quality>
      </peak>
      <peak>
         <mass>531.651</mass>
         <intensity>4.194</intensity>
         <ion_current>5.9998724</ion_current>
         <width>0.182</width>
         <signal_noise_ratio>1.1654041</signal_noise_ratio>
         <quality>-1</quality>
      </peak>
      <peak>
         <mass>532.8876</mass>
         <intensity>4.194</intensity>
         <ion_current>5.9998724</ion_current>
         <width>0.182</width>
         <signal_noise_ratio>1.136935</signal_noise_ratio>
         <quality>-1</quality>
      </peak>
      <peak>
         <mass>533.106</mass>
         <intensity>4.194</intensity>
         <ion_current>5.9998724</ion_current>
         <width>0.182</width>
         <signal_noise_ratio>1.136935</signal_noise_ratio>
         <quality>-1</quality>
      </peak>
      <peak>
         <mass>533.379</mass>
         <intensity>4.194</intensity>
         <ion_current>5.9998724</ion_current>
         <width>0.182</width>
         <signal_noise_ratio>1.136935</signal_noise_ratio>
         <quality>-1</quality>
      </peak>
      <peak>
         <mass>534.63683</mass>
         <intensity>4.194</intensity>
         <ion_current>5.9998724</ion_current>
         <width>0.182</width>
         <signal_noise_ratio>1.0561898</signal_noise_ratio>
         <quality>-1</quality>
      </peak>
      <peak>
         <mass>534.81125</mass>
         <intensity>4.194</intensity>
         <ion_current>6.5998867</ion_current>
         <width>0.182</width>
         <signal_noise_ratio>1.0561898</signal_noise_ratio>
         <quality>-1</quality>
      </peak>
      <peak>
         <mass>537.199</mass>
         <intensity>4.194</intensity>
         <ion_current>6.5998867</ion_current>
         <width>0.182</width>
         <signal_noise_ratio>1.0384516</signal_noise_ratio>
         <quality>-1</quality>
      </peak>
      <peak>
         <mass>540.98867</mass>
         <intensity>4.194</intensity>
         <ion_current>5.9998724</ion_current>
         <width>0.273</width>
         <signal_noise_ratio>1.0849192</signal_noise_ratio>
         <quality>-1</quality>
      </peak>
      <peak>
         <mass>542.30117</mass>
         <intensity>320.145</intensity>
         <ion_current>458.14079</ion_current>
         <width>0.455</width>
         <signal_noise_ratio>82.051016</signal_noise_ratio>
         <quality>1</quality>
      </peak>
      <peak>
         <mass>542.82283</mass>
         <intensity>4.194</intensity>
         <ion_current>6.5998867</ion_current>
         <width>0.182</width>
         <signal_noise_ratio>1.0634655</signal_noise_ratio>
         <quality>-1</quality>
      </peak>
      <peak>
         <mass>545.91483</mass>
         <intensity>6.99</intensity>
         <ion_current>10.999811</ion_current>
         <width>0.182</width>
         <signal_noise_ratio>1.9986226</signal_noise_ratio>
         <quality>-1</quality>
      </peak>
      <peak>
         <mass>549.33623</mass>
         <intensity>183.14</intensity>
         <ion_current>257.10816</ion_current>
         <width>0.273</width>
         <signal_noise_ratio>53.441619</signal_noise_ratio>
         <quality>-1</quality>
      </peak>
      <peak>
         <mass>553.0786</mass>
         <intensity>4.184</intensity>
         <ion_current>6.5841502</ion_current>
         <width>0.182</width>
         <signal_noise_ratio>1.2330103</signal_noise_ratio>
         <quality>-1</quality>
      </peak>
      <peak>
         <mass>554.82783</mass>
         <intensity>4.184</intensity>
         <ion_current>5.4995498</ion_current>
         <width>0.182</width>
         <signal_noise_ratio>1.2204402</signal_noise_ratio>
         <quality>-1</quality>
      </peak>
      <peak>
         <mass>556.389</mass>
         <intensity>4.184</intensity>
         <ion_current>5.9855666</ion_current>
         <width>0.182</width>
         <signal_noise_ratio>1.214593</signal_noise_ratio>
         <quality>-1</quality>
      </peak>
      <peak>
         <mass>556.753</mass>
         <intensity>6.98</intensity>
         <ion_current>9.9854816</ion_current>
         <width>0.182</width>
         <signal_noise_ratio>2.0175115</signal_noise_ratio>
         <quality>-1</quality>
      </peak>
      <peak>
         <mass>556.935</mass>
         <intensity>4.184</intensity>
         <ion_current>5.9855666</ion_current>
         <width>0.182</width>
         <signal_noise_ratio>1.2093508</signal_noise_ratio>
         <quality>-1</quality>
      </peak>
      <peak>
         <mass>559.027</mass>
         <intensity>5.582</intensity>
         <ion_current>7.9855241</ion_current>
         <width>0.182</width>
         <signal_noise_ratio>1.6001551</signal_noise_ratio>
         <quality>-1</quality>
      </peak>
      <peak>
         <mass>559.469</mass>
         <intensity>4.184</intensity>
         <ion_current>5.9855666</ion_current>
         <width>0.363</width>
         <signal_noise_ratio>1.1993997</signal_noise_ratio>
         <quality>-1</quality>
      </peak>
      <peak>
         <mass>561.573</mass>
         <intensity>4.184</intensity>
         <ion_current>5.9855666</ion_current>
         <width>0.182</width>
         <signal_noise_ratio>1.1919741</signal_noise_ratio>
         <quality>-1</quality>
      </peak>
      <peak>
         <mass>565.666</mass>
         <intensity>4.184</intensity>
         <ion_current>6.5841502</ion_current>
         <width>0.182</width>
         <signal_noise_ratio>1.1777731</signal_noise_ratio>
         <quality>-1</quality>
      </peak>
      <peak>
         <mass>566.41675</mass>
         <intensity>5.582</intensity>
         <ion_current>7.9855241</ion_current>
         <width>0.273</width>
         <signal_noise_ratio>1.5713024</signal_noise_ratio>
         <quality>-1</quality>
      </peak>
      <peak>
         <mass>568.759</mass>
         <intensity>4.184</intensity>
         <ion_current>5.9100117</ion_current>
         <width>0.181</width>
         <signal_noise_ratio>1.1685728</signal_noise_ratio>
         <quality>-1</quality>
      </peak>
      <peak>
         <mass>570.74383</mass>
         <intensity>4.184</intensity>
         <ion_current>5.9855666</ion_current>
         <width>0.182</width>
         <signal_noise_ratio>1.1634646</signal_noise_ratio>
         <quality>-1</quality>
      </peak>
      <peak>
         <mass>571.50217</mass>
         <intensity>4.184</intensity>
         <ion_current>5.9855666</ion_current>
         <width>0.182</width>
         <signal_noise_ratio>1.1634646</signal_noise_ratio>
         <quality>-1</quality>
      </peak>
      <peak>
         <mass>573.215</mass>
         <intensity>4.184</intensity>
         <ion_current>5.9855666</ion_current>
         <width>0.182</width>
         <signal_noise_ratio>1.1598311</signal_noise_ratio>
         <quality>-1</quality>
      </peak>
      <peak>
         <mass>573.64725</mass>
         <intensity>5.582</intensity>
         <ion_current>8.7841124</ion_current>
         <width>0.546</width>
         <signal_noise_ratio>1.5473655</signal_noise_ratio>
         <quality>-1</quality>
      </peak>
      <peak>
         <mass>575.853</mass>
         <intensity>4.184</intensity>
         <ion_current>6.1554582</ion_current>
         <width>0.182</width>
         <signal_noise_ratio>1.1552529</signal_noise_ratio>
         <quality>-1</quality>
      </peak>
      <peak>
         <mass>577.23275</mass>
         <intensity>237.653</intensity>
         <ion_current>351.8631</ion_current>
         <width>0.273</width>
         <signal_noise_ratio>65.527004</signal_noise_ratio>
         <quality>-1</quality>
      </peak>
      <peak>
         <mass>577.5446</mass>
         <intensity>4.184</intensity>
         <ion_current>6.1554582</ion_current>
         <width>0.182</width>
         <signal_noise_ratio>1.1536357</signal_noise_ratio>
         <quality>-1</quality>
      </peak>
      <peak>
         <mass>577.89938</mass>
         <intensity>4.184</intensity>
         <ion_current>6.1554582</ion_current>
         <width>0.272</width>
         <signal_noise_ratio>1.1539592</signal_noise_ratio>
         <quality>-1</quality>
      </peak>
      <peak>
         <mass>579.20766</mass>
         <intensity>50.319</intensity>
         <ion_current>43.615279</ion_current>
         <width>0.455</width>
         <signal_noise_ratio>13.886726</signal_noise_ratio>
         <quality>-1</quality>
      </peak>
      <peak>
         <mass>580.51375</mass>
         <intensity>4.184</intensity>
         <ion_current>6.1554582</ion_current>
         <width>0.273</width>
         <signal_noise_ratio>1.1552312</signal_noise_ratio>
         <quality>-1</quality>
      </peak>
      <peak>
         <mass>581.96875</mass>
         <intensity>4.184</intensity>
         <ion_current>6.1554582</ion_current>
         <width>0.273</width>
         <signal_noise_ratio>1.1557595</signal_noise_ratio>
         <quality>-1</quality>
      </peak>
      <peak>
         <mass>582.74225</mass>
         <intensity>4.184</intensity>
         <ion_current>6.1554582</ion_current>
         <width>0.182</width>
         <signal_noise_ratio>1.1565092</signal_noise_ratio>
         <quality>-1</quality>
      </peak>
      <peak>
         <mass>584.3656</mass>
         <intensity>74.085</intensity>
         <ion_current>114.47894</ion_current>
         <width>0.273</width>
         <signal_noise_ratio>20.499269</signal_noise_ratio>
         <quality>1</quality>
      </peak>
      <peak>
         <mass>584.948</mass>
         <intensity>5.582</intensity>
         <ion_current>8.2121816</ion_current>
         <width>0.182</width>
         <signal_noise_ratio>1.5467777</signal_noise_ratio>
         <quality>-1</quality>
      </peak>
      <peak>
         <mass>586.32922</mass>
         <intensity>195.712</intensity>
         <ion_current>282.62718</ion_current>
         <width>0.364</width>
         <signal_noise_ratio>54.321842</signal_noise_ratio>
         <quality>1</quality>
      </peak>
      <peak>
         <mass>591.223</mass>
         <intensity>5.582</intensity>
         <ion_current>8.2121816</ion_current>
         <width>0.182</width>
         <signal_noise_ratio>1.5591171</signal_noise_ratio>
         <quality>-1</quality>
      </peak>
      <peak>
         <mass>593.20125</mass>
         <intensity>4.184</intensity>
         <ion_current>6.1554582</ion_current>
         <width>0.182</width>
         <signal_noise_ratio>1.1689294</signal_noise_ratio>
         <quality>-1</quality>
      </peak>
      <peak>
         <mass>593.8246</mass>
         <intensity>4.184</intensity>
         <ion_current>6.7710333</ion_current>
         <width>0.182</width>
         <signal_noise_ratio>1.1687392</signal_noise_ratio>
         <quality>-1</quality>
      </peak>
      <peak>
         <mass>595.2432</mass>
         <intensity>5.582</intensity>
         <ion_current>9.0334388</ion_current>
         <width>0.273</width>
         <signal_noise_ratio>1.5590063</signal_noise_ratio>
         <quality>-1</quality>
      </peak>
      <peak>
         <mass>595.68</mass>
         <intensity>4.184</intensity>
         <ion_current>6.1554582</ion_current>
         <width>0.182</width>
         <signal_noise_ratio>1.1684761</signal_noise_ratio>
         <quality>-1</quality>
      </peak>
      <peak>
         <mass>596.953</mass>
         <intensity>6.98</intensity>
         <ion_current>10.268905</ion_current>
         <width>0.182</width>
         <signal_noise_ratio>1.9469969</signal_noise_ratio>
         <quality>-1</quality>
      </peak>
      <peak>
         <mass>598.93125</mass>
         <intensity>4.184</intensity>
         <ion_current>6.1554582</ion_current>
         <width>0.182</width>
         <signal_noise_ratio>1.1686814</signal_noise_ratio>
         <quality>-1</quality>
      </peak>
      <peak>
         <mass>599.44944</mass>
         <intensity>4.184</intensity>
         <ion_current>6.1554582</ion_current>
         <width>0.546</width>
         <signal_noise_ratio>1.1686814</signal_noise_ratio>
         <quality>-1</quality>
      </peak>
      <peak>
         <mass>601.78883</mass>
         <intensity>4.184</intensity>
         <ion_current>6.7710333</ion_current>
         <width>0.181</width>
         <signal_noise_ratio>1.1752769</signal_noise_ratio>
         <quality>-1</quality>
      </peak>
      <peak>
         <mass>604.66125</mass>
         <intensity>4.184</intensity>
         <ion_current>6.1554582</ion_current>
         <width>0.182</width>
         <signal_noise_ratio>1.1806797</signal_noise_ratio>
         <quality>-1</quality>
      </peak>
      <peak>
         <mass>607.3377</mass>
         <intensity>68.493</intensity>
         <ion_current>95.952493</ion_current>
         <width>0.272</width>
         <signal_noise_ratio>19.37497</signal_noise_ratio>
         <quality>-1</quality>
      </peak>
      <peak>
         <mass>607.76083</mass>
         <intensity>4.184</intensity>
         <ion_current>6.7710333</ion_current>
         <width>0.364</width>
         <signal_noise_ratio>1.184976</signal_noise_ratio>
         <quality>-1</quality>
      </peak>
      <peak>
         <mass>612.7788</mass>
         <intensity>4.184</intensity>
         <ion_current>6.1554582</ion_current>
         <width>0.181</width>
         <signal_noise_ratio>1.192539</signal_noise_ratio>
         <quality>-1</quality>
      </peak>
      <peak>
         <mass>613.1966</mass>
         <intensity>4.184</intensity>
         <ion_current>6.1554582</ion_current>
         <width>0.364</width>
         <signal_noise_ratio>1.192539</signal_noise_ratio>
         <quality>-1</quality>
      </peak>
      <peak>
         <mass>613.506</mass>
         <intensity>4.184</intensity>
         <ion_current>5.9415265</ion_current>
         <width>0.182</width>
         <signal_noise_ratio>1.192539</signal_noise_ratio>
         <quality>-1</quality>
      </peak>
      <peak>
         <mass>614.60619</mass>
         <intensity>6.98</intensity>
         <ion_current>10.14677</ion_current>
         <width>1</width>
         <signal_noise_ratio>1.9916628</signal_noise_ratio>
         <quality>-1</quality>
      </peak>
      <peak>
         <mass>615.32468</mass>
         <intensity>352.29</intensity>
         <ion_current>511.91051</ion_current>
         <width>0.455</width>
         <signal_noise_ratio>100.5219</signal_noise_ratio>
         <quality>1</quality>
      </peak>
      <peak>
         <mass>618.03973</mass>
         <intensity>82.473</intensity>
         <ion_current>118.21855</ion_current>
         <width>1.182</width>
         <signal_noise_ratio>23.624963</signal_noise_ratio>
         <quality>1</quality>
      </peak>
      <peak>
         <mass>620.236</mass>
         <intensity>16.766</intensity>
         <ion_current>15.284774</ion_current>
         <width>0.181</width>
         <signal_noise_ratio>4.8248923</signal_noise_ratio>
         <quality>-1</quality>
      </peak>
      <peak>
         <mass>620.57725</mass>
         <intensity>4.184</intensity>
         <ion_current>6.1554582</ion_current>
         <width>0.182</width>
         <signal_noise_ratio>1.2059842</signal_noise_ratio>
         <quality>-1</quality>
      </peak>
      <peak>
         <mass>622.94983</mass>
         <intensity>6.98</intensity>
         <ion_current>11.083097</ion_current>
         <width>0.182</width>
         <signal_noise_ratio>2.0195842</signal_noise_ratio>
         <quality>-1</quality>
      </peak>
      <peak>
         <mass>623.42</mass>
         <intensity>4.184</intensity>
         <ion_current>6.1554582</ion_current>
         <width>0.182</width>
         <signal_noise_ratio>1.2105931</signal_noise_ratio>
         <quality>-1</quality>
      </peak>
      <peak>
         <mass>626.30725</mass>
         <intensity>4.184</intensity>
         <ion_current>6.3452004</ion_current>
         <width>0.182</width>
         <signal_noise_ratio>1.2202394</signal_noise_ratio>
         <quality>-1</quality>
      </peak>
      <peak>
         <mass>626.6758</mass>
         <intensity>4.184</intensity>
         <ion_current>6.3452004</ion_current>
         <width>0.546</width>
         <signal_noise_ratio>1.2202394</signal_noise_ratio>
         <quality>-1</quality>
      </peak>
      <peak>
         <mass>628.12625</mass>
         <intensity>5.582</intensity>
         <ion_current>8.4653224</ion_current>
         <width>0.364</width>
         <signal_noise_ratio>1.637807</signal_noise_ratio>
         <quality>1</quality>
      </peak>
      <peak>
         <mass>632.2904</mass>
         <intensity>216.682</intensity>
         <ion_current>326.32685</ion_current>
         <width>0.364</width>
         <signal_noise_ratio>64.318874</signal_noise_ratio>
         <quality>1</quality>
      </peak>
      <peak>
         <mass>633.97</mass>
         <intensity>4.184</intensity>
         <ion_current>6.3452004</ion_current>
         <width>0.182</width>
         <signal_noise_ratio>1.2486196</signal_noise_ratio>
         <quality>-1</quality>
      </peak>
      <peak>
         <mass>635.529</mass>
         <intensity>5.582</intensity>
         <ion_current>8.4653224</ion_current>
         <width>0.182</width>
         <signal_noise_ratio>1.6701089</signal_noise_ratio>
         <quality>-1</quality>
      </peak>
      <peak>
         <mass>637.608</mass>
         <intensity>4.184</intensity>
         <ion_current>6.9797526</ion_current>
         <width>0.182</width>
         <signal_noise_ratio>1.2628268</signal_noise_ratio>
         <quality>-1</quality>
      </peak>
      <peak>
         <mass>638.26017</mass>
         <intensity>4.184</intensity>
         <ion_current>6.9797526</ion_current>
         <width>0.182</width>
         <signal_noise_ratio>1.2628268</signal_noise_ratio>
         <quality>-1</quality>
      </peak>
      <peak>
         <mass>642.35016</mass>
         <intensity>300.563</intensity>
         <ion_current>448.7425</ion_current>
         <width>1</width>
         <signal_noise_ratio>91.754417</signal_noise_ratio>
         <quality>1</quality>
      </peak>
      <peak>
         <mass>646.86225</mass>
         <intensity>4.184</intensity>
         <ion_current>6.3452004</ion_current>
         <width>0.182</width>
         <signal_noise_ratio>1.2917765</signal_noise_ratio>
         <quality>-1</quality>
      </peak>
      <peak>
         <mass>648.7404</mass>
         <intensity>6.98</intensity>
         <ion_current>10.585444</ion_current>
         <width>0.273</width>
         <signal_noise_ratio>2.1625268</signal_noise_ratio>
         <quality>-1</quality>
      </peak>
      <peak>
         <mass>649.30324</mass>
         <intensity>181.732</intensity>
         <ion_current>276.05319</ion_current>
         <width>0.636</width>
         <signal_noise_ratio>56.303772</signal_noise_ratio>
         <quality>-1</quality>
      </peak>
      <peak>
         <mass>651.24912</mass>
         <intensity>34.95</intensity>
         <ion_current>25.856191</ion_current>
         <width>0.909</width>
         <signal_noise_ratio>12.567066</signal_noise_ratio>
         <quality>-1</quality>
      </peak>
      <peak>
         <mass>651.9598</mass>
         <intensity>5.592</intensity>
         <ion_current>8.4804878</ion_current>
         <width>0.182</width>
         <signal_noise_ratio>1.9930675</signal_noise_ratio>
         <quality>-1</quality>
      </peak>
      <peak>
         <mass>652.706</mass>
         <intensity>4.194</intensity>
         <ion_current>6.3603658</ion_current>
         <width>0.182</width>
         <signal_noise_ratio>1.4753067</signal_noise_ratio>
         <quality>-1</quality>
      </peak>
      <peak>
         <mass>654.5796</mass>
         <intensity>4.194</intensity>
         <ion_current>6.9964346</ion_current>
         <width>0.364</width>
         <signal_noise_ratio>1.4509506</signal_noise_ratio>
         <quality>-1</quality>
      </peak>
      <peak>
         <mass>654.889</mass>
         <intensity>4.194</intensity>
         <ion_current>6.3603658</ion_current>
         <width>0.182</width>
         <signal_noise_ratio>1.4509506</signal_noise_ratio>
         <quality>-1</quality>
      </peak>
      <peak>
         <mass>655.252</mass>
         <intensity>4.194</intensity>
         <ion_current>6.3603658</ion_current>
         <width>0.182</width>
         <signal_noise_ratio>1.4714397</signal_noise_ratio>
         <quality>-1</quality>
      </peak>
      <peak>
         <mass>660.30731</mass>
         <intensity>102.055</intensity>
         <ion_current>153.70872</ion_current>
         <width>0.273</width>
         <signal_noise_ratio>35.897011</signal_noise_ratio>
         <quality>1</quality>
      </peak>
      <peak>
         <mass>663.529</mass>
         <intensity>4.194</intensity>
         <ion_current>6.3603658</ion_current>
         <width>0.182</width>
         <signal_noise_ratio>1.4752052</signal_noise_ratio>
         <quality>-1</quality>
      </peak>
      <peak>
         <mass>663.96883</mass>
         <intensity>4.194</intensity>
         <ion_current>6.9964346</ion_current>
         <width>0.182</width>
         <signal_noise_ratio>1.4752052</signal_noise_ratio>
         <quality>-1</quality>
      </peak>
      <peak>
         <mass>665.50725</mass>
         <intensity>4.194</intensity>
         <ion_current>6.3603658</ion_current>
         <width>0.182</width>
         <signal_noise_ratio>1.4752052</signal_noise_ratio>
         <quality>-1</quality>
      </peak>
      <peak>
         <mass>666.0752</mass>
         <intensity>4.194</intensity>
         <ion_current>5.7113179</ion_current>
         <width>0.181</width>
         <signal_noise_ratio>1.4752052</signal_noise_ratio>
         <quality>-1</quality>
      </peak>
      <peak>
         <mass>669.34926</mass>
         <intensity>286.593</intensity>
         <ion_current>432.61763</ion_current>
         <width>0.636</width>
         <signal_noise_ratio>100.80674</signal_noise_ratio>
         <quality>1</quality>
      </peak>
      <peak>
         <mass>670.896</mass>
         <intensity>5.592</intensity>
         <ion_current>8.4804878</ion_current>
         <width>0.182</width>
         <signal_noise_ratio>1.9669403</signal_noise_ratio>
         <quality>-1</quality>
      </peak>
      <peak>
         <mass>672.897</mass>
         <intensity>5.592</intensity>
         <ion_current>8.4804878</ion_current>
         <width>0.182</width>
         <signal_noise_ratio>1.9669403</signal_noise_ratio>
         <quality>-1</quality>
      </peak>
      <peak>
         <mass>675.27151</mass>
         <intensity>137.005</intensity>
         <ion_current>208.01418</ion_current>
         <width>0.454</width>
         <signal_noise_ratio>48.190388</signal_noise_ratio>
         <quality>1</quality>
      </peak>
      <peak>
         <mass>682.689</mass>
         <intensity>4.194</intensity>
         <ion_current>7.180065</ion_current>
         <width>0.545</width>
         <signal_noise_ratio>1.4752052</signal_noise_ratio>
         <quality>-1</quality>
      </peak>
      <peak>
         <mass>683.15883</mass>
         <intensity>4.194</intensity>
         <ion_current>6.5273002</ion_current>
         <width>0.182</width>
         <signal_noise_ratio>1.4752052</signal_noise_ratio>
         <quality>-1</quality>
      </peak>
      <peak>
         <mass>687.36131</mass>
         <intensity>50.329</intensity>
         <ion_current>82.157298</ion_current>
         <width>0.364</width>
         <signal_noise_ratio>17.702814</signal_noise_ratio>
         <quality>1</quality>
      </peak>
      <peak>
         <mass>688.00983</mass>
         <intensity>4.194</intensity>
         <ion_current>6.5273002</ion_current>
         <width>0.181</width>
         <signal_noise_ratio>1.4752052</signal_noise_ratio>
         <quality>-1</quality>
      </peak>
      <peak>
         <mass>690.8595</mass>
         <intensity>4.194</intensity>
         <ion_current>6.5273002</ion_current>
         <width>0.273</width>
         <signal_noise_ratio>1.4752052</signal_noise_ratio>
         <quality>-1</quality>
      </peak>
      <peak>
         <mass>691.6236</mass>
         <intensity>4.194</intensity>
         <ion_current>6.5273002</ion_current>
         <width>0.545</width>
         <signal_noise_ratio>1.4752052</signal_noise_ratio>
         <quality>-1</quality>
      </peak>
      <peak>
         <mass>692.37427</mass>
         <intensity>113.239</intensity>
         <ion_current>178.01794</ion_current>
         <width>0.455</width>
         <signal_noise_ratio>39.830892</signal_noise_ratio>
         <quality>1</quality>
      </peak>
      <peak>
         <mass>694.43071</mass>
         <intensity>212.498</intensity>
         <ion_current>325.63939</ion_current>
         <width>0.364</width>
         <signal_noise_ratio>74.744433</signal_noise_ratio>
         <quality>1</quality>
      </peak>
      <peak>
         <mass>696.8716</mass>
         <intensity>4.194</intensity>
         <ion_current>7.180065</ion_current>
         <width>0.182</width>
         <signal_noise_ratio>1.4752052</signal_noise_ratio>
         <quality>-1</quality>
      </peak>
      <peak>
         <mass>697.11275</mass>
         <intensity>4.194</intensity>
         <ion_current>6.5273002</ion_current>
         <width>0.272</width>
         <signal_noise_ratio>1.4752052</signal_noise_ratio>
         <quality>-1</quality>
      </peak>
      <peak>
         <mass>698.91592</mass>
         <intensity>5.592</intensity>
         <ion_current>7.9540431</ion_current>
         <width>0.363</width>
         <signal_noise_ratio>1.9669403</signal_noise_ratio>
         <quality>1</quality>
      </peak>
      <peak>
         <mass>699.39647</mass>
         <intensity>71.299</intensity>
         <ion_current>110.96566</ion_current>
         <width>0.273</width>
         <signal_noise_ratio>25.07884</signal_noise_ratio>
         <quality>-1</quality>
      </peak>
   </peak_list>
</pepex3>
