# Supplementary material for: NITPICK: peak identification for mass spectrometry data
Source: BMC Bioinformatics. 2008 Aug 28;9:355. doi: 10.1186/1471-2105-9-355 (PMC2655099; doi:10.1186/1471-2105-9-355)
Supplement: Additional file 4 — A zip-folder containing all pepex results on the simulated data. [file 1471-2105-9-355-S4.zip › pepex_simulation_results/thresh1/SNR100/preSNR100_21_pepex.xml]

<?xml version="1.0" encoding="iso-8859-1"?>
<pepex3>
   <version>3.0.0</version>
   <registered_to>Unregistered</registered_to>
   <parameters>
      <parameter_file>pepex_input.xml</parameter_file>
      <input_data_file>spectrum.data</input_data_file>
      <output_data_file>pepex_output.xml</output_data_file>
      <noise_model>mean_value</noise_model>
      <signal_noise_ratio>1</signal_noise_ratio>
      <tuning_power>2</tuning_power>
      <tuning>2</tuning>
      <small_omega>1.0</small_omega>
      <big_omega>20</big_omega>
      <peak_finding_model>pepex3</peak_finding_model>
      <supporting_slopes>2</supporting_slopes>
      <peak_fitting_model>centroid</peak_fitting_model>
      <clustering_model>simple</clustering_model>
      <min_cluster_distance>0.8</min_cluster_distance>
      <max_cluster_distance>1.2</max_cluster_distance>
      <no_single_above_mass>1500.0</no_single_above_mass>
      <deisotoping_model>quadratic</deisotoping_model>
      <isotope_distrib_file>/usr/local/piums/kd_0_to_10</isotope_distrib_file>
      <overflow>30000</overflow>
   </parameters>
   <pepex3_status>
      <status>ok</status>
      <message></message>
      <supporting_slopes>2</supporting_slopes>
      <minimum_mass>500</minimum_mass>
      <maximum_mass>700</maximum_mass>
      <small_omega>1</small_omega>
      <big_omega>20</big_omega>
      <peak_masses_with_hydrogen>true</peak_masses_with_hydrogen>
      <date_created>17:51:23, 09 Jul, 2007</date_created>
   </pepex3_status>
   <peak_list>
      <peak>
         <mass>501.8736</mass>
         <intensity>4.067</intensity>
         <ion_current>5.6585939</ion_current>
         <width>0.182</width>
         <signal_noise_ratio>1.3644356</signal_noise_ratio>
         <quality>-1</quality>
      </peak>
      <peak>
         <mass>503.65316</mass>
         <intensity>4.067</intensity>
         <ion_current>5.6585939</ion_current>
         <width>0.182</width>
         <signal_noise_ratio>1.3151381</signal_noise_ratio>
         <quality>-1</quality>
      </peak>
      <peak>
         <mass>505.548</mass>
         <intensity>4.067</intensity>
         <ion_current>5.6585939</ion_current>
         <width>0.182</width>
         <signal_noise_ratio>1.2909466</signal_noise_ratio>
         <quality>-1</quality>
      </peak>
      <peak>
         <mass>508.4216</mass>
         <intensity>4.067</intensity>
         <ion_current>5.6585939</ion_current>
         <width>0.182</width>
         <signal_noise_ratio>1.2339862</signal_noise_ratio>
         <quality>-1</quality>
      </peak>
      <peak>
         <mass>510.00457</mass>
         <intensity>4.067</intensity>
         <ion_current>5.645475</ion_current>
         <width>0.363</width>
         <signal_noise_ratio>1.2061493</signal_noise_ratio>
         <quality>-1</quality>
      </peak>
      <peak>
         <mass>510.87501</mass>
         <intensity>5.422</intensity>
         <ion_current>5.884716</ion_current>
         <width>0.364</width>
         <signal_noise_ratio>1.5692217</signal_noise_ratio>
         <quality>-1</quality>
      </peak>
      <peak>
         <mass>511.369</mass>
         <intensity>4.067</intensity>
         <ion_current>5.6585939</ion_current>
         <width>0.182</width>
         <signal_noise_ratio>1.177061</signal_noise_ratio>
         <quality>-1</quality>
      </peak>
      <peak>
         <mass>512.01814</mass>
         <intensity>5.422</intensity>
         <ion_current>6.4814512</ion_current>
         <width>0.181</width>
         <signal_noise_ratio>1.6080014</signal_noise_ratio>
         <quality>-1</quality>
      </peak>
      <peak>
         <mass>514.552</mass>
         <intensity>4.067</intensity>
         <ion_current>5.6585939</ion_current>
         <width>0.182</width>
         <signal_noise_ratio>1.1705521</signal_noise_ratio>
         <quality>-1</quality>
      </peak>
      <peak>
         <mass>516.644</mass>
         <intensity>4.067</intensity>
         <ion_current>5.6585939</ion_current>
         <width>0.182</width>
         <signal_noise_ratio>1.1484056</signal_noise_ratio>
         <quality>-1</quality>
      </peak>
      <peak>
         <mass>516.96755</mass>
         <intensity>4.067</intensity>
         <ion_current>5.6586005</ion_current>
         <width>0.455</width>
         <signal_noise_ratio>1.1484056</signal_noise_ratio>
         <quality>-1</quality>
      </peak>
      <peak>
         <mass>517.37183</mass>
         <intensity>5.422</intensity>
         <ion_current>7.5438644</ion_current>
         <width>0.181</width>
         <signal_noise_ratio>1.4732026</signal_noise_ratio>
         <quality>-1</quality>
      </peak>
      <peak>
         <mass>517.917</mass>
         <intensity>5.422</intensity>
         <ion_current>5.9393354</ion_current>
         <width>0.182</width>
         <signal_noise_ratio>1.4084404</signal_noise_ratio>
         <quality>-1</quality>
      </peak>
      <peak>
         <mass>518.645</mass>
         <intensity>4.067</intensity>
         <ion_current>5.6585939</ion_current>
         <width>0.182</width>
         <signal_noise_ratio>1.0465173</signal_noise_ratio>
         <quality>-1</quality>
      </peak>
      <peak>
         <mass>520.828</mass>
         <intensity>4.067</intensity>
         <ion_current>5.6585939</ion_current>
         <width>0.182</width>
         <signal_noise_ratio>1.0899842</signal_noise_ratio>
         <quality>-1</quality>
      </peak>
      <peak>
         <mass>522.7016</mass>
         <intensity>4.067</intensity>
         <ion_current>5.6585939</ion_current>
         <width>0.182</width>
         <signal_noise_ratio>1.36143</signal_noise_ratio>
         <quality>-1</quality>
      </peak>
      <peak>
         <mass>522.99199</mass>
         <intensity>5.422</intensity>
         <ion_current>7.5438644</ion_current>
         <width>0.181</width>
         <signal_noise_ratio>1.8150168</signal_noise_ratio>
         <quality>-1</quality>
      </peak>
      <peak>
         <mass>524.26497</mass>
         <intensity>166.734</intensity>
         <ion_current>234.691</ion_current>
         <width>1.001</width>
         <signal_noise_ratio>55.814279</signal_noise_ratio>
         <quality>1</quality>
      </peak>
      <peak>
         <mass>525.80725</mass>
         <intensity>4.067</intensity>
         <ion_current>5.8181882</ion_current>
         <width>0.182</width>
         <signal_noise_ratio>1.36143</signal_noise_ratio>
         <quality>-1</quality>
      </peak>
      <peak>
         <mass>530.8866</mass>
         <intensity>4.067</intensity>
         <ion_current>5.8181882</ion_current>
         <width>0.182</width>
         <signal_noise_ratio>1.3568603</signal_noise_ratio>
         <quality>-1</quality>
      </peak>
      <peak>
         <mass>532.469</mass>
         <intensity>6.778</intensity>
         <ion_current>9.6965034</ion_current>
         <width>0.182</width>
         <signal_noise_ratio>2.2055184</signal_noise_ratio>
         <quality>-1</quality>
      </peak>
      <peak>
         <mass>534.0152</mass>
         <intensity>4.067</intensity>
         <ion_current>6.4000332</ion_current>
         <width>0.181</width>
         <signal_noise_ratio>1.3231738</signal_noise_ratio>
         <quality>-1</quality>
      </peak>
      <peak>
         <mass>534.21216</mass>
         <intensity>4.067</intensity>
         <ion_current>5.8181882</ion_current>
         <width>0.182</width>
         <signal_noise_ratio>1.3231738</signal_noise_ratio>
         <quality>-1</quality>
      </peak>
      <peak>
         <mass>536.107</mass>
         <intensity>4.067</intensity>
         <ion_current>5.3457622</ion_current>
         <width>0.182</width>
         <signal_noise_ratio>1.321399</signal_noise_ratio>
         <quality>-1</quality>
      </peak>
      <peak>
         <mass>536.562</mass>
         <intensity>4.067</intensity>
         <ion_current>5.8181882</ion_current>
         <width>0.182</width>
         <signal_noise_ratio>1.321399</signal_noise_ratio>
         <quality>-1</quality>
      </peak>
      <peak>
         <mass>537.35371</mass>
         <intensity>6.778</intensity>
         <ion_current>9.6965034</ion_current>
         <width>0.364</width>
         <signal_noise_ratio>2.2452417</signal_noise_ratio>
         <quality>1</quality>
      </peak>
      <peak>
         <mass>537.94875</mass>
         <intensity>4.067</intensity>
         <ion_current>6.4000332</ion_current>
         <width>0.273</width>
         <signal_noise_ratio>1.375552</signal_noise_ratio>
         <quality>-1</quality>
      </peak>
      <peak>
         <mass>538.654</mass>
         <intensity>5.422</intensity>
         <ion_current>7.7566305</ion_current>
         <width>0.182</width>
         <signal_noise_ratio>1.8390107</signal_noise_ratio>
         <quality>-1</quality>
      </peak>
      <peak>
         <mass>539.2455</mass>
         <intensity>4.067</intensity>
         <ion_current>5.8181882</ion_current>
         <width>0.273</width>
         <signal_noise_ratio>1.3794276</signal_noise_ratio>
         <quality>-1</quality>
      </peak>
      <peak>
         <mass>541.564</mass>
         <intensity>6.778</intensity>
         <ion_current>9.6324966</ion_current>
         <width>0.182</width>
         <signal_noise_ratio>2.3726503</signal_noise_ratio>
         <quality>-1</quality>
      </peak>
      <peak>
         <mass>541.87837</mass>
         <intensity>6.778</intensity>
         <ion_current>10.490884</ion_current>
         <width>0.273</width>
         <signal_noise_ratio>2.0217946</signal_noise_ratio>
         <quality>1</quality>
      </peak>
      <peak>
         <mass>542.37163</mass>
         <intensity>6.778</intensity>
         <ion_current>7.553496</ion_current>
         <width>0.182</width>
         <signal_noise_ratio>2.0217946</signal_noise_ratio>
         <quality>-1</quality>
      </peak>
      <peak>
         <mass>544.57899</mass>
         <intensity>5.422</intensity>
         <ion_current>7.7566305</ion_current>
         <width>0.182</width>
         <signal_noise_ratio>1.6173164</signal_noise_ratio>
         <quality>-1</quality>
      </peak>
      <peak>
         <mass>548.63363</mass>
         <intensity>4.067</intensity>
         <ion_current>5.8181882</ion_current>
         <width>0.727</width>
         <signal_noise_ratio>1.2526905</signal_noise_ratio>
         <quality>-1</quality>
      </peak>
      <peak>
         <mass>552.30749</mass>
         <intensity>6.768</intensity>
         <ion_current>9.6821976</ion_current>
         <width>0.181</width>
         <signal_noise_ratio>2.0880726</signal_noise_ratio>
         <quality>-1</quality>
      </peak>
      <peak>
         <mass>554.843</mass>
         <intensity>4.057</intensity>
         <ion_current>6.3842967</ion_current>
         <width>0.182</width>
         <signal_noise_ratio>1.2342067</signal_noise_ratio>
         <quality>-1</quality>
      </peak>
      <peak>
         <mass>555.27979</mass>
         <intensity>5.412</intensity>
         <ion_current>7.7423247</ion_current>
         <width>0.182</width>
         <signal_noise_ratio>1.6464201</signal_noise_ratio>
         <quality>-1</quality>
      </peak>
      <peak>
         <mass>557.33926</mass>
         <intensity>200.614</intensity>
         <ion_current>286.90401</ion_current>
         <width>0.273</width>
         <signal_noise_ratio>60.525375</signal_noise_ratio>
         <quality>-1</quality>
      </peak>
      <peak>
         <mass>559.36143</mass>
         <intensity>31.168</intensity>
         <ion_current>24.255107</ion_current>
         <width>0.545</width>
         <signal_noise_ratio>9.3370676</signal_noise_ratio>
         <quality>-1</quality>
      </peak>
      <peak>
         <mass>560.67916</mass>
         <intensity>4.057</intensity>
         <ion_current>5.8038823</ion_current>
         <width>0.182</width>
         <signal_noise_ratio>1.2034669</signal_noise_ratio>
         <quality>-1</quality>
      </peak>
      <peak>
         <mass>562.68016</mass>
         <intensity>4.057</intensity>
         <ion_current>5.8038823</ion_current>
         <width>0.182</width>
         <signal_noise_ratio>1.1931731</signal_noise_ratio>
         <quality>-1</quality>
      </peak>
      <peak>
         <mass>565.56201</mass>
         <intensity>5.412</intensity>
         <ion_current>7.7423247</ion_current>
         <width>0.182</width>
         <signal_noise_ratio>1.5819349</signal_noise_ratio>
         <quality>-1</quality>
      </peak>
      <peak>
         <mass>565.9936</mass>
         <intensity>4.057</intensity>
         <ion_current>5.8038823</ion_current>
         <width>0.182</width>
         <signal_noise_ratio>1.1837329</signal_noise_ratio>
         <quality>-1</quality>
      </peak>
      <peak>
         <mass>566.31457</mass>
         <intensity>131.48</intensity>
         <ion_current>188.03985</ion_current>
         <width>0.364</width>
         <signal_noise_ratio>38.362631</signal_noise_ratio>
         <quality>1</quality>
      </peak>
      <peak>
         <mass>567.32616</mass>
         <intensity>52.857</intensity>
         <ion_current>17.088544</ion_current>
         <width>0.273</width>
         <signal_noise_ratio>15.406233</signal_noise_ratio>
         <quality>-1</quality>
      </peak>
      <peak>
         <mass>570.123</mass>
         <intensity>4.057</intensity>
         <ion_current>5.8038823</ion_current>
         <width>0.182</width>
         <signal_noise_ratio>1.1824383</signal_noise_ratio>
         <quality>-1</quality>
      </peak>
      <peak>
         <mass>571.92379</mass>
         <intensity>5.412</intensity>
         <ion_current>7.7423247</ion_current>
         <width>0.182</width>
         <signal_noise_ratio>1.5776114</signal_noise_ratio>
         <quality>-1</quality>
      </peak>
      <peak>
         <mass>572.29439</mass>
         <intensity>4.057</intensity>
         <ion_current>5.8038823</ion_current>
         <width>0.636</width>
         <signal_noise_ratio>1.1826256</signal_noise_ratio>
         <quality>-1</quality>
      </peak>
      <peak>
         <mass>574.14016</mass>
         <intensity>4.057</intensity>
         <ion_current>5.8038823</ion_current>
         <width>0.182</width>
         <signal_noise_ratio>1.1776096</signal_noise_ratio>
         <quality>-1</quality>
      </peak>
      <peak>
         <mass>574.59302</mass>
         <intensity>5.412</intensity>
         <ion_current>7.7423247</ion_current>
         <width>0.727</width>
         <signal_noise_ratio>1.5709202</signal_noise_ratio>
         <quality>-1</quality>
      </peak>
      <peak>
         <mass>578.45967</mass>
         <intensity>4.057</intensity>
         <ion_current>6.5655072</ion_current>
         <width>0.364</width>
         <signal_noise_ratio>1.1679792</signal_noise_ratio>
         <quality>-1</quality>
      </peak>
      <peak>
         <mass>580.309</mass>
         <intensity>6.768</intensity>
         <ion_current>9.4063856</ion_current>
         <width>0.182</width>
         <signal_noise_ratio>1.94076</signal_noise_ratio>
         <quality>-1</quality>
      </peak>
      <peak>
         <mass>581.037</mass>
         <intensity>4.057</intensity>
         <ion_current>6.5655072</ion_current>
         <width>0.182</width>
         <signal_noise_ratio>1.161391</signal_noise_ratio>
         <quality>-1</quality>
      </peak>
      <peak>
         <mass>582.58301</mass>
         <intensity>4.057</intensity>
         <ion_current>5.9686171</ion_current>
         <width>0.455</width>
         <signal_noise_ratio>1.1592127</signal_noise_ratio>
         <quality>-1</quality>
      </peak>
      <peak>
         <mass>584.65984</mass>
         <intensity>4.057</intensity>
         <ion_current>5.9686171</ion_current>
         <width>0.182</width>
         <signal_noise_ratio>1.152509</signal_noise_ratio>
         <quality>-1</quality>
      </peak>
      <peak>
         <mass>584.87216</mass>
         <intensity>4.057</intensity>
         <ion_current>5.9686171</ion_current>
         <width>0.182</width>
         <signal_noise_ratio>1.152509</signal_noise_ratio>
         <quality>-1</quality>
      </peak>
      <peak>
         <mass>586.32716</mass>
         <intensity>4.057</intensity>
         <ion_current>6.5655072</ion_current>
         <width>0.182</width>
         <signal_noise_ratio>1.1500904</signal_noise_ratio>
         <quality>-1</quality>
      </peak>
      <peak>
         <mass>587.845</mass>
         <intensity>8.123</intensity>
         <ion_current>11.950475</ion_current>
         <width>0.182</width>
         <signal_noise_ratio>2.2896441</signal_noise_ratio>
         <quality>-1</quality>
      </peak>
      <peak>
         <mass>588.51016</mass>
         <intensity>4.057</intensity>
         <ion_current>6.5655072</ion_current>
         <width>0.182</width>
         <signal_noise_ratio>1.1435536</signal_noise_ratio>
         <quality>-1</quality>
      </peak>
      <peak>
         <mass>593.28295</mass>
         <intensity>196.547</intensity>
         <ion_current>292.01667</ion_current>
         <width>0.364</width>
         <signal_noise_ratio>55.004852</signal_noise_ratio>
         <quality>1</quality>
      </peak>
      <peak>
         <mass>595.36448</mass>
         <intensity>176.213</intensity>
         <ion_current>238.29134</ion_current>
         <width>0.364</width>
         <signal_noise_ratio>49.364015</signal_noise_ratio>
         <quality>-1</quality>
      </peak>
      <peak>
         <mass>596.10467</mass>
         <intensity>5.412</intensity>
         <ion_current>7.9620793</ion_current>
         <width>0.182</width>
         <signal_noise_ratio>1.5198285</signal_noise_ratio>
         <quality>-1</quality>
      </peak>
      <peak>
         <mass>600.27664</mass>
         <intensity>67.768</intensity>
         <ion_current>101.52245</ion_current>
         <width>0.637</width>
         <signal_noise_ratio>19.110543</signal_noise_ratio>
         <quality>-1</quality>
      </peak>
      <peak>
         <mass>601.56925</mass>
         <intensity>4.057</intensity>
         <ion_current>5.9686171</ion_current>
         <width>0.182</width>
         <signal_noise_ratio>1.1467947</signal_noise_ratio>
         <quality>-1</quality>
      </peak>
      <peak>
         <mass>603.0015</mass>
         <intensity>4.057</intensity>
         <ion_current>5.9686171</ion_current>
         <width>0.273</width>
         <signal_noise_ratio>1.1479408</signal_noise_ratio>
         <quality>-1</quality>
      </peak>
      <peak>
         <mass>604.32604</mass>
         <intensity>229.08</intensity>
         <ion_current>343.83348</ion_current>
         <width>0.364</width>
         <signal_noise_ratio>64.892551</signal_noise_ratio>
         <quality>1</quality>
      </peak>
      <peak>
         <mass>605.70221</mass>
         <intensity>5.412</intensity>
         <ion_current>7.9620793</ion_current>
         <width>0.273</width>
         <signal_noise_ratio>1.5333417</signal_noise_ratio>
         <quality>-1</quality>
      </peak>
      <peak>
         <mass>607.52575</mass>
         <intensity>4.057</intensity>
         <ion_current>5.9686171</ion_current>
         <width>0.273</width>
         <signal_noise_ratio>1.1489789</signal_noise_ratio>
         <quality>-1</quality>
      </peak>
      <peak>
         <mass>608.27625</mass>
         <intensity>126.058</intensity>
         <ion_current>186.96351</ion_current>
         <width>0.273</width>
         <signal_noise_ratio>35.683659</signal_noise_ratio>
         <quality>1</quality>
      </peak>
      <peak>
         <mass>611.26592</mass>
         <intensity>93.524</intensity>
         <ion_current>128.91663</ion_current>
         <width>0.273</width>
         <signal_noise_ratio>26.452408</signal_noise_ratio>
         <quality>-1</quality>
      </peak>
      <peak>
         <mass>614.35534</mass>
         <intensity>4.057</intensity>
         <ion_current>5.9686171</ion_current>
         <width>0.273</width>
         <signal_noise_ratio>1.147495</signal_noise_ratio>
         <quality>-1</quality>
      </peak>
      <peak>
         <mass>615.052</mass>
         <intensity>4.057</intensity>
         <ion_current>5.9686171</ion_current>
         <width>0.182</width>
         <signal_noise_ratio>1.1475433</signal_noise_ratio>
         <quality>-1</quality>
      </peak>
      <peak>
         <mass>616.26729</mass>
         <intensity>158.591</intensity>
         <ion_current>233.55131</ion_current>
         <width>1</width>
         <signal_noise_ratio>44.861027</signal_noise_ratio>
         <quality>1</quality>
      </peak>
      <peak>
         <mass>619.85783</mass>
         <intensity>4.057</intensity>
         <ion_current>6.5655072</ion_current>
         <width>0.364</width>
         <signal_noise_ratio>1.1472817</signal_noise_ratio>
         <quality>-1</quality>
      </peak>
      <peak>
         <mass>622.328</mass>
         <intensity>4.057</intensity>
         <ion_current>5.9686171</ion_current>
         <width>0.182</width>
         <signal_noise_ratio>1.1474066</signal_noise_ratio>
         <quality>-1</quality>
      </peak>
      <peak>
         <mass>622.69201</mass>
         <intensity>5.412</intensity>
         <ion_current>8.7583251</ion_current>
         <width>0.637</width>
         <signal_noise_ratio>1.5306296</signal_noise_ratio>
         <quality>-1</quality>
      </peak>
      <peak>
         <mass>626.876</mass>
         <intensity>4.057</intensity>
         <ion_current>6.1525999</ion_current>
         <width>0.182</width>
         <signal_noise_ratio>1.1530148</signal_noise_ratio>
         <quality>-1</quality>
      </peak>
      <peak>
         <mass>627.513</mass>
         <intensity>4.057</intensity>
         <ion_current>6.1525999</ion_current>
         <width>0.181</width>
         <signal_noise_ratio>1.1530148</signal_noise_ratio>
         <quality>-1</quality>
      </peak>
      <peak>
         <mass>629.44814</mass>
         <intensity>4.057</intensity>
         <ion_current>6.1525999</ion_current>
         <width>0.272</width>
         <signal_noise_ratio>1.1577514</signal_noise_ratio>
         <quality>-1</quality>
      </peak>
      <peak>
         <mass>630.76879</mass>
         <intensity>5.412</intensity>
         <ion_current>9.0283033</ion_current>
         <width>0.182</width>
         <signal_noise_ratio>1.5507072</signal_noise_ratio>
         <quality>-1</quality>
      </peak>
      <peak>
         <mass>632.697</mass>
         <intensity>4.057</intensity>
         <ion_current>6.6287997</ion_current>
         <width>0.182</width>
         <signal_noise_ratio>1.1667704</signal_noise_ratio>
         <quality>-1</quality>
      </peak>
      <peak>
         <mass>635.34163</mass>
         <intensity>333.459</intensity>
         <ion_current>494.28046</ion_current>
         <width>0.364</width>
         <signal_noise_ratio>96.246718</signal_noise_ratio>
         <quality>1</quality>
      </peak>
      <peak>
         <mass>635.98616</mass>
         <intensity>4.057</intensity>
         <ion_current>6.1525999</ion_current>
         <width>0.182</width>
         <signal_noise_ratio>1.1730742</signal_noise_ratio>
         <quality>-1</quality>
      </peak>
      <peak>
         <mass>638.92651</mass>
         <intensity>5.412</intensity>
         <ion_current>9.0283033</ion_current>
         <width>0.364</width>
         <signal_noise_ratio>1.576055</signal_noise_ratio>
         <quality>-1</quality>
      </peak>
      <peak>
         <mass>644.35628</mass>
         <intensity>220.947</intensity>
         <ion_current>345.48952</ion_current>
         <width>0.364</width>
         <signal_noise_ratio>65.129419</signal_noise_ratio>
         <quality>1</quality>
      </peak>
      <peak>
         <mass>645.794</mass>
         <intensity>5.412</intensity>
         <ion_current>8.2075107</ion_current>
         <width>0.181</width>
         <signal_noise_ratio>1.6043914</signal_noise_ratio>
         <quality>-1</quality>
      </peak>
      <peak>
         <mass>647.067</mass>
         <intensity>4.057</intensity>
         <ion_current>6.1525999</ion_current>
         <width>0.182</width>
         <signal_noise_ratio>1.2068361</signal_noise_ratio>
         <quality>-1</quality>
      </peak>
      <peak>
         <mass>651.0326</mass>
         <intensity>4.067</intensity>
         <ion_current>6.1677653</ion_current>
         <width>0.182</width>
         <signal_noise_ratio>1.4388235</signal_noise_ratio>
         <quality>-1</quality>
      </peak>
      <peak>
         <mass>652.32683</mass>
         <intensity>6.778</intensity>
         <ion_current>10.279103</ion_current>
         <width>0.182</width>
         <signal_noise_ratio>2.3896322</signal_noise_ratio>
         <quality>-1</quality>
      </peak>
      <peak>
         <mass>652.68325</mass>
         <intensity>4.067</intensity>
         <ion_current>6.1677653</ion_current>
         <width>0.182</width>
         <signal_noise_ratio>1.466895</signal_noise_ratio>
         <quality>-1</quality>
      </peak>
      <peak>
         <mass>654.616</mass>
         <intensity>4.067</intensity>
         <ion_current>6.1677653</ion_current>
         <width>0.182</width>
         <signal_noise_ratio>1.466895</signal_noise_ratio>
         <quality>-1</quality>
      </peak>
      <peak>
         <mass>655.33398</mass>
         <intensity>120.645</intensity>
         <ion_current>182.59701</ion_current>
         <width>0.364</width>
         <signal_noise_ratio>42.616074</signal_noise_ratio>
         <quality>1</quality>
      </peak>
      <peak>
         <mass>656.34758</mass>
         <intensity>131.49</intensity>
         <ion_current>134.83856</ion_current>
         <width>0.455</width>
         <signal_noise_ratio>46.716282</signal_noise_ratio>
         <quality>1</quality>
      </peak>
      <peak>
         <mass>660.38012</mass>
         <intensity>5.422</intensity>
         <ion_current>9.0449853</ion_current>
         <width>0.273</width>
         <signal_noise_ratio>1.9480033</signal_noise_ratio>
         <quality>1</quality>
      </peak>
      <peak>
         <mass>661.60384</mass>
         <intensity>4.067</intensity>
         <ion_current>6.1677653</ion_current>
         <width>0.182</width>
         <signal_noise_ratio>1.4611821</signal_noise_ratio>
         <quality>-1</quality>
      </peak>
      <peak>
         <mass>663.2196</mass>
         <intensity>4.067</intensity>
         <ion_current>6.7845731</ion_current>
         <width>0.182</width>
         <signal_noise_ratio>1.4611821</signal_noise_ratio>
         <quality>-1</quality>
      </peak>
      <peak>
         <mass>664.7656</mass>
         <intensity>4.067</intensity>
         <ion_current>6.1677653</ion_current>
         <width>0.182</width>
         <signal_noise_ratio>1.4611821</signal_noise_ratio>
         <quality>-1</quality>
      </peak>
      <peak>
         <mass>666.42384</mass>
         <intensity>4.067</intensity>
         <ion_current>6.1677653</ion_current>
         <width>0.182</width>
         <signal_noise_ratio>1.4611821</signal_noise_ratio>
         <quality>-1</quality>
      </peak>
      <peak>
         <mass>668.38801</mass>
         <intensity>4.067</intensity>
         <ion_current>6.1677653</ion_current>
         <width>0.546</width>
         <signal_noise_ratio>1.4611821</signal_noise_ratio>
         <quality>-1</quality>
      </peak>
      <peak>
         <mass>668.895</mass>
         <intensity>4.067</intensity>
         <ion_current>6.7845731</ion_current>
         <width>0.182</width>
         <signal_noise_ratio>1.4611821</signal_noise_ratio>
         <quality>-1</quality>
      </peak>
      <peak>
         <mass>670.32861</mass>
         <intensity>287.38</intensity>
         <ion_current>437.99063</ion_current>
         <width>0.364</width>
         <signal_noise_ratio>103.2492</signal_noise_ratio>
         <quality>1</quality>
      </peak>
      <peak>
         <mass>676.535</mass>
         <intensity>4.067</intensity>
         <ion_current>6.3296447</ion_current>
         <width>0.182</width>
         <signal_noise_ratio>1.4611821</signal_noise_ratio>
         <quality>-1</quality>
      </peak>
      <peak>
         <mass>678.33884</mass>
         <intensity>4.067</intensity>
         <ion_current>6.9626429</ion_current>
         <width>0.182</width>
         <signal_noise_ratio>1.4611821</signal_noise_ratio>
         <quality>-1</quality>
      </peak>
      <peak>
         <mass>681.719</mass>
         <intensity>5.422</intensity>
         <ion_current>8.4384887</ion_current>
         <width>0.182</width>
         <signal_noise_ratio>1.9480033</signal_noise_ratio>
         <quality>-1</quality>
      </peak>
      <peak>
         <mass>682.30868</mass>
         <intensity>162.668</intensity>
         <ion_current>254.76039</ion_current>
         <width>0.455</width>
         <signal_noise_ratio>58.442973</signal_noise_ratio>
         <quality>1</quality>
      </peak>
      <peak>
         <mass>683.7746</mass>
         <intensity>4.067</intensity>
         <ion_current>6.9626429</ion_current>
         <width>0.182</width>
         <signal_noise_ratio>1.4611821</signal_noise_ratio>
         <quality>-1</quality>
      </peak>
      <peak>
         <mass>685.34639</mass>
         <intensity>238.579</intensity>
         <ion_current>371.73945</ion_current>
         <width>0.728</width>
         <signal_noise_ratio>85.716096</signal_noise_ratio>
         <quality>1</quality>
      </peak>
      <peak>
         <mass>689.34424</mass>
         <intensity>79.978</intensity>
         <ion_current>122.03106</ion_current>
         <width>0.273</width>
         <signal_noise_ratio>28.734306</signal_noise_ratio>
         <quality>1</quality>
      </peak>
      <peak>
         <mass>693.01975</mass>
         <intensity>4.067</intensity>
         <ion_current>6.3296447</ion_current>
         <width>0.273</width>
         <signal_noise_ratio>1.4611821</signal_noise_ratio>
         <quality>-1</quality>
      </peak>
      <peak>
         <mass>694.40552</mass>
         <intensity>196.557</intensity>
         <ion_current>306.91269</ion_current>
         <width>0.364</width>
         <signal_noise_ratio>70.618532</signal_noise_ratio>
         <quality>-1</quality>
      </peak>
      <peak>
         <mass>695.61125</mass>
         <intensity>4.067</intensity>
         <ion_current>6.3296447</ion_current>
         <width>0.182</width>
         <signal_noise_ratio>1.4611821</signal_noise_ratio>
         <quality>-1</quality>
      </peak>
   </peak_list>
</pepex3>
