# Supplementary material for: NITPICK: peak identification for mass spectrometry data
Source: BMC Bioinformatics. 2008 Aug 28;9:355. doi: 10.1186/1471-2105-9-355 (PMC2655099; doi:10.1186/1471-2105-9-355)
Supplement: Additional file 4 — A zip-folder containing all pepex results on the simulated data. [file 1471-2105-9-355-S4.zip › pepex_simulation_results/thresh1/SNR100/preSNR100_22_pepex.xml]

<?xml version="1.0" encoding="iso-8859-1"?>
<pepex3>
   <version>3.0.0</version>
   <registered_to>Unregistered</registered_to>
   <parameters>
      <parameter_file>pepex_input.xml</parameter_file>
      <input_data_file>spectrum.data</input_data_file>
      <output_data_file>pepex_output.xml</output_data_file>
      <noise_model>mean_value</noise_model>
      <signal_noise_ratio>1</signal_noise_ratio>
      <tuning_power>2</tuning_power>
      <tuning>2</tuning>
      <small_omega>1.0</small_omega>
      <big_omega>20</big_omega>
      <peak_finding_model>pepex3</peak_finding_model>
      <supporting_slopes>2</supporting_slopes>
      <peak_fitting_model>centroid</peak_fitting_model>
      <clustering_model>simple</clustering_model>
      <min_cluster_distance>0.8</min_cluster_distance>
      <max_cluster_distance>1.2</max_cluster_distance>
      <no_single_above_mass>1500.0</no_single_above_mass>
      <deisotoping_model>quadratic</deisotoping_model>
      <isotope_distrib_file>/usr/local/piums/kd_0_to_10</isotope_distrib_file>
      <overflow>30000</overflow>
   </parameters>
   <pepex3_status>
      <status>ok</status>
      <message></message>
      <supporting_slopes>2</supporting_slopes>
      <minimum_mass>500</minimum_mass>
      <maximum_mass>700</maximum_mass>
      <small_omega>1</small_omega>
      <big_omega>20</big_omega>
      <peak_masses_with_hydrogen>true</peak_masses_with_hydrogen>
      <date_created>17:48:17, 09 Jul, 2007</date_created>
   </pepex3_status>
   <peak_list>
      <peak>
         <mass>500.091</mass>
         <intensity>4.071</intensity>
         <ion_current>5.6641593</ion_current>
         <width>0.182</width>
         <signal_noise_ratio>4.3666549e+155</signal_noise_ratio>
         <quality>-1</quality>
      </peak>
      <peak>
         <mass>500.273</mass>
         <intensity>4.071</intensity>
         <ion_current>5.6641659</ion_current>
         <width>0.182</width>
         <signal_noise_ratio>4.3666549e+155</signal_noise_ratio>
         <quality>-1</quality>
      </peak>
      <peak>
         <mass>501.364</mass>
         <intensity>5.428</intensity>
         <ion_current>5.9461053</ion_current>
         <width>0.182</width>
         <signal_noise_ratio>1.4308943</signal_noise_ratio>
         <quality>-1</quality>
      </peak>
      <peak>
         <mass>503.61525</mass>
         <intensity>4.071</intensity>
         <ion_current>5.6641593</ion_current>
         <width>0.182</width>
         <signal_noise_ratio>1.0731707</signal_noise_ratio>
         <quality>-1</quality>
      </peak>
      <peak>
         <mass>504.184</mass>
         <intensity>4.071</intensity>
         <ion_current>5.6510283</ion_current>
         <width>0.182</width>
         <signal_noise_ratio>1.0731707</signal_noise_ratio>
         <quality>-1</quality>
      </peak>
      <peak>
         <mass>504.82</mass>
         <intensity>4.071</intensity>
         <ion_current>5.6641593</ion_current>
         <width>0.182</width>
         <signal_noise_ratio>1.0731707</signal_noise_ratio>
         <quality>-1</quality>
      </peak>
      <peak>
         <mass>505.379</mass>
         <intensity>5.428</intensity>
         <ion_current>5.891436</ion_current>
         <width>0.182</width>
         <signal_noise_ratio>1.4308943</signal_noise_ratio>
         <quality>-1</quality>
      </peak>
      <peak>
         <mass>506.535</mass>
         <intensity>5.428</intensity>
         <ion_current>6.4884251</ion_current>
         <width>0.182</width>
         <signal_noise_ratio>1.4308943</signal_noise_ratio>
         <quality>-1</quality>
      </peak>
      <peak>
         <mass>510.6137</mass>
         <intensity>5.428</intensity>
         <ion_current>7.5522124</ion_current>
         <width>0.273</width>
         <signal_noise_ratio>1.8439716</signal_noise_ratio>
         <quality>-1</quality>
      </peak>
      <peak>
         <mass>510.823</mass>
         <intensity>4.071</intensity>
         <ion_current>6.2305994</ion_current>
         <width>0.182</width>
         <signal_noise_ratio>1.3829787</signal_noise_ratio>
         <quality>-1</quality>
      </peak>
      <peak>
         <mass>512.20975</mass>
         <intensity>4.071</intensity>
         <ion_current>5.6641593</ion_current>
         <width>0.273</width>
         <signal_noise_ratio>1.3829787</signal_noise_ratio>
         <quality>-1</quality>
      </peak>
      <peak>
         <mass>513.62783</mass>
         <intensity>4.071</intensity>
         <ion_current>5.6641593</ion_current>
         <width>0.363</width>
         <signal_noise_ratio>1.4097938</signal_noise_ratio>
         <quality>-1</quality>
      </peak>
      <peak>
         <mass>514.916</mass>
         <intensity>4.071</intensity>
         <ion_current>6.2305994</ion_current>
         <width>0.182</width>
         <signal_noise_ratio>1.4318182</signal_noise_ratio>
         <quality>-1</quality>
      </peak>
      <peak>
         <mass>516.16625</mass>
         <intensity>4.071</intensity>
         <ion_current>5.6641593</ion_current>
         <width>0.182</width>
         <signal_noise_ratio>1.4558824</signal_noise_ratio>
         <quality>-1</quality>
      </peak>
      <peak>
         <mass>516.644</mass>
         <intensity>4.071</intensity>
         <ion_current>5.854029</ion_current>
         <width>0.182</width>
         <signal_noise_ratio>1.4558824</signal_noise_ratio>
         <quality>-1</quality>
      </peak>
      <peak>
         <mass>519.372</mass>
         <intensity>2.714</intensity>
         <ion_current>3.7761062</ion_current>
         <width>0.182</width>
         <signal_noise_ratio>1.0945946</signal_noise_ratio>
         <quality>-1</quality>
      </peak>
      <peak>
         <mass>520.62325</mass>
         <intensity>4.071</intensity>
         <ion_current>6.2305994</ion_current>
         <width>0.182</width>
         <signal_noise_ratio>1.6428571</signal_noise_ratio>
         <quality>-1</quality>
      </peak>
      <peak>
         <mass>521.25167</mass>
         <intensity>2.714</intensity>
         <ion_current>3.7761062</ion_current>
         <width>0.182</width>
         <signal_noise_ratio>1.0952381</signal_noise_ratio>
         <quality>-1</quality>
      </peak>
      <peak>
         <mass>521.9645</mass>
         <intensity>2.714</intensity>
         <ion_current>3.7761062</ion_current>
         <width>0.273</width>
         <signal_noise_ratio>1.0945946</signal_noise_ratio>
         <quality>-1</quality>
      </peak>
      <peak>
         <mass>523.52567</mass>
         <intensity>2.714</intensity>
         <ion_current>4.1537329</ion_current>
         <width>0.182</width>
         <signal_noise_ratio>1.0945946</signal_noise_ratio>
         <quality>-1</quality>
      </peak>
      <peak>
         <mass>523.9746</mass>
         <intensity>4.071</intensity>
         <ion_current>6.2170425</ion_current>
         <width>0.273</width>
         <signal_noise_ratio>1.6418919</signal_noise_ratio>
         <quality>1</quality>
      </peak>
      <peak>
         <mass>524.193</mass>
         <intensity>2.714</intensity>
         <ion_current>4.1537329</ion_current>
         <width>0.182</width>
         <signal_noise_ratio>1.0945946</signal_noise_ratio>
         <quality>-1</quality>
      </peak>
      <peak>
         <mass>525.93617</mass>
         <intensity>4.071</intensity>
         <ion_current>5.8548551</ion_current>
         <width>0.364</width>
         <signal_noise_ratio>1.6570796</signal_noise_ratio>
         <quality>-1</quality>
      </peak>
      <peak>
         <mass>528.2494</mass>
         <intensity>2.714</intensity>
         <ion_current>3.882607</ion_current>
         <width>0.727</width>
         <signal_noise_ratio>1.0939394</signal_noise_ratio>
         <quality>-1</quality>
      </peak>
      <peak>
         <mass>529.71825</mass>
         <intensity>4.071</intensity>
         <ion_current>5.8239105</ion_current>
         <width>0.182</width>
         <signal_noise_ratio>1.4759615</signal_noise_ratio>
         <quality>-1</quality>
      </peak>
      <peak>
         <mass>531.014</mass>
         <intensity>5.428</intensity>
         <ion_current>8.5417704</ion_current>
         <width>0.182</width>
         <signal_noise_ratio>1.9679487</signal_noise_ratio>
         <quality>-1</quality>
      </peak>
      <peak>
         <mass>532.768</mass>
         <intensity>4.071</intensity>
         <ion_current>5.1933897</ion_current>
         <width>0.273</width>
         <signal_noise_ratio>1.4529703</signal_noise_ratio>
         <quality>-1</quality>
      </peak>
      <peak>
         <mass>533.288</mass>
         <intensity>4.071</intensity>
         <ion_current>5.8239105</ion_current>
         <width>0.182</width>
         <signal_noise_ratio>1.4529703</signal_noise_ratio>
         <quality>-1</quality>
      </peak>
      <peak>
         <mass>534.743</mass>
         <intensity>4.071</intensity>
         <ion_current>5.8239105</ion_current>
         <width>0.182</width>
         <signal_noise_ratio>1.4252577</signal_noise_ratio>
         <quality>-1</quality>
      </peak>
      <peak>
         <mass>535.9796</mass>
         <intensity>4.071</intensity>
         <ion_current>5.8239105</ion_current>
         <width>0.182</width>
         <signal_noise_ratio>1.4026316</signal_noise_ratio>
         <quality>-1</quality>
      </peak>
      <peak>
         <mass>537.5266</mass>
         <intensity>4.071</intensity>
         <ion_current>5.8239105</ion_current>
         <width>0.181</width>
         <signal_noise_ratio>1.4026316</signal_noise_ratio>
         <quality>-1</quality>
      </peak>
      <peak>
         <mass>537.926</mass>
         <intensity>5.428</intensity>
         <ion_current>7.765214</ion_current>
         <width>0.637</width>
         <signal_noise_ratio>1.8701754</signal_noise_ratio>
         <quality>-1</quality>
      </peak>
      <peak>
         <mass>540.73083</mass>
         <intensity>4.071</intensity>
         <ion_current>6.4063278</ion_current>
         <width>0.182</width>
         <signal_noise_ratio>1.125</signal_noise_ratio>
         <quality>-1</quality>
      </peak>
      <peak>
         <mass>541.382</mass>
         <intensity>5.428</intensity>
         <ion_current>7.765214</ion_current>
         <width>0.182</width>
         <signal_noise_ratio>1.5</signal_noise_ratio>
         <quality>-1</quality>
      </peak>
      <peak>
         <mass>543.747</mass>
         <intensity>5.428</intensity>
         <ion_current>8.5417704</ion_current>
         <width>0.182</width>
         <signal_noise_ratio>1.5220718</signal_noise_ratio>
         <quality>-1</quality>
      </peak>
      <peak>
         <mass>544.45225</mass>
         <intensity>4.071</intensity>
         <ion_current>5.8239181</ion_current>
         <width>0.182</width>
         <signal_noise_ratio>1.1415539</signal_noise_ratio>
         <quality>-1</quality>
      </peak>
      <peak>
         <mass>545.25278</mass>
         <intensity>5.428</intensity>
         <ion_current>5.9507897</ion_current>
         <width>0.909</width>
         <signal_noise_ratio>1.5116717</signal_noise_ratio>
         <quality>-1</quality>
      </peak>
      <peak>
         <mass>546.54425</mass>
         <intensity>4.071</intensity>
         <ion_current>5.8239105</ion_current>
         <width>0.182</width>
         <signal_noise_ratio>1.0962305</signal_noise_ratio>
         <quality>-1</quality>
      </peak>
      <peak>
         <mass>547.8036</mass>
         <intensity>4.071</intensity>
         <ion_current>5.8239105</ion_current>
         <width>0.182</width>
         <signal_noise_ratio>1.1331039</signal_noise_ratio>
         <quality>-1</quality>
      </peak>
      <peak>
         <mass>548.022</mass>
         <intensity>5.428</intensity>
         <ion_current>7.765214</ion_current>
         <width>0.182</width>
         <signal_noise_ratio>1.5108052</signal_noise_ratio>
         <quality>-1</quality>
      </peak>
      <peak>
         <mass>548.477</mass>
         <intensity>4.071</intensity>
         <ion_current>5.8239105</ion_current>
         <width>0.182</width>
         <signal_noise_ratio>1.1331039</signal_noise_ratio>
         <quality>-1</quality>
      </peak>
      <peak>
         <mass>549.27225</mass>
         <intensity>4.071</intensity>
         <ion_current>5.8239105</ion_current>
         <width>0.182</width>
         <signal_noise_ratio>1.0984205</signal_noise_ratio>
         <quality>-1</quality>
      </peak>
      <peak>
         <mass>549.841</mass>
         <intensity>4.061</intensity>
         <ion_current>5.8096047</ion_current>
         <width>0.182</width>
         <signal_noise_ratio>1.1766084</signal_noise_ratio>
         <quality>-1</quality>
      </peak>
      <peak>
         <mass>552.37558</mass>
         <intensity>213.045</intensity>
         <ion_current>304.38067</ion_current>
         <width>0.363</width>
         <signal_noise_ratio>61.698199</signal_noise_ratio>
         <quality>1</quality>
      </peak>
      <peak>
         <mass>552.7146</mass>
         <intensity>4.061</intensity>
         <ion_current>5.8096047</ion_current>
         <width>0.182</width>
         <signal_noise_ratio>1.1758376</signal_noise_ratio>
         <quality>-1</quality>
      </peak>
      <peak>
         <mass>554.9886</mass>
         <intensity>4.061</intensity>
         <ion_current>5.8096047</ion_current>
         <width>0.364</width>
         <signal_noise_ratio>1.1753678</signal_noise_ratio>
         <quality>-1</quality>
      </peak>
      <peak>
         <mass>557.70838</mass>
         <intensity>4.061</intensity>
         <ion_current>6.3905913</ion_current>
         <width>0.272</width>
         <signal_noise_ratio>1.1782899</signal_noise_ratio>
         <quality>-1</quality>
      </peak>
      <peak>
         <mass>557.95017</mass>
         <intensity>4.061</intensity>
         <ion_current>6.3905913</ion_current>
         <width>0.182</width>
         <signal_noise_ratio>1.1782899</signal_noise_ratio>
         <quality>-1</quality>
      </peak>
      <peak>
         <mass>562.483</mass>
         <intensity>4.061</intensity>
         <ion_current>6.3905913</ion_current>
         <width>0.182</width>
         <signal_noise_ratio>1.1755217</signal_noise_ratio>
         <quality>-1</quality>
      </peak>
      <peak>
         <mass>564.77975</mass>
         <intensity>4.061</intensity>
         <ion_current>5.8096047</ion_current>
         <width>0.273</width>
         <signal_noise_ratio>1.1713313</signal_noise_ratio>
         <quality>-1</quality>
      </peak>
      <peak>
         <mass>567.37715</mass>
         <intensity>184.547</intensity>
         <ion_current>266.55981</ion_current>
         <width>0.637</width>
         <signal_noise_ratio>53.072681</signal_noise_ratio>
         <quality>1</quality>
      </peak>
      <peak>
         <mass>568.69075</mass>
         <intensity>4.061</intensity>
         <ion_current>5.8096296</ion_current>
         <width>0.272</width>
         <signal_noise_ratio>1.1664183</signal_noise_ratio>
         <quality>-1</quality>
      </peak>
      <peak>
         <mass>569.01583</mass>
         <intensity>4.061</intensity>
         <ion_current>5.8096147</ion_current>
         <width>0.182</width>
         <signal_noise_ratio>1.1636136</signal_noise_ratio>
         <quality>-1</quality>
      </peak>
      <peak>
         <mass>569.507</mass>
         <intensity>14.917</intensity>
         <ion_current>19.53006</ion_current>
         <width>0.819</width>
         <signal_noise_ratio>4.2742242</signal_noise_ratio>
         <quality>-1</quality>
      </peak>
      <peak>
         <mass>570.16344</mass>
         <intensity>6.775</intensity>
         <ion_current>7.8822435</ion_current>
         <width>0.273</width>
         <signal_noise_ratio>1.9412663</signal_noise_ratio>
         <quality>-1</quality>
      </peak>
      <peak>
         <mass>572.3604</mass>
         <intensity>4.061</intensity>
         <ion_current>5.8096047</ion_current>
         <width>0.363</width>
         <signal_noise_ratio>1.1554565</signal_noise_ratio>
         <quality>-1</quality>
      </peak>
      <peak>
         <mass>572.669</mass>
         <intensity>6.775</intensity>
         <ion_current>10.484535</ion_current>
         <width>0.182</width>
         <signal_noise_ratio>1.9276576</signal_noise_ratio>
         <quality>-1</quality>
      </peak>
      <peak>
         <mass>572.9966</mass>
         <intensity>4.061</intensity>
         <ion_current>5.8096047</ion_current>
         <width>0.182</width>
         <signal_noise_ratio>1.1523225</signal_noise_ratio>
         <quality>-1</quality>
      </peak>
      <peak>
         <mass>575.034</mass>
         <intensity>4.061</intensity>
         <ion_current>5.9745018</ion_current>
         <width>0.182</width>
         <signal_noise_ratio>1.146009</signal_noise_ratio>
         <quality>-1</quality>
      </peak>
      <peak>
         <mass>575.29389</mass>
         <intensity>123.48</intensity>
         <ion_current>172.87961</ion_current>
         <width>0.364</width>
         <signal_noise_ratio>34.845897</signal_noise_ratio>
         <quality>1</quality>
      </peak>
      <peak>
         <mass>578.763</mass>
         <intensity>4.061</intensity>
         <ion_current>5.9745018</ion_current>
         <width>0.182</width>
         <signal_noise_ratio>1.1293308</signal_noise_ratio>
         <quality>-1</quality>
      </peak>
      <peak>
         <mass>580.25973</mass>
         <intensity>113.981</intensity>
         <ion_current>164.91785</ion_current>
         <width>0.273</width>
         <signal_noise_ratio>31.593319</signal_noise_ratio>
         <quality>-1</quality>
      </peak>
      <peak>
         <mass>584.27504</mass>
         <intensity>103.125</intensity>
         <ion_current>154.12156</ion_current>
         <width>0.273</width>
         <signal_noise_ratio>28.026295</signal_noise_ratio>
         <quality>1</quality>
      </peak>
      <peak>
         <mass>584.69017</mass>
         <intensity>6.775</intensity>
         <ion_current>9.967311</ion_current>
         <width>0.273</width>
         <signal_noise_ratio>1.8412427</signal_noise_ratio>
         <quality>-1</quality>
      </peak>
      <peak>
         <mass>590.43533</mass>
         <intensity>5.418</intensity>
         <ion_current>7.9709064</ion_current>
         <width>0.273</width>
         <signal_noise_ratio>1.4287748</signal_noise_ratio>
         <quality>-1</quality>
      </peak>
      <peak>
         <mass>592.8236</mass>
         <intensity>4.061</intensity>
         <ion_current>6.5719805</ion_current>
         <width>0.182</width>
         <signal_noise_ratio>1.0664882</signal_noise_ratio>
         <quality>-1</quality>
      </peak>
      <peak>
         <mass>594.28589</mass>
         <intensity>252.399</intensity>
         <ion_current>371.32684</ion_current>
         <width>0.273</width>
         <signal_noise_ratio>66.285116</signal_noise_ratio>
         <quality>1</quality>
      </peak>
      <peak>
         <mass>595.55455</mass>
         <intensity>94.983</intensity>
         <ion_current>139.73802</ion_current>
         <width>1.182</width>
         <signal_noise_ratio>24.949461</signal_noise_ratio>
         <quality>-1</quality>
      </peak>
      <peak>
         <mass>596.953</mass>
         <intensity>4.061</intensity>
         <ion_current>5.9745018</ion_current>
         <width>0.182</width>
         <signal_noise_ratio>1.0674511</signal_noise_ratio>
         <quality>-1</quality>
      </peak>
      <peak>
         <mass>597.2455</mass>
         <intensity>9.489</intensity>
         <ion_current>13.96012</ion_current>
         <width>0.273</width>
         <signal_noise_ratio>2.4942239</signal_noise_ratio>
         <quality>-1</quality>
      </peak>
      <peak>
         <mass>598.681</mass>
         <intensity>4.061</intensity>
         <ion_current>5.9745018</ion_current>
         <width>0.182</width>
         <signal_noise_ratio>1.0677389</signal_noise_ratio>
         <quality>-1</quality>
      </peak>
      <peak>
         <mass>598.93125</mass>
         <intensity>4.061</intensity>
         <ion_current>5.9745018</ion_current>
         <width>0.182</width>
         <signal_noise_ratio>1.0677389</signal_noise_ratio>
         <quality>-1</quality>
      </peak>
      <peak>
         <mass>600.32985</mass>
         <intensity>272.754</intensity>
         <ion_current>405.52668</ion_current>
         <width>0.728</width>
         <signal_noise_ratio>71.766116</signal_noise_ratio>
         <quality>1</quality>
      </peak>
      <peak>
         <mass>601.592</mass>
         <intensity>6.775</intensity>
         <ion_current>9.967311</ion_current>
         <width>0.182</width>
         <signal_noise_ratio>1.7862063</signal_noise_ratio>
         <quality>-1</quality>
      </peak>
      <peak>
         <mass>603.30634</mass>
         <intensity>81.412</intensity>
         <ion_current>114.36939</ion_current>
         <width>1</width>
         <signal_noise_ratio>21.475652</signal_noise_ratio>
         <quality>1</quality>
      </peak>
      <peak>
         <mass>606.685</mass>
         <intensity>4.061</intensity>
         <ion_current>5.9745018</ion_current>
         <width>0.182</width>
         <signal_noise_ratio>1.0738909</signal_noise_ratio>
         <quality>-1</quality>
      </peak>
      <peak>
         <mass>606.958</mass>
         <intensity>4.061</intensity>
         <ion_current>5.9745018</ion_current>
         <width>0.182</width>
         <signal_noise_ratio>1.0746692</signal_noise_ratio>
         <quality>-1</quality>
      </peak>
      <peak>
         <mass>608.36422</mass>
         <intensity>67.842</intensity>
         <ion_current>101.63317</ion_current>
         <width>0.273</width>
         <signal_noise_ratio>17.965513</signal_noise_ratio>
         <quality>-1</quality>
      </peak>
      <peak>
         <mass>609.70875</mass>
         <intensity>4.061</intensity>
         <ion_current>5.9745018</ion_current>
         <width>0.273</width>
         <signal_noise_ratio>1.076087</signal_noise_ratio>
         <quality>-1</quality>
      </peak>
      <peak>
         <mass>612.688</mass>
         <intensity>4.061</intensity>
         <ion_current>5.9745018</ion_current>
         <width>0.182</width>
         <signal_noise_ratio>1.0782133</signal_noise_ratio>
         <quality>-1</quality>
      </peak>
      <peak>
         <mass>613.02825</mass>
         <intensity>4.061</intensity>
         <ion_current>5.9745018</ion_current>
         <width>0.182</width>
         <signal_noise_ratio>1.0788757</signal_noise_ratio>
         <quality>-1</quality>
      </peak>
      <peak>
         <mass>613.39983</mass>
         <intensity>4.061</intensity>
         <ion_current>5.9745018</ion_current>
         <width>0.364</width>
         <signal_noise_ratio>1.0788757</signal_noise_ratio>
         <quality>-1</quality>
      </peak>
      <peak>
         <mass>617.1986</mass>
         <intensity>4.061</intensity>
         <ion_current>5.9745018</ion_current>
         <width>0.364</width>
         <signal_noise_ratio>1.0819456</signal_noise_ratio>
         <quality>-1</quality>
      </peak>
      <peak>
         <mass>618.586</mass>
         <intensity>5.418</intensity>
         <ion_current>7.9709064</ion_current>
         <width>0.182</width>
         <signal_noise_ratio>1.4460599</signal_noise_ratio>
         <quality>-1</quality>
      </peak>
      <peak>
         <mass>618.781</mass>
         <intensity>5.418</intensity>
         <ion_current>7.9709064</ion_current>
         <width>0.182</width>
         <signal_noise_ratio>1.4460599</signal_noise_ratio>
         <quality>-1</quality>
      </peak>
      <peak>
         <mass>621.27881</mass>
         <intensity>179.119</intensity>
         <ion_current>260.85848</ion_current>
         <width>0.546</width>
         <signal_noise_ratio>47.908219</signal_noise_ratio>
         <quality>-1</quality>
      </peak>
      <peak>
         <mass>622.601</mass>
         <intensity>4.061</intensity>
         <ion_current>5.9745018</ion_current>
         <width>0.182</width>
         <signal_noise_ratio>1.0903825</signal_noise_ratio>
         <quality>-1</quality>
      </peak>
      <peak>
         <mass>624.04083</mass>
         <intensity>4.061</intensity>
         <ion_current>6.5719805</ion_current>
         <width>0.364</width>
         <signal_noise_ratio>1.0930547</signal_noise_ratio>
         <quality>-1</quality>
      </peak>
      <peak>
         <mass>624.498</mass>
         <intensity>6.775</intensity>
         <ion_current>9.967311</ion_current>
         <width>0.637</width>
         <signal_noise_ratio>1.8235523</signal_noise_ratio>
         <quality>-1</quality>
      </peak>
      <peak>
         <mass>627.603</mass>
         <intensity>4.061</intensity>
         <ion_current>6.1586661</ion_current>
         <width>0.181</width>
         <signal_noise_ratio>1.1024069</signal_noise_ratio>
         <quality>-1</quality>
      </peak>
      <peak>
         <mass>628.31045</mass>
         <intensity>128.908</intensity>
         <ion_current>192.85474</ion_current>
         <width>0.273</width>
         <signal_noise_ratio>35.133352</signal_noise_ratio>
         <quality>1</quality>
      </peak>
      <peak>
         <mass>628.968</mass>
         <intensity>4.061</intensity>
         <ion_current>6.1586661</ion_current>
         <width>0.182</width>
         <signal_noise_ratio>1.111026</signal_noise_ratio>
         <quality>-1</quality>
      </peak>
      <peak>
         <mass>633.879</mass>
         <intensity>5.418</intensity>
         <ion_current>8.2166099</ion_current>
         <width>0.182</width>
         <signal_noise_ratio>1.5024149</signal_noise_ratio>
         <quality>-1</quality>
      </peak>
      <peak>
         <mass>634.23119</mass>
         <intensity>226.615</intensity>
         <ion_current>347.27399</ion_current>
         <width>0.364</width>
         <signal_noise_ratio>62.840485</signal_noise_ratio>
         <quality>1</quality>
      </peak>
      <peak>
         <mass>634.67525</mass>
         <intensity>4.061</intensity>
         <ion_current>6.1586661</ion_current>
         <width>0.182</width>
         <signal_noise_ratio>1.1287275</signal_noise_ratio>
         <quality>-1</quality>
      </peak>
      <peak>
         <mass>635.88</mass>
         <intensity>4.061</intensity>
         <ion_current>6.1586661</ion_current>
         <width>0.182</width>
         <signal_noise_ratio>1.1313524</signal_noise_ratio>
         <quality>-1</quality>
      </peak>
      <peak>
         <mass>636.25253</mass>
         <intensity>147.907</intensity>
         <ion_current>186.63863</ion_current>
         <width>0.364</width>
         <signal_noise_ratio>41.205355</signal_noise_ratio>
         <quality>1</quality>
      </peak>
      <peak>
         <mass>640.36577</mass>
         <intensity>267.326</intensity>
         <ion_current>402.73022</ion_current>
         <width>0.636</width>
         <signal_noise_ratio>75.180459</signal_noise_ratio>
         <quality>1</quality>
      </peak>
      <peak>
         <mass>641.8648</mass>
         <intensity>5.418</intensity>
         <ion_current>8.2166099</ion_current>
         <width>0.182</width>
         <signal_noise_ratio>1.5291457</signal_noise_ratio>
         <quality>-1</quality>
      </peak>
      <peak>
         <mass>642.33381</mass>
         <intensity>241.542</intensity>
         <ion_current>334.88604</ion_current>
         <width>0.363</width>
         <signal_noise_ratio>68.171447</signal_noise_ratio>
         <quality>1</quality>
      </peak>
      <peak>
         <mass>642.58725</mass>
         <intensity>4.061</intensity>
         <ion_current>6.1586661</ion_current>
         <width>0.182</width>
         <signal_noise_ratio>1.1481231</signal_noise_ratio>
         <quality>-1</quality>
      </peak>
      <peak>
         <mass>643.884</mass>
         <intensity>4.061</intensity>
         <ion_current>6.1586661</ion_current>
         <width>0.182</width>
         <signal_noise_ratio>1.1499823</signal_noise_ratio>
         <quality>-1</quality>
      </peak>
      <peak>
         <mass>646.86225</mass>
         <intensity>4.061</intensity>
         <ion_current>6.7745639</ion_current>
         <width>0.182</width>
         <signal_noise_ratio>1.1558533</signal_noise_ratio>
         <quality>-1</quality>
      </peak>
      <peak>
         <mass>647.3218</mass>
         <intensity>5.418</intensity>
         <ion_current>9.0383125</ion_current>
         <width>0.182</width>
         <signal_noise_ratio>1.5420864</signal_noise_ratio>
         <quality>-1</quality>
      </peak>
      <peak>
         <mass>653.33733</mass>
         <intensity>286.335</intensity>
         <ion_current>427.81165</ion_current>
         <width>0.363</width>
         <signal_noise_ratio>86.813374</signal_noise_ratio>
         <quality>1</quality>
      </peak>
      <peak>
         <mass>658.4906</mass>
         <intensity>4.071</intensity>
         <ion_current>6.1738315</ion_current>
         <width>0.364</width>
         <signal_noise_ratio>1.2838987</signal_noise_ratio>
         <quality>-1</quality>
      </peak>
      <peak>
         <mass>661.55075</mass>
         <intensity>4.071</intensity>
         <ion_current>6.7912459</ion_current>
         <width>0.273</width>
         <signal_noise_ratio>1.2838987</signal_noise_ratio>
         <quality>-1</quality>
      </peak>
      <peak>
         <mass>665.257</mass>
         <intensity>4.071</intensity>
         <ion_current>6.7912459</ion_current>
         <width>0.182</width>
         <signal_noise_ratio>1.2838987</signal_noise_ratio>
         <quality>-1</quality>
      </peak>
      <peak>
         <mass>665.50725</mass>
         <intensity>4.071</intensity>
         <ion_current>6.7912459</ion_current>
         <width>0.182</width>
         <signal_noise_ratio>1.2838987</signal_noise_ratio>
         <quality>-1</quality>
      </peak>
      <peak>
         <mass>666.803</mass>
         <intensity>4.071</intensity>
         <ion_current>6.1738315</ion_current>
         <width>0.182</width>
         <signal_noise_ratio>1.2838987</signal_noise_ratio>
         <quality>-1</quality>
      </peak>
      <peak>
         <mass>667.40967</mass>
         <intensity>5.428</intensity>
         <ion_current>7.6017625</ion_current>
         <width>0.182</width>
         <signal_noise_ratio>1.711865</signal_noise_ratio>
         <quality>-1</quality>
      </peak>
      <peak>
         <mass>669.38836</mass>
         <intensity>92.278</intensity>
         <ion_current>144.86364</ion_current>
         <width>0.273</width>
         <signal_noise_ratio>29.102336</signal_noise_ratio>
         <quality>-1</quality>
      </peak>
      <peak>
         <mass>669.623</mass>
         <intensity>4.071</intensity>
         <ion_current>6.7912459</ion_current>
         <width>0.182</width>
         <signal_noise_ratio>1.2838987</signal_noise_ratio>
         <quality>-1</quality>
      </peak>
      <peak>
         <mass>672.0416</mass>
         <intensity>4.071</intensity>
         <ion_current>6.1738315</ion_current>
         <width>0.182</width>
         <signal_noise_ratio>1.2838987</signal_noise_ratio>
         <quality>-1</quality>
      </peak>
      <peak>
         <mass>673.30851</mass>
         <intensity>115.348</intensity>
         <ion_current>173.78636</ion_current>
         <width>0.454</width>
         <signal_noise_ratio>36.378077</signal_noise_ratio>
         <quality>1</quality>
      </peak>
      <peak>
         <mass>674.32429</mass>
         <intensity>202.198</intensity>
         <ion_current>249.66277</ion_current>
         <width>0.364</width>
         <signal_noise_ratio>63.768548</signal_noise_ratio>
         <quality>1</quality>
      </peak>
      <peak>
         <mass>675.08</mass>
         <intensity>6.785</intensity>
         <ion_current>10.559783</ion_current>
         <width>0.182</width>
         <signal_noise_ratio>2.1398312</signal_noise_ratio>
         <quality>-1</quality>
      </peak>
      <peak>
         <mass>684.11433</mass>
         <intensity>5.428</intensity>
         <ion_current>9.2926545</ion_current>
         <width>0.455</width>
         <signal_noise_ratio>1.711865</signal_noise_ratio>
         <quality>-1</quality>
      </peak>
      <peak>
         <mass>686.78167</mass>
         <intensity>4.071</intensity>
         <ion_current>6.3358701</ion_current>
         <width>0.273</width>
         <signal_noise_ratio>1.2838987</signal_noise_ratio>
         <quality>-1</quality>
      </peak>
      <peak>
         <mass>688.449</mass>
         <intensity>5.428</intensity>
         <ion_current>9.2926545</ion_current>
         <width>0.182</width>
         <signal_noise_ratio>1.711865</signal_noise_ratio>
         <quality>-1</quality>
      </peak>
      <peak>
         <mass>688.79025</mass>
         <intensity>4.071</intensity>
         <ion_current>6.9694909</ion_current>
         <width>0.182</width>
         <signal_noise_ratio>1.2838987</signal_noise_ratio>
         <quality>-1</quality>
      </peak>
      <peak>
         <mass>691.88225</mass>
         <intensity>4.071</intensity>
         <ion_current>6.9694909</ion_current>
         <width>0.182</width>
         <signal_noise_ratio>1.2838987</signal_noise_ratio>
         <quality>-1</quality>
      </peak>
      <peak>
         <mass>695.8706</mass>
         <intensity>4.071</intensity>
         <ion_current>6.3358701</ion_current>
         <width>0.364</width>
         <signal_noise_ratio>1.2838987</signal_noise_ratio>
         <quality>-1</quality>
      </peak>
      <peak>
         <mass>696.55917</mass>
         <intensity>4.071</intensity>
         <ion_current>6.9694909</ion_current>
         <width>0.182</width>
         <signal_noise_ratio>1.2838987</signal_noise_ratio>
         <quality>-1</quality>
      </peak>
      <peak>
         <mass>698.363</mass>
         <intensity>6.785</intensity>
         <ion_current>9.8327268</ion_current>
         <width>0.182</width>
         <signal_noise_ratio>2.1398312</signal_noise_ratio>
         <quality>-1</quality>
      </peak>
      <peak>
         <mass>698.636</mass>
         <intensity>4.071</intensity>
         <ion_current>6.3358701</ion_current>
         <width>0.182</width>
         <signal_noise_ratio>1.2838987</signal_noise_ratio>
         <quality>-1</quality>
      </peak>
   </peak_list>
</pepex3>
