# Supplementary material for: NITPICK: peak identification for mass spectrometry data
Source: BMC Bioinformatics. 2008 Aug 28;9:355. doi: 10.1186/1471-2105-9-355 (PMC2655099; doi:10.1186/1471-2105-9-355)
Supplement: Additional file 4 — A zip-folder containing all pepex results on the simulated data. [file 1471-2105-9-355-S4.zip › pepex_simulation_results/thresh1/SNR100/preSNR100_23_pepex.xml]

<?xml version="1.0" encoding="iso-8859-1"?>
<pepex3>
   <version>3.0.0</version>
   <registered_to>Unregistered</registered_to>
   <parameters>
      <parameter_file>pepex_input.xml</parameter_file>
      <input_data_file>spectrum.data</input_data_file>
      <output_data_file>pepex_output.xml</output_data_file>
      <noise_model>mean_value</noise_model>
      <signal_noise_ratio>1</signal_noise_ratio>
      <tuning_power>2</tuning_power>
      <tuning>2</tuning>
      <small_omega>1.0</small_omega>
      <big_omega>20</big_omega>
      <peak_finding_model>pepex3</peak_finding_model>
      <supporting_slopes>2</supporting_slopes>
      <peak_fitting_model>centroid</peak_fitting_model>
      <clustering_model>simple</clustering_model>
      <min_cluster_distance>0.8</min_cluster_distance>
      <max_cluster_distance>1.2</max_cluster_distance>
      <no_single_above_mass>1500.0</no_single_above_mass>
      <deisotoping_model>quadratic</deisotoping_model>
      <isotope_distrib_file>/usr/local/piums/kd_0_to_10</isotope_distrib_file>
      <overflow>30000</overflow>
   </parameters>
   <pepex3_status>
      <status>ok</status>
      <message></message>
      <supporting_slopes>2</supporting_slopes>
      <minimum_mass>500</minimum_mass>
      <maximum_mass>700</maximum_mass>
      <small_omega>1</small_omega>
      <big_omega>20</big_omega>
      <peak_masses_with_hydrogen>true</peak_masses_with_hydrogen>
      <date_created>17:51:25, 09 Jul, 2007</date_created>
   </pepex3_status>
   <peak_list>
      <peak>
         <mass>500.29575</mass>
         <intensity>4.033</intensity>
         <ion_current>5.6112883</ion_current>
         <width>0.273</width>
         <signal_noise_ratio>1.3167945</signal_noise_ratio>
         <quality>-1</quality>
      </peak>
      <peak>
         <mass>501.97825</mass>
         <intensity>4.033</intensity>
         <ion_current>5.6112883</ion_current>
         <width>0.182</width>
         <signal_noise_ratio>1.3167945</signal_noise_ratio>
         <quality>-1</quality>
      </peak>
      <peak>
         <mass>503.75175</mass>
         <intensity>4.033</intensity>
         <ion_current>6.172441</ion_current>
         <width>0.273</width>
         <signal_noise_ratio>1.3380248</signal_noise_ratio>
         <quality>-1</quality>
      </peak>
      <peak>
         <mass>505.457</mass>
         <intensity>5.377</intensity>
         <ion_current>7.4812539</ion_current>
         <width>0.182</width>
         <signal_noise_ratio>1.7839225</signal_noise_ratio>
         <quality>-1</quality>
      </peak>
      <peak>
         <mass>507.2214</mass>
         <intensity>4.033</intensity>
         <ion_current>5.6112947</ion_current>
         <width>0.455</width>
         <signal_noise_ratio>1.3630001</signal_noise_ratio>
         <quality>-1</quality>
      </peak>
      <peak>
         <mass>508.095</mass>
         <intensity>5.377</intensity>
         <ion_current>5.8901387</ion_current>
         <width>0.182</width>
         <signal_noise_ratio>1.8172208</signal_noise_ratio>
         <quality>-1</quality>
      </peak>
      <peak>
         <mass>508.88266</mass>
         <intensity>4.033</intensity>
         <ion_current>6.172441</ion_current>
         <width>0.364</width>
         <signal_noise_ratio>1.3869242</signal_noise_ratio>
         <quality>-1</quality>
      </peak>
      <peak>
         <mass>510.35283</mass>
         <intensity>4.033</intensity>
         <ion_current>6.172441</ion_current>
         <width>0.182</width>
         <signal_noise_ratio>1.3869242</signal_noise_ratio>
         <quality>-1</quality>
      </peak>
      <peak>
         <mass>511.75575</mass>
         <intensity>4.033</intensity>
         <ion_current>5.6112883</ion_current>
         <width>0.273</width>
         <signal_noise_ratio>1.3830619</signal_noise_ratio>
         <quality>-1</quality>
      </peak>
      <peak>
         <mass>513.3336</mass>
         <intensity>4.033</intensity>
         <ion_current>6.172441</ion_current>
         <width>0.182</width>
         <signal_noise_ratio>1.3830619</signal_noise_ratio>
         <quality>-1</quality>
      </peak>
      <peak>
         <mass>513.734</mass>
         <intensity>5.377</intensity>
         <ion_current>7.4812539</ion_current>
         <width>0.181</width>
         <signal_noise_ratio>1.8439682</signal_noise_ratio>
         <quality>-1</quality>
      </peak>
      <peak>
         <mass>516.917</mass>
         <intensity>4.033</intensity>
         <ion_current>5.6112883</ion_current>
         <width>0.182</width>
         <signal_noise_ratio>1.2059431</signal_noise_ratio>
         <quality>-1</quality>
      </peak>
      <peak>
         <mass>517.281</mass>
         <intensity>4.033</intensity>
         <ion_current>5.6112883</ion_current>
         <width>0.182</width>
         <signal_noise_ratio>1.2059431</signal_noise_ratio>
         <quality>-1</quality>
      </peak>
      <peak>
         <mass>519.08483</mass>
         <intensity>4.033</intensity>
         <ion_current>5.6112883</ion_current>
         <width>0.182</width>
         <signal_noise_ratio>1.2118565</signal_noise_ratio>
         <quality>-1</quality>
      </peak>
      <peak>
         <mass>521.30929</mass>
         <intensity>5.377</intensity>
         <ion_current>7.4812539</ion_current>
         <width>0.454</width>
         <signal_noise_ratio>1.5873825</signal_noise_ratio>
         <quality>-1</quality>
      </peak>
      <peak>
         <mass>522.62425</mass>
         <intensity>4.033</intensity>
         <ion_current>5.6112883</ion_current>
         <width>0.182</width>
         <signal_noise_ratio>1.1594131</signal_noise_ratio>
         <quality>-1</quality>
      </peak>
      <peak>
         <mass>524.424</mass>
         <intensity>4.033</intensity>
         <ion_current>5.6112883</ion_current>
         <width>0.727</width>
         <signal_noise_ratio>1.1594131</signal_noise_ratio>
         <quality>-1</quality>
      </peak>
      <peak>
         <mass>526.5805</mass>
         <intensity>4.033</intensity>
         <ion_current>5.7695483</ion_current>
         <width>0.272</width>
         <signal_noise_ratio>1.1516947</signal_noise_ratio>
         <quality>-1</quality>
      </peak>
      <peak>
         <mass>527.26983</mass>
         <intensity>4.033</intensity>
         <ion_current>5.7695483</ion_current>
         <width>0.182</width>
         <signal_noise_ratio>1.1516947</signal_noise_ratio>
         <quality>-1</quality>
      </peak>
      <peak>
         <mass>528.831</mass>
         <intensity>4.033</intensity>
         <ion_current>5.7695483</ion_current>
         <width>0.182</width>
         <signal_noise_ratio>1.1155215</signal_noise_ratio>
         <quality>-1</quality>
      </peak>
      <peak>
         <mass>530.27494</mass>
         <intensity>189.542</intensity>
         <ion_current>276.03318</ion_current>
         <width>0.909</width>
         <signal_noise_ratio>52.625491</signal_noise_ratio>
         <quality>1</quality>
      </peak>
      <peak>
         <mass>533.47</mass>
         <intensity>5.377</intensity>
         <ion_current>7.6922542</ion_current>
         <width>0.182</width>
         <signal_noise_ratio>1.4928819</signal_noise_ratio>
         <quality>-1</quality>
      </peak>
      <peak>
         <mass>533.90225</mass>
         <intensity>4.033</intensity>
         <ion_current>5.6952797</ion_current>
         <width>0.181</width>
         <signal_noise_ratio>1.0803345</signal_noise_ratio>
         <quality>-1</quality>
      </peak>
      <peak>
         <mass>535.00299</mass>
         <intensity>5.377</intensity>
         <ion_current>6.913396</ion_current>
         <width>0.182</width>
         <signal_noise_ratio>1.440102</signal_noise_ratio>
         <quality>-1</quality>
      </peak>
      <peak>
         <mass>535.289</mass>
         <intensity>4.033</intensity>
         <ion_current>5.7695483</ion_current>
         <width>0.182</width>
         <signal_noise_ratio>1.0801434</signal_noise_ratio>
         <quality>-1</quality>
      </peak>
      <peak>
         <mass>536.63025</mass>
         <intensity>4.033</intensity>
         <ion_current>6.3465291</ion_current>
         <width>0.182</width>
         <signal_noise_ratio>1.0003461</signal_noise_ratio>
         <quality>-1</quality>
      </peak>
      <peak>
         <mass>539.31139</mass>
         <intensity>106.197</intensity>
         <ion_current>151.89886</ion_current>
         <width>0.363</width>
         <signal_noise_ratio>27.836234</signal_noise_ratio>
         <quality>1</quality>
      </peak>
      <peak>
         <mass>543.28869</mass>
         <intensity>131.738</intensity>
         <ion_current>191.40714</ion_current>
         <width>0.454</width>
         <signal_noise_ratio>34.449711</signal_noise_ratio>
         <quality>-1</quality>
      </peak>
      <peak>
         <mass>545.342</mass>
         <intensity>20.164</intensity>
         <ion_current>15.81276</ion_current>
         <width>0.364</width>
         <signal_noise_ratio>5.3278489</signal_noise_ratio>
         <quality>-1</quality>
      </peak>
      <peak>
         <mass>546.72625</mass>
         <intensity>4.033</intensity>
         <ion_current>5.7695483</ion_current>
         <width>0.181</width>
         <signal_noise_ratio>1.0800308</signal_noise_ratio>
         <quality>-1</quality>
      </peak>
      <peak>
         <mass>549.022</mass>
         <intensity>5.377</intensity>
         <ion_current>7.6922542</ion_current>
         <width>0.182</width>
         <signal_noise_ratio>1.4217108</signal_noise_ratio>
         <quality>-1</quality>
      </peak>
      <peak>
         <mass>549.2586</mass>
         <intensity>4.033</intensity>
         <ion_current>5.7695483</ion_current>
         <width>0.182</width>
         <signal_noise_ratio>1.0663492</signal_noise_ratio>
         <quality>-1</quality>
      </peak>
      <peak>
         <mass>550.76517</mass>
         <intensity>4.023</intensity>
         <ion_current>6.3307926</ion_current>
         <width>0.182</width>
         <signal_noise_ratio>1.1885354</signal_noise_ratio>
         <quality>-1</quality>
      </peak>
      <peak>
         <mass>553.206</mass>
         <intensity>4.023</intensity>
         <ion_current>5.7552424</ion_current>
         <width>0.182</width>
         <signal_noise_ratio>1.1837836</signal_noise_ratio>
         <quality>-1</quality>
      </peak>
      <peak>
         <mass>555.6074</mass>
         <intensity>4.023</intensity>
         <ion_current>5.6404696</ion_current>
         <width>0.273</width>
         <signal_noise_ratio>1.1792414</signal_noise_ratio>
         <quality>-1</quality>
      </peak>
      <peak>
         <mass>556.3162</mass>
         <intensity>221.794</intensity>
         <ion_current>308.97518</ion_current>
         <width>0.273</width>
         <signal_noise_ratio>64.920688</signal_noise_ratio>
         <quality>-1</quality>
      </peak>
      <peak>
         <mass>556.571</mass>
         <intensity>5.367</intensity>
         <ion_current>7.4590255</ion_current>
         <width>0.182</width>
         <signal_noise_ratio>1.5709592</signal_noise_ratio>
         <quality>-1</quality>
      </peak>
      <peak>
         <mass>565.00725</mass>
         <intensity>4.023</intensity>
         <ion_current>5.7552424</ion_current>
         <width>0.182</width>
         <signal_noise_ratio>1.1600724</signal_noise_ratio>
         <quality>-1</quality>
      </peak>
      <peak>
         <mass>565.64325</mass>
         <intensity>4.023</intensity>
         <ion_current>5.7552424</ion_current>
         <width>0.182</width>
         <signal_noise_ratio>1.1599905</signal_noise_ratio>
         <quality>-1</quality>
      </peak>
      <peak>
         <mass>567.32575</mass>
         <intensity>4.023</intensity>
         <ion_current>6.3307926</ion_current>
         <width>0.273</width>
         <signal_noise_ratio>1.1597374</signal_noise_ratio>
         <quality>-1</quality>
      </peak>
      <peak>
         <mass>567.74283</mass>
         <intensity>4.023</intensity>
         <ion_current>5.7552424</ion_current>
         <width>0.182</width>
         <signal_noise_ratio>1.1610571</signal_noise_ratio>
         <quality>-1</quality>
      </peak>
      <peak>
         <mass>570.30219</mass>
         <intensity>224.483</intensity>
         <ion_current>324.49847</ion_current>
         <width>0.364</width>
         <signal_noise_ratio>64.928231</signal_noise_ratio>
         <quality>1</quality>
      </peak>
      <peak>
         <mass>573.74583</mass>
         <intensity>4.023</intensity>
         <ion_current>6.3307926</ion_current>
         <width>0.182</width>
         <signal_noise_ratio>1.1692001</signal_noise_ratio>
         <quality>-1</quality>
      </peak>
      <peak>
         <mass>574.216</mass>
         <intensity>4.023</intensity>
         <ion_current>5.7552424</ion_current>
         <width>0.182</width>
         <signal_noise_ratio>1.1692001</signal_noise_ratio>
         <quality>-1</quality>
      </peak>
      <peak>
         <mass>574.397</mass>
         <intensity>4.023</intensity>
         <ion_current>5.7552424</ion_current>
         <width>0.181</width>
         <signal_noise_ratio>1.1692001</signal_noise_ratio>
         <quality>-1</quality>
      </peak>
      <peak>
         <mass>575.69375</mass>
         <intensity>4.023</intensity>
         <ion_current>6.5104845</ion_current>
         <width>0.273</width>
         <signal_noise_ratio>1.1710499</signal_noise_ratio>
         <quality>-1</quality>
      </peak>
      <peak>
         <mass>577.20183</mass>
         <intensity>4.023</intensity>
         <ion_current>6.5104845</ion_current>
         <width>0.182</width>
         <signal_noise_ratio>1.1744431</signal_noise_ratio>
         <quality>-1</quality>
      </peak>
      <peak>
         <mass>580.19525</mass>
         <intensity>4.023</intensity>
         <ion_current>5.8378391</ion_current>
         <width>0.182</width>
         <signal_noise_ratio>1.180774</signal_noise_ratio>
         <quality>-1</quality>
      </peak>
      <peak>
         <mass>584.29339</mass>
         <intensity>133.072</intensity>
         <ion_current>193.2093</ion_current>
         <width>0.273</width>
         <signal_noise_ratio>39.442423</signal_noise_ratio>
         <quality>1</quality>
      </peak>
      <peak>
         <mass>584.50817</mass>
         <intensity>4.023</intensity>
         <ion_current>5.9185966</ion_current>
         <width>0.182</width>
         <signal_noise_ratio>1.1924136</signal_noise_ratio>
         <quality>-1</quality>
      </peak>
      <peak>
         <mass>586.585</mass>
         <intensity>4.023</intensity>
         <ion_current>6.5104845</ion_current>
         <width>0.182</width>
         <signal_noise_ratio>1.1955897</signal_noise_ratio>
         <quality>-1</quality>
      </peak>
      <peak>
         <mass>588.404</mass>
         <intensity>8.056</intensity>
         <ion_current>11.305893</ion_current>
         <width>0.182</width>
         <signal_noise_ratio>2.3973834</signal_noise_ratio>
         <quality>-1</quality>
      </peak>
      <peak>
         <mass>590.859</mass>
         <intensity>4.023</intensity>
         <ion_current>5.9185966</ion_current>
         <width>0.181</width>
         <signal_noise_ratio>1.1989876</signal_noise_ratio>
         <quality>-1</quality>
      </peak>
      <peak>
         <mass>591.21453</mass>
         <intensity>198.941</intensity>
         <ion_current>287.30015</ion_current>
         <width>0.364</width>
         <signal_noise_ratio>59.340262</signal_noise_ratio>
         <quality>1</quality>
      </peak>
      <peak>
         <mass>593.19991</mass>
         <intensity>34.941</intensity>
         <ion_current>26.057913</ion_current>
         <width>0.273</width>
         <signal_noise_ratio>10.424853</signal_noise_ratio>
         <quality>1</quality>
      </peak>
      <peak>
         <mass>596.73461</mass>
         <intensity>5.367</intensity>
         <ion_current>7.8958757</ion_current>
         <width>0.273</width>
         <signal_noise_ratio>1.5916831</signal_noise_ratio>
         <quality>-1</quality>
      </peak>
      <peak>
         <mass>597.27195</mass>
         <intensity>207.007</intensity>
         <ion_current>303.92023</ion_current>
         <width>0.273</width>
         <signal_noise_ratio>61.391754</signal_noise_ratio>
         <quality>1</quality>
      </peak>
      <peak>
         <mass>599.75784</mass>
         <intensity>4.023</intensity>
         <ion_current>5.9185966</ion_current>
         <width>0.364</width>
         <signal_noise_ratio>1.1833484</signal_noise_ratio>
         <quality>-1</quality>
      </peak>
      <peak>
         <mass>601.30493</mass>
         <intensity>103.499</intensity>
         <ion_current>151.96317</ion_current>
         <width>0.364</width>
         <signal_noise_ratio>30.350568</signal_noise_ratio>
         <quality>1</quality>
      </peak>
      <peak>
         <mass>602.30124</mass>
         <intensity>43.007</intensity>
         <ion_current>14.566918</ion_current>
         <width>0.273</width>
         <signal_noise_ratio>12.571808</signal_noise_ratio>
         <quality>1</quality>
      </peak>
      <peak>
         <mass>602.956</mass>
         <intensity>5.367</intensity>
         <ion_current>7.8958757</ion_current>
         <width>0.182</width>
         <signal_noise_ratio>1.5638832</signal_noise_ratio>
         <quality>-1</quality>
      </peak>
      <peak>
         <mass>607.79875</mass>
         <intensity>4.023</intensity>
         <ion_current>5.9185966</ion_current>
         <width>0.273</width>
         <signal_noise_ratio>1.154642</signal_noise_ratio>
         <quality>-1</quality>
      </peak>
      <peak>
         <mass>609.01359</mass>
         <intensity>4.023</intensity>
         <ion_current>6.5104845</ion_current>
         <width>0.363</width>
         <signal_noise_ratio>1.1522818</signal_noise_ratio>
         <quality>-1</quality>
      </peak>
      <peak>
         <mass>610.9598</mass>
         <intensity>4.023</intensity>
         <ion_current>5.9185966</ion_current>
         <width>0.181</width>
         <signal_noise_ratio>1.1481068</signal_noise_ratio>
         <quality>-1</quality>
      </peak>
      <peak>
         <mass>612.57425</mass>
         <intensity>4.023</intensity>
         <ion_current>5.9185966</ion_current>
         <width>0.182</width>
         <signal_noise_ratio>1.1436601</signal_noise_ratio>
         <quality>-1</quality>
      </peak>
      <peak>
         <mass>613.233</mass>
         <intensity>4.023</intensity>
         <ion_current>5.9185966</ion_current>
         <width>0.182</width>
         <signal_noise_ratio>1.1436601</signal_noise_ratio>
         <quality>-1</quality>
      </peak>
      <peak>
         <mass>615.0884</mass>
         <intensity>4.023</intensity>
         <ion_current>5.9185966</ion_current>
         <width>0.273</width>
         <signal_noise_ratio>1.1392561</signal_noise_ratio>
         <quality>-1</quality>
      </peak>
      <peak>
         <mass>615.416</mass>
         <intensity>5.367</intensity>
         <ion_current>8.6855009</ion_current>
         <width>0.182</width>
         <signal_noise_ratio>1.5198576</signal_noise_ratio>
         <quality>-1</quality>
      </peak>
      <peak>
         <mass>618.94784</mass>
         <intensity>4.023</intensity>
         <ion_current>6.5104845</ion_current>
         <width>0.364</width>
         <signal_noise_ratio>1.1338176</signal_noise_ratio>
         <quality>-1</quality>
      </peak>
      <peak>
         <mass>621.58583</mass>
         <intensity>4.023</intensity>
         <ion_current>5.9185966</ion_current>
         <width>0.182</width>
         <signal_noise_ratio>1.1266748</signal_noise_ratio>
         <quality>-1</quality>
      </peak>
      <peak>
         <mass>622.94984</mass>
         <intensity>4.023</intensity>
         <ion_current>5.9185966</ion_current>
         <width>0.364</width>
         <signal_noise_ratio>1.1230644</signal_noise_ratio>
         <quality>-1</quality>
      </peak>
      <peak>
         <mass>623.5656</mass>
         <intensity>4.023</intensity>
         <ion_current>5.9185966</ion_current>
         <width>0.545</width>
         <signal_noise_ratio>1.1230644</signal_noise_ratio>
         <quality>-1</quality>
      </peak>
      <peak>
         <mass>625.84467</mass>
         <intensity>4.023</intensity>
         <ion_current>6.1010376</ion_current>
         <width>0.273</width>
         <signal_noise_ratio>1.1128405</signal_noise_ratio>
         <quality>-1</quality>
      </peak>
      <peak>
         <mass>626.2</mass>
         <intensity>5.367</intensity>
         <ion_current>8.9532343</ion_current>
         <width>0.273</width>
         <signal_noise_ratio>1.4846172</signal_noise_ratio>
         <quality>1</quality>
      </peak>
      <peak>
         <mass>627.75466</mass>
         <intensity>4.023</intensity>
         <ion_current>6.7111722</ion_current>
         <width>0.364</width>
         <signal_noise_ratio>1.1095047</signal_noise_ratio>
         <quality>-1</quality>
      </peak>
      <peak>
         <mass>629.97938</mass>
         <intensity>6.711</intensity>
         <ion_current>10.177495</ion_current>
         <width>0.182</width>
         <signal_noise_ratio>1.8356156</signal_noise_ratio>
         <quality>-1</quality>
      </peak>
      <peak>
         <mass>631.63533</mass>
         <intensity>4.023</intensity>
         <ion_current>6.1010376</ion_current>
         <width>0.273</width>
         <signal_noise_ratio>1.0941123</signal_noise_ratio>
         <quality>-1</quality>
      </peak>
      <peak>
         <mass>633.33121</mass>
         <intensity>217.761</intensity>
         <ion_current>330.7685</ion_current>
         <width>0.364</width>
         <signal_noise_ratio>59.057426</signal_noise_ratio>
         <quality>1</quality>
      </peak>
      <peak>
         <mass>634.607</mass>
         <intensity>4.023</intensity>
         <ion_current>6.1010376</ion_current>
         <width>0.182</width>
         <signal_noise_ratio>1.0879163</signal_noise_ratio>
         <quality>-1</quality>
      </peak>
      <peak>
         <mass>634.98301</mass>
         <intensity>5.367</intensity>
         <ion_current>8.1392664</ion_current>
         <width>0.182</width>
         <signal_noise_ratio>1.4471027</signal_noise_ratio>
         <quality>-1</quality>
      </peak>
      <peak>
         <mass>635.33086</mass>
         <intensity>34.941</intensity>
         <ion_current>23.353596</ion_current>
         <width>0.182</width>
         <signal_noise_ratio>9.4211317</signal_noise_ratio>
         <quality>-1</quality>
      </peak>
      <peak>
         <mass>638.972</mass>
         <intensity>4.023</intensity>
         <ion_current>6.1010376</ion_current>
         <width>0.182</width>
         <signal_noise_ratio>1.0721924</signal_noise_ratio>
         <quality>-1</quality>
      </peak>
      <peak>
         <mass>639.43257</mass>
         <intensity>224.483</intensity>
         <ion_current>340.31002</ion_current>
         <width>0.364</width>
         <signal_noise_ratio>59.828228</signal_noise_ratio>
         <quality>1</quality>
      </peak>
      <peak>
         <mass>640.42905</mass>
         <intensity>102.154</intensity>
         <ion_current>31.962183</ion_current>
         <width>0.363</width>
         <signal_noise_ratio>27.14205</signal_noise_ratio>
         <quality>1</quality>
      </peak>
      <peak>
         <mass>645.812</mass>
         <intensity>5.367</intensity>
         <ion_current>8.1392664</ion_current>
         <width>0.272</width>
         <signal_noise_ratio>1.4183836</signal_noise_ratio>
         <quality>-1</quality>
      </peak>
      <peak>
         <mass>646.31097</mass>
         <intensity>255.401</intensity>
         <ion_current>387.34649</ion_current>
         <width>0.273</width>
         <signal_noise_ratio>67.497035</signal_noise_ratio>
         <quality>1</quality>
      </peak>
      <peak>
         <mass>647.27523</mass>
         <intensity>221.794</intensity>
         <ion_current>194.72568</ion_current>
         <width>1</width>
         <signal_noise_ratio>58.648827</signal_noise_ratio>
         <quality>1</quality>
      </peak>
      <peak>
         <mass>649.33476</mass>
         <intensity>237.925</intensity>
         <ion_current>335.29806</ion_current>
         <width>0.454</width>
         <signal_noise_ratio>62.873492</signal_noise_ratio>
         <quality>1</quality>
      </peak>
      <peak>
         <mass>652.31145</mass>
         <intensity>118.295</intensity>
         <ion_current>173.74742</ion_current>
         <width>0.273</width>
         <signal_noise_ratio>25.07369</signal_noise_ratio>
         <quality>1</quality>
      </peak>
      <peak>
         <mass>652.9608</mass>
         <intensity>5.377</intensity>
         <ion_current>8.1544318</ion_current>
         <width>0.182</width>
         <signal_noise_ratio>1.0908941</signal_noise_ratio>
         <quality>-1</quality>
      </peak>
      <peak>
         <mass>656.33894</mass>
         <intensity>142.492</intensity>
         <ion_current>216.43592</ion_current>
         <width>0.364</width>
         <signal_noise_ratio>32.345547</signal_noise_ratio>
         <quality>1</quality>
      </peak>
      <peak>
         <mass>657.33951</mass>
         <intensity>90.066</intensity>
         <ion_current>54.692248</ion_current>
         <width>0.364</width>
         <signal_noise_ratio>20.67394</signal_noise_ratio>
         <quality>1</quality>
      </peak>
      <peak>
         <mass>658.68625</mass>
         <intensity>4.033</intensity>
         <ion_current>6.116203</ion_current>
         <width>0.181</width>
         <signal_noise_ratio>1.0047481</signal_noise_ratio>
         <quality>-1</quality>
      </peak>
      <peak>
         <mass>660.77725</mass>
         <intensity>4.033</intensity>
         <ion_current>6.116203</ion_current>
         <width>0.182</width>
         <signal_noise_ratio>1.0047481</signal_noise_ratio>
         <quality>-1</quality>
      </peak>
      <peak>
         <mass>661.0002</mass>
         <intensity>5.377</intensity>
         <ion_current>8.9699163</ion_current>
         <width>0.182</width>
         <signal_noise_ratio>1.3395811</signal_noise_ratio>
         <quality>-1</quality>
      </peak>
      <peak>
         <mass>662.80669</mass>
         <intensity>6.721</intensity>
         <ion_current>9.3605361</ion_current>
         <width>0.637</width>
         <signal_noise_ratio>1.6744141</signal_noise_ratio>
         <quality>-1</quality>
      </peak>
      <peak>
         <mass>664.32425</mass>
         <intensity>4.033</intensity>
         <ion_current>6.116203</ion_current>
         <width>0.182</width>
         <signal_noise_ratio>1.0047481</signal_noise_ratio>
         <quality>-1</quality>
      </peak>
      <peak>
         <mass>665.68926</mass>
         <intensity>5.377</intensity>
         <ion_current>8.9699163</ion_current>
         <width>0.364</width>
         <signal_noise_ratio>1.3395811</signal_noise_ratio>
         <quality>-1</quality>
      </peak>
      <peak>
         <mass>671.91117</mass>
         <intensity>4.033</intensity>
         <ion_current>6.116203</ion_current>
         <width>0.182</width>
         <signal_noise_ratio>1.0047481</signal_noise_ratio>
         <quality>-1</quality>
      </peak>
      <peak>
         <mass>676.9898</mass>
         <intensity>4.033</intensity>
         <ion_current>6.9044354</ion_current>
         <width>0.181</width>
         <signal_noise_ratio>1.0047481</signal_noise_ratio>
         <quality>-1</quality>
      </peak>
      <peak>
         <mass>680.24125</mass>
         <intensity>4.033</intensity>
         <ion_current>6.2767291</ion_current>
         <width>0.182</width>
         <signal_noise_ratio>1.0047481</signal_noise_ratio>
         <quality>-1</quality>
      </peak>
      <peak>
         <mass>682.69625</mass>
         <intensity>4.033</intensity>
         <ion_current>6.2767291</ion_current>
         <width>0.182</width>
         <signal_noise_ratio>1.0047481</signal_noise_ratio>
         <quality>-1</quality>
      </peak>
      <peak>
         <mass>683.36835</mass>
         <intensity>194.919</intensity>
         <ion_current>299.41955</ion_current>
         <width>0.364</width>
         <signal_noise_ratio>48.5605</signal_noise_ratio>
         <quality>1</quality>
      </peak>
      <peak>
         <mass>685.28555</mass>
         <intensity>271.542</intensity>
         <ion_current>403.82527</ion_current>
         <width>0.637</width>
         <signal_noise_ratio>67.649718</signal_noise_ratio>
         <quality>1</quality>
      </peak>
      <peak>
         <mass>688.787</mass>
         <intensity>4.033</intensity>
         <ion_current>6.2767291</ion_current>
         <width>0.364</width>
         <signal_noise_ratio>1.0047481</signal_noise_ratio>
         <quality>-1</quality>
      </peak>
      <peak>
         <mass>689.40765</mass>
         <intensity>73.935</intensity>
         <ion_current>116.19944</ion_current>
         <width>0.364</width>
         <signal_noise_ratio>18.419552</signal_noise_ratio>
         <quality>-1</quality>
      </peak>
      <peak>
         <mass>692.633</mass>
         <intensity>4.033</intensity>
         <ion_current>6.2767291</ion_current>
         <width>0.182</width>
         <signal_noise_ratio>1.0047481</signal_noise_ratio>
         <quality>-1</quality>
      </peak>
      <peak>
         <mass>692.997</mass>
         <intensity>4.033</intensity>
         <ion_current>6.2767291</ion_current>
         <width>0.182</width>
         <signal_noise_ratio>1.0047481</signal_noise_ratio>
         <quality>-1</quality>
      </peak>
      <peak>
         <mass>695.28672</mass>
         <intensity>220.46</intensity>
         <ion_current>332.46648</ion_current>
         <width>0.363</width>
         <signal_noise_ratio>54.923573</signal_noise_ratio>
         <quality>1</quality>
      </peak>
      <peak>
         <mass>696.51366</mass>
         <intensity>5.377</intensity>
         <ion_current>8.3684533</ion_current>
         <width>0.182</width>
         <signal_noise_ratio>1.3395811</signal_noise_ratio>
         <quality>-1</quality>
      </peak>
      <peak>
         <mass>696.84734</mass>
         <intensity>5.377</intensity>
         <ion_current>8.3684533</ion_current>
         <width>0.273</width>
         <signal_noise_ratio>1.3395811</signal_noise_ratio>
         <quality>-1</quality>
      </peak>
   </peak_list>
</pepex3>
