# Supplementary material for: NITPICK: peak identification for mass spectrometry data
Source: BMC Bioinformatics. 2008 Aug 28;9:355. doi: 10.1186/1471-2105-9-355 (PMC2655099; doi:10.1186/1471-2105-9-355)
Supplement: Additional file 4 — A zip-folder containing all pepex results on the simulated data. [file 1471-2105-9-355-S4.zip › pepex_simulation_results/thresh1/SNR100/preSNR100_24_pepex.xml]

<?xml version="1.0" encoding="iso-8859-1"?>
<pepex3>
   <version>3.0.0</version>
   <registered_to>Unregistered</registered_to>
   <parameters>
      <parameter_file>pepex_input.xml</parameter_file>
      <input_data_file>spectrum.data</input_data_file>
      <output_data_file>pepex_output.xml</output_data_file>
      <noise_model>mean_value</noise_model>
      <signal_noise_ratio>1</signal_noise_ratio>
      <tuning_power>2</tuning_power>
      <tuning>2</tuning>
      <small_omega>1.0</small_omega>
      <big_omega>20</big_omega>
      <peak_finding_model>pepex3</peak_finding_model>
      <supporting_slopes>2</supporting_slopes>
      <peak_fitting_model>centroid</peak_fitting_model>
      <clustering_model>simple</clustering_model>
      <min_cluster_distance>0.8</min_cluster_distance>
      <max_cluster_distance>1.2</max_cluster_distance>
      <no_single_above_mass>1500.0</no_single_above_mass>
      <deisotoping_model>quadratic</deisotoping_model>
      <isotope_distrib_file>/usr/local/piums/kd_0_to_10</isotope_distrib_file>
      <overflow>30000</overflow>
   </parameters>
   <pepex3_status>
      <status>ok</status>
      <message></message>
      <supporting_slopes>2</supporting_slopes>
      <minimum_mass>500</minimum_mass>
      <maximum_mass>700</maximum_mass>
      <small_omega>1</small_omega>
      <big_omega>20</big_omega>
      <peak_masses_with_hydrogen>true</peak_masses_with_hydrogen>
      <date_created>17:48:41, 09 Jul, 2007</date_created>
   </pepex3_status>
   <peak_list>
      <peak>
         <mass>501.74316</mass>
         <intensity>4.709</intensity>
         <ion_current>6.5518365</ion_current>
         <width>0.182</width>
         <signal_noise_ratio>1.388116</signal_noise_ratio>
         <quality>-1</quality>
      </peak>
      <peak>
         <mass>504.18857</mass>
         <intensity>295.087</intensity>
         <ion_current>408.92369</ion_current>
         <width>0.364</width>
         <signal_noise_ratio>83.584105</signal_noise_ratio>
         <quality>1</quality>
      </peak>
      <peak>
         <mass>507.913</mass>
         <intensity>4.709</intensity>
         <ion_current>6.4765904</ion_current>
         <width>0.182</width>
         <signal_noise_ratio>1.3338356</signal_noise_ratio>
         <quality>-1</quality>
      </peak>
      <peak>
         <mass>509.01916</mass>
         <intensity>4.709</intensity>
         <ion_current>5.6351117</ion_current>
         <width>0.273</width>
         <signal_noise_ratio>1.5344336</signal_noise_ratio>
         <quality>-1</quality>
      </peak>
      <peak>
         <mass>509.52726</mass>
         <intensity>6.278</intensity>
         <ion_current>9.231053</ion_current>
         <width>0.819</width>
         <signal_noise_ratio>2.0456942</signal_noise_ratio>
         <quality>-1</quality>
      </peak>
      <peak>
         <mass>511.733</mass>
         <intensity>4.709</intensity>
         <ion_current>6.551844</ion_current>
         <width>0.182</width>
         <signal_noise_ratio>1.5109971</signal_noise_ratio>
         <quality>-1</quality>
      </peak>
      <peak>
         <mass>512.0596</mass>
         <intensity>4.709</intensity>
         <ion_current>6.4249934</ion_current>
         <width>0.272</width>
         <signal_noise_ratio>1.5109971</signal_noise_ratio>
         <quality>1</quality>
      </peak>
      <peak>
         <mass>512.8422</mass>
         <intensity>6.278</intensity>
         <ion_current>6.877041</ion_current>
         <width>0.364</width>
         <signal_noise_ratio>2.0144489</signal_noise_ratio>
         <quality>-1</quality>
      </peak>
      <peak>
         <mass>513.188</mass>
         <intensity>4.709</intensity>
         <ion_current>5.648848</ion_current>
         <width>0.182</width>
         <signal_noise_ratio>1.5109971</signal_noise_ratio>
         <quality>-1</quality>
      </peak>
      <peak>
         <mass>514.552</mass>
         <intensity>3.139</intensity>
         <ion_current>4.3674272</ion_current>
         <width>0.182</width>
         <signal_noise_ratio>1.0072245</signal_noise_ratio>
         <quality>-1</quality>
      </peak>
      <peak>
         <mass>514.80681</mass>
         <intensity>3.139</intensity>
         <ion_current>4.3674272</ion_current>
         <width>0.364</width>
         <signal_noise_ratio>1.0072245</signal_noise_ratio>
         <quality>-1</quality>
      </peak>
      <peak>
         <mass>520.217</mass>
         <intensity>4.709</intensity>
         <ion_current>6.5518365</ion_current>
         <width>0.273</width>
         <signal_noise_ratio>1.4903668</signal_noise_ratio>
         <quality>-1</quality>
      </peak>
      <peak>
         <mass>520.828</mass>
         <intensity>4.709</intensity>
         <ion_current>6.5518365</ion_current>
         <width>0.182</width>
         <signal_noise_ratio>1.4705615</signal_noise_ratio>
         <quality>-1</quality>
      </peak>
      <peak>
         <mass>521.4458</mass>
         <intensity>6.278</intensity>
         <ion_current>8.7348544</ion_current>
         <width>0.182</width>
         <signal_noise_ratio>1.9605404</signal_noise_ratio>
         <quality>-1</quality>
      </peak>
      <peak>
         <mass>525.1566</mass>
         <intensity>4.709</intensity>
         <ion_current>6.7366236</ion_current>
         <width>0.273</width>
         <signal_noise_ratio>1.6387458</signal_noise_ratio>
         <quality>1</quality>
      </peak>
      <peak>
         <mass>525.52666</mass>
         <intensity>3.139</intensity>
         <ion_current>4.9396863</ion_current>
         <width>0.182</width>
         <signal_noise_ratio>1.0923812</signal_noise_ratio>
         <quality>-1</quality>
      </peak>
      <peak>
         <mass>525.921</mass>
         <intensity>3.139</intensity>
         <ion_current>4.4906055</ion_current>
         <width>0.182</width>
         <signal_noise_ratio>1.0923812</signal_noise_ratio>
         <quality>-1</quality>
      </peak>
      <peak>
         <mass>526.558</mass>
         <intensity>4.709</intensity>
         <ion_current>6.7366236</ion_current>
         <width>0.181</width>
         <signal_noise_ratio>1.6224876</signal_noise_ratio>
         <quality>-1</quality>
      </peak>
      <peak>
         <mass>527.831</mass>
         <intensity>6.278</intensity>
         <ion_current>8.9812111</ion_current>
         <width>0.182</width>
         <signal_noise_ratio>2.1630871</signal_noise_ratio>
         <quality>-1</quality>
      </peak>
      <peak>
         <mass>528.013</mass>
         <intensity>3.139</intensity>
         <ion_current>4.4906055</ion_current>
         <width>0.182</width>
         <signal_noise_ratio>1.0815436</signal_noise_ratio>
         <quality>-1</quality>
      </peak>
      <peak>
         <mass>528.195</mass>
         <intensity>3.139</intensity>
         <ion_current>4.4906055</ion_current>
         <width>0.182</width>
         <signal_noise_ratio>1.0815436</signal_noise_ratio>
         <quality>-1</quality>
      </peak>
      <peak>
         <mass>529.26325</mass>
         <intensity>4.709</intensity>
         <ion_current>6.7366236</ion_current>
         <width>0.182</width>
         <signal_noise_ratio>1.4285251</signal_noise_ratio>
         <quality>-1</quality>
      </peak>
      <peak>
         <mass>529.90025</mass>
         <intensity>6.278</intensity>
         <ion_current>8.9812111</ion_current>
         <width>0.364</width>
         <signal_noise_ratio>1.8699004</signal_noise_ratio>
         <quality>-1</quality>
      </peak>
      <peak>
         <mass>530.65</mass>
         <intensity>4.709</intensity>
         <ion_current>6.7366324</ion_current>
         <width>0.182</width>
         <signal_noise_ratio>1.4025742</signal_noise_ratio>
         <quality>-1</quality>
      </peak>
      <peak>
         <mass>531.573</mass>
         <intensity>6.278</intensity>
         <ion_current>6.8824333</ion_current>
         <width>0.182</width>
         <signal_noise_ratio>1.9000799</signal_noise_ratio>
         <quality>-1</quality>
      </peak>
      <peak>
         <mass>531.9422</mass>
         <intensity>6.278</intensity>
         <ion_current>9.8793726</ion_current>
         <width>0.273</width>
         <signal_noise_ratio>1.9044978</signal_noise_ratio>
         <quality>-1</quality>
      </peak>
      <peak>
         <mass>533.197</mass>
         <intensity>4.709</intensity>
         <ion_current>6.7366236</ion_current>
         <width>0.182</width>
         <signal_noise_ratio>1.4285251</signal_noise_ratio>
         <quality>-1</quality>
      </peak>
      <peak>
         <mass>533.47</mass>
         <intensity>4.709</intensity>
         <ion_current>6.7366236</ion_current>
         <width>0.182</width>
         <signal_noise_ratio>1.4285251</signal_noise_ratio>
         <quality>-1</quality>
      </peak>
      <peak>
         <mass>535.63025</mass>
         <intensity>4.709</intensity>
         <ion_current>6.7366236</ion_current>
         <width>0.182</width>
         <signal_noise_ratio>1.4252112</signal_noise_ratio>
         <quality>-1</quality>
      </peak>
      <peak>
         <mass>537.9806</mass>
         <intensity>4.709</intensity>
         <ion_current>6.7366236</ion_current>
         <width>0.182</width>
         <signal_noise_ratio>1.4705615</signal_noise_ratio>
         <quality>-1</quality>
      </peak>
      <peak>
         <mass>538.5994</mass>
         <intensity>4.709</intensity>
         <ion_current>6.7366236</ion_current>
         <width>0.273</width>
         <signal_noise_ratio>1.4705615</signal_noise_ratio>
         <quality>-1</quality>
      </peak>
      <peak>
         <mass>539.9088</mass>
         <intensity>6.278</intensity>
         <ion_current>8.9812111</ion_current>
         <width>0.182</width>
         <signal_noise_ratio>1.9330797</signal_noise_ratio>
         <quality>-1</quality>
      </peak>
      <peak>
         <mass>541.7915</mass>
         <intensity>4.709</intensity>
         <ion_current>6.7366236</ion_current>
         <width>0.273</width>
         <signal_noise_ratio>1.4529341</signal_noise_ratio>
         <quality>-1</quality>
      </peak>
      <peak>
         <mass>545.579</mass>
         <intensity>6.278</intensity>
         <ion_current>8.9812111</ion_current>
         <width>0.182</width>
         <signal_noise_ratio>1.6376432</signal_noise_ratio>
         <quality>-1</quality>
      </peak>
      <peak>
         <mass>548.67114</mass>
         <intensity>6.278</intensity>
         <ion_current>8.9812111</ion_current>
         <width>0.181</width>
         <signal_noise_ratio>1.5746807</signal_noise_ratio>
         <quality>-1</quality>
      </peak>
      <peak>
         <mass>549.32809</mass>
         <intensity>4.709</intensity>
         <ion_current>6.7366236</ion_current>
         <width>0.637</width>
         <signal_noise_ratio>1.1811359</signal_noise_ratio>
         <quality>-1</quality>
      </peak>
      <peak>
         <mass>550.0594</mass>
         <intensity>4.699</intensity>
         <ion_current>6.7223177</ion_current>
         <width>0.273</width>
         <signal_noise_ratio>1.2952582</signal_noise_ratio>
         <quality>-1</quality>
      </peak>
      <peak>
         <mass>551.569</mass>
         <intensity>4.699</intensity>
         <ion_current>7.3945798</ion_current>
         <width>0.364</width>
         <signal_noise_ratio>1.2954163</signal_noise_ratio>
         <quality>-1</quality>
      </peak>
      <peak>
         <mass>552.08467</mass>
         <intensity>6.268</intensity>
         <ion_current>9.8636361</ion_current>
         <width>0.182</width>
         <signal_noise_ratio>1.7284381</signal_noise_ratio>
         <quality>-1</quality>
      </peak>
      <peak>
         <mass>554.206</mass>
         <intensity>4.699</intensity>
         <ion_current>5.9942219</ion_current>
         <width>0.181</width>
         <signal_noise_ratio>1.2977467</signal_noise_ratio>
         <quality>-1</quality>
      </peak>
      <peak>
         <mass>555.571</mass>
         <intensity>6.268</intensity>
         <ion_current>9.8636361</ion_current>
         <width>0.182</width>
         <signal_noise_ratio>1.7329867</signal_noise_ratio>
         <quality>-1</quality>
      </peak>
      <peak>
         <mass>556.935</mass>
         <intensity>4.699</intensity>
         <ion_current>6.7223177</ion_current>
         <width>0.182</width>
         <signal_noise_ratio>1.3016904</signal_noise_ratio>
         <quality>-1</quality>
      </peak>
      <peak>
         <mass>557.37864</mass>
         <intensity>6.268</intensity>
         <ion_current>8.2388094</ion_current>
         <width>0.455</width>
         <signal_noise_ratio>1.7363259</signal_noise_ratio>
         <quality>-1</quality>
      </peak>
      <peak>
         <mass>559.01184</mass>
         <intensity>4.699</intensity>
         <ion_current>6.7223177</ion_current>
         <width>0.182</width>
         <signal_noise_ratio>1.3045649</signal_noise_ratio>
         <quality>-1</quality>
      </peak>
      <peak>
         <mass>561.9006</mass>
         <intensity>4.699</intensity>
         <ion_current>6.7223177</ion_current>
         <width>0.182</width>
         <signal_noise_ratio>1.3036857</signal_noise_ratio>
         <quality>-1</quality>
      </peak>
      <peak>
         <mass>565.01484</mass>
         <intensity>4.699</intensity>
         <ion_current>7.3945798</ion_current>
         <width>0.182</width>
         <signal_noise_ratio>1.3015656</signal_noise_ratio>
         <quality>-1</quality>
      </peak>
      <peak>
         <mass>565.45367</mass>
         <intensity>4.699</intensity>
         <ion_current>7.3945798</ion_current>
         <width>0.364</width>
         <signal_noise_ratio>1.3015656</signal_noise_ratio>
         <quality>-1</quality>
      </peak>
      <peak>
         <mass>567.576</mass>
         <intensity>4.699</intensity>
         <ion_current>6.1764782</ion_current>
         <width>0.364</width>
         <signal_noise_ratio>1.2975198</signal_noise_ratio>
         <quality>-1</quality>
      </peak>
      <peak>
         <mass>568.09925</mass>
         <intensity>4.699</intensity>
         <ion_current>7.3945798</ion_current>
         <width>0.182</width>
         <signal_noise_ratio>1.2959627</signal_noise_ratio>
         <quality>-1</quality>
      </peak>
      <peak>
         <mass>570.46425</mass>
         <intensity>4.699</intensity>
         <ion_current>6.7223177</ion_current>
         <width>0.182</width>
         <signal_noise_ratio>1.2926926</signal_noise_ratio>
         <quality>-1</quality>
      </peak>
      <peak>
         <mass>571.00925</mass>
         <intensity>4.699</intensity>
         <ion_current>7.3945798</ion_current>
         <width>0.182</width>
         <signal_noise_ratio>1.2904631</signal_noise_ratio>
         <quality>-1</quality>
      </peak>
      <peak>
         <mass>573.8338</mass>
         <intensity>6.268</intensity>
         <ion_current>8.9669159</ion_current>
         <width>0.182</width>
         <signal_noise_ratio>1.7112435</signal_noise_ratio>
         <quality>-1</quality>
      </peak>
      <peak>
         <mass>574.6609</mass>
         <intensity>7.838</intensity>
         <ion_current>8.4193073</ion_current>
         <width>0.455</width>
         <signal_noise_ratio>2.1398734</signal_noise_ratio>
         <quality>-1</quality>
      </peak>
      <peak>
         <mass>575.26614</mass>
         <intensity>138.116</intensity>
         <ion_current>206.7153</ion_current>
         <width>0.455</width>
         <signal_noise_ratio>37.70742</signal_noise_ratio>
         <quality>-1</quality>
      </peak>
      <peak>
         <mass>581.55686</mass>
         <intensity>4.699</intensity>
         <ion_current>6.9131209</ion_current>
         <width>0.363</width>
         <signal_noise_ratio>1.2613899</signal_noise_ratio>
         <quality>-1</quality>
      </peak>
      <peak>
         <mass>581.946</mass>
         <intensity>4.699</intensity>
         <ion_current>6.9131209</ion_current>
         <width>0.182</width>
         <signal_noise_ratio>1.2583832</signal_noise_ratio>
         <quality>-1</quality>
      </peak>
      <peak>
         <mass>583.83325</mass>
         <intensity>4.699</intensity>
         <ion_current>6.9131209</ion_current>
         <width>0.182</width>
         <signal_noise_ratio>1.2520466</signal_noise_ratio>
         <quality>-1</quality>
      </peak>
      <peak>
         <mass>585.13</mass>
         <intensity>4.699</intensity>
         <ion_current>7.604466</ion_current>
         <width>0.182</width>
         <signal_noise_ratio>1.2491474</signal_noise_ratio>
         <quality>-1</quality>
      </peak>
      <peak>
         <mass>590.05238</mass>
         <intensity>4.699</intensity>
         <ion_current>6.9131209</ion_current>
         <width>0.273</width>
         <signal_noise_ratio>1.2321011</signal_noise_ratio>
         <quality>-1</quality>
      </peak>
      <peak>
         <mass>591.43534</mass>
         <intensity>4.699</intensity>
         <ion_current>7.604466</ion_current>
         <width>0.273</width>
         <signal_noise_ratio>1.2293115</signal_noise_ratio>
         <quality>-1</quality>
      </peak>
      <peak>
         <mass>591.951</mass>
         <intensity>6.268</intensity>
         <ion_current>9.2214178</ion_current>
         <width>0.182</width>
         <signal_noise_ratio>1.6360754</signal_noise_ratio>
         <quality>-1</quality>
      </peak>
      <peak>
         <mass>595.407</mass>
         <intensity>9.408</intensity>
         <ion_current>15.225115</ion_current>
         <width>0.182</width>
         <signal_noise_ratio>2.4350332</signal_noise_ratio>
         <quality>-1</quality>
      </peak>
      <peak>
         <mass>599.30754</mass>
         <intensity>108.293</intensity>
         <ion_current>155.9191</ion_current>
         <width>0.364</width>
         <signal_noise_ratio>27.923385</signal_noise_ratio>
         <quality>1</quality>
      </peak>
      <peak>
         <mass>604.229</mass>
         <intensity>4.699</intensity>
         <ion_current>7.604466</ion_current>
         <width>0.182</width>
         <signal_noise_ratio>1.2076491</signal_noise_ratio>
         <quality>-1</quality>
      </peak>
      <peak>
         <mass>606.3392</mass>
         <intensity>6.268</intensity>
         <ion_current>8.5836567</ion_current>
         <width>0.273</width>
         <signal_noise_ratio>1.610071</signal_noise_ratio>
         <quality>-1</quality>
      </peak>
      <peak>
         <mass>607.9216</mass>
         <intensity>4.699</intensity>
         <ion_current>6.9131209</ion_current>
         <width>0.182</width>
         <signal_noise_ratio>1.2070644</signal_noise_ratio>
         <quality>-1</quality>
      </peak>
      <peak>
         <mass>614.59783</mass>
         <intensity>6.268</intensity>
         <ion_current>10.143603</ion_current>
         <width>0.181</width>
         <signal_noise_ratio>1.6175602</signal_noise_ratio>
         <quality>-1</quality>
      </peak>
      <peak>
         <mass>614.93825</mass>
         <intensity>4.699</intensity>
         <ion_current>7.604466</ion_current>
         <width>0.182</width>
         <signal_noise_ratio>1.212654</signal_noise_ratio>
         <quality>-1</quality>
      </peak>
      <peak>
         <mass>617.24107</mass>
         <intensity>197.761</intensity>
         <ion_current>287.81389</ion_current>
         <width>0.364</width>
         <signal_noise_ratio>51.105611</signal_noise_ratio>
         <quality>1</quality>
      </peak>
      <peak>
         <mass>618.781</mass>
         <intensity>4.699</intensity>
         <ion_current>6.9131209</ion_current>
         <width>0.182</width>
         <signal_noise_ratio>1.2156336</signal_noise_ratio>
         <quality>-1</quality>
      </peak>
      <peak>
         <mass>621.335</mass>
         <intensity>111.432</intensity>
         <ion_current>163.28842</ion_current>
         <width>0.364</width>
         <signal_noise_ratio>28.884443</signal_noise_ratio>
         <quality>1</quality>
      </peak>
      <peak>
         <mass>622.05517</mass>
         <intensity>6.268</intensity>
         <ion_current>9.2214178</ion_current>
         <width>0.181</width>
         <signal_noise_ratio>1.6263429</signal_noise_ratio>
         <quality>-1</quality>
      </peak>
      <peak>
         <mass>622.692</mass>
         <intensity>4.699</intensity>
         <ion_current>7.604466</ion_current>
         <width>0.182</width>
         <signal_noise_ratio>1.2204445</signal_noise_ratio>
         <quality>-1</quality>
      </peak>
      <peak>
         <mass>624.056</mass>
         <intensity>4.699</intensity>
         <ion_current>6.9131344</ion_current>
         <width>0.182</width>
         <signal_noise_ratio>1.2216532</signal_noise_ratio>
         <quality>-1</quality>
      </peak>
      <peak>
         <mass>624.85983</mass>
         <intensity>7.838</intensity>
         <ion_current>9.193621</ion_current>
         <width>0.182</width>
         <signal_noise_ratio>2.0405723</signal_noise_ratio>
         <quality>-1</quality>
      </peak>
      <peak>
         <mass>626.34107</mass>
         <intensity>91.028</intensity>
         <ion_current>137.8907</ion_current>
         <width>0.455</width>
         <signal_noise_ratio>23.731587</signal_noise_ratio>
         <quality>1</quality>
      </peak>
      <peak>
         <mass>627.31938</mass>
         <intensity>43.939</intensity>
         <ion_current>17.45401</ion_current>
         <width>0.636</width>
         <signal_noise_ratio>11.471174</signal_noise_ratio>
         <quality>1</quality>
      </peak>
      <peak>
         <mass>629.62675</mass>
         <intensity>4.699</intensity>
         <ion_current>7.1262182</ion_current>
         <width>0.273</width>
         <signal_noise_ratio>1.2297098</signal_noise_ratio>
         <quality>-1</quality>
      </peak>
      <peak>
         <mass>630.07416</mass>
         <intensity>4.699</intensity>
         <ion_current>7.1262182</ion_current>
         <width>0.182</width>
         <signal_noise_ratio>1.230498</signal_noise_ratio>
         <quality>-1</quality>
      </peak>
      <peak>
         <mass>634.34381</mass>
         <intensity>290.368</intensity>
         <ion_current>443.85069</ion_current>
         <width>0.364</width>
         <signal_noise_ratio>76.145352</signal_noise_ratio>
         <quality>1</quality>
      </peak>
      <peak>
         <mass>636.6755</mass>
         <intensity>4.699</intensity>
         <ion_current>7.1262182</ion_current>
         <width>0.181</width>
         <signal_noise_ratio>1.2317784</signal_noise_ratio>
         <quality>-1</quality>
      </peak>
      <peak>
         <mass>638.67625</mass>
         <intensity>4.699</intensity>
         <ion_current>7.1262182</ion_current>
         <width>0.182</width>
         <signal_noise_ratio>1.2313317</signal_noise_ratio>
         <quality>-1</quality>
      </peak>
      <peak>
         <mass>638.9538</mass>
         <intensity>6.268</intensity>
         <ion_current>9.5056683</ion_current>
         <width>0.182</width>
         <signal_noise_ratio>1.6424744</signal_noise_ratio>
         <quality>-1</quality>
      </peak>
      <peak>
         <mass>639.39854</mass>
         <intensity>235.432</intensity>
         <ion_current>362.9747</ion_current>
         <width>0.364</width>
         <signal_noise_ratio>61.69289</signal_noise_ratio>
         <quality>1</quality>
      </peak>
      <peak>
         <mass>643.32052</mass>
         <intensity>191.483</intensity>
         <ion_current>297.43321</ion_current>
         <width>0.637</width>
         <signal_noise_ratio>50.071276</signal_noise_ratio>
         <quality>1</quality>
      </peak>
      <peak>
         <mass>643.77025</mass>
         <intensity>4.699</intensity>
         <ion_current>7.1262182</ion_current>
         <width>0.182</width>
         <signal_noise_ratio>1.2285792</signal_noise_ratio>
         <quality>-1</quality>
      </peak>
      <peak>
         <mass>647.10601</mass>
         <intensity>4.699</intensity>
         <ion_current>7.8388761</ion_current>
         <width>0.546</width>
         <signal_noise_ratio>1.2222029</signal_noise_ratio>
         <quality>-1</quality>
      </peak>
      <peak>
         <mass>647.613</mass>
         <intensity>4.699</intensity>
         <ion_current>7.8388761</ion_current>
         <width>0.182</width>
         <signal_noise_ratio>1.2201703</signal_noise_ratio>
         <quality>-1</quality>
      </peak>
      <peak>
         <mass>650.2136</mass>
         <intensity>4.709</intensity>
         <ion_current>7.1413836</ion_current>
         <width>0.182</width>
         <signal_noise_ratio>1.1003749</signal_noise_ratio>
         <quality>-1</quality>
      </peak>
      <peak>
         <mass>650.78084</mass>
         <intensity>4.709</intensity>
         <ion_current>7.1413836</ion_current>
         <width>0.182</width>
         <signal_noise_ratio>1.0967663</signal_noise_ratio>
         <quality>-1</quality>
      </peak>
      <peak>
         <mass>652.68325</mass>
         <intensity>4.709</intensity>
         <ion_current>7.1413836</ion_current>
         <width>0.182</width>
         <signal_noise_ratio>1.149754</signal_noise_ratio>
         <quality>-1</quality>
      </peak>
      <peak>
         <mass>652.91075</mass>
         <intensity>4.709</intensity>
         <ion_current>7.8555581</ion_current>
         <width>0.182</width>
         <signal_noise_ratio>1.149754</signal_noise_ratio>
         <quality>-1</quality>
      </peak>
      <peak>
         <mass>653.36475</mass>
         <intensity>4.709</intensity>
         <ion_current>7.1413836</ion_current>
         <width>0.273</width>
         <signal_noise_ratio>1.149754</signal_noise_ratio>
         <quality>-1</quality>
      </peak>
      <peak>
         <mass>655.30077</mass>
         <intensity>155.392</intensity>
         <ion_current>235.7905</ion_current>
         <width>0.273</width>
         <signal_noise_ratio>38.808699</signal_noise_ratio>
         <quality>1</quality>
      </peak>
      <peak>
         <mass>655.8435</mass>
         <intensity>4.709</intensity>
         <ion_current>7.8555581</ion_current>
         <width>0.273</width>
         <signal_noise_ratio>1.1798925</signal_noise_ratio>
         <quality>-1</quality>
      </peak>
      <peak>
         <mass>656.31991</mass>
         <intensity>359.441</intensity>
         <ion_current>457.8642</ion_current>
         <width>0.364</width>
         <signal_noise_ratio>90.06195</signal_noise_ratio>
         <quality>1</quality>
      </peak>
      <peak>
         <mass>661.54316</mass>
         <intensity>4.709</intensity>
         <ion_current>7.1413836</ion_current>
         <width>0.182</width>
         <signal_noise_ratio>1.2149412</signal_noise_ratio>
         <quality>-1</quality>
      </peak>
      <peak>
         <mass>661.892</mass>
         <intensity>4.709</intensity>
         <ion_current>7.1413836</ion_current>
         <width>0.182</width>
         <signal_noise_ratio>1.2149412</signal_noise_ratio>
         <quality>-1</quality>
      </peak>
      <peak>
         <mass>663.62</mass>
         <intensity>4.709</intensity>
         <ion_current>7.1413836</ion_current>
         <width>0.182</width>
         <signal_noise_ratio>1.2149412</signal_noise_ratio>
         <quality>-1</quality>
      </peak>
      <peak>
         <mass>665.96225</mass>
         <intensity>4.709</intensity>
         <ion_current>7.8555581</ion_current>
         <width>0.181</width>
         <signal_noise_ratio>1.2149412</signal_noise_ratio>
         <quality>-1</quality>
      </peak>
      <peak>
         <mass>670.36494</mass>
         <intensity>153.822</intensity>
         <ion_current>236.53257</ion_current>
         <width>0.364</width>
         <signal_noise_ratio>39.686702</signal_noise_ratio>
         <quality>1</quality>
      </peak>
      <peak>
         <mass>674.35649</mass>
         <intensity>95.746</intensity>
         <ion_current>152.20949</ion_current>
         <width>0.364</width>
         <signal_noise_ratio>24.702857</signal_noise_ratio>
         <quality>1</quality>
      </peak>
      <peak>
         <mass>678.99</mass>
         <intensity>4.709</intensity>
         <ion_current>7.3288166</ion_current>
         <width>0.182</width>
         <signal_noise_ratio>1.2149412</signal_noise_ratio>
         <quality>-1</quality>
      </peak>
      <peak>
         <mass>680.34657</mass>
         <intensity>317.062</intensity>
         <ion_current>493.45705</ion_current>
         <width>0.364</width>
         <signal_noise_ratio>81.803286</signal_noise_ratio>
         <quality>1</quality>
      </peak>
      <peak>
         <mass>680.6098</mass>
         <intensity>6.278</intensity>
         <ion_current>9.7707179</ion_current>
         <width>0.182</width>
         <signal_noise_ratio>1.6197495</signal_noise_ratio>
         <quality>-1</quality>
      </peak>
      <peak>
         <mass>682.083</mass>
         <intensity>6.278</intensity>
         <ion_current>10.747842</ion_current>
         <width>0.182</width>
         <signal_noise_ratio>1.6197495</signal_noise_ratio>
         <quality>-1</quality>
      </peak>
      <peak>
         <mass>682.36869</mass>
         <intensity>237.011</intensity>
         <ion_current>374.0763</ion_current>
         <width>0.364</width>
         <signal_noise_ratio>61.149802</signal_noise_ratio>
         <quality>1</quality>
      </peak>
      <peak>
         <mass>685.76145</mass>
         <intensity>4.709</intensity>
         <ion_current>7.3288166</ion_current>
         <width>0.546</width>
         <signal_noise_ratio>1.2149412</signal_noise_ratio>
         <quality>-1</quality>
      </peak>
      <peak>
         <mass>688.5764</mass>
         <intensity>4.709</intensity>
         <ion_current>7.3288166</ion_current>
         <width>0.273</width>
         <signal_noise_ratio>1.2149412</signal_noise_ratio>
         <quality>-1</quality>
      </peak>
      <peak>
         <mass>689.32627</mass>
         <intensity>122.43</intensity>
         <ion_current>184.90394</ion_current>
         <width>0.364</width>
         <signal_noise_ratio>31.587438</signal_noise_ratio>
         <quality>1</quality>
      </peak>
      <peak>
         <mass>694.0516</mass>
         <intensity>4.709</intensity>
         <ion_current>7.3288166</ion_current>
         <width>0.182</width>
         <signal_noise_ratio>1.2149412</signal_noise_ratio>
         <quality>-1</quality>
      </peak>
      <peak>
         <mass>695.52025</mass>
         <intensity>4.709</intensity>
         <ion_current>7.3288166</ion_current>
         <width>0.182</width>
         <signal_noise_ratio>1.2149412</signal_noise_ratio>
         <quality>-1</quality>
      </peak>
      <peak>
         <mass>695.92975</mass>
         <intensity>4.709</intensity>
         <ion_current>7.3288166</ion_current>
         <width>0.273</width>
         <signal_noise_ratio>1.2149412</signal_noise_ratio>
         <quality>-1</quality>
      </peak>
      <peak>
         <mass>697.42687</mass>
         <intensity>166.379</intensity>
         <ion_current>256.16805</ion_current>
         <width>0.637</width>
         <signal_noise_ratio>42.926459</signal_noise_ratio>
         <quality>1</quality>
      </peak>
      <peak>
         <mass>698.727</mass>
         <intensity>6.278</intensity>
         <ion_current>9.7707179</ion_current>
         <width>0.182</width>
         <signal_noise_ratio>1.6197495</signal_noise_ratio>
         <quality>-1</quality>
      </peak>
      <peak>
         <mass>699.34296</mass>
         <intensity>215.037</intensity>
         <ion_current>307.94778</ion_current>
         <width>0.546</width>
         <signal_noise_ratio>55.480421</signal_noise_ratio>
         <quality>1</quality>
      </peak>
   </peak_list>
</pepex3>
