# Supplementary material for: NITPICK: peak identification for mass spectrometry data
Source: BMC Bioinformatics. 2008 Aug 28;9:355. doi: 10.1186/1471-2105-9-355 (PMC2655099; doi:10.1186/1471-2105-9-355)
Supplement: Additional file 4 — A zip-folder containing all pepex results on the simulated data. [file 1471-2105-9-355-S4.zip › pepex_simulation_results/thresh1/SNR100/preSNR100_25_pepex.xml]

<?xml version="1.0" encoding="iso-8859-1"?>
<pepex3>
   <version>3.0.0</version>
   <registered_to>Unregistered</registered_to>
   <parameters>
      <parameter_file>pepex_input.xml</parameter_file>
      <input_data_file>spectrum.data</input_data_file>
      <output_data_file>pepex_output.xml</output_data_file>
      <noise_model>mean_value</noise_model>
      <signal_noise_ratio>1</signal_noise_ratio>
      <tuning_power>2</tuning_power>
      <tuning>2</tuning>
      <small_omega>1.0</small_omega>
      <big_omega>20</big_omega>
      <peak_finding_model>pepex3</peak_finding_model>
      <supporting_slopes>2</supporting_slopes>
      <peak_fitting_model>centroid</peak_fitting_model>
      <clustering_model>simple</clustering_model>
      <min_cluster_distance>0.8</min_cluster_distance>
      <max_cluster_distance>1.2</max_cluster_distance>
      <no_single_above_mass>1500.0</no_single_above_mass>
      <deisotoping_model>quadratic</deisotoping_model>
      <isotope_distrib_file>/usr/local/piums/kd_0_to_10</isotope_distrib_file>
      <overflow>30000</overflow>
   </parameters>
   <pepex3_status>
      <status>ok</status>
      <message></message>
      <supporting_slopes>2</supporting_slopes>
      <minimum_mass>500</minimum_mass>
      <maximum_mass>700</maximum_mass>
      <small_omega>1</small_omega>
      <big_omega>20</big_omega>
      <peak_masses_with_hydrogen>true</peak_masses_with_hydrogen>
      <date_created>17:48:43, 09 Jul, 2007</date_created>
   </pepex3_status>
   <peak_list>
      <peak>
         <mass>500.42086</mass>
         <intensity>4.492</intensity>
         <ion_current>6.2499149</ion_current>
         <width>0.546</width>
         <signal_noise_ratio>1.3752192</signal_noise_ratio>
         <quality>-1</quality>
      </peak>
      <peak>
         <mass>501.12133</mass>
         <intensity>2.994</intensity>
         <ion_current>4.1656824</ion_current>
         <width>0.273</width>
         <signal_noise_ratio>1.0512483</signal_noise_ratio>
         <quality>-1</quality>
      </peak>
      <peak>
         <mass>503.1011</mass>
         <intensity>4.492</intensity>
         <ion_current>6.874933</ion_current>
         <width>0.364</width>
         <signal_noise_ratio>1.5770406</signal_noise_ratio>
         <quality>1</quality>
      </peak>
      <peak>
         <mass>503.4924</mass>
         <intensity>4.492</intensity>
         <ion_current>6.8463899</ion_current>
         <width>0.273</width>
         <signal_noise_ratio>1.5770406</signal_noise_ratio>
         <quality>-1</quality>
      </peak>
      <peak>
         <mass>503.729</mass>
         <intensity>2.994</intensity>
         <ion_current>4.1656824</ion_current>
         <width>0.182</width>
         <signal_noise_ratio>1.0511264</signal_noise_ratio>
         <quality>-1</quality>
      </peak>
      <peak>
         <mass>505.29775</mass>
         <intensity>4.492</intensity>
         <ion_current>6.6799811</ion_current>
         <width>0.273</width>
         <signal_noise_ratio>1.5949785</signal_noise_ratio>
         <quality>-1</quality>
      </peak>
      <peak>
         <mass>505.73</mass>
         <intensity>2.994</intensity>
         <ion_current>4.5822684</ion_current>
         <width>0.364</width>
         <signal_noise_ratio>1.0630823</signal_noise_ratio>
         <quality>-1</quality>
      </peak>
      <peak>
         <mass>507.66275</mass>
         <intensity>4.492</intensity>
         <ion_current>6.5988782</ion_current>
         <width>0.455</width>
         <signal_noise_ratio>1.6122326</signal_noise_ratio>
         <quality>-1</quality>
      </peak>
      <peak>
         <mass>509.095</mass>
         <intensity>2.994</intensity>
         <ion_current>4.5822684</ion_current>
         <width>0.182</width>
         <signal_noise_ratio>1.0848907</signal_noise_ratio>
         <quality>-1</quality>
      </peak>
      <peak>
         <mass>509.43625</mass>
         <intensity>4.492</intensity>
         <ion_current>6.2499149</ion_current>
         <width>0.364</width>
         <signal_noise_ratio>1.6276983</signal_noise_ratio>
         <quality>1</quality>
      </peak>
      <peak>
         <mass>511.22745</mass>
         <intensity>8.983</intensity>
         <ion_current>12.465697</ion_current>
         <width>0.364</width>
         <signal_noise_ratio>3.5881045</signal_noise_ratio>
         <quality>-1</quality>
      </peak>
      <peak>
         <mass>511.772</mass>
         <intensity>4.492</intensity>
         <ion_current>6.2195597</ion_current>
         <width>0.454</width>
         <signal_noise_ratio>1.794252</signal_noise_ratio>
         <quality>-1</quality>
      </peak>
      <peak>
         <mass>512.23249</mass>
         <intensity>5.989</intensity>
         <ion_current>5.3108384</ion_current>
         <width>0.546</width>
         <signal_noise_ratio>2.3922028</signal_noise_ratio>
         <quality>-1</quality>
      </peak>
      <peak>
         <mass>512.72162</mass>
         <intensity>5.989</intensity>
         <ion_current>7.0703773</ion_current>
         <width>0.455</width>
         <signal_noise_ratio>2.3922028</signal_noise_ratio>
         <quality>-1</quality>
      </peak>
      <peak>
         <mass>514.34725</mass>
         <intensity>4.492</intensity>
         <ion_current>6.4167363</ion_current>
         <width>0.182</width>
         <signal_noise_ratio>1.8064319</signal_noise_ratio>
         <quality>-1</quality>
      </peak>
      <peak>
         <mass>516.098</mass>
         <intensity>4.492</intensity>
         <ion_current>6.7060652</ion_current>
         <width>0.182</width>
         <signal_noise_ratio>1.8069221</signal_noise_ratio>
         <quality>-1</quality>
      </peak>
      <peak>
         <mass>516.644</mass>
         <intensity>2.994</intensity>
         <ion_current>4.1656824</ion_current>
         <width>0.182</width>
         <signal_noise_ratio>1.1961624</signal_noise_ratio>
         <quality>-1</quality>
      </peak>
      <peak>
         <mass>518.57882</mass>
         <intensity>5.989</intensity>
         <ion_current>8.3327561</ion_current>
         <width>0.546</width>
         <signal_noise_ratio>2.3927243</signal_noise_ratio>
         <quality>-1</quality>
      </peak>
      <peak>
         <mass>519.2812</mass>
         <intensity>4.492</intensity>
         <ion_current>6.2499149</ion_current>
         <width>0.181</width>
         <signal_noise_ratio>1.7946431</signal_noise_ratio>
         <quality>-1</quality>
      </peak>
      <peak>
         <mass>522.192</mass>
         <intensity>2.994</intensity>
         <ion_current>4.5822684</ion_current>
         <width>0.182</width>
         <signal_noise_ratio>1.0981078</signal_noise_ratio>
         <quality>-1</quality>
      </peak>
      <peak>
         <mass>523.647</mass>
         <intensity>2.994</intensity>
         <ion_current>4.5822684</ion_current>
         <width>0.182</width>
         <signal_noise_ratio>1.1181496</signal_noise_ratio>
         <quality>-1</quality>
      </peak>
      <peak>
         <mass>525.557</mass>
         <intensity>5.989</intensity>
         <ion_current>9.0737294</ion_current>
         <width>0.182</width>
         <signal_noise_ratio>2.2726797</signal_noise_ratio>
         <quality>-1</quality>
      </peak>
      <peak>
         <mass>525.83</mass>
         <intensity>2.994</intensity>
         <ion_current>4.7115071</ion_current>
         <width>0.182</width>
         <signal_noise_ratio>1.1396222</signal_noise_ratio>
         <quality>-1</quality>
      </peak>
      <peak>
         <mass>528.7764</mass>
         <intensity>4.492</intensity>
         <ion_current>7.0688343</ion_current>
         <width>0.273</width>
         <signal_noise_ratio>1.6897119</signal_noise_ratio>
         <quality>-1</quality>
      </peak>
      <peak>
         <mass>530.43767</mass>
         <intensity>7.486</intensity>
         <ion_current>10.187563</ion_current>
         <width>0.273</width>
         <signal_noise_ratio>2.9062677</signal_noise_ratio>
         <quality>1</quality>
      </peak>
      <peak>
         <mass>531.21248</mass>
         <intensity>175.176</intensity>
         <ion_current>244.60359</ion_current>
         <width>0.364</width>
         <signal_noise_ratio>59.134593</signal_noise_ratio>
         <quality>-1</quality>
      </peak>
      <peak>
         <mass>533.18534</mass>
         <intensity>410.241</intensity>
         <ion_current>557.91622</ion_current>
         <width>0.364</width>
         <signal_noise_ratio>104.02137</signal_noise_ratio>
         <quality>1</quality>
      </peak>
      <peak>
         <mass>533.67475</mass>
         <intensity>4.492</intensity>
         <ion_current>6.4261867</ion_current>
         <width>0.455</width>
         <signal_noise_ratio>1.1389988</signal_noise_ratio>
         <quality>-1</quality>
      </peak>
      <peak>
         <mass>539.28668</mass>
         <intensity>256.026</intensity>
         <ion_current>366.57664</ion_current>
         <width>0.363</width>
         <signal_noise_ratio>60.473029</signal_noise_ratio>
         <quality>1</quality>
      </peak>
      <peak>
         <mass>540.8006</mass>
         <intensity>4.492</intensity>
         <ion_current>6.4261867</ion_current>
         <width>0.182</width>
         <signal_noise_ratio>1.115769</signal_noise_ratio>
         <quality>-1</quality>
      </peak>
      <peak>
         <mass>544.50999</mass>
         <intensity>5.989</intensity>
         <ion_current>9.4245878</ion_current>
         <width>0.728</width>
         <signal_noise_ratio>1.5157035</signal_noise_ratio>
         <quality>-1</quality>
      </peak>
      <peak>
         <mass>545.02</mass>
         <intensity>5.989</intensity>
         <ion_current>8.5677721</ion_current>
         <width>0.181</width>
         <signal_noise_ratio>1.5157035</signal_noise_ratio>
         <quality>-1</quality>
      </peak>
      <peak>
         <mass>546.839</mass>
         <intensity>4.492</intensity>
         <ion_current>6.4261951</ion_current>
         <width>0.181</width>
         <signal_noise_ratio>1.2032819</signal_noise_ratio>
         <quality>-1</quality>
      </peak>
      <peak>
         <mass>547.7672</mass>
         <intensity>5.989</intensity>
         <ion_current>6.5657101</ion_current>
         <width>0.273</width>
         <signal_noise_ratio>1.96268</signal_noise_ratio>
         <quality>-1</quality>
      </peak>
      <peak>
         <mass>549.113</mass>
         <intensity>4.492</intensity>
         <ion_current>6.4261867</ion_current>
         <width>0.182</width>
         <signal_noise_ratio>1.4720919</signal_noise_ratio>
         <quality>-1</quality>
      </peak>
      <peak>
         <mass>549.295</mass>
         <intensity>7.486</intensity>
         <ion_current>10.709357</ion_current>
         <width>0.182</width>
         <signal_noise_ratio>2.453268</signal_noise_ratio>
         <quality>-1</quality>
      </peak>
      <peak>
         <mass>551.45199</mass>
         <intensity>5.979</intensity>
         <ion_current>9.4088514</ion_current>
         <width>0.364</width>
         <signal_noise_ratio>1.8315113</signal_noise_ratio>
         <quality>-1</quality>
      </peak>
      <peak>
         <mass>552.933</mass>
         <intensity>4.482</intensity>
         <ion_current>6.4118808</ion_current>
         <width>0.182</width>
         <signal_noise_ratio>1.3636511</signal_noise_ratio>
         <quality>-1</quality>
      </peak>
      <peak>
         <mass>554.661</mass>
         <intensity>4.482</intensity>
         <ion_current>6.4118808</ion_current>
         <width>0.182</width>
         <signal_noise_ratio>1.3537161</signal_noise_ratio>
         <quality>-1</quality>
      </peak>
      <peak>
         <mass>559.87532</mass>
         <intensity>8.973</intensity>
         <ion_current>12.836637</ion_current>
         <width>0.818</width>
         <signal_noise_ratio>2.670169</signal_noise_ratio>
         <quality>-1</quality>
      </peak>
      <peak>
         <mass>560.573</mass>
         <intensity>4.482</intensity>
         <ion_current>6.4118808</ion_current>
         <width>0.182</width>
         <signal_noise_ratio>1.3337454</signal_noise_ratio>
         <quality>-1</quality>
      </peak>
      <peak>
         <mass>561.119</mass>
         <intensity>4.482</intensity>
         <ion_current>6.4118808</ion_current>
         <width>0.182</width>
         <signal_noise_ratio>1.3242872</signal_noise_ratio>
         <quality>-1</quality>
      </peak>
      <peak>
         <mass>561.30555</mass>
         <intensity>110.785</intensity>
         <ion_current>159.42819</ion_current>
         <width>0.272</width>
         <signal_noise_ratio>32.733413</signal_noise_ratio>
         <quality>-1</quality>
      </peak>
      <peak>
         <mass>564.24255</mass>
         <intensity>68.863</intensity>
         <ion_current>100.44408</ion_current>
         <width>0.273</width>
         <signal_noise_ratio>20.09287</signal_noise_ratio>
         <quality>-1</quality>
      </peak>
      <peak>
         <mass>567.5578</mass>
         <intensity>5.979</intensity>
         <ion_current>8.5534662</ion_current>
         <width>0.182</width>
         <signal_noise_ratio>1.7206853</signal_noise_ratio>
         <quality>-1</quality>
      </peak>
      <peak>
         <mass>568.94</mass>
         <intensity>4.482</intensity>
         <ion_current>6.4118808</ion_current>
         <width>0.182</width>
         <signal_noise_ratio>1.2784826</signal_noise_ratio>
         <quality>-1</quality>
      </peak>
      <peak>
         <mass>569.13716</mass>
         <intensity>4.482</intensity>
         <ion_current>6.4118808</ion_current>
         <width>0.182</width>
         <signal_noise_ratio>1.2784826</signal_noise_ratio>
         <quality>-1</quality>
      </peak>
      <peak>
         <mass>574.7246</mass>
         <intensity>4.482</intensity>
         <ion_current>6.4118808</ion_current>
         <width>0.182</width>
         <signal_noise_ratio>1.2469699</signal_noise_ratio>
         <quality>-1</quality>
      </peak>
      <peak>
         <mass>575.944</mass>
         <intensity>4.482</intensity>
         <ion_current>7.2532914</ion_current>
         <width>0.182</width>
         <signal_noise_ratio>1.2416165</signal_noise_ratio>
         <quality>-1</quality>
      </peak>
      <peak>
         <mass>579.5456</mass>
         <intensity>4.482</intensity>
         <ion_current>6.5938728</ion_current>
         <width>0.182</width>
         <signal_noise_ratio>1.2268509</signal_noise_ratio>
         <quality>-1</quality>
      </peak>
      <peak>
         <mass>579.87675</mass>
         <intensity>4.482</intensity>
         <ion_current>7.2532914</ion_current>
         <width>0.272</width>
         <signal_noise_ratio>1.2268509</signal_noise_ratio>
         <quality>-1</quality>
      </peak>
      <peak>
         <mass>580.32199</mass>
         <intensity>5.979</intensity>
         <ion_current>9.6759102</ion_current>
         <width>0.637</width>
         <signal_noise_ratio>1.6366224</signal_noise_ratio>
         <quality>-1</quality>
      </peak>
      <peak>
         <mass>582.74984</mass>
         <intensity>4.482</intensity>
         <ion_current>7.2532914</ion_current>
         <width>0.182</width>
         <signal_noise_ratio>1.2144287</signal_noise_ratio>
         <quality>-1</quality>
      </peak>
      <peak>
         <mass>584.129</mass>
         <intensity>4.482</intensity>
         <ion_current>7.2532914</ion_current>
         <width>0.182</width>
         <signal_noise_ratio>1.2151233</signal_noise_ratio>
         <quality>-1</quality>
      </peak>
      <peak>
         <mass>587.312</mass>
         <intensity>4.482</intensity>
         <ion_current>6.5938728</ion_current>
         <width>0.182</width>
         <signal_noise_ratio>1.2189191</signal_noise_ratio>
         <quality>-1</quality>
      </peak>
      <peak>
         <mass>588.79399</mass>
         <intensity>4.482</intensity>
         <ion_current>6.5938728</ion_current>
         <width>0.454</width>
         <signal_noise_ratio>1.2205982</signal_noise_ratio>
         <quality>-1</quality>
      </peak>
      <peak>
         <mass>589.586</mass>
         <intensity>4.482</intensity>
         <ion_current>7.2532914</ion_current>
         <width>0.182</width>
         <signal_noise_ratio>1.2229598</signal_noise_ratio>
         <quality>-1</quality>
      </peak>
      <peak>
         <mass>593.05716</mass>
         <intensity>4.482</intensity>
         <ion_current>7.2532914</ion_current>
         <width>0.182</width>
         <signal_noise_ratio>1.228691</signal_noise_ratio>
         <quality>-1</quality>
      </peak>
      <peak>
         <mass>594.38425</mass>
         <intensity>4.482</intensity>
         <ion_current>7.2532914</ion_current>
         <width>0.181</width>
         <signal_noise_ratio>1.2300183</signal_noise_ratio>
         <quality>-1</quality>
      </peak>
      <peak>
         <mass>594.79275</mass>
         <intensity>4.482</intensity>
         <ion_current>6.5938728</ion_current>
         <width>0.273</width>
         <signal_noise_ratio>1.2300183</signal_noise_ratio>
         <quality>-1</quality>
      </peak>
      <peak>
         <mass>596.135</mass>
         <intensity>4.482</intensity>
         <ion_current>6.5938728</ion_current>
         <width>0.182</width>
         <signal_noise_ratio>1.2315338</signal_noise_ratio>
         <quality>-1</quality>
      </peak>
      <peak>
         <mass>597.34557</mass>
         <intensity>85.332</intensity>
         <ion_current>125.54016</ion_current>
         <width>0.273</width>
         <signal_noise_ratio>23.460089</signal_noise_ratio>
         <quality>-1</quality>
      </peak>
      <peak>
         <mass>598.045</mass>
         <intensity>4.482</intensity>
         <ion_current>7.2532914</ion_current>
         <width>0.182</width>
         <signal_noise_ratio>1.2326287</signal_noise_ratio>
         <quality>-1</quality>
      </peak>
      <peak>
         <mass>598.35281</mass>
         <intensity>300.933</intensity>
         <ion_current>400.28019</ion_current>
         <width>0.454</width>
         <signal_noise_ratio>82.761858</signal_noise_ratio>
         <quality>1</quality>
      </peak>
      <peak>
         <mass>599.61067</mass>
         <intensity>88.327</intensity>
         <ion_current>129.94578</ion_current>
         <width>1.182</width>
         <signal_noise_ratio>24.246381</signal_noise_ratio>
         <quality>-1</quality>
      </peak>
      <peak>
         <mass>601.35313</mass>
         <intensity>5.979</intensity>
         <ion_current>8.7962439</ion_current>
         <width>0.273</width>
         <signal_noise_ratio>1.63462</signal_noise_ratio>
         <quality>1</quality>
      </peak>
      <peak>
         <mass>603.034</mass>
         <intensity>5.979</intensity>
         <ion_current>8.7962439</ion_current>
         <width>0.182</width>
         <signal_noise_ratio>1.6258169</signal_noise_ratio>
         <quality>-1</quality>
      </peak>
      <peak>
         <mass>605.1208</mass>
         <intensity>5.979</intensity>
         <ion_current>8.7962439</ion_current>
         <width>0.182</width>
         <signal_noise_ratio>1.6136034</signal_noise_ratio>
         <quality>-1</quality>
      </peak>
      <peak>
         <mass>605.56316</mass>
         <intensity>4.482</intensity>
         <ion_current>6.5938728</ion_current>
         <width>0.363</width>
         <signal_noise_ratio>1.2095953</signal_noise_ratio>
         <quality>-1</quality>
      </peak>
      <peak>
         <mass>606.84425</mass>
         <intensity>4.482</intensity>
         <ion_current>6.5938728</ion_current>
         <width>0.182</width>
         <signal_noise_ratio>1.2003814</signal_noise_ratio>
         <quality>-1</quality>
      </peak>
      <peak>
         <mass>607.39269</mass>
         <intensity>149.713</intensity>
         <ion_current>217.15642</ion_current>
         <width>0.363</width>
         <signal_noise_ratio>40.096542</signal_noise_ratio>
         <quality>1</quality>
      </peak>
      <peak>
         <mass>611.1046</mass>
         <intensity>4.482</intensity>
         <ion_current>6.5938728</ion_current>
         <width>0.182</width>
         <signal_noise_ratio>1.1852364</signal_noise_ratio>
         <quality>-1</quality>
      </peak>
      <peak>
         <mass>613.57425</mass>
         <intensity>4.482</intensity>
         <ion_current>6.5938728</ion_current>
         <width>0.182</width>
         <signal_noise_ratio>1.1733849</signal_noise_ratio>
         <quality>-1</quality>
      </peak>
      <peak>
         <mass>614.3565</mass>
         <intensity>110.785</intensity>
         <ion_current>159.877</ion_current>
         <width>0.727</width>
         <signal_noise_ratio>29.003446</signal_noise_ratio>
         <quality>1</quality>
      </peak>
      <peak>
         <mass>615.6526</mass>
         <intensity>4.482</intensity>
         <ion_current>6.5938728</ion_current>
         <width>0.182</width>
         <signal_noise_ratio>1.1638013</signal_noise_ratio>
         <quality>-1</quality>
      </peak>
      <peak>
         <mass>619.57725</mass>
         <intensity>4.482</intensity>
         <ion_current>6.5938728</ion_current>
         <width>0.182</width>
         <signal_noise_ratio>1.1481957</signal_noise_ratio>
         <quality>-1</quality>
      </peak>
      <peak>
         <mass>621.43416</mass>
         <intensity>7.476</intensity>
         <ion_current>11.182184</ion_current>
         <width>0.273</width>
         <signal_noise_ratio>1.9098427</signal_noise_ratio>
         <quality>-1</quality>
      </peak>
      <peak>
         <mass>622.27657</mass>
         <intensity>74.852</intensity>
         <ion_current>104.04893</ion_current>
         <width>0.273</width>
         <signal_noise_ratio>19.06905</signal_noise_ratio>
         <quality>-1</quality>
      </peak>
      <peak>
         <mass>622.965</mass>
         <intensity>4.482</intensity>
         <ion_current>6.5938728</ion_current>
         <width>0.182</width>
         <signal_noise_ratio>1.1387888</signal_noise_ratio>
         <quality>-1</quality>
      </peak>
      <peak>
         <mass>625.80675</mass>
         <intensity>4.482</intensity>
         <ion_current>7.4768765</ion_current>
         <width>0.273</width>
         <signal_noise_ratio>1.1300679</signal_noise_ratio>
         <quality>-1</quality>
      </peak>
      <peak>
         <mass>626.057</mass>
         <intensity>4.482</intensity>
         <ion_current>6.7971292</ion_current>
         <width>0.182</width>
         <signal_noise_ratio>1.1300679</signal_noise_ratio>
         <quality>-1</quality>
      </peak>
      <peak>
         <mass>626.512</mass>
         <intensity>4.482</intensity>
         <ion_current>6.7971292</ion_current>
         <width>0.182</width>
         <signal_noise_ratio>1.1300679</signal_noise_ratio>
         <quality>-1</quality>
      </peak>
      <peak>
         <mass>628.61537</mass>
         <intensity>7.476</intensity>
         <ion_current>12.194149</ion_current>
         <width>0.182</width>
         <signal_noise_ratio>1.8705739</signal_noise_ratio>
         <quality>-1</quality>
      </peak>
      <peak>
         <mass>629.40717</mass>
         <intensity>4.482</intensity>
         <ion_current>7.4768765</ion_current>
         <width>0.181</width>
         <signal_noise_ratio>1.1214436</signal_noise_ratio>
         <quality>-1</quality>
      </peak>
      <peak>
         <mass>630.94625</mass>
         <intensity>4.482</intensity>
         <ion_current>6.7971292</ion_current>
         <width>0.182</width>
         <signal_noise_ratio>1.1156244</signal_noise_ratio>
         <quality>-1</quality>
      </peak>
      <peak>
         <mass>632.515</mass>
         <intensity>4.482</intensity>
         <ion_current>6.7971292</ion_current>
         <width>0.182</width>
         <signal_noise_ratio>1.1128804</signal_noise_ratio>
         <quality>-1</quality>
      </peak>
      <peak>
         <mass>634.165</mass>
         <intensity>5.979</intensity>
         <ion_current>9.0673885</ion_current>
         <width>0.182</width>
         <signal_noise_ratio>1.4793866</signal_noise_ratio>
         <quality>-1</quality>
      </peak>
      <peak>
         <mass>634.529</mass>
         <intensity>5.979</intensity>
         <ion_current>9.0673885</ion_current>
         <width>0.182</width>
         <signal_noise_ratio>1.4793866</signal_noise_ratio>
         <quality>-1</quality>
      </peak>
      <peak>
         <mass>635.77384</mass>
         <intensity>4.482</intensity>
         <ion_current>7.4768765</ion_current>
         <width>0.182</width>
         <signal_noise_ratio>1.1072599</signal_noise_ratio>
         <quality>-1</quality>
      </peak>
      <peak>
         <mass>636.335</mass>
         <intensity>4.482</intensity>
         <ion_current>6.7971292</ion_current>
         <width>0.182</width>
         <signal_noise_ratio>1.1072599</signal_noise_ratio>
         <quality>-1</quality>
      </peak>
      <peak>
         <mass>636.5534</mass>
         <intensity>4.482</intensity>
         <ion_current>6.7971292</ion_current>
         <width>0.272</width>
         <signal_noise_ratio>1.1072599</signal_noise_ratio>
         <quality>-1</quality>
      </peak>
      <peak>
         <mass>639.53316</mass>
         <intensity>4.482</intensity>
         <ion_current>6.7971292</ion_current>
         <width>0.182</width>
         <signal_noise_ratio>1.1049182</signal_noise_ratio>
         <quality>-1</quality>
      </peak>
      <peak>
         <mass>643.49725</mass>
         <intensity>4.482</intensity>
         <ion_current>6.7971292</ion_current>
         <width>0.182</width>
         <signal_noise_ratio>1.1035354</signal_noise_ratio>
         <quality>-1</quality>
      </peak>
      <peak>
         <mass>644.73509</mass>
         <intensity>5.979</intensity>
         <ion_current>9.0673885</ion_current>
         <width>0.455</width>
         <signal_noise_ratio>1.4711862</signal_noise_ratio>
         <quality>-1</quality>
      </peak>
      <peak>
         <mass>645.39946</mass>
         <intensity>281.469</intensity>
         <ion_current>427.37154</ion_current>
         <width>0.455</width>
         <signal_noise_ratio>69.219358</signal_noise_ratio>
         <quality>1</quality>
      </peak>
      <peak>
         <mass>646.39967</mass>
         <intensity>125.757</intensity>
         <ion_current>30.22414</ion_current>
         <width>0.273</width>
         <signal_noise_ratio>30.899209</signal_noise_ratio>
         <quality>1</quality>
      </peak>
      <peak>
         <mass>648.067</mass>
         <intensity>4.482</intensity>
         <ion_current>6.7971292</ion_current>
         <width>0.182</width>
         <signal_noise_ratio>1.099836</signal_noise_ratio>
         <quality>-1</quality>
      </peak>
      <peak>
         <mass>652.719</mass>
         <intensity>5.989</intensity>
         <ion_current>9.0825539</ion_current>
         <width>0.182</width>
         <signal_noise_ratio>1.3291932</signal_noise_ratio>
         <quality>-1</quality>
      </peak>
      <peak>
         <mass>655.30555</mass>
         <intensity>293.457</intensity>
         <ion_current>430.4024</ion_current>
         <width>0.364</width>
         <signal_noise_ratio>65.631716</signal_noise_ratio>
         <quality>1</quality>
      </peak>
      <peak>
         <mass>658.38023</mass>
         <intensity>160.204</intensity>
         <ion_current>243.41751</ion_current>
         <width>0.364</width>
         <signal_noise_ratio>37.961004</signal_noise_ratio>
         <quality>1</quality>
      </peak>
      <peak>
         <mass>658.69367</mass>
         <intensity>4.492</intensity>
         <ion_current>7.4935585</ion_current>
         <width>0.181</width>
         <signal_noise_ratio>1.0643981</signal_noise_ratio>
         <quality>-1</quality>
      </peak>
      <peak>
         <mass>660.904</mass>
         <intensity>5.989</intensity>
         <ion_current>9.0825539</ion_current>
         <width>0.182</width>
         <signal_noise_ratio>1.4191184</signal_noise_ratio>
         <quality>-1</quality>
      </peak>
      <peak>
         <mass>662.75045</mass>
         <intensity>4.492</intensity>
         <ion_current>6.8122945</ion_current>
         <width>0.455</width>
         <signal_noise_ratio>1.0643981</signal_noise_ratio>
         <quality>-1</quality>
      </peak>
      <peak>
         <mass>663.31477</mass>
         <intensity>143.734</intensity>
         <ion_current>219.79104</ion_current>
         <width>0.364</width>
         <signal_noise_ratio>34.058369</signal_noise_ratio>
         <quality>-1</quality>
      </peak>
      <peak>
         <mass>664.984</mass>
         <intensity>4.492</intensity>
         <ion_current>7.4935585</ion_current>
         <width>0.182</width>
         <signal_noise_ratio>1.0643981</signal_noise_ratio>
         <quality>-1</quality>
      </peak>
      <peak>
         <mass>666.621</mass>
         <intensity>4.492</intensity>
         <ion_current>6.8122945</ion_current>
         <width>0.728</width>
         <signal_noise_ratio>1.0643981</signal_noise_ratio>
         <quality>-1</quality>
      </peak>
      <peak>
         <mass>669.13767</mass>
         <intensity>5.989</intensity>
         <ion_current>9.9908552</ion_current>
         <width>0.182</width>
         <signal_noise_ratio>1.4191184</signal_noise_ratio>
         <quality>-1</quality>
      </peak>
      <peak>
         <mass>669.42709</mass>
         <intensity>161.701</intensity>
         <ion_current>246.02572</ion_current>
         <width>0.545</width>
         <signal_noise_ratio>38.315724</signal_noise_ratio>
         <quality>1</quality>
      </peak>
      <peak>
         <mass>670.43089</mass>
         <intensity>85.342</intensity>
         <ion_current>31.860195</ion_current>
         <width>0.455</width>
         <signal_noise_ratio>20.222142</signal_noise_ratio>
         <quality>1</quality>
      </peak>
      <peak>
         <mass>675.352</mass>
         <intensity>4.492</intensity>
         <ion_current>6.9910903</ion_current>
         <width>0.182</width>
         <signal_noise_ratio>1.0643981</signal_noise_ratio>
         <quality>-1</quality>
      </peak>
      <peak>
         <mass>675.5704</mass>
         <intensity>4.492</intensity>
         <ion_current>6.9910903</ion_current>
         <width>0.273</width>
         <signal_noise_ratio>1.0643981</signal_noise_ratio>
         <quality>-1</quality>
      </peak>
      <peak>
         <mass>677.171</mass>
         <intensity>4.492</intensity>
         <ion_current>7.6902365</ion_current>
         <width>0.182</width>
         <signal_noise_ratio>1.0643981</signal_noise_ratio>
         <quality>-1</quality>
      </peak>
      <peak>
         <mass>679.718</mass>
         <intensity>4.492</intensity>
         <ion_current>6.9910903</ion_current>
         <width>0.182</width>
         <signal_noise_ratio>1.0643981</signal_noise_ratio>
         <quality>-1</quality>
      </peak>
      <peak>
         <mass>680.4794</mass>
         <intensity>80.85</intensity>
         <ion_current>130.50913</ion_current>
         <width>0.364</width>
         <signal_noise_ratio>19.157744</signal_noise_ratio>
         <quality>-1</quality>
      </peak>
      <peak>
         <mass>681.251</mass>
         <intensity>5.989</intensity>
         <ion_current>9.3209349</ion_current>
         <width>0.182</width>
         <signal_noise_ratio>1.4191184</signal_noise_ratio>
         <quality>-1</quality>
      </peak>
      <peak>
         <mass>681.82516</mass>
         <intensity>4.492</intensity>
         <ion_current>7.6902365</ion_current>
         <width>0.182</width>
         <signal_noise_ratio>1.0643981</signal_noise_ratio>
         <quality>-1</quality>
      </peak>
      <peak>
         <mass>683.36438</mass>
         <intensity>71.867</intensity>
         <ion_current>113.8618</ion_current>
         <width>0.728</width>
         <signal_noise_ratio>17.029184</signal_noise_ratio>
         <quality>1</quality>
      </peak>
      <peak>
         <mass>685.83475</mass>
         <intensity>4.492</intensity>
         <ion_current>6.9910903</ion_current>
         <width>0.273</width>
         <signal_noise_ratio>1.0643981</signal_noise_ratio>
         <quality>-1</quality>
      </peak>
      <peak>
         <mass>689.42725</mass>
         <intensity>4.492</intensity>
         <ion_current>7.6902365</ion_current>
         <width>0.182</width>
         <signal_noise_ratio>1.0643981</signal_noise_ratio>
         <quality>-1</quality>
      </peak>
      <peak>
         <mass>690.723</mass>
         <intensity>7.486</intensity>
         <ion_current>11.65078</ion_current>
         <width>0.182</width>
         <signal_noise_ratio>1.7738388</signal_noise_ratio>
         <quality>-1</quality>
      </peak>
      <peak>
         <mass>693.34991</mass>
         <intensity>227.579</intensity>
         <ion_current>363.2723</ion_current>
         <width>0.364</width>
         <signal_noise_ratio>53.92579</signal_noise_ratio>
         <quality>1</quality>
      </peak>
      <peak>
         <mass>693.672</mass>
         <intensity>5.989</intensity>
         <ion_current>9.3209349</ion_current>
         <width>0.272</width>
         <signal_noise_ratio>1.4191184</signal_noise_ratio>
         <quality>-1</quality>
      </peak>
      <peak>
         <mass>696.74875</mass>
         <intensity>4.492</intensity>
         <ion_current>6.9910903</ion_current>
         <width>0.273</width>
         <signal_noise_ratio>1.0643981</signal_noise_ratio>
         <quality>-1</quality>
      </peak>
      <peak>
         <mass>698.39081</mass>
         <intensity>209.612</intensity>
         <ion_current>322.3899</ion_current>
         <width>0.364</width>
         <signal_noise_ratio>49.668435</signal_noise_ratio>
         <quality>1</quality>
      </peak>
   </peak_list>
</pepex3>
