# Supplementary material for: NITPICK: peak identification for mass spectrometry data
Source: BMC Bioinformatics. 2008 Aug 28;9:355. doi: 10.1186/1471-2105-9-355 (PMC2655099; doi:10.1186/1471-2105-9-355)
Supplement: Additional file 4 — A zip-folder containing all pepex results on the simulated data. [file 1471-2105-9-355-S4.zip › pepex_simulation_results/thresh1/SNR100/preSNR100_26_pepex.xml]

<?xml version="1.0" encoding="iso-8859-1"?>
<pepex3>
   <version>3.0.0</version>
   <registered_to>Unregistered</registered_to>
   <parameters>
      <parameter_file>pepex_input.xml</parameter_file>
      <input_data_file>spectrum.data</input_data_file>
      <output_data_file>pepex_output.xml</output_data_file>
      <noise_model>mean_value</noise_model>
      <signal_noise_ratio>1</signal_noise_ratio>
      <tuning_power>2</tuning_power>
      <tuning>2</tuning>
      <small_omega>1.0</small_omega>
      <big_omega>20</big_omega>
      <peak_finding_model>pepex3</peak_finding_model>
      <supporting_slopes>2</supporting_slopes>
      <peak_fitting_model>centroid</peak_fitting_model>
      <clustering_model>simple</clustering_model>
      <min_cluster_distance>0.8</min_cluster_distance>
      <max_cluster_distance>1.2</max_cluster_distance>
      <no_single_above_mass>1500.0</no_single_above_mass>
      <deisotoping_model>quadratic</deisotoping_model>
      <isotope_distrib_file>/usr/local/piums/kd_0_to_10</isotope_distrib_file>
      <overflow>30000</overflow>
   </parameters>
   <pepex3_status>
      <status>ok</status>
      <message></message>
      <supporting_slopes>2</supporting_slopes>
      <minimum_mass>500</minimum_mass>
      <maximum_mass>700</maximum_mass>
      <small_omega>1</small_omega>
      <big_omega>20</big_omega>
      <peak_masses_with_hydrogen>true</peak_masses_with_hydrogen>
      <date_created>17:48:45, 09 Jul, 2007</date_created>
   </pepex3_status>
   <peak_list>
      <peak>
         <mass>500.49636</mass>
         <intensity>4.211</intensity>
         <ion_current>5.8589474</ion_current>
         <width>0.637</width>
         <signal_noise_ratio>1.5395903</signal_noise_ratio>
         <quality>-1</quality>
      </peak>
      <peak>
         <mass>502.456</mass>
         <intensity>2.807</intensity>
         <ion_current>3.9055012</ion_current>
         <width>0.182</width>
         <signal_noise_ratio>1.0255917</signal_noise_ratio>
         <quality>-1</quality>
      </peak>
      <peak>
         <mass>503.092</mass>
         <intensity>7.018</intensity>
         <ion_current>10.57548</ion_current>
         <width>0.182</width>
         <signal_noise_ratio>2.560405</signal_noise_ratio>
         <quality>-1</quality>
      </peak>
      <peak>
         <mass>503.51667</mass>
         <intensity>5.614</intensity>
         <ion_current>7.8110023</ion_current>
         <width>0.273</width>
         <signal_noise_ratio>2.0481781</signal_noise_ratio>
         <quality>-1</quality>
      </peak>
      <peak>
         <mass>505.25845</mass>
         <intensity>8.421</intensity>
         <ion_current>12.085697</ion_current>
         <width>0.364</width>
         <signal_noise_ratio>3.1125226</signal_noise_ratio>
         <quality>1</quality>
      </peak>
      <peak>
         <mass>506.51767</mass>
         <intensity>4.211</intensity>
         <ion_current>5.8589474</ion_current>
         <width>0.363</width>
         <signal_noise_ratio>1.5564461</signal_noise_ratio>
         <quality>-1</quality>
      </peak>
      <peak>
         <mass>507.85234</mass>
         <intensity>2.807</intensity>
         <ion_current>3.9055012</ion_current>
         <width>0.455</width>
         <signal_noise_ratio>1.0375075</signal_noise_ratio>
         <quality>-1</quality>
      </peak>
      <peak>
         <mass>508.64828</mass>
         <intensity>4.211</intensity>
         <ion_current>6.4448671</ion_current>
         <width>0.546</width>
         <signal_noise_ratio>1.5564461</signal_noise_ratio>
         <quality>-1</quality>
      </peak>
      <peak>
         <mass>509.394</mass>
         <intensity>4.211</intensity>
         <ion_current>5.8589474</ion_current>
         <width>0.273</width>
         <signal_noise_ratio>1.5757526</signal_noise_ratio>
         <quality>-1</quality>
      </peak>
      <peak>
         <mass>509.97466</mass>
         <intensity>2.807</intensity>
         <ion_current>3.9055012</ion_current>
         <width>0.181</width>
         <signal_noise_ratio>1.0627305</signal_noise_ratio>
         <quality>-1</quality>
      </peak>
      <peak>
         <mass>510.69561</mass>
         <intensity>4.211</intensity>
         <ion_current>5.4514598</ion_current>
         <width>0.364</width>
         <signal_noise_ratio>1.594285</signal_noise_ratio>
         <quality>-1</quality>
      </peak>
      <peak>
         <mass>511.17689</mass>
         <intensity>7.018</intensity>
         <ion_current>9.7644486</ion_current>
         <width>0.455</width>
         <signal_noise_ratio>2.6570155</signal_noise_ratio>
         <quality>-1</quality>
      </peak>
      <peak>
         <mass>511.96643</mass>
         <intensity>5.614</intensity>
         <ion_current>7.8110023</ion_current>
         <width>0.272</width>
         <signal_noise_ratio>1.84106</signal_noise_ratio>
         <quality>1</quality>
      </peak>
      <peak>
         <mass>514.71125</mass>
         <intensity>4.211</intensity>
         <ion_current>5.8589474</ion_current>
         <width>0.182</width>
         <signal_noise_ratio>1.1602368</signal_noise_ratio>
         <quality>-1</quality>
      </peak>
      <peak>
         <mass>515.007</mass>
         <intensity>4.211</intensity>
         <ion_current>5.8589474</ion_current>
         <width>0.182</width>
         <signal_noise_ratio>1.1602368</signal_noise_ratio>
         <quality>-1</quality>
      </peak>
      <peak>
         <mass>516.6076</mass>
         <intensity>4.211</intensity>
         <ion_current>5.8589474</ion_current>
         <width>0.182</width>
         <signal_noise_ratio>1.1980766</signal_noise_ratio>
         <quality>-1</quality>
      </peak>
      <peak>
         <mass>517.17154</mass>
         <intensity>4.211</intensity>
         <ion_current>5.8589474</ion_current>
         <width>0.909</width>
         <signal_noise_ratio>1.1980766</signal_noise_ratio>
         <quality>-1</quality>
      </peak>
      <peak>
         <mass>520.72183</mass>
         <intensity>7.018</intensity>
         <ion_current>10.57548</ion_current>
         <width>0.182</width>
         <signal_noise_ratio>1.8940323</signal_noise_ratio>
         <quality>-1</quality>
      </peak>
      <peak>
         <mass>523.93299</mass>
         <intensity>5.614</intensity>
         <ion_current>7.8110023</ion_current>
         <width>0.182</width>
         <signal_noise_ratio>1.5247692</signal_noise_ratio>
         <quality>-1</quality>
      </peak>
      <peak>
         <mass>525.2385</mass>
         <intensity>4.211</intensity>
         <ion_current>6.0241924</ion_current>
         <width>0.273</width>
         <signal_noise_ratio>1.1437127</signal_noise_ratio>
         <quality>-1</quality>
      </peak>
      <peak>
         <mass>527.84921</mass>
         <intensity>5.614</intensity>
         <ion_current>8.0313028</ion_current>
         <width>0.273</width>
         <signal_noise_ratio>1.5655404</signal_noise_ratio>
         <quality>-1</quality>
      </peak>
      <peak>
         <mass>528.2496</mass>
         <intensity>4.211</intensity>
         <ion_current>6.0241924</ion_current>
         <width>0.182</width>
         <signal_noise_ratio>1.1742947</signal_noise_ratio>
         <quality>-1</quality>
      </peak>
      <peak>
         <mass>529.468</mass>
         <intensity>4.211</intensity>
         <ion_current>6.0241924</ion_current>
         <width>0.182</width>
         <signal_noise_ratio>1.1494492</signal_noise_ratio>
         <quality>-1</quality>
      </peak>
      <peak>
         <mass>529.81901</mass>
         <intensity>5.614</intensity>
         <ion_current>7.9527643</ion_current>
         <width>0.182</width>
         <signal_noise_ratio>1.4917954</signal_noise_ratio>
         <quality>-1</quality>
      </peak>
      <peak>
         <mass>530.8502</mass>
         <intensity>5.614</intensity>
         <ion_current>6.6063521</ion_current>
         <width>0.455</width>
         <signal_noise_ratio>1.4917954</signal_noise_ratio>
         <quality>-1</quality>
      </peak>
      <peak>
         <mass>533.36384</mass>
         <intensity>4.211</intensity>
         <ion_current>6.6266387</ion_current>
         <width>0.182</width>
         <signal_noise_ratio>1.0651072</signal_noise_ratio>
         <quality>-1</quality>
      </peak>
      <peak>
         <mass>533.743</mass>
         <intensity>8.421</intensity>
         <ion_current>12.046954</ion_current>
         <width>0.182</width>
         <signal_noise_ratio>2.1479034</signal_noise_ratio>
         <quality>-1</quality>
      </peak>
      <peak>
         <mass>535.72125</mass>
         <intensity>4.211</intensity>
         <ion_current>6.0241924</ion_current>
         <width>0.181</width>
         <signal_noise_ratio>1.0356874</signal_noise_ratio>
         <quality>-1</quality>
      </peak>
      <peak>
         <mass>536.471</mass>
         <intensity>4.211</intensity>
         <ion_current>6.0241924</ion_current>
         <width>0.182</width>
         <signal_noise_ratio>1.0356874</signal_noise_ratio>
         <quality>-1</quality>
      </peak>
      <peak>
         <mass>538.34761</mass>
         <intensity>189.474</intensity>
         <ion_current>271.24312</ion_current>
         <width>0.273</width>
         <signal_noise_ratio>45.240872</signal_noise_ratio>
         <quality>1</quality>
      </peak>
      <peak>
         <mass>538.72225</mass>
         <intensity>4.211</intensity>
         <ion_current>6.0241924</ion_current>
         <width>0.182</width>
         <signal_noise_ratio>1.2999029</signal_noise_ratio>
         <quality>-1</quality>
      </peak>
      <peak>
         <mass>539.35566</mass>
         <intensity>75.789</intensity>
         <ion_current>21.337386</ion_current>
         <width>0.272</width>
         <signal_noise_ratio>23.395474</signal_noise_ratio>
         <quality>1</quality>
      </peak>
      <peak>
         <mass>540.109</mass>
         <intensity>4.211</intensity>
         <ion_current>6.0241924</ion_current>
         <width>0.182</width>
         <signal_noise_ratio>1.3215808</signal_noise_ratio>
         <quality>-1</quality>
      </peak>
      <peak>
         <mass>542.201</mass>
         <intensity>5.614</intensity>
         <ion_current>8.0313028</ion_current>
         <width>0.182</width>
         <signal_noise_ratio>1.8066656</signal_noise_ratio>
         <quality>-1</quality>
      </peak>
      <peak>
         <mass>542.73401</mass>
         <intensity>5.614</intensity>
         <ion_current>8.0313028</ion_current>
         <width>0.182</width>
         <signal_noise_ratio>1.8066656</signal_noise_ratio>
         <quality>-1</quality>
      </peak>
      <peak>
         <mass>542.98966</mass>
         <intensity>4.211</intensity>
         <ion_current>6.6266387</ion_current>
         <width>0.273</width>
         <signal_noise_ratio>1.3551601</signal_noise_ratio>
         <quality>-1</quality>
      </peak>
      <peak>
         <mass>545.77075</mass>
         <intensity>4.211</intensity>
         <ion_current>6.6266387</ion_current>
         <width>0.273</width>
         <signal_noise_ratio>1.3807967</signal_noise_ratio>
         <quality>-1</quality>
      </peak>
      <peak>
         <mass>547.85516</mass>
         <intensity>4.211</intensity>
         <ion_current>5.5350393</ion_current>
         <width>0.182</width>
         <signal_noise_ratio>1.3491296</signal_noise_ratio>
         <quality>-1</quality>
      </peak>
      <peak>
         <mass>549.204</mass>
         <intensity>4.211</intensity>
         <ion_current>6.0241924</ion_current>
         <width>0.182</width>
         <signal_noise_ratio>1.3343128</signal_noise_ratio>
         <quality>-1</quality>
      </peak>
      <peak>
         <mass>549.75</mass>
         <intensity>4.211</intensity>
         <ion_current>6.0241924</ion_current>
         <width>0.182</width>
         <signal_noise_ratio>1.3343128</signal_noise_ratio>
         <quality>-1</quality>
      </peak>
      <peak>
         <mass>552.024</mass>
         <intensity>4.201</intensity>
         <ion_current>6.0098865</ion_current>
         <width>0.182</width>
         <signal_noise_ratio>1.2378446</signal_noise_ratio>
         <quality>-1</quality>
      </peak>
      <peak>
         <mass>552.67516</mass>
         <intensity>4.201</intensity>
         <ion_current>6.6109022</ion_current>
         <width>0.182</width>
         <signal_noise_ratio>1.2335341</signal_noise_ratio>
         <quality>-1</quality>
      </peak>
      <peak>
         <mass>554.817</mass>
         <intensity>7.008</intensity>
         <ion_current>9.5375464</ion_current>
         <width>0.182</width>
         <signal_noise_ratio>2.0434954</signal_noise_ratio>
         <quality>-1</quality>
      </peak>
      <peak>
         <mass>556.27979</mass>
         <intensity>5.604</intensity>
         <ion_current>8.0169969</ion_current>
         <width>0.182</width>
         <signal_noise_ratio>1.6292613</signal_noise_ratio>
         <quality>-1</quality>
      </peak>
      <peak>
         <mass>557.84451</mass>
         <intensity>4.201</intensity>
         <ion_current>6.6109022</ion_current>
         <width>0.454</width>
         <signal_noise_ratio>1.2151794</signal_noise_ratio>
         <quality>-1</quality>
      </peak>
      <peak>
         <mass>562.33512</mass>
         <intensity>4.201</intensity>
         <ion_current>6.0098865</ion_current>
         <width>0.455</width>
         <signal_noise_ratio>1.2037867</signal_noise_ratio>
         <quality>-1</quality>
      </peak>
      <peak>
         <mass>566.303</mass>
         <intensity>4.201</intensity>
         <ion_current>6.0098865</ion_current>
         <width>0.182</width>
         <signal_noise_ratio>1.2003217</signal_noise_ratio>
         <quality>-1</quality>
      </peak>
      <peak>
         <mass>569.304</mass>
         <intensity>4.201</intensity>
         <ion_current>6.6109022</ion_current>
         <width>0.182</width>
         <signal_noise_ratio>1.2036735</signal_noise_ratio>
         <quality>-1</quality>
      </peak>
      <peak>
         <mass>569.577</mass>
         <intensity>5.604</intensity>
         <ion_current>8.0169969</ion_current>
         <width>0.182</width>
         <signal_noise_ratio>1.6056621</signal_noise_ratio>
         <quality>-1</quality>
      </peak>
      <peak>
         <mass>572.41937</mass>
         <intensity>5.604</intensity>
         <ion_current>7.9411351</ion_current>
         <width>0.272</width>
         <signal_noise_ratio>1.6111991</signal_noise_ratio>
         <quality>-1</quality>
      </peak>
      <peak>
         <mass>572.91166</mass>
         <intensity>4.201</intensity>
         <ion_current>6.6109022</ion_current>
         <width>0.273</width>
         <signal_noise_ratio>1.2085601</signal_noise_ratio>
         <quality>-1</quality>
      </peak>
      <peak>
         <mass>573.215</mass>
         <intensity>5.604</intensity>
         <ion_current>8.0169969</ion_current>
         <width>0.182</width>
         <signal_noise_ratio>1.6121806</signal_noise_ratio>
         <quality>-1</quality>
      </peak>
      <peak>
         <mass>574.943</mass>
         <intensity>4.201</intensity>
         <ion_current>5.521895</ion_current>
         <width>0.182</width>
         <signal_noise_ratio>1.2103106</signal_noise_ratio>
         <quality>-1</quality>
      </peak>
      <peak>
         <mass>577.035</mass>
         <intensity>4.201</intensity>
         <ion_current>6.1804684</ion_current>
         <width>0.182</width>
         <signal_noise_ratio>1.2122789</signal_noise_ratio>
         <quality>-1</quality>
      </peak>
      <peak>
         <mass>579.57567</mass>
         <intensity>4.201</intensity>
         <ion_current>6.1804684</ion_current>
         <width>0.909</width>
         <signal_noise_ratio>1.2137052</signal_noise_ratio>
         <quality>-1</quality>
      </peak>
      <peak>
         <mass>580.855</mass>
         <intensity>4.201</intensity>
         <ion_current>6.1804684</ion_current>
         <width>0.182</width>
         <signal_noise_ratio>1.2142686</signal_noise_ratio>
         <quality>-1</quality>
      </peak>
      <peak>
         <mass>585.31072</mass>
         <intensity>272.271</intensity>
         <ion_current>391.48715</ion_current>
         <width>0.363</width>
         <signal_noise_ratio>78.873991</signal_noise_ratio>
         <quality>1</quality>
      </peak>
      <peak>
         <mass>585.69016</mass>
         <intensity>4.201</intensity>
         <ion_current>6.1804684</ion_current>
         <width>0.182</width>
         <signal_noise_ratio>1.2181976</signal_noise_ratio>
         <quality>-1</quality>
      </peak>
      <peak>
         <mass>587.21148</mass>
         <intensity>230.165</intensity>
         <ion_current>304.35322</ion_current>
         <width>0.363</width>
         <signal_noise_ratio>66.780356</signal_noise_ratio>
         <quality>1</quality>
      </peak>
      <peak>
         <mass>589.65425</mass>
         <intensity>4.201</intensity>
         <ion_current>6.1804684</ion_current>
         <width>0.182</width>
         <signal_noise_ratio>1.2191197</signal_noise_ratio>
         <quality>-1</quality>
      </peak>
      <peak>
         <mass>591.314</mass>
         <intensity>103.85</intensity>
         <ion_current>151.68873</ion_current>
         <width>0.364</width>
         <signal_noise_ratio>30.072243</signal_noise_ratio>
         <quality>1</quality>
      </peak>
      <peak>
         <mass>595.953</mass>
         <intensity>4.201</intensity>
         <ion_current>6.1804684</ion_current>
         <width>0.182</width>
         <signal_noise_ratio>1.2027008</signal_noise_ratio>
         <quality>-1</quality>
      </peak>
      <peak>
         <mass>597.74925</mass>
         <intensity>4.201</intensity>
         <ion_current>6.1804684</ion_current>
         <width>0.182</width>
         <signal_noise_ratio>1.1968556</signal_noise_ratio>
         <quality>-1</quality>
      </peak>
      <peak>
         <mass>599.28901</mass>
         <intensity>112.271</intensity>
         <ion_current>166.50219</ion_current>
         <width>0.364</width>
         <signal_noise_ratio>31.927233</signal_noise_ratio>
         <quality>-1</quality>
      </peak>
      <peak>
         <mass>599.77301</mass>
         <intensity>4.201</intensity>
         <ion_current>6.1804684</ion_current>
         <width>0.454</width>
         <signal_noise_ratio>1.1927592</signal_noise_ratio>
         <quality>-1</quality>
      </peak>
      <peak>
         <mass>601.32376</mass>
         <intensity>206.306</intensity>
         <ion_current>286.76127</ion_current>
         <width>0.364</width>
         <signal_noise_ratio>58.574952</signal_noise_ratio>
         <quality>1</quality>
      </peak>
      <peak>
         <mass>601.66784</mass>
         <intensity>4.201</intensity>
         <ion_current>6.7985447</ion_current>
         <width>0.182</width>
         <signal_noise_ratio>1.1889022</signal_noise_ratio>
         <quality>-1</quality>
      </peak>
      <peak>
         <mass>606.28045</mass>
         <intensity>188.06</intensity>
         <ion_current>281.28679</ion_current>
         <width>1.092</width>
         <signal_noise_ratio>52.788822</signal_noise_ratio>
         <quality>1</quality>
      </peak>
      <peak>
         <mass>609.595</mass>
         <intensity>4.201</intensity>
         <ion_current>6.1804684</ion_current>
         <width>0.182</width>
         <signal_noise_ratio>1.1678561</signal_noise_ratio>
         <quality>-1</quality>
      </peak>
      <peak>
         <mass>612.0146</mass>
         <intensity>4.201</intensity>
         <ion_current>6.1804684</ion_current>
         <width>0.182</width>
         <signal_noise_ratio>1.1639506</signal_noise_ratio>
         <quality>-1</quality>
      </peak>
      <peak>
         <mass>612.37861</mass>
         <intensity>4.201</intensity>
         <ion_current>6.7985447</ion_current>
         <width>0.364</width>
         <signal_noise_ratio>1.1639506</signal_noise_ratio>
         <quality>-1</quality>
      </peak>
      <peak>
         <mass>613.76383</mass>
         <intensity>4.201</intensity>
         <ion_current>6.1804684</ion_current>
         <width>0.364</width>
         <signal_noise_ratio>1.1607424</signal_noise_ratio>
         <quality>-1</quality>
      </peak>
      <peak>
         <mass>616.326</mass>
         <intensity>5.604</intensity>
         <ion_current>8.2445477</ion_current>
         <width>0.182</width>
         <signal_noise_ratio>1.5442509</signal_noise_ratio>
         <quality>-1</quality>
      </peak>
      <peak>
         <mass>619.1905</mass>
         <intensity>4.201</intensity>
         <ion_current>5.9998518</ion_current>
         <width>0.273</width>
         <signal_noise_ratio>1.1524266</signal_noise_ratio>
         <quality>-1</quality>
      </peak>
      <peak>
         <mass>620.055</mass>
         <intensity>5.604</intensity>
         <ion_current>7.7116296</ion_current>
         <width>0.182</width>
         <signal_noise_ratio>1.5346273</signal_noise_ratio>
         <quality>-1</quality>
      </peak>
      <peak>
         <mass>624.147</mass>
         <intensity>5.604</intensity>
         <ion_current>8.2445477</ion_current>
         <width>0.182</width>
         <signal_noise_ratio>1.5258712</signal_noise_ratio>
         <quality>-1</quality>
      </peak>
      <peak>
         <mass>628.77083</mass>
         <intensity>4.201</intensity>
         <ion_current>6.3709816</ion_current>
         <width>0.364</width>
         <signal_noise_ratio>1.1364868</signal_noise_ratio>
         <quality>-1</quality>
      </peak>
      <peak>
         <mass>629.29559</mass>
         <intensity>247.008</intensity>
         <ion_current>362.97713</ion_current>
         <width>0.636</width>
         <signal_noise_ratio>66.822503</signal_noise_ratio>
         <quality>1</quality>
      </peak>
      <peak>
         <mass>633.10078</mass>
         <intensity>4.201</intensity>
         <ion_current>7.008112</ion_current>
         <width>0.454</width>
         <signal_noise_ratio>1.1284883</signal_noise_ratio>
         <quality>-1</quality>
      </peak>
      <peak>
         <mass>635.32842</mass>
         <intensity>251.218</intensity>
         <ion_current>378.15765</ion_current>
         <width>0.455</width>
         <signal_noise_ratio>67.279104</signal_noise_ratio>
         <quality>1</quality>
      </peak>
      <peak>
         <mass>635.789</mass>
         <intensity>4.201</intensity>
         <ion_current>7.008112</ion_current>
         <width>0.182</width>
         <signal_noise_ratio>1.1233572</signal_noise_ratio>
         <quality>-1</quality>
      </peak>
      <peak>
         <mass>640.04125</mass>
         <intensity>4.201</intensity>
         <ion_current>6.3709816</ion_current>
         <width>0.182</width>
         <signal_noise_ratio>1.1181963</signal_noise_ratio>
         <quality>-1</quality>
      </peak>
      <peak>
         <mass>641.337</mass>
         <intensity>4.201</intensity>
         <ion_current>6.3709816</ion_current>
         <width>0.182</width>
         <signal_noise_ratio>1.1168984</signal_noise_ratio>
         <quality>-1</quality>
      </peak>
      <peak>
         <mass>643.9474</mass>
         <intensity>4.201</intensity>
         <ion_current>6.3709816</ion_current>
         <width>0.545</width>
         <signal_noise_ratio>1.1131999</signal_noise_ratio>
         <quality>-1</quality>
      </peak>
      <peak>
         <mass>644.429</mass>
         <intensity>4.201</intensity>
         <ion_current>6.3709816</ion_current>
         <width>0.182</width>
         <signal_noise_ratio>1.1131999</signal_noise_ratio>
         <quality>-1</quality>
      </peak>
      <peak>
         <mass>645.157</mass>
         <intensity>4.201</intensity>
         <ion_current>6.3709816</ion_current>
         <width>0.182</width>
         <signal_noise_ratio>1.1138131</signal_noise_ratio>
         <quality>-1</quality>
      </peak>
      <peak>
         <mass>647.34071</mass>
         <intensity>127.709</intensity>
         <ion_current>191.23816</ion_current>
         <width>0.364</width>
         <signal_noise_ratio>33.988122</signal_noise_ratio>
         <quality>1</quality>
      </peak>
      <peak>
         <mass>648.613</mass>
         <intensity>4.201</intensity>
         <ion_current>7.008112</ion_current>
         <width>0.182</width>
         <signal_noise_ratio>1.122552</signal_noise_ratio>
         <quality>-1</quality>
      </peak>
      <peak>
         <mass>648.95425</mass>
         <intensity>4.201</intensity>
         <ion_current>6.3709816</ion_current>
         <width>0.182</width>
         <signal_noise_ratio>1.122552</signal_noise_ratio>
         <quality>-1</quality>
      </peak>
      <peak>
         <mass>651.614</mass>
         <intensity>4.211</intensity>
         <ion_current>7.024794</ion_current>
         <width>0.182</width>
         <signal_noise_ratio>1.1421874</signal_noise_ratio>
         <quality>-1</quality>
      </peak>
      <peak>
         <mass>653.07</mass>
         <intensity>4.211</intensity>
         <ion_current>6.386147</ion_current>
         <width>0.182</width>
         <signal_noise_ratio>1.1421874</signal_noise_ratio>
         <quality>-1</quality>
      </peak>
      <peak>
         <mass>655.41125</mass>
         <intensity>4.211</intensity>
         <ion_current>7.024794</ion_current>
         <width>0.182</width>
         <signal_noise_ratio>1.1500458</signal_noise_ratio>
         <quality>-1</quality>
      </peak>
      <peak>
         <mass>655.889</mass>
         <intensity>4.211</intensity>
         <ion_current>6.386147</ion_current>
         <width>0.182</width>
         <signal_noise_ratio>1.1563684</signal_noise_ratio>
         <quality>-1</quality>
      </peak>
      <peak>
         <mass>656.08616</mass>
         <intensity>4.211</intensity>
         <ion_current>6.386147</ion_current>
         <width>0.182</width>
         <signal_noise_ratio>1.1563684</signal_noise_ratio>
         <quality>-1</quality>
      </peak>
      <peak>
         <mass>658.30384</mass>
         <intensity>248.421</intensity>
         <ion_current>380.47963</ion_current>
         <width>0.273</width>
         <signal_noise_ratio>64.564764</signal_noise_ratio>
         <quality>1</quality>
      </peak>
      <peak>
         <mass>658.50425</mass>
         <intensity>4.211</intensity>
         <ion_current>6.386147</ion_current>
         <width>0.182</width>
         <signal_noise_ratio>1.0944414</signal_noise_ratio>
         <quality>-1</quality>
      </peak>
      <peak>
         <mass>658.799</mass>
         <intensity>4.211</intensity>
         <ion_current>7.024794</ion_current>
         <width>0.181</width>
         <signal_noise_ratio>1.0944414</signal_noise_ratio>
         <quality>-1</quality>
      </peak>
      <peak>
         <mass>660.29588</mass>
         <intensity>51.93</intensity>
         <ion_current>42.70542</ion_current>
         <width>0.273</width>
         <signal_noise_ratio>13.496638</signal_noise_ratio>
         <quality>-1</quality>
      </peak>
      <peak>
         <mass>661.5826</mass>
         <intensity>4.211</intensity>
         <ion_current>6.386147</ion_current>
         <width>0.182</width>
         <signal_noise_ratio>1.0944414</signal_noise_ratio>
         <quality>-1</quality>
      </peak>
      <peak>
         <mass>664.35056</mass>
         <intensity>200.702</intensity>
         <ion_current>304.47865</ion_current>
         <width>0.454</width>
         <signal_noise_ratio>52.162568</signal_noise_ratio>
         <quality>1</quality>
      </peak>
      <peak>
         <mass>665.87125</mass>
         <intensity>4.211</intensity>
         <ion_current>6.386147</ion_current>
         <width>0.182</width>
         <signal_noise_ratio>1.0944414</signal_noise_ratio>
         <quality>-1</quality>
      </peak>
      <peak>
         <mass>667.44069</mass>
         <intensity>304.561</intensity>
         <ion_current>463.85107</ion_current>
         <width>0.364</width>
         <signal_noise_ratio>79.155583</signal_noise_ratio>
         <quality>1</quality>
      </peak>
      <peak>
         <mass>667.713</mass>
         <intensity>4.211</intensity>
         <ion_current>6.386147</ion_current>
         <width>0.182</width>
         <signal_noise_ratio>1.0944414</signal_noise_ratio>
         <quality>-1</quality>
      </peak>
      <peak>
         <mass>670.168</mass>
         <intensity>4.211</intensity>
         <ion_current>6.386147</ion_current>
         <width>0.182</width>
         <signal_noise_ratio>1.0944414</signal_noise_ratio>
         <quality>-1</quality>
      </peak>
      <peak>
         <mass>674.716</mass>
         <intensity>5.614</intensity>
         <ion_current>8.5138516</ion_current>
         <width>0.182</width>
         <signal_noise_ratio>1.4590819</signal_noise_ratio>
         <quality>-1</quality>
      </peak>
      <peak>
         <mass>675.40963</mass>
         <intensity>174.035</intensity>
         <ion_current>270.64918</ion_current>
         <width>0.454</width>
         <signal_noise_ratio>45.231799</signal_noise_ratio>
         <quality>1</quality>
      </peak>
      <peak>
         <mass>676.42883</mass>
         <intensity>94.035</intensity>
         <ion_current>41.566819</ion_current>
         <width>0.364</width>
         <signal_noise_ratio>24.439752</signal_noise_ratio>
         <quality>1</quality>
      </peak>
      <peak>
         <mass>677.05</mass>
         <intensity>5.614</intensity>
         <ion_current>8.7373065</ion_current>
         <width>0.181</width>
         <signal_noise_ratio>1.4590819</signal_noise_ratio>
         <quality>-1</quality>
      </peak>
      <peak>
         <mass>679.9</mass>
         <intensity>4.211</intensity>
         <ion_current>7.2091688</ion_current>
         <width>0.182</width>
         <signal_noise_ratio>1.0944414</signal_noise_ratio>
         <quality>-1</quality>
      </peak>
      <peak>
         <mass>682.4015</mass>
         <intensity>4.211</intensity>
         <ion_current>6.553758</ion_current>
         <width>0.273</width>
         <signal_noise_ratio>1.0944414</signal_noise_ratio>
         <quality>-1</quality>
      </peak>
      <peak>
         <mass>684.41451</mass>
         <intensity>138.947</intensity>
         <ion_current>215.02437</ion_current>
         <width>0.818</width>
         <signal_noise_ratio>36.112407</signal_noise_ratio>
         <quality>-1</quality>
      </peak>
      <peak>
         <mass>686.38468</mass>
         <intensity>110.877</intensity>
         <ion_current>150.57241</ion_current>
         <width>0.545</width>
         <signal_noise_ratio>28.816998</signal_noise_ratio>
         <quality>1</quality>
      </peak>
      <peak>
         <mass>687.75233</mass>
         <intensity>5.614</intensity>
         <ion_current>8.7373065</ion_current>
         <width>0.273</width>
         <signal_noise_ratio>1.4590819</signal_noise_ratio>
         <quality>-1</quality>
      </peak>
      <peak>
         <mass>690.632</mass>
         <intensity>4.211</intensity>
         <ion_current>6.553758</ion_current>
         <width>0.182</width>
         <signal_noise_ratio>1.0944414</signal_noise_ratio>
         <quality>-1</quality>
      </peak>
      <peak>
         <mass>690.88225</mass>
         <intensity>4.211</intensity>
         <ion_current>6.553758</ion_current>
         <width>0.182</width>
         <signal_noise_ratio>1.0944414</signal_noise_ratio>
         <quality>-1</quality>
      </peak>
      <peak>
         <mass>692.35604</mass>
         <intensity>214.737</intensity>
         <ion_current>334.19159</ion_current>
         <width>0.364</width>
         <signal_noise_ratio>55.810273</signal_noise_ratio>
         <quality>1</quality>
      </peak>
      <peak>
         <mass>693.70883</mass>
         <intensity>7.018</intensity>
         <ion_current>12.014711</ion_current>
         <width>0.182</width>
         <signal_noise_ratio>1.8239823</signal_noise_ratio>
         <quality>-1</quality>
      </peak>
      <peak>
         <mass>695.97525</mass>
         <intensity>4.211</intensity>
         <ion_current>6.553758</ion_current>
         <width>0.182</width>
         <signal_noise_ratio>1.0944414</signal_noise_ratio>
         <quality>-1</quality>
      </peak>
      <peak>
         <mass>696.43647</mass>
         <intensity>5.614</intensity>
         <ion_current>9.6110837</ion_current>
         <width>0.637</width>
         <signal_noise_ratio>1.4590819</signal_noise_ratio>
         <quality>-1</quality>
      </peak>
      <peak>
         <mass>697.1808</mass>
         <intensity>4.211</intensity>
         <ion_current>6.553758</ion_current>
         <width>0.181</width>
         <signal_noise_ratio>1.0944414</signal_noise_ratio>
         <quality>-1</quality>
      </peak>
   </peak_list>
</pepex3>
