# Supplementary material for: NITPICK: peak identification for mass spectrometry data
Source: BMC Bioinformatics. 2008 Aug 28;9:355. doi: 10.1186/1471-2105-9-355 (PMC2655099; doi:10.1186/1471-2105-9-355)
Supplement: Additional file 4 — A zip-folder containing all pepex results on the simulated data. [file 1471-2105-9-355-S4.zip › pepex_simulation_results/thresh1/SNR100/preSNR100_27_pepex.xml]

<?xml version="1.0" encoding="iso-8859-1"?>
<pepex3>
   <version>3.0.0</version>
   <registered_to>Unregistered</registered_to>
   <parameters>
      <parameter_file>pepex_input.xml</parameter_file>
      <input_data_file>spectrum.data</input_data_file>
      <output_data_file>pepex_output.xml</output_data_file>
      <noise_model>mean_value</noise_model>
      <signal_noise_ratio>1</signal_noise_ratio>
      <tuning_power>2</tuning_power>
      <tuning>2</tuning>
      <small_omega>1.0</small_omega>
      <big_omega>20</big_omega>
      <peak_finding_model>pepex3</peak_finding_model>
      <supporting_slopes>2</supporting_slopes>
      <peak_fitting_model>centroid</peak_fitting_model>
      <clustering_model>simple</clustering_model>
      <min_cluster_distance>0.8</min_cluster_distance>
      <max_cluster_distance>1.2</max_cluster_distance>
      <no_single_above_mass>1500.0</no_single_above_mass>
      <deisotoping_model>quadratic</deisotoping_model>
      <isotope_distrib_file>/usr/local/piums/kd_0_to_10</isotope_distrib_file>
      <overflow>30000</overflow>
   </parameters>
   <pepex3_status>
      <status>ok</status>
      <message></message>
      <supporting_slopes>2</supporting_slopes>
      <minimum_mass>500</minimum_mass>
      <maximum_mass>700</maximum_mass>
      <small_omega>1</small_omega>
      <big_omega>20</big_omega>
      <peak_masses_with_hydrogen>true</peak_masses_with_hydrogen>
      <date_created>17:48:47, 09 Jul, 2007</date_created>
   </pepex3_status>
   <peak_list>
      <peak>
         <mass>501.00038</mass>
         <intensity>3.139</intensity>
         <ion_current>4.2931257</ion_current>
         <width>0.363</width>
         <signal_noise_ratio>1.1426966</signal_noise_ratio>
         <quality>-1</quality>
      </peak>
      <peak>
         <mass>501.80081</mass>
         <intensity>4.709</intensity>
         <ion_current>6.2426902</ion_current>
         <width>1.092</width>
         <signal_noise_ratio>1.7142269</signal_noise_ratio>
         <quality>1</quality>
      </peak>
      <peak>
         <mass>502.48634</mass>
         <intensity>3.139</intensity>
         <ion_current>4.3674272</ion_current>
         <width>0.273</width>
         <signal_noise_ratio>1.1426966</signal_noise_ratio>
         <quality>-1</quality>
      </peak>
      <peak>
         <mass>503.183</mass>
         <intensity>3.139</intensity>
         <ion_current>4.3674272</ion_current>
         <width>0.182</width>
         <signal_noise_ratio>1.1241642</signal_noise_ratio>
         <quality>-1</quality>
      </peak>
      <peak>
         <mass>505.912</mass>
         <intensity>3.139</intensity>
         <ion_current>4.3674272</ion_current>
         <width>0.182</width>
         <signal_noise_ratio>1.1039375</signal_noise_ratio>
         <quality>-1</quality>
      </peak>
      <peak>
         <mass>506.60665</mass>
         <intensity>4.709</intensity>
         <ion_current>6.5518365</ion_current>
         <width>0.727</width>
         <signal_noise_ratio>1.6403589</signal_noise_ratio>
         <quality>1</quality>
      </peak>
      <peak>
         <mass>509.004</mass>
         <intensity>6.278</intensity>
         <ion_current>8.7348544</ion_current>
         <width>0.182</width>
         <signal_noise_ratio>2.1946672</signal_noise_ratio>
         <quality>-1</quality>
      </peak>
      <peak>
         <mass>509.4772</mass>
         <intensity>6.278</intensity>
         <ion_current>8.7119611</ion_current>
         <width>0.273</width>
         <signal_noise_ratio>2.1946672</signal_noise_ratio>
         <quality>-1</quality>
      </peak>
      <peak>
         <mass>510.55</mass>
         <intensity>7.848</intensity>
         <ion_current>8.8069548</ion_current>
         <width>0.182</width>
         <signal_noise_ratio>2.7594648</signal_noise_ratio>
         <quality>-1</quality>
      </peak>
      <peak>
         <mass>510.927</mass>
         <intensity>4.709</intensity>
         <ion_current>7.207048</ion_current>
         <width>0.364</width>
         <signal_noise_ratio>1.6640736</signal_noise_ratio>
         <quality>-1</quality>
      </peak>
      <peak>
         <mass>512.46001</mass>
         <intensity>6.278</intensity>
         <ion_current>8.6202744</ion_current>
         <width>0.637</width>
         <signal_noise_ratio>2.2554281</signal_noise_ratio>
         <quality>-1</quality>
      </peak>
      <peak>
         <mass>513.045</mass>
         <intensity>4.709</intensity>
         <ion_current>6.551844</ion_current>
         <width>0.273</width>
         <signal_noise_ratio>1.6969823</signal_noise_ratio>
         <quality>-1</quality>
      </peak>
      <peak>
         <mass>514.097</mass>
         <intensity>6.278</intensity>
         <ion_current>6.877041</ion_current>
         <width>0.182</width>
         <signal_noise_ratio>2.2624028</signal_noise_ratio>
         <quality>-1</quality>
      </peak>
      <peak>
         <mass>514.279</mass>
         <intensity>3.139</intensity>
         <ion_current>4.3674272</ion_current>
         <width>0.182</width>
         <signal_noise_ratio>1.1312014</signal_noise_ratio>
         <quality>-1</quality>
      </peak>
      <peak>
         <mass>514.89325</mass>
         <intensity>4.709</intensity>
         <ion_current>6.5518365</ion_current>
         <width>0.182</width>
         <signal_noise_ratio>1.4472889</signal_noise_ratio>
         <quality>-1</quality>
      </peak>
      <peak>
         <mass>515.51641</mass>
         <intensity>4.709</intensity>
         <ion_current>7.207048</ion_current>
         <width>0.363</width>
         <signal_noise_ratio>1.4472889</signal_noise_ratio>
         <quality>-1</quality>
      </peak>
      <peak>
         <mass>516.20329</mass>
         <intensity>156.961</intensity>
         <ion_current>216.3058</ion_current>
         <width>0.273</width>
         <signal_noise_ratio>47.166129</signal_noise_ratio>
         <quality>-1</quality>
      </peak>
      <peak>
         <mass>519.19149</mass>
         <intensity>477.162</intensity>
         <ion_current>654.62542</ion_current>
         <width>0.454</width>
         <signal_noise_ratio>111.7835</signal_noise_ratio>
         <quality>1</quality>
      </peak>
      <peak>
         <mass>525.89825</mass>
         <intensity>4.709</intensity>
         <ion_current>6.7366236</ion_current>
         <width>0.182</width>
         <signal_noise_ratio>1.2551424</signal_noise_ratio>
         <quality>-1</quality>
      </peak>
      <peak>
         <mass>527.62625</mass>
         <intensity>4.709</intensity>
         <ion_current>6.7366236</ion_current>
         <width>0.182</width>
         <signal_noise_ratio>1.3012225</signal_noise_ratio>
         <quality>-1</quality>
      </peak>
      <peak>
         <mass>529.30116</mass>
         <intensity>4.709</intensity>
         <ion_current>6.7366236</ion_current>
         <width>0.182</width>
         <signal_noise_ratio>1.2899205</signal_noise_ratio>
         <quality>-1</quality>
      </peak>
      <peak>
         <mass>531.34766</mass>
         <intensity>6.278</intensity>
         <ion_current>8.9812111</ion_current>
         <width>0.455</width>
         <signal_noise_ratio>1.7183335</signal_noise_ratio>
         <quality>-1</quality>
      </peak>
      <peak>
         <mass>533.57238</mass>
         <intensity>4.709</intensity>
         <ion_current>7.4103163</ion_current>
         <width>0.273</width>
         <signal_noise_ratio>1.3104873</signal_noise_ratio>
         <quality>-1</quality>
      </peak>
      <peak>
         <mass>534.17425</mass>
         <intensity>4.709</intensity>
         <ion_current>6.7366236</ion_current>
         <width>0.182</width>
         <signal_noise_ratio>1.3104873</signal_noise_ratio>
         <quality>-1</quality>
      </peak>
      <peak>
         <mass>538.08525</mass>
         <intensity>4.709</intensity>
         <ion_current>6.7366236</ion_current>
         <width>0.182</width>
         <signal_noise_ratio>1.3065558</signal_noise_ratio>
         <quality>-1</quality>
      </peak>
      <peak>
         <mass>538.45683</mass>
         <intensity>7.848</intensity>
         <ion_current>11.227229</ion_current>
         <width>0.182</width>
         <signal_noise_ratio>2.1775006</signal_noise_ratio>
         <quality>-1</quality>
      </peak>
      <peak>
         <mass>540.95833</mass>
         <intensity>6.278</intensity>
         <ion_current>8.9812111</ion_current>
         <width>0.273</width>
         <signal_noise_ratio>1.6657644</signal_noise_ratio>
         <quality>-1</quality>
      </peak>
      <peak>
         <mass>542.4194</mass>
         <intensity>4.709</intensity>
         <ion_current>6.7366236</ion_current>
         <width>0.273</width>
         <signal_noise_ratio>1.4734782</signal_noise_ratio>
         <quality>-1</quality>
      </peak>
      <peak>
         <mass>545.2865</mass>
         <intensity>9.418</intensity>
         <ion_current>14.194304</ion_current>
         <width>0.455</width>
         <signal_noise_ratio>2.9052095</signal_noise_ratio>
         <quality>-1</quality>
      </peak>
      <peak>
         <mass>545.7662</mass>
         <intensity>6.278</intensity>
         <ion_current>8.9812111</ion_current>
         <width>0.273</width>
         <signal_noise_ratio>1.9366007</signal_noise_ratio>
         <quality>-1</quality>
      </peak>
      <peak>
         <mass>548.49784</mass>
         <intensity>6.278</intensity>
         <ion_current>9.8793726</ion_current>
         <width>0.363</width>
         <signal_noise_ratio>1.8424806</signal_noise_ratio>
         <quality>-1</quality>
      </peak>
      <peak>
         <mass>550.13651</mass>
         <intensity>4.699</intensity>
         <ion_current>6.7223177</ion_current>
         <width>1</width>
         <signal_noise_ratio>1.3391726</signal_noise_ratio>
         <quality>-1</quality>
      </peak>
      <peak>
         <mass>552.66</mass>
         <intensity>4.699</intensity>
         <ion_current>6.7223177</ion_current>
         <width>0.182</width>
         <signal_noise_ratio>1.3274251</signal_noise_ratio>
         <quality>-1</quality>
      </peak>
      <peak>
         <mass>553.1696</mass>
         <intensity>4.699</intensity>
         <ion_current>6.7223177</ion_current>
         <width>0.182</width>
         <signal_noise_ratio>1.3274251</signal_noise_ratio>
         <quality>-1</quality>
      </peak>
      <peak>
         <mass>555.19183</mass>
         <intensity>4.699</intensity>
         <ion_current>6.7223177</ion_current>
         <width>0.728</width>
         <signal_noise_ratio>1.3198784</signal_noise_ratio>
         <quality>-1</quality>
      </peak>
      <peak>
         <mass>555.68475</mass>
         <intensity>4.699</intensity>
         <ion_current>6.6654579</ion_current>
         <width>0.273</width>
         <signal_noise_ratio>1.3198784</signal_noise_ratio>
         <quality>-1</quality>
      </peak>
      <peak>
         <mass>556.571</mass>
         <intensity>9.408</intensity>
         <ion_current>12.144599</ion_current>
         <width>0.182</width>
         <signal_noise_ratio>2.6343108</signal_noise_ratio>
         <quality>-1</quality>
      </peak>
      <peak>
         <mass>557.31416</mass>
         <intensity>4.699</intensity>
         <ion_current>6.7223177</ion_current>
         <width>0.182</width>
         <signal_noise_ratio>1.3117578</signal_noise_ratio>
         <quality>-1</quality>
      </peak>
      <peak>
         <mass>559.99391</mass>
         <intensity>4.699</intensity>
         <ion_current>6.7223177</ion_current>
         <width>0.546</width>
         <signal_noise_ratio>1.3024459</signal_noise_ratio>
         <quality>-1</quality>
      </peak>
      <peak>
         <mass>562.301</mass>
         <intensity>4.699</intensity>
         <ion_current>6.7223177</ion_current>
         <width>0.364</width>
         <signal_noise_ratio>1.2907822</signal_noise_ratio>
         <quality>-1</quality>
      </peak>
      <peak>
         <mass>566.34851</mass>
         <intensity>6.268</intensity>
         <ion_current>8.9669052</ion_current>
         <width>0.364</width>
         <signal_noise_ratio>1.697306</signal_noise_ratio>
         <quality>-1</quality>
      </peak>
      <peak>
         <mass>568.122</mass>
         <intensity>6.268</intensity>
         <ion_current>8.8465804</ion_current>
         <width>0.182</width>
         <signal_noise_ratio>1.6855838</signal_noise_ratio>
         <quality>-1</quality>
      </peak>
      <peak>
         <mass>568.37225</mass>
         <intensity>4.699</intensity>
         <ion_current>6.7223177</ion_current>
         <width>0.182</width>
         <signal_noise_ratio>1.26365</signal_noise_ratio>
         <quality>-1</quality>
      </peak>
      <peak>
         <mass>568.94</mass>
         <intensity>7.838</intensity>
         <ion_current>10.069599</ion_current>
         <width>0.182</width>
         <signal_noise_ratio>2.1022036</signal_noise_ratio>
         <quality>-1</quality>
      </peak>
      <peak>
         <mass>569.577</mass>
         <intensity>4.699</intensity>
         <ion_current>6.7223177</ion_current>
         <width>0.182</width>
         <signal_noise_ratio>1.260303</signal_noise_ratio>
         <quality>-1</quality>
      </peak>
      <peak>
         <mass>570.214</mass>
         <intensity>4.699</intensity>
         <ion_current>6.7223177</ion_current>
         <width>0.182</width>
         <signal_noise_ratio>1.2603217</signal_noise_ratio>
         <quality>-1</quality>
      </peak>
      <peak>
         <mass>572.29287</mass>
         <intensity>6.268</intensity>
         <ion_current>8.9669052</ion_current>
         <width>0.454</width>
         <signal_noise_ratio>1.6795702</signal_noise_ratio>
         <quality>-1</quality>
      </peak>
      <peak>
         <mass>573.67</mass>
         <intensity>4.699</intensity>
         <ion_current>7.3945798</ion_current>
         <width>0.182</width>
         <signal_noise_ratio>1.2569778</signal_noise_ratio>
         <quality>-1</quality>
      </peak>
      <peak>
         <mass>576.762</mass>
         <intensity>4.699</intensity>
         <ion_current>7.604466</ion_current>
         <width>0.182</width>
         <signal_noise_ratio>1.252662</signal_noise_ratio>
         <quality>-1</quality>
      </peak>
      <peak>
         <mass>582.99755</mass>
         <intensity>6.268</intensity>
         <ion_current>10.143603</ion_current>
         <width>0.273</width>
         <signal_noise_ratio>1.6470008</signal_noise_ratio>
         <quality>1</quality>
      </peak>
      <peak>
         <mass>584.909</mass>
         <intensity>6.268</intensity>
         <ion_current>8.3707078</ion_current>
         <width>0.273</width>
         <signal_noise_ratio>1.6415963</signal_noise_ratio>
         <quality>1</quality>
      </peak>
      <peak>
         <mass>586.949</mass>
         <intensity>4.699</intensity>
         <ion_current>6.9131209</ion_current>
         <width>0.364</width>
         <signal_noise_ratio>1.2196671</signal_noise_ratio>
         <quality>-1</quality>
      </peak>
      <peak>
         <mass>590.56425</mass>
         <intensity>4.699</intensity>
         <ion_current>6.9131209</ion_current>
         <width>0.182</width>
         <signal_noise_ratio>1.2073578</signal_noise_ratio>
         <quality>-1</quality>
      </peak>
      <peak>
         <mass>592.51975</mass>
         <intensity>4.699</intensity>
         <ion_current>7.604466</ion_current>
         <width>0.272</width>
         <signal_noise_ratio>1.2030855</signal_noise_ratio>
         <quality>-1</quality>
      </peak>
      <peak>
         <mass>595.74067</mass>
         <intensity>6.268</intensity>
         <ion_current>9.2214178</ion_current>
         <width>0.182</width>
         <signal_noise_ratio>1.5854107</signal_noise_ratio>
         <quality>-1</quality>
      </peak>
      <peak>
         <mass>597.32109</mass>
         <intensity>116.141</intensity>
         <ion_current>171.85248</ion_current>
         <width>0.455</width>
         <signal_noise_ratio>29.299858</signal_noise_ratio>
         <quality>1</quality>
      </peak>
      <peak>
         <mass>600.12084</mass>
         <intensity>4.699</intensity>
         <ion_current>6.9131209</ion_current>
         <width>0.182</width>
         <signal_noise_ratio>1.1772523</signal_noise_ratio>
         <quality>-1</quality>
      </peak>
      <peak>
         <mass>604.593</mass>
         <intensity>4.699</intensity>
         <ion_current>6.9131209</ion_current>
         <width>0.182</width>
         <signal_noise_ratio>1.1684398</signal_noise_ratio>
         <quality>-1</quality>
      </peak>
      <peak>
         <mass>607.153</mass>
         <intensity>6.268</intensity>
         <ion_current>9.2214178</ion_current>
         <width>0.182</width>
         <signal_noise_ratio>1.5601361</signal_noise_ratio>
         <quality>-1</quality>
      </peak>
      <peak>
         <mass>609.02725</mass>
         <intensity>4.699</intensity>
         <ion_current>6.9131209</ion_current>
         <width>0.182</width>
         <signal_noise_ratio>1.1711202</signal_noise_ratio>
         <quality>-1</quality>
      </peak>
      <peak>
         <mass>609.413</mass>
         <intensity>97.306</intensity>
         <ion_current>137.17899</ion_current>
         <width>0.364</width>
         <signal_noise_ratio>24.251335</signal_noise_ratio>
         <quality>1</quality>
      </peak>
      <peak>
         <mass>611.35718</mass>
         <intensity>205.609</intensity>
         <ion_current>283.87144</ion_current>
         <width>0.728</width>
         <signal_noise_ratio>51.308933</signal_noise_ratio>
         <quality>1</quality>
      </peak>
      <peak>
         <mass>614.779</mass>
         <intensity>4.699</intensity>
         <ion_current>6.9131209</ion_current>
         <width>0.182</width>
         <signal_noise_ratio>1.1806125</signal_noise_ratio>
         <quality>-1</quality>
      </peak>
      <peak>
         <mass>614.9246</mass>
         <intensity>4.699</intensity>
         <ion_current>6.9131209</ion_current>
         <width>0.182</width>
         <signal_noise_ratio>1.1806125</signal_noise_ratio>
         <quality>-1</quality>
      </peak>
      <peak>
         <mass>616.2285</mass>
         <intensity>6.268</intensity>
         <ion_current>10.143603</ion_current>
         <width>0.727</width>
         <signal_noise_ratio>1.5780874</signal_noise_ratio>
         <quality>-1</quality>
      </peak>
      <peak>
         <mass>617.0075</mass>
         <intensity>4.699</intensity>
         <ion_current>6.9131209</ion_current>
         <width>0.273</width>
         <signal_noise_ratio>1.1852635</signal_noise_ratio>
         <quality>-1</quality>
      </peak>
      <peak>
         <mass>617.58384</mass>
         <intensity>4.699</intensity>
         <ion_current>6.9131209</ion_current>
         <width>0.182</width>
         <signal_noise_ratio>1.1874248</signal_noise_ratio>
         <quality>-1</quality>
      </peak>
      <peak>
         <mass>620.055</mass>
         <intensity>4.699</intensity>
         <ion_current>6.9131209</ion_current>
         <width>0.182</width>
         <signal_noise_ratio>1.1918684</signal_noise_ratio>
         <quality>-1</quality>
      </peak>
      <peak>
         <mass>621.29</mass>
         <intensity>80.04</intensity>
         <ion_current>116.31177</ion_current>
         <width>0.819</width>
         <signal_noise_ratio>20.335598</signal_noise_ratio>
         <quality>1</quality>
      </peak>
      <peak>
         <mass>622.85125</mass>
         <intensity>4.699</intensity>
         <ion_current>6.9131209</ion_current>
         <width>0.182</width>
         <signal_noise_ratio>1.197879</signal_noise_ratio>
         <quality>-1</quality>
      </peak>
      <peak>
         <mass>624.57925</mass>
         <intensity>4.699</intensity>
         <ion_current>6.9131209</ion_current>
         <width>0.546</width>
         <signal_noise_ratio>1.199896</signal_noise_ratio>
         <quality>-1</quality>
      </peak>
      <peak>
         <mass>625.94325</mass>
         <intensity>4.699</intensity>
         <ion_current>7.1262182</ion_current>
         <width>0.182</width>
         <signal_noise_ratio>1.2048661</signal_noise_ratio>
         <quality>-1</quality>
      </peak>
      <peak>
         <mass>628.22484</mass>
         <intensity>4.699</intensity>
         <ion_current>7.1262182</ion_current>
         <width>0.182</width>
         <signal_noise_ratio>1.2101502</signal_noise_ratio>
         <quality>-1</quality>
      </peak>
      <peak>
         <mass>629.8315</mass>
         <intensity>6.268</intensity>
         <ion_current>9.5056683</ion_current>
         <width>0.273</width>
         <signal_noise_ratio>1.6215626</signal_noise_ratio>
         <quality>-1</quality>
      </peak>
      <peak>
         <mass>632.33518</mass>
         <intensity>226.014</intensity>
         <ion_current>331.88612</ion_current>
         <width>0.364</width>
         <signal_noise_ratio>58.689515</signal_noise_ratio>
         <quality>1</quality>
      </peak>
      <peak>
         <mass>632.63633</mass>
         <intensity>6.268</intensity>
         <ion_current>9.5056683</ion_current>
         <width>0.273</width>
         <signal_noise_ratio>1.6276243</signal_noise_ratio>
         <quality>-1</quality>
      </peak>
      <peak>
         <mass>635.07616</mass>
         <intensity>4.699</intensity>
         <ion_current>7.1262182</ion_current>
         <width>0.182</width>
         <signal_noise_ratio>1.2269802</signal_noise_ratio>
         <quality>-1</quality>
      </peak>
      <peak>
         <mass>636.25638</mass>
         <intensity>152.242</intensity>
         <ion_current>228.82594</ion_current>
         <width>0.364</width>
         <signal_noise_ratio>39.818206</signal_noise_ratio>
         <quality>1</quality>
      </peak>
      <peak>
         <mass>638.77484</mass>
         <intensity>4.699</intensity>
         <ion_current>7.8388761</ion_current>
         <width>0.182</width>
         <signal_noise_ratio>1.2353515</signal_noise_ratio>
         <quality>-1</quality>
      </peak>
      <peak>
         <mass>639.37001</mass>
         <intensity>156.951</intensity>
         <ion_current>234.75968</ion_current>
         <width>0.364</width>
         <signal_noise_ratio>41.261898</signal_noise_ratio>
         <quality>1</quality>
      </peak>
      <peak>
         <mass>641.80338</mass>
         <intensity>4.699</intensity>
         <ion_current>7.8388761</ion_current>
         <width>0.273</width>
         <signal_noise_ratio>1.2427548</signal_noise_ratio>
         <quality>-1</quality>
      </peak>
      <peak>
         <mass>644.94467</mass>
         <intensity>4.699</intensity>
         <ion_current>7.1262182</ion_current>
         <width>0.364</width>
         <signal_noise_ratio>1.2480592</signal_noise_ratio>
         <quality>-1</quality>
      </peak>
      <peak>
         <mass>650.068</mass>
         <intensity>4.709</intensity>
         <ion_current>7.1413836</ion_current>
         <width>0.182</width>
         <signal_noise_ratio>1.0977506</signal_noise_ratio>
         <quality>-1</quality>
      </peak>
      <peak>
         <mass>651.41147</mass>
         <intensity>194.632</intensity>
         <ion_current>299.67024</ion_current>
         <width>0.545</width>
         <signal_noise_ratio>47.49992</signal_noise_ratio>
         <quality>1</quality>
      </peak>
      <peak>
         <mass>652.64533</mass>
         <intensity>6.278</intensity>
         <ion_current>9.5208337</ion_current>
         <width>0.273</width>
         <signal_noise_ratio>1.5321453</signal_noise_ratio>
         <quality>-1</quality>
      </peak>
      <peak>
         <mass>653.17583</mass>
         <intensity>4.709</intensity>
         <ion_current>7.1413836</ion_current>
         <width>0.181</width>
         <signal_noise_ratio>1.1528061</signal_noise_ratio>
         <quality>-1</quality>
      </peak>
      <peak>
         <mass>655.39871</mass>
         <intensity>191.493</intensity>
         <ion_current>289.71274</ion_current>
         <width>0.364</width>
         <signal_noise_ratio>61.080408</signal_noise_ratio>
         <quality>-1</quality>
      </peak>
      <peak>
         <mass>655.798</mass>
         <intensity>6.278</intensity>
         <ion_current>10.472965</ion_current>
         <width>0.182</width>
         <signal_noise_ratio>2.0421131</signal_noise_ratio>
         <quality>-1</quality>
      </peak>
      <peak>
         <mass>656.37941</mass>
         <intensity>213.467</intensity>
         <ion_current>218.25773</ion_current>
         <width>0.364</width>
         <signal_noise_ratio>69.436726</signal_noise_ratio>
         <quality>1</quality>
      </peak>
      <peak>
         <mass>657.36428</mass>
         <intensity>213.467</intensity>
         <ion_current>212.91092</ion_current>
         <width>0.728</width>
         <signal_noise_ratio>70.726943</signal_noise_ratio>
         <quality>1</quality>
      </peak>
      <peak>
         <mass>659.92134</mass>
         <intensity>3.139</intensity>
         <ion_current>5.2364826</ion_current>
         <width>0.273</width>
         <signal_noise_ratio>1.0355912</signal_noise_ratio>
         <quality>-1</quality>
      </peak>
      <peak>
         <mass>660.618</mass>
         <intensity>3.139</intensity>
         <ion_current>4.7604169</ion_current>
         <width>0.181</width>
         <signal_noise_ratio>1.0355912</signal_noise_ratio>
         <quality>-1</quality>
      </peak>
      <peak>
         <mass>662.0385</mass>
         <intensity>7.848</intensity>
         <ion_current>11.41602</ion_current>
         <width>0.909</width>
         <signal_noise_ratio>2.5891429</signal_noise_ratio>
         <quality>-1</quality>
      </peak>
      <peak>
         <mass>665.65134</mass>
         <intensity>3.139</intensity>
         <ion_current>4.7604169</ion_current>
         <width>0.273</width>
         <signal_noise_ratio>1.0355912</signal_noise_ratio>
         <quality>-1</quality>
      </peak>
      <peak>
         <mass>666.3624</mass>
         <intensity>86.329</intensity>
         <ion_current>133.26767</ion_current>
         <width>1.182</width>
         <signal_noise_ratio>28.480902</signal_noise_ratio>
         <quality>1</quality>
      </peak>
      <peak>
         <mass>668.986</mass>
         <intensity>3.139</intensity>
         <ion_current>4.7604169</ion_current>
         <width>0.182</width>
         <signal_noise_ratio>1.0355912</signal_noise_ratio>
         <quality>-1</quality>
      </peak>
      <peak>
         <mass>669.78435</mass>
         <intensity>4.709</intensity>
         <ion_current>7.8555581</ion_current>
         <width>0.636</width>
         <signal_noise_ratio>1.5535517</signal_noise_ratio>
         <quality>-1</quality>
      </peak>
      <peak>
         <mass>672.33495</mass>
         <intensity>403.39</intensity>
         <ion_current>607.5205</ion_current>
         <width>0.546</width>
         <signal_noise_ratio>133.08287</signal_noise_ratio>
         <quality>1</quality>
      </peak>
      <peak>
         <mass>672.6058</mass>
         <intensity>6.278</intensity>
         <ion_current>9.4045485</ion_current>
         <width>0.182</width>
         <signal_noise_ratio>2.0711824</signal_noise_ratio>
         <quality>-1</quality>
      </peak>
      <peak>
         <mass>674.989</mass>
         <intensity>4.709</intensity>
         <ion_current>7.1413836</ion_current>
         <width>0.182</width>
         <signal_noise_ratio>1.5535517</signal_noise_ratio>
         <quality>-1</quality>
      </peak>
      <peak>
         <mass>677.74734</mass>
         <intensity>3.139</intensity>
         <ion_current>4.8853589</ion_current>
         <width>0.273</width>
         <signal_noise_ratio>1.0355912</signal_noise_ratio>
         <quality>-1</quality>
      </peak>
      <peak>
         <mass>678.536</mass>
         <intensity>3.139</intensity>
         <ion_current>4.8853589</ion_current>
         <width>0.546</width>
         <signal_noise_ratio>1.0355912</signal_noise_ratio>
         <quality>-1</quality>
      </peak>
      <peak>
         <mass>678.96726</mass>
         <intensity>3.139</intensity>
         <ion_current>5.3739209</ion_current>
         <width>0.363</width>
         <signal_noise_ratio>1.0355912</signal_noise_ratio>
         <quality>-1</quality>
      </peak>
      <peak>
         <mass>680.20334</mass>
         <intensity>3.139</intensity>
         <ion_current>4.8853589</ion_current>
         <width>0.182</width>
         <signal_noise_ratio>1.0355912</signal_noise_ratio>
         <quality>-1</quality>
      </peak>
      <peak>
         <mass>680.446</mass>
         <intensity>3.139</intensity>
         <ion_current>4.7033853</ion_current>
         <width>0.182</width>
         <signal_noise_ratio>1.0355912</signal_noise_ratio>
         <quality>-1</quality>
      </peak>
      <peak>
         <mass>680.9</mass>
         <intensity>4.709</intensity>
         <ion_current>7.4964633</ion_current>
         <width>0.182</width>
         <signal_noise_ratio>1.5535517</signal_noise_ratio>
         <quality>-1</quality>
      </peak>
      <peak>
         <mass>681.628</mass>
         <intensity>4.709</intensity>
         <ion_current>6.6284238</ion_current>
         <width>0.364</width>
         <signal_noise_ratio>1.5535517</signal_noise_ratio>
         <quality>-1</quality>
      </peak>
      <peak>
         <mass>683.993</mass>
         <intensity>3.139</intensity>
         <ion_current>4.8853589</ion_current>
         <width>0.182</width>
         <signal_noise_ratio>1.0355912</signal_noise_ratio>
         <quality>-1</quality>
      </peak>
      <peak>
         <mass>685.7028</mass>
         <intensity>6.278</intensity>
         <ion_current>9.7707179</ion_current>
         <width>0.182</width>
         <signal_noise_ratio>2.0711824</signal_noise_ratio>
         <quality>-1</quality>
      </peak>
      <peak>
         <mass>685.9485</mass>
         <intensity>4.709</intensity>
         <ion_current>8.0148659</ion_current>
         <width>0.273</width>
         <signal_noise_ratio>1.5535517</signal_noise_ratio>
         <quality>-1</quality>
      </peak>
      <peak>
         <mass>686.42525</mass>
         <intensity>4.709</intensity>
         <ion_current>8.0148631</ion_current>
         <width>0.182</width>
         <signal_noise_ratio>1.5535517</signal_noise_ratio>
         <quality>-1</quality>
      </peak>
      <peak>
         <mass>687.82438</mass>
         <intensity>4.709</intensity>
         <ion_current>6.4927064</ion_current>
         <width>0.364</width>
         <signal_noise_ratio>1.5535517</signal_noise_ratio>
         <quality>1</quality>
      </peak>
      <peak>
         <mass>688.56601</mass>
         <intensity>3.139</intensity>
         <ion_current>5.3739209</ion_current>
         <width>0.455</width>
         <signal_noise_ratio>1.0355912</signal_noise_ratio>
         <quality>-1</quality>
      </peak>
      <peak>
         <mass>689.33625</mass>
         <intensity>4.709</intensity>
         <ion_current>7.3288166</ion_current>
         <width>0.182</width>
         <signal_noise_ratio>1.5535517</signal_noise_ratio>
         <quality>-1</quality>
      </peak>
      <peak>
         <mass>690.905</mass>
         <intensity>3.139</intensity>
         <ion_current>4.6902753</ion_current>
         <width>0.182</width>
         <signal_noise_ratio>1.0355912</signal_noise_ratio>
         <quality>-1</quality>
      </peak>
      <peak>
         <mass>691.23866</mass>
         <intensity>3.139</intensity>
         <ion_current>4.8853589</ion_current>
         <width>0.182</width>
         <signal_noise_ratio>1.0355912</signal_noise_ratio>
         <quality>-1</quality>
      </peak>
      <peak>
         <mass>691.814</mass>
         <intensity>4.709</intensity>
         <ion_current>7.0884261</ion_current>
         <width>0.181</width>
         <signal_noise_ratio>1.5535517</signal_noise_ratio>
         <quality>-1</quality>
      </peak>
      <peak>
         <mass>692.35876</mass>
         <intensity>178.936</intensity>
         <ion_current>279.13782</ion_current>
         <width>0.728</width>
         <signal_noise_ratio>59.032986</signal_noise_ratio>
         <quality>1</quality>
      </peak>
      <peak>
         <mass>693.98184</mass>
         <intensity>4.709</intensity>
         <ion_current>6.5072575</ion_current>
         <width>0.364</width>
         <signal_noise_ratio>1.5535517</signal_noise_ratio>
         <quality>1</quality>
      </peak>
      <peak>
         <mass>696.87766</mass>
         <intensity>3.139</intensity>
         <ion_current>5.3739209</ion_current>
         <width>0.182</width>
         <signal_noise_ratio>1.0355912</signal_noise_ratio>
         <quality>-1</quality>
      </peak>
      <peak>
         <mass>697.40989</mass>
         <intensity>226.024</intensity>
         <ion_current>350.19905</ion_current>
         <width>0.636</width>
         <signal_noise_ratio>74.567843</signal_noise_ratio>
         <quality>1</quality>
      </peak>
   </peak_list>
</pepex3>
