# Supplementary material for: NITPICK: peak identification for mass spectrometry data
Source: BMC Bioinformatics. 2008 Aug 28;9:355. doi: 10.1186/1471-2105-9-355 (PMC2655099; doi:10.1186/1471-2105-9-355)
Supplement: Additional file 4 — A zip-folder containing all pepex results on the simulated data. [file 1471-2105-9-355-S4.zip › pepex_simulation_results/thresh1/SNR100/preSNR100_28_pepex.xml]

<?xml version="1.0" encoding="iso-8859-1"?>
<pepex3>
   <version>3.0.0</version>
   <registered_to>Unregistered</registered_to>
   <parameters>
      <parameter_file>pepex_input.xml</parameter_file>
      <input_data_file>spectrum.data</input_data_file>
      <output_data_file>pepex_output.xml</output_data_file>
      <noise_model>mean_value</noise_model>
      <signal_noise_ratio>1</signal_noise_ratio>
      <tuning_power>2</tuning_power>
      <tuning>2</tuning>
      <small_omega>1.0</small_omega>
      <big_omega>20</big_omega>
      <peak_finding_model>pepex3</peak_finding_model>
      <supporting_slopes>2</supporting_slopes>
      <peak_fitting_model>centroid</peak_fitting_model>
      <clustering_model>simple</clustering_model>
      <min_cluster_distance>0.8</min_cluster_distance>
      <max_cluster_distance>1.2</max_cluster_distance>
      <no_single_above_mass>1500.0</no_single_above_mass>
      <deisotoping_model>quadratic</deisotoping_model>
      <isotope_distrib_file>/usr/local/piums/kd_0_to_10</isotope_distrib_file>
      <overflow>30000</overflow>
   </parameters>
   <pepex3_status>
      <status>ok</status>
      <message></message>
      <supporting_slopes>2</supporting_slopes>
      <minimum_mass>500</minimum_mass>
      <maximum_mass>700</maximum_mass>
      <small_omega>1</small_omega>
      <big_omega>20</big_omega>
      <peak_masses_with_hydrogen>true</peak_masses_with_hydrogen>
      <date_created>17:48:49, 09 Jul, 2007</date_created>
   </pepex3_status>
   <peak_list>
      <peak>
         <mass>500.16683</mass>
         <intensity>4.086</intensity>
         <ion_current>5.6850295</ion_current>
         <width>0.182</width>
         <signal_noise_ratio>1.0970614</signal_noise_ratio>
         <quality>-1</quality>
      </peak>
      <peak>
         <mass>502.83433</mass>
         <intensity>4.086</intensity>
         <ion_current>5.6850295</ion_current>
         <width>0.181</width>
         <signal_noise_ratio>1.1601145</signal_noise_ratio>
         <quality>-1</quality>
      </peak>
      <peak>
         <mass>504.29017</mass>
         <intensity>4.086</intensity>
         <ion_current>5.6850295</ion_current>
         <width>0.182</width>
         <signal_noise_ratio>1.1601145</signal_noise_ratio>
         <quality>-1</quality>
      </peak>
      <peak>
         <mass>505.0475</mass>
         <intensity>5.447</intensity>
         <ion_current>8.336545</ion_current>
         <width>0.273</width>
         <signal_noise_ratio>1.5465354</signal_noise_ratio>
         <quality>-1</quality>
      </peak>
      <peak>
         <mass>505.73</mass>
         <intensity>4.086</intensity>
         <ion_current>5.6850295</ion_current>
         <width>0.182</width>
         <signal_noise_ratio>1.1601145</signal_noise_ratio>
         <quality>-1</quality>
      </peak>
      <peak>
         <mass>507.11675</mass>
         <intensity>4.086</intensity>
         <ion_current>5.1579374</ion_current>
         <width>0.273</width>
         <signal_noise_ratio>1.3943305</signal_noise_ratio>
         <quality>-1</quality>
      </peak>
      <peak>
         <mass>509.1405</mass>
         <intensity>4.086</intensity>
         <ion_current>5.6850295</ion_current>
         <width>0.273</width>
         <signal_noise_ratio>1.4065913</signal_noise_ratio>
         <quality>-1</quality>
      </peak>
      <peak>
         <mass>512.187</mass>
         <intensity>4.086</intensity>
         <ion_current>5.6850295</ion_current>
         <width>0.182</width>
         <signal_noise_ratio>1.4021844</signal_noise_ratio>
         <quality>-1</quality>
      </peak>
      <peak>
         <mass>512.4054</mass>
         <intensity>4.086</intensity>
         <ion_current>5.6850295</ion_current>
         <width>0.273</width>
         <signal_noise_ratio>1.4021844</signal_noise_ratio>
         <quality>-1</quality>
      </peak>
      <peak>
         <mass>513.70344</mass>
         <intensity>4.086</intensity>
         <ion_current>6.2535566</ion_current>
         <width>0.272</width>
         <signal_noise_ratio>1.4283497</signal_noise_ratio>
         <quality>-1</quality>
      </peak>
      <peak>
         <mass>514.279</mass>
         <intensity>4.086</intensity>
         <ion_current>6.2535566</ion_current>
         <width>0.182</width>
         <signal_noise_ratio>1.4283497</signal_noise_ratio>
         <quality>-1</quality>
      </peak>
      <peak>
         <mass>517.46229</mass>
         <intensity>4.086</intensity>
         <ion_current>5.6850295</ion_current>
         <width>0.181</width>
         <signal_noise_ratio>1.4567102</signal_noise_ratio>
         <quality>-1</quality>
      </peak>
      <peak>
         <mass>517.8078</mass>
         <intensity>5.447</intensity>
         <ion_current>7.578648</ion_current>
         <width>0.182</width>
         <signal_noise_ratio>1.9419237</signal_noise_ratio>
         <quality>-1</quality>
      </peak>
      <peak>
         <mass>518.25474</mass>
         <intensity>242.408</intensity>
         <ion_current>337.50911</ion_current>
         <width>0.364</width>
         <signal_noise_ratio>86.421488</signal_noise_ratio>
         <quality>-1</quality>
      </peak>
      <peak>
         <mass>519.645</mass>
         <intensity>4.086</intensity>
         <ion_current>5.6850295</ion_current>
         <width>0.182</width>
         <signal_noise_ratio>1.4321372</signal_noise_ratio>
         <quality>-1</quality>
      </peak>
      <peak>
         <mass>521.96451</mass>
         <intensity>5.447</intensity>
         <ion_current>7.578648</ion_current>
         <width>0.364</width>
         <signal_noise_ratio>1.8692361</signal_noise_ratio>
         <quality>-1</quality>
      </peak>
      <peak>
         <mass>524.102</mass>
         <intensity>4.086</intensity>
         <ion_current>5.6850295</ion_current>
         <width>0.182</width>
         <signal_noise_ratio>1.4283497</signal_noise_ratio>
         <quality>-1</quality>
      </peak>
      <peak>
         <mass>526.285</mass>
         <intensity>4.086</intensity>
         <ion_current>6.4299325</ion_current>
         <width>0.182</width>
         <signal_noise_ratio>1.4498029</signal_noise_ratio>
         <quality>-1</quality>
      </peak>
      <peak>
         <mass>529.286</mass>
         <intensity>4.086</intensity>
         <ion_current>5.7715841</ion_current>
         <width>0.182</width>
         <signal_noise_ratio>1.2083489</signal_noise_ratio>
         <quality>-1</quality>
      </peak>
      <peak>
         <mass>530.98366</mass>
         <intensity>5.447</intensity>
         <ion_current>7.7923951</ion_current>
         <width>0.182</width>
         <signal_noise_ratio>1.6373892</signal_noise_ratio>
         <quality>-1</quality>
      </peak>
      <peak>
         <mass>531.75717</mass>
         <intensity>4.086</intensity>
         <ion_current>5.8453693</ion_current>
         <width>0.182</width>
         <signal_noise_ratio>1.2605305</signal_noise_ratio>
         <quality>-1</quality>
      </peak>
      <peak>
         <mass>533.72025</mass>
         <intensity>4.086</intensity>
         <ion_current>5.8453769</ion_current>
         <width>0.182</width>
         <signal_noise_ratio>1.2605305</signal_noise_ratio>
         <quality>-1</quality>
      </peak>
      <peak>
         <mass>534.561</mass>
         <intensity>5.447</intensity>
         <ion_current>5.9712854</ion_current>
         <width>0.182</width>
         <signal_noise_ratio>1.6803988</signal_noise_ratio>
         <quality>-1</quality>
      </peak>
      <peak>
         <mass>536.35725</mass>
         <intensity>4.086</intensity>
         <ion_current>5.8453693</ion_current>
         <width>0.182</width>
         <signal_noise_ratio>1.2860861</signal_noise_ratio>
         <quality>-1</quality>
      </peak>
      <peak>
         <mass>537.9988</mass>
         <intensity>5.447</intensity>
         <ion_current>7.7923951</ion_current>
         <width>0.182</width>
         <signal_noise_ratio>1.7144667</signal_noise_ratio>
         <quality>-1</quality>
      </peak>
      <peak>
         <mass>540.928</mass>
         <intensity>4.086</intensity>
         <ion_current>5.8453693</ion_current>
         <width>0.182</width>
         <signal_noise_ratio>1.2500074</signal_noise_ratio>
         <quality>-1</quality>
      </peak>
      <peak>
         <mass>546.82417</mass>
         <intensity>4.086</intensity>
         <ion_current>5.8453693</ion_current>
         <width>0.181</width>
         <signal_noise_ratio>1.2166771</signal_noise_ratio>
         <quality>-1</quality>
      </peak>
      <peak>
         <mass>547.12717</mass>
         <intensity>4.086</intensity>
         <ion_current>6.4299325</ion_current>
         <width>0.182</width>
         <signal_noise_ratio>1.2166771</signal_noise_ratio>
         <quality>-1</quality>
      </peak>
      <peak>
         <mass>548.613</mass>
         <intensity>4.086</intensity>
         <ion_current>5.8453693</ion_current>
         <width>0.272</width>
         <signal_noise_ratio>1.1875117</signal_noise_ratio>
         <quality>-1</quality>
      </peak>
      <peak>
         <mass>549.3678</mass>
         <intensity>5.447</intensity>
         <ion_current>7.3177621</ion_current>
         <width>0.182</width>
         <signal_noise_ratio>1.6297486</signal_noise_ratio>
         <quality>-1</quality>
      </peak>
      <peak>
         <mass>550.6863</mass>
         <intensity>5.437</intensity>
         <ion_current>8.5559332</ion_current>
         <width>0.273</width>
         <signal_noise_ratio>1.6749507</signal_noise_ratio>
         <quality>-1</quality>
      </peak>
      <peak>
         <mass>551.16455</mass>
         <intensity>5.437</intensity>
         <ion_current>7.6442595</ion_current>
         <width>0.273</width>
         <signal_noise_ratio>1.6749507</signal_noise_ratio>
         <quality>1</quality>
      </peak>
      <peak>
         <mass>552.206</mass>
         <intensity>5.437</intensity>
         <ion_current>6.7676047</ion_current>
         <width>0.181</width>
         <signal_noise_ratio>1.6753092</signal_noise_ratio>
         <quality>-1</quality>
      </peak>
      <peak>
         <mass>552.8784</mass>
         <intensity>4.076</intensity>
         <ion_current>5.8310634</ion_current>
         <width>0.273</width>
         <signal_noise_ratio>1.2557651</signal_noise_ratio>
         <quality>-1</quality>
      </peak>
      <peak>
         <mass>555.07701</mass>
         <intensity>5.437</intensity>
         <ion_current>7.6892064</ion_current>
         <width>0.728</width>
         <signal_noise_ratio>1.6762222</signal_noise_ratio>
         <quality>-1</quality>
      </peak>
      <peak>
         <mass>557.40517</mass>
         <intensity>4.076</intensity>
         <ion_current>5.8310634</ion_current>
         <width>0.182</width>
         <signal_noise_ratio>1.2582538</signal_noise_ratio>
         <quality>-1</quality>
      </peak>
      <peak>
         <mass>559.482</mass>
         <intensity>4.076</intensity>
         <ion_current>5.831071</ion_current>
         <width>0.182</width>
         <signal_noise_ratio>1.2552305</signal_noise_ratio>
         <quality>-1</quality>
      </peak>
      <peak>
         <mass>560.54266</mass>
         <intensity>5.437</intensity>
         <ion_current>5.9614365</ion_current>
         <width>0.182</width>
         <signal_noise_ratio>1.6726541</signal_noise_ratio>
         <quality>-1</quality>
      </peak>
      <peak>
         <mass>563.8834</mass>
         <intensity>4.076</intensity>
         <ion_current>5.8310634</ion_current>
         <width>0.273</width>
         <signal_noise_ratio>1.2501895</signal_noise_ratio>
         <quality>-1</quality>
      </peak>
      <peak>
         <mass>564.18067</mass>
         <intensity>4.076</intensity>
         <ion_current>5.8310634</ion_current>
         <width>0.364</width>
         <signal_noise_ratio>1.2501895</signal_noise_ratio>
         <quality>-1</quality>
      </peak>
      <peak>
         <mass>565.393</mass>
         <intensity>4.076</intensity>
         <ion_current>5.7560282</ion_current>
         <width>0.182</width>
         <signal_noise_ratio>1.2481475</signal_noise_ratio>
         <quality>-1</quality>
      </peak>
      <peak>
         <mass>566.303</mass>
         <intensity>5.437</intensity>
         <ion_current>6.9905812</ion_current>
         <width>0.182</width>
         <signal_noise_ratio>1.6633399</signal_noise_ratio>
         <quality>-1</quality>
      </peak>
      <peak>
         <mass>569.122</mass>
         <intensity>5.437</intensity>
         <ion_current>7.7780893</ion_current>
         <width>0.182</width>
         <signal_noise_ratio>1.6594114</signal_noise_ratio>
         <quality>-1</quality>
      </peak>
      <peak>
         <mass>570.29362</mass>
         <intensity>258.74</intensity>
         <ion_current>371.81122</ion_current>
         <width>0.364</width>
         <signal_noise_ratio>78.998414</signal_noise_ratio>
         <quality>1</quality>
      </peak>
      <peak>
         <mass>572.32302</mass>
         <intensity>307.766</intensity>
         <ion_current>409.10832</ion_current>
         <width>0.363</width>
         <signal_noise_ratio>94.070957</signal_noise_ratio>
         <quality>1</quality>
      </peak>
      <peak>
         <mass>576.6346</mass>
         <intensity>4.076</intensity>
         <ion_current>5.9965814</ion_current>
         <width>0.182</width>
         <signal_noise_ratio>1.2507366</signal_noise_ratio>
         <quality>-1</quality>
      </peak>
      <peak>
         <mass>577.28525</mass>
         <intensity>4.076</intensity>
         <ion_current>5.9965697</ion_current>
         <width>0.182</width>
         <signal_noise_ratio>1.2507366</signal_noise_ratio>
         <quality>-1</quality>
      </peak>
      <peak>
         <mass>577.80092</mass>
         <intensity>6.799</intensity>
         <ion_current>7.9749724</ion_current>
         <width>0.273</width>
         <signal_noise_ratio>2.0912047</signal_noise_ratio>
         <quality>-1</quality>
      </peak>
      <peak>
         <mass>579.854</mass>
         <intensity>4.076</intensity>
         <ion_current>5.9965697</ion_current>
         <width>0.181</width>
         <signal_noise_ratio>1.2579463</signal_noise_ratio>
         <quality>-1</quality>
      </peak>
      <peak>
         <mass>580.24784</mass>
         <intensity>152.516</intensity>
         <ion_current>217.67322</ion_current>
         <width>0.455</width>
         <signal_noise_ratio>47.069906</signal_noise_ratio>
         <quality>-1</quality>
      </peak>
      <peak>
         <mass>581.946</mass>
         <intensity>4.076</intensity>
         <ion_current>5.9965697</ion_current>
         <width>0.182</width>
         <signal_noise_ratio>1.2615876</signal_noise_ratio>
         <quality>-1</quality>
      </peak>
      <peak>
         <mass>583.27402</mass>
         <intensity>302.319</intensity>
         <ion_current>428.98353</ion_current>
         <width>0.273</width>
         <signal_noise_ratio>93.693005</signal_noise_ratio>
         <quality>1</quality>
      </peak>
      <peak>
         <mass>583.934</mass>
         <intensity>5.437</intensity>
         <ion_current>8.798783</ion_current>
         <width>0.182</width>
         <signal_noise_ratio>1.6871137</signal_noise_ratio>
         <quality>-1</quality>
      </peak>
      <peak>
         <mass>586.7852</mass>
         <intensity>5.437</intensity>
         <ion_current>7.998859</ion_current>
         <width>0.273</width>
         <signal_noise_ratio>1.6979577</signal_noise_ratio>
         <quality>-1</quality>
      </peak>
      <peak>
         <mass>587.04</mass>
         <intensity>4.076</intensity>
         <ion_current>5.9965697</ion_current>
         <width>0.182</width>
         <signal_noise_ratio>1.2729218</signal_noise_ratio>
         <quality>-1</quality>
      </peak>
      <peak>
         <mass>589.56326</mass>
         <intensity>5.437</intensity>
         <ion_current>7.998859</ion_current>
         <width>0.364</width>
         <signal_noise_ratio>1.7038576</signal_noise_ratio>
         <quality>-1</quality>
      </peak>
      <peak>
         <mass>591.30499</mass>
         <intensity>121.194</intensity>
         <ion_current>176.0993</ion_current>
         <width>0.364</width>
         <signal_noise_ratio>38.05676</signal_noise_ratio>
         <quality>1</quality>
      </peak>
      <peak>
         <mass>593.89134</mass>
         <intensity>5.437</intensity>
         <ion_current>8.798783</ion_current>
         <width>0.273</width>
         <signal_noise_ratio>1.7128561</signal_noise_ratio>
         <quality>-1</quality>
      </peak>
      <peak>
         <mass>597.34912</mass>
         <intensity>103.49</intensity>
         <ion_current>150.91922</ion_current>
         <width>0.273</width>
         <signal_noise_ratio>32.75477</signal_noise_ratio>
         <quality>-1</quality>
      </peak>
      <peak>
         <mass>599.06775</mass>
         <intensity>4.076</intensity>
         <ion_current>5.9965697</ion_current>
         <width>0.273</width>
         <signal_noise_ratio>1.2948027</signal_noise_ratio>
         <quality>-1</quality>
      </peak>
      <peak>
         <mass>602.3008</mass>
         <intensity>5.437</intensity>
         <ion_current>8.798783</ion_current>
         <width>0.182</width>
         <signal_noise_ratio>1.7379719</signal_noise_ratio>
         <quality>-1</quality>
      </peak>
      <peak>
         <mass>606.5576</mass>
         <intensity>4.076</intensity>
         <ion_current>6.5962552</ion_current>
         <width>0.182</width>
         <signal_noise_ratio>1.3155688</signal_noise_ratio>
         <quality>-1</quality>
      </peak>
      <peak>
         <mass>606.958</mass>
         <intensity>4.076</intensity>
         <ion_current>5.9965697</ion_current>
         <width>0.182</width>
         <signal_noise_ratio>1.3155688</signal_noise_ratio>
         <quality>-1</quality>
      </peak>
      <peak>
         <mass>609.413</mass>
         <intensity>4.076</intensity>
         <ion_current>5.9965697</ion_current>
         <width>0.182</width>
         <signal_noise_ratio>1.3198575</signal_noise_ratio>
         <quality>-1</quality>
      </peak>
      <peak>
         <mass>609.69738</mass>
         <intensity>4.076</intensity>
         <ion_current>6.5962552</ion_current>
         <width>0.273</width>
         <signal_noise_ratio>1.3217443</signal_noise_ratio>
         <quality>-1</quality>
      </peak>
      <peak>
         <mass>611.323</mass>
         <intensity>4.076</intensity>
         <ion_current>5.9965697</ion_current>
         <width>0.182</width>
         <signal_noise_ratio>1.3236364</signal_noise_ratio>
         <quality>-1</quality>
      </peak>
      <peak>
         <mass>611.869</mass>
         <intensity>4.076</intensity>
         <ion_current>5.9965697</ion_current>
         <width>0.182</width>
         <signal_noise_ratio>1.3253542</signal_noise_ratio>
         <quality>-1</quality>
      </peak>
      <peak>
         <mass>615.76483</mass>
         <intensity>4.076</intensity>
         <ion_current>5.9965697</ion_current>
         <width>0.182</width>
         <signal_noise_ratio>1.3307172</signal_noise_ratio>
         <quality>-1</quality>
      </peak>
      <peak>
         <mass>615.962</mass>
         <intensity>4.076</intensity>
         <ion_current>5.9965697</ion_current>
         <width>0.182</width>
         <signal_noise_ratio>1.3307172</signal_noise_ratio>
         <quality>-1</quality>
      </peak>
      <peak>
         <mass>619.4726</mass>
         <intensity>4.076</intensity>
         <ion_current>6.5962552</ion_current>
         <width>0.182</width>
         <signal_noise_ratio>1.3354492</signal_noise_ratio>
         <quality>-1</quality>
      </peak>
      <peak>
         <mass>620.26133</mass>
         <intensity>95.319</intensity>
         <ion_current>144.63784</ion_current>
         <width>0.727</width>
         <signal_noise_ratio>31.230049</signal_noise_ratio>
         <quality>1</quality>
      </peak>
      <peak>
         <mass>622.28873</mass>
         <intensity>148.431</intensity>
         <ion_current>207.04073</ion_current>
         <width>0.364</width>
         <signal_noise_ratio>48.472248</signal_noise_ratio>
         <quality>-1</quality>
      </peak>
      <peak>
         <mass>622.72613</mass>
         <intensity>4.076</intensity>
         <ion_current>5.9965697</ion_current>
         <width>0.455</width>
         <signal_noise_ratio>1.3310756</signal_noise_ratio>
         <quality>-1</quality>
      </peak>
      <peak>
         <mass>625.94325</mass>
         <intensity>4.076</intensity>
         <ion_current>6.1814142</ion_current>
         <width>0.182</width>
         <signal_noise_ratio>1.3254285</signal_noise_ratio>
         <quality>-1</quality>
      </peak>
      <peak>
         <mass>626.33</mass>
         <intensity>4.076</intensity>
         <ion_current>6.1814142</ion_current>
         <width>0.182</width>
         <signal_noise_ratio>1.3254285</signal_noise_ratio>
         <quality>-1</quality>
      </peak>
      <peak>
         <mass>628.604</mass>
         <intensity>4.076</intensity>
         <ion_current>6.1814142</ion_current>
         <width>0.182</width>
         <signal_noise_ratio>1.3219108</signal_noise_ratio>
         <quality>-1</quality>
      </peak>
      <peak>
         <mass>629.03625</mass>
         <intensity>4.076</intensity>
         <ion_current>6.7995869</ion_current>
         <width>0.182</width>
         <signal_noise_ratio>1.3201589</signal_noise_ratio>
         <quality>-1</quality>
      </peak>
      <peak>
         <mass>629.35</mass>
         <intensity>148.431</intensity>
         <ion_current>219.92743</ion_current>
         <width>0.545</width>
         <signal_noise_ratio>48.074708</signal_noise_ratio>
         <quality>1</quality>
      </peak>
      <peak>
         <mass>631.29071</mass>
         <intensity>84.424</intensity>
         <ion_current>107.6858</ion_current>
         <width>0.454</width>
         <signal_noise_ratio>27.271459</signal_noise_ratio>
         <quality>-1</quality>
      </peak>
      <peak>
         <mass>631.787</mass>
         <intensity>4.076</intensity>
         <ion_current>6.1814142</ion_current>
         <width>0.182</width>
         <signal_noise_ratio>1.3152183</signal_noise_ratio>
         <quality>-1</quality>
      </peak>
      <peak>
         <mass>632.32784</mass>
         <intensity>209.714</intensity>
         <ion_current>273.99093</ion_current>
         <width>0.546</width>
         <signal_noise_ratio>67.669208</signal_noise_ratio>
         <quality>1</quality>
      </peak>
      <peak>
         <mass>633.76525</mass>
         <intensity>4.076</intensity>
         <ion_current>6.7995869</ion_current>
         <width>0.182</width>
         <signal_noise_ratio>1.3123856</signal_noise_ratio>
         <quality>-1</quality>
      </peak>
      <peak>
         <mass>635.789</mass>
         <intensity>5.437</intensity>
         <ion_current>8.6780059</ion_current>
         <width>0.182</width>
         <signal_noise_ratio>1.7478765</signal_noise_ratio>
         <quality>-1</quality>
      </peak>
      <peak>
         <mass>639.89338</mass>
         <intensity>6.799</intensity>
         <ion_current>10.310951</ion_current>
         <width>0.182</width>
         <signal_noise_ratio>2.1821469</signal_noise_ratio>
         <quality>-1</quality>
      </peak>
      <peak>
         <mass>641.33962</mass>
         <intensity>155.24</intensity>
         <ion_current>232.13068</ion_current>
         <width>0.364</width>
         <signal_noise_ratio>49.933876</signal_noise_ratio>
         <quality>1</quality>
      </peak>
      <peak>
         <mass>641.7465</mass>
         <intensity>4.076</intensity>
         <ion_current>6.1814142</ion_current>
         <width>0.273</width>
         <signal_noise_ratio>1.3139826</signal_noise_ratio>
         <quality>-1</quality>
      </peak>
      <peak>
         <mass>642.95125</mass>
         <intensity>4.076</intensity>
         <ion_current>6.1814142</ion_current>
         <width>0.182</width>
         <signal_noise_ratio>1.3168381</signal_noise_ratio>
         <quality>-1</quality>
      </peak>
      <peak>
         <mass>645.31625</mass>
         <intensity>4.076</intensity>
         <ion_current>6.7995869</ion_current>
         <width>0.182</width>
         <signal_noise_ratio>1.3227635</signal_noise_ratio>
         <quality>-1</quality>
      </peak>
      <peak>
         <mass>645.69</mass>
         <intensity>5.437</intensity>
         <ion_current>8.2454242</ion_current>
         <width>0.182</width>
         <signal_noise_ratio>1.7675774</signal_noise_ratio>
         <quality>-1</quality>
      </peak>
      <peak>
         <mass>649.5048</mass>
         <intensity>5.437</intensity>
         <ion_current>8.2454242</ion_current>
         <width>0.181</width>
         <signal_noise_ratio>1.7739764</signal_noise_ratio>
         <quality>-1</quality>
      </peak>
      <peak>
         <mass>649.795</mass>
         <intensity>4.086</intensity>
         <ion_current>6.8162689</ion_current>
         <width>0.182</width>
         <signal_noise_ratio>1.4968078</signal_noise_ratio>
         <quality>-1</quality>
      </peak>
      <peak>
         <mass>651.705</mass>
         <intensity>4.086</intensity>
         <ion_current>5.5642454</ion_current>
         <width>0.182</width>
         <signal_noise_ratio>1.4968078</signal_noise_ratio>
         <quality>-1</quality>
      </peak>
      <peak>
         <mass>653.91833</mass>
         <intensity>2.724</intensity>
         <ion_current>4.1310531</ion_current>
         <width>0.273</width>
         <signal_noise_ratio>1.0080958</signal_noise_ratio>
         <quality>-1</quality>
      </peak>
      <peak>
         <mass>654.38814</mass>
         <intensity>172.954</intensity>
         <ion_current>262.4229</ion_current>
         <width>0.546</width>
         <signal_noise_ratio>64.006683</signal_noise_ratio>
         <quality>1</quality>
      </peak>
      <peak>
         <mass>656.708</mass>
         <intensity>4.086</intensity>
         <ion_current>6.1965796</ion_current>
         <width>0.182</width>
         <signal_noise_ratio>1.23039</signal_noise_ratio>
         <quality>-1</quality>
      </peak>
      <peak>
         <mass>658.345</mass>
         <intensity>4.086</intensity>
         <ion_current>6.1965796</ion_current>
         <width>0.182</width>
         <signal_noise_ratio>1.2706855</signal_noise_ratio>
         <quality>-1</quality>
      </peak>
      <peak>
         <mass>661.32072</mass>
         <intensity>183.849</intensity>
         <ion_current>280.63148</ion_current>
         <width>0.364</width>
         <signal_noise_ratio>57.174317</signal_noise_ratio>
         <quality>1</quality>
      </peak>
      <peak>
         <mass>663.4311</mass>
         <intensity>144.355</intensity>
         <ion_current>218.89066</ion_current>
         <width>0.455</width>
         <signal_noise_ratio>44.892268</signal_noise_ratio>
         <quality>1</quality>
      </peak>
      <peak>
         <mass>664.44538</mass>
         <intensity>70.816</intensity>
         <ion_current>27.746925</ion_current>
         <width>0.455</width>
         <signal_noise_ratio>22.022728</signal_noise_ratio>
         <quality>1</quality>
      </peak>
      <peak>
         <mass>664.9294</mass>
         <intensity>4.086</intensity>
         <ion_current>6.1965796</ion_current>
         <width>0.273</width>
         <signal_noise_ratio>1.2706855</signal_noise_ratio>
         <quality>-1</quality>
      </peak>
      <peak>
         <mass>666.179</mass>
         <intensity>5.447</intensity>
         <ion_current>8.2605896</ion_current>
         <width>0.182</width>
         <signal_noise_ratio>1.6939364</signal_noise_ratio>
         <quality>-1</quality>
      </peak>
      <peak>
         <mass>668.34589</mass>
         <intensity>401.743</intensity>
         <ion_current>592.56611</ion_current>
         <width>0.364</width>
         <signal_noise_ratio>124.93613</signal_noise_ratio>
         <quality>1</quality>
      </peak>
      <peak>
         <mass>670.0406</mass>
         <intensity>4.086</intensity>
         <ion_current>6.8162689</ion_current>
         <width>0.182</width>
         <signal_noise_ratio>1.2706855</signal_noise_ratio>
         <quality>-1</quality>
      </peak>
      <peak>
         <mass>673.4422</mass>
         <intensity>4.086</intensity>
         <ion_current>6.1965796</ion_current>
         <width>0.181</width>
         <signal_noise_ratio>1.2706855</signal_noise_ratio>
         <quality>-1</quality>
      </peak>
      <peak>
         <mass>673.63917</mass>
         <intensity>4.086</intensity>
         <ion_current>6.1965796</ion_current>
         <width>0.182</width>
         <signal_noise_ratio>1.2706855</signal_noise_ratio>
         <quality>-1</quality>
      </peak>
      <peak>
         <mass>674.10175</mass>
         <intensity>4.086</intensity>
         <ion_current>6.1965796</ion_current>
         <width>0.273</width>
         <signal_noise_ratio>1.2706855</signal_noise_ratio>
         <quality>-1</quality>
      </peak>
      <peak>
         <mass>675.443</mass>
         <intensity>4.086</intensity>
         <ion_current>6.3592152</ion_current>
         <width>0.182</width>
         <signal_noise_ratio>1.2706855</signal_noise_ratio>
         <quality>-1</quality>
      </peak>
      <peak>
         <mass>675.86766</mass>
         <intensity>5.447</intensity>
         <ion_current>8.4773973</ion_current>
         <width>0.182</width>
         <signal_noise_ratio>1.6939364</signal_noise_ratio>
         <quality>-1</quality>
      </peak>
      <peak>
         <mass>677.91417</mass>
         <intensity>4.086</intensity>
         <ion_current>6.3592152</ion_current>
         <width>0.182</width>
         <signal_noise_ratio>1.2706855</signal_noise_ratio>
         <quality>-1</quality>
      </peak>
      <peak>
         <mass>680.00617</mass>
         <intensity>4.086</intensity>
         <ion_current>6.9951706</ion_current>
         <width>0.182</width>
         <signal_noise_ratio>1.2706855</signal_noise_ratio>
         <quality>-1</quality>
      </peak>
      <peak>
         <mass>683.87925</mass>
         <intensity>4.086</intensity>
         <ion_current>6.3592152</ion_current>
         <width>0.182</width>
         <signal_noise_ratio>1.2706855</signal_noise_ratio>
         <quality>-1</quality>
      </peak>
      <peak>
         <mass>684.54479</mass>
         <intensity>5.447</intensity>
         <ion_current>9.3251822</ion_current>
         <width>0.545</width>
         <signal_noise_ratio>1.6939364</signal_noise_ratio>
         <quality>-1</quality>
      </peak>
      <peak>
         <mass>687.40271</mass>
         <intensity>119.842</intensity>
         <ion_current>188.42383</ion_current>
         <width>0.637</width>
         <signal_noise_ratio>37.269088</signal_noise_ratio>
         <quality>1</quality>
      </peak>
      <peak>
         <mass>688.631</mass>
         <intensity>6.809</intensity>
         <ion_current>10.597136</ion_current>
         <width>0.182</width>
         <signal_noise_ratio>2.1174982</signal_noise_ratio>
         <quality>-1</quality>
      </peak>
      <peak>
         <mass>689.086</mass>
         <intensity>4.086</intensity>
         <ion_current>6.3592152</ion_current>
         <width>0.182</width>
         <signal_noise_ratio>1.2706855</signal_noise_ratio>
         <quality>-1</quality>
      </peak>
      <peak>
         <mass>691.633</mass>
         <intensity>4.086</intensity>
         <ion_current>6.9951706</ion_current>
         <width>0.182</width>
         <signal_noise_ratio>1.2706855</signal_noise_ratio>
         <quality>-1</quality>
      </peak>
      <peak>
         <mass>693.179</mass>
         <intensity>4.086</intensity>
         <ion_current>6.9951706</ion_current>
         <width>0.182</width>
         <signal_noise_ratio>1.2706855</signal_noise_ratio>
         <quality>-1</quality>
      </peak>
      <peak>
         <mass>697.33193</mass>
         <intensity>196.105</intensity>
         <ion_current>307.778</ion_current>
         <width>0.363</width>
         <signal_noise_ratio>60.985752</signal_noise_ratio>
         <quality>1</quality>
      </peak>
      <peak>
         <mass>697.921</mass>
         <intensity>5.447</intensity>
         <ion_current>8.4773973</ion_current>
         <width>0.182</width>
         <signal_noise_ratio>1.6939364</signal_noise_ratio>
         <quality>-1</quality>
      </peak>
   </peak_list>
</pepex3>
