# Supplementary material for: NITPICK: peak identification for mass spectrometry data
Source: BMC Bioinformatics. 2008 Aug 28;9:355. doi: 10.1186/1471-2105-9-355 (PMC2655099; doi:10.1186/1471-2105-9-355)
Supplement: Additional file 4 — A zip-folder containing all pepex results on the simulated data. [file 1471-2105-9-355-S4.zip › pepex_simulation_results/thresh1/SNR100/preSNR100_29_pepex.xml]

<?xml version="1.0" encoding="iso-8859-1"?>
<pepex3>
   <version>3.0.0</version>
   <registered_to>Unregistered</registered_to>
   <parameters>
      <parameter_file>pepex_input.xml</parameter_file>
      <input_data_file>spectrum.data</input_data_file>
      <output_data_file>pepex_output.xml</output_data_file>
      <noise_model>mean_value</noise_model>
      <signal_noise_ratio>1</signal_noise_ratio>
      <tuning_power>2</tuning_power>
      <tuning>2</tuning>
      <small_omega>1.0</small_omega>
      <big_omega>20</big_omega>
      <peak_finding_model>pepex3</peak_finding_model>
      <supporting_slopes>2</supporting_slopes>
      <peak_fitting_model>centroid</peak_fitting_model>
      <clustering_model>simple</clustering_model>
      <min_cluster_distance>0.8</min_cluster_distance>
      <max_cluster_distance>1.2</max_cluster_distance>
      <no_single_above_mass>1500.0</no_single_above_mass>
      <deisotoping_model>quadratic</deisotoping_model>
      <isotope_distrib_file>/usr/local/piums/kd_0_to_10</isotope_distrib_file>
      <overflow>30000</overflow>
   </parameters>
   <pepex3_status>
      <status>ok</status>
      <message></message>
      <supporting_slopes>2</supporting_slopes>
      <minimum_mass>500</minimum_mass>
      <maximum_mass>700</maximum_mass>
      <small_omega>1</small_omega>
      <big_omega>20</big_omega>
      <peak_masses_with_hydrogen>true</peak_masses_with_hydrogen>
      <date_created>17:48:51, 09 Jul, 2007</date_created>
   </pepex3_status>
   <peak_list>
      <peak>
         <mass>500.273</mass>
         <intensity>2.994</intensity>
         <ion_current>4.1656824</ion_current>
         <width>0.182</width>
         <signal_noise_ratio>1.076499</signal_noise_ratio>
         <quality>-1</quality>
      </peak>
      <peak>
         <mass>500.455</mass>
         <intensity>2.994</intensity>
         <ion_current>4.1656824</ion_current>
         <width>0.182</width>
         <signal_noise_ratio>1.076499</signal_noise_ratio>
         <quality>-1</quality>
      </peak>
      <peak>
         <mass>500.637</mass>
         <intensity>2.994</intensity>
         <ion_current>4.5822684</ion_current>
         <width>0.182</width>
         <signal_noise_ratio>1.076499</signal_noise_ratio>
         <quality>-1</quality>
      </peak>
      <peak>
         <mass>501.91</mass>
         <intensity>2.994</intensity>
         <ion_current>4.1656824</ion_current>
         <width>0.182</width>
         <signal_noise_ratio>1.076499</signal_noise_ratio>
         <quality>-1</quality>
      </peak>
      <peak>
         <mass>502.15267</mass>
         <intensity>2.994</intensity>
         <ion_current>4.1656824</ion_current>
         <width>0.182</width>
         <signal_noise_ratio>1.076499</signal_noise_ratio>
         <quality>-1</quality>
      </peak>
      <peak>
         <mass>503.88825</mass>
         <intensity>2.994</intensity>
         <ion_current>4.5822684</ion_current>
         <width>0.364</width>
         <signal_noise_ratio>1.0564888</signal_noise_ratio>
         <quality>-1</quality>
      </peak>
      <peak>
         <mass>504.4115</mass>
         <intensity>2.994</intensity>
         <ion_current>4.5822684</ion_current>
         <width>0.273</width>
         <signal_noise_ratio>1.0564888</signal_noise_ratio>
         <quality>-1</quality>
      </peak>
      <peak>
         <mass>506.61625</mass>
         <intensity>4.492</intensity>
         <ion_current>6.8391027</ion_current>
         <width>0.182</width>
         <signal_noise_ratio>1.5692983</signal_noise_ratio>
         <quality>-1</quality>
      </peak>
      <peak>
         <mass>508.29918</mass>
         <intensity>4.492</intensity>
         <ion_current>6.2499149</ion_current>
         <width>0.727</width>
         <signal_noise_ratio>1.5692983</signal_noise_ratio>
         <quality>-1</quality>
      </peak>
      <peak>
         <mass>508.822</mass>
         <intensity>2.994</intensity>
         <ion_current>4.1656824</ion_current>
         <width>0.182</width>
         <signal_noise_ratio>1.045966</signal_noise_ratio>
         <quality>-1</quality>
      </peak>
      <peak>
         <mass>510.09537</mass>
         <intensity>2.994</intensity>
         <ion_current>4.1656824</ion_current>
         <width>0.363</width>
         <signal_noise_ratio>1.0237923</signal_noise_ratio>
         <quality>-1</quality>
      </peak>
      <peak>
         <mass>511.824</mass>
         <intensity>2.994</intensity>
         <ion_current>4.1656824</ion_current>
         <width>0.182</width>
         <signal_noise_ratio>1.0237923</signal_noise_ratio>
         <quality>-1</quality>
      </peak>
      <peak>
         <mass>512.2234</mass>
         <intensity>4.492</intensity>
         <ion_current>6.874933</ion_current>
         <width>0.273</width>
         <signal_noise_ratio>1.5360304</signal_noise_ratio>
         <quality>-1</quality>
      </peak>
      <peak>
         <mass>513.65586</mass>
         <intensity>4.492</intensity>
         <ion_current>6.874933</ion_current>
         <width>0.454</width>
         <signal_noise_ratio>1.516365</signal_noise_ratio>
         <quality>1</quality>
      </peak>
      <peak>
         <mass>515.85534</mass>
         <intensity>4.492</intensity>
         <ion_current>5.8152357</ion_current>
         <width>0.273</width>
         <signal_noise_ratio>1.5127572</signal_noise_ratio>
         <quality>1</quality>
      </peak>
      <peak>
         <mass>516.371</mass>
         <intensity>2.994</intensity>
         <ion_current>4.1656824</ion_current>
         <width>0.182</width>
         <signal_noise_ratio>1.0082803</signal_noise_ratio>
         <quality>-1</quality>
      </peak>
      <peak>
         <mass>517.099</mass>
         <intensity>2.994</intensity>
         <ion_current>4.1656824</ion_current>
         <width>0.182</width>
         <signal_noise_ratio>1.0116465</signal_noise_ratio>
         <quality>-1</quality>
      </peak>
      <peak>
         <mass>517.69861</mass>
         <intensity>4.492</intensity>
         <ion_current>6.874933</ion_current>
         <width>0.636</width>
         <signal_noise_ratio>1.5178076</signal_noise_ratio>
         <quality>-1</quality>
      </peak>
      <peak>
         <mass>519.19051</mass>
         <intensity>4.492</intensity>
         <ion_current>6.2499149</ion_current>
         <width>0.545</width>
         <signal_noise_ratio>1.5153301</signal_noise_ratio>
         <quality>-1</quality>
      </peak>
      <peak>
         <mass>522.3558</mass>
         <intensity>5.989</intensity>
         <ion_current>8.3327561</ion_current>
         <width>0.182</width>
         <signal_noise_ratio>1.664192</signal_noise_ratio>
         <quality>-1</quality>
      </peak>
      <peak>
         <mass>522.73799</mass>
         <intensity>4.492</intensity>
         <ion_current>6.2499149</ion_current>
         <width>0.454</width>
         <signal_noise_ratio>1.2482134</signal_noise_ratio>
         <quality>-1</quality>
      </peak>
      <peak>
         <mass>524.34511</mass>
         <intensity>205.121</intensity>
         <ion_current>287.20056</ion_current>
         <width>0.273</width>
         <signal_noise_ratio>58.091097</signal_noise_ratio>
         <quality>1</quality>
      </peak>
      <peak>
         <mass>524.89725</mass>
         <intensity>4.492</intensity>
         <ion_current>6.2499149</ion_current>
         <width>0.182</width>
         <signal_noise_ratio>1.2420735</signal_noise_ratio>
         <quality>-1</quality>
      </peak>
      <peak>
         <mass>528.99025</mass>
         <intensity>4.492</intensity>
         <ion_current>7.0688343</ion_current>
         <width>0.182</width>
         <signal_noise_ratio>1.4583848</signal_noise_ratio>
         <quality>-1</quality>
      </peak>
      <peak>
         <mass>530.3952</mass>
         <intensity>5.989</intensity>
         <ion_current>8.5677721</ion_current>
         <width>0.273</width>
         <signal_noise_ratio>1.9760988</signal_noise_ratio>
         <quality>-1</quality>
      </peak>
      <peak>
         <mass>531.1505</mass>
         <intensity>2.994</intensity>
         <ion_current>4.7115071</ion_current>
         <width>0.273</width>
         <signal_noise_ratio>1.1167264</signal_noise_ratio>
         <quality>-1</quality>
      </peak>
      <peak>
         <mass>533.40934</mass>
         <intensity>5.989</intensity>
         <ion_current>8.5677721</ion_current>
         <width>0.273</width>
         <signal_noise_ratio>2.2348753</signal_noise_ratio>
         <quality>-1</quality>
      </peak>
      <peak>
         <mass>534.106</mass>
         <intensity>4.492</intensity>
         <ion_current>6.2786151</ion_current>
         <width>0.182</width>
         <signal_noise_ratio>1.6762497</signal_noise_ratio>
         <quality>-1</quality>
      </peak>
      <peak>
         <mass>535.09184</mass>
         <intensity>4.492</intensity>
         <ion_current>5.4092196</ion_current>
         <width>0.364</width>
         <signal_noise_ratio>1.6492731</signal_noise_ratio>
         <quality>1</quality>
      </peak>
      <peak>
         <mass>535.74383</mass>
         <intensity>5.989</intensity>
         <ion_current>8.5677721</ion_current>
         <width>0.181</width>
         <signal_noise_ratio>2.1706742</signal_noise_ratio>
         <quality>-1</quality>
      </peak>
      <peak>
         <mass>536.34967</mass>
         <intensity>2.994</intensity>
         <ion_current>4.2831707</ion_current>
         <width>0.182</width>
         <signal_noise_ratio>1.0851559</signal_noise_ratio>
         <quality>-1</quality>
      </peak>
      <peak>
         <mass>538.50612</mass>
         <intensity>5.989</intensity>
         <ion_current>8.5677721</ion_current>
         <width>0.273</width>
         <signal_noise_ratio>2.2052508</signal_noise_ratio>
         <quality>-1</quality>
      </peak>
      <peak>
         <mass>538.89667</mass>
         <intensity>2.994</intensity>
         <ion_current>4.7115071</ion_current>
         <width>0.182</width>
         <signal_noise_ratio>1.1024413</signal_noise_ratio>
         <quality>-1</quality>
      </peak>
      <peak>
         <mass>541.16439</mass>
         <intensity>4.492</intensity>
         <ion_current>6.4261867</ion_current>
         <width>0.363</width>
         <signal_noise_ratio>1.8139628</signal_noise_ratio>
         <quality>-1</quality>
      </peak>
      <peak>
         <mass>541.928</mass>
         <intensity>2.994</intensity>
         <ion_current>4.2831707</ion_current>
         <width>0.364</width>
         <signal_noise_ratio>1.2090394</signal_noise_ratio>
         <quality>-1</quality>
      </peak>
      <peak>
         <mass>542.53467</mass>
         <intensity>2.994</intensity>
         <ion_current>4.7115071</ion_current>
         <width>0.182</width>
         <signal_noise_ratio>1.2090394</signal_noise_ratio>
         <quality>-1</quality>
      </peak>
      <peak>
         <mass>543.24667</mass>
         <intensity>2.994</intensity>
         <ion_current>4.2831707</ion_current>
         <width>0.272</width>
         <signal_noise_ratio>1.2011478</signal_noise_ratio>
         <quality>-1</quality>
      </peak>
      <peak>
         <mass>544.77833</mass>
         <intensity>5.989</intensity>
         <ion_current>9.0260962</ion_current>
         <width>0.273</width>
         <signal_noise_ratio>2.4177666</signal_noise_ratio>
         <quality>-1</quality>
      </peak>
      <peak>
         <mass>545.475</mass>
         <intensity>4.492</intensity>
         <ion_current>7.0449807</ion_current>
         <width>0.364</width>
         <signal_noise_ratio>1.8134259</signal_noise_ratio>
         <quality>-1</quality>
      </peak>
      <peak>
         <mass>547.1575</mass>
         <intensity>2.994</intensity>
         <ion_current>4.6235906</ion_current>
         <width>0.455</width>
         <signal_noise_ratio>1.2008512</signal_noise_ratio>
         <quality>-1</quality>
      </peak>
      <peak>
         <mass>548.56775</mass>
         <intensity>2.994</intensity>
         <ion_current>4.7115071</ion_current>
         <width>0.181</width>
         <signal_noise_ratio>1.0925824</signal_noise_ratio>
         <quality>-1</quality>
      </peak>
      <peak>
         <mass>549.19263</mass>
         <intensity>4.492</intensity>
         <ion_current>6.4261867</ion_current>
         <width>0.364</width>
         <signal_noise_ratio>1.6631776</signal_noise_ratio>
         <quality>-1</quality>
      </peak>
      <peak>
         <mass>552.22083</mass>
         <intensity>4.482</intensity>
         <ion_current>6.4118808</ion_current>
         <width>0.181</width>
         <signal_noise_ratio>1.3787924</signal_noise_ratio>
         <quality>-1</quality>
      </peak>
      <peak>
         <mass>554.025</mass>
         <intensity>4.482</intensity>
         <ion_current>6.4118808</ion_current>
         <width>0.182</width>
         <signal_noise_ratio>1.3711007</signal_noise_ratio>
         <quality>-1</quality>
      </peak>
      <peak>
         <mass>556.389</mass>
         <intensity>5.979</intensity>
         <ion_current>8.5534662</ion_current>
         <width>0.182</width>
         <signal_noise_ratio>1.8186903</signal_noise_ratio>
         <quality>-1</quality>
      </peak>
      <peak>
         <mass>556.54825</mass>
         <intensity>4.482</intensity>
         <ion_current>6.4118808</ion_current>
         <width>0.182</width>
         <signal_noise_ratio>1.3633333</signal_noise_ratio>
         <quality>-1</quality>
      </peak>
      <peak>
         <mass>557.04875</mass>
         <intensity>5.979</intensity>
         <ion_current>9.4088514</ion_current>
         <width>0.273</width>
         <signal_noise_ratio>1.8133697</signal_noise_ratio>
         <quality>-1</quality>
      </peak>
      <peak>
         <mass>558.30503</mass>
         <intensity>191.635</intensity>
         <ion_current>274.49903</ion_current>
         <width>0.637</width>
         <signal_noise_ratio>57.973107</signal_noise_ratio>
         <quality>1</quality>
      </peak>
      <peak>
         <mass>559.8996</mass>
         <intensity>4.482</intensity>
         <ion_current>6.4118808</ion_current>
         <width>0.182</width>
         <signal_noise_ratio>1.3487819</signal_noise_ratio>
         <quality>-1</quality>
      </peak>
      <peak>
         <mass>565.3202</mass>
         <intensity>5.979</intensity>
         <ion_current>8.5534662</ion_current>
         <width>0.273</width>
         <signal_noise_ratio>1.7802382</signal_noise_ratio>
         <quality>-1</quality>
      </peak>
      <peak>
         <mass>565.575</mass>
         <intensity>4.482</intensity>
         <ion_current>6.4118808</ion_current>
         <width>0.182</width>
         <signal_noise_ratio>1.3345087</signal_noise_ratio>
         <quality>-1</quality>
      </peak>
      <peak>
         <mass>568.2676</mass>
         <intensity>4.482</intensity>
         <ion_current>6.4118808</ion_current>
         <width>0.182</width>
         <signal_noise_ratio>1.3263499</signal_noise_ratio>
         <quality>-1</quality>
      </peak>
      <peak>
         <mass>568.577</mass>
         <intensity>4.482</intensity>
         <ion_current>7.0530978</ion_current>
         <width>0.182</width>
         <signal_noise_ratio>1.3263499</signal_noise_ratio>
         <quality>-1</quality>
      </peak>
      <peak>
         <mass>570.032</mass>
         <intensity>4.482</intensity>
         <ion_current>6.4118808</ion_current>
         <width>0.182</width>
         <signal_noise_ratio>1.3206039</signal_noise_ratio>
         <quality>-1</quality>
      </peak>
      <peak>
         <mass>570.31638</mass>
         <intensity>4.482</intensity>
         <ion_current>7.0530978</ion_current>
         <width>0.273</width>
         <signal_noise_ratio>1.3206039</signal_noise_ratio>
         <quality>-1</quality>
      </peak>
      <peak>
         <mass>570.66829</mass>
         <intensity>4.482</intensity>
         <ion_current>5.8912482</ion_current>
         <width>0.181</width>
         <signal_noise_ratio>1.3202364</signal_noise_ratio>
         <quality>-1</quality>
      </peak>
      <peak>
         <mass>573.215</mass>
         <intensity>4.482</intensity>
         <ion_current>6.4118808</ion_current>
         <width>0.182</width>
         <signal_noise_ratio>1.3192874</signal_noise_ratio>
         <quality>-1</quality>
      </peak>
      <peak>
         <mass>573.397</mass>
         <intensity>4.482</intensity>
         <ion_current>6.4118808</ion_current>
         <width>0.182</width>
         <signal_noise_ratio>1.3192874</signal_noise_ratio>
         <quality>-1</quality>
      </peak>
      <peak>
         <mass>575.68616</mass>
         <intensity>4.482</intensity>
         <ion_current>6.5938728</ion_current>
         <width>0.182</width>
         <signal_noise_ratio>1.3183262</signal_noise_ratio>
         <quality>-1</quality>
      </peak>
      <peak>
         <mass>578.581</mass>
         <intensity>4.482</intensity>
         <ion_current>6.5938728</ion_current>
         <width>0.182</width>
         <signal_noise_ratio>1.318245</signal_noise_ratio>
         <quality>-1</quality>
      </peak>
      <peak>
         <mass>580.8368</mass>
         <intensity>5.979</intensity>
         <ion_current>8.7962439</ion_current>
         <width>0.182</width>
         <signal_noise_ratio>1.7491963</signal_noise_ratio>
         <quality>-1</quality>
      </peak>
      <peak>
         <mass>581.39503</mass>
         <intensity>223.077</intensity>
         <ion_current>328.23634</ion_current>
         <width>0.454</width>
         <signal_noise_ratio>65.262662</signal_noise_ratio>
         <quality>1</quality>
      </peak>
      <peak>
         <mass>582.38032</mass>
         <intensity>142.227</intensity>
         <ion_current>97.432336</ion_current>
         <width>0.637</width>
         <signal_noise_ratio>41.490378</signal_noise_ratio>
         <quality>1</quality>
      </peak>
      <peak>
         <mass>584.65225</mass>
         <intensity>4.482</intensity>
         <ion_current>7.2532914</ion_current>
         <width>0.182</width>
         <signal_noise_ratio>1.2943778</signal_noise_ratio>
         <quality>-1</quality>
      </peak>
      <peak>
         <mass>586.29559</mass>
         <intensity>76.349</intensity>
         <ion_current>113.02406</ion_current>
         <width>0.273</width>
         <signal_noise_ratio>21.975205</signal_noise_ratio>
         <quality>1</quality>
      </peak>
      <peak>
         <mass>590.24066</mass>
         <intensity>155.702</intensity>
         <ion_current>227.2765</ion_current>
         <width>0.273</width>
         <signal_noise_ratio>44.218929</signal_noise_ratio>
         <quality>-1</quality>
      </peak>
      <peak>
         <mass>590.88175</mass>
         <intensity>4.482</intensity>
         <ion_current>6.5938856</ion_current>
         <width>0.272</width>
         <signal_noise_ratio>1.2682519</signal_noise_ratio>
         <quality>-1</quality>
      </peak>
      <peak>
         <mass>591.69013</mass>
         <intensity>7.476</intensity>
         <ion_current>8.7689991</ion_current>
         <width>0.637</width>
         <signal_noise_ratio>2.1154509</signal_noise_ratio>
         <quality>-1</quality>
      </peak>
      <peak>
         <mass>593.90649</mass>
         <intensity>5.979</intensity>
         <ion_current>8.7962439</ion_current>
         <width>0.364</width>
         <signal_noise_ratio>1.678633</signal_noise_ratio>
         <quality>-1</quality>
      </peak>
      <peak>
         <mass>595.8165</mass>
         <intensity>4.482</intensity>
         <ion_current>6.5938728</ion_current>
         <width>0.273</width>
         <signal_noise_ratio>1.242082</signal_noise_ratio>
         <quality>-1</quality>
      </peak>
      <peak>
         <mass>597.044</mass>
         <intensity>5.979</intensity>
         <ion_current>8.7962439</ion_current>
         <width>0.182</width>
         <signal_noise_ratio>1.649905</signal_noise_ratio>
         <quality>-1</quality>
      </peak>
      <peak>
         <mass>597.29176</mass>
         <intensity>115.277</intensity>
         <ion_current>171.57133</ion_current>
         <width>0.455</width>
         <signal_noise_ratio>31.810687</signal_noise_ratio>
         <quality>1</quality>
      </peak>
      <peak>
         <mass>597.681</mass>
         <intensity>4.482</intensity>
         <ion_current>6.5938728</ion_current>
         <width>0.182</width>
         <signal_noise_ratio>1.2368078</signal_noise_ratio>
         <quality>-1</quality>
      </peak>
      <peak>
         <mass>599.3199</mass>
         <intensity>244.039</intensity>
         <ion_current>344.55419</ion_current>
         <width>0.364</width>
         <signal_noise_ratio>66.830354</signal_noise_ratio>
         <quality>1</quality>
      </peak>
      <peak>
         <mass>600.31944</mass>
         <intensity>245.536</intensity>
         <ion_current>244.31225</ion_current>
         <width>0.364</width>
         <signal_noise_ratio>66.964519</signal_noise_ratio>
         <quality>1</quality>
      </peak>
      <peak>
         <mass>600.79899</mass>
         <intensity>4.482</intensity>
         <ion_current>6.5938728</ion_current>
         <width>0.455</width>
         <signal_noise_ratio>1.2223665</signal_noise_ratio>
         <quality>-1</quality>
      </peak>
      <peak>
         <mass>603.01059</mass>
         <intensity>4.482</intensity>
         <ion_current>6.5938728</ion_current>
         <width>0.364</width>
         <signal_noise_ratio>1.2096254</signal_noise_ratio>
         <quality>-1</quality>
      </peak>
      <peak>
         <mass>605.5705</mass>
         <intensity>4.482</intensity>
         <ion_current>6.5938728</ion_current>
         <width>0.181</width>
         <signal_noise_ratio>1.1984605</signal_noise_ratio>
         <quality>-1</quality>
      </peak>
      <peak>
         <mass>608.595</mass>
         <intensity>4.482</intensity>
         <ion_current>6.5938728</ion_current>
         <width>0.182</width>
         <signal_noise_ratio>1.1890153</signal_noise_ratio>
         <quality>-1</quality>
      </peak>
      <peak>
         <mass>609.15583</mass>
         <intensity>4.482</intensity>
         <ion_current>6.5938728</ion_current>
         <width>0.181</width>
         <signal_noise_ratio>1.1890153</signal_noise_ratio>
         <quality>-1</quality>
      </peak>
      <peak>
         <mass>612.415</mass>
         <intensity>4.482</intensity>
         <ion_current>6.5938728</ion_current>
         <width>0.182</width>
         <signal_noise_ratio>1.1821658</signal_noise_ratio>
         <quality>-1</quality>
      </peak>
      <peak>
         <mass>613.961</mass>
         <intensity>5.979</intensity>
         <ion_current>9.6759102</ion_current>
         <width>0.182</width>
         <signal_noise_ratio>1.574967</signal_noise_ratio>
         <quality>-1</quality>
      </peak>
      <peak>
         <mass>614.6882</mass>
         <intensity>4.482</intensity>
         <ion_current>7.2532914</ion_current>
         <width>0.181</width>
         <signal_noise_ratio>1.1800299</signal_noise_ratio>
         <quality>-1</quality>
      </peak>
      <peak>
         <mass>615.234</mass>
         <intensity>4.482</intensity>
         <ion_current>6.5938728</ion_current>
         <width>0.182</width>
         <signal_noise_ratio>1.1800299</signal_noise_ratio>
         <quality>-1</quality>
      </peak>
      <peak>
         <mass>617.066</mass>
         <intensity>5.979</intensity>
         <ion_current>8.7962439</ion_current>
         <width>0.182</width>
         <signal_noise_ratio>1.5716928</signal_noise_ratio>
         <quality>-1</quality>
      </peak>
      <peak>
         <mass>618.872</mass>
         <intensity>4.482</intensity>
         <ion_current>6.5938728</ion_current>
         <width>0.182</width>
         <signal_noise_ratio>1.1738206</signal_noise_ratio>
         <quality>-1</quality>
      </peak>
      <peak>
         <mass>620.13067</mass>
         <intensity>4.482</intensity>
         <ion_current>6.5938728</ion_current>
         <width>0.181</width>
         <signal_noise_ratio>1.1708695</signal_noise_ratio>
         <quality>-1</quality>
      </peak>
      <peak>
         <mass>620.587</mass>
         <intensity>5.979</intensity>
         <ion_current>8.7962439</ion_current>
         <width>0.182</width>
         <signal_noise_ratio>1.5579797</signal_noise_ratio>
         <quality>-1</quality>
      </peak>
      <peak>
         <mass>623.49584</mass>
         <intensity>4.482</intensity>
         <ion_current>6.5938728</ion_current>
         <width>0.182</width>
         <signal_noise_ratio>1.1619808</signal_noise_ratio>
         <quality>-1</quality>
      </peak>
      <peak>
         <mass>624.22284</mass>
         <intensity>4.482</intensity>
         <ion_current>7.2532914</ion_current>
         <width>0.182</width>
         <signal_noise_ratio>1.1589958</signal_noise_ratio>
         <quality>-1</quality>
      </peak>
      <peak>
         <mass>625.52716</mass>
         <intensity>7.476</intensity>
         <ion_current>11.337648</ion_current>
         <width>0.272</width>
         <signal_noise_ratio>1.928336</signal_noise_ratio>
         <quality>-1</quality>
      </peak>
      <peak>
         <mass>627.3128</mass>
         <intensity>5.979</intensity>
         <ion_current>9.0673885</ion_current>
         <width>0.182</width>
         <signal_noise_ratio>1.5348061</signal_noise_ratio>
         <quality>-1</quality>
      </peak>
      <peak>
         <mass>630.423</mass>
         <intensity>4.482</intensity>
         <ion_current>7.4768765</ion_current>
         <width>0.182</width>
         <signal_noise_ratio>1.14261</signal_noise_ratio>
         <quality>-1</quality>
      </peak>
      <peak>
         <mass>633.31304</mass>
         <intensity>312.911</intensity>
         <ion_current>477.09484</ion_current>
         <width>0.455</width>
         <signal_noise_ratio>79.212647</signal_noise_ratio>
         <quality>1</quality>
      </peak>
      <peak>
         <mass>636.062</mass>
         <intensity>4.482</intensity>
         <ion_current>6.7971292</ion_current>
         <width>0.182</width>
         <signal_noise_ratio>1.1267985</signal_noise_ratio>
         <quality>-1</quality>
      </peak>
      <peak>
         <mass>636.76625</mass>
         <intensity>4.482</intensity>
         <ion_current>7.4768765</ion_current>
         <width>0.182</width>
         <signal_noise_ratio>1.1242295</signal_noise_ratio>
         <quality>-1</quality>
      </peak>
      <peak>
         <mass>639.81374</mass>
         <intensity>4.482</intensity>
         <ion_current>6.7971292</ion_current>
         <width>0.455</width>
         <signal_noise_ratio>1.1253314</signal_noise_ratio>
         <quality>-1</quality>
      </peak>
      <peak>
         <mass>642.32196</mass>
         <intensity>154.205</intensity>
         <ion_current>236.48278</ion_current>
         <width>0.272</width>
         <signal_noise_ratio>38.933204</signal_noise_ratio>
         <quality>1</quality>
      </peak>
      <peak>
         <mass>642.974</mass>
         <intensity>4.482</intensity>
         <ion_current>6.7971292</ion_current>
         <width>0.182</width>
         <signal_noise_ratio>1.1347409</signal_noise_ratio>
         <quality>-1</quality>
      </peak>
      <peak>
         <mass>647.59025</mass>
         <intensity>4.482</intensity>
         <ion_current>6.7971292</ion_current>
         <width>0.182</width>
         <signal_noise_ratio>1.1465661</signal_noise_ratio>
         <quality>-1</quality>
      </peak>
      <peak>
         <mass>648.32482</mass>
         <intensity>4.482</intensity>
         <ion_current>6.7971292</ion_current>
         <width>0.364</width>
         <signal_noise_ratio>1.1465661</signal_noise_ratio>
         <quality>-1</quality>
      </peak>
      <peak>
         <mass>653.41223</mass>
         <intensity>155.712</intensity>
         <ion_current>235.89493</ion_current>
         <width>0.364</width>
         <signal_noise_ratio>36.686816</signal_noise_ratio>
         <quality>1</quality>
      </peak>
      <peak>
         <mass>654.41087</mass>
         <intensity>315.916</intensity>
         <ion_current>395.30717</ion_current>
         <width>0.364</width>
         <signal_noise_ratio>73.559153</signal_noise_ratio>
         <quality>1</quality>
      </peak>
      <peak>
         <mass>656.799</mass>
         <intensity>4.492</intensity>
         <ion_current>6.8122945</ion_current>
         <width>0.181</width>
         <signal_noise_ratio>1.1217057</signal_noise_ratio>
         <quality>-1</quality>
      </peak>
      <peak>
         <mass>657.17716</mass>
         <intensity>4.492</intensity>
         <ion_current>6.8122945</ion_current>
         <width>0.182</width>
         <signal_noise_ratio>1.1217057</signal_noise_ratio>
         <quality>-1</quality>
      </peak>
      <peak>
         <mass>658.32412</mass>
         <intensity>184.159</intensity>
         <ion_current>281.61361</ion_current>
         <width>0.364</width>
         <signal_noise_ratio>45.986687</signal_noise_ratio>
         <quality>1</quality>
      </peak>
      <peak>
         <mass>662.892</mass>
         <intensity>4.492</intensity>
         <ion_current>6.6779246</ion_current>
         <width>0.182</width>
         <signal_noise_ratio>1.1217057</signal_noise_ratio>
         <quality>-1</quality>
      </peak>
      <peak>
         <mass>664.0022</mass>
         <intensity>5.989</intensity>
         <ion_current>7.8588214</ion_current>
         <width>0.273</width>
         <signal_noise_ratio>1.4955243</signal_noise_ratio>
         <quality>-1</quality>
      </peak>
      <peak>
         <mass>665.74234</mass>
         <intensity>4.492</intensity>
         <ion_current>6.8122945</ion_current>
         <width>0.273</width>
         <signal_noise_ratio>1.1217057</signal_noise_ratio>
         <quality>-1</quality>
      </peak>
      <peak>
         <mass>668.00016</mass>
         <intensity>4.492</intensity>
         <ion_current>6.8122945</ion_current>
         <width>0.182</width>
         <signal_noise_ratio>1.1217057</signal_noise_ratio>
         <quality>-1</quality>
      </peak>
      <peak>
         <mass>668.622</mass>
         <intensity>5.989</intensity>
         <ion_current>9.9908552</ion_current>
         <width>0.182</width>
         <signal_noise_ratio>1.4955243</signal_noise_ratio>
         <quality>-1</quality>
      </peak>
      <peak>
         <mass>670.78225</mass>
         <intensity>4.492</intensity>
         <ion_current>6.8122945</ion_current>
         <width>0.182</width>
         <signal_noise_ratio>1.1217057</signal_noise_ratio>
         <quality>-1</quality>
      </peak>
      <peak>
         <mass>670.987</mass>
         <intensity>4.492</intensity>
         <ion_current>6.8122945</ion_current>
         <width>0.182</width>
         <signal_noise_ratio>1.1217057</signal_noise_ratio>
         <quality>-1</quality>
      </peak>
      <peak>
         <mass>672.442</mass>
         <intensity>4.492</intensity>
         <ion_current>6.8122945</ion_current>
         <width>0.182</width>
         <signal_noise_ratio>1.1217057</signal_noise_ratio>
         <quality>-1</quality>
      </peak>
      <peak>
         <mass>672.8606</mass>
         <intensity>4.492</intensity>
         <ion_current>6.8122945</ion_current>
         <width>0.182</width>
         <signal_noise_ratio>1.1217057</signal_noise_ratio>
         <quality>-1</quality>
      </peak>
      <peak>
         <mass>674.625</mass>
         <intensity>4.492</intensity>
         <ion_current>6.8122945</ion_current>
         <width>0.182</width>
         <signal_noise_ratio>1.1217057</signal_noise_ratio>
         <quality>-1</quality>
      </peak>
      <peak>
         <mass>677.40345</mass>
         <intensity>152.717</intensity>
         <ion_current>241.50078</ion_current>
         <width>0.273</width>
         <signal_noise_ratio>38.135246</signal_noise_ratio>
         <quality>1</quality>
      </peak>
      <peak>
         <mass>678.91063</mass>
         <intensity>4.492</intensity>
         <ion_current>6.9910903</ion_current>
         <width>0.272</width>
         <signal_noise_ratio>1.1217057</signal_noise_ratio>
         <quality>-1</quality>
      </peak>
      <peak>
         <mass>679.33477</mass>
         <intensity>184.159</intensity>
         <ion_current>266.69455</ion_current>
         <width>0.728</width>
         <signal_noise_ratio>45.986687</signal_noise_ratio>
         <quality>1</quality>
      </peak>
      <peak>
         <mass>681.64316</mass>
         <intensity>4.492</intensity>
         <ion_current>6.9910903</ion_current>
         <width>0.182</width>
         <signal_noise_ratio>1.1217057</signal_noise_ratio>
         <quality>-1</quality>
      </peak>
      <peak>
         <mass>684.1386</mass>
         <intensity>4.492</intensity>
         <ion_current>6.9910903</ion_current>
         <width>0.182</width>
         <signal_noise_ratio>1.1217057</signal_noise_ratio>
         <quality>-1</quality>
      </peak>
      <peak>
         <mass>687.31237</mass>
         <intensity>285.971</intensity>
         <ion_current>445.66379</ion_current>
         <width>0.728</width>
         <signal_noise_ratio>71.41035</signal_noise_ratio>
         <quality>1</quality>
      </peak>
      <peak>
         <mass>692.60267</mass>
         <intensity>5.989</intensity>
         <ion_current>9.3209349</ion_current>
         <width>0.182</width>
         <signal_noise_ratio>1.4955243</signal_noise_ratio>
         <quality>-1</quality>
      </peak>
      <peak>
         <mass>694.1426</mass>
         <intensity>4.492</intensity>
         <ion_current>6.9910903</ion_current>
         <width>0.182</width>
         <signal_noise_ratio>1.1217057</signal_noise_ratio>
         <quality>-1</quality>
      </peak>
      <peak>
         <mass>694.7614</mass>
         <intensity>4.492</intensity>
         <ion_current>6.9910903</ion_current>
         <width>0.273</width>
         <signal_noise_ratio>1.1217057</signal_noise_ratio>
         <quality>-1</quality>
      </peak>
      <peak>
         <mass>697.103</mass>
         <intensity>5.989</intensity>
         <ion_current>9.3209349</ion_current>
         <width>0.182</width>
         <signal_noise_ratio>1.4955243</signal_noise_ratio>
         <quality>-1</quality>
      </peak>
      <peak>
         <mass>697.79425</mass>
         <intensity>4.492</intensity>
         <ion_current>6.9910903</ion_current>
         <width>0.182</width>
         <signal_noise_ratio>1.1217057</signal_noise_ratio>
         <quality>-1</quality>
      </peak>
   </peak_list>
</pepex3>
