# Supplementary material for: NITPICK: peak identification for mass spectrometry data
Source: BMC Bioinformatics. 2008 Aug 28;9:355. doi: 10.1186/1471-2105-9-355 (PMC2655099; doi:10.1186/1471-2105-9-355)
Supplement: Additional file 4 — A zip-folder containing all pepex results on the simulated data. [file 1471-2105-9-355-S4.zip › pepex_simulation_results/thresh1/SNR100/preSNR100_2_pepex.xml]

<?xml version="1.0" encoding="iso-8859-1"?>
<pepex3>
   <version>3.0.0</version>
   <registered_to>Unregistered</registered_to>
   <parameters>
      <parameter_file>pepex_input.xml</parameter_file>
      <input_data_file>spectrum.data</input_data_file>
      <output_data_file>pepex_output.xml</output_data_file>
      <noise_model>mean_value</noise_model>
      <signal_noise_ratio>1</signal_noise_ratio>
      <tuning_power>2</tuning_power>
      <tuning>2</tuning>
      <small_omega>1.0</small_omega>
      <big_omega>20</big_omega>
      <peak_finding_model>pepex3</peak_finding_model>
      <supporting_slopes>2</supporting_slopes>
      <peak_fitting_model>centroid</peak_fitting_model>
      <clustering_model>simple</clustering_model>
      <min_cluster_distance>0.8</min_cluster_distance>
      <max_cluster_distance>1.2</max_cluster_distance>
      <no_single_above_mass>1500.0</no_single_above_mass>
      <deisotoping_model>quadratic</deisotoping_model>
      <isotope_distrib_file>/usr/local/piums/kd_0_to_10</isotope_distrib_file>
      <overflow>30000</overflow>
   </parameters>
   <pepex3_status>
      <status>ok</status>
      <message></message>
      <supporting_slopes>2</supporting_slopes>
      <minimum_mass>500</minimum_mass>
      <maximum_mass>700</maximum_mass>
      <small_omega>1</small_omega>
      <big_omega>20</big_omega>
      <peak_masses_with_hydrogen>true</peak_masses_with_hydrogen>
      <date_created>17:46:36, 09 Jul, 2007</date_created>
   </pepex3_status>
   <peak_list>
      <peak>
         <mass>500.6006</mass>
         <intensity>4.637</intensity>
         <ion_current>6.4516597</ion_current>
         <width>0.182</width>
         <signal_noise_ratio>1.0277954</signal_noise_ratio>
         <quality>-1</quality>
      </peak>
      <peak>
         <mass>501.01533</mass>
         <intensity>4.637</intensity>
         <ion_current>6.4516597</ion_current>
         <width>0.181</width>
         <signal_noise_ratio>1.0277954</signal_noise_ratio>
         <quality>-1</quality>
      </peak>
      <peak>
         <mass>502.53184</mass>
         <intensity>4.637</intensity>
         <ion_current>7.0968532</ion_current>
         <width>0.182</width>
         <signal_noise_ratio>1.0632849</signal_noise_ratio>
         <quality>-1</quality>
      </peak>
      <peak>
         <mass>503.001</mass>
         <intensity>4.637</intensity>
         <ion_current>6.4516597</ion_current>
         <width>0.182</width>
         <signal_noise_ratio>1.0632849</signal_noise_ratio>
         <quality>-1</quality>
      </peak>
      <peak>
         <mass>504.81241</mass>
         <intensity>4.637</intensity>
         <ion_current>7.0968532</ion_current>
         <width>0.545</width>
         <signal_noise_ratio>1.0632849</signal_noise_ratio>
         <quality>-1</quality>
      </peak>
      <peak>
         <mass>505.548</mass>
         <intensity>6.182</intensity>
         <ion_current>9.4614506</ion_current>
         <width>0.182</width>
         <signal_noise_ratio>1.4196296</signal_noise_ratio>
         <quality>-1</quality>
      </peak>
      <peak>
         <mass>507.4125</mass>
         <intensity>4.637</intensity>
         <ion_current>5.7779898</ion_current>
         <width>0.273</width>
         <signal_noise_ratio>1.0499217</signal_noise_ratio>
         <quality>-1</quality>
      </peak>
      <peak>
         <mass>508.48075</mass>
         <intensity>4.637</intensity>
         <ion_current>5.9719456</ion_current>
         <width>0.273</width>
         <signal_noise_ratio>1.0882747</signal_noise_ratio>
         <quality>-1</quality>
      </peak>
      <peak>
         <mass>512.07325</mass>
         <intensity>4.637</intensity>
         <ion_current>6.4516597</ion_current>
         <width>0.182</width>
         <signal_noise_ratio>1.1407506</signal_noise_ratio>
         <quality>-1</quality>
      </peak>
      <peak>
         <mass>513.52925</mass>
         <intensity>4.637</intensity>
         <ion_current>6.4516597</ion_current>
         <width>0.182</width>
         <signal_noise_ratio>1.1326775</signal_noise_ratio>
         <quality>-1</quality>
      </peak>
      <peak>
         <mass>514.27742</mass>
         <intensity>146.832</intensity>
         <ion_current>202.07874</ion_current>
         <width>0.364</width>
         <signal_noise_ratio>36.985081</signal_noise_ratio>
         <quality>1</quality>
      </peak>
      <peak>
         <mass>519.762</mass>
         <intensity>7.728</intensity>
         <ion_current>10.752302</ion_current>
         <width>0.728</width>
         <signal_noise_ratio>2.1065323</signal_noise_ratio>
         <quality>-1</quality>
      </peak>
      <peak>
         <mass>521.438</mass>
         <intensity>7.728</intensity>
         <ion_current>10.752302</ion_current>
         <width>0.182</width>
         <signal_noise_ratio>2.0553006</signal_noise_ratio>
         <quality>-1</quality>
      </peak>
      <peak>
         <mass>522.17799</mass>
         <intensity>6.182</intensity>
         <ion_current>8.6012854</ion_current>
         <width>0.637</width>
         <signal_noise_ratio>1.6441341</signal_noise_ratio>
         <quality>-1</quality>
      </peak>
      <peak>
         <mass>526.06661</mass>
         <intensity>4.637</intensity>
         <ion_current>6.6336215</ion_current>
         <width>0.364</width>
         <signal_noise_ratio>1.2969865</signal_noise_ratio>
         <quality>-1</quality>
      </peak>
      <peak>
         <mass>528.558</mass>
         <intensity>9.274</intensity>
         <ion_current>13.977275</ion_current>
         <width>0.182</width>
         <signal_noise_ratio>2.6025929</signal_noise_ratio>
         <quality>-1</quality>
      </peak>
      <peak>
         <mass>530.43767</mass>
         <intensity>4.637</intensity>
         <ion_current>6.6336215</ion_current>
         <width>0.545</width>
         <signal_noise_ratio>1.2920263</signal_noise_ratio>
         <quality>-1</quality>
      </peak>
      <peak>
         <mass>533.678</mass>
         <intensity>7.728</intensity>
         <ion_current>11.055559</ion_current>
         <width>0.273</width>
         <signal_noise_ratio>2.1710919</signal_noise_ratio>
         <quality>-1</quality>
      </peak>
      <peak>
         <mass>536.18284</mass>
         <intensity>4.637</intensity>
         <ion_current>6.6336215</ion_current>
         <width>0.182</width>
         <signal_noise_ratio>1.2324304</signal_noise_ratio>
         <quality>-1</quality>
      </peak>
      <peak>
         <mass>536.53925</mass>
         <intensity>4.637</intensity>
         <ion_current>6.6336215</ion_current>
         <width>0.182</width>
         <signal_noise_ratio>1.2324304</signal_noise_ratio>
         <quality>-1</quality>
      </peak>
      <peak>
         <mass>538.82084</mass>
         <intensity>4.637</intensity>
         <ion_current>7.2970135</ion_current>
         <width>0.182</width>
         <signal_noise_ratio>1.2715377</signal_noise_ratio>
         <quality>-1</quality>
      </peak>
      <peak>
         <mass>539.29614</mass>
         <intensity>200.927</intensity>
         <ion_current>288.88433</ion_current>
         <width>0.545</width>
         <signal_noise_ratio>55.097317</signal_noise_ratio>
         <quality>1</quality>
      </peak>
      <peak>
         <mass>540.29042</mass>
         <intensity>408.037</intensity>
         <ion_current>474.60019</ion_current>
         <width>0.546</width>
         <signal_noise_ratio>114.57574</signal_noise_ratio>
         <quality>1</quality>
      </peak>
      <peak>
         <mass>541.785</mass>
         <intensity>4.637</intensity>
         <ion_current>7.2970135</ion_current>
         <width>0.273</width>
         <signal_noise_ratio>1.5236356</signal_noise_ratio>
         <quality>-1</quality>
      </peak>
      <peak>
         <mass>541.98866</mass>
         <intensity>3.091</intensity>
         <ion_current>4.4219375</ion_current>
         <width>0.182</width>
         <signal_noise_ratio>1.0156475</signal_noise_ratio>
         <quality>-1</quality>
      </peak>
      <peak>
         <mass>543.747</mass>
         <intensity>4.637</intensity>
         <ion_current>6.0949839</ion_current>
         <width>0.182</width>
         <signal_noise_ratio>1.5236356</signal_noise_ratio>
         <quality>-1</quality>
      </peak>
      <peak>
         <mass>543.929</mass>
         <intensity>3.091</intensity>
         <ion_current>4.4219375</ion_current>
         <width>0.182</width>
         <signal_noise_ratio>1.0156475</signal_noise_ratio>
         <quality>-1</quality>
      </peak>
      <peak>
         <mass>545.748</mass>
         <intensity>3.091</intensity>
         <ion_current>4.4219375</ion_current>
         <width>0.182</width>
         <signal_noise_ratio>1.0156475</signal_noise_ratio>
         <quality>-1</quality>
      </peak>
      <peak>
         <mass>547.54425</mass>
         <intensity>4.637</intensity>
         <ion_current>7.2970135</ion_current>
         <width>0.182</width>
         <signal_noise_ratio>1.5005246</signal_noise_ratio>
         <quality>-1</quality>
      </peak>
      <peak>
         <mass>547.84001</mass>
         <intensity>4.637</intensity>
         <ion_current>7.2970135</ion_current>
         <width>0.455</width>
         <signal_noise_ratio>1.5005246</signal_noise_ratio>
         <quality>-1</quality>
      </peak>
      <peak>
         <mass>549.0675</mass>
         <intensity>3.091</intensity>
         <ion_current>4.4219375</ion_current>
         <width>0.273</width>
         <signal_noise_ratio>1.0156475</signal_noise_ratio>
         <quality>-1</quality>
      </peak>
      <peak>
         <mass>550.932</mass>
         <intensity>4.627</intensity>
         <ion_current>6.6193156</ion_current>
         <width>0.182</width>
         <signal_noise_ratio>1.3724172</signal_noise_ratio>
         <quality>-1</quality>
      </peak>
      <peak>
         <mass>553.91883</mass>
         <intensity>7.718</intensity>
         <ion_current>11.041253</ion_current>
         <width>0.182</width>
         <signal_noise_ratio>2.3078289</signal_noise_ratio>
         <quality>-1</quality>
      </peak>
      <peak>
         <mass>555.4345</mass>
         <intensity>4.627</intensity>
         <ion_current>7.281277</ion_current>
         <width>0.273</width>
         <signal_noise_ratio>1.3866254</signal_noise_ratio>
         <quality>-1</quality>
      </peak>
      <peak>
         <mass>559.6994</mass>
         <intensity>4.627</intensity>
         <ion_current>6.6193156</ion_current>
         <width>0.272</width>
         <signal_noise_ratio>1.3956552</signal_noise_ratio>
         <quality>-1</quality>
      </peak>
      <peak>
         <mass>560.25451</mass>
         <intensity>6.172</intensity>
         <ion_current>8.8295691</ion_current>
         <width>0.364</width>
         <signal_noise_ratio>1.8630629</signal_noise_ratio>
         <quality>-1</quality>
      </peak>
      <peak>
         <mass>560.96733</mass>
         <intensity>6.172</intensity>
         <ion_current>8.8295691</ion_current>
         <width>0.273</width>
         <signal_noise_ratio>1.863453</signal_noise_ratio>
         <quality>-1</quality>
      </peak>
      <peak>
         <mass>561.573</mass>
         <intensity>4.627</intensity>
         <ion_current>6.6193156</ion_current>
         <width>0.182</width>
         <signal_noise_ratio>1.3969859</signal_noise_ratio>
         <quality>-1</quality>
      </peak>
      <peak>
         <mass>565.29736</mass>
         <intensity>333.839</intensity>
         <ion_current>480.08044</ion_current>
         <width>0.363</width>
         <signal_noise_ratio>101.05875</signal_noise_ratio>
         <quality>1</quality>
      </peak>
      <peak>
         <mass>567.576</mass>
         <intensity>4.627</intensity>
         <ion_current>6.6193156</ion_current>
         <width>0.182</width>
         <signal_noise_ratio>1.3991494</signal_noise_ratio>
         <quality>-1</quality>
      </peak>
      <peak>
         <mass>568.29775</mass>
         <intensity>131.366</intensity>
         <ion_current>177.93047</ion_current>
         <width>0.364</width>
         <signal_noise_ratio>39.663267</signal_noise_ratio>
         <quality>1</quality>
      </peak>
      <peak>
         <mass>571.851</mass>
         <intensity>4.627</intensity>
         <ion_current>6.6193156</ion_current>
         <width>0.182</width>
         <signal_noise_ratio>1.3872696</signal_noise_ratio>
         <quality>-1</quality>
      </peak>
      <peak>
         <mass>574.30683</mass>
         <intensity>6.172</intensity>
         <ion_current>9.7125657</ion_current>
         <width>0.181</width>
         <signal_noise_ratio>1.8445943</signal_noise_ratio>
         <quality>-1</quality>
      </peak>
      <peak>
         <mass>574.55625</mass>
         <intensity>4.627</intensity>
         <ion_current>6.6193156</ion_current>
         <width>0.182</width>
         <signal_noise_ratio>1.382848</signal_noise_ratio>
         <quality>-1</quality>
      </peak>
      <peak>
         <mass>576.45867</mass>
         <intensity>6.172</intensity>
         <ion_current>9.0801836</ion_current>
         <width>0.182</width>
         <signal_noise_ratio>1.8341915</signal_noise_ratio>
         <quality>-1</quality>
      </peak>
      <peak>
         <mass>579.05116</mass>
         <intensity>4.627</intensity>
         <ion_current>6.8071953</ion_current>
         <width>0.182</width>
         <signal_noise_ratio>1.365177</signal_noise_ratio>
         <quality>-1</quality>
      </peak>
      <peak>
         <mass>580.67907</mass>
         <intensity>4.627</intensity>
         <ion_current>7.4879472</ion_current>
         <width>1.001</width>
         <signal_noise_ratio>1.3640036</signal_noise_ratio>
         <quality>-1</quality>
      </peak>
      <peak>
         <mass>585.662</mass>
         <intensity>6.172</intensity>
         <ion_current>9.0801836</ion_current>
         <width>0.182</width>
         <signal_noise_ratio>1.811549</signal_noise_ratio>
         <quality>-1</quality>
      </peak>
      <peak>
         <mass>587.663</mass>
         <intensity>9.264</intensity>
         <ion_current>13.629102</ion_current>
         <width>0.182</width>
         <signal_noise_ratio>2.7165122</signal_noise_ratio>
         <quality>-1</quality>
      </peak>
      <peak>
         <mass>587.858</mass>
         <intensity>6.172</intensity>
         <ion_current>9.0801836</ion_current>
         <width>0.182</width>
         <signal_noise_ratio>1.8098352</signal_noise_ratio>
         <quality>-1</quality>
      </peak>
      <peak>
         <mass>588.0946</mass>
         <intensity>4.627</intensity>
         <ion_current>7.4879472</ion_current>
         <width>0.182</width>
         <signal_noise_ratio>1.3567899</signal_noise_ratio>
         <quality>-1</quality>
      </peak>
      <peak>
         <mass>590.8365</mass>
         <intensity>4.627</intensity>
         <ion_current>6.8071953</ion_current>
         <width>0.181</width>
         <signal_noise_ratio>1.3543588</signal_noise_ratio>
         <quality>-1</quality>
      </peak>
      <peak>
         <mass>597.72237</mass>
         <intensity>6.172</intensity>
         <ion_current>9.0801836</ion_current>
         <width>0.546</width>
         <signal_noise_ratio>1.7841208</signal_noise_ratio>
         <quality>-1</quality>
      </peak>
      <peak>
         <mass>598.25656</mass>
         <intensity>4.627</intensity>
         <ion_current>6.8071953</ion_current>
         <width>0.272</width>
         <signal_noise_ratio>1.3340966</signal_noise_ratio>
         <quality>-1</quality>
      </peak>
      <peak>
         <mass>600.30283</mass>
         <intensity>199.372</intensity>
         <ion_current>293.4823</ion_current>
         <width>0.364</width>
         <signal_noise_ratio>57.155728</signal_noise_ratio>
         <quality>1</quality>
      </peak>
      <peak>
         <mass>601.3204</mass>
         <intensity>84.998</intensity>
         <ion_current>23.195535</ion_current>
         <width>0.455</width>
         <signal_noise_ratio>24.307619</signal_noise_ratio>
         <quality>1</quality>
      </peak>
      <peak>
         <mass>603.57767</mass>
         <intensity>4.627</intensity>
         <ion_current>6.8071953</ion_current>
         <width>0.181</width>
         <signal_noise_ratio>1.3203488</signal_noise_ratio>
         <quality>-1</quality>
      </peak>
      <peak>
         <mass>607.40433</mass>
         <intensity>290.562</intensity>
         <ion_current>427.2171</ion_current>
         <width>0.363</width>
         <signal_noise_ratio>82.929168</signal_noise_ratio>
         <quality>1</quality>
      </peak>
      <peak>
         <mass>608.41</mass>
         <intensity>120.546</intensity>
         <ion_current>35.429955</ion_current>
         <width>0.364</width>
         <signal_noise_ratio>34.407229</signal_noise_ratio>
         <quality>1</quality>
      </peak>
      <peak>
         <mass>610.622</mass>
         <intensity>4.627</intensity>
         <ion_current>6.8071953</ion_current>
         <width>0.273</width>
         <signal_noise_ratio>1.3208318</signal_noise_ratio>
         <quality>-1</quality>
      </peak>
      <peak>
         <mass>612.06618</mass>
         <intensity>4.627</intensity>
         <ion_current>6.8071953</ion_current>
         <width>1.092</width>
         <signal_noise_ratio>1.3208318</signal_noise_ratio>
         <quality>-1</quality>
      </peak>
      <peak>
         <mass>614.34224</mass>
         <intensity>395.662</intensity>
         <ion_current>580.94425</ion_current>
         <width>0.545</width>
         <signal_noise_ratio>113.50306</signal_noise_ratio>
         <quality>1</quality>
      </peak>
      <peak>
         <mass>615.12784</mass>
         <intensity>4.627</intensity>
         <ion_current>6.8071953</ion_current>
         <width>0.182</width>
         <signal_noise_ratio>1.3274844</signal_noise_ratio>
         <quality>-1</quality>
      </peak>
      <peak>
         <mass>616.93925</mass>
         <intensity>4.627</intensity>
         <ion_current>7.4879472</ion_current>
         <width>0.182</width>
         <signal_noise_ratio>1.3282816</signal_noise_ratio>
         <quality>-1</quality>
      </peak>
      <peak>
         <mass>617.66725</mass>
         <intensity>4.627</intensity>
         <ion_current>6.8071953</ion_current>
         <width>0.182</width>
         <signal_noise_ratio>1.3287146</signal_noise_ratio>
         <quality>-1</quality>
      </peak>
      <peak>
         <mass>618.7446</mass>
         <intensity>4.627</intensity>
         <ion_current>6.1792063</ion_current>
         <width>0.182</width>
         <signal_noise_ratio>1.329148</signal_noise_ratio>
         <quality>-1</quality>
      </peak>
      <peak>
         <mass>619.418</mass>
         <intensity>6.172</intensity>
         <ion_current>9.0801836</ion_current>
         <width>0.182</width>
         <signal_noise_ratio>1.7729634</signal_noise_ratio>
         <quality>-1</quality>
      </peak>
      <peak>
         <mass>622.29042</mass>
         <intensity>179.279</intensity>
         <ion_current>270.33443</ion_current>
         <width>0.364</width>
         <signal_noise_ratio>51.353336</signal_noise_ratio>
         <quality>1</quality>
      </peak>
      <peak>
         <mass>622.692</mass>
         <intensity>4.627</intensity>
         <ion_current>6.8071953</ion_current>
         <width>0.182</width>
         <signal_noise_ratio>1.3253749</signal_noise_ratio>
         <quality>-1</quality>
      </peak>
      <peak>
         <mass>626.04184</mass>
         <intensity>4.627</intensity>
         <ion_current>7.0170274</ion_current>
         <width>0.182</width>
         <signal_noise_ratio>1.318163</signal_noise_ratio>
         <quality>-1</quality>
      </peak>
      <peak>
         <mass>626.39248</mass>
         <intensity>123.638</intensity>
         <ion_current>190.92199</ion_current>
         <width>0.364</width>
         <signal_noise_ratio>35.222615</signal_noise_ratio>
         <quality>1</quality>
      </peak>
      <peak>
         <mass>627.785</mass>
         <intensity>4.627</intensity>
         <ion_current>7.0170274</ion_current>
         <width>0.182</width>
         <signal_noise_ratio>1.3159905</signal_noise_ratio>
         <quality>-1</quality>
      </peak>
      <peak>
         <mass>628.35168</mass>
         <intensity>84.998</intensity>
         <ion_current>115.53725</ion_current>
         <width>0.364</width>
         <signal_noise_ratio>24.136704</signal_noise_ratio>
         <quality>1</quality>
      </peak>
      <peak>
         <mass>631.3065</mass>
         <intensity>174.642</intensity>
         <ion_current>265.42412</ion_current>
         <width>1</width>
         <signal_noise_ratio>49.384201</signal_noise_ratio>
         <quality>1</quality>
      </peak>
      <peak>
         <mass>639.609</mass>
         <intensity>6.172</intensity>
         <ion_current>9.3600806</ion_current>
         <width>0.182</width>
         <signal_noise_ratio>1.7331563</signal_noise_ratio>
         <quality>-1</quality>
      </peak>
      <peak>
         <mass>640.09</mass>
         <intensity>4.627</intensity>
         <ion_current>7.0170274</ion_current>
         <width>0.455</width>
         <signal_noise_ratio>1.2993056</signal_noise_ratio>
         <quality>-1</quality>
      </peak>
      <peak>
         <mass>643.247</mass>
         <intensity>4.627</intensity>
         <ion_current>7.0170274</ion_current>
         <width>0.182</width>
         <signal_noise_ratio>1.2994302</signal_noise_ratio>
         <quality>-1</quality>
      </peak>
      <peak>
         <mass>644.8658</mass>
         <intensity>6.172</intensity>
         <ion_current>9.3600806</ion_current>
         <width>0.182</width>
         <signal_noise_ratio>1.7354747</signal_noise_ratio>
         <quality>-1</quality>
      </peak>
      <peak>
         <mass>645.62717</mass>
         <intensity>7.718</intensity>
         <ion_current>11.70465</ion_current>
         <width>0.273</width>
         <signal_noise_ratio>2.170187</signal_noise_ratio>
         <quality>-1</quality>
      </peak>
      <peak>
         <mass>646.29008</mass>
         <intensity>77.27</intensity>
         <ion_current>116.79593</ion_current>
         <width>0.273</width>
         <signal_noise_ratio>21.755102</signal_noise_ratio>
         <quality>-1</quality>
      </peak>
      <peak>
         <mass>647.32245</mass>
         <intensity>148.367</intensity>
         <ion_current>186.01329</ion_current>
         <width>0.455</width>
         <signal_noise_ratio>41.817329</signal_noise_ratio>
         <quality>1</quality>
      </peak>
      <peak>
         <mass>647.704</mass>
         <intensity>4.627</intensity>
         <ion_current>7.0170274</ion_current>
         <width>0.181</width>
         <signal_noise_ratio>1.3041228</signal_noise_ratio>
         <quality>-1</quality>
      </peak>
      <peak>
         <mass>649.41656</mass>
         <intensity>132.911</intensity>
         <ion_current>185.37808</ion_current>
         <width>0.545</width>
         <signal_noise_ratio>37.537798</signal_noise_ratio>
         <quality>1</quality>
      </peak>
      <peak>
         <mass>651.8506</mass>
         <intensity>4.637</intensity>
         <ion_current>7.0321927</ion_current>
         <width>0.182</width>
         <signal_noise_ratio>1.4952183</signal_noise_ratio>
         <quality>-1</quality>
      </peak>
      <peak>
         <mass>654.35746</mass>
         <intensity>140.649</intensity>
         <ion_current>210.03546</ion_current>
         <width>0.364</width>
         <signal_noise_ratio>45.352804</signal_noise_ratio>
         <quality>-1</quality>
      </peak>
      <peak>
         <mass>654.798</mass>
         <intensity>4.637</intensity>
         <ion_current>7.0321927</ion_current>
         <width>0.182</width>
         <signal_noise_ratio>1.4952183</signal_noise_ratio>
         <quality>-1</quality>
      </peak>
      <peak>
         <mass>656.853</mass>
         <intensity>4.637</intensity>
         <ion_current>7.7354476</ion_current>
         <width>0.272</width>
         <signal_noise_ratio>1.5281542</signal_noise_ratio>
         <quality>1</quality>
      </peak>
      <peak>
         <mass>659.891</mass>
         <intensity>3.091</intensity>
         <ion_current>4.687623</ion_current>
         <width>0.182</width>
         <signal_noise_ratio>1.0033423</signal_noise_ratio>
         <quality>-1</quality>
      </peak>
      <peak>
         <mass>660.63639</mass>
         <intensity>3.091</intensity>
         <ion_current>4.687623</ion_current>
         <width>0.272</width>
         <signal_noise_ratio>1.0033423</signal_noise_ratio>
         <quality>-1</quality>
      </peak>
      <peak>
         <mass>662.6645</mass>
         <intensity>4.637</intensity>
         <ion_current>7.0321927</ion_current>
         <width>0.636</width>
         <signal_noise_ratio>1.5051757</signal_noise_ratio>
         <quality>-1</quality>
      </peak>
      <peak>
         <mass>663.074</mass>
         <intensity>3.091</intensity>
         <ion_current>4.687623</ion_current>
         <width>0.182</width>
         <signal_noise_ratio>1.0033423</signal_noise_ratio>
         <quality>-1</quality>
      </peak>
      <peak>
         <mass>663.438</mass>
         <intensity>3.091</intensity>
         <ion_current>4.687623</ion_current>
         <width>0.364</width>
         <signal_noise_ratio>1.0033423</signal_noise_ratio>
         <quality>-1</quality>
      </peak>
      <peak>
         <mass>664.7838</mass>
         <intensity>6.182</intensity>
         <ion_current>9.7830164</ion_current>
         <width>0.182</width>
         <signal_noise_ratio>2.0066845</signal_noise_ratio>
         <quality>-1</quality>
      </peak>
      <peak>
         <mass>665.348</mass>
         <intensity>3.091</intensity>
         <ion_current>4.687623</ion_current>
         <width>0.182</width>
         <signal_noise_ratio>1.0033423</signal_noise_ratio>
         <quality>-1</quality>
      </peak>
      <peak>
         <mass>665.53</mass>
         <intensity>3.091</intensity>
         <ion_current>4.687623</ion_current>
         <width>0.182</width>
         <signal_noise_ratio>1.0033423</signal_noise_ratio>
         <quality>-1</quality>
      </peak>
      <peak>
         <mass>666.13567</mass>
         <intensity>4.637</intensity>
         <ion_current>7.7354476</ion_current>
         <width>0.363</width>
         <signal_noise_ratio>1.5051757</signal_noise_ratio>
         <quality>-1</quality>
      </peak>
      <peak>
         <mass>668.6584</mass>
         <intensity>4.637</intensity>
         <ion_current>7.7153535</ion_current>
         <width>0.273</width>
         <signal_noise_ratio>1.5051757</signal_noise_ratio>
         <quality>-1</quality>
      </peak>
      <peak>
         <mass>668.96326</mass>
         <intensity>3.091</intensity>
         <ion_current>4.687623</ion_current>
         <width>0.364</width>
         <signal_noise_ratio>1.0033423</signal_noise_ratio>
         <quality>-1</quality>
      </peak>
      <peak>
         <mass>669.2772</mass>
         <intensity>6.182</intensity>
         <ion_current>9.2607387</ion_current>
         <width>0.273</width>
         <signal_noise_ratio>2.0066845</signal_noise_ratio>
         <quality>-1</quality>
      </peak>
      <peak>
         <mass>670.42078</mass>
         <intensity>6.182</intensity>
         <ion_current>8.6595051</ion_current>
         <width>0.455</width>
         <signal_noise_ratio>2.0066845</signal_noise_ratio>
         <quality>-1</quality>
      </peak>
      <peak>
         <mass>670.896</mass>
         <intensity>3.091</intensity>
         <ion_current>5.156409</ion_current>
         <width>0.182</width>
         <signal_noise_ratio>1.0033423</signal_noise_ratio>
         <quality>-1</quality>
      </peak>
      <peak>
         <mass>672.29033</mass>
         <intensity>6.182</intensity>
         <ion_current>9.375246</ion_current>
         <width>0.273</width>
         <signal_noise_ratio>2.0066845</signal_noise_ratio>
         <quality>-1</quality>
      </peak>
      <peak>
         <mass>673.6058</mass>
         <intensity>4.637</intensity>
         <ion_current>7.7354476</ion_current>
         <width>0.545</width>
         <signal_noise_ratio>1.5051757</signal_noise_ratio>
         <quality>-1</quality>
      </peak>
      <peak>
         <mass>674.17</mass>
         <intensity>3.091</intensity>
         <ion_current>4.687623</ion_current>
         <width>0.182</width>
         <signal_noise_ratio>1.0033423</signal_noise_ratio>
         <quality>-1</quality>
      </peak>
      <peak>
         <mass>675.40661</mass>
         <intensity>4.637</intensity>
         <ion_current>7.2167599</ion_current>
         <width>0.364</width>
         <signal_noise_ratio>1.5051757</signal_noise_ratio>
         <quality>-1</quality>
      </peak>
      <peak>
         <mass>675.7342</mass>
         <intensity>6.182</intensity>
         <ion_current>10.231426</ion_current>
         <width>0.273</width>
         <signal_noise_ratio>2.0066845</signal_noise_ratio>
         <quality>-1</quality>
      </peak>
      <peak>
         <mass>677.25031</mass>
         <intensity>318.393</intensity>
         <ion_current>473.23755</ion_current>
         <width>0.364</width>
         <signal_noise_ratio>103.35075</signal_noise_ratio>
         <quality>1</quality>
      </peak>
      <peak>
         <mass>679.35487</mass>
         <intensity>60.278</intensity>
         <ion_current>91.622457</ion_current>
         <width>0.637</width>
         <signal_noise_ratio>19.56631</signal_noise_ratio>
         <quality>-1</quality>
      </peak>
      <peak>
         <mass>679.9</mass>
         <intensity>3.091</intensity>
         <ion_current>5.2917456</ion_current>
         <width>0.182</width>
         <signal_noise_ratio>1.0033423</signal_noise_ratio>
         <quality>-1</quality>
      </peak>
      <peak>
         <mass>680.41156</mass>
         <intensity>35.549</intensity>
         <ion_current>18.345424</ion_current>
         <width>0.455</width>
         <signal_noise_ratio>11.539248</signal_noise_ratio>
         <quality>-1</quality>
      </peak>
      <peak>
         <mass>681.199</mass>
         <intensity>4.637</intensity>
         <ion_current>7.9384744</ion_current>
         <width>0.273</width>
         <signal_noise_ratio>1.5051757</signal_noise_ratio>
         <quality>-1</quality>
      </peak>
      <peak>
         <mass>683.09128</mass>
         <intensity>6.182</intensity>
         <ion_current>9.2134299</ion_current>
         <width>0.637</width>
         <signal_noise_ratio>2.0066845</signal_noise_ratio>
         <quality>1</quality>
      </peak>
      <peak>
         <mass>683.72</mass>
         <intensity>3.091</intensity>
         <ion_current>5.2917456</ion_current>
         <width>0.182</width>
         <signal_noise_ratio>1.0033423</signal_noise_ratio>
         <quality>-1</quality>
      </peak>
      <peak>
         <mass>684.447</mass>
         <intensity>3.091</intensity>
         <ion_current>5.2917456</ion_current>
         <width>0.181</width>
         <signal_noise_ratio>1.0033423</signal_noise_ratio>
         <quality>-1</quality>
      </peak>
      <peak>
         <mass>685.8848</mass>
         <intensity>6.182</intensity>
         <ion_current>10.583491</ion_current>
         <width>0.182</width>
         <signal_noise_ratio>2.0066845</signal_noise_ratio>
         <quality>-1</quality>
      </peak>
      <peak>
         <mass>686.63</mass>
         <intensity>3.091</intensity>
         <ion_current>4.8106545</ion_current>
         <width>0.182</width>
         <signal_noise_ratio>1.0033423</signal_noise_ratio>
         <quality>-1</quality>
      </peak>
      <peak>
         <mass>687.29733</mass>
         <intensity>6.182</intensity>
         <ion_current>10.583491</ion_current>
         <width>0.273</width>
         <signal_noise_ratio>2.0066845</signal_noise_ratio>
         <quality>-1</quality>
      </peak>
      <peak>
         <mass>687.813</mass>
         <intensity>4.637</intensity>
         <ion_current>7.9384744</ion_current>
         <width>0.364</width>
         <signal_noise_ratio>1.5051757</signal_noise_ratio>
         <quality>1</quality>
      </peak>
      <peak>
         <mass>690.27094</mass>
         <intensity>81.917</intensity>
         <ion_current>127.76124</ion_current>
         <width>0.364</width>
         <signal_noise_ratio>26.590355</signal_noise_ratio>
         <quality>1</quality>
      </peak>
      <peak>
         <mass>691.28417</mass>
         <intensity>52.55</intensity>
         <ion_current>28.551858</ion_current>
         <width>0.273</width>
         <signal_noise_ratio>17.057792</signal_noise_ratio>
         <quality>-1</quality>
      </peak>
      <peak>
         <mass>692.542</mass>
         <intensity>3.091</intensity>
         <ion_current>5.2917456</ion_current>
         <width>0.182</width>
         <signal_noise_ratio>1.0033423</signal_noise_ratio>
         <quality>-1</quality>
      </peak>
      <peak>
         <mass>693.9515</mass>
         <intensity>3.091</intensity>
         <ion_current>5.2917456</ion_current>
         <width>0.273</width>
         <signal_noise_ratio>1.0033423</signal_noise_ratio>
         <quality>-1</quality>
      </peak>
      <peak>
         <mass>695.36175</mass>
         <intensity>3.091</intensity>
         <ion_current>5.2917456</ion_current>
         <width>0.181</width>
         <signal_noise_ratio>1.0033423</signal_noise_ratio>
         <quality>-1</quality>
      </peak>
      <peak>
         <mass>696.089</mass>
         <intensity>3.091</intensity>
         <ion_current>4.8106545</ion_current>
         <width>0.182</width>
         <signal_noise_ratio>1.0033423</signal_noise_ratio>
         <quality>-1</quality>
      </peak>
      <peak>
         <mass>698.57534</mass>
         <intensity>3.091</intensity>
         <ion_current>4.8106545</ion_current>
         <width>0.273</width>
         <signal_noise_ratio>1.0033423</signal_noise_ratio>
         <quality>-1</quality>
      </peak>
      <peak>
         <mass>698.909</mass>
         <intensity>3.091</intensity>
         <ion_current>4.8106545</ion_current>
         <width>0.182</width>
         <signal_noise_ratio>1.0033423</signal_noise_ratio>
         <quality>-1</quality>
      </peak>
      <peak>
         <mass>699.05999</mass>
         <intensity>3.091</intensity>
         <ion_current>4.8106545</ion_current>
         <width>0.181</width>
         <signal_noise_ratio>1.0033423</signal_noise_ratio>
         <quality>-1</quality>
      </peak>
   </peak_list>
</pepex3>
