# Supplementary material for: NITPICK: peak identification for mass spectrometry data
Source: BMC Bioinformatics. 2008 Aug 28;9:355. doi: 10.1186/1471-2105-9-355 (PMC2655099; doi:10.1186/1471-2105-9-355)
Supplement: Additional file 4 — A zip-folder containing all pepex results on the simulated data. [file 1471-2105-9-355-S4.zip › pepex_simulation_results/thresh1/SNR100/preSNR100_30_pepex.xml]

<?xml version="1.0" encoding="iso-8859-1"?>
<pepex3>
   <version>3.0.0</version>
   <registered_to>Unregistered</registered_to>
   <parameters>
      <parameter_file>pepex_input.xml</parameter_file>
      <input_data_file>spectrum.data</input_data_file>
      <output_data_file>pepex_output.xml</output_data_file>
      <noise_model>mean_value</noise_model>
      <signal_noise_ratio>1</signal_noise_ratio>
      <tuning_power>2</tuning_power>
      <tuning>2</tuning>
      <small_omega>1.0</small_omega>
      <big_omega>20</big_omega>
      <peak_finding_model>pepex3</peak_finding_model>
      <supporting_slopes>2</supporting_slopes>
      <peak_fitting_model>centroid</peak_fitting_model>
      <clustering_model>simple</clustering_model>
      <min_cluster_distance>0.8</min_cluster_distance>
      <max_cluster_distance>1.2</max_cluster_distance>
      <no_single_above_mass>1500.0</no_single_above_mass>
      <deisotoping_model>quadratic</deisotoping_model>
      <isotope_distrib_file>/usr/local/piums/kd_0_to_10</isotope_distrib_file>
      <overflow>30000</overflow>
   </parameters>
   <pepex3_status>
      <status>ok</status>
      <message></message>
      <supporting_slopes>2</supporting_slopes>
      <minimum_mass>500</minimum_mass>
      <maximum_mass>700</maximum_mass>
      <small_omega>1</small_omega>
      <big_omega>20</big_omega>
      <peak_masses_with_hydrogen>true</peak_masses_with_hydrogen>
      <date_created>17:48:53, 09 Jul, 2007</date_created>
   </pepex3_status>
   <peak_list>
      <peak>
         <mass>500.34125</mass>
         <intensity>4.296</intensity>
         <ion_current>5.9772116</ion_current>
         <width>0.182</width>
         <signal_noise_ratio>1.0748384</signal_noise_ratio>
         <quality>-1</quality>
      </peak>
      <peak>
         <mass>500.57634</mass>
         <intensity>5.727</intensity>
         <ion_current>8.7650805</ion_current>
         <width>0.273</width>
         <signal_noise_ratio>1.4328677</signal_noise_ratio>
         <quality>-1</quality>
      </peak>
      <peak>
         <mass>502.20575</mass>
         <intensity>4.296</intensity>
         <ion_current>5.9772116</ion_current>
         <width>0.273</width>
         <signal_noise_ratio>1.0921215</signal_noise_ratio>
         <quality>-1</quality>
      </peak>
      <peak>
         <mass>504.3296</mass>
         <intensity>4.296</intensity>
         <ion_current>5.9772116</ion_current>
         <width>0.182</width>
         <signal_noise_ratio>1.1015251</signal_noise_ratio>
         <quality>-1</quality>
      </peak>
      <peak>
         <mass>508.004</mass>
         <intensity>4.296</intensity>
         <ion_current>5.9772116</ion_current>
         <width>0.182</width>
         <signal_noise_ratio>1.1544991</signal_noise_ratio>
         <quality>-1</quality>
      </peak>
      <peak>
         <mass>508.62483</mass>
         <intensity>7.159</intensity>
         <ion_current>9.960628</ion_current>
         <width>0.182</width>
         <signal_noise_ratio>1.9945914</signal_noise_ratio>
         <quality>-1</quality>
      </peak>
      <peak>
         <mass>510.31404</mass>
         <intensity>93.07</intensity>
         <ion_current>131.34536</ion_current>
         <width>0.273</width>
         <signal_noise_ratio>26.083186</signal_noise_ratio>
         <quality>-1</quality>
      </peak>
      <peak>
         <mass>512.31781</mass>
         <intensity>12.887</intensity>
         <ion_current>10.126261</ion_current>
         <width>0.273</width>
         <signal_noise_ratio>3.6116258</signal_noise_ratio>
         <quality>-1</quality>
      </peak>
      <peak>
         <mass>512.89225</mass>
         <intensity>4.296</intensity>
         <ion_current>5.9772116</ion_current>
         <width>0.546</width>
         <signal_noise_ratio>1.1957251</signal_noise_ratio>
         <quality>-1</quality>
      </peak>
      <peak>
         <mass>514.3154</mass>
         <intensity>4.296</intensity>
         <ion_current>5.9772116</ion_current>
         <width>0.273</width>
         <signal_noise_ratio>1.1957251</signal_noise_ratio>
         <quality>-1</quality>
      </peak>
      <peak>
         <mass>514.643</mass>
         <intensity>8.591</intensity>
         <ion_current>12.537742</ion_current>
         <width>0.182</width>
         <signal_noise_ratio>2.3911718</signal_noise_ratio>
         <quality>-1</quality>
      </peak>
      <peak>
         <mass>516.098</mass>
         <intensity>4.296</intensity>
         <ion_current>5.9772116</ion_current>
         <width>0.182</width>
         <signal_noise_ratio>1.1529088</signal_noise_ratio>
         <quality>-1</quality>
      </peak>
      <peak>
         <mass>516.84117</mass>
         <intensity>4.296</intensity>
         <ion_current>5.9772116</ion_current>
         <width>0.182</width>
         <signal_noise_ratio>1.1154199</signal_noise_ratio>
         <quality>-1</quality>
      </peak>
      <peak>
         <mass>519.827</mass>
         <intensity>4.296</intensity>
         <ion_current>5.9772116</ion_current>
         <width>0.182</width>
         <signal_noise_ratio>1.078122</signal_noise_ratio>
         <quality>-1</quality>
      </peak>
      <peak>
         <mass>521.04871</mass>
         <intensity>4.296</intensity>
         <ion_current>6.5749582</ion_current>
         <width>0.545</width>
         <signal_noise_ratio>1.0764803</signal_noise_ratio>
         <quality>-1</quality>
      </peak>
      <peak>
         <mass>521.646</mass>
         <intensity>5.727</intensity>
         <ion_current>8.7650805</ion_current>
         <width>0.182</width>
         <signal_noise_ratio>1.4350565</signal_noise_ratio>
         <quality>-1</quality>
      </peak>
      <peak>
         <mass>522.3285</mass>
         <intensity>7.159</intensity>
         <ion_current>9.960628</ion_current>
         <width>0.364</width>
         <signal_noise_ratio>1.7983188</signal_noise_ratio>
         <quality>-1</quality>
      </peak>
      <peak>
         <mass>524.12475</mass>
         <intensity>4.296</intensity>
         <ion_current>5.9772116</ion_current>
         <width>0.273</width>
         <signal_noise_ratio>1.1218543</signal_noise_ratio>
         <quality>-1</quality>
      </peak>
      <peak>
         <mass>525.54401</mass>
         <intensity>5.727</intensity>
         <ion_current>8.1929589</ion_current>
         <width>0.455</width>
         <signal_noise_ratio>1.5497405</signal_noise_ratio>
         <quality>-1</quality>
      </peak>
      <peak>
         <mass>525.94375</mass>
         <intensity>4.296</intensity>
         <ion_current>6.1458001</ion_current>
         <width>0.273</width>
         <signal_noise_ratio>1.1625083</signal_noise_ratio>
         <quality>-1</quality>
      </peak>
      <peak>
         <mass>526.9847</mass>
         <intensity>5.727</intensity>
         <ion_current>6.2782531</ion_current>
         <width>0.273</width>
         <signal_noise_ratio>1.636336</signal_noise_ratio>
         <quality>1</quality>
      </peak>
      <peak>
         <mass>529.468</mass>
         <intensity>4.296</intensity>
         <ion_current>6.760399</ion_current>
         <width>0.182</width>
         <signal_noise_ratio>1.1625083</signal_noise_ratio>
         <quality>-1</quality>
      </peak>
      <peak>
         <mass>533.7066</mass>
         <intensity>4.296</intensity>
         <ion_current>6.1457921</ion_current>
         <width>0.182</width>
         <signal_noise_ratio>1.1704624</signal_noise_ratio>
         <quality>-1</quality>
      </peak>
      <peak>
         <mass>537.49475</mass>
         <intensity>4.296</intensity>
         <ion_current>6.1458001</ion_current>
         <width>0.272</width>
         <signal_noise_ratio>1.1704624</signal_noise_ratio>
         <quality>-1</quality>
      </peak>
      <peak>
         <mass>538.563</mass>
         <intensity>5.727</intensity>
         <ion_current>6.2782531</ion_current>
         <width>0.182</width>
         <signal_noise_ratio>1.5789542</signal_noise_ratio>
         <quality>-1</quality>
      </peak>
      <peak>
         <mass>539.927</mass>
         <intensity>4.296</intensity>
         <ion_current>6.1457921</ion_current>
         <width>0.182</width>
         <signal_noise_ratio>1.1542126</signal_noise_ratio>
         <quality>-1</quality>
      </peak>
      <peak>
         <mass>540.30617</mass>
         <intensity>4.296</intensity>
         <ion_current>6.1457921</ion_current>
         <width>0.182</width>
         <signal_noise_ratio>1.1542126</signal_noise_ratio>
         <quality>-1</quality>
      </peak>
      <peak>
         <mass>541.837</mass>
         <intensity>4.296</intensity>
         <ion_current>6.1457921</ion_current>
         <width>0.182</width>
         <signal_noise_ratio>1.1462979</signal_noise_ratio>
         <quality>-1</quality>
      </peak>
      <peak>
         <mass>542.37</mass>
         <intensity>5.727</intensity>
         <ion_current>8.1929589</ion_current>
         <width>0.182</width>
         <signal_noise_ratio>1.5281304</signal_noise_ratio>
         <quality>-1</quality>
      </peak>
      <peak>
         <mass>544.6934</mass>
         <intensity>4.296</intensity>
         <ion_current>6.760399</ion_current>
         <width>0.273</width>
         <signal_noise_ratio>1.1462979</signal_noise_ratio>
         <quality>-1</quality>
      </peak>
      <peak>
         <mass>547.26988</mass>
         <intensity>269.187</intensity>
         <ion_current>388.02603</ion_current>
         <width>0.546</width>
         <signal_noise_ratio>67.065187</signal_noise_ratio>
         <quality>1</quality>
      </peak>
      <peak>
         <mass>551.569</mass>
         <intensity>4.286</intensity>
         <ion_current>6.7446625</ion_current>
         <width>0.182</width>
         <signal_noise_ratio>1.2346064</signal_noise_ratio>
         <quality>-1</quality>
      </peak>
      <peak>
         <mass>552.8056</mass>
         <intensity>4.286</intensity>
         <ion_current>6.1314862</ion_current>
         <width>0.182</width>
         <signal_noise_ratio>1.2406492</signal_noise_ratio>
         <quality>-1</quality>
      </peak>
      <peak>
         <mass>554.661</mass>
         <intensity>4.286</intensity>
         <ion_current>6.1314862</ion_current>
         <width>0.182</width>
         <signal_noise_ratio>1.243597</signal_noise_ratio>
         <quality>-1</quality>
      </peak>
      <peak>
         <mass>556.76817</mass>
         <intensity>4.286</intensity>
         <ion_current>6.1314862</ion_current>
         <width>0.182</width>
         <signal_noise_ratio>1.2381458</signal_noise_ratio>
         <quality>-1</quality>
      </peak>
      <peak>
         <mass>558.42501</mass>
         <intensity>5.717</intensity>
         <ion_current>8.178653</ion_current>
         <width>0.728</width>
         <signal_noise_ratio>1.6506231</signal_noise_ratio>
         <quality>-1</quality>
      </peak>
      <peak>
         <mass>561.1099</mass>
         <intensity>4.286</intensity>
         <ion_current>6.1314862</ion_current>
         <width>0.636</width>
         <signal_noise_ratio>1.2328293</signal_noise_ratio>
         <quality>-1</quality>
      </peak>
      <peak>
         <mass>561.664</mass>
         <intensity>4.286</intensity>
         <ion_current>6.1314862</ion_current>
         <width>0.455</width>
         <signal_noise_ratio>1.2328293</signal_noise_ratio>
         <quality>-1</quality>
      </peak>
      <peak>
         <mass>563.30196</mass>
         <intensity>74.446</intensity>
         <ion_current>109.29799</ion_current>
         <width>0.181</width>
         <signal_noise_ratio>21.364487</signal_noise_ratio>
         <quality>-1</quality>
      </peak>
      <peak>
         <mass>563.55125</mass>
         <intensity>4.286</intensity>
         <ion_current>6.1314862</ion_current>
         <width>0.182</width>
         <signal_noise_ratio>1.2299948</signal_noise_ratio>
         <quality>-1</quality>
      </peak>
      <peak>
         <mass>563.77875</mass>
         <intensity>4.286</intensity>
         <ion_current>6.1314862</ion_current>
         <width>0.182</width>
         <signal_noise_ratio>1.2299948</signal_noise_ratio>
         <quality>-1</quality>
      </peak>
      <peak>
         <mass>565.939</mass>
         <intensity>5.717</intensity>
         <ion_current>8.9965551</ion_current>
         <width>0.182</width>
         <signal_noise_ratio>1.6387782</signal_noise_ratio>
         <quality>-1</quality>
      </peak>
      <peak>
         <mass>566.55325</mass>
         <intensity>4.286</intensity>
         <ion_current>6.1314862</ion_current>
         <width>0.182</width>
         <signal_noise_ratio>1.228582</signal_noise_ratio>
         <quality>-1</quality>
      </peak>
      <peak>
         <mass>568.16244</mass>
         <intensity>7.149</intensity>
         <ion_current>10.428993</ion_current>
         <width>0.273</width>
         <signal_noise_ratio>2.0507127</signal_noise_ratio>
         <quality>-1</quality>
      </peak>
      <peak>
         <mass>569.941</mass>
         <intensity>5.717</intensity>
         <ion_current>7.3956165</ion_current>
         <width>0.182</width>
         <signal_noise_ratio>1.6425599</signal_noise_ratio>
         <quality>-1</quality>
      </peak>
      <peak>
         <mass>570.37325</mass>
         <intensity>4.286</intensity>
         <ion_current>6.1314862</ion_current>
         <width>0.182</width>
         <signal_noise_ratio>1.2314171</signal_noise_ratio>
         <quality>-1</quality>
      </peak>
      <peak>
         <mass>573.4516</mass>
         <intensity>4.286</intensity>
         <ion_current>6.1314862</ion_current>
         <width>0.182</width>
         <signal_noise_ratio>1.2343742</signal_noise_ratio>
         <quality>-1</quality>
      </peak>
      <peak>
         <mass>575.671</mass>
         <intensity>4.286</intensity>
         <ion_current>6.3055196</ion_current>
         <width>0.182</width>
         <signal_noise_ratio>1.2357854</signal_noise_ratio>
         <quality>-1</quality>
      </peak>
      <peak>
         <mass>576.216</mass>
         <intensity>7.149</intensity>
         <ion_current>10.517536</ion_current>
         <width>0.181</width>
         <signal_noise_ratio>2.0612763</signal_noise_ratio>
         <quality>-1</quality>
      </peak>
      <peak>
         <mass>577.46834</mass>
         <intensity>7.149</intensity>
         <ion_current>11.56934</ion_current>
         <width>1</width>
         <signal_noise_ratio>2.060493</signal_noise_ratio>
         <quality>-1</quality>
      </peak>
      <peak>
         <mass>580.0178</mass>
         <intensity>5.717</intensity>
         <ion_current>8.4107922</ion_current>
         <width>0.182</width>
         <signal_noise_ratio>1.6473729</signal_noise_ratio>
         <quality>-1</quality>
      </peak>
      <peak>
         <mass>581.64317</mass>
         <intensity>4.286</intensity>
         <ion_current>6.205714</ion_current>
         <width>0.363</width>
         <signal_noise_ratio>1.2372997</signal_noise_ratio>
         <quality>-1</quality>
      </peak>
      <peak>
         <mass>582.20383</mass>
         <intensity>4.286</intensity>
         <ion_current>6.9361015</ion_current>
         <width>0.182</width>
         <signal_noise_ratio>1.2395825</signal_noise_ratio>
         <quality>-1</quality>
      </peak>
      <peak>
         <mass>582.674</mass>
         <intensity>5.717</intensity>
         <ion_current>7.4201795</ion_current>
         <width>0.182</width>
         <signal_noise_ratio>1.6560914</signal_noise_ratio>
         <quality>-1</quality>
      </peak>
      <peak>
         <mass>584.766</mass>
         <intensity>4.286</intensity>
         <ion_current>6.3055196</ion_current>
         <width>0.182</width>
         <signal_noise_ratio>1.2456622</signal_noise_ratio>
         <quality>-1</quality>
      </peak>
      <peak>
         <mass>586.312</mass>
         <intensity>5.717</intensity>
         <ion_current>9.2519115</ion_current>
         <width>0.182</width>
         <signal_noise_ratio>1.6646362</signal_noise_ratio>
         <quality>-1</quality>
      </peak>
      <peak>
         <mass>588.8135</mass>
         <intensity>8.581</intensity>
         <ion_current>12.62428</ion_current>
         <width>0.273</width>
         <signal_noise_ratio>2.5117746</signal_noise_ratio>
         <quality>1</quality>
      </peak>
      <peak>
         <mass>589.26555</mass>
         <intensity>184.698</intensity>
         <ion_current>274.42089</ion_current>
         <width>0.91</width>
         <signal_noise_ratio>54.0636</signal_noise_ratio>
         <quality>-1</quality>
      </peak>
      <peak>
         <mass>595.0248</mass>
         <intensity>5.717</intensity>
         <ion_current>8.4107922</ion_current>
         <width>0.182</width>
         <signal_noise_ratio>1.6938329</signal_noise_ratio>
         <quality>-1</quality>
      </peak>
      <peak>
         <mass>597.38717</mass>
         <intensity>80.173</intensity>
         <ion_current>117.95965</ion_current>
         <width>0.364</width>
         <signal_noise_ratio>23.877865</signal_noise_ratio>
         <quality>1</quality>
      </peak>
      <peak>
         <mass>598.39167</mass>
         <intensity>45.809</intensity>
         <ion_current>27.073251</ion_current>
         <width>0.273</width>
         <signal_noise_ratio>13.689535</signal_noise_ratio>
         <quality>1</quality>
      </peak>
      <peak>
         <mass>598.69617</mass>
         <intensity>4.286</intensity>
         <ion_current>6.9361015</ion_current>
         <width>0.182</width>
         <signal_noise_ratio>1.2820963</signal_noise_ratio>
         <quality>-1</quality>
      </peak>
      <peak>
         <mass>599.15875</mass>
         <intensity>4.286</intensity>
         <ion_current>6.3055196</ion_current>
         <width>0.273</width>
         <signal_noise_ratio>1.2820963</signal_noise_ratio>
         <quality>-1</quality>
      </peak>
      <peak>
         <mass>601.20525</mass>
         <intensity>4.286</intensity>
         <ion_current>6.3055196</ion_current>
         <width>0.182</width>
         <signal_noise_ratio>1.2755599</signal_noise_ratio>
         <quality>-1</quality>
      </peak>
      <peak>
         <mass>602.878</mass>
         <intensity>5.717</intensity>
         <ion_current>8.4107922</ion_current>
         <width>0.182</width>
         <signal_noise_ratio>1.6913889</signal_noise_ratio>
         <quality>-1</quality>
      </peak>
      <peak>
         <mass>603.2422</mass>
         <intensity>146.038</intensity>
         <ion_current>214.37868</ion_current>
         <width>0.818</width>
         <signal_noise_ratio>43.205711</signal_noise_ratio>
         <quality>1</quality>
      </peak>
      <peak>
         <mass>604.34038</mass>
         <intensity>176.107</intensity>
         <ion_current>190.53796</ion_current>
         <width>0.546</width>
         <signal_noise_ratio>51.90469</signal_noise_ratio>
         <quality>1</quality>
      </peak>
      <peak>
         <mass>604.788</mass>
         <intensity>4.286</intensity>
         <ion_current>6.9361015</ion_current>
         <width>0.455</width>
         <signal_noise_ratio>1.2632292</signal_noise_ratio>
         <quality>-1</quality>
      </peak>
      <peak>
         <mass>606.6486</mass>
         <intensity>4.286</intensity>
         <ion_current>6.3055196</ion_current>
         <width>0.182</width>
         <signal_noise_ratio>1.2520759</signal_noise_ratio>
         <quality>-1</quality>
      </peak>
      <peak>
         <mass>608.15517</mass>
         <intensity>4.286</intensity>
         <ion_current>6.9361015</ion_current>
         <width>0.182</width>
         <signal_noise_ratio>1.2483449</signal_noise_ratio>
         <quality>-1</quality>
      </peak>
      <peak>
         <mass>609.413</mass>
         <intensity>4.286</intensity>
         <ion_current>6.3055196</ion_current>
         <width>0.182</width>
         <signal_noise_ratio>1.2454186</signal_noise_ratio>
         <quality>-1</quality>
      </peak>
      <peak>
         <mass>611.687</mass>
         <intensity>4.286</intensity>
         <ion_current>6.9361015</ion_current>
         <width>0.182</width>
         <signal_noise_ratio>1.2399826</signal_noise_ratio>
         <quality>-1</quality>
      </peak>
      <peak>
         <mass>612.89966</mass>
         <intensity>5.717</intensity>
         <ion_current>8.4107922</ion_current>
         <width>0.454</width>
         <signal_noise_ratio>1.650423</signal_noise_ratio>
         <quality>-1</quality>
      </peak>
      <peak>
         <mass>614.5616</mass>
         <intensity>4.286</intensity>
         <ion_current>6.2194825</ion_current>
         <width>0.181</width>
         <signal_noise_ratio>1.2289077</signal_noise_ratio>
         <quality>-1</quality>
      </peak>
      <peak>
         <mass>617.06817</mass>
         <intensity>4.286</intensity>
         <ion_current>6.3055196</ion_current>
         <width>0.182</width>
         <signal_noise_ratio>1.2233318</signal_noise_ratio>
         <quality>-1</quality>
      </peak>
      <peak>
         <mass>618.52317</mass>
         <intensity>4.286</intensity>
         <ion_current>6.3055196</ion_current>
         <width>0.182</width>
         <signal_noise_ratio>1.220616</signal_noise_ratio>
         <quality>-1</quality>
      </peak>
      <peak>
         <mass>619.145</mass>
         <intensity>5.717</intensity>
         <ion_current>9.2519115</ion_current>
         <width>0.182</width>
         <signal_noise_ratio>1.6266694</signal_noise_ratio>
         <quality>-1</quality>
      </peak>
      <peak>
         <mass>620.70617</mass>
         <intensity>4.286</intensity>
         <ion_current>6.3055196</ion_current>
         <width>0.182</width>
         <signal_noise_ratio>1.2200172</signal_noise_ratio>
         <quality>-1</quality>
      </peak>
      <peak>
         <mass>624.0105</mass>
         <intensity>4.286</intensity>
         <ion_current>6.3055196</ion_current>
         <width>0.273</width>
         <signal_noise_ratio>1.2260351</signal_noise_ratio>
         <quality>-1</quality>
      </peak>
      <peak>
         <mass>624.53375</mass>
         <intensity>4.286</intensity>
         <ion_current>6.3055196</ion_current>
         <width>0.273</width>
         <signal_noise_ratio>1.2260351</signal_noise_ratio>
         <quality>-1</quality>
      </peak>
      <peak>
         <mass>626.421</mass>
         <intensity>5.717</intensity>
         <ion_current>8.6700552</ion_current>
         <width>0.182</width>
         <signal_noise_ratio>1.6418438</signal_noise_ratio>
         <quality>-1</quality>
      </peak>
      <peak>
         <mass>626.5848</mass>
         <intensity>5.717</intensity>
         <ion_current>8.6700754</ion_current>
         <width>0.182</width>
         <signal_noise_ratio>1.6442355</signal_noise_ratio>
         <quality>-1</quality>
      </peak>
      <peak>
         <mass>627.583</mass>
         <intensity>10.013</intensity>
         <ion_current>12.020985</ion_current>
         <width>0.181</width>
         <signal_noise_ratio>2.8842418</signal_noise_ratio>
         <quality>-1</quality>
      </peak>
      <peak>
         <mass>628.25433</mass>
         <intensity>270.609</intensity>
         <ion_current>410.55598</ion_current>
         <width>0.546</width>
         <signal_noise_ratio>77.948845</signal_noise_ratio>
         <quality>1</quality>
      </peak>
      <peak>
         <mass>629.28895</mass>
         <intensity>118.833</intensity>
         <ion_current>28.017711</ion_current>
         <width>0.363</width>
         <signal_noise_ratio>34.28287</signal_noise_ratio>
         <quality>-1</quality>
      </peak>
      <peak>
         <mass>630.774</mass>
         <intensity>5.717</intensity>
         <ion_current>9.5371046</ion_current>
         <width>0.182</width>
         <signal_noise_ratio>1.6542619</signal_noise_ratio>
         <quality>-1</quality>
      </peak>
      <peak>
         <mass>633.333</mass>
         <intensity>4.286</intensity>
         <ion_current>6.4998874</ion_current>
         <width>0.182</width>
         <signal_noise_ratio>1.2443491</signal_noise_ratio>
         <quality>-1</quality>
      </peak>
      <peak>
         <mass>633.7516</mass>
         <intensity>4.286</intensity>
         <ion_current>7.1499091</ion_current>
         <width>0.182</width>
         <signal_noise_ratio>1.2476114</signal_noise_ratio>
         <quality>-1</quality>
      </peak>
      <peak>
         <mass>633.97</mass>
         <intensity>7.149</intensity>
         <ion_current>10.841739</ion_current>
         <width>0.182</width>
         <signal_noise_ratio>2.0810019</signal_noise_ratio>
         <quality>-1</quality>
      </peak>
      <peak>
         <mass>635.3704</mass>
         <intensity>4.286</intensity>
         <ion_current>6.4998874</ion_current>
         <width>0.273</width>
         <signal_noise_ratio>1.2468744</signal_noise_ratio>
         <quality>-1</quality>
      </peak>
      <peak>
         <mass>636.08475</mass>
         <intensity>4.286</intensity>
         <ion_current>6.4998874</ion_current>
         <width>0.273</width>
         <signal_noise_ratio>1.2461382</signal_noise_ratio>
         <quality>-1</quality>
      </peak>
      <peak>
         <mass>637.80517</mass>
         <intensity>4.286</intensity>
         <ion_current>6.4998874</ion_current>
         <width>0.182</width>
         <signal_noise_ratio>1.2447203</signal_noise_ratio>
         <quality>-1</quality>
      </peak>
      <peak>
         <mass>639.245</mass>
         <intensity>4.286</intensity>
         <ion_current>6.4998874</ion_current>
         <width>0.182</width>
         <signal_noise_ratio>1.2438029</signal_noise_ratio>
         <quality>-1</quality>
      </peak>
      <peak>
         <mass>639.869</mass>
         <intensity>5.717</intensity>
         <ion_current>9.5371046</ion_current>
         <width>0.182</width>
         <signal_noise_ratio>1.6577051</signal_noise_ratio>
         <quality>-1</quality>
      </peak>
      <peak>
         <mass>641.246</mass>
         <intensity>4.286</intensity>
         <ion_current>6.4998874</ion_current>
         <width>0.182</width>
         <signal_noise_ratio>1.2417473</signal_noise_ratio>
         <quality>-1</quality>
      </peak>
      <peak>
         <mass>641.76925</mass>
         <intensity>4.286</intensity>
         <ion_current>6.4998874</ion_current>
         <width>0.182</width>
         <signal_noise_ratio>1.2406745</signal_noise_ratio>
         <quality>-1</quality>
      </peak>
      <peak>
         <mass>643.28762</mass>
         <intensity>123.129</intensity>
         <ion_current>186.19959</ion_current>
         <width>0.364</width>
         <signal_noise_ratio>35.613006</signal_noise_ratio>
         <quality>1</quality>
      </peak>
      <peak>
         <mass>643.90675</mass>
         <intensity>4.286</intensity>
         <ion_current>6.4998874</ion_current>
         <width>0.272</width>
         <signal_noise_ratio>1.2386349</signal_noise_ratio>
         <quality>-1</quality>
      </peak>
      <peak>
         <mass>644.28832</mass>
         <intensity>151.765</intensity>
         <ion_current>165.59924</ion_current>
         <width>0.273</width>
         <signal_noise_ratio>43.85941</signal_noise_ratio>
         <quality>-1</quality>
      </peak>
      <peak>
         <mass>645.69</mass>
         <intensity>5.717</intensity>
         <ion_current>8.6700552</ion_current>
         <width>0.182</width>
         <signal_noise_ratio>1.6487554</signal_noise_ratio>
         <quality>-1</quality>
      </peak>
      <peak>
         <mass>649.29988</mass>
         <intensity>184.698</intensity>
         <ion_current>283.31204</ion_current>
         <width>0.273</width>
         <signal_noise_ratio>53.096206</signal_noise_ratio>
         <quality>1</quality>
      </peak>
      <peak>
         <mass>649.795</mass>
         <intensity>4.296</intensity>
         <ion_current>6.5150528</ion_current>
         <width>0.182</width>
         <signal_noise_ratio>1.1511643</signal_noise_ratio>
         <quality>-1</quality>
      </peak>
      <peak>
         <mass>649.977</mass>
         <intensity>5.727</intensity>
         <ion_current>8.6852206</ion_current>
         <width>0.182</width>
         <signal_noise_ratio>1.5346178</signal_noise_ratio>
         <quality>-1</quality>
      </peak>
      <peak>
         <mass>651.28</mass>
         <intensity>247.709</intensity>
         <ion_current>352.43463</ion_current>
         <width>0.363</width>
         <signal_noise_ratio>67.111076</signal_noise_ratio>
         <quality>1</quality>
      </peak>
      <peak>
         <mass>653.8334</mass>
         <intensity>4.296</intensity>
         <ion_current>6.5150528</ion_current>
         <width>0.273</width>
         <signal_noise_ratio>1.0958282</signal_noise_ratio>
         <quality>-1</quality>
      </peak>
      <peak>
         <mass>658.3086</mass>
         <intensity>4.296</intensity>
         <ion_current>6.5150528</ion_current>
         <width>0.182</width>
         <signal_noise_ratio>1.2450333</signal_noise_ratio>
         <quality>-1</quality>
      </peak>
      <peak>
         <mass>658.7992</mass>
         <intensity>4.296</intensity>
         <ion_current>7.1665911</ion_current>
         <width>0.181</width>
         <signal_noise_ratio>1.2450333</signal_noise_ratio>
         <quality>-1</quality>
      </peak>
      <peak>
         <mass>660.05783</mass>
         <intensity>4.296</intensity>
         <ion_current>6.5150528</ion_current>
         <width>0.182</width>
         <signal_noise_ratio>1.2450333</signal_noise_ratio>
         <quality>-1</quality>
      </peak>
      <peak>
         <mass>660.36134</mass>
         <intensity>357.961</intensity>
         <ion_current>540.38176</ion_current>
         <width>0.545</width>
         <signal_noise_ratio>103.74148</signal_noise_ratio>
         <quality>1</quality>
      </peak>
      <peak>
         <mass>665.53</mass>
         <intensity>4.296</intensity>
         <ion_current>6.5150528</ion_current>
         <width>0.182</width>
         <signal_noise_ratio>1.2450333</signal_noise_ratio>
         <quality>-1</quality>
      </peak>
      <peak>
         <mass>666.881</mass>
         <intensity>5.727</intensity>
         <ion_current>8.6852206</ion_current>
         <width>0.182</width>
         <signal_noise_ratio>1.6597546</signal_noise_ratio>
         <quality>-1</quality>
      </peak>
      <peak>
         <mass>670.35</mass>
         <intensity>4.296</intensity>
         <ion_current>7.1665911</ion_current>
         <width>0.182</width>
         <signal_noise_ratio>1.2450333</signal_noise_ratio>
         <quality>-1</quality>
      </peak>
      <peak>
         <mass>673.23825</mass>
         <intensity>4.296</intensity>
         <ion_current>7.1665911</ion_current>
         <width>0.182</width>
         <signal_noise_ratio>1.2450333</signal_noise_ratio>
         <quality>-1</quality>
      </peak>
      <peak>
         <mass>674.989</mass>
         <intensity>5.727</intensity>
         <ion_current>8.6852206</ion_current>
         <width>0.182</width>
         <signal_noise_ratio>1.6597546</signal_noise_ratio>
         <quality>-1</quality>
      </peak>
      <peak>
         <mass>676.899</mass>
         <intensity>5.727</intensity>
         <ion_current>9.804538</ion_current>
         <width>0.182</width>
         <signal_noise_ratio>1.6597546</signal_noise_ratio>
         <quality>-1</quality>
      </peak>
      <peak>
         <mass>677.33783</mass>
         <intensity>4.296</intensity>
         <ion_current>6.6860471</ion_current>
         <width>0.182</width>
         <signal_noise_ratio>1.2450333</signal_noise_ratio>
         <quality>-1</quality>
      </peak>
      <peak>
         <mass>679.09617</mass>
         <intensity>4.296</intensity>
         <ion_current>6.6860471</ion_current>
         <width>0.182</width>
         <signal_noise_ratio>1.2450333</signal_noise_ratio>
         <quality>-1</quality>
      </peak>
      <peak>
         <mass>682.06783</mass>
         <intensity>4.296</intensity>
         <ion_current>6.6860471</ion_current>
         <width>0.182</width>
         <signal_noise_ratio>1.2450333</signal_noise_ratio>
         <quality>-1</quality>
      </peak>
      <peak>
         <mass>682.36497</mass>
         <intensity>154.639</intensity>
         <ion_current>240.88749</ion_current>
         <width>0.364</width>
         <signal_noise_ratio>44.816273</signal_noise_ratio>
         <quality>1</quality>
      </peak>
      <peak>
         <mass>682.6282</mass>
         <intensity>4.296</intensity>
         <ion_current>7.3546875</ion_current>
         <width>0.181</width>
         <signal_noise_ratio>1.2450333</signal_noise_ratio>
         <quality>-1</quality>
      </peak>
      <peak>
         <mass>683.34944</mass>
         <intensity>349.37</intensity>
         <ion_current>448.85018</ion_current>
         <width>0.364</width>
         <signal_noise_ratio>101.2517</signal_noise_ratio>
         <quality>1</quality>
      </peak>
      <peak>
         <mass>686.33599</mass>
         <intensity>286.369</intensity>
         <ion_current>425.96788</ion_current>
         <width>0.545</width>
         <signal_noise_ratio>82.993238</signal_noise_ratio>
         <quality>1</quality>
      </peak>
      <peak>
         <mass>688.0625</mass>
         <intensity>4.296</intensity>
         <ion_current>6.6860471</ion_current>
         <width>0.181</width>
         <signal_noise_ratio>1.2450333</signal_noise_ratio>
         <quality>-1</quality>
      </peak>
      <peak>
         <mass>688.69925</mass>
         <intensity>4.296</intensity>
         <ion_current>6.6860471</ion_current>
         <width>0.546</width>
         <signal_noise_ratio>1.2450333</signal_noise_ratio>
         <quality>-1</quality>
      </peak>
      <peak>
         <mass>691.88983</mass>
         <intensity>4.296</intensity>
         <ion_current>6.6860471</ion_current>
         <width>0.182</width>
         <signal_noise_ratio>1.2450333</signal_noise_ratio>
         <quality>-1</quality>
      </peak>
      <peak>
         <mass>693.43899</mass>
         <intensity>171.821</intensity>
         <ion_current>272.80804</ion_current>
         <width>0.454</width>
         <signal_noise_ratio>49.795827</signal_noise_ratio>
         <quality>1</quality>
      </peak>
      <peak>
         <mass>693.815</mass>
         <intensity>4.296</intensity>
         <ion_current>6.6860471</ion_current>
         <width>0.182</width>
         <signal_noise_ratio>1.2450333</signal_noise_ratio>
         <quality>-1</quality>
      </peak>
      <peak>
         <mass>694.06525</mass>
         <intensity>4.296</intensity>
         <ion_current>6.6860471</ion_current>
         <width>0.182</width>
         <signal_noise_ratio>1.2450333</signal_noise_ratio>
         <quality>-1</quality>
      </peak>
      <peak>
         <mass>695.74775</mass>
         <intensity>4.296</intensity>
         <ion_current>6.6860471</ion_current>
         <width>0.273</width>
         <signal_noise_ratio>1.2450333</signal_noise_ratio>
         <quality>-1</quality>
      </peak>
      <peak>
         <mass>698.00971</mass>
         <intensity>4.296</intensity>
         <ion_current>7.3546875</ion_current>
         <width>1.001</width>
         <signal_noise_ratio>1.2450333</signal_noise_ratio>
         <quality>-1</quality>
      </peak>
      <peak>
         <mass>699.272</mass>
         <intensity>4.296</intensity>
         <ion_current>6.6860471</ion_current>
         <width>0.182</width>
         <signal_noise_ratio>1.2450333</signal_noise_ratio>
         <quality>-1</quality>
      </peak>
   </peak_list>
</pepex3>
