# Supplementary material for: NITPICK: peak identification for mass spectrometry data
Source: BMC Bioinformatics. 2008 Aug 28;9:355. doi: 10.1186/1471-2105-9-355 (PMC2655099; doi:10.1186/1471-2105-9-355)
Supplement: Additional file 4 — A zip-folder containing all pepex results on the simulated data. [file 1471-2105-9-355-S4.zip › pepex_simulation_results/thresh1/SNR100/preSNR100_31_pepex.xml]

<?xml version="1.0" encoding="iso-8859-1"?>
<pepex3>
   <version>3.0.0</version>
   <registered_to>Unregistered</registered_to>
   <parameters>
      <parameter_file>pepex_input.xml</parameter_file>
      <input_data_file>spectrum.data</input_data_file>
      <output_data_file>pepex_output.xml</output_data_file>
      <noise_model>mean_value</noise_model>
      <signal_noise_ratio>1</signal_noise_ratio>
      <tuning_power>2</tuning_power>
      <tuning>2</tuning>
      <small_omega>1.0</small_omega>
      <big_omega>20</big_omega>
      <peak_finding_model>pepex3</peak_finding_model>
      <supporting_slopes>2</supporting_slopes>
      <peak_fitting_model>centroid</peak_fitting_model>
      <clustering_model>simple</clustering_model>
      <min_cluster_distance>0.8</min_cluster_distance>
      <max_cluster_distance>1.2</max_cluster_distance>
      <no_single_above_mass>1500.0</no_single_above_mass>
      <deisotoping_model>quadratic</deisotoping_model>
      <isotope_distrib_file>/usr/local/piums/kd_0_to_10</isotope_distrib_file>
      <overflow>30000</overflow>
   </parameters>
   <pepex3_status>
      <status>ok</status>
      <message></message>
      <supporting_slopes>2</supporting_slopes>
      <minimum_mass>500</minimum_mass>
      <maximum_mass>700</maximum_mass>
      <small_omega>1</small_omega>
      <big_omega>20</big_omega>
      <peak_masses_with_hydrogen>true</peak_masses_with_hydrogen>
      <date_created>17:48:55, 09 Jul, 2007</date_created>
   </pepex3_status>
   <peak_list>
      <peak>
         <mass>500.24103</mass>
         <intensity>240.184</intensity>
         <ion_current>338.11764</ion_current>
         <width>0.273</width>
         <signal_noise_ratio>63.079184</signal_noise_ratio>
         <quality>-1</quality>
      </peak>
      <peak>
         <mass>504.96559</mass>
         <intensity>4.315</intensity>
         <ion_current>6.0036471</ion_current>
         <width>0.364</width>
         <signal_noise_ratio>1.1417785</signal_noise_ratio>
         <quality>-1</quality>
      </peak>
      <peak>
         <mass>505.38875</mass>
         <intensity>4.315</intensity>
         <ion_current>6.0036471</ion_current>
         <width>0.273</width>
         <signal_noise_ratio>1.1417785</signal_noise_ratio>
         <quality>-1</quality>
      </peak>
      <peak>
         <mass>506.85739</mass>
         <intensity>4.315</intensity>
         <ion_current>6.0036471</ion_current>
         <width>0.273</width>
         <signal_noise_ratio>1.1685826</signal_noise_ratio>
         <quality>-1</quality>
      </peak>
      <peak>
         <mass>508.87661</mass>
         <intensity>4.315</intensity>
         <ion_current>6.6040374</ion_current>
         <width>0.182</width>
         <signal_noise_ratio>1.1523748</signal_noise_ratio>
         <quality>-1</quality>
      </peak>
      <peak>
         <mass>510.24061</mass>
         <intensity>4.315</intensity>
         <ion_current>6.6040374</ion_current>
         <width>0.182</width>
         <signal_noise_ratio>1.1375525</signal_noise_ratio>
         <quality>-1</quality>
      </peak>
      <peak>
         <mass>511.49899</mass>
         <intensity>4.315</intensity>
         <ion_current>6.6040374</ion_current>
         <width>0.546</width>
         <signal_noise_ratio>1.1651311</signal_noise_ratio>
         <quality>-1</quality>
      </peak>
      <peak>
         <mass>513.89984</mass>
         <intensity>4.315</intensity>
         <ion_current>6.0036471</ion_current>
         <width>0.182</width>
         <signal_noise_ratio>1.3672555</signal_noise_ratio>
         <quality>-1</quality>
      </peak>
      <peak>
         <mass>515.371</mass>
         <intensity>4.315</intensity>
         <ion_current>6.0036471</ion_current>
         <width>0.182</width>
         <signal_noise_ratio>1.3631406</signal_noise_ratio>
         <quality>-1</quality>
      </peak>
      <peak>
         <mass>517.84875</mass>
         <intensity>4.315</intensity>
         <ion_current>6.0036541</ion_current>
         <width>0.273</width>
         <signal_noise_ratio>1.3381318</signal_noise_ratio>
         <quality>-1</quality>
      </peak>
      <peak>
         <mass>519.009</mass>
         <intensity>5.753</intensity>
         <ion_current>6.3020281</ion_current>
         <width>0.182</width>
         <signal_noise_ratio>1.8015406</signal_noise_ratio>
         <quality>-1</quality>
      </peak>
      <peak>
         <mass>521.4822</mass>
         <intensity>5.753</intensity>
         <ion_current>8.8048731</ion_current>
         <width>0.273</width>
         <signal_noise_ratio>1.8053567</signal_noise_ratio>
         <quality>-1</quality>
      </peak>
      <peak>
         <mass>522.21475</mass>
         <intensity>4.315</intensity>
         <ion_current>6.0036471</ion_current>
         <width>0.273</width>
         <signal_noise_ratio>1.354096</signal_noise_ratio>
         <quality>-1</quality>
      </peak>
      <peak>
         <mass>524.80146</mass>
         <intensity>5.753</intensity>
         <ion_current>8.4286585</ion_current>
         <width>0.727</width>
         <signal_noise_ratio>1.8053567</signal_noise_ratio>
         <quality>-1</quality>
      </peak>
      <peak>
         <mass>525.34466</mass>
         <intensity>4.315</intensity>
         <ion_current>6.7902983</ion_current>
         <width>0.364</width>
         <signal_noise_ratio>1.354096</signal_noise_ratio>
         <quality>-1</quality>
      </peak>
      <peak>
         <mass>526.76175</mass>
         <intensity>4.315</intensity>
         <ion_current>6.2987381</ion_current>
         <width>0.273</width>
         <signal_noise_ratio>1.5896333</signal_noise_ratio>
         <quality>-1</quality>
      </peak>
      <peak>
         <mass>527.08784</mass>
         <intensity>4.315</intensity>
         <ion_current>5.6717394</ion_current>
         <width>0.364</width>
         <signal_noise_ratio>1.5896333</signal_noise_ratio>
         <quality>1</quality>
      </peak>
      <peak>
         <mass>528.29248</mass>
         <intensity>106.429</intensity>
         <ion_current>148.25341</ion_current>
         <width>0.454</width>
         <signal_noise_ratio>39.163646</signal_noise_ratio>
         <quality>1</quality>
      </peak>
      <peak>
         <mass>529.54382</mass>
         <intensity>4.315</intensity>
         <ion_current>6.7902983</ion_current>
         <width>0.364</width>
         <signal_noise_ratio>1.611216</signal_noise_ratio>
         <quality>-1</quality>
      </peak>
      <peak>
         <mass>529.9685</mass>
         <intensity>4.315</intensity>
         <ion_current>6.6040374</ion_current>
         <width>0.273</width>
         <signal_noise_ratio>1.624711</signal_noise_ratio>
         <quality>-1</quality>
      </peak>
      <peak>
         <mass>532.872</mass>
         <intensity>4.315</intensity>
         <ion_current>6.7902983</ion_current>
         <width>0.273</width>
         <signal_noise_ratio>1.6464826</signal_noise_ratio>
         <quality>-1</quality>
      </peak>
      <peak>
         <mass>533.3335</mass>
         <intensity>2.876</intensity>
         <ion_current>4.1143617</ion_current>
         <width>0.273</width>
         <signal_noise_ratio>1.0974007</signal_noise_ratio>
         <quality>-1</quality>
      </peak>
      <peak>
         <mass>536.92599</mass>
         <intensity>5.753</intensity>
         <ion_current>8.2301541</ion_current>
         <width>0.455</width>
         <signal_noise_ratio>1.8799564</signal_noise_ratio>
         <quality>-1</quality>
      </peak>
      <peak>
         <mass>538.26632</mass>
         <intensity>73.35</intensity>
         <ion_current>102.07696</ion_current>
         <width>0.273</width>
         <signal_noise_ratio>23.969199</signal_noise_ratio>
         <quality>1</quality>
      </peak>
      <peak>
         <mass>539.745</mass>
         <intensity>7.191</intensity>
         <ion_current>10.287335</ion_current>
         <width>0.364</width>
         <signal_noise_ratio>2.3648279</signal_noise_ratio>
         <quality>1</quality>
      </peak>
      <peak>
         <mass>542.838</mass>
         <intensity>4.315</intensity>
         <ion_current>6.1729732</ion_current>
         <width>0.182</width>
         <signal_noise_ratio>1.4586503</signal_noise_ratio>
         <quality>-1</quality>
      </peak>
      <peak>
         <mass>543.383</mass>
         <intensity>4.315</intensity>
         <ion_current>6.7902983</ion_current>
         <width>0.182</width>
         <signal_noise_ratio>1.4586503</signal_noise_ratio>
         <quality>-1</quality>
      </peak>
      <peak>
         <mass>544.67975</mass>
         <intensity>4.315</intensity>
         <ion_current>6.1729732</ion_current>
         <width>0.273</width>
         <signal_noise_ratio>1.455529</signal_noise_ratio>
         <quality>-1</quality>
      </peak>
      <peak>
         <mass>545.21716</mass>
         <intensity>4.315</intensity>
         <ion_current>5.6717394</ion_current>
         <width>0.182</width>
         <signal_noise_ratio>1.2896843</signal_noise_ratio>
         <quality>-1</quality>
      </peak>
      <peak>
         <mass>546.94138</mass>
         <intensity>4.315</intensity>
         <ion_current>6.1729732</ion_current>
         <width>0.273</width>
         <signal_noise_ratio>1.4627762</signal_noise_ratio>
         <quality>-1</quality>
      </peak>
      <peak>
         <mass>549.113</mass>
         <intensity>4.315</intensity>
         <ion_current>6.1729732</ion_current>
         <width>0.182</width>
         <signal_noise_ratio>1.4281258</signal_noise_ratio>
         <quality>-1</quality>
      </peak>
      <peak>
         <mass>551.00784</mass>
         <intensity>4.305</intensity>
         <ion_current>6.1586673</ion_current>
         <width>0.182</width>
         <signal_noise_ratio>1.233293</signal_noise_ratio>
         <quality>-1</quality>
      </peak>
      <peak>
         <mass>553.45625</mass>
         <intensity>5.743</intensity>
         <ion_current>8.2158482</ion_current>
         <width>0.364</width>
         <signal_noise_ratio>1.650664</signal_noise_ratio>
         <quality>1</quality>
      </peak>
      <peak>
         <mass>555.48</mass>
         <intensity>5.743</intensity>
         <ion_current>8.2158482</ion_current>
         <width>0.182</width>
         <signal_noise_ratio>1.6574359</signal_noise_ratio>
         <quality>-1</quality>
      </peak>
      <peak>
         <mass>555.68475</mass>
         <intensity>4.305</intensity>
         <ion_current>6.1586673</ion_current>
         <width>0.273</width>
         <signal_noise_ratio>1.2424275</signal_noise_ratio>
         <quality>-1</quality>
      </peak>
      <peak>
         <mass>557.77388</mass>
         <intensity>4.305</intensity>
         <ion_current>6.0358536</ion_current>
         <width>0.454</width>
         <signal_noise_ratio>1.2471517</signal_noise_ratio>
         <quality>-1</quality>
      </peak>
      <peak>
         <mass>558.767</mass>
         <intensity>5.743</intensity>
         <ion_current>7.9815194</ion_current>
         <width>0.182</width>
         <signal_noise_ratio>1.6686205</signal_noise_ratio>
         <quality>-1</quality>
      </peak>
      <peak>
         <mass>560.63366</mass>
         <intensity>4.305</intensity>
         <ion_current>6.1586673</ion_current>
         <width>0.364</width>
         <signal_noise_ratio>1.252989</signal_noise_ratio>
         <quality>-1</quality>
      </peak>
      <peak>
         <mass>561.31459</mass>
         <intensity>192.713</intensity>
         <ion_current>277.90101</ion_current>
         <width>0.363</width>
         <signal_noise_ratio>56.197262</signal_noise_ratio>
         <quality>1</quality>
      </peak>
      <peak>
         <mass>565.848</mass>
         <intensity>5.743</intensity>
         <ion_current>8.2158482</ion_current>
         <width>0.182</width>
         <signal_noise_ratio>1.673046</signal_noise_ratio>
         <quality>-1</quality>
      </peak>
      <peak>
         <mass>566.22716</mass>
         <intensity>7.181</intensity>
         <ion_current>10.273029</ion_current>
         <width>0.273</width>
         <signal_noise_ratio>2.091963</signal_noise_ratio>
         <quality>-1</quality>
      </peak>
      <peak>
         <mass>569.73625</mass>
         <intensity>4.305</intensity>
         <ion_current>6.1586673</ion_current>
         <width>0.182</width>
         <signal_noise_ratio>1.2466983</signal_noise_ratio>
         <quality>-1</quality>
      </peak>
      <peak>
         <mass>573.25693</mass>
         <intensity>76.216</intensity>
         <ion_current>106.74764</ion_current>
         <width>0.273</width>
         <signal_noise_ratio>21.963809</signal_noise_ratio>
         <quality>-1</quality>
      </peak>
      <peak>
         <mass>575.95916</mass>
         <intensity>4.305</intensity>
         <ion_current>6.9668495</ion_current>
         <width>0.182</width>
         <signal_noise_ratio>1.2317189</signal_noise_ratio>
         <quality>-1</quality>
      </peak>
      <peak>
         <mass>577.22483</mass>
         <intensity>212.848</intensity>
         <ion_current>300.78353</ion_current>
         <width>0.364</width>
         <signal_noise_ratio>60.682012</signal_noise_ratio>
         <quality>1</quality>
      </peak>
      <peak>
         <mass>580.01325</mass>
         <intensity>4.305</intensity>
         <ion_current>6.3334722</ion_current>
         <width>0.182</width>
         <signal_noise_ratio>1.2163442</signal_noise_ratio>
         <quality>-1</quality>
      </peak>
      <peak>
         <mass>581.855</mass>
         <intensity>4.305</intensity>
         <ion_current>6.3334722</ion_current>
         <width>0.182</width>
         <signal_noise_ratio>1.208252</signal_noise_ratio>
         <quality>-1</quality>
      </peak>
      <peak>
         <mass>582.037</mass>
         <intensity>4.305</intensity>
         <ion_current>6.3334722</ion_current>
         <width>0.182</width>
         <signal_noise_ratio>1.208252</signal_noise_ratio>
         <quality>-1</quality>
      </peak>
      <peak>
         <mass>586.2925</mass>
         <intensity>254.556</intensity>
         <ion_current>377.79165</ion_current>
         <width>0.364</width>
         <signal_noise_ratio>70.641936</signal_noise_ratio>
         <quality>1</quality>
      </peak>
      <peak>
         <mass>588.24335</mass>
         <intensity>281.883</intensity>
         <ion_current>384.25178</ion_current>
         <width>0.273</width>
         <signal_noise_ratio>77.92936</signal_noise_ratio>
         <quality>-1</quality>
      </peak>
      <peak>
         <mass>589.24494</mass>
         <intensity>251.68</intensity>
         <ion_current>220.93301</ion_current>
         <width>0.364</width>
         <signal_noise_ratio>69.45083</signal_noise_ratio>
         <quality>1</quality>
      </peak>
      <peak>
         <mass>590.041</mass>
         <intensity>4.305</intensity>
         <ion_current>6.3334722</ion_current>
         <width>0.182</width>
         <signal_noise_ratio>1.1857052</signal_noise_ratio>
         <quality>-1</quality>
      </peak>
      <peak>
         <mass>591.769</mass>
         <intensity>4.305</intensity>
         <ion_current>6.9668495</ion_current>
         <width>0.182</width>
         <signal_noise_ratio>1.1834521</signal_noise_ratio>
         <quality>-1</quality>
      </peak>
      <peak>
         <mass>593.601</mass>
         <intensity>5.743</intensity>
         <ion_current>7.8647568</ion_current>
         <width>0.182</width>
         <signal_noise_ratio>1.5726496</signal_noise_ratio>
         <quality>-1</quality>
      </peak>
      <peak>
         <mass>594.0612</mass>
         <intensity>5.743</intensity>
         <ion_current>8.4490431</ion_current>
         <width>0.182</width>
         <signal_noise_ratio>1.5692354</signal_noise_ratio>
         <quality>-1</quality>
      </peak>
      <peak>
         <mass>595.91887</mass>
         <intensity>7.181</intensity>
         <ion_current>10.564614</ion_current>
         <width>0.364</width>
         <signal_noise_ratio>1.9563039</signal_noise_ratio>
         <quality>-1</quality>
      </peak>
      <peak>
         <mass>597.499</mass>
         <intensity>4.305</intensity>
         <ion_current>6.3334722</ion_current>
         <width>0.182</width>
         <signal_noise_ratio>1.1720354</signal_noise_ratio>
         <quality>-1</quality>
      </peak>
      <peak>
         <mass>598.71739</mass>
         <intensity>4.305</intensity>
         <ion_current>6.3334722</ion_current>
         <width>0.273</width>
         <signal_noise_ratio>1.1693391</signal_noise_ratio>
         <quality>-1</quality>
      </peak>
      <peak>
         <mass>599.42037</mass>
         <intensity>7.181</intensity>
         <ion_current>10.564614</ion_current>
         <width>0.182</width>
         <signal_noise_ratio>1.9455276</signal_noise_ratio>
         <quality>-1</quality>
      </peak>
      <peak>
         <mass>600.864</mass>
         <intensity>4.305</intensity>
         <ion_current>6.9668495</ion_current>
         <width>0.182</width>
         <signal_noise_ratio>1.1634848</signal_noise_ratio>
         <quality>-1</quality>
      </peak>
      <peak>
         <mass>602.293</mass>
         <intensity>4.305</intensity>
         <ion_current>6.2527788</ion_current>
         <width>0.364</width>
         <signal_noise_ratio>1.158046</signal_noise_ratio>
         <quality>-1</quality>
      </peak>
      <peak>
         <mass>603.229</mass>
         <intensity>7.181</intensity>
         <ion_current>9.346014</ion_current>
         <width>0.182</width>
         <signal_noise_ratio>1.9274431</signal_noise_ratio>
         <quality>-1</quality>
      </peak>
      <peak>
         <mass>604.97216</mass>
         <intensity>4.305</intensity>
         <ion_current>6.3334722</ion_current>
         <width>0.182</width>
         <signal_noise_ratio>1.1483972</signal_noise_ratio>
         <quality>-1</quality>
      </peak>
      <peak>
         <mass>605.43223</mass>
         <intensity>5.743</intensity>
         <ion_current>8.4490431</ion_current>
         <width>0.272</width>
         <signal_noise_ratio>1.5319966</signal_noise_ratio>
         <quality>1</quality>
      </peak>
      <peak>
         <mass>607.65466</mass>
         <intensity>4.305</intensity>
         <ion_current>6.9668495</ion_current>
         <width>0.364</width>
         <signal_noise_ratio>1.1407976</signal_noise_ratio>
         <quality>-1</quality>
      </peak>
      <peak>
         <mass>609.05</mass>
         <intensity>5.743</intensity>
         <ion_current>8.4490431</ion_current>
         <width>0.182</width>
         <signal_noise_ratio>1.5124333</signal_noise_ratio>
         <quality>-1</quality>
      </peak>
      <peak>
         <mass>611.06533</mass>
         <intensity>4.305</intensity>
         <ion_current>6.3334722</ion_current>
         <width>0.181</width>
         <signal_noise_ratio>1.1264515</signal_noise_ratio>
         <quality>-1</quality>
      </peak>
      <peak>
         <mass>613.43016</mass>
         <intensity>4.305</intensity>
         <ion_current>6.3334722</ion_current>
         <width>0.182</width>
         <signal_noise_ratio>1.1195413</signal_noise_ratio>
         <quality>-1</quality>
      </peak>
      <peak>
         <mass>613.779</mass>
         <intensity>4.305</intensity>
         <ion_current>6.3334722</ion_current>
         <width>0.182</width>
         <signal_noise_ratio>1.1162664</signal_noise_ratio>
         <quality>-1</quality>
      </peak>
      <peak>
         <mass>615.689</mass>
         <intensity>5.743</intensity>
         <ion_current>8.4490431</ion_current>
         <width>0.182</width>
         <signal_noise_ratio>1.4846413</signal_noise_ratio>
         <quality>-1</quality>
      </peak>
      <peak>
         <mass>616.417</mass>
         <intensity>4.305</intensity>
         <ion_current>6.9668495</ion_current>
         <width>0.182</width>
         <signal_noise_ratio>1.1098906</signal_noise_ratio>
         <quality>-1</quality>
      </peak>
      <peak>
         <mass>617.1895</mass>
         <intensity>4.305</intensity>
         <ion_current>6.3334722</ion_current>
         <width>0.273</width>
         <signal_noise_ratio>1.1068884</signal_noise_ratio>
         <quality>-1</quality>
      </peak>
      <peak>
         <mass>619.509</mass>
         <intensity>4.305</intensity>
         <ion_current>6.3334722</ion_current>
         <width>0.182</width>
         <signal_noise_ratio>1.1073866</signal_noise_ratio>
         <quality>-1</quality>
      </peak>
      <peak>
         <mass>621.30525</mass>
         <intensity>4.305</intensity>
         <ion_current>6.3334845</ion_current>
         <width>0.182</width>
         <signal_noise_ratio>1.1076482</signal_noise_ratio>
         <quality>-1</quality>
      </peak>
      <peak>
         <mass>622.328</mass>
         <intensity>7.181</intensity>
         <ion_current>8.4230486</ion_current>
         <width>0.182</width>
         <signal_noise_ratio>1.8477979</signal_noise_ratio>
         <quality>-1</quality>
      </peak>
      <peak>
         <mass>624.43137</mass>
         <intensity>4.305</intensity>
         <ion_current>6.3334722</ion_current>
         <width>0.455</width>
         <signal_noise_ratio>1.1083793</signal_noise_ratio>
         <quality>-1</quality>
      </peak>
      <peak>
         <mass>624.966</mass>
         <intensity>4.305</intensity>
         <ion_current>6.9668495</ion_current>
         <width>0.182</width>
         <signal_noise_ratio>1.108007</signal_noise_ratio>
         <quality>-1</quality>
      </peak>
      <peak>
         <mass>625.6932</mass>
         <intensity>4.305</intensity>
         <ion_current>6.5287017</ion_current>
         <width>0.181</width>
         <signal_noise_ratio>1.1076348</signal_noise_ratio>
         <quality>-1</quality>
      </peak>
      <peak>
         <mass>626.2572</mass>
         <intensity>5.743</intensity>
         <ion_current>9.5804778</ion_current>
         <width>0.182</width>
         <signal_noise_ratio>1.4776183</signal_noise_ratio>
         <quality>-1</quality>
      </peak>
      <peak>
         <mass>627.86084</mass>
         <intensity>4.305</intensity>
         <ion_current>7.0339864</ion_current>
         <width>0.182</width>
         <signal_noise_ratio>1.1064592</signal_noise_ratio>
         <quality>-1</quality>
      </peak>
      <peak>
         <mass>629.27783</mass>
         <intensity>103.542</intensity>
         <ion_current>155.49117</ion_current>
         <width>0.272</width>
         <signal_noise_ratio>26.609175</signal_noise_ratio>
         <quality>-1</quality>
      </peak>
      <peak>
         <mass>630.696</mass>
         <intensity>4.305</intensity>
         <ion_current>6.5287017</ion_current>
         <width>0.182</width>
         <signal_noise_ratio>1.1069605</signal_noise_ratio>
         <quality>-1</quality>
      </peak>
      <peak>
         <mass>633.49225</mass>
         <intensity>4.305</intensity>
         <ion_current>6.5287017</ion_current>
         <width>0.182</width>
         <signal_noise_ratio>1.1096349</signal_noise_ratio>
         <quality>-1</quality>
      </peak>
      <peak>
         <mass>633.7152</mass>
         <intensity>5.743</intensity>
         <ion_current>8.7094852</ion_current>
         <width>0.273</width>
         <signal_noise_ratio>1.4802865</signal_noise_ratio>
         <quality>-1</quality>
      </peak>
      <peak>
         <mass>634.11299</mass>
         <intensity>5.743</intensity>
         <ion_current>8.7094852</ion_current>
         <width>0.364</width>
         <signal_noise_ratio>1.4802865</signal_noise_ratio>
         <quality>-1</quality>
      </peak>
      <peak>
         <mass>635.40984</mass>
         <intensity>4.305</intensity>
         <ion_current>6.5287017</ion_current>
         <width>0.182</width>
         <signal_noise_ratio>1.1129068</signal_noise_ratio>
         <quality>-1</quality>
      </peak>
      <peak>
         <mass>639.33858</mass>
         <intensity>270.377</intensity>
         <ion_current>409.00962</ion_current>
         <width>0.91</width>
         <signal_noise_ratio>70.161319</signal_noise_ratio>
         <quality>1</quality>
      </peak>
      <peak>
         <mass>643.27299</mass>
         <intensity>4.305</intensity>
         <ion_current>7.1816049</ion_current>
         <width>0.455</width>
         <signal_noise_ratio>1.115226</signal_noise_ratio>
         <quality>-1</quality>
      </peak>
      <peak>
         <mass>646.066</mass>
         <intensity>4.305</intensity>
         <ion_current>6.5287017</ion_current>
         <width>0.182</width>
         <signal_noise_ratio>1.1060144</signal_noise_ratio>
         <quality>-1</quality>
      </peak>
      <peak>
         <mass>646.84861</mass>
         <intensity>4.305</intensity>
         <ion_current>6.5287017</ion_current>
         <width>0.182</width>
         <signal_noise_ratio>1.1031197</signal_noise_ratio>
         <quality>-1</quality>
      </peak>
      <peak>
         <mass>647.45375</mass>
         <intensity>4.305</intensity>
         <ion_current>6.5287017</ion_current>
         <width>0.455</width>
         <signal_noise_ratio>1.1031197</signal_noise_ratio>
         <quality>-1</quality>
      </peak>
      <peak>
         <mass>648.249</mass>
         <intensity>4.305</intensity>
         <ion_current>7.1816049</ion_current>
         <width>0.182</width>
         <signal_noise_ratio>1.100128</signal_noise_ratio>
         <quality>-1</quality>
      </peak>
      <peak>
         <mass>650.59124</mass>
         <intensity>5.753</intensity>
         <ion_current>8.7246506</ion_current>
         <width>0.364</width>
         <signal_noise_ratio>1.4651159</signal_noise_ratio>
         <quality>-1</quality>
      </peak>
      <peak>
         <mass>652.31166</mass>
         <intensity>4.315</intensity>
         <ion_current>6.5438671</ion_current>
         <width>0.364</width>
         <signal_noise_ratio>1.1031079</signal_noise_ratio>
         <quality>-1</quality>
      </peak>
      <peak>
         <mass>652.7515</mass>
         <intensity>4.315</intensity>
         <ion_current>7.1982869</ion_current>
         <width>0.273</width>
         <signal_noise_ratio>1.1031079</signal_noise_ratio>
         <quality>-1</quality>
      </peak>
      <peak>
         <mass>654.34852</mass>
         <intensity>181.217</intensity>
         <ion_current>276.76455</ion_current>
         <width>0.455</width>
         <signal_noise_ratio>42.708858</signal_noise_ratio>
         <quality>1</quality>
      </peak>
      <peak>
         <mass>655.07025</mass>
         <intensity>5.753</intensity>
         <ion_current>8.7246506</ion_current>
         <width>0.181</width>
         <signal_noise_ratio>1.3753308</signal_noise_ratio>
         <quality>-1</quality>
      </peak>
      <peak>
         <mass>657.39509</mass>
         <intensity>138.07</intensity>
         <ion_current>212.62674</ion_current>
         <width>0.273</width>
         <signal_noise_ratio>32.915993</signal_noise_ratio>
         <quality>1</quality>
      </peak>
      <peak>
         <mass>658.709</mass>
         <intensity>4.315</intensity>
         <ion_current>6.5438671</ion_current>
         <width>0.181</width>
         <signal_noise_ratio>1.0153868</signal_noise_ratio>
         <quality>-1</quality>
      </peak>
      <peak>
         <mass>659.31401</mass>
         <intensity>345.175</intensity>
         <ion_current>501.52809</ion_current>
         <width>1.001</width>
         <signal_noise_ratio>81.225059</signal_noise_ratio>
         <quality>1</quality>
      </peak>
      <peak>
         <mass>662.606</mass>
         <intensity>5.753</intensity>
         <ion_current>9.5971598</ion_current>
         <width>0.182</width>
         <signal_noise_ratio>1.3537706</signal_noise_ratio>
         <quality>-1</quality>
      </peak>
      <peak>
         <mass>665.4845</mass>
         <intensity>4.315</intensity>
         <ion_current>6.5438671</ion_current>
         <width>0.273</width>
         <signal_noise_ratio>1.0153868</signal_noise_ratio>
         <quality>-1</quality>
      </peak>
      <peak>
         <mass>667.622</mass>
         <intensity>5.753</intensity>
         <ion_current>9.5971598</ion_current>
         <width>0.182</width>
         <signal_noise_ratio>1.3537706</signal_noise_ratio>
         <quality>-1</quality>
      </peak>
      <peak>
         <mass>669.623</mass>
         <intensity>5.753</intensity>
         <ion_current>7.8343377</ion_current>
         <width>0.182</width>
         <signal_noise_ratio>1.3537706</signal_noise_ratio>
         <quality>-1</quality>
      </peak>
      <peak>
         <mass>669.895</mass>
         <intensity>4.315</intensity>
         <ion_current>6.5438671</ion_current>
         <width>0.182</width>
         <signal_noise_ratio>1.0153868</signal_noise_ratio>
         <quality>-1</quality>
      </peak>
      <peak>
         <mass>670.05425</mass>
         <intensity>4.315</intensity>
         <ion_current>7.1982869</ion_current>
         <width>0.182</width>
         <signal_noise_ratio>1.0153868</signal_noise_ratio>
         <quality>-1</quality>
      </peak>
      <peak>
         <mass>670.34288</mass>
         <intensity>260.319</intensity>
         <ion_current>392.68889</ion_current>
         <width>0.364</width>
         <signal_noise_ratio>61.257119</signal_noise_ratio>
         <quality>1</quality>
      </peak>
      <peak>
         <mass>678.1356</mass>
         <intensity>7.191</intensity>
         <ion_current>11.191659</ion_current>
         <width>0.273</width>
         <signal_noise_ratio>1.6921544</signal_noise_ratio>
         <quality>1</quality>
      </peak>
      <peak>
         <mass>678.549</mass>
         <intensity>5.753</intensity>
         <ion_current>8.9536381</ion_current>
         <width>0.182</width>
         <signal_noise_ratio>1.3537706</signal_noise_ratio>
         <quality>-1</quality>
      </peak>
      <peak>
         <mass>680.36736</mass>
         <intensity>84.855</intensity>
         <ion_current>130.11585</ion_current>
         <width>0.364</width>
         <signal_noise_ratio>19.967704</signal_noise_ratio>
         <quality>1</quality>
      </peak>
      <peak>
         <mass>681.96925</mass>
         <intensity>4.315</intensity>
         <ion_current>6.7156177</ion_current>
         <width>0.182</width>
         <signal_noise_ratio>1.0153868</signal_noise_ratio>
         <quality>-1</quality>
      </peak>
      <peak>
         <mass>682.73416</mass>
         <intensity>4.315</intensity>
         <ion_current>6.7156177</ion_current>
         <width>0.182</width>
         <signal_noise_ratio>1.0153868</signal_noise_ratio>
         <quality>-1</quality>
      </peak>
      <peak>
         <mass>684.78825</mass>
         <intensity>4.315</intensity>
         <ion_current>6.7156177</ion_current>
         <width>0.182</width>
         <signal_noise_ratio>1.0153868</signal_noise_ratio>
         <quality>-1</quality>
      </peak>
      <peak>
         <mass>685.39537</mass>
         <intensity>66.158</intensity>
         <ion_current>102.85066</ion_current>
         <width>0.273</width>
         <signal_noise_ratio>15.568009</signal_noise_ratio>
         <quality>-1</quality>
      </peak>
      <peak>
         <mass>686.40886</mass>
         <intensity>151.014</intensity>
         <ion_current>196.20343</ion_current>
         <width>0.454</width>
         <signal_noise_ratio>35.535949</signal_noise_ratio>
         <quality>1</quality>
      </peak>
      <peak>
         <mass>690.83675</mass>
         <intensity>4.315</intensity>
         <ion_current>6.7156177</ion_current>
         <width>0.273</width>
         <signal_noise_ratio>1.0153868</signal_noise_ratio>
         <quality>-1</quality>
      </peak>
      <peak>
         <mass>693.66725</mass>
         <intensity>5.753</intensity>
         <ion_current>8.9536381</ion_current>
         <width>0.272</width>
         <signal_noise_ratio>1.3537706</signal_noise_ratio>
         <quality>1</quality>
      </peak>
      <peak>
         <mass>696.41497</mass>
         <intensity>222.925</intensity>
         <ion_current>347.11</ion_current>
         <width>0.273</width>
         <signal_noise_ratio>52.457728</signal_noise_ratio>
         <quality>1</quality>
      </peak>
      <peak>
         <mass>696.78061</mass>
         <intensity>4.315</intensity>
         <ion_current>6.7156177</ion_current>
         <width>0.182</width>
         <signal_noise_ratio>1.0153868</signal_noise_ratio>
         <quality>-1</quality>
      </peak>
      <peak>
         <mass>699.17375</mass>
         <intensity>4.315</intensity>
         <ion_current>6.7156177</ion_current>
         <width>0.727</width>
         <signal_noise_ratio>1.0153868</signal_noise_ratio>
         <quality>-1</quality>
      </peak>
   </peak_list>
</pepex3>
