# Supplementary material for: NITPICK: peak identification for mass spectrometry data
Source: BMC Bioinformatics. 2008 Aug 28;9:355. doi: 10.1186/1471-2105-9-355 (PMC2655099; doi:10.1186/1471-2105-9-355)
Supplement: Additional file 4 — A zip-folder containing all pepex results on the simulated data. [file 1471-2105-9-355-S4.zip › pepex_simulation_results/thresh1/SNR100/preSNR100_32_pepex.xml]

<?xml version="1.0" encoding="iso-8859-1"?>
<pepex3>
   <version>3.0.0</version>
   <registered_to>Unregistered</registered_to>
   <parameters>
      <parameter_file>pepex_input.xml</parameter_file>
      <input_data_file>spectrum.data</input_data_file>
      <output_data_file>pepex_output.xml</output_data_file>
      <noise_model>mean_value</noise_model>
      <signal_noise_ratio>1</signal_noise_ratio>
      <tuning_power>2</tuning_power>
      <tuning>2</tuning>
      <small_omega>1.0</small_omega>
      <big_omega>20</big_omega>
      <peak_finding_model>pepex3</peak_finding_model>
      <supporting_slopes>2</supporting_slopes>
      <peak_fitting_model>centroid</peak_fitting_model>
      <clustering_model>simple</clustering_model>
      <min_cluster_distance>0.8</min_cluster_distance>
      <max_cluster_distance>1.2</max_cluster_distance>
      <no_single_above_mass>1500.0</no_single_above_mass>
      <deisotoping_model>quadratic</deisotoping_model>
      <isotope_distrib_file>/usr/local/piums/kd_0_to_10</isotope_distrib_file>
      <overflow>30000</overflow>
   </parameters>
   <pepex3_status>
      <status>ok</status>
      <message></message>
      <supporting_slopes>2</supporting_slopes>
      <minimum_mass>500</minimum_mass>
      <maximum_mass>700</maximum_mass>
      <small_omega>1</small_omega>
      <big_omega>20</big_omega>
      <peak_masses_with_hydrogen>true</peak_masses_with_hydrogen>
      <date_created>17:48:57, 09 Jul, 2007</date_created>
   </pepex3_status>
   <peak_list>
      <peak>
         <mass>500.30333</mass>
         <intensity>2.946</intensity>
         <ion_current>4.0988979</ion_current>
         <width>0.273</width>
         <signal_noise_ratio>1.0553981</signal_noise_ratio>
         <quality>-1</quality>
      </peak>
      <peak>
         <mass>502.365</mass>
         <intensity>2.946</intensity>
         <ion_current>4.0988979</ion_current>
         <width>0.182</width>
         <signal_noise_ratio>1.0334441</signal_noise_ratio>
         <quality>-1</quality>
      </peak>
      <peak>
         <mass>502.91</mass>
         <intensity>2.946</intensity>
         <ion_current>4.0989056</ion_current>
         <width>0.182</width>
         <signal_noise_ratio>1.1339533</signal_noise_ratio>
         <quality>-1</quality>
      </peak>
      <peak>
         <mass>503.729</mass>
         <intensity>5.893</intensity>
         <ion_current>7.0369187</ion_current>
         <width>0.182</width>
         <signal_noise_ratio>2.2498195</signal_noise_ratio>
         <quality>-1</quality>
      </peak>
      <peak>
         <mass>504.327</mass>
         <intensity>2.946</intensity>
         <ion_current>4.5088052</ion_current>
         <width>0.545</width>
         <signal_noise_ratio>1.1247189</signal_noise_ratio>
         <quality>-1</quality>
      </peak>
      <peak>
         <mass>505.548</mass>
         <intensity>4.42</intensity>
         <ion_current>6.1497382</ion_current>
         <width>0.182</width>
         <signal_noise_ratio>1.6731163</signal_noise_ratio>
         <quality>-1</quality>
      </peak>
      <peak>
         <mass>505.821</mass>
         <intensity>4.42</intensity>
         <ion_current>6.1497475</ion_current>
         <width>0.182</width>
         <signal_noise_ratio>1.6731163</signal_noise_ratio>
         <quality>-1</quality>
      </peak>
      <peak>
         <mass>506.71484</mass>
         <intensity>7.366</intensity>
         <ion_current>8.5048395</ion_current>
         <width>0.182</width>
         <signal_noise_ratio>2.7621269</signal_noise_ratio>
         <quality>-1</quality>
      </peak>
      <peak>
         <mass>507.21533</mass>
         <intensity>2.946</intensity>
         <ion_current>4.5088052</ion_current>
         <width>0.273</width>
         <signal_noise_ratio>1.1047008</signal_noise_ratio>
         <quality>-1</quality>
      </peak>
      <peak>
         <mass>508.731</mass>
         <intensity>4.42</intensity>
         <ion_current>6.1497382</ion_current>
         <width>0.182</width>
         <signal_noise_ratio>1.6408592</signal_noise_ratio>
         <quality>-1</quality>
      </peak>
      <peak>
         <mass>510.005</mass>
         <intensity>4.42</intensity>
         <ion_current>6.7647382</ion_current>
         <width>0.181</width>
         <signal_noise_ratio>1.6408592</signal_noise_ratio>
         <quality>-1</quality>
      </peak>
      <peak>
         <mass>510.277</mass>
         <intensity>2.946</intensity>
         <ion_current>4.0988979</ion_current>
         <width>0.182</width>
         <signal_noise_ratio>1.0936586</signal_noise_ratio>
         <quality>-1</quality>
      </peak>
      <peak>
         <mass>510.61068</mass>
         <intensity>4.42</intensity>
         <ion_current>6.149743</ion_current>
         <width>0.455</width>
         <signal_noise_ratio>1.6408592</signal_noise_ratio>
         <quality>-1</quality>
      </peak>
      <peak>
         <mass>511.551</mass>
         <intensity>4.42</intensity>
         <ion_current>4.4059429</ion_current>
         <width>0.182</width>
         <signal_noise_ratio>1.6408592</signal_noise_ratio>
         <quality>-1</quality>
      </peak>
      <peak>
         <mass>513.7338</mass>
         <intensity>4.42</intensity>
         <ion_current>6.1497382</ion_current>
         <width>0.181</width>
         <signal_noise_ratio>1.4652381</signal_noise_ratio>
         <quality>-1</quality>
      </peak>
      <peak>
         <mass>514.188</mass>
         <intensity>4.42</intensity>
         <ion_current>6.1497382</ion_current>
         <width>0.182</width>
         <signal_noise_ratio>1.4652381</signal_noise_ratio>
         <quality>-1</quality>
      </peak>
      <peak>
         <mass>515.98425</mass>
         <intensity>4.42</intensity>
         <ion_current>6.1497382</ion_current>
         <width>0.182</width>
         <signal_noise_ratio>1.4515689</signal_noise_ratio>
         <quality>-1</quality>
      </peak>
      <peak>
         <mass>516.7168</mass>
         <intensity>5.893</intensity>
         <ion_current>8.1991872</ion_current>
         <width>0.182</width>
         <signal_noise_ratio>1.9389509</signal_noise_ratio>
         <quality>-1</quality>
      </peak>
      <peak>
         <mass>518.281</mass>
         <intensity>4.42</intensity>
         <ion_current>6.1497382</ion_current>
         <width>0.182</width>
         <signal_noise_ratio>1.4542954</signal_noise_ratio>
         <quality>-1</quality>
      </peak>
      <peak>
         <mass>518.658</mass>
         <intensity>5.893</intensity>
         <ion_current>8.1991872</ion_current>
         <width>0.182</width>
         <signal_noise_ratio>1.9702688</signal_noise_ratio>
         <quality>-1</quality>
      </peak>
      <peak>
         <mass>521.01</mass>
         <intensity>4.42</intensity>
         <ion_current>6.1497382</ion_current>
         <width>0.182</width>
         <signal_noise_ratio>1.4542954</signal_noise_ratio>
         <quality>-1</quality>
      </peak>
      <peak>
         <mass>522.35837</mass>
         <intensity>198.88</intensity>
         <ion_current>279.78742</ion_current>
         <width>0.273</width>
         <signal_noise_ratio>65.436712</signal_noise_ratio>
         <quality>-1</quality>
      </peak>
      <peak>
         <mass>523.62425</mass>
         <intensity>4.42</intensity>
         <ion_current>6.1497723</ion_current>
         <width>0.182</width>
         <signal_noise_ratio>1.2223961</signal_noise_ratio>
         <quality>-1</quality>
      </peak>
      <peak>
         <mass>524.55672</mass>
         <intensity>23.571</intensity>
         <ion_current>31.051554</ion_current>
         <width>1.091</width>
         <signal_noise_ratio>6.5188008</signal_noise_ratio>
         <quality>-1</quality>
      </peak>
      <peak>
         <mass>526.20916</mass>
         <intensity>4.42</intensity>
         <ion_current>6.3231846</ion_current>
         <width>0.182</width>
         <signal_noise_ratio>1.2535399</signal_noise_ratio>
         <quality>-1</quality>
      </peak>
      <peak>
         <mass>526.79359</mass>
         <intensity>4.42</intensity>
         <ion_current>6.3231846</ion_current>
         <width>0.364</width>
         <signal_noise_ratio>1.259512</signal_noise_ratio>
         <quality>-1</quality>
      </peak>
      <peak>
         <mass>529.195</mass>
         <intensity>4.42</intensity>
         <ion_current>6.9555315</ion_current>
         <width>0.182</width>
         <signal_noise_ratio>1.2279964</signal_noise_ratio>
         <quality>-1</quality>
      </peak>
      <peak>
         <mass>529.65</mass>
         <intensity>4.42</intensity>
         <ion_current>6.9555315</ion_current>
         <width>0.182</width>
         <signal_noise_ratio>1.2279964</signal_noise_ratio>
         <quality>-1</quality>
      </peak>
      <peak>
         <mass>530.90784</mass>
         <intensity>4.42</intensity>
         <ion_current>5.8097539</ion_current>
         <width>0.182</width>
         <signal_noise_ratio>1.1955664</signal_noise_ratio>
         <quality>-1</quality>
      </peak>
      <peak>
         <mass>532.6328</mass>
         <intensity>5.893</intensity>
         <ion_current>8.4304359</ion_current>
         <width>0.182</width>
         <signal_noise_ratio>1.6160344</signal_noise_ratio>
         <quality>-1</quality>
      </peak>
      <peak>
         <mass>532.90884</mass>
         <intensity>4.42</intensity>
         <ion_current>6.3231846</ion_current>
         <width>0.182</width>
         <signal_noise_ratio>1.2120944</signal_noise_ratio>
         <quality>-1</quality>
      </peak>
      <peak>
         <mass>536.63025</mass>
         <intensity>4.42</intensity>
         <ion_current>6.3231846</ion_current>
         <width>0.182</width>
         <signal_noise_ratio>1.2276738</signal_noise_ratio>
         <quality>-1</quality>
      </peak>
      <peak>
         <mass>537.27484</mass>
         <intensity>7.366</intensity>
         <ion_current>10.537687</ion_current>
         <width>0.182</width>
         <signal_noise_ratio>2.0459379</signal_noise_ratio>
         <quality>-1</quality>
      </peak>
      <peak>
         <mass>538.66916</mass>
         <intensity>4.42</intensity>
         <ion_current>6.3231846</ion_current>
         <width>0.182</width>
         <signal_noise_ratio>1.1991865</signal_noise_ratio>
         <quality>-1</quality>
      </peak>
      <peak>
         <mass>540.09384</mass>
         <intensity>4.42</intensity>
         <ion_current>6.3231846</ion_current>
         <width>0.182</width>
         <signal_noise_ratio>1.2276738</signal_noise_ratio>
         <quality>-1</quality>
      </peak>
      <peak>
         <mass>541.94821</mass>
         <intensity>5.893</intensity>
         <ion_current>8.4304359</ion_current>
         <width>0.455</width>
         <signal_noise_ratio>1.6731593</signal_noise_ratio>
         <quality>-1</quality>
      </peak>
      <peak>
         <mass>543.4376</mass>
         <intensity>4.42</intensity>
         <ion_current>6.3231846</ion_current>
         <width>0.182</width>
         <signal_noise_ratio>1.269928</signal_noise_ratio>
         <quality>-1</quality>
      </peak>
      <peak>
         <mass>545.80867</mass>
         <intensity>5.893</intensity>
         <ion_current>9.2735175</ion_current>
         <width>0.182</width>
         <signal_noise_ratio>1.5820593</signal_noise_ratio>
         <quality>-1</quality>
      </peak>
      <peak>
         <mass>548.95375</mass>
         <intensity>4.42</intensity>
         <ion_current>6.3231846</ion_current>
         <width>0.273</width>
         <signal_noise_ratio>1.228587</signal_noise_ratio>
         <quality>-1</quality>
      </peak>
      <peak>
         <mass>551.66</mass>
         <intensity>4.41</intensity>
         <ion_current>6.3088787</ion_current>
         <width>0.364</width>
         <signal_noise_ratio>1.2735394</signal_noise_ratio>
         <quality>-1</quality>
      </peak>
      <peak>
         <mass>552.23747</mass>
         <intensity>136.996</intensity>
         <ion_current>195.87592</ion_current>
         <width>0.272</width>
         <signal_noise_ratio>39.536591</signal_noise_ratio>
         <quality>-1</quality>
      </peak>
      <peak>
         <mass>553.28352</mass>
         <intensity>138.47</intensity>
         <ion_current>138.341</ion_current>
         <width>0.364</width>
         <signal_noise_ratio>39.937209</signal_noise_ratio>
         <quality>1</quality>
      </peak>
      <peak>
         <mass>555.662</mass>
         <intensity>4.41</intensity>
         <ion_current>6.3088787</ion_current>
         <width>0.182</width>
         <signal_noise_ratio>1.2680731</signal_noise_ratio>
         <quality>-1</quality>
      </peak>
      <peak>
         <mass>557.481</mass>
         <intensity>4.41</intensity>
         <ion_current>6.939795</ion_current>
         <width>0.182</width>
         <signal_noise_ratio>1.264726</signal_noise_ratio>
         <quality>-1</quality>
      </peak>
      <peak>
         <mass>557.92362</mass>
         <intensity>4.41</intensity>
         <ion_current>6.3088787</ion_current>
         <width>0.363</width>
         <signal_noise_ratio>1.2629907</signal_noise_ratio>
         <quality>-1</quality>
      </peak>
      <peak>
         <mass>559.573</mass>
         <intensity>4.41</intensity>
         <ion_current>5.7966097</ion_current>
         <width>0.181</width>
         <signal_noise_ratio>1.2609903</signal_noise_ratio>
         <quality>-1</quality>
      </peak>
      <peak>
         <mass>560.94999</mass>
         <intensity>4.41</intensity>
         <ion_current>6.3088787</ion_current>
         <width>0.455</width>
         <signal_noise_ratio>1.2577431</signal_noise_ratio>
         <quality>-1</quality>
      </peak>
      <peak>
         <mass>562.756</mass>
         <intensity>7.356</intensity>
         <ion_current>10.523381</ion_current>
         <width>0.182</width>
         <signal_noise_ratio>2.0953827</signal_noise_ratio>
         <quality>-1</quality>
      </peak>
      <peak>
         <mass>564.55982</mass>
         <intensity>4.41</intensity>
         <ion_current>6.3088787</ion_current>
         <width>0.364</width>
         <signal_noise_ratio>1.2561417</signal_noise_ratio>
         <quality>-1</quality>
      </peak>
      <peak>
         <mass>564.848</mass>
         <intensity>4.41</intensity>
         <ion_current>6.3088787</ion_current>
         <width>0.182</width>
         <signal_noise_ratio>1.2561417</signal_noise_ratio>
         <quality>-1</quality>
      </peak>
      <peak>
         <mass>567.576</mass>
         <intensity>4.41</intensity>
         <ion_current>6.3088787</ion_current>
         <width>0.546</width>
         <signal_noise_ratio>1.2558929</signal_noise_ratio>
         <quality>-1</quality>
      </peak>
      <peak>
         <mass>567.96275</mass>
         <intensity>4.41</intensity>
         <ion_current>6.3088787</ion_current>
         <width>0.273</width>
         <signal_noise_ratio>1.2558929</signal_noise_ratio>
         <quality>-1</quality>
      </peak>
      <peak>
         <mass>569.64525</mass>
         <intensity>4.41</intensity>
         <ion_current>6.3088787</ion_current>
         <width>0.182</width>
         <signal_noise_ratio>1.2555217</signal_noise_ratio>
         <quality>-1</quality>
      </peak>
      <peak>
         <mass>569.87275</mass>
         <intensity>4.41</intensity>
         <ion_current>6.3088787</ion_current>
         <width>0.182</width>
         <signal_noise_ratio>1.2555217</signal_noise_ratio>
         <quality>-1</quality>
      </peak>
      <peak>
         <mass>570.2322</mass>
         <intensity>5.883</intensity>
         <ion_current>9.257781</ion_current>
         <width>0.273</width>
         <signal_noise_ratio>1.674883</signal_noise_ratio>
         <quality>-1</quality>
      </peak>
      <peak>
         <mass>571.9784</mass>
         <intensity>4.41</intensity>
         <ion_current>6.939795</ion_current>
         <width>0.273</width>
         <signal_noise_ratio>1.2555408</signal_noise_ratio>
         <quality>-1</quality>
      </peak>
      <peak>
         <mass>574.008</mass>
         <intensity>4.41</intensity>
         <ion_current>5.7966097</ion_current>
         <width>0.364</width>
         <signal_noise_ratio>1.2555745</signal_noise_ratio>
         <quality>-1</quality>
      </peak>
      <peak>
         <mass>574.579</mass>
         <intensity>4.41</intensity>
         <ion_current>6.3088787</ion_current>
         <width>0.182</width>
         <signal_noise_ratio>1.2582094</signal_noise_ratio>
         <quality>-1</quality>
      </peak>
      <peak>
         <mass>574.761</mass>
         <intensity>4.41</intensity>
         <ion_current>6.3088787</ion_current>
         <width>0.182</width>
         <signal_noise_ratio>1.2582094</signal_noise_ratio>
         <quality>-1</quality>
      </peak>
      <peak>
         <mass>575.23875</mass>
         <intensity>4.41</intensity>
         <ion_current>6.4879471</ion_current>
         <width>0.273</width>
         <signal_noise_ratio>1.2606549</signal_noise_ratio>
         <quality>-1</quality>
      </peak>
      <peak>
         <mass>576.73166</mass>
         <intensity>4.41</intensity>
         <ion_current>6.4879471</ion_current>
         <width>0.273</width>
         <signal_noise_ratio>1.2649249</signal_noise_ratio>
         <quality>-1</quality>
      </peak>
      <peak>
         <mass>577.33351</mass>
         <intensity>113.425</intensity>
         <ion_current>171.41477</ion_current>
         <width>0.273</width>
         <signal_noise_ratio>32.533811</signal_noise_ratio>
         <quality>-1</quality>
      </peak>
      <peak>
         <mass>581.5828</mass>
         <intensity>4.41</intensity>
         <ion_current>7.1367727</ion_current>
         <width>0.181</width>
         <signal_noise_ratio>1.2761307</signal_noise_ratio>
         <quality>-1</quality>
      </peak>
      <peak>
         <mass>582.95837</mass>
         <intensity>4.41</intensity>
         <ion_current>6.4879471</ion_current>
         <width>0.455</width>
         <signal_noise_ratio>1.2803082</signal_noise_ratio>
         <quality>-1</quality>
      </peak>
      <peak>
         <mass>584.675</mass>
         <intensity>4.41</intensity>
         <ion_current>6.4879471</ion_current>
         <width>0.182</width>
         <signal_noise_ratio>1.2854211</signal_noise_ratio>
         <quality>-1</quality>
      </peak>
      <peak>
         <mass>585.948</mass>
         <intensity>4.41</intensity>
         <ion_current>7.1367727</ion_current>
         <width>0.182</width>
         <signal_noise_ratio>1.2896041</signal_noise_ratio>
         <quality>-1</quality>
      </peak>
      <peak>
         <mass>587.1985</mass>
         <intensity>4.41</intensity>
         <ion_current>6.4879471</ion_current>
         <width>0.181</width>
         <signal_noise_ratio>1.2917752</signal_noise_ratio>
         <quality>-1</quality>
      </peak>
      <peak>
         <mass>594.04299</mass>
         <intensity>4.41</intensity>
         <ion_current>7.1367727</ion_current>
         <width>0.455</width>
         <signal_noise_ratio>1.3055101</signal_noise_ratio>
         <quality>-1</quality>
      </peak>
      <peak>
         <mass>595.39562</mass>
         <intensity>4.41</intensity>
         <ion_current>6.4879471</ion_current>
         <width>0.364</width>
         <signal_noise_ratio>1.3069403</signal_noise_ratio>
         <quality>-1</quality>
      </peak>
      <peak>
         <mass>598.30184</mass>
         <intensity>4.41</intensity>
         <ion_current>6.4879471</ion_current>
         <width>0.182</width>
         <signal_noise_ratio>1.3136796</signal_noise_ratio>
         <quality>-1</quality>
      </peak>
      <peak>
         <mass>599.83367</mass>
         <intensity>5.883</intensity>
         <ion_current>9.5205519</ion_current>
         <width>0.182</width>
         <signal_noise_ratio>1.758654</signal_noise_ratio>
         <quality>-1</quality>
      </peak>
      <peak>
         <mass>600.06775</mass>
         <intensity>4.41</intensity>
         <ion_current>6.4879471</ion_current>
         <width>0.272</width>
         <signal_noise_ratio>1.3183179</signal_noise_ratio>
         <quality>-1</quality>
      </peak>
      <peak>
         <mass>602.78412</mass>
         <intensity>5.883</intensity>
         <ion_current>8.6550097</ion_current>
         <width>0.273</width>
         <signal_noise_ratio>1.7611686</signal_noise_ratio>
         <quality>-1</quality>
      </peak>
      <peak>
         <mass>603.31335</mass>
         <intensity>325.565</intensity>
         <ion_current>487.54592</ion_current>
         <width>0.909</width>
         <signal_noise_ratio>97.463004</signal_noise_ratio>
         <quality>1</quality>
      </peak>
      <peak>
         <mass>605.88116</mass>
         <intensity>4.41</intensity>
         <ion_current>7.1367727</ion_current>
         <width>0.182</width>
         <signal_noise_ratio>1.3234552</signal_noise_ratio>
         <quality>-1</quality>
      </peak>
      <peak>
         <mass>606.594</mass>
         <intensity>4.41</intensity>
         <ion_current>6.4879471</ion_current>
         <width>0.182</width>
         <signal_noise_ratio>1.324338</signal_noise_ratio>
         <quality>-1</quality>
      </peak>
      <peak>
         <mass>610.35304</mass>
         <intensity>200.344</intensity>
         <ion_current>289.98376</ion_current>
         <width>0.273</width>
         <signal_noise_ratio>60.264994</signal_noise_ratio>
         <quality>-1</quality>
      </peak>
      <peak>
         <mass>611.75525</mass>
         <intensity>4.41</intensity>
         <ion_current>7.1367727</ion_current>
         <width>0.182</width>
         <signal_noise_ratio>1.3289471</signal_noise_ratio>
         <quality>-1</quality>
      </peak>
      <peak>
         <mass>614.02925</mass>
         <intensity>4.41</intensity>
         <ion_current>6.4879471</ion_current>
         <width>0.182</width>
         <signal_noise_ratio>1.3319251</signal_noise_ratio>
         <quality>-1</quality>
      </peak>
      <peak>
         <mass>616.78</mass>
         <intensity>5.883</intensity>
         <ion_current>9.5205519</ion_current>
         <width>0.182</width>
         <signal_noise_ratio>1.7833604</signal_noise_ratio>
         <quality>-1</quality>
      </peak>
      <peak>
         <mass>618.24585</mass>
         <intensity>157.621</intensity>
         <ion_current>229.80708</ion_current>
         <width>0.454</width>
         <signal_noise_ratio>47.852436</signal_noise_ratio>
         <quality>1</quality>
      </peak>
      <peak>
         <mass>620.691</mass>
         <intensity>4.41</intensity>
         <ion_current>6.4879471</ion_current>
         <width>0.182</width>
         <signal_noise_ratio>1.3426786</signal_noise_ratio>
         <quality>-1</quality>
      </peak>
      <peak>
         <mass>620.96399</mass>
         <intensity>4.41</intensity>
         <ion_current>6.4879471</ion_current>
         <width>0.455</width>
         <signal_noise_ratio>1.3426786</signal_noise_ratio>
         <quality>-1</quality>
      </peak>
      <peak>
         <mass>622.16875</mass>
         <intensity>4.41</intensity>
         <ion_current>6.4879471</ion_current>
         <width>0.273</width>
         <signal_noise_ratio>1.3468431</signal_noise_ratio>
         <quality>-1</quality>
      </peak>
      <peak>
         <mass>625.76125</mass>
         <intensity>4.41</intensity>
         <ion_current>6.6879383</ion_current>
         <width>0.182</width>
         <signal_noise_ratio>1.3574899</signal_noise_ratio>
         <quality>-1</quality>
      </peak>
      <peak>
         <mass>627.6394</mass>
         <intensity>4.41</intensity>
         <ion_current>6.5560869</ion_current>
         <width>0.272</width>
         <signal_noise_ratio>1.3607611</signal_noise_ratio>
         <quality>-1</quality>
      </peak>
      <peak>
         <mass>628.513</mass>
         <intensity>5.883</intensity>
         <ion_current>7.7197909</ion_current>
         <width>0.182</width>
         <signal_noise_ratio>1.8205585</signal_noise_ratio>
         <quality>-1</quality>
      </peak>
      <peak>
         <mass>628.98316</mass>
         <intensity>4.41</intensity>
         <ion_current>7.356766</ion_current>
         <width>0.182</width>
         <signal_noise_ratio>1.3687072</signal_noise_ratio>
         <quality>-1</quality>
      </peak>
      <peak>
         <mass>629.292</mass>
         <intensity>259.271</intensity>
         <ion_current>383.577</ion_current>
         <width>0.454</width>
         <signal_noise_ratio>80.4685</signal_noise_ratio>
         <quality>1</quality>
      </peak>
      <peak>
         <mass>631.25296</mass>
         <intensity>293.154</intensity>
         <ion_current>410.23181</ion_current>
         <width>0.454</width>
         <signal_noise_ratio>91.473373</signal_noise_ratio>
         <quality>1</quality>
      </peak>
      <peak>
         <mass>634.75239</mass>
         <intensity>4.41</intensity>
         <ion_current>6.6879383</ion_current>
         <width>0.363</width>
         <signal_noise_ratio>1.382452</signal_noise_ratio>
         <quality>-1</quality>
      </peak>
      <peak>
         <mass>636.335</mass>
         <intensity>4.41</intensity>
         <ion_current>6.6879383</ion_current>
         <width>0.364</width>
         <signal_noise_ratio>1.3857672</signal_noise_ratio>
         <quality>-1</quality>
      </peak>
      <peak>
         <mass>638.72175</mass>
         <intensity>4.41</intensity>
         <ion_current>6.6879383</ion_current>
         <width>0.273</width>
         <signal_noise_ratio>1.3886724</signal_noise_ratio>
         <quality>-1</quality>
      </peak>
      <peak>
         <mass>640.07916</mass>
         <intensity>4.41</intensity>
         <ion_current>6.6879383</ion_current>
         <width>0.182</width>
         <signal_noise_ratio>1.3906924</signal_noise_ratio>
         <quality>-1</quality>
      </peak>
      <peak>
         <mass>641.3188</mass>
         <intensity>5.883</intensity>
         <ion_current>8.9218007</ion_current>
         <width>0.182</width>
         <signal_noise_ratio>1.8565997</signal_noise_ratio>
         <quality>-1</quality>
      </peak>
      <peak>
         <mass>644.29113</mass>
         <intensity>268.11</intensity>
         <ion_current>401.09051</ion_current>
         <width>0.364</width>
         <signal_noise_ratio>84.514884</signal_noise_ratio>
         <quality>-1</quality>
      </peak>
      <peak>
         <mass>646.27116</mass>
         <intensity>179.719</intensity>
         <ion_current>223.43436</ion_current>
         <width>0.273</width>
         <signal_noise_ratio>56.540699</signal_noise_ratio>
         <quality>-1</quality>
      </peak>
      <peak>
         <mass>649.8275</mass>
         <intensity>4.41</intensity>
         <ion_current>6.6879383</ion_current>
         <width>0.636</width>
         <signal_noise_ratio>1.382563</signal_noise_ratio>
         <quality>-1</quality>
      </peak>
      <peak>
         <mass>651.251</mass>
         <intensity>4.42</intensity>
         <ion_current>6.7031037</ion_current>
         <width>0.182</width>
         <signal_noise_ratio>1.2724493</signal_noise_ratio>
         <quality>-1</quality>
      </peak>
      <peak>
         <mass>653.78184</mass>
         <intensity>4.42</intensity>
         <ion_current>6.7031037</ion_current>
         <width>0.182</width>
         <signal_noise_ratio>1.3114361</signal_noise_ratio>
         <quality>-1</quality>
      </peak>
      <peak>
         <mass>661.05784</mass>
         <intensity>4.42</intensity>
         <ion_current>6.7031037</ion_current>
         <width>0.182</width>
         <signal_noise_ratio>1.3221703</signal_noise_ratio>
         <quality>-1</quality>
      </peak>
      <peak>
         <mass>662.33474</mass>
         <intensity>194.461</intensity>
         <ion_current>299.55655</ion_current>
         <width>0.454</width>
         <signal_noise_ratio>58.16981</signal_noise_ratio>
         <quality>1</quality>
      </peak>
      <peak>
         <mass>662.983</mass>
         <intensity>4.42</intensity>
         <ion_current>7.373448</ion_current>
         <width>0.182</width>
         <signal_noise_ratio>1.3221703</signal_noise_ratio>
         <quality>-1</quality>
      </peak>
      <peak>
         <mass>667.09116</mass>
         <intensity>4.42</intensity>
         <ion_current>7.373448</ion_current>
         <width>0.182</width>
         <signal_noise_ratio>1.3221703</signal_noise_ratio>
         <quality>-1</quality>
      </peak>
      <peak>
         <mass>667.71282</mass>
         <intensity>4.42</intensity>
         <ion_current>6.7031037</ion_current>
         <width>0.454</width>
         <signal_noise_ratio>1.3221703</signal_noise_ratio>
         <quality>-1</quality>
      </peak>
      <peak>
         <mass>668.44341</mass>
         <intensity>81.025</intensity>
         <ion_current>123.4633</ion_current>
         <width>0.637</width>
         <signal_noise_ratio>24.237296</signal_noise_ratio>
         <quality>1</quality>
      </peak>
      <peak>
         <mass>669.35865</mass>
         <intensity>390.395</intensity>
         <ion_current>542.73236</ion_current>
         <width>0.546</width>
         <signal_noise_ratio>116.78024</signal_noise_ratio>
         <quality>1</quality>
      </peak>
      <peak>
         <mass>672.715</mass>
         <intensity>4.42</intensity>
         <ion_current>6.7031037</ion_current>
         <width>0.182</width>
         <signal_noise_ratio>1.3221703</signal_noise_ratio>
         <quality>-1</quality>
      </peak>
      <peak>
         <mass>675.989</mass>
         <intensity>4.42</intensity>
         <ion_current>6.8790336</ion_current>
         <width>0.182</width>
         <signal_noise_ratio>1.3221703</signal_noise_ratio>
         <quality>-1</quality>
      </peak>
      <peak>
         <mass>676.522</mass>
         <intensity>5.893</intensity>
         <ion_current>9.171526</ion_current>
         <width>0.182</width>
         <signal_noise_ratio>1.762794</signal_noise_ratio>
         <quality>-1</quality>
      </peak>
      <peak>
         <mass>677.32112</mass>
         <intensity>134.06</intensity>
         <ion_current>215.17743</ion_current>
         <width>0.364</width>
         <signal_noise_ratio>40.101844</signal_noise_ratio>
         <quality>1</quality>
      </peak>
      <peak>
         <mass>677.9536</mass>
         <intensity>4.42</intensity>
         <ion_current>6.8790336</ion_current>
         <width>0.182</width>
         <signal_noise_ratio>1.3221703</signal_noise_ratio>
         <quality>-1</quality>
      </peak>
      <peak>
         <mass>682.27819</mass>
         <intensity>81.025</intensity>
         <ion_current>120.13882</ion_current>
         <width>0.273</width>
         <signal_noise_ratio>24.237296</signal_noise_ratio>
         <quality>-1</quality>
      </peak>
      <peak>
         <mass>682.628</mass>
         <intensity>4.42</intensity>
         <ion_current>6.8790336</ion_current>
         <width>0.181</width>
         <signal_noise_ratio>1.3221703</signal_noise_ratio>
         <quality>-1</quality>
      </peak>
      <peak>
         <mass>684.06125</mass>
         <intensity>4.42</intensity>
         <ion_current>6.8790336</ion_current>
         <width>0.182</width>
         <signal_noise_ratio>1.3221703</signal_noise_ratio>
         <quality>-1</quality>
      </peak>
      <peak>
         <mass>687.64616</mass>
         <intensity>4.42</intensity>
         <ion_current>7.5669736</ion_current>
         <width>0.182</width>
         <signal_noise_ratio>1.3221703</signal_noise_ratio>
         <quality>-1</quality>
      </peak>
      <peak>
         <mass>690.02115</mass>
         <intensity>4.42</intensity>
         <ion_current>7.5669736</ion_current>
         <width>0.272</width>
         <signal_noise_ratio>1.3221703</signal_noise_ratio>
         <quality>-1</quality>
      </peak>
      <peak>
         <mass>692.2326</mass>
         <intensity>4.42</intensity>
         <ion_current>6.8790336</ion_current>
         <width>0.182</width>
         <signal_noise_ratio>1.3221703</signal_noise_ratio>
         <quality>-1</quality>
      </peak>
      <peak>
         <mass>692.633</mass>
         <intensity>4.42</intensity>
         <ion_current>7.5669736</ion_current>
         <width>0.182</width>
         <signal_noise_ratio>1.3221703</signal_noise_ratio>
         <quality>-1</quality>
      </peak>
      <peak>
         <mass>694.634</mass>
         <intensity>5.893</intensity>
         <ion_current>8.3821399</ion_current>
         <width>0.182</width>
         <signal_noise_ratio>1.762794</signal_noise_ratio>
         <quality>-1</quality>
      </peak>
      <peak>
         <mass>694.83116</mass>
         <intensity>4.42</intensity>
         <ion_current>6.8790336</ion_current>
         <width>0.182</width>
         <signal_noise_ratio>1.3221703</signal_noise_ratio>
         <quality>-1</quality>
      </peak>
      <peak>
         <mass>695.37564</mass>
         <intensity>141.426</intensity>
         <ion_current>218.87495</ion_current>
         <width>0.363</width>
         <signal_noise_ratio>42.305262</signal_noise_ratio>
         <quality>1</quality>
      </peak>
      <peak>
         <mass>696.35531</mass>
         <intensity>226.871</intensity>
         <ion_current>277.95245</ion_current>
         <width>0.364</width>
         <signal_noise_ratio>67.864728</signal_noise_ratio>
         <quality>1</quality>
      </peak>
      <peak>
         <mass>696.999</mass>
         <intensity>4.42</intensity>
         <ion_current>6.8790336</ion_current>
         <width>0.182</width>
         <signal_noise_ratio>1.3221703</signal_noise_ratio>
         <quality>-1</quality>
      </peak>
      <peak>
         <mass>698.818</mass>
         <intensity>4.42</intensity>
         <ion_current>6.8790336</ion_current>
         <width>0.182</width>
         <signal_noise_ratio>1.3221703</signal_noise_ratio>
         <quality>-1</quality>
      </peak>
   </peak_list>
</pepex3>
