# Supplementary material for: NITPICK: peak identification for mass spectrometry data
Source: BMC Bioinformatics. 2008 Aug 28;9:355. doi: 10.1186/1471-2105-9-355 (PMC2655099; doi:10.1186/1471-2105-9-355)
Supplement: Additional file 4 — A zip-folder containing all pepex results on the simulated data. [file 1471-2105-9-355-S4.zip › pepex_simulation_results/thresh1/SNR100/preSNR100_33_pepex.xml]

<?xml version="1.0" encoding="iso-8859-1"?>
<pepex3>
   <version>3.0.0</version>
   <registered_to>Unregistered</registered_to>
   <parameters>
      <parameter_file>pepex_input.xml</parameter_file>
      <input_data_file>spectrum.data</input_data_file>
      <output_data_file>pepex_output.xml</output_data_file>
      <noise_model>mean_value</noise_model>
      <signal_noise_ratio>1</signal_noise_ratio>
      <tuning_power>2</tuning_power>
      <tuning>2</tuning>
      <small_omega>1.0</small_omega>
      <big_omega>20</big_omega>
      <peak_finding_model>pepex3</peak_finding_model>
      <supporting_slopes>2</supporting_slopes>
      <peak_fitting_model>centroid</peak_fitting_model>
      <clustering_model>simple</clustering_model>
      <min_cluster_distance>0.8</min_cluster_distance>
      <max_cluster_distance>1.2</max_cluster_distance>
      <no_single_above_mass>1500.0</no_single_above_mass>
      <deisotoping_model>quadratic</deisotoping_model>
      <isotope_distrib_file>/usr/local/piums/kd_0_to_10</isotope_distrib_file>
      <overflow>30000</overflow>
   </parameters>
   <pepex3_status>
      <status>ok</status>
      <message></message>
      <supporting_slopes>2</supporting_slopes>
      <minimum_mass>500</minimum_mass>
      <maximum_mass>700</maximum_mass>
      <small_omega>1</small_omega>
      <big_omega>20</big_omega>
      <peak_masses_with_hydrogen>true</peak_masses_with_hydrogen>
      <date_created>17:48:59, 09 Jul, 2007</date_created>
   </pepex3_status>
   <peak_list>
      <peak>
         <mass>500.06067</mass>
         <intensity>4.313</intensity>
         <ion_current>6.0008644</ion_current>
         <width>0.273</width>
         <signal_noise_ratio>inf</signal_noise_ratio>
         <quality>-1</quality>
      </peak>
      <peak>
         <mass>501.273</mass>
         <intensity>2.875</intensity>
         <ion_current>4.0001176</ion_current>
         <width>0.546</width>
         <signal_noise_ratio>1.6690536</signal_noise_ratio>
         <quality>-1</quality>
      </peak>
      <peak>
         <mass>502.313</mass>
         <intensity>4.313</intensity>
         <ion_current>4.8666127</ion_current>
         <width>0.273</width>
         <signal_noise_ratio>2.4304461</signal_noise_ratio>
         <quality>-1</quality>
      </peak>
      <peak>
         <mass>503.5106</mass>
         <intensity>4.313</intensity>
         <ion_current>4.367994</ion_current>
         <width>0.273</width>
         <signal_noise_ratio>2.3494916</signal_noise_ratio>
         <quality>-1</quality>
      </peak>
      <peak>
         <mass>503.9201</mass>
         <intensity>4.313</intensity>
         <ion_current>6.5864953</ion_current>
         <width>0.546</width>
         <signal_noise_ratio>2.3494916</signal_noise_ratio>
         <quality>-1</quality>
      </peak>
      <peak>
         <mass>505.548</mass>
         <intensity>2.875</intensity>
         <ion_current>4.0001125</ion_current>
         <width>0.182</width>
         <signal_noise_ratio>1.4428107</signal_noise_ratio>
         <quality>-1</quality>
      </peak>
      <peak>
         <mass>505.79825</mass>
         <intensity>4.313</intensity>
         <ion_current>6.2027833</ion_current>
         <width>0.182</width>
         <signal_noise_ratio>2.0564346</signal_noise_ratio>
         <quality>-1</quality>
      </peak>
      <peak>
         <mass>506.276</mass>
         <intensity>2.875</intensity>
         <ion_current>4.0001125</ion_current>
         <width>0.182</width>
         <signal_noise_ratio>1.3707975</signal_noise_ratio>
         <quality>-1</quality>
      </peak>
      <peak>
         <mass>507.78155</mass>
         <intensity>5.75</intensity>
         <ion_current>7.6080436</ion_current>
         <width>0.364</width>
         <signal_noise_ratio>2.4557751</signal_noise_ratio>
         <quality>-1</quality>
      </peak>
      <peak>
         <mass>508.24599</mass>
         <intensity>2.875</intensity>
         <ion_current>4.4001408</ion_current>
         <width>0.181</width>
         <signal_noise_ratio>1.2278876</signal_noise_ratio>
         <quality>-1</quality>
      </peak>
      <peak>
         <mass>508.549</mass>
         <intensity>2.875</intensity>
         <ion_current>4.0001125</ion_current>
         <width>0.182</width>
         <signal_noise_ratio>1.2278876</signal_noise_ratio>
         <quality>-1</quality>
      </peak>
      <peak>
         <mass>512.52825</mass>
         <intensity>4.313</intensity>
         <ion_current>6.0008644</ion_current>
         <width>0.182</width>
         <signal_noise_ratio>1.223418</signal_noise_ratio>
         <quality>-1</quality>
      </peak>
      <peak>
         <mass>514.37</mass>
         <intensity>4.313</intensity>
         <ion_current>5.9399087</ion_current>
         <width>0.182</width>
         <signal_noise_ratio>1.2851066</signal_noise_ratio>
         <quality>-1</quality>
      </peak>
      <peak>
         <mass>515.44379</mass>
         <intensity>5.75</intensity>
         <ion_current>7.322281</ion_current>
         <width>0.182</width>
         <signal_noise_ratio>1.7514879</signal_noise_ratio>
         <quality>-1</quality>
      </peak>
      <peak>
         <mass>516.21128</mass>
         <intensity>196.952</intensity>
         <ion_current>273.9231</ion_current>
         <width>0.364</width>
         <signal_noise_ratio>61.241379</signal_noise_ratio>
         <quality>1</quality>
      </peak>
      <peak>
         <mass>517.20517</mass>
         <intensity>83.381</intensity>
         <ion_current>39.34122</ion_current>
         <width>0.273</width>
         <signal_noise_ratio>25.2978</signal_noise_ratio>
         <quality>-1</quality>
      </peak>
      <peak>
         <mass>521.44125</mass>
         <intensity>4.313</intensity>
         <ion_current>6.0008644</ion_current>
         <width>0.182</width>
         <signal_noise_ratio>1.2488255</signal_noise_ratio>
         <quality>-1</quality>
      </peak>
      <peak>
         <mass>526.09001</mass>
         <intensity>5.75</intensity>
         <ion_current>9.0484856</ion_current>
         <width>0.182</width>
         <signal_noise_ratio>1.7057027</signal_noise_ratio>
         <quality>-1</quality>
      </peak>
      <peak>
         <mass>526.75416</mass>
         <intensity>4.313</intensity>
         <ion_current>6.170112</ion_current>
         <width>0.182</width>
         <signal_noise_ratio>1.2957802</signal_noise_ratio>
         <quality>-1</quality>
      </peak>
      <peak>
         <mass>529.26325</mass>
         <intensity>4.313</intensity>
         <ion_current>6.170112</ion_current>
         <width>0.182</width>
         <signal_noise_ratio>1.2827718</signal_noise_ratio>
         <quality>-1</quality>
      </peak>
      <peak>
         <mass>530.63484</mass>
         <intensity>4.313</intensity>
         <ion_current>6.170112</ion_current>
         <width>0.182</width>
         <signal_noise_ratio>1.2862077</signal_noise_ratio>
         <quality>-1</quality>
      </peak>
      <peak>
         <mass>532.56</mass>
         <intensity>4.313</intensity>
         <ion_current>6.170112</ion_current>
         <width>0.182</width>
         <signal_noise_ratio>1.2862077</signal_noise_ratio>
         <quality>-1</quality>
      </peak>
      <peak>
         <mass>532.924</mass>
         <intensity>4.313</intensity>
         <ion_current>6.170112</ion_current>
         <width>0.182</width>
         <signal_noise_ratio>1.2606436</signal_noise_ratio>
         <quality>-1</quality>
      </peak>
      <peak>
         <mass>535.653</mass>
         <intensity>5.75</intensity>
         <ion_current>8.2258623</ion_current>
         <width>0.182</width>
         <signal_noise_ratio>1.5986079</signal_noise_ratio>
         <quality>-1</quality>
      </peak>
      <peak>
         <mass>537.394</mass>
         <intensity>4.313</intensity>
         <ion_current>6.787151</ion_current>
         <width>0.454</width>
         <signal_noise_ratio>1.2051874</signal_noise_ratio>
         <quality>-1</quality>
      </peak>
      <peak>
         <mass>538.93838</mass>
         <intensity>4.313</intensity>
         <ion_current>6.170112</ion_current>
         <width>0.273</width>
         <signal_noise_ratio>1.2387568</signal_noise_ratio>
         <quality>-1</quality>
      </peak>
      <peak>
         <mass>539.63884</mass>
         <intensity>4.313</intensity>
         <ion_current>6.170112</ion_current>
         <width>0.182</width>
         <signal_noise_ratio>1.265209</signal_noise_ratio>
         <quality>-1</quality>
      </peak>
      <peak>
         <mass>541.928</mass>
         <intensity>4.313</intensity>
         <ion_current>6.170112</ion_current>
         <width>0.182</width>
         <signal_noise_ratio>1.2594986</signal_noise_ratio>
         <quality>-1</quality>
      </peak>
      <peak>
         <mass>542.2556</mass>
         <intensity>4.313</intensity>
         <ion_current>6.787151</ion_current>
         <width>0.182</width>
         <signal_noise_ratio>1.2594986</signal_noise_ratio>
         <quality>-1</quality>
      </peak>
      <peak>
         <mass>544.033</mass>
         <intensity>4.313</intensity>
         <ion_current>5.6691105</ion_current>
         <width>0.455</width>
         <signal_noise_ratio>1.2542143</signal_noise_ratio>
         <quality>-1</quality>
      </peak>
      <peak>
         <mass>544.71008</mass>
         <intensity>7.188</intensity>
         <ion_current>10.283043</ion_current>
         <width>0.545</width>
         <signal_noise_ratio>2.0902603</signal_noise_ratio>
         <quality>-1</quality>
      </peak>
      <peak>
         <mass>546.1666</mass>
         <intensity>4.313</intensity>
         <ion_current>6.170112</ion_current>
         <width>0.182</width>
         <signal_noise_ratio>1.232461</signal_noise_ratio>
         <quality>-1</quality>
      </peak>
      <peak>
         <mass>551.27325</mass>
         <intensity>4.303</intensity>
         <ion_current>6.1558062</ion_current>
         <width>0.182</width>
         <signal_noise_ratio>1.2514732</signal_noise_ratio>
         <quality>-1</quality>
      </peak>
      <peak>
         <mass>551.933</mass>
         <intensity>7.178</intensity>
         <ion_current>10.268737</ion_current>
         <width>0.182</width>
         <signal_noise_ratio>2.0772745</signal_noise_ratio>
         <quality>-1</quality>
      </peak>
      <peak>
         <mass>553.479</mass>
         <intensity>5.74</intensity>
         <ion_current>9.0327491</ion_current>
         <width>0.182</width>
         <signal_noise_ratio>1.6526586</signal_noise_ratio>
         <quality>-1</quality>
      </peak>
      <peak>
         <mass>554.20651</mass>
         <intensity>4.303</intensity>
         <ion_current>6.1558062</ion_current>
         <width>0.454</width>
         <signal_noise_ratio>1.2329205</signal_noise_ratio>
         <quality>-1</quality>
      </peak>
      <peak>
         <mass>555.87423</mass>
         <intensity>4.303</intensity>
         <ion_current>6.1558062</ion_current>
         <width>0.272</width>
         <signal_noise_ratio>1.2215447</signal_noise_ratio>
         <quality>-1</quality>
      </peak>
      <peak>
         <mass>557.481</mass>
         <intensity>4.303</intensity>
         <ion_current>6.7714145</ion_current>
         <width>0.182</width>
         <signal_noise_ratio>1.2164386</signal_noise_ratio>
         <quality>-1</quality>
      </peak>
      <peak>
         <mass>557.844</mass>
         <intensity>4.303</intensity>
         <ion_current>6.1558062</ion_current>
         <width>0.181</width>
         <signal_noise_ratio>1.2164386</signal_noise_ratio>
         <quality>-1</quality>
      </peak>
      <peak>
         <mass>559.4274</mass>
         <intensity>4.303</intensity>
         <ion_current>5.6559663</ion_current>
         <width>0.273</width>
         <signal_noise_ratio>1.2074969</signal_noise_ratio>
         <quality>-1</quality>
      </peak>
      <peak>
         <mass>560.77522</mass>
         <intensity>5.74</intensity>
         <ion_current>8.2115565</ion_current>
         <width>0.273</width>
         <signal_noise_ratio>1.6042413</signal_noise_ratio>
         <quality>1</quality>
      </peak>
      <peak>
         <mass>561.39155</mass>
         <intensity>5.74</intensity>
         <ion_current>8.2115565</ion_current>
         <width>0.636</width>
         <signal_noise_ratio>1.6042413</signal_noise_ratio>
         <quality>-1</quality>
      </peak>
      <peak>
         <mass>562.05833</mass>
         <intensity>4.303</intensity>
         <ion_current>6.076594</ion_current>
         <width>0.455</width>
         <signal_noise_ratio>1.202622</signal_noise_ratio>
         <quality>-1</quality>
      </peak>
      <peak>
         <mass>562.98855</mass>
         <intensity>5.74</intensity>
         <ion_current>7.3801643</ion_current>
         <width>0.273</width>
         <signal_noise_ratio>1.6050733</signal_noise_ratio>
         <quality>1</quality>
      </peak>
      <peak>
         <mass>565.484</mass>
         <intensity>4.303</intensity>
         <ion_current>6.7714145</ion_current>
         <width>0.182</width>
         <signal_noise_ratio>1.2038064</signal_noise_ratio>
         <quality>-1</quality>
      </peak>
      <peak>
         <mass>565.848</mass>
         <intensity>4.303</intensity>
         <ion_current>6.1558062</ion_current>
         <width>0.182</width>
         <signal_noise_ratio>1.2035725</signal_noise_ratio>
         <quality>-1</quality>
      </peak>
      <peak>
         <mass>567.212</mass>
         <intensity>5.74</intensity>
         <ion_current>8.2115565</ion_current>
         <width>0.182</width>
         <signal_noise_ratio>1.6046583</signal_noise_ratio>
         <quality>-1</quality>
      </peak>
      <peak>
         <mass>567.394</mass>
         <intensity>5.74</intensity>
         <ion_current>7.7117166</ion_current>
         <width>0.182</width>
         <signal_noise_ratio>1.6046583</signal_noise_ratio>
         <quality>-1</quality>
      </peak>
      <peak>
         <mass>570.91825</mass>
         <intensity>4.303</intensity>
         <ion_current>6.0330565</ion_current>
         <width>0.182</width>
         <signal_noise_ratio>1.1998732</signal_noise_ratio>
         <quality>-1</quality>
      </peak>
      <peak>
         <mass>571.46425</mass>
         <intensity>4.303</intensity>
         <ion_current>6.1558062</ion_current>
         <width>0.182</width>
         <signal_noise_ratio>1.1998732</signal_noise_ratio>
         <quality>-1</quality>
      </peak>
      <peak>
         <mass>571.83279</mass>
         <intensity>5.74</intensity>
         <ion_current>7.9772415</ion_current>
         <width>0.182</width>
         <signal_noise_ratio>1.6007144</signal_noise_ratio>
         <quality>-1</quality>
      </peak>
      <peak>
         <mass>574.216</mass>
         <intensity>4.303</intensity>
         <ion_current>6.1558062</ion_current>
         <width>0.182</width>
         <signal_noise_ratio>1.2026571</signal_noise_ratio>
         <quality>-1</quality>
      </peak>
      <peak>
         <mass>576.30665</mass>
         <intensity>327.765</intensity>
         <ion_current>484.70326</ion_current>
         <width>0.363</width>
         <signal_noise_ratio>91.929773</signal_noise_ratio>
         <quality>1</quality>
      </peak>
      <peak>
         <mass>578.31603</mass>
         <intensity>44.556</intensity>
         <ion_current>25.008528</ion_current>
         <width>0.273</width>
         <signal_noise_ratio>12.533973</signal_noise_ratio>
         <quality>-1</quality>
      </peak>
      <peak>
         <mass>579.7638</mass>
         <intensity>4.303</intensity>
         <ion_current>6.3305298</ion_current>
         <width>0.181</width>
         <signal_noise_ratio>1.2141663</signal_noise_ratio>
         <quality>-1</quality>
      </peak>
      <peak>
         <mass>579.92225</mass>
         <intensity>4.303</intensity>
         <ion_current>6.9636129</ion_current>
         <width>0.182</width>
         <signal_noise_ratio>1.2141663</signal_noise_ratio>
         <quality>-1</quality>
      </peak>
      <peak>
         <mass>582.66388</mass>
         <intensity>4.303</intensity>
         <ion_current>6.3305298</ion_current>
         <width>0.546</width>
         <signal_noise_ratio>1.2174167</signal_noise_ratio>
         <quality>-1</quality>
      </peak>
      <peak>
         <mass>583.31548</mass>
         <intensity>168.19</intensity>
         <ion_current>260.54442</ion_current>
         <width>0.636</width>
         <signal_noise_ratio>47.584782</signal_noise_ratio>
         <quality>1</quality>
      </peak>
      <peak>
         <mass>584.11384</mass>
         <intensity>4.303</intensity>
         <ion_current>6.3305298</ion_current>
         <width>0.182</width>
         <signal_noise_ratio>1.2210257</signal_noise_ratio>
         <quality>-1</quality>
      </peak>
      <peak>
         <mass>585.31308</mass>
         <intensity>182.566</intensity>
         <ion_current>247.41604</ion_current>
         <width>0.545</width>
         <signal_noise_ratio>51.904031</signal_noise_ratio>
         <quality>1</quality>
      </peak>
      <peak>
         <mass>586.29447</mass>
         <intensity>267.385</intensity>
         <ion_current>298.83679</ion_current>
         <width>0.455</width>
         <signal_noise_ratio>76.1843</signal_noise_ratio>
         <quality>-1</quality>
      </peak>
      <peak>
         <mass>587.87316</mass>
         <intensity>4.303</intensity>
         <ion_current>6.3305298</ion_current>
         <width>0.182</width>
         <signal_noise_ratio>1.2314462</signal_noise_ratio>
         <quality>-1</quality>
      </peak>
      <peak>
         <mass>590.805</mass>
         <intensity>4.303</intensity>
         <ion_current>6.3305298</ion_current>
         <width>0.272</width>
         <signal_noise_ratio>1.2390663</signal_noise_ratio>
         <quality>-1</quality>
      </peak>
      <peak>
         <mass>592.56513</mass>
         <intensity>5.74</intensity>
         <ion_current>8.4446295</ion_current>
         <width>0.363</width>
         <signal_noise_ratio>1.6555256</signal_noise_ratio>
         <quality>1</quality>
      </peak>
      <peak>
         <mass>595.394</mass>
         <intensity>8.616</intensity>
         <ion_current>12.675771</ion_current>
         <width>0.182</width>
         <signal_noise_ratio>2.4771783</signal_noise_ratio>
         <quality>-1</quality>
      </peak>
      <peak>
         <mass>595.953</mass>
         <intensity>5.74</intensity>
         <ion_current>8.4446295</ion_current>
         <width>0.182</width>
         <signal_noise_ratio>1.6453757</signal_noise_ratio>
         <quality>-1</quality>
      </peak>
      <peak>
         <mass>596.1896</mass>
         <intensity>4.303</intensity>
         <ion_current>6.3305298</ion_current>
         <width>0.182</width>
         <signal_noise_ratio>1.2334585</signal_noise_ratio>
         <quality>-1</quality>
      </peak>
      <peak>
         <mass>597.74925</mass>
         <intensity>4.303</intensity>
         <ion_current>6.3305298</ion_current>
         <width>0.182</width>
         <signal_noise_ratio>1.2253603</signal_noise_ratio>
         <quality>-1</quality>
      </peak>
      <peak>
         <mass>599.34424</mass>
         <intensity>378.081</intensity>
         <ion_current>542.42754</ion_current>
         <width>0.364</width>
         <signal_noise_ratio>107.25576</signal_noise_ratio>
         <quality>1</quality>
      </peak>
      <peak>
         <mass>600.864</mass>
         <intensity>4.303</intensity>
         <ion_current>6.3305298</ion_current>
         <width>0.182</width>
         <signal_noise_ratio>1.2038483</signal_noise_ratio>
         <quality>-1</quality>
      </peak>
      <peak>
         <mass>602.956</mass>
         <intensity>4.303</intensity>
         <ion_current>6.3305298</ion_current>
         <width>0.182</width>
         <signal_noise_ratio>1.1970228</signal_noise_ratio>
         <quality>-1</quality>
      </peak>
      <peak>
         <mass>608.959</mass>
         <intensity>4.303</intensity>
         <ion_current>6.3305298</ion_current>
         <width>0.182</width>
         <signal_noise_ratio>1.1870957</signal_noise_ratio>
         <quality>-1</quality>
      </peak>
      <peak>
         <mass>610.505</mass>
         <intensity>4.303</intensity>
         <ion_current>6.9636129</ion_current>
         <width>0.182</width>
         <signal_noise_ratio>1.1876671</signal_noise_ratio>
         <quality>-1</quality>
      </peak>
      <peak>
         <mass>611.85601</mass>
         <intensity>5.74</intensity>
         <ion_current>8.4446295</ion_current>
         <width>0.182</width>
         <signal_noise_ratio>1.5863414</signal_noise_ratio>
         <quality>-1</quality>
      </peak>
      <peak>
         <mass>612.62173</mass>
         <intensity>4.303</intensity>
         <ion_current>6.3305298</ion_current>
         <width>0.636</width>
         <signal_noise_ratio>1.1892033</signal_noise_ratio>
         <quality>-1</quality>
      </peak>
      <peak>
         <mass>614.88516</mass>
         <intensity>4.303</intensity>
         <ion_current>6.3305298</ion_current>
         <width>0.182</width>
         <signal_noise_ratio>1.1925852</signal_noise_ratio>
         <quality>-1</quality>
      </peak>
      <peak>
         <mass>615.28441</mass>
         <intensity>103.498</intensity>
         <ion_current>149.96338</ion_current>
         <width>0.455</width>
         <signal_noise_ratio>28.684682</signal_noise_ratio>
         <quality>1</quality>
      </peak>
      <peak>
         <mass>616.7436</mass>
         <intensity>4.303</intensity>
         <ion_current>6.3305298</ion_current>
         <width>0.182</width>
         <signal_noise_ratio>1.194093</signal_noise_ratio>
         <quality>-1</quality>
      </peak>
      <peak>
         <mass>621.419</mass>
         <intensity>5.74</intensity>
         <ion_current>8.4446295</ion_current>
         <width>0.182</width>
         <signal_noise_ratio>1.5977243</signal_noise_ratio>
         <quality>-1</quality>
      </peak>
      <peak>
         <mass>624.33069</mass>
         <intensity>278.886</intensity>
         <ion_current>401.28422</ion_current>
         <width>0.364</width>
         <signal_noise_ratio>77.70011</signal_noise_ratio>
         <quality>1</quality>
      </peak>
      <peak>
         <mass>626.07216</mass>
         <intensity>4.303</intensity>
         <ion_current>7.1782685</ion_current>
         <width>0.182</width>
         <signal_noise_ratio>1.1991347</signal_noise_ratio>
         <quality>-1</quality>
      </peak>
      <peak>
         <mass>634.87929</mass>
         <intensity>4.303</intensity>
         <ion_current>6.5256686</ion_current>
         <width>0.181</width>
         <signal_noise_ratio>1.1983875</signal_noise_ratio>
         <quality>-1</quality>
      </peak>
      <peak>
         <mass>635.14063</mass>
         <intensity>7.178</intensity>
         <ion_current>10.885719</ion_current>
         <width>0.182</width>
         <signal_noise_ratio>1.9990764</signal_noise_ratio>
         <quality>-1</quality>
      </peak>
      <peak>
         <mass>637.75967</mass>
         <intensity>5.74</intensity>
         <ion_current>8.7049356</ion_current>
         <width>0.182</width>
         <signal_noise_ratio>1.5969575</signal_noise_ratio>
         <quality>-1</quality>
      </peak>
      <peak>
         <mass>639.76825</mass>
         <intensity>4.303</intensity>
         <ion_current>6.5256686</ion_current>
         <width>0.182</width>
         <signal_noise_ratio>1.1971501</signal_noise_ratio>
         <quality>-1</quality>
      </peak>
      <peak>
         <mass>640.49979</mass>
         <intensity>5.74</intensity>
         <ion_current>8.7049356</ion_current>
         <width>0.182</width>
         <signal_noise_ratio>1.596942</signal_noise_ratio>
         <quality>-1</quality>
      </peak>
      <peak>
         <mass>641.27082</mass>
         <intensity>122.187</intensity>
         <ion_current>187.40924</ion_current>
         <width>0.273</width>
         <signal_noise_ratio>33.988668</signal_noise_ratio>
         <quality>-1</quality>
      </peak>
      <peak>
         <mass>643.04225</mass>
         <intensity>4.303</intensity>
         <ion_current>7.1782685</ion_current>
         <width>0.182</width>
         <signal_noise_ratio>1.1973831</signal_noise_ratio>
         <quality>-1</quality>
      </peak>
      <peak>
         <mass>643.31562</mass>
         <intensity>217.069</intensity>
         <ion_current>310.79227</ion_current>
         <width>0.637</width>
         <signal_noise_ratio>60.403148</signal_noise_ratio>
         <quality>1</quality>
      </peak>
      <peak>
         <mass>646.26552</mass>
         <intensity>242.946</intensity>
         <ion_current>354.47653</ion_current>
         <width>0.546</width>
         <signal_noise_ratio>67.649829</signal_noise_ratio>
         <quality>1</quality>
      </peak>
      <peak>
         <mass>648.31983</mass>
         <intensity>221.382</intensity>
         <ion_current>302.06206</ion_current>
         <width>0.364</width>
         <signal_noise_ratio>61.601737</signal_noise_ratio>
         <quality>1</quality>
      </peak>
      <peak>
         <mass>648.98999</mass>
         <intensity>5.74</intensity>
         <ion_current>8.7049356</ion_current>
         <width>0.182</width>
         <signal_noise_ratio>1.5961798</signal_noise_ratio>
         <quality>-1</quality>
      </peak>
      <peak>
         <mass>651.05383</mass>
         <intensity>7.188</intensity>
         <ion_current>10.900885</ion_current>
         <width>0.182</width>
         <signal_noise_ratio>1.2748993</signal_noise_ratio>
         <quality>-1</quality>
      </peak>
      <peak>
         <mass>652.33863</mass>
         <intensity>110.696</intensity>
         <ion_current>166.61545</ion_current>
         <width>0.637</width>
         <signal_noise_ratio>23.45989</signal_noise_ratio>
         <quality>-1</quality>
      </peak>
      <peak>
         <mass>653.706</mass>
         <intensity>4.313</intensity>
         <ion_current>7.1949505</ion_current>
         <width>0.182</width>
         <signal_noise_ratio>0.93277947</signal_noise_ratio>
         <quality>-1</quality>
      </peak>
      <peak>
         <mass>656.59425</mass>
         <intensity>4.313</intensity>
         <ion_current>6.4343277</ion_current>
         <width>0.182</width>
         <signal_noise_ratio>1.1366458</signal_noise_ratio>
         <quality>-1</quality>
      </peak>
      <peak>
         <mass>657.33442</mass>
         <intensity>109.258</intensity>
         <ion_current>170.09056</ion_current>
         <width>0.364</width>
         <signal_noise_ratio>28.793797</signal_noise_ratio>
         <quality>1</quality>
      </peak>
      <peak>
         <mass>659.82483</mass>
         <intensity>4.313</intensity>
         <ion_current>7.1949505</ion_current>
         <width>0.728</width>
         <signal_noise_ratio>1.1769362</signal_noise_ratio>
         <quality>-1</quality>
      </peak>
      <peak>
         <mass>662.892</mass>
         <intensity>4.313</intensity>
         <ion_current>6.540834</ion_current>
         <width>0.182</width>
         <signal_noise_ratio>1.1769362</signal_noise_ratio>
         <quality>-1</quality>
      </peak>
      <peak>
         <mass>666.09033</mass>
         <intensity>4.313</intensity>
         <ion_current>7.1949505</ion_current>
         <width>0.181</width>
         <signal_noise_ratio>1.1769362</signal_noise_ratio>
         <quality>-1</quality>
      </peak>
      <peak>
         <mass>668.30692</mass>
         <intensity>71.88</intensity>
         <ion_current>109.50596</ion_current>
         <width>0.273</width>
         <signal_noise_ratio>19.614693</signal_noise_ratio>
         <quality>1</quality>
      </peak>
      <peak>
         <mass>668.87679</mass>
         <intensity>5.75</intensity>
         <ion_current>8.4856673</ion_current>
         <width>0.182</width>
         <signal_noise_ratio>1.5690663</signal_noise_ratio>
         <quality>-1</quality>
      </peak>
      <peak>
         <mass>669.68891</mass>
         <intensity>5.75</intensity>
         <ion_current>7.2852004</ion_current>
         <width>0.363</width>
         <signal_noise_ratio>1.5690663</signal_noise_ratio>
         <quality>-1</quality>
      </peak>
      <peak>
         <mass>672.30569</mass>
         <intensity>163.887</intensity>
         <ion_current>249.47543</ion_current>
         <width>0.455</width>
         <signal_noise_ratio>44.721664</signal_noise_ratio>
         <quality>1</quality>
      </peak>
      <peak>
         <mass>675.91317</mass>
         <intensity>7.188</intensity>
         <ion_current>11.18699</ion_current>
         <width>0.273</width>
         <signal_noise_ratio>1.9614693</signal_noise_ratio>
         <quality>-1</quality>
      </peak>
      <peak>
         <mass>676.3526</mass>
         <intensity>273.145</intensity>
         <ion_current>425.5559</ion_current>
         <width>0.364</width>
         <signal_noise_ratio>74.536107</signal_noise_ratio>
         <quality>1</quality>
      </peak>
      <peak>
         <mass>678.7935</mass>
         <intensity>4.313</intensity>
         <ion_current>6.712505</ion_current>
         <width>0.363</width>
         <signal_noise_ratio>1.1769362</signal_noise_ratio>
         <quality>-1</quality>
      </peak>
      <peak>
         <mass>680.42445</mass>
         <intensity>155.262</intensity>
         <ion_current>232.59816</ion_current>
         <width>1.091</width>
         <signal_noise_ratio>42.368064</signal_noise_ratio>
         <quality>1</quality>
      </peak>
      <peak>
         <mass>684.538</mass>
         <intensity>4.313</intensity>
         <ion_current>7.3837912</ion_current>
         <width>0.182</width>
         <signal_noise_ratio>1.1769362</signal_noise_ratio>
         <quality>-1</quality>
      </peak>
      <peak>
         <mass>685.903</mass>
         <intensity>4.313</intensity>
         <ion_current>7.3837912</ion_current>
         <width>0.182</width>
         <signal_noise_ratio>1.1769362</signal_noise_ratio>
         <quality>-1</quality>
      </peak>
      <peak>
         <mass>687.52484</mass>
         <intensity>4.313</intensity>
         <ion_current>7.3837912</ion_current>
         <width>0.182</width>
         <signal_noise_ratio>1.1769362</signal_noise_ratio>
         <quality>-1</quality>
      </peak>
      <peak>
         <mass>691.269</mass>
         <intensity>4.313</intensity>
         <ion_current>6.712505</ion_current>
         <width>0.182</width>
         <signal_noise_ratio>1.1769362</signal_noise_ratio>
         <quality>-1</quality>
      </peak>
      <peak>
         <mass>691.70953</mass>
         <intensity>4.313</intensity>
         <ion_current>6.712505</ion_current>
         <width>0.727</width>
         <signal_noise_ratio>1.1769362</signal_noise_ratio>
         <quality>-1</quality>
      </peak>
      <peak>
         <mass>692.96666</mass>
         <intensity>4.313</intensity>
         <ion_current>6.712505</ion_current>
         <width>0.273</width>
         <signal_noise_ratio>1.1769362</signal_noise_ratio>
         <quality>-1</quality>
      </peak>
      <peak>
         <mass>694.998</mass>
         <intensity>4.313</intensity>
         <ion_current>6.712505</ion_current>
         <width>0.182</width>
         <signal_noise_ratio>1.1769362</signal_noise_ratio>
         <quality>-1</quality>
      </peak>
      <peak>
         <mass>695.31634</mass>
         <intensity>5.75</intensity>
         <ion_current>8.9489691</ion_current>
         <width>0.363</width>
         <signal_noise_ratio>1.5690663</signal_noise_ratio>
         <quality>-1</quality>
      </peak>
      <peak>
         <mass>697.726</mass>
         <intensity>4.313</intensity>
         <ion_current>6.712505</ion_current>
         <width>0.182</width>
         <signal_noise_ratio>1.1769362</signal_noise_ratio>
         <quality>-1</quality>
      </peak>
      <peak>
         <mass>698.46699</mass>
         <intensity>5.75</intensity>
         <ion_current>8.9489691</ion_current>
         <width>0.182</width>
         <signal_noise_ratio>1.5690663</signal_noise_ratio>
         <quality>-1</quality>
      </peak>
   </peak_list>
</pepex3>
