# Supplementary material for: NITPICK: peak identification for mass spectrometry data
Source: BMC Bioinformatics. 2008 Aug 28;9:355. doi: 10.1186/1471-2105-9-355 (PMC2655099; doi:10.1186/1471-2105-9-355)
Supplement: Additional file 4 — A zip-folder containing all pepex results on the simulated data. [file 1471-2105-9-355-S4.zip › pepex_simulation_results/thresh1/SNR100/preSNR100_34_pepex.xml]

<?xml version="1.0" encoding="iso-8859-1"?>
<pepex3>
   <version>3.0.0</version>
   <registered_to>Unregistered</registered_to>
   <parameters>
      <parameter_file>pepex_input.xml</parameter_file>
      <input_data_file>spectrum.data</input_data_file>
      <output_data_file>pepex_output.xml</output_data_file>
      <noise_model>mean_value</noise_model>
      <signal_noise_ratio>1</signal_noise_ratio>
      <tuning_power>2</tuning_power>
      <tuning>2</tuning>
      <small_omega>1.0</small_omega>
      <big_omega>20</big_omega>
      <peak_finding_model>pepex3</peak_finding_model>
      <supporting_slopes>2</supporting_slopes>
      <peak_fitting_model>centroid</peak_fitting_model>
      <clustering_model>simple</clustering_model>
      <min_cluster_distance>0.8</min_cluster_distance>
      <max_cluster_distance>1.2</max_cluster_distance>
      <no_single_above_mass>1500.0</no_single_above_mass>
      <deisotoping_model>quadratic</deisotoping_model>
      <isotope_distrib_file>/usr/local/piums/kd_0_to_10</isotope_distrib_file>
      <overflow>30000</overflow>
   </parameters>
   <pepex3_status>
      <status>ok</status>
      <message></message>
      <supporting_slopes>2</supporting_slopes>
      <minimum_mass>500</minimum_mass>
      <maximum_mass>700</maximum_mass>
      <small_omega>1</small_omega>
      <big_omega>20</big_omega>
      <peak_masses_with_hydrogen>true</peak_masses_with_hydrogen>
      <date_created>17:49:01, 09 Jul, 2007</date_created>
   </pepex3_status>
   <peak_list>
      <peak>
         <mass>500.273</mass>
         <intensity>6.112</intensity>
         <ion_current>9.3543167</ion_current>
         <width>0.182</width>
         <signal_noise_ratio>inf</signal_noise_ratio>
         <quality>-1</quality>
      </peak>
      <peak>
         <mass>500.56875</mass>
         <intensity>4.584</intensity>
         <ion_current>6.3779185</ion_current>
         <width>0.273</width>
         <signal_noise_ratio>inf</signal_noise_ratio>
         <quality>-1</quality>
      </peak>
      <peak>
         <mass>502.0374</mass>
         <intensity>4.584</intensity>
         <ion_current>6.9868479</ion_current>
         <width>0.273</width>
         <signal_noise_ratio>1.5166667</signal_noise_ratio>
         <quality>-1</quality>
      </peak>
      <peak>
         <mass>502.47875</mass>
         <intensity>4.584</intensity>
         <ion_current>6.419115</ion_current>
         <width>0.636</width>
         <signal_noise_ratio>1.5166667</signal_noise_ratio>
         <quality>-1</quality>
      </peak>
      <peak>
         <mass>503.82</mass>
         <intensity>4.584</intensity>
         <ion_current>6.8170811</ion_current>
         <width>0.182</width>
         <signal_noise_ratio>1.8888889</signal_noise_ratio>
         <quality>-1</quality>
      </peak>
      <peak>
         <mass>504.5025</mass>
         <intensity>6.112</intensity>
         <ion_current>9.153797</ion_current>
         <width>0.272</width>
         <signal_noise_ratio>2.5185185</signal_noise_ratio>
         <quality>-1</quality>
      </peak>
      <peak>
         <mass>507.913</mass>
         <intensity>4.584</intensity>
         <ion_current>7.0157375</ion_current>
         <width>0.182</width>
         <signal_noise_ratio>2.035124</signal_noise_ratio>
         <quality>-1</quality>
      </peak>
      <peak>
         <mass>508.186</mass>
         <intensity>3.056</intensity>
         <ion_current>4.2519457</ion_current>
         <width>0.181</width>
         <signal_noise_ratio>1.3567493</signal_noise_ratio>
         <quality>-1</quality>
      </peak>
      <peak>
         <mass>508.51867</mass>
         <intensity>3.056</intensity>
         <ion_current>4.2519514</ion_current>
         <width>0.546</width>
         <signal_noise_ratio>1.3567493</signal_noise_ratio>
         <quality>-1</quality>
      </peak>
      <peak>
         <mass>509.61825</mass>
         <intensity>4.584</intensity>
         <ion_current>5.1722531</ion_current>
         <width>0.182</width>
         <signal_noise_ratio>2.0327869</signal_noise_ratio>
         <quality>-1</quality>
      </peak>
      <peak>
         <mass>509.982</mass>
         <intensity>3.056</intensity>
         <ion_current>3.8083639</ion_current>
         <width>0.363</width>
         <signal_noise_ratio>1.3551913</signal_noise_ratio>
         <quality>-1</quality>
      </peak>
      <peak>
         <mass>511.39933</mass>
         <intensity>3.056</intensity>
         <ion_current>4.2519457</ion_current>
         <width>0.455</width>
         <signal_noise_ratio>1.3586667</signal_noise_ratio>
         <quality>-1</quality>
      </peak>
      <peak>
         <mass>511.79367</mass>
         <intensity>3.056</intensity>
         <ion_current>4.2519457</ion_current>
         <width>0.182</width>
         <signal_noise_ratio>1.3586667</signal_noise_ratio>
         <quality>-1</quality>
      </peak>
      <peak>
         <mass>514.188</mass>
         <intensity>3.056</intensity>
         <ion_current>4.2519457</ion_current>
         <width>0.182</width>
         <signal_noise_ratio>1.3635171</signal_noise_ratio>
         <quality>-1</quality>
      </peak>
      <peak>
         <mass>514.33967</mass>
         <intensity>3.056</intensity>
         <ion_current>4.2519514</ion_current>
         <width>0.182</width>
         <signal_noise_ratio>1.3635171</signal_noise_ratio>
         <quality>-1</quality>
      </peak>
      <peak>
         <mass>514.916</mass>
         <intensity>4.584</intensity>
         <ion_current>6.3482117</ion_current>
         <width>0.182</width>
         <signal_noise_ratio>2.1580882</signal_noise_ratio>
         <quality>-1</quality>
      </peak>
      <peak>
         <mass>515.189</mass>
         <intensity>4.584</intensity>
         <ion_current>5.1722531</ion_current>
         <width>0.182</width>
         <signal_noise_ratio>2.1580882</signal_noise_ratio>
         <quality>-1</quality>
      </peak>
      <peak>
         <mass>515.643</mass>
         <intensity>3.056</intensity>
         <ion_current>4.2519457</ion_current>
         <width>0.181</width>
         <signal_noise_ratio>1.4387255</signal_noise_ratio>
         <quality>-1</quality>
      </peak>
      <peak>
         <mass>515.877</mass>
         <intensity>6.112</intensity>
         <ion_current>7.1725058</ion_current>
         <width>0.273</width>
         <signal_noise_ratio>2.877451</signal_noise_ratio>
         <quality>1</quality>
      </peak>
      <peak>
         <mass>518.07878</mass>
         <intensity>6.112</intensity>
         <ion_current>9.2629159</ion_current>
         <width>0.546</width>
         <signal_noise_ratio>2.7346121</signal_noise_ratio>
         <quality>-1</quality>
      </peak>
      <peak>
         <mass>519.463</mass>
         <intensity>3.056</intensity>
         <ion_current>4.2519457</ion_current>
         <width>0.182</width>
         <signal_noise_ratio>1.367306</signal_noise_ratio>
         <quality>-1</quality>
      </peak>
      <peak>
         <mass>519.645</mass>
         <intensity>3.056</intensity>
         <ion_current>4.6771584</ion_current>
         <width>0.182</width>
         <signal_noise_ratio>1.367306</signal_noise_ratio>
         <quality>-1</quality>
      </peak>
      <peak>
         <mass>519.88767</mass>
         <intensity>3.056</intensity>
         <ion_current>4.2519457</ion_current>
         <width>0.182</width>
         <signal_noise_ratio>1.367306</signal_noise_ratio>
         <quality>-1</quality>
      </peak>
      <peak>
         <mass>521.31723</mass>
         <intensity>4.584</intensity>
         <ion_current>6.9403922</ion_current>
         <width>0.636</width>
         <signal_noise_ratio>1.918145</signal_noise_ratio>
         <quality>-1</quality>
      </peak>
      <peak>
         <mass>521.8098</mass>
         <intensity>3.056</intensity>
         <ion_current>4.6771584</ion_current>
         <width>0.364</width>
         <signal_noise_ratio>1.2787633</signal_noise_ratio>
         <quality>-1</quality>
      </peak>
      <peak>
         <mass>522.101</mass>
         <intensity>3.056</intensity>
         <ion_current>4.2519457</ion_current>
         <width>0.182</width>
         <signal_noise_ratio>1.2787633</signal_noise_ratio>
         <quality>-1</quality>
      </peak>
      <peak>
         <mass>523.11617</mass>
         <intensity>4.584</intensity>
         <ion_current>5.9391006</ion_current>
         <width>0.363</width>
         <signal_noise_ratio>1.918145</signal_noise_ratio>
         <quality>-1</quality>
      </peak>
      <peak>
         <mass>523.6015</mass>
         <intensity>3.056</intensity>
         <ion_current>4.2519457</ion_current>
         <width>0.273</width>
         <signal_noise_ratio>1.177271</signal_noise_ratio>
         <quality>-1</quality>
      </peak>
      <peak>
         <mass>523.829</mass>
         <intensity>4.584</intensity>
         <ion_current>6.0821973</ion_current>
         <width>0.182</width>
         <signal_noise_ratio>1.6072546</signal_noise_ratio>
         <quality>-1</quality>
      </peak>
      <peak>
         <mass>525.04133</mass>
         <intensity>3.056</intensity>
         <ion_current>4.2885321</ion_current>
         <width>0.273</width>
         <signal_noise_ratio>1.0705737</signal_noise_ratio>
         <quality>-1</quality>
      </peak>
      <peak>
         <mass>525.687</mass>
         <intensity>4.584</intensity>
         <ion_current>6.5578005</ion_current>
         <width>0.273</width>
         <signal_noise_ratio>1.6241948</signal_noise_ratio>
         <quality>-1</quality>
      </peak>
      <peak>
         <mass>525.921</mass>
         <intensity>6.112</intensity>
         <ion_current>8.5246795</ion_current>
         <width>0.182</width>
         <signal_noise_ratio>2.1655931</signal_noise_ratio>
         <quality>-1</quality>
      </peak>
      <peak>
         <mass>526.36083</mass>
         <intensity>7.641</intensity>
         <ion_current>11.826287</ion_current>
         <width>0.182</width>
         <signal_noise_ratio>2.7073457</signal_noise_ratio>
         <quality>-1</quality>
      </peak>
      <peak>
         <mass>529.923</mass>
         <intensity>4.584</intensity>
         <ion_current>6.5578005</ion_current>
         <width>0.182</width>
         <signal_noise_ratio>1.4535865</signal_noise_ratio>
         <quality>-1</quality>
      </peak>
      <peak>
         <mass>530.105</mass>
         <intensity>4.584</intensity>
         <ion_current>6.5578005</ion_current>
         <width>0.182</width>
         <signal_noise_ratio>1.4535865</signal_noise_ratio>
         <quality>-1</quality>
      </peak>
      <peak>
         <mass>531.7056</mass>
         <intensity>4.584</intensity>
         <ion_current>6.5578005</ion_current>
         <width>0.182</width>
         <signal_noise_ratio>1.4290562</signal_noise_ratio>
         <quality>-1</quality>
      </peak>
      <peak>
         <mass>534.197</mass>
         <intensity>6.112</intensity>
         <ion_current>8.743734</ion_current>
         <width>0.182</width>
         <signal_noise_ratio>1.8754726</signal_noise_ratio>
         <quality>-1</quality>
      </peak>
      <peak>
         <mass>534.561</mass>
         <intensity>4.584</intensity>
         <ion_current>6.5578005</ion_current>
         <width>0.455</width>
         <signal_noise_ratio>1.4066045</signal_noise_ratio>
         <quality>-1</quality>
      </peak>
      <peak>
         <mass>538.44925</mass>
         <intensity>4.584</intensity>
         <ion_current>6.5578005</ion_current>
         <width>0.182</width>
         <signal_noise_ratio>1.2271146</signal_noise_ratio>
         <quality>-1</quality>
      </peak>
      <peak>
         <mass>538.85117</mass>
         <intensity>4.584</intensity>
         <ion_current>7.2136101</ion_current>
         <width>0.182</width>
         <signal_noise_ratio>1.1893981</signal_noise_ratio>
         <quality>-1</quality>
      </peak>
      <peak>
         <mass>541.6732</mass>
         <intensity>6.112</intensity>
         <ion_current>9.6181468</ion_current>
         <width>0.273</width>
         <signal_noise_ratio>1.5765627</signal_noise_ratio>
         <quality>-1</quality>
      </peak>
      <peak>
         <mass>543.111</mass>
         <intensity>4.584</intensity>
         <ion_current>6.5578005</ion_current>
         <width>0.181</width>
         <signal_noise_ratio>1.182422</signal_noise_ratio>
         <quality>-1</quality>
      </peak>
      <peak>
         <mass>546.28852</mass>
         <intensity>207.824</intensity>
         <ion_current>297.48799</ion_current>
         <width>1.182</width>
         <signal_noise_ratio>51.730319</signal_noise_ratio>
         <quality>1</quality>
      </peak>
      <peak>
         <mass>548.5905</mass>
         <intensity>4.584</intensity>
         <ion_current>7.2136101</ion_current>
         <width>0.272</width>
         <signal_noise_ratio>1.0669239</signal_noise_ratio>
         <quality>-1</quality>
      </peak>
      <peak>
         <mass>552.13017</mass>
         <intensity>4.574</intensity>
         <ion_current>6.5434946</ion_current>
         <width>0.182</width>
         <signal_noise_ratio>1.3444274</signal_noise_ratio>
         <quality>-1</quality>
      </peak>
      <peak>
         <mass>553.44867</mass>
         <intensity>6.102</intensity>
         <ion_current>8.7294281</ion_current>
         <width>0.455</width>
         <signal_noise_ratio>1.7868197</signal_noise_ratio>
         <quality>-1</quality>
      </peak>
      <peak>
         <mass>554.9886</mass>
         <intensity>4.574</intensity>
         <ion_current>7.1978736</ion_current>
         <width>0.182</width>
         <signal_noise_ratio>1.3262588</signal_noise_ratio>
         <quality>-1</quality>
      </peak>
      <peak>
         <mass>555.52136</mass>
         <intensity>6.102</intensity>
         <ion_current>8.7294281</ion_current>
         <width>0.273</width>
         <signal_noise_ratio>1.7693116</signal_noise_ratio>
         <quality>-1</quality>
      </peak>
      <peak>
         <mass>557.7235</mass>
         <intensity>4.574</intensity>
         <ion_current>7.1978736</ion_current>
         <width>0.363</width>
         <signal_noise_ratio>1.3126258</signal_noise_ratio>
         <quality>-1</quality>
      </peak>
      <peak>
         <mass>559.28989</mass>
         <intensity>168.083</intensity>
         <ion_current>244.17788</ion_current>
         <width>0.364</width>
         <signal_noise_ratio>47.703354</signal_noise_ratio>
         <quality>1</quality>
      </peak>
      <peak>
         <mass>559.95875</mass>
         <intensity>4.574</intensity>
         <ion_current>6.5434946</ion_current>
         <width>0.273</width>
         <signal_noise_ratio>1.2909813</signal_noise_ratio>
         <quality>-1</quality>
      </peak>
      <peak>
         <mass>561.26099</mass>
         <intensity>197.117</intensity>
         <ion_current>258.62703</ion_current>
         <width>0.273</width>
         <signal_noise_ratio>55.32862</signal_noise_ratio>
         <quality>1</quality>
      </peak>
      <peak>
         <mass>566.03</mass>
         <intensity>4.574</intensity>
         <ion_current>6.5434946</ion_current>
         <width>0.182</width>
         <signal_noise_ratio>1.2488483</signal_noise_ratio>
         <quality>-1</quality>
      </peak>
      <peak>
         <mass>566.52039</mass>
         <intensity>4.574</intensity>
         <ion_current>7.1978736</ion_current>
         <width>0.909</width>
         <signal_noise_ratio>1.2488483</signal_noise_ratio>
         <quality>-1</quality>
      </peak>
      <peak>
         <mass>567.72767</mass>
         <intensity>4.574</intensity>
         <ion_current>6.5434946</ion_current>
         <width>0.273</width>
         <signal_noise_ratio>1.2345161</signal_noise_ratio>
         <quality>-1</quality>
      </peak>
      <peak>
         <mass>570.123</mass>
         <intensity>6.102</intensity>
         <ion_current>8.7294281</ion_current>
         <width>0.182</width>
         <signal_noise_ratio>1.6278145</signal_noise_ratio>
         <quality>-1</quality>
      </peak>
      <peak>
         <mass>570.38083</mass>
         <intensity>4.574</intensity>
         <ion_current>6.5434946</ion_current>
         <width>0.182</width>
         <signal_noise_ratio>1.2201939</signal_noise_ratio>
         <quality>-1</quality>
      </peak>
      <peak>
         <mass>573.215</mass>
         <intensity>4.574</intensity>
         <ion_current>6.5434946</ion_current>
         <width>0.182</width>
         <signal_noise_ratio>1.2015234</signal_noise_ratio>
         <quality>-1</quality>
      </peak>
      <peak>
         <mass>573.761</mass>
         <intensity>4.574</intensity>
         <ion_current>6.5434946</ion_current>
         <width>0.182</width>
         <signal_noise_ratio>1.1994784</signal_noise_ratio>
         <quality>-1</quality>
      </peak>
      <peak>
         <mass>575.034</mass>
         <intensity>4.574</intensity>
         <ion_current>6.7292222</ion_current>
         <width>0.182</width>
         <signal_noise_ratio>1.1994784</signal_noise_ratio>
         <quality>-1</quality>
      </peak>
      <peak>
         <mass>575.82267</mass>
         <intensity>4.574</intensity>
         <ion_current>6.7292222</ion_current>
         <width>0.273</width>
         <signal_noise_ratio>1.1964352</signal_noise_ratio>
         <quality>-1</quality>
      </peak>
      <peak>
         <mass>577.46725</mass>
         <intensity>4.574</intensity>
         <ion_current>6.7292222</ion_current>
         <width>0.182</width>
         <signal_noise_ratio>1.1948872</signal_noise_ratio>
         <quality>-1</quality>
      </peak>
      <peak>
         <mass>579.28078</mass>
         <intensity>123.768</intensity>
         <ion_current>182.53641</ion_current>
         <width>0.364</width>
         <signal_noise_ratio>32.352111</signal_noise_ratio>
         <quality>1</quality>
      </peak>
      <peak>
         <mass>582.87875</mass>
         <intensity>4.574</intensity>
         <ion_current>6.7292222</ion_current>
         <width>0.273</width>
         <signal_noise_ratio>1.1989003</signal_noise_ratio>
         <quality>-1</quality>
      </peak>
      <peak>
         <mass>583.129</mass>
         <intensity>4.574</intensity>
         <ion_current>6.7292222</ion_current>
         <width>0.182</width>
         <signal_noise_ratio>1.1989003</signal_noise_ratio>
         <quality>-1</quality>
      </peak>
      <peak>
         <mass>584.584</mass>
         <intensity>4.574</intensity>
         <ion_current>7.4021765</ion_current>
         <width>0.182</width>
         <signal_noise_ratio>1.2012295</signal_noise_ratio>
         <quality>-1</quality>
      </peak>
      <peak>
         <mass>587.0036</mass>
         <intensity>4.574</intensity>
         <ion_current>7.4021765</ion_current>
         <width>0.182</width>
         <signal_noise_ratio>1.20796</signal_noise_ratio>
         <quality>-1</quality>
      </peak>
      <peak>
         <mass>587.676</mass>
         <intensity>4.574</intensity>
         <ion_current>7.4021765</ion_current>
         <width>0.182</width>
         <signal_noise_ratio>1.2106203</signal_noise_ratio>
         <quality>-1</quality>
      </peak>
      <peak>
         <mass>588.23717</mass>
         <intensity>4.574</intensity>
         <ion_current>6.7292222</ion_current>
         <width>0.182</width>
         <signal_noise_ratio>1.2106203</signal_noise_ratio>
         <quality>-1</quality>
      </peak>
      <peak>
         <mass>591.951</mass>
         <intensity>4.574</intensity>
         <ion_current>7.4021765</ion_current>
         <width>0.182</width>
         <signal_noise_ratio>1.2233155</signal_noise_ratio>
         <quality>-1</quality>
      </peak>
      <peak>
         <mass>592.29225</mass>
         <intensity>4.574</intensity>
         <ion_current>7.4021765</ion_current>
         <width>0.182</width>
         <signal_noise_ratio>1.2233155</signal_noise_ratio>
         <quality>-1</quality>
      </peak>
      <peak>
         <mass>594.96717</mass>
         <intensity>4.574</intensity>
         <ion_current>7.4021765</ion_current>
         <width>0.182</width>
         <signal_noise_ratio>1.2295768</signal_noise_ratio>
         <quality>-1</quality>
      </peak>
      <peak>
         <mass>595.61175</mass>
         <intensity>4.574</intensity>
         <ion_current>7.4021765</ion_current>
         <width>0.273</width>
         <signal_noise_ratio>1.2295768</signal_noise_ratio>
         <quality>-1</quality>
      </peak>
      <peak>
         <mass>599.32474</mass>
         <intensity>96.261</intensity>
         <ion_current>140.05627</ion_current>
         <width>0.364</width>
         <signal_noise_ratio>26.033438</signal_noise_ratio>
         <quality>1</quality>
      </peak>
      <peak>
         <mass>601.28361</mass>
         <intensity>19.856</intensity>
         <ion_current>17.188586</ion_current>
         <width>0.273</width>
         <signal_noise_ratio>5.3631495</signal_noise_ratio>
         <quality>1</quality>
      </peak>
      <peak>
         <mass>602.865</mass>
         <intensity>4.574</intensity>
         <ion_current>6.7292222</ion_current>
         <width>0.182</width>
         <signal_noise_ratio>1.2337531</signal_noise_ratio>
         <quality>-1</quality>
      </peak>
      <peak>
         <mass>604.29698</mass>
         <intensity>183.364</intensity>
         <ion_current>267.23832</ion_current>
         <width>0.364</width>
         <signal_noise_ratio>49.421104</signal_noise_ratio>
         <quality>1</quality>
      </peak>
      <peak>
         <mass>606.048</mass>
         <intensity>4.574</intensity>
         <ion_current>6.7292222</ion_current>
         <width>0.182</width>
         <signal_noise_ratio>1.2318674</signal_noise_ratio>
         <quality>-1</quality>
      </peak>
      <peak>
         <mass>609.29925</mass>
         <intensity>4.574</intensity>
         <ion_current>6.7292222</ion_current>
         <width>0.182</width>
         <signal_noise_ratio>1.229068</signal_noise_ratio>
         <quality>-1</quality>
      </peak>
      <peak>
         <mass>612.30759</mass>
         <intensity>223.095</intensity>
         <ion_current>327.88824</ion_current>
         <width>0.364</width>
         <signal_noise_ratio>59.707916</signal_noise_ratio>
         <quality>1</quality>
      </peak>
      <peak>
         <mass>613.33467</mass>
         <intensity>363.682</intensity>
         <ion_current>426.9172</ion_current>
         <width>0.364</width>
         <signal_noise_ratio>97.194394</signal_noise_ratio>
         <quality>1</quality>
      </peak>
      <peak>
         <mass>613.5606</mass>
         <intensity>4.574</intensity>
         <ion_current>6.7292222</ion_current>
         <width>0.182</width>
         <signal_noise_ratio>1.2202396</signal_noise_ratio>
         <quality>-1</quality>
      </peak>
      <peak>
         <mass>614.779</mass>
         <intensity>7.631</intensity>
         <ion_current>11.226649</ion_current>
         <width>0.182</width>
         <signal_noise_ratio>2.0320398</signal_noise_ratio>
         <quality>-1</quality>
      </peak>
      <peak>
         <mass>616.79517</mass>
         <intensity>4.574</intensity>
         <ion_current>7.4021765</ion_current>
         <width>0.182</width>
         <signal_noise_ratio>1.2091889</signal_noise_ratio>
         <quality>-1</quality>
      </peak>
      <peak>
         <mass>618.28947</mass>
         <intensity>172.667</intensity>
         <ion_current>254.03244</ion_current>
         <width>0.272</width>
         <signal_noise_ratio>45.474954</signal_noise_ratio>
         <quality>1</quality>
      </peak>
      <peak>
         <mass>619.84267</mass>
         <intensity>6.102</intensity>
         <ion_current>8.8853819</ion_current>
         <width>0.182</width>
         <signal_noise_ratio>1.5948734</signal_noise_ratio>
         <quality>-1</quality>
      </peak>
      <peak>
         <mass>621.88917</mass>
         <intensity>4.574</intensity>
         <ion_current>6.7292222</ion_current>
         <width>0.182</width>
         <signal_noise_ratio>1.1863611</signal_noise_ratio>
         <quality>-1</quality>
      </peak>
      <peak>
         <mass>623.12425</mass>
         <intensity>4.574</intensity>
         <ion_current>6.7292222</ion_current>
         <width>0.182</width>
         <signal_noise_ratio>1.1819868</signal_noise_ratio>
         <quality>-1</quality>
      </peak>
      <peak>
         <mass>624.35295</mass>
         <intensity>100.846</intensity>
         <ion_current>147.7672</ion_current>
         <width>0.909</width>
         <signal_noise_ratio>26.060045</signal_noise_ratio>
         <quality>-1</quality>
      </peak>
      <peak>
         <mass>625.148</mass>
         <intensity>4.574</intensity>
         <ion_current>6.9366508</ion_current>
         <width>0.182</width>
         <signal_noise_ratio>1.1735851</signal_noise_ratio>
         <quality>-1</quality>
      </peak>
      <peak>
         <mass>626.863</mass>
         <intensity>4.574</intensity>
         <ion_current>6.9366508</ion_current>
         <width>0.364</width>
         <signal_noise_ratio>1.1694373</signal_noise_ratio>
         <quality>-1</quality>
      </peak>
      <peak>
         <mass>628.84667</mass>
         <intensity>6.102</intensity>
         <ion_current>10.179362</ion_current>
         <width>0.182</width>
         <signal_noise_ratio>1.5439245</signal_noise_ratio>
         <quality>-1</quality>
      </peak>
      <peak>
         <mass>630.891</mass>
         <intensity>6.102</intensity>
         <ion_current>8.3095999</ion_current>
         <width>0.182</width>
         <signal_noise_ratio>1.5335751</signal_noise_ratio>
         <quality>-1</quality>
      </peak>
      <peak>
         <mass>633.62875</mass>
         <intensity>4.574</intensity>
         <ion_current>7.6303509</ion_current>
         <width>0.455</width>
         <signal_noise_ratio>1.1417209</signal_noise_ratio>
         <quality>-1</quality>
      </peak>
      <peak>
         <mass>634.12167</mass>
         <intensity>4.574</intensity>
         <ion_current>6.9366508</ion_current>
         <width>0.364</width>
         <signal_noise_ratio>1.1417209</signal_noise_ratio>
         <quality>-1</quality>
      </peak>
      <peak>
         <mass>636.6982</mass>
         <intensity>4.574</intensity>
         <ion_current>6.9366508</ion_current>
         <width>0.181</width>
         <signal_noise_ratio>1.1311953</signal_noise_ratio>
         <quality>-1</quality>
      </peak>
      <peak>
         <mass>639.518</mass>
         <intensity>4.574</intensity>
         <ion_current>7.6303509</ion_current>
         <width>0.182</width>
         <signal_noise_ratio>1.1287438</signal_noise_ratio>
         <quality>-1</quality>
      </peak>
      <peak>
         <mass>641.04125</mass>
         <intensity>4.574</intensity>
         <ion_current>6.7999004</ion_current>
         <width>0.182</width>
         <signal_noise_ratio>1.1270507</signal_noise_ratio>
         <quality>-1</quality>
      </peak>
      <peak>
         <mass>642.065</mass>
         <intensity>6.102</intensity>
         <ion_current>8.0071714</ion_current>
         <width>0.182</width>
         <signal_noise_ratio>1.5024664</signal_noise_ratio>
         <quality>-1</quality>
      </peak>
      <peak>
         <mass>642.84256</mass>
         <intensity>4.574</intensity>
         <ion_current>6.9366508</ion_current>
         <width>0.546</width>
         <signal_noise_ratio>1.1254829</signal_noise_ratio>
         <quality>-1</quality>
      </peak>
      <peak>
         <mass>644.68683</mass>
         <intensity>7.631</intensity>
         <ion_current>12.446518</ion_current>
         <width>0.182</width>
         <signal_noise_ratio>1.8745375</signal_noise_ratio>
         <quality>-1</quality>
      </peak>
      <peak>
         <mass>647.7038</mass>
         <intensity>4.574</intensity>
         <ion_current>6.9366508</ion_current>
         <width>0.181</width>
         <signal_noise_ratio>1.1204897</signal_noise_ratio>
         <quality>-1</quality>
      </peak>
      <peak>
         <mass>648.35701</mass>
         <intensity>250.601</intensity>
         <ion_current>380.52528</ion_current>
         <width>0.364</width>
         <signal_noise_ratio>61.389558</signal_noise_ratio>
         <quality>1</quality>
      </peak>
      <peak>
         <mass>649.35326</mass>
         <intensity>430.919</intensity>
         <ion_current>511.60323</ion_current>
         <width>0.364</width>
         <signal_noise_ratio>105.50965</signal_noise_ratio>
         <quality>1</quality>
      </peak>
      <peak>
         <mass>650.705</mass>
         <intensity>4.584</intensity>
         <ion_current>6.9518162</ion_current>
         <width>0.182</width>
         <signal_noise_ratio>1.0060224</signal_noise_ratio>
         <quality>-1</quality>
      </peak>
      <peak>
         <mass>654.91933</mass>
         <intensity>6.112</intensity>
         <ion_current>10.196044</ion_current>
         <width>0.272</width>
         <signal_noise_ratio>1.3563765</signal_noise_ratio>
         <quality>-1</quality>
      </peak>
      <peak>
         <mass>657.34578</mass>
         <intensity>56.54</intensity>
         <ion_current>89.241268</ion_current>
         <width>0.364</width>
         <signal_noise_ratio>11.760135</signal_noise_ratio>
         <quality>1</quality>
      </peak>
      <peak>
         <mass>660.26327</mass>
         <intensity>166.565</intensity>
         <ion_current>242.53504</ion_current>
         <width>0.364</width>
         <signal_noise_ratio>36.964144</signal_noise_ratio>
         <quality>1</quality>
      </peak>
      <peak>
         <mass>661.619</mass>
         <intensity>6.112</intensity>
         <ion_current>9.2690882</ion_current>
         <width>0.182</width>
         <signal_noise_ratio>1.3563765</signal_noise_ratio>
         <quality>-1</quality>
      </peak>
      <peak>
         <mass>661.82375</mass>
         <intensity>4.584</intensity>
         <ion_current>6.9518162</ion_current>
         <width>0.273</width>
         <signal_noise_ratio>1.0172823</signal_noise_ratio>
         <quality>-1</quality>
      </peak>
      <peak>
         <mass>665.712</mass>
         <intensity>4.584</intensity>
         <ion_current>7.647033</ion_current>
         <width>0.182</width>
         <signal_noise_ratio>1.0172823</signal_noise_ratio>
         <quality>-1</quality>
      </peak>
      <peak>
         <mass>668.076</mass>
         <intensity>4.584</intensity>
         <ion_current>6.9518162</ion_current>
         <width>0.182</width>
         <signal_noise_ratio>1.0172823</signal_noise_ratio>
         <quality>-1</quality>
      </peak>
      <peak>
         <mass>670.38185</mass>
         <intensity>261.308</intensity>
         <ion_current>387.64429</ion_current>
         <width>0.364</width>
         <signal_noise_ratio>57.989532</signal_noise_ratio>
         <quality>1</quality>
      </peak>
      <peak>
         <mass>670.63817</mass>
         <intensity>4.584</intensity>
         <ion_current>6.9518162</ion_current>
         <width>0.182</width>
         <signal_noise_ratio>1.0172823</signal_noise_ratio>
         <quality>-1</quality>
      </peak>
      <peak>
         <mass>670.79489</mass>
         <intensity>9.169</intensity>
         <ion_current>13.905149</ion_current>
         <width>0.182</width>
         <signal_noise_ratio>2.0347866</signal_noise_ratio>
         <quality>-1</quality>
      </peak>
      <peak>
         <mass>672.36609</mass>
         <intensity>224.633</intensity>
         <ion_current>307.1037</ion_current>
         <width>0.364</width>
         <signal_noise_ratio>49.850608</signal_noise_ratio>
         <quality>1</quality>
      </peak>
      <peak>
         <mass>672.97283</mass>
         <intensity>4.584</intensity>
         <ion_current>7.647033</ion_current>
         <width>0.364</width>
         <signal_noise_ratio>1.0172823</signal_noise_ratio>
         <quality>-1</quality>
      </peak>
      <peak>
         <mass>674.73875</mass>
         <intensity>6.112</intensity>
         <ion_current>8.5596854</ion_current>
         <width>0.273</width>
         <signal_noise_ratio>1.3563765</signal_noise_ratio>
         <quality>-1</quality>
      </peak>
      <peak>
         <mass>679.42225</mass>
         <intensity>4.584</intensity>
         <ion_current>7.1342738</ion_current>
         <width>0.182</width>
         <signal_noise_ratio>1.0172823</signal_noise_ratio>
         <quality>-1</quality>
      </peak>
      <peak>
         <mass>681.2094</mass>
         <intensity>4.584</intensity>
         <ion_current>7.1342738</ion_current>
         <width>0.273</width>
         <signal_noise_ratio>1.0172823</signal_noise_ratio>
         <quality>-1</quality>
      </peak>
      <peak>
         <mass>683.41287</mass>
         <intensity>79.462</intensity>
         <ion_current>125.95727</ion_current>
         <width>0.273</width>
         <signal_noise_ratio>17.634226</signal_noise_ratio>
         <quality>1</quality>
      </peak>
      <peak>
         <mass>683.902</mass>
         <intensity>4.584</intensity>
         <ion_current>7.1342738</ion_current>
         <width>0.182</width>
         <signal_noise_ratio>1.0172823</signal_noise_ratio>
         <quality>-1</quality>
      </peak>
      <peak>
         <mass>684.629</mass>
         <intensity>4.584</intensity>
         <ion_current>7.1342738</ion_current>
         <width>0.182</width>
         <signal_noise_ratio>1.0172823</signal_noise_ratio>
         <quality>-1</quality>
      </peak>
      <peak>
         <mass>686.93609</mass>
         <intensity>6.112</intensity>
         <ion_current>10.463652</ion_current>
         <width>0.546</width>
         <signal_noise_ratio>1.3563765</signal_noise_ratio>
         <quality>-1</quality>
      </peak>
      <peak>
         <mass>687.449</mass>
         <intensity>4.584</intensity>
         <ion_current>7.1342738</ion_current>
         <width>0.455</width>
         <signal_noise_ratio>1.0172823</signal_noise_ratio>
         <quality>-1</quality>
      </peak>
      <peak>
         <mass>689.45</mass>
         <intensity>6.112</intensity>
         <ion_current>9.512365</ion_current>
         <width>0.182</width>
         <signal_noise_ratio>1.3563765</signal_noise_ratio>
         <quality>-1</quality>
      </peak>
      <peak>
         <mass>691.178</mass>
         <intensity>4.584</intensity>
         <ion_current>7.1342738</ion_current>
         <width>0.182</width>
         <signal_noise_ratio>1.0172823</signal_noise_ratio>
         <quality>-1</quality>
      </peak>
      <peak>
         <mass>691.8504</mass>
         <intensity>4.584</intensity>
         <ion_current>7.8477392</ion_current>
         <width>0.272</width>
         <signal_noise_ratio>1.0172823</signal_noise_ratio>
         <quality>-1</quality>
      </peak>
      <peak>
         <mass>693.297</mass>
         <intensity>91.687</intensity>
         <ion_current>144.75319</ion_current>
         <width>0.273</width>
         <signal_noise_ratio>20.3472</signal_noise_ratio>
         <quality>-1</quality>
      </peak>
      <peak>
         <mass>694.725</mass>
         <intensity>4.584</intensity>
         <ion_current>7.1342738</ion_current>
         <width>0.182</width>
         <signal_noise_ratio>1.0172823</signal_noise_ratio>
         <quality>-1</quality>
      </peak>
      <peak>
         <mass>695.28755</mass>
         <intensity>18.337</intensity>
         <ion_current>14.025841</ion_current>
         <width>0.363</width>
         <signal_noise_ratio>4.0693513</signal_noise_ratio>
         <quality>1</quality>
      </peak>
      <peak>
         <mass>696.726</mass>
         <intensity>4.584</intensity>
         <ion_current>7.8477392</ion_current>
         <width>0.455</width>
         <signal_noise_ratio>1.0172823</signal_noise_ratio>
         <quality>-1</quality>
      </peak>
      <peak>
         <mass>697.1446</mass>
         <intensity>4.584</intensity>
         <ion_current>7.1342738</ion_current>
         <width>0.181</width>
         <signal_noise_ratio>1.0172823</signal_noise_ratio>
         <quality>-1</quality>
      </peak>
      <peak>
         <mass>699.3089</mass>
         <intensity>223.105</intensity>
         <ion_current>347.22778</ion_current>
         <width>0.455</width>
         <signal_noise_ratio>49.511513</signal_noise_ratio>
         <quality>1</quality>
      </peak>
   </peak_list>
</pepex3>
