# Supplementary material for: NITPICK: peak identification for mass spectrometry data
Source: BMC Bioinformatics. 2008 Aug 28;9:355. doi: 10.1186/1471-2105-9-355 (PMC2655099; doi:10.1186/1471-2105-9-355)
Supplement: Additional file 4 — A zip-folder containing all pepex results on the simulated data. [file 1471-2105-9-355-S4.zip › pepex_simulation_results/thresh1/SNR100/preSNR100_35_pepex.xml]

<?xml version="1.0" encoding="iso-8859-1"?>
<pepex3>
   <version>3.0.0</version>
   <registered_to>Unregistered</registered_to>
   <parameters>
      <parameter_file>pepex_input.xml</parameter_file>
      <input_data_file>spectrum.data</input_data_file>
      <output_data_file>pepex_output.xml</output_data_file>
      <noise_model>mean_value</noise_model>
      <signal_noise_ratio>1</signal_noise_ratio>
      <tuning_power>2</tuning_power>
      <tuning>2</tuning>
      <small_omega>1.0</small_omega>
      <big_omega>20</big_omega>
      <peak_finding_model>pepex3</peak_finding_model>
      <supporting_slopes>2</supporting_slopes>
      <peak_fitting_model>centroid</peak_fitting_model>
      <clustering_model>simple</clustering_model>
      <min_cluster_distance>0.8</min_cluster_distance>
      <max_cluster_distance>1.2</max_cluster_distance>
      <no_single_above_mass>1500.0</no_single_above_mass>
      <deisotoping_model>quadratic</deisotoping_model>
      <isotope_distrib_file>/usr/local/piums/kd_0_to_10</isotope_distrib_file>
      <overflow>30000</overflow>
   </parameters>
   <pepex3_status>
      <status>ok</status>
      <message></message>
      <supporting_slopes>2</supporting_slopes>
      <minimum_mass>500</minimum_mass>
      <maximum_mass>700</maximum_mass>
      <small_omega>1</small_omega>
      <big_omega>20</big_omega>
      <peak_masses_with_hydrogen>true</peak_masses_with_hydrogen>
      <date_created>17:49:03, 09 Jul, 2007</date_created>
   </pepex3_status>
   <peak_list>
      <peak>
         <mass>500.091</mass>
         <intensity>3.943</intensity>
         <ion_current>6.0346975</ion_current>
         <width>0.182</width>
         <signal_noise_ratio>-5.3225829e-141</signal_noise_ratio>
         <quality>-1</quality>
      </peak>
      <peak>
         <mass>501.546</mass>
         <intensity>3.943</intensity>
         <ion_current>6.0346975</ion_current>
         <width>0.182</width>
         <signal_noise_ratio>1.1446062</signal_noise_ratio>
         <quality>-1</quality>
      </peak>
      <peak>
         <mass>508.004</mass>
         <intensity>3.943</intensity>
         <ion_current>5.4860757</ion_current>
         <width>0.182</width>
         <signal_noise_ratio>1.2204253</signal_noise_ratio>
         <quality>-1</quality>
      </peak>
      <peak>
         <mass>508.93322</mass>
         <intensity>6.571</intensity>
         <ion_current>7.5869094</ion_current>
         <width>0.364</width>
         <signal_noise_ratio>2.4394375</signal_noise_ratio>
         <quality>-1</quality>
      </peak>
      <peak>
         <mass>509.27093</mass>
         <intensity>144.566</intensity>
         <ion_current>201.25159</ion_current>
         <width>0.364</width>
         <signal_noise_ratio>53.669111</signal_noise_ratio>
         <quality>1</quality>
      </peak>
      <peak>
         <mass>509.732</mass>
         <intensity>3.943</intensity>
         <ion_current>5.4860674</ion_current>
         <width>0.182</width>
         <signal_noise_ratio>1.463811</signal_noise_ratio>
         <quality>-1</quality>
      </peak>
      <peak>
         <mass>510.26752</mass>
         <intensity>52.569</intensity>
         <ion_current>13.758106</ion_current>
         <width>0.273</width>
         <signal_noise_ratio>19.515872</signal_noise_ratio>
         <quality>1</quality>
      </peak>
      <peak>
         <mass>511.9148</mass>
         <intensity>3.943</intensity>
         <ion_current>6.0346975</ion_current>
         <width>0.181</width>
         <signal_noise_ratio>1.4837103</signal_noise_ratio>
         <quality>-1</quality>
      </peak>
      <peak>
         <mass>514.97667</mass>
         <intensity>5.257</intensity>
         <ion_current>7.2588121</ion_current>
         <width>0.182</width>
         <signal_noise_ratio>1.9935808</signal_noise_ratio>
         <quality>-1</quality>
      </peak>
      <peak>
         <mass>517.281</mass>
         <intensity>3.943</intensity>
         <ion_current>5.4860674</ion_current>
         <width>0.182</width>
         <signal_noise_ratio>1.4393964</signal_noise_ratio>
         <quality>-1</quality>
      </peak>
      <peak>
         <mass>517.62125</mass>
         <intensity>3.943</intensity>
         <ion_current>5.4860674</ion_current>
         <width>0.182</width>
         <signal_noise_ratio>1.4090574</signal_noise_ratio>
         <quality>-1</quality>
      </peak>
      <peak>
         <mass>519.89776</mass>
         <intensity>3.943</intensity>
         <ion_current>6.0346975</ion_current>
         <width>0.546</width>
         <signal_noise_ratio>1.4090574</signal_noise_ratio>
         <quality>-1</quality>
      </peak>
      <peak>
         <mass>521.19369</mass>
         <intensity>199.763</intensity>
         <ion_current>281.21307</ion_current>
         <width>0.363</width>
         <signal_noise_ratio>72.409442</signal_noise_ratio>
         <quality>1</quality>
      </peak>
      <peak>
         <mass>522.48775</mass>
         <intensity>3.943</intensity>
         <ion_current>5.4860674</ion_current>
         <width>0.182</width>
         <signal_noise_ratio>1.458382</signal_noise_ratio>
         <quality>-1</quality>
      </peak>
      <peak>
         <mass>522.829</mass>
         <intensity>3.943</intensity>
         <ion_current>6.0346975</ion_current>
         <width>0.182</width>
         <signal_noise_ratio>1.4617891</signal_noise_ratio>
         <quality>-1</quality>
      </peak>
      <peak>
         <mass>523.19751</mass>
         <intensity>31.542</intensity>
         <ion_current>27.109077</ion_current>
         <width>0.364</width>
         <signal_noise_ratio>11.693571</signal_noise_ratio>
         <quality>1</quality>
      </peak>
      <peak>
         <mass>524.82929</mass>
         <intensity>3.943</intensity>
         <ion_current>5.1045135</ion_current>
         <width>0.181</width>
         <signal_noise_ratio>1.4369201</signal_noise_ratio>
         <quality>-1</quality>
      </peak>
      <peak>
         <mass>532.75716</mass>
         <intensity>3.943</intensity>
         <ion_current>6.2049006</ion_current>
         <width>0.182</width>
         <signal_noise_ratio>1.2444066</signal_noise_ratio>
         <quality>-1</quality>
      </peak>
      <peak>
         <mass>535.40275</mass>
         <intensity>3.943</intensity>
         <ion_current>6.2049006</ion_current>
         <width>0.273</width>
         <signal_noise_ratio>1.2449624</signal_noise_ratio>
         <quality>-1</quality>
      </peak>
      <peak>
         <mass>537.38099</mass>
         <intensity>5.257</intensity>
         <ion_current>8.0193823</ion_current>
         <width>0.454</width>
         <signal_noise_ratio>1.652683</signal_noise_ratio>
         <quality>-1</quality>
      </peak>
      <peak>
         <mass>543.2012</mass>
         <intensity>3.943</intensity>
         <ion_current>6.2049006</ion_current>
         <width>0.181</width>
         <signal_noise_ratio>1.2274971</signal_noise_ratio>
         <quality>-1</quality>
      </peak>
      <peak>
         <mass>544.94483</mass>
         <intensity>3.943</intensity>
         <ion_current>5.1827737</ion_current>
         <width>0.181</width>
         <signal_noise_ratio>1.2221665</signal_noise_ratio>
         <quality>-1</quality>
      </peak>
      <peak>
         <mass>545.384</mass>
         <intensity>3.943</intensity>
         <ion_current>5.6407957</ion_current>
         <width>0.182</width>
         <signal_noise_ratio>1.2221665</signal_noise_ratio>
         <quality>-1</quality>
      </peak>
      <peak>
         <mass>545.657</mass>
         <intensity>3.943</intensity>
         <ion_current>5.640803</ion_current>
         <width>0.182</width>
         <signal_noise_ratio>1.2221665</signal_noise_ratio>
         <quality>-1</quality>
      </peak>
      <peak>
         <mass>546.658</mass>
         <intensity>5.257</intensity>
         <ion_current>5.7632086</ion_current>
         <width>0.182</width>
         <signal_noise_ratio>1.629452</signal_noise_ratio>
         <quality>-1</quality>
      </peak>
      <peak>
         <mass>548.31016</mass>
         <intensity>3.943</intensity>
         <ion_current>6.2049006</ion_current>
         <width>0.182</width>
         <signal_noise_ratio>1.2527189</signal_noise_ratio>
         <quality>-1</quality>
      </peak>
      <peak>
         <mass>548.90825</mass>
         <intensity>3.943</intensity>
         <ion_current>6.2049006</ion_current>
         <width>0.182</width>
         <signal_noise_ratio>1.2769607</signal_noise_ratio>
         <quality>-1</quality>
      </peak>
      <peak>
         <mass>550.75</mass>
         <intensity>3.933</intensity>
         <ion_current>5.6264898</ion_current>
         <width>0.182</width>
         <signal_noise_ratio>1.3138151</signal_noise_ratio>
         <quality>-1</quality>
      </peak>
      <peak>
         <mass>553.22116</mass>
         <intensity>3.933</intensity>
         <ion_current>5.6264898</ion_current>
         <width>0.182</width>
         <signal_noise_ratio>1.3150418</signal_noise_ratio>
         <quality>-1</quality>
      </peak>
      <peak>
         <mass>553.375</mass>
         <intensity>5.247</intensity>
         <ion_current>7.5062782</ion_current>
         <width>0.182</width>
         <signal_noise_ratio>1.7543922</signal_noise_ratio>
         <quality>-1</quality>
      </peak>
      <peak>
         <mass>555.08566</mass>
         <intensity>3.933</intensity>
         <ion_current>6.1891641</ion_current>
         <width>0.364</width>
         <signal_noise_ratio>1.3165642</signal_noise_ratio>
         <quality>-1</quality>
      </peak>
      <peak>
         <mass>555.62561</mass>
         <intensity>3.933</intensity>
         <ion_current>5.6264898</ion_current>
         <width>0.182</width>
         <signal_noise_ratio>1.3167269</signal_noise_ratio>
         <quality>-1</quality>
      </peak>
      <peak>
         <mass>560.27723</mass>
         <intensity>3.933</intensity>
         <ion_current>5.6264898</ion_current>
         <width>0.546</width>
         <signal_noise_ratio>1.3151312</signal_noise_ratio>
         <quality>-1</quality>
      </peak>
      <peak>
         <mass>561.755</mass>
         <intensity>3.933</intensity>
         <ion_current>5.6264898</ion_current>
         <width>0.182</width>
         <signal_noise_ratio>1.3108423</signal_noise_ratio>
         <quality>-1</quality>
      </peak>
      <peak>
         <mass>562.10384</mass>
         <intensity>3.933</intensity>
         <ion_current>5.6264898</ion_current>
         <width>0.182</width>
         <signal_noise_ratio>1.3108423</signal_noise_ratio>
         <quality>-1</quality>
      </peak>
      <peak>
         <mass>562.392</mass>
         <intensity>3.933</intensity>
         <ion_current>5.6264898</ion_current>
         <width>0.182</width>
         <signal_noise_ratio>1.3108423</signal_noise_ratio>
         <quality>-1</quality>
      </peak>
      <peak>
         <mass>564.62555</mass>
         <intensity>3.933</intensity>
         <ion_current>5.6264898</ion_current>
         <width>0.455</width>
         <signal_noise_ratio>1.3064576</signal_noise_ratio>
         <quality>-1</quality>
      </peak>
      <peak>
         <mass>564.939</mass>
         <intensity>3.933</intensity>
         <ion_current>5.6264898</ion_current>
         <width>0.182</width>
         <signal_noise_ratio>1.3064576</signal_noise_ratio>
         <quality>-1</quality>
      </peak>
      <peak>
         <mass>565.30098</mass>
         <intensity>302.264</intensity>
         <ion_current>435.25924</ion_current>
         <width>0.545</width>
         <signal_noise_ratio>100.40556</signal_noise_ratio>
         <quality>1</quality>
      </peak>
      <peak>
         <mass>566.56084</mass>
         <intensity>3.933</intensity>
         <ion_current>5.6264898</ion_current>
         <width>0.182</width>
         <signal_noise_ratio>1.3022886</signal_noise_ratio>
         <quality>-1</quality>
      </peak>
      <peak>
         <mass>566.99401</mass>
         <intensity>3.933</intensity>
         <ion_current>6.1891641</ion_current>
         <width>0.181</width>
         <signal_noise_ratio>1.3001729</signal_noise_ratio>
         <quality>-1</quality>
      </peak>
      <peak>
         <mass>569.72261</mass>
         <intensity>3.933</intensity>
         <ion_current>5.6264898</ion_current>
         <width>0.182</width>
         <signal_noise_ratio>1.2933249</signal_noise_ratio>
         <quality>-1</quality>
      </peak>
      <peak>
         <mass>570.08661</mass>
         <intensity>3.933</intensity>
         <ion_current>5.6264898</ion_current>
         <width>0.182</width>
         <signal_noise_ratio>1.2933249</signal_noise_ratio>
         <quality>-1</quality>
      </peak>
      <peak>
         <mass>571.78424</mass>
         <intensity>3.933</intensity>
         <ion_current>5.6264898</ion_current>
         <width>0.91</width>
         <signal_noise_ratio>1.2907092</signal_noise_ratio>
         <quality>-1</quality>
      </peak>
      <peak>
         <mass>573.215</mass>
         <intensity>3.933</intensity>
         <ion_current>5.6264898</ion_current>
         <width>0.182</width>
         <signal_noise_ratio>1.2844661</signal_noise_ratio>
         <quality>-1</quality>
      </peak>
      <peak>
         <mass>573.579</mass>
         <intensity>6.561</intensity>
         <ion_current>9.3860665</ion_current>
         <width>0.182</width>
         <signal_noise_ratio>2.1427363</signal_noise_ratio>
         <quality>-1</quality>
      </peak>
      <peak>
         <mass>574.943</mass>
         <intensity>5.247</intensity>
         <ion_current>7.5062782</ion_current>
         <width>0.182</width>
         <signal_noise_ratio>1.7047139</signal_noise_ratio>
         <quality>-1</quality>
      </peak>
      <peak>
         <mass>575.398</mass>
         <intensity>3.933</intensity>
         <ion_current>5.7861896</ion_current>
         <width>0.182</width>
         <signal_noise_ratio>1.2778045</signal_noise_ratio>
         <quality>-1</quality>
      </peak>
      <peak>
         <mass>577.07545</mass>
         <intensity>5.247</intensity>
         <ion_current>7.719333</ion_current>
         <width>0.273</width>
         <signal_noise_ratio>1.6969987</signal_noise_ratio>
         <quality>-1</quality>
      </peak>
      <peak>
         <mass>577.63561</mass>
         <intensity>3.933</intensity>
         <ion_current>5.7861896</ion_current>
         <width>0.182</width>
         <signal_noise_ratio>1.2696824</signal_noise_ratio>
         <quality>-1</quality>
      </peak>
      <peak>
         <mass>578.854</mass>
         <intensity>5.247</intensity>
         <ion_current>7.719333</ion_current>
         <width>0.182</width>
         <signal_noise_ratio>1.6901487</signal_noise_ratio>
         <quality>-1</quality>
      </peak>
      <peak>
         <mass>579.27694</mass>
         <intensity>164.269</intensity>
         <ion_current>239.16472</ion_current>
         <width>0.273</width>
         <signal_noise_ratio>52.913864</signal_noise_ratio>
         <quality>1</quality>
      </peak>
      <peak>
         <mass>580.92325</mass>
         <intensity>3.933</intensity>
         <ion_current>6.3648361</ion_current>
         <width>0.182</width>
         <signal_noise_ratio>1.2665543</signal_noise_ratio>
         <quality>-1</quality>
      </peak>
      <peak>
         <mass>581.29629</mass>
         <intensity>152.441</intensity>
         <ion_current>215.57418</ion_current>
         <width>0.364</width>
         <signal_noise_ratio>49.090975</signal_noise_ratio>
         <quality>1</quality>
      </peak>
      <peak>
         <mass>584.766</mass>
         <intensity>3.933</intensity>
         <ion_current>5.7861896</ion_current>
         <width>0.182</width>
         <signal_noise_ratio>1.2600123</signal_noise_ratio>
         <quality>-1</quality>
      </peak>
      <peak>
         <mass>586.43608</mass>
         <intensity>3.933</intensity>
         <ion_current>5.7861896</ion_current>
         <width>0.637</width>
         <signal_noise_ratio>1.2582075</signal_noise_ratio>
         <quality>-1</quality>
      </peak>
      <peak>
         <mass>589.26315</mass>
         <intensity>102.5</intensity>
         <ion_current>150.57684</ion_current>
         <width>0.364</width>
         <signal_noise_ratio>32.650097</signal_noise_ratio>
         <quality>1</quality>
      </peak>
      <peak>
         <mass>589.74525</mass>
         <intensity>3.933</intensity>
         <ion_current>5.7861896</ion_current>
         <width>0.182</width>
         <signal_noise_ratio>1.2505719</signal_noise_ratio>
         <quality>-1</quality>
      </peak>
      <peak>
         <mass>590.96516</mass>
         <intensity>3.933</intensity>
         <ion_current>5.7861896</ion_current>
         <width>0.182</width>
         <signal_noise_ratio>1.2485653</signal_noise_ratio>
         <quality>-1</quality>
      </peak>
      <peak>
         <mass>592.30149</mass>
         <intensity>218.153</intensity>
         <ion_current>329.74778</ion_current>
         <width>0.364</width>
         <signal_noise_ratio>69.191159</signal_noise_ratio>
         <quality>1</quality>
      </peak>
      <peak>
         <mass>592.769</mass>
         <intensity>3.933</intensity>
         <ion_current>5.7861896</ion_current>
         <width>0.182</width>
         <signal_noise_ratio>1.2462328</signal_noise_ratio>
         <quality>-1</quality>
      </peak>
      <peak>
         <mass>595.64359</mass>
         <intensity>3.933</intensity>
         <ion_current>6.3648361</ion_current>
         <width>0.364</width>
         <signal_noise_ratio>1.2428565</signal_noise_ratio>
         <quality>-1</quality>
      </peak>
      <peak>
         <mass>597.408</mass>
         <intensity>3.933</intensity>
         <ion_current>6.3648361</ion_current>
         <width>0.182</width>
         <signal_noise_ratio>1.2387706</signal_noise_ratio>
         <quality>-1</quality>
      </peak>
      <peak>
         <mass>598.98</mass>
         <intensity>3.933</intensity>
         <ion_current>5.7861896</ion_current>
         <width>0.273</width>
         <signal_noise_ratio>1.2337519</signal_noise_ratio>
         <quality>-1</quality>
      </peak>
      <peak>
         <mass>601.84917</mass>
         <intensity>3.933</intensity>
         <ion_current>5.7861896</ion_current>
         <width>0.181</width>
         <signal_noise_ratio>1.2229279</signal_noise_ratio>
         <quality>-1</quality>
      </peak>
      <peak>
         <mass>602.49087</mass>
         <intensity>3.933</intensity>
         <ion_current>5.6418041</ion_current>
         <width>0.637</width>
         <signal_noise_ratio>1.2229279</signal_noise_ratio>
         <quality>-1</quality>
      </peak>
      <peak>
         <mass>603.502</mass>
         <intensity>5.247</intensity>
         <ion_current>7.4141396</ion_current>
         <width>0.182</width>
         <signal_noise_ratio>1.6262655</signal_noise_ratio>
         <quality>-1</quality>
      </peak>
      <peak>
         <mass>603.85199</mass>
         <intensity>3.933</intensity>
         <ion_current>6.3648361</ion_current>
         <width>0.364</width>
         <signal_noise_ratio>1.2148661</signal_noise_ratio>
         <quality>-1</quality>
      </peak>
      <peak>
         <mass>607.685</mass>
         <intensity>3.933</intensity>
         <ion_current>5.7861896</ion_current>
         <width>0.182</width>
         <signal_noise_ratio>1.2042089</signal_noise_ratio>
         <quality>-1</quality>
      </peak>
      <peak>
         <mass>611.505</mass>
         <intensity>3.933</intensity>
         <ion_current>5.7861896</ion_current>
         <width>0.182</width>
         <signal_noise_ratio>1.1984767</signal_noise_ratio>
         <quality>-1</quality>
      </peak>
      <peak>
         <mass>611.999</mass>
         <intensity>6.561</intensity>
         <ion_current>9.6524764</ion_current>
         <width>0.364</width>
         <signal_noise_ratio>1.9960278</signal_noise_ratio>
         <quality>-1</quality>
      </peak>
      <peak>
         <mass>613.5515</mass>
         <intensity>3.933</intensity>
         <ion_current>6.3648361</ion_current>
         <width>0.273</width>
         <signal_noise_ratio>1.1947379</signal_noise_ratio>
         <quality>-1</quality>
      </peak>
      <peak>
         <mass>614.33822</mass>
         <intensity>128.785</intensity>
         <ion_current>189.93468</ion_current>
         <width>0.273</width>
         <signal_noise_ratio>39.063131</signal_noise_ratio>
         <quality>-1</quality>
      </peak>
      <peak>
         <mass>618.15637</mass>
         <intensity>5.247</intensity>
         <ion_current>7.719333</ion_current>
         <width>0.364</width>
         <signal_noise_ratio>1.5810333</signal_noise_ratio>
         <quality>-1</quality>
      </peak>
      <peak>
         <mass>620.0937</mass>
         <intensity>3.933</intensity>
         <ion_current>5.7861896</ion_current>
         <width>0.545</width>
         <signal_noise_ratio>1.1795623</signal_noise_ratio>
         <quality>-1</quality>
      </peak>
      <peak>
         <mass>621.29428</mass>
         <intensity>164.269</intensity>
         <ion_current>241.87097</ion_current>
         <width>0.273</width>
         <signal_noise_ratio>49.21751</signal_noise_ratio>
         <quality>1</quality>
      </peak>
      <peak>
         <mass>624.056</mass>
         <intensity>3.933</intensity>
         <ion_current>5.7861896</ion_current>
         <width>0.182</width>
         <signal_noise_ratio>1.1741329</signal_noise_ratio>
         <quality>-1</quality>
      </peak>
      <peak>
         <mass>625.966</mass>
         <intensity>3.933</intensity>
         <ion_current>6.5610342</ion_current>
         <width>0.182</width>
         <signal_noise_ratio>1.1715191</signal_noise_ratio>
         <quality>-1</quality>
      </peak>
      <peak>
         <mass>626.421</mass>
         <intensity>3.933</intensity>
         <ion_current>5.9645491</ion_current>
         <width>0.182</width>
         <signal_noise_ratio>1.1715191</signal_noise_ratio>
         <quality>-1</quality>
      </peak>
      <peak>
         <mass>626.61816</mass>
         <intensity>3.933</intensity>
         <ion_current>5.9645491</ion_current>
         <width>0.182</width>
         <signal_noise_ratio>1.1701238</signal_noise_ratio>
         <quality>-1</quality>
      </peak>
      <peak>
         <mass>629.30457</mass>
         <intensity>145.87</intensity>
         <ion_current>219.89359</ion_current>
         <width>0.363</width>
         <signal_noise_ratio>43.300112</signal_noise_ratio>
         <quality>1</quality>
      </peak>
      <peak>
         <mass>630.38549</mass>
         <intensity>235.238</intensity>
         <ion_current>287.03522</ion_current>
         <width>0.455</width>
         <signal_noise_ratio>69.7319</signal_noise_ratio>
         <quality>1</quality>
      </peak>
      <peak>
         <mass>632.1055</mass>
         <intensity>3.933</intensity>
         <ion_current>5.9645491</ion_current>
         <width>0.273</width>
         <signal_noise_ratio>1.1622685</signal_noise_ratio>
         <quality>-1</quality>
      </peak>
      <peak>
         <mass>634.334</mass>
         <intensity>6.561</intensity>
         <ion_current>9.9500144</ion_current>
         <width>0.182</width>
         <signal_noise_ratio>1.9326129</signal_noise_ratio>
         <quality>-1</quality>
      </peak>
      <peak>
         <mass>636.153</mass>
         <intensity>3.933</intensity>
         <ion_current>5.9645491</ion_current>
         <width>0.182</width>
         <signal_noise_ratio>1.1542436</signal_noise_ratio>
         <quality>-1</quality>
      </peak>
      <peak>
         <mass>636.88</mass>
         <intensity>3.933</intensity>
         <ion_current>5.9645491</ion_current>
         <width>0.182</width>
         <signal_noise_ratio>1.1519906</signal_noise_ratio>
         <quality>-1</quality>
      </peak>
      <peak>
         <mass>637.55008</mass>
         <intensity>3.933</intensity>
         <ion_current>6.5610342</ion_current>
         <width>0.637</width>
         <signal_noise_ratio>1.1519906</signal_noise_ratio>
         <quality>-1</quality>
      </peak>
      <peak>
         <mass>639.154</mass>
         <intensity>3.933</intensity>
         <ion_current>5.9645491</ion_current>
         <width>0.182</width>
         <signal_noise_ratio>1.1549515</signal_noise_ratio>
         <quality>-1</quality>
      </peak>
      <peak>
         <mass>640.52484</mass>
         <intensity>3.933</intensity>
         <ion_current>5.9645491</ion_current>
         <width>0.818</width>
         <signal_noise_ratio>1.1561737</signal_noise_ratio>
         <quality>-1</quality>
      </peak>
      <peak>
         <mass>642.27922</mass>
         <intensity>220.781</intensity>
         <ion_current>326.76357</ion_current>
         <width>0.545</width>
         <signal_noise_ratio>65.016151</signal_noise_ratio>
         <quality>-1</quality>
      </peak>
      <peak>
         <mass>643.793</mass>
         <intensity>3.933</intensity>
         <ion_current>6.5610342</ion_current>
         <width>0.182</width>
         <signal_noise_ratio>1.1598425</signal_noise_ratio>
         <quality>-1</quality>
      </peak>
      <peak>
         <mass>646.7758</mass>
         <intensity>5.247</intensity>
         <ion_current>7.8601592</ion_current>
         <width>0.182</width>
         <signal_noise_ratio>1.5510794</signal_noise_ratio>
         <quality>-1</quality>
      </peak>
      <peak>
         <mass>649.13625</mass>
         <intensity>5.247</intensity>
         <ion_current>7.9572817</ion_current>
         <width>0.546</width>
         <signal_noise_ratio>1.5530767</signal_noise_ratio>
         <quality>-1</quality>
      </peak>
      <peak>
         <mass>649.704</mass>
         <intensity>3.943</intensity>
         <ion_current>5.9797145</ion_current>
         <width>0.182</width>
         <signal_noise_ratio>1.042081</signal_noise_ratio>
         <quality>-1</quality>
      </peak>
      <peak>
         <mass>651.26224</mass>
         <intensity>3.943</intensity>
         <ion_current>6.5777162</ion_current>
         <width>0.454</width>
         <signal_noise_ratio>1.0396394</signal_noise_ratio>
         <quality>-1</quality>
      </peak>
      <peak>
         <mass>653.38478</mass>
         <intensity>81.482</intensity>
         <ion_current>124.03663</ion_current>
         <width>0.364</width>
         <signal_noise_ratio>20.744301</signal_noise_ratio>
         <quality>-1</quality>
      </peak>
      <peak>
         <mass>654.38086</mass>
         <intensity>205.02</intensity>
         <ion_current>261.4952</ion_current>
         <width>0.455</width>
         <signal_noise_ratio>56.198854</signal_noise_ratio>
         <quality>1</quality>
      </peak>
      <peak>
         <mass>656.33134</mass>
         <intensity>371.928</intensity>
         <ion_current>538.3936</ion_current>
         <width>0.455</width>
         <signal_noise_ratio>109.08337</signal_noise_ratio>
         <quality>1</quality>
      </peak>
      <peak>
         <mass>659.32815</mass>
         <intensity>236.562</intensity>
         <ion_current>339.45293</ion_current>
         <width>0.364</width>
         <signal_noise_ratio>73.10837</signal_noise_ratio>
         <quality>1</quality>
      </peak>
      <peak>
         <mass>664.76559</mass>
         <intensity>3.943</intensity>
         <ion_current>5.9797145</ion_current>
         <width>0.364</width>
         <signal_noise_ratio>1.2185655</signal_noise_ratio>
         <quality>-1</quality>
      </peak>
      <peak>
         <mass>668.349</mass>
         <intensity>3.943</intensity>
         <ion_current>5.9797145</ion_current>
         <width>0.182</width>
         <signal_noise_ratio>1.2185655</signal_noise_ratio>
         <quality>-1</quality>
      </peak>
      <peak>
         <mass>671.21449</mass>
         <intensity>5.257</intensity>
         <ion_current>7.9724471</ion_current>
         <width>0.364</width>
         <signal_noise_ratio>1.624651</signal_noise_ratio>
         <quality>-1</quality>
      </peak>
      <peak>
         <mass>672.988</mass>
         <intensity>3.943</intensity>
         <ion_current>5.9797145</ion_current>
         <width>0.182</width>
         <signal_noise_ratio>1.2185655</signal_noise_ratio>
         <quality>-1</quality>
      </peak>
      <peak>
         <mass>673.533</mass>
         <intensity>7.885</intensity>
         <ion_current>12.478259</ion_current>
         <width>0.182</width>
         <signal_noise_ratio>2.436822</signal_noise_ratio>
         <quality>-1</quality>
      </peak>
      <peak>
         <mass>675.20463</mass>
         <intensity>5.257</intensity>
         <ion_current>8.1816922</ion_current>
         <width>0.272</width>
         <signal_noise_ratio>1.624651</signal_noise_ratio>
         <quality>1</quality>
      </peak>
      <peak>
         <mass>677.7898</mass>
         <intensity>5.257</intensity>
         <ion_current>8.9999051</ion_current>
         <width>0.182</width>
         <signal_noise_ratio>1.624651</signal_noise_ratio>
         <quality>-1</quality>
      </peak>
      <peak>
         <mass>680.21343</mass>
         <intensity>5.257</intensity>
         <ion_current>8.9999051</ion_current>
         <width>0.546</width>
         <signal_noise_ratio>1.624651</signal_noise_ratio>
         <quality>-1</quality>
      </peak>
      <peak>
         <mass>681.6644</mass>
         <intensity>6.571</intensity>
         <ion_current>10.226726</ion_current>
         <width>0.273</width>
         <signal_noise_ratio>2.0307365</signal_noise_ratio>
         <quality>-1</quality>
      </peak>
      <peak>
         <mass>682.86459</mass>
         <intensity>3.943</intensity>
         <ion_current>6.1366583</ion_current>
         <width>0.364</width>
         <signal_noise_ratio>1.2185655</signal_noise_ratio>
         <quality>-1</quality>
      </peak>
      <peak>
         <mass>684.39319</mass>
         <intensity>145.88</intensity>
         <ion_current>227.99215</ion_current>
         <width>0.272</width>
         <signal_noise_ratio>45.083526</signal_noise_ratio>
         <quality>-1</quality>
      </peak>
      <peak>
         <mass>685.09916</mass>
         <intensity>3.943</intensity>
         <ion_current>6.7503568</ion_current>
         <width>0.182</width>
         <signal_noise_ratio>1.2185655</signal_noise_ratio>
         <quality>-1</quality>
      </peak>
      <peak>
         <mass>685.70799</mass>
         <intensity>3.943</intensity>
         <ion_current>6.1366583</ion_current>
         <width>0.364</width>
         <signal_noise_ratio>1.2185655</signal_noise_ratio>
         <quality>-1</quality>
      </peak>
      <peak>
         <mass>687.722</mass>
         <intensity>3.943</intensity>
         <ion_current>6.1366583</ion_current>
         <width>0.182</width>
         <signal_noise_ratio>1.2185655</signal_noise_ratio>
         <quality>-1</quality>
      </peak>
      <peak>
         <mass>688.08517</mass>
         <intensity>5.257</intensity>
         <ion_current>8.1816922</ion_current>
         <width>0.181</width>
         <signal_noise_ratio>1.624651</signal_noise_ratio>
         <quality>-1</quality>
      </peak>
      <peak>
         <mass>690.29664</mass>
         <intensity>170.85</intensity>
         <ion_current>259.21676</ion_current>
         <width>0.455</width>
         <signal_noise_ratio>52.800386</signal_noise_ratio>
         <quality>1</quality>
      </peak>
      <peak>
         <mass>690.92775</mass>
         <intensity>3.943</intensity>
         <ion_current>6.7503568</ion_current>
         <width>0.273</width>
         <signal_noise_ratio>1.2185655</signal_noise_ratio>
         <quality>-1</quality>
      </peak>
      <peak>
         <mass>691.633</mass>
         <intensity>3.943</intensity>
         <ion_current>6.1366583</ion_current>
         <width>0.182</width>
         <signal_noise_ratio>1.2185655</signal_noise_ratio>
         <quality>-1</quality>
      </peak>
      <peak>
         <mass>695.907</mass>
         <intensity>3.943</intensity>
         <ion_current>6.1366583</ion_current>
         <width>0.182</width>
         <signal_noise_ratio>1.2185655</signal_noise_ratio>
         <quality>-1</quality>
      </peak>
      <peak>
         <mass>697.16567</mass>
         <intensity>3.943</intensity>
         <ion_current>6.7503568</ion_current>
         <width>0.181</width>
         <signal_noise_ratio>1.2185655</signal_noise_ratio>
         <quality>-1</quality>
      </peak>
      <peak>
         <mass>698.42013</mass>
         <intensity>130.109</intensity>
         <ion_current>204.83277</ion_current>
         <width>0.637</width>
         <signal_noise_ratio>40.209572</signal_noise_ratio>
         <quality>1</quality>
      </peak>
   </peak_list>
</pepex3>
