# Supplementary material for: NITPICK: peak identification for mass spectrometry data
Source: BMC Bioinformatics. 2008 Aug 28;9:355. doi: 10.1186/1471-2105-9-355 (PMC2655099; doi:10.1186/1471-2105-9-355)
Supplement: Additional file 4 — A zip-folder containing all pepex results on the simulated data. [file 1471-2105-9-355-S4.zip › pepex_simulation_results/thresh1/SNR100/preSNR100_36_pepex.xml]

<?xml version="1.0" encoding="iso-8859-1"?>
<pepex3>
   <version>3.0.0</version>
   <registered_to>Unregistered</registered_to>
   <parameters>
      <parameter_file>pepex_input.xml</parameter_file>
      <input_data_file>spectrum.data</input_data_file>
      <output_data_file>pepex_output.xml</output_data_file>
      <noise_model>mean_value</noise_model>
      <signal_noise_ratio>1</signal_noise_ratio>
      <tuning_power>2</tuning_power>
      <tuning>2</tuning>
      <small_omega>1.0</small_omega>
      <big_omega>20</big_omega>
      <peak_finding_model>pepex3</peak_finding_model>
      <supporting_slopes>2</supporting_slopes>
      <peak_fitting_model>centroid</peak_fitting_model>
      <clustering_model>simple</clustering_model>
      <min_cluster_distance>0.8</min_cluster_distance>
      <max_cluster_distance>1.2</max_cluster_distance>
      <no_single_above_mass>1500.0</no_single_above_mass>
      <deisotoping_model>quadratic</deisotoping_model>
      <isotope_distrib_file>/usr/local/piums/kd_0_to_10</isotope_distrib_file>
      <overflow>30000</overflow>
   </parameters>
   <pepex3_status>
      <status>ok</status>
      <message></message>
      <supporting_slopes>2</supporting_slopes>
      <minimum_mass>500</minimum_mass>
      <maximum_mass>700</maximum_mass>
      <small_omega>1</small_omega>
      <big_omega>20</big_omega>
      <peak_masses_with_hydrogen>true</peak_masses_with_hydrogen>
      <date_created>17:49:05, 09 Jul, 2007</date_created>
   </pepex3_status>
   <peak_list>
      <peak>
         <mass>501.28817</mass>
         <intensity>4.046</intensity>
         <ion_current>6.1923373</ion_current>
         <width>0.182</width>
         <signal_noise_ratio>1.3639852</signal_noise_ratio>
         <quality>-1</quality>
      </peak>
      <peak>
         <mass>503.25125</mass>
         <intensity>4.046</intensity>
         <ion_current>5.2378548</ion_current>
         <width>0.182</width>
         <signal_noise_ratio>1.3379449</signal_noise_ratio>
         <quality>-1</quality>
      </peak>
      <peak>
         <mass>504.457</mass>
         <intensity>4.046</intensity>
         <ion_current>5.6293757</ion_current>
         <width>0.182</width>
         <signal_noise_ratio>1.3100854</signal_noise_ratio>
         <quality>-1</quality>
      </peak>
      <peak>
         <mass>505.912</mass>
         <intensity>4.046</intensity>
         <ion_current>5.6293757</ion_current>
         <width>0.182</width>
         <signal_noise_ratio>1.3100854</signal_noise_ratio>
         <quality>-1</quality>
      </peak>
      <peak>
         <mass>507.822</mass>
         <intensity>4.046</intensity>
         <ion_current>5.6293757</ion_current>
         <width>0.182</width>
         <signal_noise_ratio>1.2544603</signal_noise_ratio>
         <quality>-1</quality>
      </peak>
      <peak>
         <mass>508.10318</mass>
         <intensity>5.395</intensity>
         <ion_current>7.5062981</ion_current>
         <width>0.454</width>
         <signal_noise_ratio>1.6727171</signal_noise_ratio>
         <quality>-1</quality>
      </peak>
      <peak>
         <mass>508.458</mass>
         <intensity>4.046</intensity>
         <ion_current>5.6293757</ion_current>
         <width>0.182</width>
         <signal_noise_ratio>1.2544603</signal_noise_ratio>
         <quality>-1</quality>
      </peak>
      <peak>
         <mass>511.187</mass>
         <intensity>5.395</intensity>
         <ion_current>7.5062981</ion_current>
         <width>0.182</width>
         <signal_noise_ratio>1.5887247</signal_noise_ratio>
         <quality>-1</quality>
      </peak>
      <peak>
         <mass>511.89225</mass>
         <intensity>4.046</intensity>
         <ion_current>5.6293757</ion_current>
         <width>0.181</width>
         <signal_noise_ratio>1.1914699</signal_noise_ratio>
         <quality>-1</quality>
      </peak>
      <peak>
         <mass>513.097</mass>
         <intensity>6.744</intensity>
         <ion_current>9.3832205</ion_current>
         <width>0.182</width>
         <signal_noise_ratio>1.9859795</signal_noise_ratio>
         <quality>-1</quality>
      </peak>
      <peak>
         <mass>516.42559</mass>
         <intensity>4.046</intensity>
         <ion_current>5.6293757</ion_current>
         <width>0.182</width>
         <signal_noise_ratio>1.248437</signal_noise_ratio>
         <quality>-1</quality>
      </peak>
      <peak>
         <mass>517.099</mass>
         <intensity>5.395</intensity>
         <ion_current>7.5063061</ion_current>
         <width>0.182</width>
         <signal_noise_ratio>1.6195989</signal_noise_ratio>
         <quality>-1</quality>
      </peak>
      <peak>
         <mass>517.9534</mass>
         <intensity>6.744</intensity>
         <ion_current>7.2547638</ion_current>
         <width>0.273</width>
         <signal_noise_ratio>2.0400858</signal_noise_ratio>
         <quality>-1</quality>
      </peak>
      <peak>
         <mass>520.737</mass>
         <intensity>4.046</intensity>
         <ion_current>5.6293757</ion_current>
         <width>0.182</width>
         <signal_noise_ratio>1.1741742</signal_noise_ratio>
         <quality>-1</quality>
      </peak>
      <peak>
         <mass>520.93417</mass>
         <intensity>4.046</intensity>
         <ion_current>5.6293757</ion_current>
         <width>0.182</width>
         <signal_noise_ratio>1.1741742</signal_noise_ratio>
         <quality>-1</quality>
      </peak>
      <peak>
         <mass>521.08566</mass>
         <intensity>4.046</intensity>
         <ion_current>5.6293757</ion_current>
         <width>0.181</width>
         <signal_noise_ratio>1.1741742</signal_noise_ratio>
         <quality>-1</quality>
      </peak>
      <peak>
         <mass>522.70159</mass>
         <intensity>4.046</intensity>
         <ion_current>5.6293757</ion_current>
         <width>0.182</width>
         <signal_noise_ratio>1.1377483</signal_noise_ratio>
         <quality>-1</quality>
      </peak>
      <peak>
         <mass>523.283</mass>
         <intensity>4.046</intensity>
         <ion_current>5.6293757</ion_current>
         <width>0.182</width>
         <signal_noise_ratio>1.1377483</signal_noise_ratio>
         <quality>-1</quality>
      </peak>
      <peak>
         <mass>523.90483</mass>
         <intensity>4.046</intensity>
         <ion_current>5.6293757</ion_current>
         <width>0.182</width>
         <signal_noise_ratio>1.1831014</signal_noise_ratio>
         <quality>-1</quality>
      </peak>
      <peak>
         <mass>527.24485</mass>
         <intensity>281.899</intensity>
         <ion_current>407.23881</ion_current>
         <width>0.273</width>
         <signal_noise_ratio>77.361401</signal_noise_ratio>
         <quality>-1</quality>
      </peak>
      <peak>
         <mass>530.741</mass>
         <intensity>4.046</intensity>
         <ion_current>5.7881534</ion_current>
         <width>0.182</width>
         <signal_noise_ratio>1.1209402</signal_noise_ratio>
         <quality>-1</quality>
      </peak>
      <peak>
         <mass>531.794</mass>
         <intensity>5.395</intensity>
         <ion_current>5.9147227</ion_current>
         <width>0.273</width>
         <signal_noise_ratio>1.5430712</signal_noise_ratio>
         <quality>1</quality>
      </peak>
      <peak>
         <mass>532.32341</mass>
         <intensity>4.046</intensity>
         <ion_current>5.7881459</ion_current>
         <width>0.273</width>
         <signal_noise_ratio>1.1572319</signal_noise_ratio>
         <quality>-1</quality>
      </peak>
      <peak>
         <mass>534.72025</mass>
         <intensity>4.046</intensity>
         <ion_current>5.7881459</ion_current>
         <width>0.182</width>
         <signal_noise_ratio>1.1493192</signal_noise_ratio>
         <quality>-1</quality>
      </peak>
      <peak>
         <mass>535.471</mass>
         <intensity>4.046</intensity>
         <ion_current>5.7881459</ion_current>
         <width>0.182</width>
         <signal_noise_ratio>1.1493192</signal_noise_ratio>
         <quality>-1</quality>
      </peak>
      <peak>
         <mass>536.744</mass>
         <intensity>4.046</intensity>
         <ion_current>5.6564665</ion_current>
         <width>0.182</width>
         <signal_noise_ratio>1.1275668</signal_noise_ratio>
         <quality>-1</quality>
      </peak>
      <peak>
         <mass>537.26725</mass>
         <intensity>4.046</intensity>
         <ion_current>5.7881459</ion_current>
         <width>0.182</width>
         <signal_noise_ratio>1.1275668</signal_noise_ratio>
         <quality>-1</quality>
      </peak>
      <peak>
         <mass>537.563</mass>
         <intensity>5.395</intensity>
         <ion_current>7.3028057</ion_current>
         <width>0.181</width>
         <signal_noise_ratio>1.5035153</signal_noise_ratio>
         <quality>-1</quality>
      </peak>
      <peak>
         <mass>539.93712</mass>
         <intensity>4.046</intensity>
         <ion_current>5.7881459</ion_current>
         <width>0.455</width>
         <signal_noise_ratio>1.1162394</signal_noise_ratio>
         <quality>-1</quality>
      </peak>
      <peak>
         <mass>542.747</mass>
         <intensity>5.395</intensity>
         <ion_current>8.4898399</ion_current>
         <width>0.182</width>
         <signal_noise_ratio>1.4919027</signal_noise_ratio>
         <quality>-1</quality>
      </peak>
      <peak>
         <mass>543.08825</mass>
         <intensity>4.046</intensity>
         <ion_current>5.7881459</ion_current>
         <width>0.181</width>
         <signal_noise_ratio>1.1188579</signal_noise_ratio>
         <quality>-1</quality>
      </peak>
      <peak>
         <mass>545.2425</mass>
         <intensity>134.88</intensity>
         <ion_current>192.84396</ion_current>
         <width>0.273</width>
         <signal_noise_ratio>34.763549</signal_noise_ratio>
         <quality>-1</quality>
      </peak>
      <peak>
         <mass>545.839</mass>
         <intensity>4.046</intensity>
         <ion_current>5.7881459</ion_current>
         <width>0.364</width>
         <signal_noise_ratio>1.0428034</signal_noise_ratio>
         <quality>-1</quality>
      </peak>
      <peak>
         <mass>547.94617</mass>
         <intensity>4.046</intensity>
         <ion_current>6.3669865</ion_current>
         <width>0.182</width>
         <signal_noise_ratio>1.0428034</signal_noise_ratio>
         <quality>-1</quality>
      </peak>
      <peak>
         <mass>548.27225</mass>
         <intensity>165.902</intensity>
         <ion_current>231.93458</ion_current>
         <width>0.273</width>
         <signal_noise_ratio>42.759062</signal_noise_ratio>
         <quality>1</quality>
      </peak>
      <peak>
         <mass>551.023</mass>
         <intensity>4.036</intensity>
         <ion_current>5.77384</ion_current>
         <width>0.182</width>
         <signal_noise_ratio>1.183189</signal_noise_ratio>
         <quality>-1</quality>
      </peak>
      <peak>
         <mass>551.24155</mass>
         <intensity>97.104</intensity>
         <ion_current>138.26277</ion_current>
         <width>0.273</width>
         <signal_noise_ratio>28.466893</signal_noise_ratio>
         <quality>-1</quality>
      </peak>
      <peak>
         <mass>552.933</mass>
         <intensity>4.036</intensity>
         <ion_current>5.77384</ion_current>
         <width>0.182</width>
         <signal_noise_ratio>1.180478</signal_noise_ratio>
         <quality>-1</quality>
      </peak>
      <peak>
         <mass>556.48</mass>
         <intensity>4.036</intensity>
         <ion_current>5.77384</ion_current>
         <width>0.182</width>
         <signal_noise_ratio>1.1795552</signal_noise_ratio>
         <quality>-1</quality>
      </peak>
      <peak>
         <mass>557.14734</mass>
         <intensity>5.385</intensity>
         <ion_current>7.7036989</ion_current>
         <width>0.546</width>
         <signal_noise_ratio>1.5752958</signal_noise_ratio>
         <quality>-1</quality>
      </peak>
      <peak>
         <mass>558.845</mass>
         <intensity>4.036</intensity>
         <ion_current>5.77384</ion_current>
         <width>0.182</width>
         <signal_noise_ratio>1.1837081</signal_noise_ratio>
         <quality>-1</quality>
      </peak>
      <peak>
         <mass>561.27825</mass>
         <intensity>4.036</intensity>
         <ion_current>5.77384</ion_current>
         <width>0.182</width>
         <signal_noise_ratio>1.1876832</signal_noise_ratio>
         <quality>-1</quality>
      </peak>
      <peak>
         <mass>561.71861</mass>
         <intensity>4.036</intensity>
         <ion_current>6.3512501</ion_current>
         <width>0.546</width>
         <signal_noise_ratio>1.1876832</signal_noise_ratio>
         <quality>-1</quality>
      </peak>
      <peak>
         <mass>564.848</mass>
         <intensity>5.385</intensity>
         <ion_current>7.7036989</ion_current>
         <width>0.182</width>
         <signal_noise_ratio>1.5964449</signal_noise_ratio>
         <quality>-1</quality>
      </peak>
      <peak>
         <mass>567.667</mass>
         <intensity>5.385</intensity>
         <ion_current>7.7036989</ion_current>
         <width>0.182</width>
         <signal_noise_ratio>1.6022483</signal_noise_ratio>
         <quality>-1</quality>
      </peak>
      <peak>
         <mass>568.28926</mass>
         <intensity>396.537</intensity>
         <ion_current>567.7941</ion_current>
         <width>0.273</width>
         <signal_noise_ratio>118.21317</signal_noise_ratio>
         <quality>1</quality>
      </peak>
      <peak>
         <mass>572.09672</mass>
         <intensity>4.036</intensity>
         <ion_current>5.77384</ion_current>
         <width>0.727</width>
         <signal_noise_ratio>1.212343</signal_noise_ratio>
         <quality>-1</quality>
      </peak>
      <peak>
         <mass>573.97941</mass>
         <intensity>4.036</intensity>
         <ion_current>5.7738476</ion_current>
         <width>0.273</width>
         <signal_noise_ratio>1.217759</signal_noise_ratio>
         <quality>-1</quality>
      </peak>
      <peak>
         <mass>575.02491</mass>
         <intensity>5.385</intensity>
         <ion_current>5.9048738</ion_current>
         <width>0.637</width>
         <signal_noise_ratio>1.6247851</signal_noise_ratio>
         <quality>-1</quality>
      </peak>
      <peak>
         <mass>576.92125</mass>
         <intensity>4.036</intensity>
         <ion_current>5.9377221</ion_current>
         <width>0.182</width>
         <signal_noise_ratio>1.2217065</signal_noise_ratio>
         <quality>-1</quality>
      </peak>
      <peak>
         <mass>577.27159</mass>
         <intensity>4.036</intensity>
         <ion_current>6.5315226</ion_current>
         <width>0.182</width>
         <signal_noise_ratio>1.2217065</signal_noise_ratio>
         <quality>-1</quality>
      </peak>
      <peak>
         <mass>579.7865</mass>
         <intensity>4.036</intensity>
         <ion_current>5.9377221</ion_current>
         <width>0.272</width>
         <signal_noise_ratio>1.2249919</signal_noise_ratio>
         <quality>-1</quality>
      </peak>
      <peak>
         <mass>580.09059</mass>
         <intensity>4.036</intensity>
         <ion_current>6.5315226</ion_current>
         <width>0.182</width>
         <signal_noise_ratio>1.2249919</signal_noise_ratio>
         <quality>-1</quality>
      </peak>
      <peak>
         <mass>581.33275</mass>
         <intensity>4.036</intensity>
         <ion_current>5.9377221</ion_current>
         <width>0.273</width>
         <signal_noise_ratio>1.2268503</signal_noise_ratio>
         <quality>-1</quality>
      </peak>
      <peak>
         <mass>582.84774</mass>
         <intensity>4.036</intensity>
         <ion_current>5.8567122</ion_current>
         <width>0.637</width>
         <signal_noise_ratio>1.2281654</signal_noise_ratio>
         <quality>-1</quality>
      </peak>
      <peak>
         <mass>583.69055</mass>
         <intensity>5.385</intensity>
         <ion_current>5.928277</ion_current>
         <width>0.455</width>
         <signal_noise_ratio>1.6398408</signal_noise_ratio>
         <quality>1</quality>
      </peak>
      <peak>
         <mass>585.28944</mass>
         <intensity>209.054</intensity>
         <ion_current>299.70758</ion_current>
         <width>0.363</width>
         <signal_noise_ratio>63.749033</signal_noise_ratio>
         <quality>1</quality>
      </peak>
      <peak>
         <mass>585.73566</mass>
         <intensity>5.385</intensity>
         <ion_current>7.9223706</ion_current>
         <width>0.182</width>
         <signal_noise_ratio>1.6431097</signal_noise_ratio>
         <quality>-1</quality>
      </peak>
      <peak>
         <mass>586.02383</mass>
         <intensity>4.036</intensity>
         <ion_current>5.9377221</ion_current>
         <width>0.182</width>
         <signal_noise_ratio>1.2314931</signal_noise_ratio>
         <quality>-1</quality>
      </peak>
      <peak>
         <mass>586.767</mass>
         <intensity>8.083</intensity>
         <ion_current>9.2128056</ion_current>
         <width>0.182</width>
         <signal_noise_ratio>2.4685185</signal_noise_ratio>
         <quality>-1</quality>
      </peak>
      <peak>
         <mass>590.30855</mass>
         <intensity>192.868</intensity>
         <ion_current>287.00925</ion_current>
         <width>0.364</width>
         <signal_noise_ratio>59.042148</signal_noise_ratio>
         <quality>1</quality>
      </peak>
      <peak>
         <mass>596.84683</mass>
         <intensity>4.036</intensity>
         <ion_current>5.9377221</ion_current>
         <width>0.182</width>
         <signal_noise_ratio>1.2428539</signal_noise_ratio>
         <quality>-1</quality>
      </peak>
      <peak>
         <mass>597.226</mass>
         <intensity>5.385</intensity>
         <ion_current>7.9223572</ion_current>
         <width>0.182</width>
         <signal_noise_ratio>1.6582677</signal_noise_ratio>
         <quality>-1</quality>
      </peak>
      <peak>
         <mass>597.38525</mass>
         <intensity>4.036</intensity>
         <ion_current>6.5315226</ion_current>
         <width>0.182</width>
         <signal_noise_ratio>1.2428539</signal_noise_ratio>
         <quality>-1</quality>
      </peak>
      <peak>
         <mass>598.75683</mass>
         <intensity>4.036</intensity>
         <ion_current>5.9377221</ion_current>
         <width>0.182</width>
         <signal_noise_ratio>1.2450386</signal_noise_ratio>
         <quality>-1</quality>
      </peak>
      <peak>
         <mass>600.26193</mass>
         <intensity>86.313</intensity>
         <ion_current>127.04599</ion_current>
         <width>0.364</width>
         <signal_noise_ratio>26.643289</signal_noise_ratio>
         <quality>-1</quality>
      </peak>
      <peak>
         <mass>601.26092</mass>
         <intensity>39.105</intensity>
         <ion_current>13.978102</ion_current>
         <width>0.273</width>
         <signal_noise_ratio>12.064001</signal_noise_ratio>
         <quality>-1</quality>
      </peak>
      <peak>
         <mass>602.774</mass>
         <intensity>5.385</intensity>
         <ion_current>8.7146306</ion_current>
         <width>0.182</width>
         <signal_noise_ratio>1.6612824</signal_noise_ratio>
         <quality>-1</quality>
      </peak>
      <peak>
         <mass>603.27956</mass>
         <intensity>8.083</intensity>
         <ion_current>10.848714</ion_current>
         <width>0.364</width>
         <signal_noise_ratio>2.4936204</signal_noise_ratio>
         <quality>-1</quality>
      </peak>
      <peak>
         <mass>608.049</mass>
         <intensity>4.036</intensity>
         <ion_current>6.5315226</ion_current>
         <width>0.182</width>
         <signal_noise_ratio>1.2543988</signal_noise_ratio>
         <quality>-1</quality>
      </peak>
      <peak>
         <mass>612.051</mass>
         <intensity>4.036</intensity>
         <ion_current>5.9377221</ion_current>
         <width>0.182</width>
         <signal_noise_ratio>1.2603912</signal_noise_ratio>
         <quality>-1</quality>
      </peak>
      <peak>
         <mass>612.2785</mass>
         <intensity>4.036</intensity>
         <ion_current>5.9377221</ion_current>
         <width>0.273</width>
         <signal_noise_ratio>1.2603912</signal_noise_ratio>
         <quality>-1</quality>
      </peak>
      <peak>
         <mass>613.49589</mass>
         <intensity>8.083</intensity>
         <ion_current>11.891627</ion_current>
         <width>0.182</width>
         <signal_noise_ratio>2.5270622</signal_noise_ratio>
         <quality>-1</quality>
      </peak>
      <peak>
         <mass>616.9802</mass>
         <intensity>5.385</intensity>
         <ion_current>8.7146306</ion_current>
         <width>0.273</width>
         <signal_noise_ratio>1.6875478</signal_noise_ratio>
         <quality>-1</quality>
      </peak>
      <peak>
         <mass>619.67079</mass>
         <intensity>4.036</intensity>
         <ion_current>6.5315226</ion_current>
         <width>0.637</width>
         <signal_noise_ratio>1.2655282</signal_noise_ratio>
         <quality>-1</quality>
      </peak>
      <peak>
         <mass>621.28093</mass>
         <intensity>292.68</intensity>
         <ion_current>425.7982</ion_current>
         <width>1.091</width>
         <signal_noise_ratio>91.848716</signal_noise_ratio>
         <quality>-1</quality>
      </peak>
      <peak>
         <mass>623.85934</mass>
         <intensity>4.036</intensity>
         <ion_current>5.9377221</ion_current>
         <width>0.363</width>
         <signal_noise_ratio>1.2701022</signal_noise_ratio>
         <quality>-1</quality>
      </peak>
      <peak>
         <mass>624.36944</mass>
         <intensity>114.638</intensity>
         <ion_current>168.28114</ion_current>
         <width>0.364</width>
         <signal_noise_ratio>36.075812</signal_noise_ratio>
         <quality>-1</quality>
      </peak>
      <peak>
         <mass>627.967</mass>
         <intensity>8.083</intensity>
         <ion_current>12.258187</ion_current>
         <width>0.182</width>
         <signal_noise_ratio>2.5365697</signal_noise_ratio>
         <quality>-1</quality>
      </peak>
      <peak>
         <mass>630.94625</mass>
         <intensity>4.036</intensity>
         <ion_current>6.7328589</ion_current>
         <width>0.182</width>
         <signal_noise_ratio>1.2621012</signal_noise_ratio>
         <quality>-1</quality>
      </peak>
      <peak>
         <mass>631.332</mass>
         <intensity>4.036</intensity>
         <ion_current>6.1207526</ion_current>
         <width>0.182</width>
         <signal_noise_ratio>1.2621012</signal_noise_ratio>
         <quality>-1</quality>
      </peak>
      <peak>
         <mass>634.50083</mass>
         <intensity>4.036</intensity>
         <ion_current>6.7328589</ion_current>
         <width>0.182</width>
         <signal_noise_ratio>1.2574167</signal_noise_ratio>
         <quality>-1</quality>
      </peak>
      <peak>
         <mass>634.879</mass>
         <intensity>5.385</intensity>
         <ion_current>8.1665641</ion_current>
         <width>0.181</width>
         <signal_noise_ratio>1.6757524</signal_noise_ratio>
         <quality>-1</quality>
      </peak>
      <peak>
         <mass>638.20861</mass>
         <intensity>4.036</intensity>
         <ion_current>6.1207526</ion_current>
         <width>0.364</width>
         <signal_noise_ratio>1.2514739</signal_noise_ratio>
         <quality>-1</quality>
      </peak>
      <peak>
         <mass>640.7182</mass>
         <intensity>5.385</intensity>
         <ion_current>8.1665641</ion_current>
         <width>0.273</width>
         <signal_noise_ratio>1.6659189</signal_noise_ratio>
         <quality>-1</quality>
      </peak>
      <peak>
         <mass>641.34371</mass>
         <intensity>106.545</intensity>
         <ion_current>158.18578</ion_current>
         <width>0.364</width>
         <signal_noise_ratio>32.916446</signal_noise_ratio>
         <quality>1</quality>
      </peak>
      <peak>
         <mass>644.36384</mass>
         <intensity>57.988</intensity>
         <ion_current>87.003241</ion_current>
         <width>0.819</width>
         <signal_noise_ratio>17.831721</signal_noise_ratio>
         <quality>1</quality>
      </peak>
      <peak>
         <mass>648.795</mass>
         <intensity>4.036</intensity>
         <ion_current>6.1207526</ion_current>
         <width>0.182</width>
         <signal_noise_ratio>1.2455201</signal_noise_ratio>
         <quality>-1</quality>
      </peak>
      <peak>
         <mass>649.1408</mass>
         <intensity>5.385</intensity>
         <ion_current>8.1665641</ion_current>
         <width>0.182</width>
         <signal_noise_ratio>1.6618251</signal_noise_ratio>
         <quality>-1</quality>
      </peak>
      <peak>
         <mass>652.069</mass>
         <intensity>4.046</intensity>
         <ion_current>6.135918</ion_current>
         <width>0.182</width>
         <signal_noise_ratio>1.0961278</signal_noise_ratio>
         <quality>-1</quality>
      </peak>
      <peak>
         <mass>653.95625</mass>
         <intensity>4.046</intensity>
         <ion_current>6.135918</ion_current>
         <width>0.182</width>
         <signal_noise_ratio>1.2013425</signal_noise_ratio>
         <quality>-1</quality>
      </peak>
      <peak>
         <mass>655.36236</mass>
         <intensity>137.578</intensity>
         <ion_current>203.70092</ion_current>
         <width>0.364</width>
         <signal_noise_ratio>40.59631</signal_noise_ratio>
         <quality>1</quality>
      </peak>
      <peak>
         <mass>655.60083</mass>
         <intensity>4.046</intensity>
         <ion_current>6.135918</ion_current>
         <width>0.182</width>
         <signal_noise_ratio>1.2037358</signal_noise_ratio>
         <quality>-1</quality>
      </peak>
      <peak>
         <mass>658.35614</mass>
         <intensity>99.811</intensity>
         <ion_current>144.49369</ion_current>
         <width>0.364</width>
         <signal_noise_ratio>30.20218</signal_noise_ratio>
         <quality>1</quality>
      </peak>
      <peak>
         <mass>665.38025</mass>
         <intensity>245.482</intensity>
         <ion_current>368.69688</ion_current>
         <width>0.273</width>
         <signal_noise_ratio>74.281307</signal_noise_ratio>
         <quality>-1</quality>
      </peak>
      <peak>
         <mass>669.87983</mass>
         <intensity>6.744</intensity>
         <ion_current>11.00157</ion_current>
         <width>0.182</width>
         <signal_noise_ratio>2.0406919</signal_noise_ratio>
         <quality>-1</quality>
      </peak>
      <peak>
         <mass>671.49641</mass>
         <intensity>4.046</intensity>
         <ion_current>6.7495409</ion_current>
         <width>0.363</width>
         <signal_noise_ratio>1.2242941</signal_noise_ratio>
         <quality>-1</quality>
      </peak>
      <peak>
         <mass>673.36684</mass>
         <intensity>4.046</intensity>
         <ion_current>6.135918</ion_current>
         <width>0.181</width>
         <signal_noise_ratio>1.2242941</signal_noise_ratio>
         <quality>-1</quality>
      </peak>
      <peak>
         <mass>674.75241</mass>
         <intensity>4.046</intensity>
         <ion_current>6.0360051</ion_current>
         <width>0.273</width>
         <signal_noise_ratio>1.2242941</signal_noise_ratio>
         <quality>-1</quality>
      </peak>
      <peak>
         <mass>675.32925</mass>
         <intensity>4.046</intensity>
         <ion_current>6.2969615</ion_current>
         <width>0.182</width>
         <signal_noise_ratio>1.2242941</signal_noise_ratio>
         <quality>-1</quality>
      </peak>
      <peak>
         <mass>677.12551</mass>
         <intensity>5.395</intensity>
         <ion_current>9.236159</ion_current>
         <width>0.363</width>
         <signal_noise_ratio>1.632493</signal_noise_ratio>
         <quality>-1</quality>
      </peak>
      <peak>
         <mass>679.42225</mass>
         <intensity>4.046</intensity>
         <ion_current>6.2969615</ion_current>
         <width>0.182</width>
         <signal_noise_ratio>1.2242941</signal_noise_ratio>
         <quality>-1</quality>
      </peak>
      <peak>
         <mass>679.809</mass>
         <intensity>4.046</intensity>
         <ion_current>6.2969615</ion_current>
         <width>0.182</width>
         <signal_noise_ratio>1.2242941</signal_noise_ratio>
         <quality>-1</quality>
      </peak>
      <peak>
         <mass>681.1548</mass>
         <intensity>6.744</intensity>
         <ion_current>10.495973</ion_current>
         <width>0.364</width>
         <signal_noise_ratio>2.0406919</signal_noise_ratio>
         <quality>1</quality>
      </peak>
      <peak>
         <mass>681.82517</mass>
         <intensity>4.046</intensity>
         <ion_current>6.2969615</ion_current>
         <width>0.182</width>
         <signal_noise_ratio>1.2242941</signal_noise_ratio>
         <quality>-1</quality>
      </peak>
      <peak>
         <mass>682.33981</mass>
         <intensity>207.715</intensity>
         <ion_current>315.78276</ion_current>
         <width>0.454</width>
         <signal_noise_ratio>62.853251</signal_noise_ratio>
         <quality>1</quality>
      </peak>
      <peak>
         <mass>683.06783</mass>
         <intensity>4.046</intensity>
         <ion_current>6.2969615</ion_current>
         <width>0.182</width>
         <signal_noise_ratio>1.2242941</signal_noise_ratio>
         <quality>-1</quality>
      </peak>
      <peak>
         <mass>683.72</mass>
         <intensity>4.046</intensity>
         <ion_current>6.2969615</ion_current>
         <width>0.182</width>
         <signal_noise_ratio>1.2242941</signal_noise_ratio>
         <quality>-1</quality>
      </peak>
      <peak>
         <mass>685.15225</mass>
         <intensity>4.046</intensity>
         <ion_current>6.2969615</ion_current>
         <width>0.182</width>
         <signal_noise_ratio>1.2242941</signal_noise_ratio>
         <quality>-1</quality>
      </peak>
      <peak>
         <mass>685.77559</mass>
         <intensity>4.046</intensity>
         <ion_current>6.2969615</ion_current>
         <width>0.182</width>
         <signal_noise_ratio>1.2242941</signal_noise_ratio>
         <quality>-1</quality>
      </peak>
      <peak>
         <mass>690.28723</mass>
         <intensity>196.925</intensity>
         <ion_current>300.74436</ion_current>
         <width>0.819</width>
         <signal_noise_ratio>59.588265</signal_noise_ratio>
         <quality>1</quality>
      </peak>
      <peak>
         <mass>694.29252</mass>
         <intensity>72.835</intensity>
         <ion_current>106.60131</ion_current>
         <width>0.455</width>
         <signal_noise_ratio>22.039412</signal_noise_ratio>
         <quality>-1</quality>
      </peak>
      <peak>
         <mass>696.96261</mass>
         <intensity>4.046</intensity>
         <ion_current>6.2969615</ion_current>
         <width>0.364</width>
         <signal_noise_ratio>1.2242941</signal_noise_ratio>
         <quality>-1</quality>
      </peak>
      <peak>
         <mass>697.37825</mass>
         <intensity>238.738</intensity>
         <ion_current>377.31638</ion_current>
         <width>0.454</width>
         <signal_noise_ratio>72.240616</signal_noise_ratio>
         <quality>1</quality>
      </peak>
   </peak_list>
</pepex3>
