# Supplementary material for: NITPICK: peak identification for mass spectrometry data
Source: BMC Bioinformatics. 2008 Aug 28;9:355. doi: 10.1186/1471-2105-9-355 (PMC2655099; doi:10.1186/1471-2105-9-355)
Supplement: Additional file 4 — A zip-folder containing all pepex results on the simulated data. [file 1471-2105-9-355-S4.zip › pepex_simulation_results/thresh1/SNR100/preSNR100_37_pepex.xml]

<?xml version="1.0" encoding="iso-8859-1"?>
<pepex3>
   <version>3.0.0</version>
   <registered_to>Unregistered</registered_to>
   <parameters>
      <parameter_file>pepex_input.xml</parameter_file>
      <input_data_file>spectrum.data</input_data_file>
      <output_data_file>pepex_output.xml</output_data_file>
      <noise_model>mean_value</noise_model>
      <signal_noise_ratio>1</signal_noise_ratio>
      <tuning_power>2</tuning_power>
      <tuning>2</tuning>
      <small_omega>1.0</small_omega>
      <big_omega>20</big_omega>
      <peak_finding_model>pepex3</peak_finding_model>
      <supporting_slopes>2</supporting_slopes>
      <peak_fitting_model>centroid</peak_fitting_model>
      <clustering_model>simple</clustering_model>
      <min_cluster_distance>0.8</min_cluster_distance>
      <max_cluster_distance>1.2</max_cluster_distance>
      <no_single_above_mass>1500.0</no_single_above_mass>
      <deisotoping_model>quadratic</deisotoping_model>
      <isotope_distrib_file>/usr/local/piums/kd_0_to_10</isotope_distrib_file>
      <overflow>30000</overflow>
   </parameters>
   <pepex3_status>
      <status>ok</status>
      <message></message>
      <supporting_slopes>2</supporting_slopes>
      <minimum_mass>500</minimum_mass>
      <maximum_mass>700</maximum_mass>
      <small_omega>1</small_omega>
      <big_omega>20</big_omega>
      <peak_masses_with_hydrogen>true</peak_masses_with_hydrogen>
      <date_created>17:49:07, 09 Jul, 2007</date_created>
   </pepex3_status>
   <peak_list>
      <peak>
         <mass>503.79725</mass>
         <intensity>3.956</intensity>
         <ion_current>5.5041548</ion_current>
         <width>0.182</width>
         <signal_noise_ratio>1.3342159</signal_noise_ratio>
         <quality>-1</quality>
      </peak>
      <peak>
         <mass>505.73</mass>
         <intensity>3.956</intensity>
         <ion_current>6.0545937</ion_current>
         <width>0.182</width>
         <signal_noise_ratio>1.3105104</signal_noise_ratio>
         <quality>-1</quality>
      </peak>
      <peak>
         <mass>507.34426</mass>
         <intensity>6.593</intensity>
         <ion_current>9.1731276</ion_current>
         <width>0.455</width>
         <signal_noise_ratio>2.100036</signal_noise_ratio>
         <quality>-1</quality>
      </peak>
      <peak>
         <mass>507.89025</mass>
         <intensity>3.956</intensity>
         <ion_current>5.1213429</ion_current>
         <width>0.182</width>
         <signal_noise_ratio>1.2600853</signal_noise_ratio>
         <quality>-1</quality>
      </peak>
      <peak>
         <mass>509.368</mass>
         <intensity>3.956</intensity>
         <ion_current>5.5041548</ion_current>
         <width>0.182</width>
         <signal_noise_ratio>1.2600853</signal_noise_ratio>
         <quality>-1</quality>
      </peak>
      <peak>
         <mass>509.98679</mass>
         <intensity>5.274</intensity>
         <ion_current>7.3379455</ion_current>
         <width>0.181</width>
         <signal_noise_ratio>1.6354902</signal_noise_ratio>
         <quality>-1</quality>
      </peak>
      <peak>
         <mass>512.369</mass>
         <intensity>3.956</intensity>
         <ion_current>5.5041548</ion_current>
         <width>0.182</width>
         <signal_noise_ratio>1.1680714</signal_noise_ratio>
         <quality>-1</quality>
      </peak>
      <peak>
         <mass>512.62684</mass>
         <intensity>3.956</intensity>
         <ion_current>5.5041548</ion_current>
         <width>0.182</width>
         <signal_noise_ratio>1.1366434</signal_noise_ratio>
         <quality>-1</quality>
      </peak>
      <peak>
         <mass>513.93775</mass>
         <intensity>5.274</intensity>
         <ion_current>7.3379455</ion_current>
         <width>0.273</width>
         <signal_noise_ratio>1.5055779</signal_noise_ratio>
         <quality>-1</quality>
      </peak>
      <peak>
         <mass>515.89325</mass>
         <intensity>3.956</intensity>
         <ion_current>5.5041548</ion_current>
         <width>0.182</width>
         <signal_noise_ratio>1.0957978</signal_noise_ratio>
         <quality>-1</quality>
      </peak>
      <peak>
         <mass>516.2254</mass>
         <intensity>3.956</intensity>
         <ion_current>5.5041548</ion_current>
         <width>0.273</width>
         <signal_noise_ratio>1.0957978</signal_noise_ratio>
         <quality>-1</quality>
      </peak>
      <peak>
         <mass>519.19086</mass>
         <intensity>6.593</intensity>
         <ion_current>9.1731276</ion_current>
         <width>0.181</width>
         <signal_noise_ratio>1.8423571</signal_noise_ratio>
         <quality>-1</quality>
      </peak>
      <peak>
         <mass>519.79667</mass>
         <intensity>3.956</intensity>
         <ion_current>6.0545937</ion_current>
         <width>0.546</width>
         <signal_noise_ratio>1.1054701</signal_noise_ratio>
         <quality>-1</quality>
      </peak>
      <peak>
         <mass>521.20633</mass>
         <intensity>3.956</intensity>
         <ion_current>6.0545937</ion_current>
         <width>0.181</width>
         <signal_noise_ratio>1.1131046</signal_noise_ratio>
         <quality>-1</quality>
      </peak>
      <peak>
         <mass>523.829</mass>
         <intensity>5.274</intensity>
         <ion_current>8.0717713</ion_current>
         <width>0.182</width>
         <signal_noise_ratio>1.4497691</signal_noise_ratio>
         <quality>-1</quality>
      </peak>
      <peak>
         <mass>524.48875</mass>
         <intensity>3.956</intensity>
         <ion_current>6.0545937</ion_current>
         <width>0.273</width>
         <signal_noise_ratio>1.0874643</signal_noise_ratio>
         <quality>-1</quality>
      </peak>
      <peak>
         <mass>527.43667</mass>
         <intensity>3.956</intensity>
         <ion_current>5.4484913</ion_current>
         <width>0.364</width>
         <signal_noise_ratio>1.1131046</signal_noise_ratio>
         <quality>-1</quality>
      </peak>
      <peak>
         <mass>529.104</mass>
         <intensity>3.956</intensity>
         <ion_current>6.2253581</ion_current>
         <width>0.182</width>
         <signal_noise_ratio>1.035183</signal_noise_ratio>
         <quality>-1</quality>
      </peak>
      <peak>
         <mass>530.8775</mass>
         <intensity>3.956</intensity>
         <ion_current>6.2253581</ion_current>
         <width>0.273</width>
         <signal_noise_ratio>1.306689</signal_noise_ratio>
         <quality>-1</quality>
      </peak>
      <peak>
         <mass>532.196</mass>
         <intensity>3.956</intensity>
         <ion_current>5.6593933</ion_current>
         <width>0.181</width>
         <signal_noise_ratio>1.3332211</signal_noise_ratio>
         <quality>-1</quality>
      </peak>
      <peak>
         <mass>532.742</mass>
         <intensity>3.956</intensity>
         <ion_current>5.1998662</ion_current>
         <width>0.182</width>
         <signal_noise_ratio>1.3332211</signal_noise_ratio>
         <quality>-1</quality>
      </peak>
      <peak>
         <mass>533.834</mass>
         <intensity>3.956</intensity>
         <ion_current>3.9679528</ion_current>
         <width>0.182</width>
         <signal_noise_ratio>1.3867606</signal_noise_ratio>
         <quality>-1</quality>
      </peak>
      <peak>
         <mass>535.562</mass>
         <intensity>3.956</intensity>
         <ion_current>5.6594006</ion_current>
         <width>0.182</width>
         <signal_noise_ratio>1.4030241</signal_noise_ratio>
         <quality>-1</quality>
      </peak>
      <peak>
         <mass>536.26625</mass>
         <intensity>3.956</intensity>
         <ion_current>5.6594006</ion_current>
         <width>0.182</width>
         <signal_noise_ratio>1.419103</signal_noise_ratio>
         <quality>-1</quality>
      </peak>
      <peak>
         <mass>536.62267</mass>
         <intensity>5.274</intensity>
         <ion_current>5.7817345</ion_current>
         <width>0.182</width>
         <signal_noise_ratio>1.9045962</signal_noise_ratio>
         <quality>-1</quality>
      </peak>
      <peak>
         <mass>537.27179</mass>
         <intensity>5.274</intensity>
         <ion_current>5.7817345</ion_current>
         <width>0.182</width>
         <signal_noise_ratio>1.9045962</signal_noise_ratio>
         <quality>-1</quality>
      </peak>
      <peak>
         <mass>538.745</mass>
         <intensity>3.956</intensity>
         <ion_current>5.6593933</ion_current>
         <width>0.182</width>
         <signal_noise_ratio>1.3940858</signal_noise_ratio>
         <quality>-1</quality>
      </peak>
      <peak>
         <mass>539.12199</mass>
         <intensity>5.274</intensity>
         <ion_current>7.544904</ion_current>
         <width>0.182</width>
         <signal_noise_ratio>1.8585461</signal_noise_ratio>
         <quality>-1</quality>
      </peak>
      <peak>
         <mass>539.291</mass>
         <intensity>3.956</intensity>
         <ion_current>5.6593933</ion_current>
         <width>0.182</width>
         <signal_noise_ratio>1.3940858</signal_noise_ratio>
         <quality>-1</quality>
      </peak>
      <peak>
         <mass>544.28636</mass>
         <intensity>328.323</intensity>
         <ion_current>469.79463</ion_current>
         <width>0.364</width>
         <signal_noise_ratio>122.15904</signal_noise_ratio>
         <quality>1</quality>
      </peak>
      <peak>
         <mass>547.7854</mass>
         <intensity>3.956</intensity>
         <ion_current>6.2253581</ion_current>
         <width>0.273</width>
         <signal_noise_ratio>1.4751296</signal_noise_ratio>
         <quality>-1</quality>
      </peak>
      <peak>
         <mass>548.53767</mass>
         <intensity>5.274</intensity>
         <ion_current>8.2994283</ion_current>
         <width>0.272</width>
         <signal_noise_ratio>1.9665909</signal_noise_ratio>
         <quality>1</quality>
      </peak>
      <peak>
         <mass>550.18984</mass>
         <intensity>3.946</intensity>
         <ion_current>5.6450874</ion_current>
         <width>0.182</width>
         <signal_noise_ratio>1.2128254</signal_noise_ratio>
         <quality>-1</quality>
      </peak>
      <peak>
         <mass>555.18425</mass>
         <intensity>3.946</intensity>
         <ion_current>5.6450874</ion_current>
         <width>0.182</width>
         <signal_noise_ratio>1.2084223</signal_noise_ratio>
         <quality>-1</quality>
      </peak>
      <peak>
         <mass>556.389</mass>
         <intensity>3.946</intensity>
         <ion_current>5.6450874</ion_current>
         <width>0.182</width>
         <signal_noise_ratio>1.2078617</signal_noise_ratio>
         <quality>-1</quality>
      </peak>
      <peak>
         <mass>556.935</mass>
         <intensity>3.946</intensity>
         <ion_current>5.6450874</ion_current>
         <width>0.182</width>
         <signal_noise_ratio>1.2078617</signal_noise_ratio>
         <quality>-1</quality>
      </peak>
      <peak>
         <mass>560.937</mass>
         <intensity>3.946</intensity>
         <ion_current>6.2096216</ion_current>
         <width>0.182</width>
         <signal_noise_ratio>1.2054304</signal_noise_ratio>
         <quality>-1</quality>
      </peak>
      <peak>
         <mass>561.21</mass>
         <intensity>3.946</intensity>
         <ion_current>5.6450874</ion_current>
         <width>0.364</width>
         <signal_noise_ratio>1.2054304</signal_noise_ratio>
         <quality>-1</quality>
      </peak>
      <peak>
         <mass>562.483</mass>
         <intensity>5.264</intensity>
         <ion_current>7.5305981</ion_current>
         <width>0.182</width>
         <signal_noise_ratio>1.6078175</signal_noise_ratio>
         <quality>-1</quality>
      </peak>
      <peak>
         <mass>565.68875</mass>
         <intensity>3.946</intensity>
         <ion_current>5.6450874</ion_current>
         <width>0.455</width>
         <signal_noise_ratio>1.2049448</signal_noise_ratio>
         <quality>-1</quality>
      </peak>
      <peak>
         <mass>567.212</mass>
         <intensity>3.946</intensity>
         <ion_current>5.6450874</ion_current>
         <width>0.182</width>
         <signal_noise_ratio>1.2064912</signal_noise_ratio>
         <quality>-1</quality>
      </peak>
      <peak>
         <mass>569.01801</mass>
         <intensity>5.264</intensity>
         <ion_current>7.5305981</ion_current>
         <width>0.182</width>
         <signal_noise_ratio>1.6109085</signal_noise_ratio>
         <quality>-1</quality>
      </peak>
      <peak>
         <mass>569.65283</mass>
         <intensity>6.583</intensity>
         <ion_current>9.4175394</ion_current>
         <width>0.182</width>
         <signal_noise_ratio>2.0157525</signal_noise_ratio>
         <quality>-1</quality>
      </peak>
      <peak>
         <mass>571.04211</mass>
         <intensity>6.583</intensity>
         <ion_current>9.4175394</ion_current>
         <width>0.909</width>
         <signal_noise_ratio>2.0157525</signal_noise_ratio>
         <quality>1</quality>
      </peak>
      <peak>
         <mass>571.669</mass>
         <intensity>3.946</intensity>
         <ion_current>5.6450874</ion_current>
         <width>0.182</width>
         <signal_noise_ratio>1.2095375</signal_noise_ratio>
         <quality>-1</quality>
      </peak>
      <peak>
         <mass>574.56384</mass>
         <intensity>3.946</intensity>
         <ion_current>6.2096216</ion_current>
         <width>0.182</width>
         <signal_noise_ratio>1.2114234</signal_noise_ratio>
         <quality>-1</quality>
      </peak>
      <peak>
         <mass>576.944</mass>
         <intensity>3.946</intensity>
         <ion_current>5.805315</ion_current>
         <width>0.182</width>
         <signal_noise_ratio>1.214521</signal_noise_ratio>
         <quality>-1</quality>
      </peak>
      <peak>
         <mass>577.37625</mass>
         <intensity>3.946</intensity>
         <ion_current>5.805315</ion_current>
         <width>0.182</width>
         <signal_noise_ratio>1.214521</signal_noise_ratio>
         <quality>-1</quality>
      </peak>
      <peak>
         <mass>578.672</mass>
         <intensity>3.946</intensity>
         <ion_current>5.805315</ion_current>
         <width>0.182</width>
         <signal_noise_ratio>1.2174798</signal_noise_ratio>
         <quality>-1</quality>
      </peak>
      <peak>
         <mass>579.309</mass>
         <intensity>3.946</intensity>
         <ion_current>5.805315</ion_current>
         <width>0.182</width>
         <signal_noise_ratio>1.2174798</signal_noise_ratio>
         <quality>-1</quality>
      </peak>
      <peak>
         <mass>582.23647</mass>
         <intensity>121.298</intensity>
         <ion_current>179.39546</ion_current>
         <width>1</width>
         <signal_noise_ratio>37.550876</signal_noise_ratio>
         <quality>1</quality>
      </peak>
      <peak>
         <mass>582.65125</mass>
         <intensity>3.946</intensity>
         <ion_current>5.805315</ion_current>
         <width>0.182</width>
         <signal_noise_ratio>1.2195191</signal_noise_ratio>
         <quality>-1</quality>
      </peak>
      <peak>
         <mass>584.35533</mass>
         <intensity>51.414</intensity>
         <ion_current>64.377963</ion_current>
         <width>0.364</width>
         <signal_noise_ratio>15.871494</signal_noise_ratio>
         <quality>-1</quality>
      </peak>
      <peak>
         <mass>584.8206</mass>
         <intensity>3.946</intensity>
         <ion_current>6.3858742</ion_current>
         <width>0.182</width>
         <signal_noise_ratio>1.2162531</signal_noise_ratio>
         <quality>-1</quality>
      </peak>
      <peak>
         <mass>589.703</mass>
         <intensity>3.946</intensity>
         <ion_current>5.805315</ion_current>
         <width>0.273</width>
         <signal_noise_ratio>1.2055879</signal_noise_ratio>
         <quality>-1</quality>
      </peak>
      <peak>
         <mass>590.37467</mass>
         <intensity>3.946</intensity>
         <ion_current>6.3858742</ion_current>
         <width>0.364</width>
         <signal_noise_ratio>1.2055879</signal_noise_ratio>
         <quality>-1</quality>
      </peak>
      <peak>
         <mass>591.86</mass>
         <intensity>5.264</intensity>
         <ion_current>7.7443432</ion_current>
         <width>0.182</width>
         <signal_noise_ratio>1.6008463</signal_noise_ratio>
         <quality>-1</quality>
      </peak>
      <peak>
         <mass>593.23916</mass>
         <intensity>3.946</intensity>
         <ion_current>5.7261031</ion_current>
         <width>0.182</width>
         <signal_noise_ratio>1.1969094</signal_noise_ratio>
         <quality>-1</quality>
      </peak>
      <peak>
         <mass>595.42975</mass>
         <intensity>3.946</intensity>
         <ion_current>5.805315</ion_current>
         <width>0.273</width>
         <signal_noise_ratio>1.1892152</signal_noise_ratio>
         <quality>-1</quality>
      </peak>
      <peak>
         <mass>599.06016</mass>
         <intensity>3.946</intensity>
         <ion_current>6.3858742</ion_current>
         <width>0.182</width>
         <signal_noise_ratio>1.1669182</signal_noise_ratio>
         <quality>-1</quality>
      </peak>
      <peak>
         <mass>599.84125</mass>
         <intensity>3.946</intensity>
         <ion_current>6.3858742</ion_current>
         <width>0.182</width>
         <signal_noise_ratio>1.1600619</signal_noise_ratio>
         <quality>-1</quality>
      </peak>
      <peak>
         <mass>602.34819</mass>
         <intensity>90.971</intensity>
         <ion_current>133.46274</ion_current>
         <width>0.273</width>
         <signal_noise_ratio>26.459489</signal_noise_ratio>
         <quality>-1</quality>
      </peak>
      <peak>
         <mass>602.865</mass>
         <intensity>3.946</intensity>
         <ion_current>6.3858742</ion_current>
         <width>0.182</width>
         <signal_noise_ratio>1.1425867</signal_noise_ratio>
         <quality>-1</quality>
      </peak>
      <peak>
         <mass>604.61121</mass>
         <intensity>5.264</intensity>
         <ion_current>7.7443432</ion_current>
         <width>0.273</width>
         <signal_noise_ratio>1.518967</signal_noise_ratio>
         <quality>-1</quality>
      </peak>
      <peak>
         <mass>608.42816</mass>
         <intensity>3.946</intensity>
         <ion_current>5.805315</ion_current>
         <width>0.182</width>
         <signal_noise_ratio>1.1230548</signal_noise_ratio>
         <quality>-1</quality>
      </peak>
      <peak>
         <mass>610.4595</mass>
         <intensity>3.946</intensity>
         <ion_current>5.805315</ion_current>
         <width>0.273</width>
         <signal_noise_ratio>1.1175652</signal_noise_ratio>
         <quality>-1</quality>
      </peak>
      <peak>
         <mass>612.714</mass>
         <intensity>3.946</intensity>
         <ion_current>6.3858742</ion_current>
         <width>0.272</width>
         <signal_noise_ratio>1.1094329</signal_noise_ratio>
         <quality>-1</quality>
      </peak>
      <peak>
         <mass>615.31653</mass>
         <intensity>236.013</intensity>
         <ion_current>351.16763</ion_current>
         <width>0.455</width>
         <signal_noise_ratio>66.052616</signal_noise_ratio>
         <quality>1</quality>
      </peak>
      <peak>
         <mass>618.25377</mass>
         <intensity>286.119</intensity>
         <ion_current>413.20532</ion_current>
         <width>0.909</width>
         <signal_noise_ratio>79.572381</signal_noise_ratio>
         <quality>1</quality>
      </peak>
      <peak>
         <mass>622.81712</mass>
         <intensity>5.264</intensity>
         <ion_current>7.7443432</ion_current>
         <width>0.273</width>
         <signal_noise_ratio>1.4517787</signal_noise_ratio>
         <quality>1</quality>
      </peak>
      <peak>
         <mass>624.329</mass>
         <intensity>6.583</intensity>
         <ion_current>9.6848426</ion_current>
         <width>0.182</width>
         <signal_noise_ratio>1.8124141</signal_noise_ratio>
         <quality>-1</quality>
      </peak>
      <peak>
         <mass>624.602</mass>
         <intensity>3.946</intensity>
         <ion_current>5.805315</ion_current>
         <width>0.182</width>
         <signal_noise_ratio>1.0847497</signal_noise_ratio>
         <quality>-1</quality>
      </peak>
      <peak>
         <mass>626.044</mass>
         <intensity>3.946</intensity>
         <ion_current>6.5827208</ion_current>
         <width>0.364</width>
         <signal_noise_ratio>1.0833624</signal_noise_ratio>
         <quality>-1</quality>
      </peak>
      <peak>
         <mass>630.71421</mass>
         <intensity>5.264</intensity>
         <ion_current>7.9830629</ion_current>
         <width>0.273</width>
         <signal_noise_ratio>1.4406076</signal_noise_ratio>
         <quality>-1</quality>
      </peak>
      <peak>
         <mass>632.697</mass>
         <intensity>3.946</intensity>
         <ion_current>5.9842641</ion_current>
         <width>0.182</width>
         <signal_noise_ratio>1.0783821</signal_noise_ratio>
         <quality>-1</quality>
      </peak>
      <peak>
         <mass>634.44016</mass>
         <intensity>3.946</intensity>
         <ion_current>6.5827208</ion_current>
         <width>0.182</width>
         <signal_noise_ratio>1.0783408</signal_noise_ratio>
         <quality>-1</quality>
      </peak>
      <peak>
         <mass>634.99511</mass>
         <intensity>3.946</intensity>
         <ion_current>6.5827208</ion_current>
         <width>0.727</width>
         <signal_noise_ratio>1.0788656</signal_noise_ratio>
         <quality>-1</quality>
      </peak>
      <peak>
         <mass>638.881</mass>
         <intensity>6.583</intensity>
         <ion_current>10.737263</ion_current>
         <width>0.182</width>
         <signal_noise_ratio>1.7972482</signal_noise_ratio>
         <quality>-1</quality>
      </peak>
      <peak>
         <mass>639.37316</mass>
         <intensity>187.226</intensity>
         <ion_current>278.03095</ion_current>
         <width>0.273</width>
         <signal_noise_ratio>51.115236</signal_noise_ratio>
         <quality>-1</quality>
      </peak>
      <peak>
         <mass>643.289</mass>
         <intensity>220.19</intensity>
         <ion_current>332.90906</ion_current>
         <width>0.455</width>
         <signal_noise_ratio>59.838977</signal_noise_ratio>
         <quality>1</quality>
      </peak>
      <peak>
         <mass>645.34547</mass>
         <intensity>207.005</intensity>
         <ion_current>291.50537</ion_current>
         <width>0.364</width>
         <signal_noise_ratio>56.112281</signal_noise_ratio>
         <quality>1</quality>
      </peak>
      <peak>
         <mass>645.77125</mass>
         <intensity>3.946</intensity>
         <ion_current>6.5827208</ion_current>
         <width>0.181</width>
         <signal_noise_ratio>1.0683788</signal_noise_ratio>
         <quality>-1</quality>
      </peak>
      <peak>
         <mass>649.01008</mass>
         <intensity>3.946</intensity>
         <ion_current>5.9842641</ion_current>
         <width>0.637</width>
         <signal_noise_ratio>1.0656598</signal_noise_ratio>
         <quality>-1</quality>
      </peak>
      <peak>
         <mass>651.35456</mass>
         <intensity>208.333</intensity>
         <ion_current>317.32967</ion_current>
         <width>0.363</width>
         <signal_noise_ratio>45.175601</signal_noise_ratio>
         <quality>1</quality>
      </peak>
      <peak>
         <mass>652.979</mass>
         <intensity>5.274</intensity>
         <ion_current>7.9982283</ion_current>
         <width>0.182</width>
         <signal_noise_ratio>1.213659</signal_noise_ratio>
         <quality>-1</quality>
      </peak>
      <peak>
         <mass>654.37914</mass>
         <intensity>109.441</intensity>
         <ion_current>160.22805</ion_current>
         <width>0.273</width>
         <signal_noise_ratio>25.080716</signal_noise_ratio>
         <quality>-1</quality>
      </peak>
      <peak>
         <mass>656.27181</mass>
         <intensity>152.954</intensity>
         <ion_current>213.53854</ion_current>
         <width>0.455</width>
         <signal_noise_ratio>33.724005</signal_noise_ratio>
         <quality>1</quality>
      </peak>
      <peak>
         <mass>658.763</mass>
         <intensity>3.956</intensity>
         <ion_current>5.9994295</ion_current>
         <width>0.181</width>
         <signal_noise_ratio>1.0158474</signal_noise_ratio>
         <quality>-1</quality>
      </peak>
      <peak>
         <mass>659.33834</mass>
         <intensity>122.627</intensity>
         <ion_current>185.48423</ion_current>
         <width>0.455</width>
         <signal_noise_ratio>31.488957</signal_noise_ratio>
         <quality>1</quality>
      </peak>
      <peak>
         <mass>661.6736</mass>
         <intensity>3.956</intensity>
         <ion_current>5.9994295</ion_current>
         <width>0.182</width>
         <signal_noise_ratio>1.0158474</signal_noise_ratio>
         <quality>-1</quality>
      </peak>
      <peak>
         <mass>662.9375</mass>
         <intensity>3.956</intensity>
         <ion_current>5.9994295</ion_current>
         <width>0.273</width>
         <signal_noise_ratio>1.0158474</signal_noise_ratio>
         <quality>-1</quality>
      </peak>
      <peak>
         <mass>663.29962</mass>
         <intensity>87.025</intensity>
         <ion_current>134.8189</ion_current>
         <width>0.364</width>
         <signal_noise_ratio>22.346844</signal_noise_ratio>
         <quality>-1</quality>
      </peak>
      <peak>
         <mass>663.62</mass>
         <intensity>3.956</intensity>
         <ion_current>5.9994295</ion_current>
         <width>0.182</width>
         <signal_noise_ratio>1.0158474</signal_noise_ratio>
         <quality>-1</quality>
      </peak>
      <peak>
         <mass>667.985</mass>
         <intensity>3.956</intensity>
         <ion_current>6.5994028</ion_current>
         <width>0.182</width>
         <signal_noise_ratio>1.0158474</signal_noise_ratio>
         <quality>-1</quality>
      </peak>
      <peak>
         <mass>669.4085</mass>
         <intensity>106.804</intensity>
         <ion_current>163.36879</ion_current>
         <width>0.273</width>
         <signal_noise_ratio>27.425824</signal_noise_ratio>
         <quality>1</quality>
      </peak>
      <peak>
         <mass>674.4066</mass>
         <intensity>3.956</intensity>
         <ion_current>5.9994295</ion_current>
         <width>0.182</width>
         <signal_noise_ratio>1.0158474</signal_noise_ratio>
         <quality>-1</quality>
      </peak>
      <peak>
         <mass>675.14067</mass>
         <intensity>5.274</intensity>
         <ion_current>8.2081501</ion_current>
         <width>0.181</width>
         <signal_noise_ratio>1.3542919</signal_noise_ratio>
         <quality>-1</quality>
      </peak>
      <peak>
         <mass>676.98983</mass>
         <intensity>5.274</intensity>
         <ion_current>8.2081501</ion_current>
         <width>0.181</width>
         <signal_noise_ratio>1.3542919</signal_noise_ratio>
         <quality>-1</quality>
      </peak>
      <peak>
         <mass>678.37638</mass>
         <intensity>288.766</intensity>
         <ion_current>443.09213</ion_current>
         <width>0.455</width>
         <signal_noise_ratio>74.151207</signal_noise_ratio>
         <quality>1</quality>
      </peak>
      <peak>
         <mass>678.863</mass>
         <intensity>3.956</intensity>
         <ion_current>6.1568907</ion_current>
         <width>0.181</width>
         <signal_noise_ratio>1.0158474</signal_noise_ratio>
         <quality>-1</quality>
      </peak>
      <peak>
         <mass>681.39204</mass>
         <intensity>141.086</intensity>
         <ion_current>210.89629</ion_current>
         <width>0.364</width>
         <signal_noise_ratio>36.228979</signal_noise_ratio>
         <quality>1</quality>
      </peak>
      <peak>
         <mass>683.01475</mass>
         <intensity>3.956</intensity>
         <ion_current>6.7726126</ion_current>
         <width>0.273</width>
         <signal_noise_ratio>1.0158474</signal_noise_ratio>
         <quality>-1</quality>
      </peak>
      <peak>
         <mass>685.35836</mass>
         <intensity>288.766</intensity>
         <ion_current>475.32149</ion_current>
         <width>0.364</width>
         <signal_noise_ratio>74.151207</signal_noise_ratio>
         <quality>1</quality>
      </peak>
      <peak>
         <mass>685.79684</mass>
         <intensity>3.956</intensity>
         <ion_current>6.1568907</ion_current>
         <width>0.182</width>
         <signal_noise_ratio>1.0158474</signal_noise_ratio>
         <quality>-1</quality>
      </peak>
      <peak>
         <mass>686.5936</mass>
         <intensity>3.956</intensity>
         <ion_current>6.1568907</ion_current>
         <width>0.182</width>
         <signal_noise_ratio>1.0158474</signal_noise_ratio>
         <quality>-1</quality>
      </peak>
      <peak>
         <mass>687.82816</mass>
         <intensity>3.956</intensity>
         <ion_current>6.1568907</ion_current>
         <width>0.182</width>
         <signal_noise_ratio>1.0158474</signal_noise_ratio>
         <quality>-1</quality>
      </peak>
      <peak>
         <mass>691.451</mass>
         <intensity>3.956</intensity>
         <ion_current>6.1568907</ion_current>
         <width>0.182</width>
         <signal_noise_ratio>1.0158474</signal_noise_ratio>
         <quality>-1</quality>
      </peak>
      <peak>
         <mass>691.88225</mass>
         <intensity>3.956</intensity>
         <ion_current>6.1568907</ion_current>
         <width>0.182</width>
         <signal_noise_ratio>1.0158474</signal_noise_ratio>
         <quality>-1</quality>
      </peak>
      <peak>
         <mass>693.179</mass>
         <intensity>3.956</intensity>
         <ion_current>6.1568907</ion_current>
         <width>0.182</width>
         <signal_noise_ratio>1.0158474</signal_noise_ratio>
         <quality>-1</quality>
      </peak>
      <peak>
         <mass>693.51631</mass>
         <intensity>222.838</intensity>
         <ion_current>352.709</ion_current>
         <width>0.454</width>
         <signal_noise_ratio>57.221788</signal_noise_ratio>
         <quality>1</quality>
      </peak>
      <peak>
         <mass>694.88425</mass>
         <intensity>3.956</intensity>
         <ion_current>6.1568907</ion_current>
         <width>0.182</width>
         <signal_noise_ratio>1.0158474</signal_noise_ratio>
         <quality>-1</quality>
      </peak>
      <peak>
         <mass>696.089</mass>
         <intensity>3.956</intensity>
         <ion_current>6.7726126</ion_current>
         <width>0.182</width>
         <signal_noise_ratio>1.0158474</signal_noise_ratio>
         <quality>-1</quality>
      </peak>
      <peak>
         <mass>699.054</mass>
         <intensity>3.956</intensity>
         <ion_current>6.038348</ion_current>
         <width>0.181</width>
         <signal_noise_ratio>1.0158474</signal_noise_ratio>
         <quality>-1</quality>
      </peak>
   </peak_list>
</pepex3>
