# Supplementary material for: NITPICK: peak identification for mass spectrometry data
Source: BMC Bioinformatics. 2008 Aug 28;9:355. doi: 10.1186/1471-2105-9-355 (PMC2655099; doi:10.1186/1471-2105-9-355)
Supplement: Additional file 4 — A zip-folder containing all pepex results on the simulated data. [file 1471-2105-9-355-S4.zip › pepex_simulation_results/thresh1/SNR100/preSNR100_38_pepex.xml]

<?xml version="1.0" encoding="iso-8859-1"?>
<pepex3>
   <version>3.0.0</version>
   <registered_to>Unregistered</registered_to>
   <parameters>
      <parameter_file>pepex_input.xml</parameter_file>
      <input_data_file>spectrum.data</input_data_file>
      <output_data_file>pepex_output.xml</output_data_file>
      <noise_model>mean_value</noise_model>
      <signal_noise_ratio>1</signal_noise_ratio>
      <tuning_power>2</tuning_power>
      <tuning>2</tuning>
      <small_omega>1.0</small_omega>
      <big_omega>20</big_omega>
      <peak_finding_model>pepex3</peak_finding_model>
      <supporting_slopes>2</supporting_slopes>
      <peak_fitting_model>centroid</peak_fitting_model>
      <clustering_model>simple</clustering_model>
      <min_cluster_distance>0.8</min_cluster_distance>
      <max_cluster_distance>1.2</max_cluster_distance>
      <no_single_above_mass>1500.0</no_single_above_mass>
      <deisotoping_model>quadratic</deisotoping_model>
      <isotope_distrib_file>/usr/local/piums/kd_0_to_10</isotope_distrib_file>
      <overflow>30000</overflow>
   </parameters>
   <pepex3_status>
      <status>ok</status>
      <message></message>
      <supporting_slopes>2</supporting_slopes>
      <minimum_mass>500</minimum_mass>
      <maximum_mass>700</maximum_mass>
      <small_omega>1</small_omega>
      <big_omega>20</big_omega>
      <peak_masses_with_hydrogen>true</peak_masses_with_hydrogen>
      <date_created>17:49:09, 09 Jul, 2007</date_created>
   </pepex3_status>
   <peak_list>
      <peak>
         <mass>500.182</mass>
         <intensity>2.858</intensity>
         <ion_current>3.9764597</ion_current>
         <width>0.182</width>
         <signal_noise_ratio>1.0232035</signal_noise_ratio>
         <quality>-1</quality>
      </peak>
      <peak>
         <mass>500.9186</mass>
         <intensity>2.858</intensity>
         <ion_current>4.3741226</ion_current>
         <width>0.727</width>
         <signal_noise_ratio>1.0232035</signal_noise_ratio>
         <quality>-1</quality>
      </peak>
      <peak>
         <mass>501.51567</mass>
         <intensity>2.858</intensity>
         <ion_current>3.9764597</ion_current>
         <width>0.546</width>
         <signal_noise_ratio>1.0232035</signal_noise_ratio>
         <quality>-1</quality>
      </peak>
      <peak>
         <mass>502.88725</mass>
         <intensity>4.286</intensity>
         <ion_current>5.6867414</ion_current>
         <width>0.182</width>
         <signal_noise_ratio>1.4966268</signal_noise_ratio>
         <quality>-1</quality>
      </peak>
      <peak>
         <mass>503.71383</mass>
         <intensity>4.286</intensity>
         <ion_current>4.3105805</ion_current>
         <width>0.182</width>
         <signal_noise_ratio>1.4744424</signal_noise_ratio>
         <quality>-1</quality>
      </peak>
      <peak>
         <mass>504.52525</mass>
         <intensity>4.286</intensity>
         <ion_current>4.3814543</ion_current>
         <width>0.181</width>
         <signal_noise_ratio>1.4744424</signal_noise_ratio>
         <quality>-1</quality>
      </peak>
      <peak>
         <mass>506.20775</mass>
         <intensity>4.286</intensity>
         <ion_current>6.5596534</ion_current>
         <width>0.273</width>
         <signal_noise_ratio>1.4539086</signal_noise_ratio>
         <quality>-1</quality>
      </peak>
      <peak>
         <mass>508.458</mass>
         <intensity>7.144</intensity>
         <ion_current>10.365424</ion_current>
         <width>0.182</width>
         <signal_noise_ratio>2.4234071</signal_noise_ratio>
         <quality>-1</quality>
      </peak>
      <peak>
         <mass>509.05859</mass>
         <intensity>4.286</intensity>
         <ion_current>5.9633072</ion_current>
         <width>0.182</width>
         <signal_noise_ratio>1.4325353</signal_noise_ratio>
         <quality>-1</quality>
      </peak>
      <peak>
         <mass>510.186</mass>
         <intensity>7.144</intensity>
         <ion_current>8.2488275</ion_current>
         <width>0.182</width>
         <signal_noise_ratio>2.3877817</signal_noise_ratio>
         <quality>-1</quality>
      </peak>
      <peak>
         <mass>510.51968</mass>
         <intensity>4.286</intensity>
         <ion_current>5.3079268</ion_current>
         <width>0.546</width>
         <signal_noise_ratio>1.4325353</signal_noise_ratio>
         <quality>-1</quality>
      </peak>
      <peak>
         <mass>512.46</mass>
         <intensity>4.286</intensity>
         <ion_current>5.9632982</ion_current>
         <width>0.182</width>
         <signal_noise_ratio>1.3833609</signal_noise_ratio>
         <quality>-1</quality>
      </peak>
      <peak>
         <mass>512.65717</mass>
         <intensity>4.286</intensity>
         <ion_current>5.9632982</ion_current>
         <width>0.182</width>
         <signal_noise_ratio>1.4070477</signal_noise_ratio>
         <quality>-1</quality>
      </peak>
      <peak>
         <mass>513.1698</mass>
         <intensity>5.715</intensity>
         <ion_current>7.951528</ion_current>
         <width>0.182</width>
         <signal_noise_ratio>1.876173</signal_noise_ratio>
         <quality>-1</quality>
      </peak>
      <peak>
         <mass>515.488</mass>
         <intensity>4.286</intensity>
         <ion_current>5.9632982</ion_current>
         <width>0.272</width>
         <signal_noise_ratio>1.4033673</signal_noise_ratio>
         <quality>-1</quality>
      </peak>
      <peak>
         <mass>518.73601</mass>
         <intensity>4.286</intensity>
         <ion_current>5.9632982</ion_current>
         <width>0.455</width>
         <signal_noise_ratio>1.1838983</signal_noise_ratio>
         <quality>-1</quality>
      </peak>
      <peak>
         <mass>519.231</mass>
         <intensity>7.144</intensity>
         <ion_current>9.9397579</ion_current>
         <width>0.272</width>
         <signal_noise_ratio>1.973348</signal_noise_ratio>
         <quality>-1</quality>
      </peak>
      <peak>
         <mass>520.88261</mass>
         <intensity>4.286</intensity>
         <ion_current>5.9632982</ion_current>
         <width>0.364</width>
         <signal_noise_ratio>1.2272431</signal_noise_ratio>
         <quality>-1</quality>
      </peak>
      <peak>
         <mass>523.01</mass>
         <intensity>4.286</intensity>
         <ion_current>5.963305</ion_current>
         <width>0.181</width>
         <signal_noise_ratio>1.4287662</signal_noise_ratio>
         <quality>-1</quality>
      </peak>
      <peak>
         <mass>523.76401</mass>
         <intensity>4.286</intensity>
         <ion_current>5.9632982</ion_current>
         <width>0.455</width>
         <signal_noise_ratio>1.4287662</signal_noise_ratio>
         <quality>-1</quality>
      </peak>
      <peak>
         <mass>524.102</mass>
         <intensity>5.715</intensity>
         <ion_current>6.2605983</ion_current>
         <width>0.182</width>
         <signal_noise_ratio>1.9051328</signal_noise_ratio>
         <quality>-1</quality>
      </peak>
      <peak>
         <mass>526.5576</mass>
         <intensity>4.286</intensity>
         <ion_current>6.1314942</ion_current>
         <width>0.818</width>
         <signal_noise_ratio>1.4737125</signal_noise_ratio>
         <quality>-1</quality>
      </peak>
      <peak>
         <mass>527.389</mass>
         <intensity>5.715</intensity>
         <ion_current>6.2655431</ion_current>
         <width>0.182</width>
         <signal_noise_ratio>1.9378288</signal_noise_ratio>
         <quality>-1</quality>
      </peak>
      <peak>
         <mass>528.74</mass>
         <intensity>4.286</intensity>
         <ion_current>6.1314862</ion_current>
         <width>0.182</width>
         <signal_noise_ratio>1.4320314</signal_noise_ratio>
         <quality>-1</quality>
      </peak>
      <peak>
         <mass>530.79559</mass>
         <intensity>4.286</intensity>
         <ion_current>6.1314862</ion_current>
         <width>0.182</width>
         <signal_noise_ratio>1.4503013</signal_noise_ratio>
         <quality>-1</quality>
      </peak>
      <peak>
         <mass>531.014</mass>
         <intensity>4.286</intensity>
         <ion_current>6.1314862</ion_current>
         <width>0.182</width>
         <signal_noise_ratio>1.4503013</signal_noise_ratio>
         <quality>-1</quality>
      </peak>
      <peak>
         <mass>536.53925</mass>
         <intensity>4.286</intensity>
         <ion_current>6.7446625</ion_current>
         <width>0.182</width>
         <signal_noise_ratio>1.4149349</signal_noise_ratio>
         <quality>-1</quality>
      </peak>
      <peak>
         <mass>537.108</mass>
         <intensity>4.286</intensity>
         <ion_current>6.1314862</ion_current>
         <width>0.182</width>
         <signal_noise_ratio>1.4149349</signal_noise_ratio>
         <quality>-1</quality>
      </peak>
      <peak>
         <mass>539.0908</mass>
         <intensity>5.715</intensity>
         <ion_current>8.1152525</ion_current>
         <width>0.182</width>
         <signal_noise_ratio>1.9206484</signal_noise_ratio>
         <quality>-1</quality>
      </peak>
      <peak>
         <mass>540.2</mass>
         <intensity>7.144</intensity>
         <ion_current>8.2302311</ion_current>
         <width>0.182</width>
         <signal_noise_ratio>2.7364946</signal_noise_ratio>
         <quality>-1</quality>
      </peak>
      <peak>
         <mass>540.837</mass>
         <intensity>2.858</intensity>
         <ion_current>4.0106965</ion_current>
         <width>0.182</width>
         <signal_noise_ratio>1.1070289</signal_noise_ratio>
         <quality>-1</quality>
      </peak>
      <peak>
         <mass>541.746</mass>
         <intensity>5.715</intensity>
         <ion_current>7.970644</ion_current>
         <width>0.182</width>
         <signal_noise_ratio>2.2136704</signal_noise_ratio>
         <quality>-1</quality>
      </peak>
      <peak>
         <mass>542.32664</mass>
         <intensity>137.162</intensity>
         <ion_current>196.29368</ion_current>
         <width>0.273</width>
         <signal_noise_ratio>53.128864</signal_noise_ratio>
         <quality>-1</quality>
      </peak>
      <peak>
         <mass>543.111</mass>
         <intensity>4.286</intensity>
         <ion_current>6.0251279</ion_current>
         <width>0.181</width>
         <signal_noise_ratio>1.4367219</signal_noise_ratio>
         <quality>-1</quality>
      </peak>
      <peak>
         <mass>543.31989</mass>
         <intensity>61.437</intensity>
         <ion_current>25.61375</ion_current>
         <width>0.273</width>
         <signal_noise_ratio>20.594467</signal_noise_ratio>
         <quality>-1</quality>
      </peak>
      <peak>
         <mass>544.657</mass>
         <intensity>4.286</intensity>
         <ion_current>6.7446625</ion_current>
         <width>0.182</width>
         <signal_noise_ratio>1.4367219</signal_noise_ratio>
         <quality>-1</quality>
      </peak>
      <peak>
         <mass>547.41914</mass>
         <intensity>5.715</intensity>
         <ion_current>8.1757918</ion_current>
         <width>0.91</width>
         <signal_noise_ratio>1.8388646</signal_noise_ratio>
         <quality>-1</quality>
      </peak>
      <peak>
         <mass>548.1585</mass>
         <intensity>4.286</intensity>
         <ion_current>6.1314862</ion_current>
         <width>0.273</width>
         <signal_noise_ratio>1.379068</signal_noise_ratio>
         <quality>-1</quality>
      </peak>
      <peak>
         <mass>548.72625</mass>
         <intensity>4.286</intensity>
         <ion_current>6.1314862</ion_current>
         <width>0.182</width>
         <signal_noise_ratio>1.350031</signal_noise_ratio>
         <quality>-1</quality>
      </peak>
      <peak>
         <mass>551.37183</mass>
         <intensity>4.276</intensity>
         <ion_current>6.1171884</ion_current>
         <width>0.182</width>
         <signal_noise_ratio>1.3321363</signal_noise_ratio>
         <quality>-1</quality>
      </peak>
      <peak>
         <mass>552.4962</mass>
         <intensity>5.705</intensity>
         <ion_current>6.2556942</ion_current>
         <width>0.273</width>
         <signal_noise_ratio>1.777295</signal_noise_ratio>
         <quality>-1</quality>
      </peak>
      <peak>
         <mass>554.934</mass>
         <intensity>4.276</intensity>
         <ion_current>6.1171804</ion_current>
         <width>0.182</width>
         <signal_noise_ratio>1.3332474</signal_noise_ratio>
         <quality>-1</quality>
      </peak>
      <peak>
         <mass>555.44359</mass>
         <intensity>4.276</intensity>
         <ion_current>6.1171804</ion_current>
         <width>0.182</width>
         <signal_noise_ratio>1.3332474</signal_noise_ratio>
         <quality>-1</quality>
      </peak>
      <peak>
         <mass>556.753</mass>
         <intensity>5.705</intensity>
         <ion_current>8.9776713</ion_current>
         <width>0.182</width>
         <signal_noise_ratio>1.779989</signal_noise_ratio>
         <quality>-1</quality>
      </peak>
      <peak>
         <mass>558.55683</mass>
         <intensity>4.276</intensity>
         <ion_current>6.1171804</ion_current>
         <width>0.182</width>
         <signal_noise_ratio>1.3364763</signal_noise_ratio>
         <quality>-1</quality>
      </peak>
      <peak>
         <mass>560.04217</mass>
         <intensity>4.276</intensity>
         <ion_current>6.1171804</ion_current>
         <width>0.182</width>
         <signal_noise_ratio>1.3383745</signal_noise_ratio>
         <quality>-1</quality>
      </peak>
      <peak>
         <mass>561.6458</mass>
         <intensity>5.705</intensity>
         <ion_current>8.9776713</ion_current>
         <width>0.182</width>
         <signal_noise_ratio>1.7887202</signal_noise_ratio>
         <quality>-1</quality>
      </peak>
      <peak>
         <mass>566.485</mass>
         <intensity>4.276</intensity>
         <ion_current>6.1171804</ion_current>
         <width>0.182</width>
         <signal_noise_ratio>1.3223985</signal_noise_ratio>
         <quality>-1</quality>
      </peak>
      <peak>
         <mass>567.849</mass>
         <intensity>4.276</intensity>
         <ion_current>6.1171804</ion_current>
         <width>0.182</width>
         <signal_noise_ratio>1.3147746</signal_noise_ratio>
         <quality>-1</quality>
      </peak>
      <peak>
         <mass>568.26071</mass>
         <intensity>155.727</intensity>
         <ion_current>230.24348</ion_current>
         <width>0.273</width>
         <signal_noise_ratio>47.882579</signal_noise_ratio>
         <quality>1</quality>
      </peak>
      <peak>
         <mass>569.66801</mass>
         <intensity>4.276</intensity>
         <ion_current>6.1171804</ion_current>
         <width>0.455</width>
         <signal_noise_ratio>1.3123995</signal_noise_ratio>
         <quality>-1</quality>
      </peak>
      <peak>
         <mass>571.25319</mass>
         <intensity>165.728</intensity>
         <ion_current>234.04864</ion_current>
         <width>0.273</width>
         <signal_noise_ratio>50.667941</signal_noise_ratio>
         <quality>-1</quality>
      </peak>
      <peak>
         <mass>572.26529</mass>
         <intensity>121.436</intensity>
         <ion_current>105.48687</ion_current>
         <width>0.273</width>
         <signal_noise_ratio>37.047568</signal_noise_ratio>
         <quality>1</quality>
      </peak>
      <peak>
         <mass>577.126</mass>
         <intensity>4.276</intensity>
         <ion_current>6.2908077</ion_current>
         <width>0.182</width>
         <signal_noise_ratio>1.2842686</signal_noise_ratio>
         <quality>-1</quality>
      </peak>
      <peak>
         <mass>577.36259</mass>
         <intensity>4.276</intensity>
         <ion_current>6.9199184</ion_current>
         <width>0.182</width>
         <signal_noise_ratio>1.2842686</signal_noise_ratio>
         <quality>-1</quality>
      </peak>
      <peak>
         <mass>578.96017</mass>
         <intensity>4.276</intensity>
         <ion_current>6.9199184</ion_current>
         <width>0.182</width>
         <signal_noise_ratio>1.277961</signal_noise_ratio>
         <quality>-1</quality>
      </peak>
      <peak>
         <mass>582.00059</mass>
         <intensity>4.276</intensity>
         <ion_current>6.2908077</ion_current>
         <width>0.182</width>
         <signal_noise_ratio>1.2698855</signal_noise_ratio>
         <quality>-1</quality>
      </peak>
      <peak>
         <mass>583.856</mass>
         <intensity>4.276</intensity>
         <ion_current>6.2908077</ion_current>
         <width>0.182</width>
         <signal_noise_ratio>1.2650422</signal_noise_ratio>
         <quality>-1</quality>
      </peak>
      <peak>
         <mass>584.22</mass>
         <intensity>5.705</intensity>
         <ion_current>8.3931379</ion_current>
         <width>0.182</width>
         <signal_noise_ratio>1.6878077</signal_noise_ratio>
         <quality>-1</quality>
      </peak>
      <peak>
         <mass>584.45659</mass>
         <intensity>4.276</intensity>
         <ion_current>6.2908077</ion_current>
         <width>0.182</width>
         <signal_noise_ratio>1.2650422</signal_noise_ratio>
         <quality>-1</quality>
      </peak>
      <peak>
         <mass>588.29394</mass>
         <intensity>157.155</intensity>
         <ion_current>228.0969</ion_current>
         <width>0.455</width>
         <signal_noise_ratio>46.245912</signal_noise_ratio>
         <quality>1</quality>
      </peak>
      <peak>
         <mass>590.81911</mass>
         <intensity>7.134</intensity>
         <ion_current>10.495468</ion_current>
         <width>0.363</width>
         <signal_noise_ratio>2.0930833</signal_noise_ratio>
         <quality>-1</quality>
      </peak>
      <peak>
         <mass>593.25434</mass>
         <intensity>5.705</intensity>
         <ion_current>9.2324917</ion_current>
         <width>0.273</width>
         <signal_noise_ratio>1.6596064</signal_noise_ratio>
         <quality>-1</quality>
      </peak>
      <peak>
         <mass>594.71541</mass>
         <intensity>4.276</intensity>
         <ion_current>6.2908077</ion_current>
         <width>0.273</width>
         <signal_noise_ratio>1.2439048</signal_noise_ratio>
         <quality>-1</quality>
      </peak>
      <peak>
         <mass>596.953</mass>
         <intensity>4.276</intensity>
         <ion_current>6.2908077</ion_current>
         <width>0.182</width>
         <signal_noise_ratio>1.246978</signal_noise_ratio>
         <quality>-1</quality>
      </peak>
      <peak>
         <mass>597.34885</mass>
         <intensity>128.58</intensity>
         <ion_current>194.66319</ion_current>
         <width>0.273</width>
         <signal_noise_ratio>37.496826</signal_noise_ratio>
         <quality>-1</quality>
      </peak>
      <peak>
         <mass>598.57483</mass>
         <intensity>7.134</intensity>
         <ion_current>10.495468</ion_current>
         <width>0.182</width>
         <signal_noise_ratio>2.0837894</signal_noise_ratio>
         <quality>-1</quality>
      </peak>
      <peak>
         <mass>603.30811</mass>
         <intensity>218.593</intensity>
         <ion_current>319.61591</ion_current>
         <width>0.364</width>
         <signal_noise_ratio>64.371584</signal_noise_ratio>
         <quality>1</quality>
      </peak>
      <peak>
         <mass>603.90141</mass>
         <intensity>4.276</intensity>
         <ion_current>6.2908077</ion_current>
         <width>0.273</width>
         <signal_noise_ratio>1.262101</signal_noise_ratio>
         <quality>-1</quality>
      </peak>
      <peak>
         <mass>606.79117</mass>
         <intensity>4.276</intensity>
         <ion_current>6.9199184</ion_current>
         <width>0.182</width>
         <signal_noise_ratio>1.2695491</signal_noise_ratio>
         <quality>-1</quality>
      </peak>
      <peak>
         <mass>608.26774</mass>
         <intensity>134.295</intensity>
         <ion_current>197.27221</ion_current>
         <width>0.728</width>
         <signal_noise_ratio>39.872333</signal_noise_ratio>
         <quality>-1</quality>
      </peak>
      <peak>
         <mass>610.25927</mass>
         <intensity>297.175</intensity>
         <ion_current>413.08796</ion_current>
         <width>0.364</width>
         <signal_noise_ratio>88.686073</signal_noise_ratio>
         <quality>1</quality>
      </peak>
      <peak>
         <mass>610.68701</mass>
         <intensity>4.276</intensity>
         <ion_current>6.9199184</ion_current>
         <width>0.455</width>
         <signal_noise_ratio>1.2760887</signal_noise_ratio>
         <quality>-1</quality>
      </peak>
      <peak>
         <mass>614.29633</mass>
         <intensity>175.729</intensity>
         <ion_current>261.43245</ion_current>
         <width>0.546</width>
         <signal_noise_ratio>53.206195</signal_noise_ratio>
         <quality>1</quality>
      </peak>
      <peak>
         <mass>614.92459</mass>
         <intensity>4.276</intensity>
         <ion_current>6.2908077</ion_current>
         <width>0.182</width>
         <signal_noise_ratio>1.2997716</signal_noise_ratio>
         <quality>-1</quality>
      </peak>
      <peak>
         <mass>616.93925</mass>
         <intensity>4.276</intensity>
         <ion_current>6.2908077</ion_current>
         <width>0.182</width>
         <signal_noise_ratio>1.3098384</signal_noise_ratio>
         <quality>-1</quality>
      </peak>
      <peak>
         <mass>619.054</mass>
         <intensity>4.276</intensity>
         <ion_current>6.2908077</ion_current>
         <width>0.182</width>
         <signal_noise_ratio>1.3183107</signal_noise_ratio>
         <quality>-1</quality>
      </peak>
      <peak>
         <mass>621.85883</mass>
         <intensity>4.276</intensity>
         <ion_current>6.2908077</ion_current>
         <width>0.182</width>
         <signal_noise_ratio>1.3317146</signal_noise_ratio>
         <quality>-1</quality>
      </peak>
      <peak>
         <mass>622.60101</mass>
         <intensity>4.276</intensity>
         <ion_current>6.9199184</ion_current>
         <width>0.455</width>
         <signal_noise_ratio>1.3317146</signal_noise_ratio>
         <quality>-1</quality>
      </peak>
      <peak>
         <mass>624.57925</mass>
         <intensity>4.276</intensity>
         <ion_current>5.7104728</ion_current>
         <width>0.182</width>
         <signal_noise_ratio>1.3437609</signal_noise_ratio>
         <quality>-1</quality>
      </peak>
      <peak>
         <mass>625.72713</mass>
         <intensity>8.563</intensity>
         <ion_current>10.581058</ion_current>
         <width>0.363</width>
         <signal_noise_ratio>2.7008812</signal_noise_ratio>
         <quality>-1</quality>
      </peak>
      <peak>
         <mass>626.21625</mass>
         <intensity>4.276</intensity>
         <ion_current>6.4847221</ion_current>
         <width>0.182</width>
         <signal_noise_ratio>1.3487059</signal_noise_ratio>
         <quality>-1</quality>
      </peak>
      <peak>
         <mass>628.32398</mass>
         <intensity>331.466</intensity>
         <ion_current>502.47613</ion_current>
         <width>0.728</width>
         <signal_noise_ratio>105.28446</signal_noise_ratio>
         <quality>1</quality>
      </peak>
      <peak>
         <mass>629.30914</mass>
         <intensity>257.17</intensity>
         <ion_current>207.80971</ion_current>
         <width>0.363</width>
         <signal_noise_ratio>81.958702</signal_noise_ratio>
         <quality>1</quality>
      </peak>
      <peak>
         <mass>630.059</mass>
         <intensity>5.705</intensity>
         <ion_current>8.6518567</ion_current>
         <width>0.182</width>
         <signal_noise_ratio>1.8242513</signal_noise_ratio>
         <quality>-1</quality>
      </peak>
      <peak>
         <mass>632.697</mass>
         <intensity>5.705</intensity>
         <ion_current>8.6518567</ion_current>
         <width>0.182</width>
         <signal_noise_ratio>1.8435281</signal_noise_ratio>
         <quality>-1</quality>
      </peak>
      <peak>
         <mass>634.26575</mass>
         <intensity>4.276</intensity>
         <ion_current>7.1332271</ion_current>
         <width>0.273</width>
         <signal_noise_ratio>1.3864949</signal_noise_ratio>
         <quality>-1</quality>
      </peak>
      <peak>
         <mass>634.56801</mass>
         <intensity>5.705</intensity>
         <ion_current>9.5170862</ion_current>
         <width>0.364</width>
         <signal_noise_ratio>1.8498488</signal_noise_ratio>
         <quality>-1</quality>
      </peak>
      <peak>
         <mass>638.6808</mass>
         <intensity>5.705</intensity>
         <ion_current>8.6518567</ion_current>
         <width>0.182</width>
         <signal_noise_ratio>1.8838484</signal_noise_ratio>
         <quality>-1</quality>
      </peak>
      <peak>
         <mass>638.8992</mass>
         <intensity>5.705</intensity>
         <ion_current>8.6518567</ion_current>
         <width>0.182</width>
         <signal_noise_ratio>1.8838484</signal_noise_ratio>
         <quality>-1</quality>
      </peak>
      <peak>
         <mass>641.428</mass>
         <intensity>5.705</intensity>
         <ion_current>9.5170862</ion_current>
         <width>0.182</width>
         <signal_noise_ratio>1.8981664</signal_noise_ratio>
         <quality>-1</quality>
      </peak>
      <peak>
         <mass>645.25033</mass>
         <intensity>327.18</intensity>
         <ion_current>491.25294</ion_current>
         <width>0.364</width>
         <signal_noise_ratio>110.00849</signal_noise_ratio>
         <quality>1</quality>
      </peak>
      <peak>
         <mass>645.7938</mass>
         <intensity>4.276</intensity>
         <ion_current>6.4847221</ion_current>
         <width>0.181</width>
         <signal_noise_ratio>1.4393961</signal_noise_ratio>
         <quality>-1</quality>
      </peak>
      <peak>
         <mass>647.99234</mass>
         <intensity>8.563</intensity>
         <ion_current>12.986126</ion_current>
         <width>0.818</width>
         <signal_noise_ratio>2.8902301</signal_noise_ratio>
         <quality>1</quality>
      </peak>
      <peak>
         <mass>649.341</mass>
         <intensity>2.848</intensity>
         <ion_current>4.7510362</ion_current>
         <width>0.182</width>
         <signal_noise_ratio>0.96127237</signal_noise_ratio>
         <quality>-1</quality>
      </peak>
      <peak>
         <mass>649.6585</mass>
         <intensity>4.276</intensity>
         <ion_current>7.1332271</ion_current>
         <width>0.272</width>
         <signal_noise_ratio>1.4432587</signal_noise_ratio>
         <quality>-1</quality>
      </peak>
      <peak>
         <mass>649.9315</mass>
         <intensity>2.848</intensity>
         <ion_current>4.3144632</ion_current>
         <width>0.273</width>
         <signal_noise_ratio>0.96127237</signal_noise_ratio>
         <quality>-1</quality>
      </peak>
      <peak>
         <mass>650.978</mass>
         <intensity>4.286</intensity>
         <ion_current>4.7785598</ion_current>
         <width>0.182</width>
         <signal_noise_ratio>1.6173732</signal_noise_ratio>
         <quality>-1</quality>
      </peak>
      <peak>
         <mass>651.73533</mass>
         <intensity>2.858</intensity>
         <ion_current>4.3342693</ion_current>
         <width>0.182</width>
         <signal_noise_ratio>1.0785004</signal_noise_ratio>
         <quality>-1</quality>
      </peak>
      <peak>
         <mass>651.978</mass>
         <intensity>4.286</intensity>
         <ion_current>5.3835651</ion_current>
         <width>0.182</width>
         <signal_noise_ratio>1.8280577</signal_noise_ratio>
         <quality>-1</quality>
      </peak>
      <peak>
         <mass>653.37233</mass>
         <intensity>2.858</intensity>
         <ion_current>4.3342812</ion_current>
         <width>0.273</width>
         <signal_noise_ratio>1.2189895</signal_noise_ratio>
         <quality>-1</quality>
      </peak>
      <peak>
         <mass>653.64533</mass>
         <intensity>2.858</intensity>
         <ion_current>4.3342776</ion_current>
         <width>0.273</width>
         <signal_noise_ratio>1.2189895</signal_noise_ratio>
         <quality>-1</quality>
      </peak>
      <peak>
         <mass>654.27475</mass>
         <intensity>5.715</intensity>
         <ion_current>7.0852366</ion_current>
         <width>0.273</width>
         <signal_noise_ratio>2.4174528</signal_noise_ratio>
         <quality>-1</quality>
      </peak>
      <peak>
         <mass>654.60463</mass>
         <intensity>4.286</intensity>
         <ion_current>4.9181032</ion_current>
         <width>0.364</width>
         <signal_noise_ratio>1.8129838</signal_noise_ratio>
         <quality>-1</quality>
      </peak>
      <peak>
         <mass>656.214</mass>
         <intensity>4.286</intensity>
         <ion_current>6.499898</ion_current>
         <width>0.273</width>
         <signal_noise_ratio>1.779028</signal_noise_ratio>
         <quality>1</quality>
      </peak>
      <peak>
         <mass>656.58667</mass>
         <intensity>2.858</intensity>
         <ion_current>4.7677182</ion_current>
         <width>0.182</width>
         <signal_noise_ratio>1.1667526</signal_noise_ratio>
         <quality>-1</quality>
      </peak>
      <peak>
         <mass>656.93467</mass>
         <intensity>2.858</intensity>
         <ion_current>4.7677182</ion_current>
         <width>0.272</width>
         <signal_noise_ratio>1.1667526</signal_noise_ratio>
         <quality>-1</quality>
      </peak>
      <peak>
         <mass>657.175</mass>
         <intensity>5.715</intensity>
         <ion_current>6.2948999</ion_current>
         <width>0.273</width>
         <signal_noise_ratio>2.3330969</signal_noise_ratio>
         <quality>-1</quality>
      </peak>
      <peak>
         <mass>659.007</mass>
         <intensity>4.286</intensity>
         <ion_current>6.0576047</ion_current>
         <width>0.273</width>
         <signal_noise_ratio>1.742182</signal_noise_ratio>
         <quality>-1</quality>
      </peak>
      <peak>
         <mass>659.345</mass>
         <intensity>5.715</intensity>
         <ion_current>9.5337682</ion_current>
         <width>0.182</width>
         <signal_noise_ratio>2.3230448</signal_noise_ratio>
         <quality>-1</quality>
      </peak>
      <peak>
         <mass>659.69383</mass>
         <intensity>7.144</intensity>
         <ion_current>10.834157</ion_current>
         <width>0.182</width>
         <signal_noise_ratio>2.9039076</signal_noise_ratio>
         <quality>-1</quality>
      </peak>
      <peak>
         <mass>660.073</mass>
         <intensity>5.715</intensity>
         <ion_current>6.3857376</ion_current>
         <width>0.182</width>
         <signal_noise_ratio>2.3230448</signal_noise_ratio>
         <quality>-1</quality>
      </peak>
      <peak>
         <mass>662.13467</mass>
         <intensity>2.858</intensity>
         <ion_current>4.7677182</ion_current>
         <width>0.182</width>
         <signal_noise_ratio>1.1617256</signal_noise_ratio>
         <quality>-1</quality>
      </peak>
      <peak>
         <mass>662.5098</mass>
         <intensity>5.715</intensity>
         <ion_current>9.044233</ion_current>
         <width>0.182</width>
         <signal_noise_ratio>2.3230448</signal_noise_ratio>
         <quality>-1</quality>
      </peak>
      <peak>
         <mass>662.8465</mass>
         <intensity>2.858</intensity>
         <ion_current>4.1159143</ion_current>
         <width>0.273</width>
         <signal_noise_ratio>1.1617256</signal_noise_ratio>
         <quality>-1</quality>
      </peak>
      <peak>
         <mass>663.893</mass>
         <intensity>4.286</intensity>
         <ion_current>6.6798509</ion_current>
         <width>0.182</width>
         <signal_noise_ratio>1.742182</signal_noise_ratio>
         <quality>-1</quality>
      </peak>
      <peak>
         <mass>664.40767</mass>
         <intensity>2.858</intensity>
         <ion_current>4.3342693</ion_current>
         <width>0.182</width>
         <signal_noise_ratio>1.1617256</signal_noise_ratio>
         <quality>-1</quality>
      </peak>
      <peak>
         <mass>666.6665</mass>
         <intensity>4.286</intensity>
         <ion_current>6.3905144</ion_current>
         <width>0.455</width>
         <signal_noise_ratio>1.742182</signal_noise_ratio>
         <quality>-1</quality>
      </peak>
      <peak>
         <mass>667.31867</mass>
         <intensity>2.858</intensity>
         <ion_current>4.3342693</ion_current>
         <width>0.182</width>
         <signal_noise_ratio>1.1617256</signal_noise_ratio>
         <quality>-1</quality>
      </peak>
      <peak>
         <mass>668.54617</mass>
         <intensity>4.286</intensity>
         <ion_current>6.4940228</ion_current>
         <width>0.273</width>
         <signal_noise_ratio>1.742182</signal_noise_ratio>
         <quality>-1</quality>
      </peak>
      <peak>
         <mass>669.077</mass>
         <intensity>2.858</intensity>
         <ion_current>4.7677182</ion_current>
         <width>0.182</width>
         <signal_noise_ratio>1.1617256</signal_noise_ratio>
         <quality>-1</quality>
      </peak>
      <peak>
         <mass>669.636</mass>
         <intensity>5.715</intensity>
         <ion_current>6.2418656</ion_current>
         <width>0.272</width>
         <signal_noise_ratio>2.3230448</signal_noise_ratio>
         <quality>-1</quality>
      </peak>
      <peak>
         <mass>670.545</mass>
         <intensity>5.715</intensity>
         <ion_current>6.2849368</ion_current>
         <width>0.273</width>
         <signal_noise_ratio>2.3230448</signal_noise_ratio>
         <quality>-1</quality>
      </peak>
      <peak>
         <mass>671.13489</mass>
         <intensity>4.286</intensity>
         <ion_current>7.1318113</ion_current>
         <width>0.546</width>
         <signal_noise_ratio>1.742182</signal_noise_ratio>
         <quality>-1</quality>
      </peak>
      <peak>
         <mass>671.896</mass>
         <intensity>4.286</intensity>
         <ion_current>6.4998874</ion_current>
         <width>0.182</width>
         <signal_noise_ratio>1.742182</signal_noise_ratio>
         <quality>-1</quality>
      </peak>
      <peak>
         <mass>673.079</mass>
         <intensity>4.286</intensity>
         <ion_current>5.8382809</ion_current>
         <width>0.182</width>
         <signal_noise_ratio>1.742182</signal_noise_ratio>
         <quality>-1</quality>
      </peak>
      <peak>
         <mass>673.412</mass>
         <intensity>2.858</intensity>
         <ion_current>4.3342693</ion_current>
         <width>0.181</width>
         <signal_noise_ratio>1.1617256</signal_noise_ratio>
         <quality>-1</quality>
      </peak>
      <peak>
         <mass>675.352</mass>
         <intensity>4.286</intensity>
         <ion_current>7.2954152</ion_current>
         <width>0.182</width>
         <signal_noise_ratio>1.742182</signal_noise_ratio>
         <quality>-1</quality>
      </peak>
      <peak>
         <mass>676.08</mass>
         <intensity>2.858</intensity>
         <ion_current>4.4480267</ion_current>
         <width>0.182</width>
         <signal_noise_ratio>1.1617256</signal_noise_ratio>
         <quality>-1</quality>
      </peak>
      <peak>
         <mass>678.28575</mass>
         <intensity>4.286</intensity>
         <ion_current>6.6704837</ion_current>
         <width>0.273</width>
         <signal_noise_ratio>1.742182</signal_noise_ratio>
         <quality>-1</quality>
      </peak>
      <peak>
         <mass>678.89925</mass>
         <intensity>2.858</intensity>
         <ion_current>4.4480267</ion_current>
         <width>0.181</width>
         <signal_noise_ratio>1.1617256</signal_noise_ratio>
         <quality>-1</quality>
      </peak>
      <peak>
         <mass>679.081</mass>
         <intensity>2.858</intensity>
         <ion_current>4.4480267</ion_current>
         <width>0.182</width>
         <signal_noise_ratio>1.1617256</signal_noise_ratio>
         <quality>-1</quality>
      </peak>
      <peak>
         <mass>679.35649</mass>
         <intensity>132.876</intensity>
         <ion_current>204.14929</ion_current>
         <width>0.637</width>
         <signal_noise_ratio>54.011706</signal_noise_ratio>
         <quality>1</quality>
      </peak>
      <peak>
         <mass>680.77321</mass>
         <intensity>4.286</intensity>
         <ion_current>7.2954188</ion_current>
         <width>0.363</width>
         <signal_noise_ratio>1.742182</signal_noise_ratio>
         <quality>-1</quality>
      </peak>
      <peak>
         <mass>682.02233</mass>
         <intensity>2.858</intensity>
         <ion_current>4.4480267</ion_current>
         <width>0.182</width>
         <signal_noise_ratio>1.1617256</signal_noise_ratio>
         <quality>-1</quality>
      </peak>
      <peak>
         <mass>682.36045</mass>
         <intensity>240.034</intensity>
         <ion_current>363.69648</ion_current>
         <width>0.364</width>
         <signal_noise_ratio>97.569508</signal_noise_ratio>
         <quality>1</quality>
      </peak>
      <peak>
         <mass>682.66225</mass>
         <intensity>5.715</intensity>
         <ion_current>8.1334396</ion_current>
         <width>0.272</width>
         <signal_noise_ratio>2.3230448</signal_noise_ratio>
         <quality>-1</quality>
      </peak>
      <peak>
         <mass>684.33254</mass>
         <intensity>225.747</intensity>
         <ion_current>324.29791</ion_current>
         <width>0.909</width>
         <signal_noise_ratio>91.762099</signal_noise_ratio>
         <quality>1</quality>
      </peak>
      <peak>
         <mass>686.66033</mass>
         <intensity>2.858</intensity>
         <ion_current>4.448036</ion_current>
         <width>0.182</width>
         <signal_noise_ratio>1.1617256</signal_noise_ratio>
         <quality>-1</quality>
      </peak>
      <peak>
         <mass>687.73716</mass>
         <intensity>4.286</intensity>
         <ion_current>4.9351441</ion_current>
         <width>0.364</width>
         <signal_noise_ratio>1.742182</signal_noise_ratio>
         <quality>-1</quality>
      </peak>
      <peak>
         <mass>689.2225</mass>
         <intensity>4.286</intensity>
         <ion_current>6.6704837</ion_current>
         <width>0.273</width>
         <signal_noise_ratio>1.742182</signal_noise_ratio>
         <quality>-1</quality>
      </peak>
      <peak>
         <mass>689.541</mass>
         <intensity>4.286</intensity>
         <ion_current>7.2954152</ion_current>
         <width>0.182</width>
         <signal_noise_ratio>1.742182</signal_noise_ratio>
         <quality>-1</quality>
      </peak>
      <peak>
         <mass>689.84433</mass>
         <intensity>2.858</intensity>
         <ion_current>4.8928531</ion_current>
         <width>0.272</width>
         <signal_noise_ratio>1.1617256</signal_noise_ratio>
         <quality>-1</quality>
      </peak>
      <peak>
         <mass>691.724</mass>
         <intensity>5.715</intensity>
         <ion_current>8.8944971</ion_current>
         <width>0.181</width>
         <signal_noise_ratio>2.3230448</signal_noise_ratio>
         <quality>-1</quality>
      </peak>
      <peak>
         <mass>692.3782</mass>
         <intensity>2.858</intensity>
         <ion_current>4.8928531</ion_current>
         <width>0.273</width>
         <signal_noise_ratio>1.1617256</signal_noise_ratio>
         <quality>-1</quality>
      </peak>
      <peak>
         <mass>695.02833</mass>
         <intensity>2.858</intensity>
         <ion_current>4.2704646</ion_current>
         <width>0.273</width>
         <signal_noise_ratio>1.1617256</signal_noise_ratio>
         <quality>-1</quality>
      </peak>
      <peak>
         <mass>696.10417</mass>
         <intensity>4.286</intensity>
         <ion_current>6.4511208</ion_current>
         <width>0.273</width>
         <signal_noise_ratio>1.742182</signal_noise_ratio>
         <quality>-1</quality>
      </peak>
      <peak>
         <mass>696.83217</mass>
         <intensity>4.286</intensity>
         <ion_current>7.2954152</ion_current>
         <width>0.273</width>
         <signal_noise_ratio>1.742182</signal_noise_ratio>
         <quality>-1</quality>
      </peak>
      <peak>
         <mass>698.39434</mass>
         <intensity>170.024</intensity>
         <ion_current>259.77711</ion_current>
         <width>0.91</width>
         <signal_noise_ratio>69.111701</signal_noise_ratio>
         <quality>-1</quality>
      </peak>
   </peak_list>
</pepex3>
