# Supplementary material for: NITPICK: peak identification for mass spectrometry data
Source: BMC Bioinformatics. 2008 Aug 28;9:355. doi: 10.1186/1471-2105-9-355 (PMC2655099; doi:10.1186/1471-2105-9-355)
Supplement: Additional file 4 — A zip-folder containing all pepex results on the simulated data. [file 1471-2105-9-355-S4.zip › pepex_simulation_results/thresh1/SNR100/preSNR100_39_pepex.xml]

<?xml version="1.0" encoding="iso-8859-1"?>
<pepex3>
   <version>3.0.0</version>
   <registered_to>Unregistered</registered_to>
   <parameters>
      <parameter_file>pepex_input.xml</parameter_file>
      <input_data_file>spectrum.data</input_data_file>
      <output_data_file>pepex_output.xml</output_data_file>
      <noise_model>mean_value</noise_model>
      <signal_noise_ratio>1</signal_noise_ratio>
      <tuning_power>2</tuning_power>
      <tuning>2</tuning>
      <small_omega>1.0</small_omega>
      <big_omega>20</big_omega>
      <peak_finding_model>pepex3</peak_finding_model>
      <supporting_slopes>2</supporting_slopes>
      <peak_fitting_model>centroid</peak_fitting_model>
      <clustering_model>simple</clustering_model>
      <min_cluster_distance>0.8</min_cluster_distance>
      <max_cluster_distance>1.2</max_cluster_distance>
      <no_single_above_mass>1500.0</no_single_above_mass>
      <deisotoping_model>quadratic</deisotoping_model>
      <isotope_distrib_file>/usr/local/piums/kd_0_to_10</isotope_distrib_file>
      <overflow>30000</overflow>
   </parameters>
   <pepex3_status>
      <status>ok</status>
      <message></message>
      <supporting_slopes>2</supporting_slopes>
      <minimum_mass>500</minimum_mass>
      <maximum_mass>700</maximum_mass>
      <small_omega>1</small_omega>
      <big_omega>20</big_omega>
      <peak_masses_with_hydrogen>true</peak_masses_with_hydrogen>
      <date_created>17:49:11, 09 Jul, 2007</date_created>
   </pepex3_status>
   <peak_list>
      <peak>
         <mass>500.24266</mass>
         <intensity>6.211</intensity>
         <ion_current>8.6416344</ion_current>
         <width>0.182</width>
         <signal_noise_ratio>1.3732091</signal_noise_ratio>
         <quality>-1</quality>
      </peak>
      <peak>
         <mass>502.38775</mass>
         <intensity>4.658</intensity>
         <ion_current>7.1289933</ion_current>
         <width>0.273</width>
         <signal_noise_ratio>1.0504362</signal_noise_ratio>
         <quality>-1</quality>
      </peak>
      <peak>
         <mass>503.0192</mass>
         <intensity>6.211</intensity>
         <ion_current>9.5058346</ion_current>
         <width>0.273</width>
         <signal_noise_ratio>1.4137092</signal_noise_ratio>
         <quality>-1</quality>
      </peak>
      <peak>
         <mass>505.8665</mass>
         <intensity>6.211</intensity>
         <ion_current>9.5058346</ion_current>
         <width>0.273</width>
         <signal_noise_ratio>1.8384314</signal_noise_ratio>
         <quality>-1</quality>
      </peak>
      <peak>
         <mass>511.29105</mass>
         <intensity>336.957</intensity>
         <ion_current>465.68649</ion_current>
         <width>0.273</width>
         <signal_noise_ratio>102.64904</signal_noise_ratio>
         <quality>-1</quality>
      </peak>
      <peak>
         <mass>512.07325</mass>
         <intensity>4.658</intensity>
         <ion_current>6.4808779</ion_current>
         <width>0.182</width>
         <signal_noise_ratio>1.3879907</signal_noise_ratio>
         <quality>-1</quality>
      </peak>
      <peak>
         <mass>512.57375</mass>
         <intensity>4.658</intensity>
         <ion_current>6.480902</ion_current>
         <width>0.273</width>
         <signal_noise_ratio>1.3879907</signal_noise_ratio>
         <quality>-1</quality>
      </peak>
      <peak>
         <mass>513.39375</mass>
         <intensity>17.081</intensity>
         <ion_current>21.927841</ion_current>
         <width>0.636</width>
         <signal_noise_ratio>5.1887376</signal_noise_ratio>
         <quality>-1</quality>
      </peak>
      <peak>
         <mass>514.097</mass>
         <intensity>4.658</intensity>
         <ion_current>6.4808779</ion_current>
         <width>0.182</width>
         <signal_noise_ratio>1.4189918</signal_noise_ratio>
         <quality>-1</quality>
      </peak>
      <peak>
         <mass>516.94734</mass>
         <intensity>4.658</intensity>
         <ion_current>6.4808854</ion_current>
         <width>0.637</width>
         <signal_noise_ratio>1.4478397</signal_noise_ratio>
         <quality>-1</quality>
      </peak>
      <peak>
         <mass>517.44944</mass>
         <intensity>4.658</intensity>
         <ion_current>6.4808779</ion_current>
         <width>0.363</width>
         <signal_noise_ratio>1.4478397</signal_noise_ratio>
         <quality>-1</quality>
      </peak>
      <peak>
         <mass>517.85634</mass>
         <intensity>6.211</intensity>
         <ion_current>6.8039417</ion_current>
         <width>0.273</width>
         <signal_noise_ratio>1.9305566</signal_noise_ratio>
         <quality>-1</quality>
      </peak>
      <peak>
         <mass>519.35683</mass>
         <intensity>4.658</intensity>
         <ion_current>6.4808779</ion_current>
         <width>0.182</width>
         <signal_noise_ratio>1.4189918</signal_noise_ratio>
         <quality>-1</quality>
      </peak>
      <peak>
         <mass>519.99991</mass>
         <intensity>6.211</intensity>
         <ion_current>9.5058346</ion_current>
         <width>0.637</width>
         <signal_noise_ratio>1.8566874</signal_noise_ratio>
         <quality>-1</quality>
      </peak>
      <peak>
         <mass>520.7825</mass>
         <intensity>4.658</intensity>
         <ion_current>7.1289933</ion_current>
         <width>0.273</width>
         <signal_noise_ratio>1.3924408</signal_noise_ratio>
         <quality>-1</quality>
      </peak>
      <peak>
         <mass>521.38311</mass>
         <intensity>6.211</intensity>
         <ion_current>8.6416344</ion_current>
         <width>0.273</width>
         <signal_noise_ratio>1.8511356</signal_noise_ratio>
         <quality>-1</quality>
      </peak>
      <peak>
         <mass>523.16925</mass>
         <intensity>4.658</intensity>
         <ion_current>6.4808779</ion_current>
         <width>0.182</width>
         <signal_noise_ratio>1.3523625</signal_noise_ratio>
         <quality>-1</quality>
      </peak>
      <peak>
         <mass>524.466</mass>
         <intensity>4.658</intensity>
         <ion_current>6.4808779</ion_current>
         <width>0.182</width>
         <signal_noise_ratio>1.3749186</signal_noise_ratio>
         <quality>-1</quality>
      </peak>
      <peak>
         <mass>526.89825</mass>
         <intensity>4.658</intensity>
         <ion_current>6.6636638</ion_current>
         <width>0.182</width>
         <signal_noise_ratio>1.1232326</signal_noise_ratio>
         <quality>-1</quality>
      </peak>
      <peak>
         <mass>527.649</mass>
         <intensity>6.211</intensity>
         <ion_current>8.8853619</ion_current>
         <width>0.182</width>
         <signal_noise_ratio>1.5498606</signal_noise_ratio>
         <quality>-1</quality>
      </peak>
      <peak>
         <mass>529.15861</mass>
         <intensity>4.658</intensity>
         <ion_current>6.6636638</ion_current>
         <width>0.364</width>
         <signal_noise_ratio>1.1306601</signal_noise_ratio>
         <quality>-1</quality>
      </peak>
      <peak>
         <mass>530.66138</mass>
         <intensity>7.764</intensity>
         <ion_current>11.10706</ion_current>
         <width>0.182</width>
         <signal_noise_ratio>1.8966856</signal_noise_ratio>
         <quality>-1</quality>
      </peak>
      <peak>
         <mass>531.105</mass>
         <intensity>6.211</intensity>
         <ion_current>9.7739381</ion_current>
         <width>0.182</width>
         <signal_noise_ratio>1.5172996</signal_noise_ratio>
         <quality>-1</quality>
      </peak>
      <peak>
         <mass>532.46901</mass>
         <intensity>4.658</intensity>
         <ion_current>6.6636638</ion_current>
         <width>0.455</width>
         <signal_noise_ratio>1.1508032</signal_noise_ratio>
         <quality>-1</quality>
      </peak>
      <peak>
         <mass>534.379</mass>
         <intensity>4.658</intensity>
         <ion_current>6.6636638</ion_current>
         <width>0.182</width>
         <signal_noise_ratio>1.1139331</signal_noise_ratio>
         <quality>-1</quality>
      </peak>
      <peak>
         <mass>535.75499</mass>
         <intensity>4.658</intensity>
         <ion_current>7.3300601</ion_current>
         <width>0.272</width>
         <signal_noise_ratio>1.0658235</signal_noise_ratio>
         <quality>-1</quality>
      </peak>
      <peak>
         <mass>541.2616</mass>
         <intensity>206.522</intensity>
         <ion_current>294.24284</ion_current>
         <width>0.363</width>
         <signal_noise_ratio>46.031764</signal_noise_ratio>
         <quality>-1</quality>
      </peak>
      <peak>
         <mass>543.48917</mass>
         <intensity>4.658</intensity>
         <ion_current>7.3300601</ion_current>
         <width>0.182</width>
         <signal_noise_ratio>1.0490871</signal_noise_ratio>
         <quality>-1</quality>
      </peak>
      <peak>
         <mass>545.657</mass>
         <intensity>6.211</intensity>
         <ion_current>8.3442849</ion_current>
         <width>0.182</width>
         <signal_noise_ratio>1.7766961</signal_noise_ratio>
         <quality>-1</quality>
      </peak>
      <peak>
         <mass>546.3122</mass>
         <intensity>90.062</intensity>
         <ion_current>125.52256</ion_current>
         <width>0.273</width>
         <signal_noise_ratio>25.762809</signal_noise_ratio>
         <quality>-1</quality>
      </peak>
      <peak>
         <mass>550.78033</mass>
         <intensity>4.648</intensity>
         <ion_current>6.6493579</ion_current>
         <width>0.273</width>
         <signal_noise_ratio>1.2556766</signal_noise_ratio>
         <quality>-1</quality>
      </peak>
      <peak>
         <mass>551.22775</mass>
         <intensity>4.648</intensity>
         <ion_current>7.3143236</ion_current>
         <width>0.273</width>
         <signal_noise_ratio>1.2556766</signal_noise_ratio>
         <quality>-1</quality>
      </peak>
      <peak>
         <mass>552.67517</mass>
         <intensity>4.648</intensity>
         <ion_current>7.3143236</ion_current>
         <width>0.182</width>
         <signal_noise_ratio>1.2586759</signal_noise_ratio>
         <quality>-1</quality>
      </peak>
      <peak>
         <mass>554.297</mass>
         <intensity>7.754</intensity>
         <ion_current>11.00882</ion_current>
         <width>0.182</width>
         <signal_noise_ratio>2.1024094</signal_noise_ratio>
         <quality>-1</quality>
      </peak>
      <peak>
         <mass>557.41601</mass>
         <intensity>4.648</intensity>
         <ion_current>6.6493579</ion_current>
         <width>0.455</width>
         <signal_noise_ratio>1.2603799</signal_noise_ratio>
         <quality>-1</quality>
      </peak>
      <peak>
         <mass>558.64783</mass>
         <intensity>4.648</intensity>
         <ion_current>6.6493579</ion_current>
         <width>0.182</width>
         <signal_noise_ratio>1.2552169</signal_noise_ratio>
         <quality>-1</quality>
      </peak>
      <peak>
         <mass>561.028</mass>
         <intensity>4.648</intensity>
         <ion_current>6.6493579</ion_current>
         <width>0.182</width>
         <signal_noise_ratio>1.2510184</signal_noise_ratio>
         <quality>-1</quality>
      </peak>
      <peak>
         <mass>563.016</mass>
         <intensity>6.201</intensity>
         <ion_current>8.871056</ion_current>
         <width>0.182</width>
         <signal_noise_ratio>1.6637534</signal_noise_ratio>
         <quality>-1</quality>
      </peak>
      <peak>
         <mass>564.484</mass>
         <intensity>6.201</intensity>
         <ion_current>9.7582016</ion_current>
         <width>0.182</width>
         <signal_noise_ratio>1.6607397</signal_noise_ratio>
         <quality>-1</quality>
      </peak>
      <peak>
         <mass>566.72767</mass>
         <intensity>4.648</intensity>
         <ion_current>6.6493666</ion_current>
         <width>0.364</width>
         <signal_noise_ratio>1.2396999</signal_noise_ratio>
         <quality>-1</quality>
      </peak>
      <peak>
         <mass>567.667</mass>
         <intensity>6.201</intensity>
         <ion_current>6.7994657</ion_current>
         <width>0.182</width>
         <signal_noise_ratio>1.6481512</signal_noise_ratio>
         <quality>-1</quality>
      </peak>
      <peak>
         <mass>568.36466</mass>
         <intensity>6.201</intensity>
         <ion_current>8.871056</ion_current>
         <width>0.182</width>
         <signal_noise_ratio>1.6481512</signal_noise_ratio>
         <quality>-1</quality>
      </peak>
      <peak>
         <mass>574.709</mass>
         <intensity>6.201</intensity>
         <ion_current>8.871056</ion_current>
         <width>0.273</width>
         <signal_noise_ratio>1.6346683</signal_noise_ratio>
         <quality>-1</quality>
      </peak>
      <peak>
         <mass>575.05675</mass>
         <intensity>4.648</intensity>
         <ion_current>6.8380903</ion_current>
         <width>0.273</width>
         <signal_noise_ratio>1.2252763</signal_noise_ratio>
         <quality>-1</quality>
      </peak>
      <peak>
         <mass>578.24556</mass>
         <intensity>197.195</intensity>
         <ion_current>290.51129</ion_current>
         <width>0.273</width>
         <signal_noise_ratio>51.835143</signal_noise_ratio>
         <quality>-1</quality>
      </peak>
      <peak>
         <mass>579.23955</mass>
         <intensity>88.499</intensity>
         <ion_current>27.528324</ion_current>
         <width>0.364</width>
         <signal_noise_ratio>23.266942</signal_noise_ratio>
         <quality>-1</quality>
      </peak>
      <peak>
         <mass>580.491</mass>
         <intensity>4.648</intensity>
         <ion_current>6.8380903</ion_current>
         <width>0.182</width>
         <signal_noise_ratio>1.2221455</signal_noise_ratio>
         <quality>-1</quality>
      </peak>
      <peak>
         <mass>581.82467</mass>
         <intensity>4.648</intensity>
         <ion_current>6.8380903</ion_current>
         <width>0.364</width>
         <signal_noise_ratio>1.222857</signal_noise_ratio>
         <quality>-1</quality>
      </peak>
      <peak>
         <mass>583.474</mass>
         <intensity>6.201</intensity>
         <ion_current>9.1228481</ion_current>
         <width>0.181</width>
         <signal_noise_ratio>1.6314842</signal_noise_ratio>
         <quality>-1</quality>
      </peak>
      <peak>
         <mass>584.948</mass>
         <intensity>4.648</intensity>
         <ion_current>6.8380903</ion_current>
         <width>0.182</width>
         <signal_noise_ratio>1.2240068</signal_noise_ratio>
         <quality>-1</quality>
      </peak>
      <peak>
         <mass>587.32338</mass>
         <intensity>7.754</intensity>
         <ion_current>11.407606</ion_current>
         <width>0.182</width>
         <signal_noise_ratio>2.0448342</signal_noise_ratio>
         <quality>-1</quality>
      </peak>
      <peak>
         <mass>591.691</mass>
         <intensity>6.201</intensity>
         <ion_current>9.1228481</ion_current>
         <width>0.182</width>
         <signal_noise_ratio>1.6455805</signal_noise_ratio>
         <quality>-1</quality>
      </peak>
      <peak>
         <mass>594.26544</mass>
         <intensity>6.201</intensity>
         <ion_current>10.035176</ion_current>
         <width>0.273</width>
         <signal_noise_ratio>1.650438</signal_noise_ratio>
         <quality>-1</quality>
      </peak>
      <peak>
         <mass>597.0076</mass>
         <intensity>4.648</intensity>
         <ion_current>6.8380903</ion_current>
         <width>0.182</width>
         <signal_noise_ratio>1.2414023</signal_noise_ratio>
         <quality>-1</quality>
      </peak>
      <peak>
         <mass>598.33382</mass>
         <intensity>217.381</intensity>
         <ion_current>316.69491</ion_current>
         <width>0.363</width>
         <signal_noise_ratio>58.083626</signal_noise_ratio>
         <quality>1</quality>
      </peak>
      <peak>
         <mass>598.954</mass>
         <intensity>6.201</intensity>
         <ion_current>9.1228481</ion_current>
         <width>0.182</width>
         <signal_noise_ratio>1.6577415</signal_noise_ratio>
         <quality>-1</quality>
      </peak>
      <peak>
         <mass>602.137</mass>
         <intensity>6.201</intensity>
         <ion_current>9.1228481</ion_current>
         <width>0.182</width>
         <signal_noise_ratio>1.659611</signal_noise_ratio>
         <quality>-1</quality>
      </peak>
      <peak>
         <mass>602.66025</mass>
         <intensity>4.648</intensity>
         <ion_current>6.8380903</ion_current>
         <width>0.182</width>
         <signal_noise_ratio>1.2445607</signal_noise_ratio>
         <quality>-1</quality>
      </peak>
      <peak>
         <mass>603.33919</mass>
         <intensity>178.561</intensity>
         <ion_current>263.04333</ion_current>
         <width>0.364</width>
         <signal_noise_ratio>47.811963</signal_noise_ratio>
         <quality>1</quality>
      </peak>
      <peak>
         <mass>604.7568</mass>
         <intensity>6.201</intensity>
         <ion_current>9.1228481</ion_current>
         <width>0.182</width>
         <signal_noise_ratio>1.6617429</signal_noise_ratio>
         <quality>-1</quality>
      </peak>
      <peak>
         <mass>608.79</mass>
         <intensity>6.201</intensity>
         <ion_current>10.035176</ion_current>
         <width>0.182</width>
         <signal_noise_ratio>1.6648511</signal_noise_ratio>
         <quality>-1</quality>
      </peak>
      <peak>
         <mass>610.58287</mass>
         <intensity>6.201</intensity>
         <ion_current>8.2812315</ion_current>
         <width>1.091</width>
         <signal_noise_ratio>1.6658647</signal_noise_ratio>
         <quality>-1</quality>
      </peak>
      <peak>
         <mass>613.32324</mass>
         <intensity>153.717</intensity>
         <ion_current>222.19376</ion_current>
         <width>0.637</width>
         <signal_noise_ratio>41.331564</signal_noise_ratio>
         <quality>1</quality>
      </peak>
      <peak>
         <mass>613.94801</mass>
         <intensity>4.648</intensity>
         <ion_current>6.8380903</ion_current>
         <width>0.364</width>
         <signal_noise_ratio>1.2497584</signal_noise_ratio>
         <quality>-1</quality>
      </peak>
      <peak>
         <mass>615.84825</mass>
         <intensity>4.648</intensity>
         <ion_current>6.8380903</ion_current>
         <width>0.182</width>
         <signal_noise_ratio>1.2495095</signal_noise_ratio>
         <quality>-1</quality>
      </peak>
      <peak>
         <mass>619.26236</mass>
         <intensity>198.748</intensity>
         <ion_current>292.41455</ion_current>
         <width>0.273</width>
         <signal_noise_ratio>53.64019</signal_noise_ratio>
         <quality>-1</quality>
      </peak>
      <peak>
         <mass>619.53175</mass>
         <intensity>4.648</intensity>
         <ion_current>6.8380903</ion_current>
         <width>0.182</width>
         <signal_noise_ratio>1.2544509</signal_noise_ratio>
         <quality>-1</quality>
      </peak>
      <peak>
         <mass>620.3317</mass>
         <intensity>195.642</intensity>
         <ion_current>188.98355</ion_current>
         <width>0.363</width>
         <signal_noise_ratio>52.859904</signal_noise_ratio>
         <quality>1</quality>
      </peak>
      <peak>
         <mass>620.873</mass>
         <intensity>4.648</intensity>
         <ion_current>6.8380903</ion_current>
         <width>0.182</width>
         <signal_noise_ratio>1.2573842</signal_noise_ratio>
         <quality>-1</quality>
      </peak>
      <peak>
         <mass>624.147</mass>
         <intensity>4.648</intensity>
         <ion_current>7.5219319</ion_current>
         <width>0.182</width>
         <signal_noise_ratio>1.2630714</signal_noise_ratio>
         <quality>-1</quality>
      </peak>
      <peak>
         <mass>627.12626</mass>
         <intensity>4.648</intensity>
         <ion_current>7.7537978</ion_current>
         <width>0.728</width>
         <signal_noise_ratio>1.2683715</signal_noise_ratio>
         <quality>-1</quality>
      </peak>
      <peak>
         <mass>630.9417</mass>
         <intensity>6.201</intensity>
         <ion_current>9.4040602</ion_current>
         <width>0.273</width>
         <signal_noise_ratio>1.6981674</signal_noise_ratio>
         <quality>1</quality>
      </peak>
      <peak>
         <mass>631.1146</mass>
         <intensity>4.648</intensity>
         <ion_current>7.0488747</ion_current>
         <width>0.181</width>
         <signal_noise_ratio>1.2728724</signal_noise_ratio>
         <quality>-1</quality>
      </peak>
      <peak>
         <mass>631.696</mass>
         <intensity>6.201</intensity>
         <ion_current>9.4040602</ion_current>
         <width>0.182</width>
         <signal_noise_ratio>1.6994741</signal_noise_ratio>
         <quality>-1</quality>
      </peak>
      <peak>
         <mass>632.9336</mass>
         <intensity>4.648</intensity>
         <ion_current>7.7537978</ion_current>
         <width>0.181</width>
         <signal_noise_ratio>1.2751365</signal_noise_ratio>
         <quality>-1</quality>
      </peak>
      <peak>
         <mass>633.68183</mass>
         <intensity>4.648</intensity>
         <ion_current>7.0488747</ion_current>
         <width>0.182</width>
         <signal_noise_ratio>1.2764237</signal_noise_ratio>
         <quality>-1</quality>
      </peak>
      <peak>
         <mass>635.334</mass>
         <intensity>6.201</intensity>
         <ion_current>9.4040602</ion_current>
         <width>0.182</width>
         <signal_noise_ratio>1.7046259</signal_noise_ratio>
         <quality>-1</quality>
      </peak>
      <peak>
         <mass>638.08575</mass>
         <intensity>4.648</intensity>
         <ion_current>7.0488747</ion_current>
         <width>0.273</width>
         <signal_noise_ratio>1.2815986</signal_noise_ratio>
         <quality>-1</quality>
      </peak>
      <peak>
         <mass>640.33668</mass>
         <intensity>4.648</intensity>
         <ion_current>7.7537978</ion_current>
         <width>0.454</width>
         <signal_noise_ratio>1.2847772</signal_noise_ratio>
         <quality>-1</quality>
      </peak>
      <peak>
         <mass>641.54382</mass>
         <intensity>7.754</intensity>
         <ion_current>11.759246</ion_current>
         <width>0.273</width>
         <signal_noise_ratio>2.1459972</signal_noise_ratio>
         <quality>1</quality>
      </peak>
      <peak>
         <mass>643.04225</mass>
         <intensity>4.648</intensity>
         <ion_current>6.9341073</ion_current>
         <width>0.182</width>
         <signal_noise_ratio>1.2893562</signal_noise_ratio>
         <quality>-1</quality>
      </peak>
      <peak>
         <mass>644.2288</mass>
         <intensity>6.201</intensity>
         <ion_current>6.8537095</ion_current>
         <width>0.182</width>
         <signal_noise_ratio>1.7224263</signal_noise_ratio>
         <quality>-1</quality>
      </peak>
      <peak>
         <mass>646.35417</mass>
         <intensity>4.648</intensity>
         <ion_current>7.0488747</ion_current>
         <width>0.182</width>
         <signal_noise_ratio>1.2940001</signal_noise_ratio>
         <quality>-1</quality>
      </peak>
      <peak>
         <mass>650.02756</mass>
         <intensity>6.211</intensity>
         <ion_current>9.4192256</ion_current>
         <width>0.273</width>
         <signal_noise_ratio>1.8752349</signal_noise_ratio>
         <quality>1</quality>
      </peak>
      <peak>
         <mass>652.90317</mass>
         <intensity>4.658</intensity>
         <ion_current>7.7704798</ion_current>
         <width>0.182</width>
         <signal_noise_ratio>1.4526963</signal_noise_ratio>
         <quality>-1</quality>
      </peak>
      <peak>
         <mass>654.50225</mass>
         <intensity>4.658</intensity>
         <ion_current>7.0640401</ion_current>
         <width>0.182</width>
         <signal_noise_ratio>1.4497228</signal_noise_ratio>
         <quality>-1</quality>
      </peak>
      <peak>
         <mass>657.617</mass>
         <intensity>4.658</intensity>
         <ion_current>7.0640401</ion_current>
         <width>0.182</width>
         <signal_noise_ratio>1.4497228</signal_noise_ratio>
         <quality>-1</quality>
      </peak>
      <peak>
         <mass>659.10234</mass>
         <intensity>6.211</intensity>
         <ion_current>9.4192256</ion_current>
         <width>0.273</width>
         <signal_noise_ratio>1.9330675</signal_noise_ratio>
         <quality>-1</quality>
      </peak>
      <peak>
         <mass>659.618</mass>
         <intensity>4.658</intensity>
         <ion_current>7.0640401</ion_current>
         <width>0.182</width>
         <signal_noise_ratio>1.4497228</signal_noise_ratio>
         <quality>-1</quality>
      </peak>
      <peak>
         <mass>662.81617</mass>
         <intensity>4.658</intensity>
         <ion_current>7.0640401</ion_current>
         <width>0.182</width>
         <signal_noise_ratio>1.4497228</signal_noise_ratio>
         <quality>-1</quality>
      </peak>
      <peak>
         <mass>663.074</mass>
         <intensity>4.658</intensity>
         <ion_current>7.0640401</ion_current>
         <width>0.182</width>
         <signal_noise_ratio>1.4497228</signal_noise_ratio>
         <quality>-1</quality>
      </peak>
      <peak>
         <mass>663.55702</mass>
         <intensity>6.211</intensity>
         <ion_current>10.361196</ion_current>
         <width>0.819</width>
         <signal_noise_ratio>1.9330675</signal_noise_ratio>
         <quality>-1</quality>
      </peak>
      <peak>
         <mass>665.14326</mass>
         <intensity>6.211</intensity>
         <ion_current>9.4192256</ion_current>
         <width>0.364</width>
         <signal_noise_ratio>1.9330675</signal_noise_ratio>
         <quality>-1</quality>
      </peak>
      <peak>
         <mass>668.36843</mass>
         <intensity>229.814</intensity>
         <ion_current>347.01845</ion_current>
         <width>0.546</width>
         <signal_noise_ratio>71.525676</signal_noise_ratio>
         <quality>1</quality>
      </peak>
      <peak>
         <mass>668.8495</mass>
         <intensity>4.658</intensity>
         <ion_current>7.0640401</ion_current>
         <width>0.273</width>
         <signal_noise_ratio>1.4497228</signal_noise_ratio>
         <quality>-1</quality>
      </peak>
      <peak>
         <mass>670.077</mass>
         <intensity>4.658</intensity>
         <ion_current>7.0640401</ion_current>
         <width>0.182</width>
         <signal_noise_ratio>1.4497228</signal_noise_ratio>
         <quality>-1</quality>
      </peak>
      <peak>
         <mass>670.35766</mass>
         <intensity>248.447</intensity>
         <ion_current>343.69806</ion_current>
         <width>0.364</width>
         <signal_noise_ratio>77.324878</signal_noise_ratio>
         <quality>1</quality>
      </peak>
      <peak>
         <mass>671.3698</mass>
         <intensity>220.497</intensity>
         <ion_current>210.7111</ion_current>
         <width>0.545</width>
         <signal_noise_ratio>68.625919</signal_noise_ratio>
         <quality>1</quality>
      </peak>
      <peak>
         <mass>675.97383</mass>
         <intensity>4.658</intensity>
         <ion_current>7.9744261</ion_current>
         <width>0.182</width>
         <signal_noise_ratio>1.4497228</signal_noise_ratio>
         <quality>-1</quality>
      </peak>
      <peak>
         <mass>677.6806</mass>
         <intensity>4.658</intensity>
         <ion_current>6.4175516</ion_current>
         <width>0.182</width>
         <signal_noise_ratio>1.4497228</signal_noise_ratio>
         <quality>-1</quality>
      </peak>
      <peak>
         <mass>678.263</mass>
         <intensity>4.658</intensity>
         <ion_current>7.2494431</ion_current>
         <width>0.182</width>
         <signal_noise_ratio>1.4497228</signal_noise_ratio>
         <quality>-1</quality>
      </peak>
      <peak>
         <mass>681.05925</mass>
         <intensity>4.658</intensity>
         <ion_current>7.2494431</ion_current>
         <width>0.182</width>
         <signal_noise_ratio>1.4497228</signal_noise_ratio>
         <quality>-1</quality>
      </peak>
      <peak>
         <mass>681.719</mass>
         <intensity>6.211</intensity>
         <ion_current>9.6664429</ion_current>
         <width>0.182</width>
         <signal_noise_ratio>1.9330675</signal_noise_ratio>
         <quality>-1</quality>
      </peak>
      <peak>
         <mass>682.35282</mass>
         <intensity>285.714</intensity>
         <ion_current>440.71018</ion_current>
         <width>0.455</width>
         <signal_noise_ratio>88.923594</signal_noise_ratio>
         <quality>1</quality>
      </peak>
      <peak>
         <mass>684.30585</mass>
         <intensity>169.255</intensity>
         <ion_current>218.58569</ion_current>
         <width>0.909</width>
         <signal_noise_ratio>52.677723</signal_noise_ratio>
         <quality>1</quality>
      </peak>
      <peak>
         <mass>686.085</mass>
         <intensity>4.658</intensity>
         <ion_current>7.2494431</ion_current>
         <width>0.182</width>
         <signal_noise_ratio>1.4497228</signal_noise_ratio>
         <quality>-1</quality>
      </peak>
      <peak>
         <mass>688.36837</mass>
         <intensity>327.64</intensity>
         <ion_current>526.26672</ion_current>
         <width>0.455</width>
         <signal_noise_ratio>101.97234</signal_noise_ratio>
         <quality>1</quality>
      </peak>
      <peak>
         <mass>690.01033</mass>
         <intensity>4.658</intensity>
         <ion_current>7.2494431</ion_current>
         <width>0.181</width>
         <signal_noise_ratio>1.4497228</signal_noise_ratio>
         <quality>-1</quality>
      </peak>
      <peak>
         <mass>693.01355</mass>
         <intensity>6.211</intensity>
         <ion_current>10.633139</ion_current>
         <width>0.455</width>
         <signal_noise_ratio>1.9330675</signal_noise_ratio>
         <quality>1</quality>
      </peak>
      <peak>
         <mass>694.816</mass>
         <intensity>4.658</intensity>
         <ion_current>7.9744261</ion_current>
         <width>0.182</width>
         <signal_noise_ratio>1.4497228</signal_noise_ratio>
         <quality>-1</quality>
      </peak>
      <peak>
         <mass>695.36183</mass>
         <intensity>6.211</intensity>
         <ion_current>9.6664429</ion_current>
         <width>0.181</width>
         <signal_noise_ratio>1.9330675</signal_noise_ratio>
         <quality>-1</quality>
      </peak>
      <peak>
         <mass>697.3342</mass>
         <intensity>232.919</intensity>
         <ion_current>362.96693</ion_current>
         <width>0.363</width>
         <signal_noise_ratio>72.492054</signal_noise_ratio>
         <quality>1</quality>
      </peak>
   </peak_list>
</pepex3>
