# Supplementary material for: NITPICK: peak identification for mass spectrometry data
Source: BMC Bioinformatics. 2008 Aug 28;9:355. doi: 10.1186/1471-2105-9-355 (PMC2655099; doi:10.1186/1471-2105-9-355)
Supplement: Additional file 4 — A zip-folder containing all pepex results on the simulated data. [file 1471-2105-9-355-S4.zip › pepex_simulation_results/thresh1/SNR100/preSNR100_3_pepex.xml]

<?xml version="1.0" encoding="iso-8859-1"?>
<pepex3>
   <version>3.0.0</version>
   <registered_to>Unregistered</registered_to>
   <parameters>
      <parameter_file>pepex_input.xml</parameter_file>
      <input_data_file>spectrum.data</input_data_file>
      <output_data_file>pepex_output.xml</output_data_file>
      <noise_model>mean_value</noise_model>
      <signal_noise_ratio>1</signal_noise_ratio>
      <tuning_power>2</tuning_power>
      <tuning>2</tuning>
      <small_omega>1.0</small_omega>
      <big_omega>20</big_omega>
      <peak_finding_model>pepex3</peak_finding_model>
      <supporting_slopes>2</supporting_slopes>
      <peak_fitting_model>centroid</peak_fitting_model>
      <clustering_model>simple</clustering_model>
      <min_cluster_distance>0.8</min_cluster_distance>
      <max_cluster_distance>1.2</max_cluster_distance>
      <no_single_above_mass>1500.0</no_single_above_mass>
      <deisotoping_model>quadratic</deisotoping_model>
      <isotope_distrib_file>/usr/local/piums/kd_0_to_10</isotope_distrib_file>
      <overflow>30000</overflow>
   </parameters>
   <pepex3_status>
      <status>ok</status>
      <message></message>
      <supporting_slopes>2</supporting_slopes>
      <minimum_mass>500</minimum_mass>
      <maximum_mass>700</maximum_mass>
      <small_omega>1</small_omega>
      <big_omega>20</big_omega>
      <peak_masses_with_hydrogen>true</peak_masses_with_hydrogen>
      <date_created>17:46:39, 09 Jul, 2007</date_created>
   </pepex3_status>
   <peak_list>
      <peak>
         <mass>500.90967</mass>
         <intensity>5.822</intensity>
         <ion_current>8.1004018</ion_current>
         <width>0.363</width>
         <signal_noise_ratio>1.6820957</signal_noise_ratio>
         <quality>1</quality>
      </peak>
      <peak>
         <mass>501.34884</mass>
         <intensity>4.367</intensity>
         <ion_current>6.075997</ion_current>
         <width>0.182</width>
         <signal_noise_ratio>1.2617162</signal_noise_ratio>
         <quality>-1</quality>
      </peak>
      <peak>
         <mass>501.52779</mass>
         <intensity>5.822</intensity>
         <ion_current>8.1004018</ion_current>
         <width>0.182</width>
         <signal_noise_ratio>1.6820957</signal_noise_ratio>
         <quality>-1</quality>
      </peak>
      <peak>
         <mass>502.7288</mass>
         <intensity>4.367</intensity>
         <ion_current>6.075997</ion_current>
         <width>0.181</width>
         <signal_noise_ratio>1.3149981</signal_noise_ratio>
         <quality>-1</quality>
      </peak>
      <peak>
         <mass>504.4206</mass>
         <intensity>4.367</intensity>
         <ion_current>6.6836226</ion_current>
         <width>0.182</width>
         <signal_noise_ratio>1.3289584</signal_noise_ratio>
         <quality>-1</quality>
      </peak>
      <peak>
         <mass>505.01716</mass>
         <intensity>4.367</intensity>
         <ion_current>6.076004</ion_current>
         <width>0.182</width>
         <signal_noise_ratio>1.3299947</signal_noise_ratio>
         <quality>-1</quality>
      </peak>
      <peak>
         <mass>505.98479</mass>
         <intensity>5.822</intensity>
         <ion_current>6.3775156</ion_current>
         <width>0.182</width>
         <signal_noise_ratio>1.8196374</signal_noise_ratio>
         <quality>-1</quality>
      </peak>
      <peak>
         <mass>506.53284</mass>
         <intensity>4.367</intensity>
         <ion_current>5.6534137</ion_current>
         <width>0.182</width>
         <signal_noise_ratio>1.3648843</signal_noise_ratio>
         <quality>-1</quality>
      </peak>
      <peak>
         <mass>506.73</mass>
         <intensity>7.278</intensity>
         <ion_current>10.126198</ion_current>
         <width>0.182</width>
         <signal_noise_ratio>2.2827112</signal_noise_ratio>
         <quality>-1</quality>
      </peak>
      <peak>
         <mass>508.82201</mass>
         <intensity>4.367</intensity>
         <ion_current>6.075997</ion_current>
         <width>0.455</width>
         <signal_noise_ratio>1.3696894</signal_noise_ratio>
         <quality>-1</quality>
      </peak>
      <peak>
         <mass>509.34525</mass>
         <intensity>4.367</intensity>
         <ion_current>6.075997</ion_current>
         <width>0.182</width>
         <signal_noise_ratio>1.3743761</signal_noise_ratio>
         <quality>-1</quality>
      </peak>
      <peak>
         <mass>512.27524</mass>
         <intensity>81.514</intensity>
         <ion_current>113.39981</ion_current>
         <width>0.364</width>
         <signal_noise_ratio>26.386223</signal_noise_ratio>
         <quality>1</quality>
      </peak>
      <peak>
         <mass>513.25625</mass>
         <intensity>33.479</intensity>
         <ion_current>14.659627</ion_current>
         <width>0.273</width>
         <signal_noise_ratio>11.026297</signal_noise_ratio>
         <quality>1</quality>
      </peak>
      <peak>
         <mass>513.63001</mass>
         <intensity>5.822</intensity>
         <ion_current>8.1004018</ion_current>
         <width>0.182</width>
         <signal_noise_ratio>1.8793243</signal_noise_ratio>
         <quality>-1</quality>
      </peak>
      <peak>
         <mass>516.4165</mass>
         <intensity>4.367</intensity>
         <ion_current>6.6836226</ion_current>
         <width>0.273</width>
         <signal_noise_ratio>1.4346928</signal_noise_ratio>
         <quality>-1</quality>
      </peak>
      <peak>
         <mass>517.099</mass>
         <intensity>2.911</intensity>
         <ion_current>4.0502009</ion_current>
         <width>0.182</width>
         <signal_noise_ratio>1.0995062</signal_noise_ratio>
         <quality>-1</quality>
      </peak>
      <peak>
         <mass>517.76231</mass>
         <intensity>5.822</intensity>
         <ion_current>8.1004018</ion_current>
         <width>0.455</width>
         <signal_noise_ratio>2.1990124</signal_noise_ratio>
         <quality>-1</quality>
      </peak>
      <peak>
         <mass>518.2446</mass>
         <intensity>4.367</intensity>
         <ion_current>5.6534137</ion_current>
         <width>0.182</width>
         <signal_noise_ratio>1.4376737</signal_noise_ratio>
         <quality>-1</quality>
      </peak>
      <peak>
         <mass>520.009</mass>
         <intensity>4.367</intensity>
         <ion_current>6.075997</ion_current>
         <width>0.182</width>
         <signal_noise_ratio>1.4578814</signal_noise_ratio>
         <quality>-1</quality>
      </peak>
      <peak>
         <mass>521.373</mass>
         <intensity>4.367</intensity>
         <ion_current>6.075997</ion_current>
         <width>0.182</width>
         <signal_noise_ratio>1.4578814</signal_noise_ratio>
         <quality>-1</quality>
      </peak>
      <peak>
         <mass>523.87451</mass>
         <intensity>5.822</intensity>
         <ion_current>8.1004018</ion_current>
         <width>0.364</width>
         <signal_noise_ratio>1.9325104</signal_noise_ratio>
         <quality>-1</quality>
      </peak>
      <peak>
         <mass>524.65938</mass>
         <intensity>4.367</intensity>
         <ion_current>6.075997</ion_current>
         <width>0.272</width>
         <signal_noise_ratio>1.4712723</signal_noise_ratio>
         <quality>-1</quality>
      </peak>
      <peak>
         <mass>527.95612</mass>
         <intensity>4.367</intensity>
         <ion_current>6.2473636</ion_current>
         <width>0.455</width>
         <signal_noise_ratio>1.4911795</signal_noise_ratio>
         <quality>-1</quality>
      </peak>
      <peak>
         <mass>528.45429</mass>
         <intensity>5.822</intensity>
         <ion_current>8.3288644</ion_current>
         <width>0.181</width>
         <signal_noise_ratio>1.9880117</signal_noise_ratio>
         <quality>-1</quality>
      </peak>
      <peak>
         <mass>533.561</mass>
         <intensity>7.278</intensity>
         <ion_current>10.673251</ion_current>
         <width>0.182</width>
         <signal_noise_ratio>2.4782283</signal_noise_ratio>
         <quality>-1</quality>
      </peak>
      <peak>
         <mass>534.07566</mass>
         <intensity>2.911</intensity>
         <ion_current>4.5808942</ion_current>
         <width>0.182</width>
         <signal_noise_ratio>1.0044168</signal_noise_ratio>
         <quality>-1</quality>
      </peak>
      <peak>
         <mass>536.62267</mass>
         <intensity>5.822</intensity>
         <ion_current>8.3288644</ion_current>
         <width>0.182</width>
         <signal_noise_ratio>1.6974375</signal_noise_ratio>
         <quality>-1</quality>
      </peak>
      <peak>
         <mass>538.017</mass>
         <intensity>4.367</intensity>
         <ion_current>6.8721281</ion_current>
         <width>0.182</width>
         <signal_noise_ratio>1.3026746</signal_noise_ratio>
         <quality>-1</quality>
      </peak>
      <peak>
         <mass>540.00501</mass>
         <intensity>5.822</intensity>
         <ion_current>7.8215902</ion_current>
         <width>0.182</width>
         <signal_noise_ratio>1.6974375</signal_noise_ratio>
         <quality>-1</quality>
      </peak>
      <peak>
         <mass>542.21826</mass>
         <intensity>286.754</intensity>
         <ion_current>403.01578</ion_current>
         <width>0.364</width>
         <signal_noise_ratio>83.604774</signal_noise_ratio>
         <quality>1</quality>
      </peak>
      <peak>
         <mass>543.8835</mass>
         <intensity>4.367</intensity>
         <ion_current>6.2473636</ion_current>
         <width>0.273</width>
         <signal_noise_ratio>1.2737871</signal_noise_ratio>
         <quality>-1</quality>
      </peak>
      <peak>
         <mass>548.46184</mass>
         <intensity>4.367</intensity>
         <ion_current>6.2473717</ion_current>
         <width>0.182</width>
         <signal_noise_ratio>1.2430976</signal_noise_ratio>
         <quality>-1</quality>
      </peak>
      <peak>
         <mass>548.6582</mass>
         <intensity>4.367</intensity>
         <ion_current>6.2473636</ion_current>
         <width>0.181</width>
         <signal_noise_ratio>1.2365062</signal_noise_ratio>
         <quality>-1</quality>
      </peak>
      <peak>
         <mass>549.42737</mass>
         <intensity>5.822</intensity>
         <ion_current>6.3825143</ion_current>
         <width>0.546</width>
         <signal_noise_ratio>1.6484861</signal_noise_ratio>
         <quality>-1</quality>
      </peak>
      <peak>
         <mass>552.00125</mass>
         <intensity>4.357</intensity>
         <ion_current>6.2330578</ion_current>
         <width>0.182</width>
         <signal_noise_ratio>1.3219995</signal_noise_ratio>
         <quality>-1</quality>
      </peak>
      <peak>
         <mass>552.46501</mass>
         <intensity>5.812</intensity>
         <ion_current>8.3145586</ion_current>
         <width>0.182</width>
         <signal_noise_ratio>1.7634751</signal_noise_ratio>
         <quality>-1</quality>
      </peak>
      <peak>
         <mass>555.662</mass>
         <intensity>4.357</intensity>
         <ion_current>6.2330578</ion_current>
         <width>0.182</width>
         <signal_noise_ratio>1.3312273</signal_noise_ratio>
         <quality>-1</quality>
      </peak>
      <peak>
         <mass>557.18525</mass>
         <intensity>4.357</intensity>
         <ion_current>6.2330578</ion_current>
         <width>0.182</width>
         <signal_noise_ratio>1.3370321</signal_noise_ratio>
         <quality>-1</quality>
      </peak>
      <peak>
         <mass>557.95321</mass>
         <intensity>5.812</intensity>
         <ion_current>9.1460519</ion_current>
         <width>0.273</width>
         <signal_noise_ratio>1.786993</signal_noise_ratio>
         <quality>-1</quality>
      </peak>
      <peak>
         <mass>558.559</mass>
         <intensity>8.724</intensity>
         <ion_current>12.480421</ion_current>
         <width>0.182</width>
         <signal_noise_ratio>2.6823343</signal_noise_ratio>
         <quality>-1</quality>
      </peak>
      <peak>
         <mass>559.76916</mass>
         <intensity>4.357</intensity>
         <ion_current>5.5579312</ion_current>
         <width>0.182</width>
         <signal_noise_ratio>1.3451669</signal_noise_ratio>
         <quality>-1</quality>
      </peak>
      <peak>
         <mass>560.49717</mass>
         <intensity>7.268</intensity>
         <ion_current>10.39749</ion_current>
         <width>0.273</width>
         <signal_noise_ratio>2.2439002</signal_noise_ratio>
         <quality>-1</quality>
      </peak>
      <peak>
         <mass>561.19483</mass>
         <intensity>7.268</intensity>
         <ion_current>10.39749</ion_current>
         <width>0.182</width>
         <signal_noise_ratio>2.2453799</signal_noise_ratio>
         <quality>-1</quality>
      </peak>
      <peak>
         <mass>564.55225</mass>
         <intensity>4.357</intensity>
         <ion_current>6.2330578</ion_current>
         <width>0.182</width>
         <signal_noise_ratio>1.3482571</signal_noise_ratio>
         <quality>-1</quality>
      </peak>
      <peak>
         <mass>567.08461</mass>
         <intensity>4.357</intensity>
         <ion_current>6.2330578</ion_current>
         <width>0.363</width>
         <signal_noise_ratio>1.3516489</signal_noise_ratio>
         <quality>-1</quality>
      </peak>
      <peak>
         <mass>567.758</mass>
         <intensity>7.268</intensity>
         <ion_current>11.437286</ion_current>
         <width>0.455</width>
         <signal_noise_ratio>2.2547129</signal_noise_ratio>
         <quality>-1</quality>
      </peak>
      <peak>
         <mass>568.31487</mass>
         <intensity>304.211</intensity>
         <ion_current>436.97441</ion_current>
         <width>0.364</width>
         <signal_noise_ratio>94.111967</signal_noise_ratio>
         <quality>1</quality>
      </peak>
      <peak>
         <mass>570.668</mass>
         <intensity>4.357</intensity>
         <ion_current>6.8563916</ion_current>
         <width>0.181</width>
         <signal_noise_ratio>1.3426239</signal_noise_ratio>
         <quality>-1</quality>
      </peak>
      <peak>
         <mass>573.124</mass>
         <intensity>4.357</intensity>
         <ion_current>6.8563916</ion_current>
         <width>0.182</width>
         <signal_noise_ratio>1.3339815</signal_noise_ratio>
         <quality>-1</quality>
      </peak>
      <peak>
         <mass>573.86716</mass>
         <intensity>4.357</intensity>
         <ion_current>6.2330578</ion_current>
         <width>0.182</width>
         <signal_noise_ratio>1.3343277</signal_noise_ratio>
         <quality>-1</quality>
      </peak>
      <peak>
         <mass>574.41975</mass>
         <intensity>4.357</intensity>
         <ion_current>6.2330578</ion_current>
         <width>0.272</width>
         <signal_noise_ratio>1.3343277</signal_noise_ratio>
         <quality>-1</quality>
      </peak>
      <peak>
         <mass>576.0893</mass>
         <intensity>4.357</intensity>
         <ion_current>6.8563916</ion_current>
         <width>0.545</width>
         <signal_noise_ratio>1.3345268</signal_noise_ratio>
         <quality>-1</quality>
      </peak>
      <peak>
         <mass>577.62994</mass>
         <intensity>4.357</intensity>
         <ion_current>7.051002</ion_current>
         <width>0.818</width>
         <signal_noise_ratio>1.334342</signal_noise_ratio>
         <quality>-1</quality>
      </peak>
      <peak>
         <mass>579.14216</mass>
         <intensity>4.357</intensity>
         <ion_current>6.409974</ion_current>
         <width>0.182</width>
         <signal_noise_ratio>1.3338918</signal_noise_ratio>
         <quality>-1</quality>
      </peak>
      <peak>
         <mass>581.47379</mass>
         <intensity>5.812</intensity>
         <ion_current>8.5505552</ion_current>
         <width>0.182</width>
         <signal_noise_ratio>1.7788515</signal_noise_ratio>
         <quality>-1</quality>
      </peak>
      <peak>
         <mass>582.74679</mass>
         <intensity>5.812</intensity>
         <ion_current>8.5505552</ion_current>
         <width>0.182</width>
         <signal_noise_ratio>1.7790085</signal_noise_ratio>
         <quality>-1</quality>
      </peak>
      <peak>
         <mass>583.10625</mass>
         <intensity>4.357</intensity>
         <ion_current>6.409974</ion_current>
         <width>0.182</width>
         <signal_noise_ratio>1.3336442</signal_noise_ratio>
         <quality>-1</quality>
      </peak>
      <peak>
         <mass>584.42475</mass>
         <intensity>4.357</intensity>
         <ion_current>6.409974</ion_current>
         <width>0.273</width>
         <signal_noise_ratio>1.3337027</signal_noise_ratio>
         <quality>-1</quality>
      </peak>
      <peak>
         <mass>587.25156</mass>
         <intensity>4.357</intensity>
         <ion_current>7.051002</ion_current>
         <width>0.272</width>
         <signal_noise_ratio>1.3323423</signal_noise_ratio>
         <quality>-1</quality>
      </peak>
      <peak>
         <mass>589.768</mass>
         <intensity>4.357</intensity>
         <ion_current>6.409974</ion_current>
         <width>0.182</width>
         <signal_noise_ratio>1.3373522</signal_noise_ratio>
         <quality>-1</quality>
      </peak>
      <peak>
         <mass>590.314</mass>
         <intensity>5.812</intensity>
         <ion_current>8.5505552</ion_current>
         <width>0.182</width>
         <signal_noise_ratio>1.7839548</signal_noise_ratio>
         <quality>-1</quality>
      </peak>
      <peak>
         <mass>598.772</mass>
         <intensity>4.357</intensity>
         <ion_current>6.409974</ion_current>
         <width>0.182</width>
         <signal_noise_ratio>1.3214396</signal_noise_ratio>
         <quality>-1</quality>
      </peak>
      <peak>
         <mass>600.75025</mass>
         <intensity>4.357</intensity>
         <ion_current>7.051002</ion_current>
         <width>0.182</width>
         <signal_noise_ratio>1.315744</signal_noise_ratio>
         <quality>-1</quality>
      </peak>
      <peak>
         <mass>604.229</mass>
         <intensity>4.357</intensity>
         <ion_current>6.3225118</ion_current>
         <width>0.182</width>
         <signal_noise_ratio>1.3130656</signal_noise_ratio>
         <quality>-1</quality>
      </peak>
      <peak>
         <mass>604.866</mass>
         <intensity>4.357</intensity>
         <ion_current>6.409974</ion_current>
         <width>0.182</width>
         <signal_noise_ratio>1.3124318</signal_noise_ratio>
         <quality>-1</quality>
      </peak>
      <peak>
         <mass>605.65631</mass>
         <intensity>4.357</intensity>
         <ion_current>6.409974</ion_current>
         <width>0.727</width>
         <signal_noise_ratio>1.3124318</signal_noise_ratio>
         <quality>-1</quality>
      </peak>
      <peak>
         <mass>611.3204</mass>
         <intensity>240.165</intensity>
         <ion_current>358.78157</ion_current>
         <width>0.819</width>
         <signal_noise_ratio>72.041819</signal_noise_ratio>
         <quality>1</quality>
      </peak>
      <peak>
         <mass>613.33325</mass>
         <intensity>206.686</intensity>
         <ion_current>286.22979</ion_current>
         <width>0.364</width>
         <signal_noise_ratio>61.9437</signal_noise_ratio>
         <quality>1</quality>
      </peak>
      <peak>
         <mass>613.84725</mass>
         <intensity>4.357</intensity>
         <ion_current>6.409974</ion_current>
         <width>0.182</width>
         <signal_noise_ratio>1.3049352</signal_noise_ratio>
         <quality>-1</quality>
      </peak>
      <peak>
         <mass>617.29666</mass>
         <intensity>208.141</intensity>
         <ion_current>300.85111</ion_current>
         <width>0.364</width>
         <signal_noise_ratio>62.311908</signal_noise_ratio>
         <quality>1</quality>
      </peak>
      <peak>
         <mass>620.06081</mass>
         <intensity>7.268</intensity>
         <ion_current>11.761919</ion_current>
         <width>0.636</width>
         <signal_noise_ratio>2.1751249</signal_noise_ratio>
         <quality>-1</quality>
      </peak>
      <peak>
         <mass>625.26175</mass>
         <intensity>4.357</intensity>
         <ion_current>7.2683513</ion_current>
         <width>0.455</width>
         <signal_noise_ratio>1.3021153</signal_noise_ratio>
         <quality>-1</quality>
      </peak>
      <peak>
         <mass>625.875</mass>
         <intensity>4.357</intensity>
         <ion_current>7.2683513</ion_current>
         <width>0.182</width>
         <signal_noise_ratio>1.3022707</signal_noise_ratio>
         <quality>-1</quality>
      </peak>
      <peak>
         <mass>627.149</mass>
         <intensity>4.357</intensity>
         <ion_current>6.6075617</ion_current>
         <width>0.182</width>
         <signal_noise_ratio>1.3024262</signal_noise_ratio>
         <quality>-1</quality>
      </peak>
      <peak>
         <mass>629.84061</mass>
         <intensity>4.357</intensity>
         <ion_current>6.6075617</ion_current>
         <width>0.364</width>
         <signal_noise_ratio>1.3026205</signal_noise_ratio>
         <quality>-1</quality>
      </peak>
      <peak>
         <mass>634.0155</mass>
         <intensity>4.357</intensity>
         <ion_current>6.6075617</ion_current>
         <width>0.273</width>
         <signal_noise_ratio>1.3029843</signal_noise_ratio>
         <quality>-1</quality>
      </peak>
      <peak>
         <mass>634.71316</mass>
         <intensity>4.357</intensity>
         <ion_current>7.2683513</ion_current>
         <width>0.182</width>
         <signal_noise_ratio>1.30252</signal_noise_ratio>
         <quality>-1</quality>
      </peak>
      <peak>
         <mass>635.971</mass>
         <intensity>7.268</intensity>
         <ion_current>11.022208</ion_current>
         <width>0.182</width>
         <signal_noise_ratio>2.17276</signal_noise_ratio>
         <quality>-1</quality>
      </peak>
      <peak>
         <mass>637.27211</mass>
         <intensity>186.307</intensity>
         <ion_current>280.90486</ion_current>
         <width>0.273</width>
         <signal_noise_ratio>55.617021</signal_noise_ratio>
         <quality>-1</quality>
      </peak>
      <peak>
         <mass>638.35918</mass>
         <intensity>195.041</intensity>
         <ion_current>207.15635</ion_current>
         <width>0.818</width>
         <signal_noise_ratio>58.176442</signal_noise_ratio>
         <quality>1</quality>
      </peak>
      <peak>
         <mass>641.29017</mass>
         <intensity>176.118</intensity>
         <ion_current>271.41891</ion_current>
         <width>0.364</width>
         <signal_noise_ratio>52.297571</signal_noise_ratio>
         <quality>-1</quality>
      </peak>
      <peak>
         <mass>647.12767</mass>
         <intensity>4.357</intensity>
         <ion_current>7.2683513</ion_current>
         <width>0.364</width>
         <signal_noise_ratio>1.2755581</signal_noise_ratio>
         <quality>-1</quality>
      </peak>
      <peak>
         <mass>647.613</mass>
         <intensity>5.812</intensity>
         <ion_current>8.8141264</ion_current>
         <width>0.182</width>
         <signal_noise_ratio>1.7015248</signal_noise_ratio>
         <quality>-1</quality>
      </peak>
      <peak>
         <mass>650.3956</mass>
         <intensity>4.367</intensity>
         <ion_current>7.2850334</ion_current>
         <width>0.182</width>
         <signal_noise_ratio>1.0570288</signal_noise_ratio>
         <quality>-1</quality>
      </peak>
      <peak>
         <mass>650.86425</mass>
         <intensity>4.367</intensity>
         <ion_current>6.6227271</ion_current>
         <width>0.182</width>
         <signal_noise_ratio>1.1098415</signal_noise_ratio>
         <quality>-1</quality>
      </peak>
      <peak>
         <mass>655.35571</mass>
         <intensity>311.499</intensity>
         <ion_current>452.39709</ion_current>
         <width>0.546</width>
         <signal_noise_ratio>85.381589</signal_noise_ratio>
         <quality>1</quality>
      </peak>
      <peak>
         <mass>656.99138</mass>
         <intensity>4.367</intensity>
         <ion_current>7.2850334</ion_current>
         <width>0.273</width>
         <signal_noise_ratio>1.1592841</signal_noise_ratio>
         <quality>-1</quality>
      </peak>
      <peak>
         <mass>663.44153</mass>
         <intensity>80.058</intensity>
         <ion_current>122.4566</ion_current>
         <width>0.637</width>
         <signal_noise_ratio>21.406921</signal_noise_ratio>
         <quality>1</quality>
      </peak>
      <peak>
         <mass>664.05225</mass>
         <intensity>4.367</intensity>
         <ion_current>6.6227271</ion_current>
         <width>0.182</width>
         <signal_noise_ratio>1.1677037</signal_noise_ratio>
         <quality>-1</quality>
      </peak>
      <peak>
         <mass>667.05325</mass>
         <intensity>4.367</intensity>
         <ion_current>7.2850334</ion_current>
         <width>0.182</width>
         <signal_noise_ratio>1.1677037</signal_noise_ratio>
         <quality>-1</quality>
      </peak>
      <peak>
         <mass>669.4956</mass>
         <intensity>4.367</intensity>
         <ion_current>6.6227271</ion_current>
         <width>0.182</width>
         <signal_noise_ratio>1.1677037</signal_noise_ratio>
         <quality>-1</quality>
      </peak>
      <peak>
         <mass>670.0224</mass>
         <intensity>4.367</intensity>
         <ion_current>6.6227271</ion_current>
         <width>0.273</width>
         <signal_noise_ratio>1.1677037</signal_noise_ratio>
         <quality>-1</quality>
      </peak>
      <peak>
         <mass>671.32927</mass>
         <intensity>139.738</intensity>
         <ion_current>217.10333</ion_current>
         <width>0.364</width>
         <signal_noise_ratio>37.364914</signal_noise_ratio>
         <quality>1</quality>
      </peak>
      <peak>
         <mass>671.87325</mass>
         <intensity>4.367</intensity>
         <ion_current>6.6227271</ion_current>
         <width>0.182</width>
         <signal_noise_ratio>1.1677037</signal_noise_ratio>
         <quality>-1</quality>
      </peak>
      <peak>
         <mass>675.534</mass>
         <intensity>4.367</intensity>
         <ion_current>7.4762384</ion_current>
         <width>0.182</width>
         <signal_noise_ratio>1.1677037</signal_noise_ratio>
         <quality>-1</quality>
      </peak>
      <peak>
         <mass>677.86261</mass>
         <intensity>4.367</intensity>
         <ion_current>6.7965475</ion_current>
         <width>0.364</width>
         <signal_noise_ratio>1.1677037</signal_noise_ratio>
         <quality>-1</quality>
      </peak>
      <peak>
         <mass>679.52084</mass>
         <intensity>4.367</intensity>
         <ion_current>6.7965475</ion_current>
         <width>0.182</width>
         <signal_noise_ratio>1.1677037</signal_noise_ratio>
         <quality>-1</quality>
      </peak>
      <peak>
         <mass>681.81</mass>
         <intensity>4.367</intensity>
         <ion_current>6.7965475</ion_current>
         <width>0.182</width>
         <signal_noise_ratio>1.1677037</signal_noise_ratio>
         <quality>-1</quality>
      </peak>
      <peak>
         <mass>682.3576</mass>
         <intensity>132.46</intensity>
         <ion_current>206.15312</ion_current>
         <width>0.364</width>
         <signal_noise_ratio>35.41883</signal_noise_ratio>
         <quality>1</quality>
      </peak>
      <peak>
         <mass>683.97784</mass>
         <intensity>4.367</intensity>
         <ion_current>6.7965475</ion_current>
         <width>0.182</width>
         <signal_noise_ratio>1.1677037</signal_noise_ratio>
         <quality>-1</quality>
      </peak>
      <peak>
         <mass>684.2841</mass>
         <intensity>193.595</intensity>
         <ion_current>300.48009</ion_current>
         <width>0.363</width>
         <signal_noise_ratio>51.76588</signal_noise_ratio>
         <quality>1</quality>
      </peak>
      <peak>
         <mass>684.60625</mass>
         <intensity>4.367</intensity>
         <ion_current>6.7965475</ion_current>
         <width>0.182</width>
         <signal_noise_ratio>1.1677037</signal_noise_ratio>
         <quality>-1</quality>
      </peak>
      <peak>
         <mass>685.33497</mass>
         <intensity>243.086</intensity>
         <ion_current>267.22673</ion_current>
         <width>0.455</width>
         <signal_noise_ratio>64.99941</signal_noise_ratio>
         <quality>1</quality>
      </peak>
      <peak>
         <mass>685.97884</mass>
         <intensity>4.367</intensity>
         <ion_current>6.7965475</ion_current>
         <width>0.182</width>
         <signal_noise_ratio>1.1677037</signal_noise_ratio>
         <quality>-1</quality>
      </peak>
      <peak>
         <mass>692.15525</mass>
         <intensity>4.367</intensity>
         <ion_current>7.4762384</ion_current>
         <width>0.182</width>
         <signal_noise_ratio>1.1677037</signal_noise_ratio>
         <quality>-1</quality>
      </peak>
      <peak>
         <mass>693.38484</mass>
         <intensity>240.175</intensity>
         <ion_current>364.74612</ion_current>
         <width>0.454</width>
         <signal_noise_ratio>64.22103</signal_noise_ratio>
         <quality>1</quality>
      </peak>
      <peak>
         <mass>698.37226</mass>
         <intensity>245.997</intensity>
         <ion_current>382.85564</ion_current>
         <width>0.455</width>
         <signal_noise_ratio>65.77779</signal_noise_ratio>
         <quality>1</quality>
      </peak>
      <peak>
         <mass>699.37202</mass>
         <intensity>119.36</intensity>
         <ion_current>36.399211</ion_current>
         <width>0.455</width>
         <signal_noise_ratio>31.915987</signal_noise_ratio>
         <quality>1</quality>
      </peak>
   </peak_list>
</pepex3>
