# Supplementary material for: NITPICK: peak identification for mass spectrometry data
Source: BMC Bioinformatics. 2008 Aug 28;9:355. doi: 10.1186/1471-2105-9-355 (PMC2655099; doi:10.1186/1471-2105-9-355)
Supplement: Additional file 4 — A zip-folder containing all pepex results on the simulated data. [file 1471-2105-9-355-S4.zip › pepex_simulation_results/thresh1/SNR100/preSNR100_40_pepex.xml]

<?xml version="1.0" encoding="iso-8859-1"?>
<pepex3>
   <version>3.0.0</version>
   <registered_to>Unregistered</registered_to>
   <parameters>
      <parameter_file>pepex_input.xml</parameter_file>
      <input_data_file>spectrum.data</input_data_file>
      <output_data_file>pepex_output.xml</output_data_file>
      <noise_model>mean_value</noise_model>
      <signal_noise_ratio>1</signal_noise_ratio>
      <tuning_power>2</tuning_power>
      <tuning>2</tuning>
      <small_omega>1.0</small_omega>
      <big_omega>20</big_omega>
      <peak_finding_model>pepex3</peak_finding_model>
      <supporting_slopes>2</supporting_slopes>
      <peak_fitting_model>centroid</peak_fitting_model>
      <clustering_model>simple</clustering_model>
      <min_cluster_distance>0.8</min_cluster_distance>
      <max_cluster_distance>1.2</max_cluster_distance>
      <no_single_above_mass>1500.0</no_single_above_mass>
      <deisotoping_model>quadratic</deisotoping_model>
      <isotope_distrib_file>/usr/local/piums/kd_0_to_10</isotope_distrib_file>
      <overflow>30000</overflow>
   </parameters>
   <pepex3_status>
      <status>ok</status>
      <message></message>
      <supporting_slopes>2</supporting_slopes>
      <minimum_mass>500</minimum_mass>
      <maximum_mass>700</maximum_mass>
      <small_omega>1</small_omega>
      <big_omega>20</big_omega>
      <peak_masses_with_hydrogen>true</peak_masses_with_hydrogen>
      <date_created>17:49:13, 09 Jul, 2007</date_created>
   </pepex3_status>
   <peak_list>
      <peak>
         <mass>500.28817</mass>
         <intensity>4.108</intensity>
         <ion_current>5.715639</ion_current>
         <width>0.182</width>
         <signal_noise_ratio>1.0612257</signal_noise_ratio>
         <quality>-1</quality>
      </peak>
      <peak>
         <mass>500.52</mass>
         <intensity>6.847</intensity>
         <ion_current>9.5265288</ion_current>
         <width>0.182</width>
         <signal_noise_ratio>1.7687957</signal_noise_ratio>
         <quality>-1</quality>
      </peak>
      <peak>
         <mass>501.79625</mass>
         <intensity>4.108</intensity>
         <ion_current>5.715639</ion_current>
         <width>0.182</width>
         <signal_noise_ratio>1.1122911</signal_noise_ratio>
         <quality>-1</quality>
      </peak>
      <peak>
         <mass>502.5925</mass>
         <intensity>4.108</intensity>
         <ion_current>5.715639</ion_current>
         <width>0.273</width>
         <signal_noise_ratio>1.1122911</signal_noise_ratio>
         <quality>-1</quality>
      </peak>
      <peak>
         <mass>505.262</mass>
         <intensity>4.108</intensity>
         <ion_current>5.715639</ion_current>
         <width>0.364</width>
         <signal_noise_ratio>1.1666306</signal_noise_ratio>
         <quality>-1</quality>
      </peak>
      <peak>
         <mass>505.6936</mass>
         <intensity>4.108</intensity>
         <ion_current>5.715639</ion_current>
         <width>0.182</width>
         <signal_noise_ratio>1.1679549</signal_noise_ratio>
         <quality>-1</quality>
      </peak>
      <peak>
         <mass>507.25325</mass>
         <intensity>4.108</intensity>
         <ion_current>5.715639</ion_current>
         <width>0.182</width>
         <signal_noise_ratio>1.2066883</signal_noise_ratio>
         <quality>-1</quality>
      </peak>
      <peak>
         <mass>511.005</mass>
         <intensity>4.108</intensity>
         <ion_current>5.6570192</ion_current>
         <width>0.182</width>
         <signal_noise_ratio>1.2498714</signal_noise_ratio>
         <quality>-1</quality>
      </peak>
      <peak>
         <mass>511.551</mass>
         <intensity>4.108</intensity>
         <ion_current>5.715639</ion_current>
         <width>0.182</width>
         <signal_noise_ratio>1.2498714</signal_noise_ratio>
         <quality>-1</quality>
      </peak>
      <peak>
         <mass>511.84219</mass>
         <intensity>5.478</intensity>
         <ion_current>6.9489197</ion_current>
         <width>0.272</width>
         <signal_noise_ratio>1.6666981</signal_noise_ratio>
         <quality>-1</quality>
      </peak>
      <peak>
         <mass>514.05799</mass>
         <intensity>5.478</intensity>
         <ion_current>8.083093</ion_current>
         <width>0.364</width>
         <signal_noise_ratio>1.6594469</signal_noise_ratio>
         <quality>-1</quality>
      </peak>
      <peak>
         <mass>515.553</mass>
         <intensity>5.478</intensity>
         <ion_current>7.6217796</ion_current>
         <width>0.181</width>
         <signal_noise_ratio>1.6594469</signal_noise_ratio>
         <quality>-1</quality>
      </peak>
      <peak>
         <mass>517.37162</mass>
         <intensity>5.478</intensity>
         <ion_current>7.6217796</ion_current>
         <width>0.454</width>
         <signal_noise_ratio>1.6352293</signal_noise_ratio>
         <quality>-1</quality>
      </peak>
      <peak>
         <mass>518.93619</mass>
         <intensity>5.478</intensity>
         <ion_current>7.6217796</ion_current>
         <width>0.273</width>
         <signal_noise_ratio>1.585582</signal_noise_ratio>
         <quality>-1</quality>
      </peak>
      <peak>
         <mass>520.25925</mass>
         <intensity>4.108</intensity>
         <ion_current>5.715639</ion_current>
         <width>0.182</width>
         <signal_noise_ratio>1.1890418</signal_noise_ratio>
         <quality>-1</quality>
      </peak>
      <peak>
         <mass>521.51859</mass>
         <intensity>4.108</intensity>
         <ion_current>5.715639</ion_current>
         <width>0.364</width>
         <signal_noise_ratio>1.1624071</signal_noise_ratio>
         <quality>-1</quality>
      </peak>
      <peak>
         <mass>521.919</mass>
         <intensity>4.108</intensity>
         <ion_current>5.715639</ion_current>
         <width>0.182</width>
         <signal_noise_ratio>1.1773488</signal_noise_ratio>
         <quality>-1</quality>
      </peak>
      <peak>
         <mass>523.38701</mass>
         <intensity>5.478</intensity>
         <ion_current>7.6217796</ion_current>
         <width>0.182</width>
         <signal_noise_ratio>1.5707073</signal_noise_ratio>
         <quality>-1</quality>
      </peak>
      <peak>
         <mass>523.95899</mass>
         <intensity>4.108</intensity>
         <ion_current>5.715639</ion_current>
         <width>0.546</width>
         <signal_noise_ratio>1.1367671</signal_noise_ratio>
         <quality>-1</quality>
      </peak>
      <peak>
         <mass>525.33925</mass>
         <intensity>125.993</intensity>
         <ion_current>173.39215</ion_current>
         <width>0.728</width>
         <signal_noise_ratio>36.386866</signal_noise_ratio>
         <quality>-1</quality>
      </peak>
      <peak>
         <mass>526.03475</mass>
         <intensity>4.108</intensity>
         <ion_current>5.8768422</ion_current>
         <width>0.273</width>
         <signal_noise_ratio>1.1863932</signal_noise_ratio>
         <quality>-1</quality>
      </peak>
      <peak>
         <mass>526.67075</mass>
         <intensity>4.108</intensity>
         <ion_current>6.4645528</ion_current>
         <width>0.272</width>
         <signal_noise_ratio>1.1863932</signal_noise_ratio>
         <quality>-1</quality>
      </peak>
      <peak>
         <mass>528.75517</mass>
         <intensity>4.108</intensity>
         <ion_current>5.3996536</ion_current>
         <width>0.182</width>
         <signal_noise_ratio>1.489067</signal_noise_ratio>
         <quality>-1</quality>
      </peak>
      <peak>
         <mass>530.26533</mass>
         <intensity>298.548</intensity>
         <ion_current>427.40443</ion_current>
         <width>0.272</width>
         <signal_noise_ratio>106.24043</signal_noise_ratio>
         <quality>1</quality>
      </peak>
      <peak>
         <mass>530.65</mass>
         <intensity>4.108</intensity>
         <ion_current>5.8768498</ion_current>
         <width>0.182</width>
         <signal_noise_ratio>1.461861</signal_noise_ratio>
         <quality>-1</quality>
      </peak>
      <peak>
         <mass>531.69649</mass>
         <intensity>5.478</intensity>
         <ion_current>6.0058282</ion_current>
         <width>0.364</width>
         <signal_noise_ratio>1.9493852</signal_noise_ratio>
         <quality>-1</quality>
      </peak>
      <peak>
         <mass>535.08678</mass>
         <intensity>5.478</intensity>
         <ion_current>7.8367433</ion_current>
         <width>0.364</width>
         <signal_noise_ratio>1.9544897</signal_noise_ratio>
         <quality>-1</quality>
      </peak>
      <peak>
         <mass>536.39819</mass>
         <intensity>5.478</intensity>
         <ion_current>7.8367433</ion_current>
         <width>0.273</width>
         <signal_noise_ratio>1.9262542</signal_noise_ratio>
         <quality>-1</quality>
      </peak>
      <peak>
         <mass>536.7076</mass>
         <intensity>4.108</intensity>
         <ion_current>5.8768422</ion_current>
         <width>0.182</width>
         <signal_noise_ratio>1.4304981</signal_noise_ratio>
         <quality>-1</quality>
      </peak>
      <peak>
         <mass>539.472</mass>
         <intensity>4.108</intensity>
         <ion_current>6.4645528</ion_current>
         <width>0.181</width>
         <signal_noise_ratio>1.4537705</signal_noise_ratio>
         <quality>-1</quality>
      </peak>
      <peak>
         <mass>541.9735</mass>
         <intensity>4.108</intensity>
         <ion_current>5.8768422</ion_current>
         <width>0.273</width>
         <signal_noise_ratio>1.4411132</signal_noise_ratio>
         <quality>-1</quality>
      </peak>
      <peak>
         <mass>545.38399</mass>
         <intensity>4.108</intensity>
         <ion_current>5.8768498</ion_current>
         <width>0.455</width>
         <signal_noise_ratio>1.4434938</signal_noise_ratio>
         <quality>-1</quality>
      </peak>
      <peak>
         <mass>545.839</mass>
         <intensity>4.108</intensity>
         <ion_current>5.8768422</ion_current>
         <width>0.182</width>
         <signal_noise_ratio>1.4434938</signal_noise_ratio>
         <quality>-1</quality>
      </peak>
      <peak>
         <mass>546.203</mass>
         <intensity>5.478</intensity>
         <ion_current>6.0058282</ion_current>
         <width>0.182</width>
         <signal_noise_ratio>1.927897</signal_noise_ratio>
         <quality>-1</quality>
      </peak>
      <peak>
         <mass>548.36325</mass>
         <intensity>4.108</intensity>
         <ion_current>5.8768422</ion_current>
         <width>0.182</width>
         <signal_noise_ratio>1.4728626</signal_noise_ratio>
         <quality>-1</quality>
      </peak>
      <peak>
         <mass>550.94717</mass>
         <intensity>4.098</intensity>
         <ion_current>5.8625363</ion_current>
         <width>0.182</width>
         <signal_noise_ratio>1.2386704</signal_noise_ratio>
         <quality>-1</quality>
      </peak>
      <peak>
         <mass>552.28541</mass>
         <intensity>323.189</intensity>
         <ion_current>457.98727</ion_current>
         <width>0.363</width>
         <signal_noise_ratio>97.52473</signal_noise_ratio>
         <quality>1</quality>
      </peak>
      <peak>
         <mass>553.00581</mass>
         <intensity>5.468</intensity>
         <ion_current>7.8224374</ion_current>
         <width>0.182</width>
         <signal_noise_ratio>1.6470059</signal_noise_ratio>
         <quality>-1</quality>
      </peak>
      <peak>
         <mass>558.9724</mass>
         <intensity>4.098</intensity>
         <ion_current>6.4488163</ion_current>
         <width>0.273</width>
         <signal_noise_ratio>1.2201856</signal_noise_ratio>
         <quality>-1</quality>
      </peak>
      <peak>
         <mass>561.2952</mass>
         <intensity>183.501</intensity>
         <ion_current>259.66379</ion_current>
         <width>0.363</width>
         <signal_noise_ratio>54.143089</signal_noise_ratio>
         <quality>1</quality>
      </peak>
      <peak>
         <mass>561.68675</mass>
         <intensity>4.098</intensity>
         <ion_current>6.4488163</ion_current>
         <width>0.455</width>
         <signal_noise_ratio>1.2091399</signal_noise_ratio>
         <quality>-1</quality>
      </peak>
      <peak>
         <mass>564.484</mass>
         <intensity>4.098</intensity>
         <ion_current>5.8625363</ion_current>
         <width>0.182</width>
         <signal_noise_ratio>1.2011187</signal_noise_ratio>
         <quality>-1</quality>
      </peak>
      <peak>
         <mass>564.90858</mass>
         <intensity>4.098</intensity>
         <ion_current>5.8625363</ion_current>
         <width>0.727</width>
         <signal_noise_ratio>1.2011187</signal_noise_ratio>
         <quality>-1</quality>
      </peak>
      <peak>
         <mass>568.2884</mass>
         <intensity>305.386</intensity>
         <ion_current>442.44351</ion_current>
         <width>0.364</width>
         <signal_noise_ratio>89.042232</signal_noise_ratio>
         <quality>1</quality>
      </peak>
      <peak>
         <mass>568.901</mass>
         <intensity>5.468</intensity>
         <ion_current>7.8224374</ion_current>
         <width>0.272</width>
         <signal_noise_ratio>1.5919732</signal_noise_ratio>
         <quality>1</quality>
      </peak>
      <peak>
         <mass>571.69175</mass>
         <intensity>4.098</intensity>
         <ion_current>5.8625363</ion_current>
         <width>0.273</width>
         <signal_noise_ratio>1.1905469</signal_noise_ratio>
         <quality>-1</quality>
      </peak>
      <peak>
         <mass>572.23125</mass>
         <intensity>121.874</intensity>
         <ion_current>171.00877</ion_current>
         <width>0.273</width>
         <signal_noise_ratio>35.381235</signal_noise_ratio>
         <quality>-1</quality>
      </peak>
      <peak>
         <mass>573.761</mass>
         <intensity>4.098</intensity>
         <ion_current>5.8625363</ion_current>
         <width>0.182</width>
         <signal_noise_ratio>1.1886702</signal_noise_ratio>
         <quality>-1</quality>
      </peak>
      <peak>
         <mass>575.56484</mass>
         <intensity>4.098</intensity>
         <ion_current>6.0289359</ion_current>
         <width>0.364</width>
         <signal_noise_ratio>1.1871293</signal_noise_ratio>
         <quality>-1</quality>
      </peak>
      <peak>
         <mass>576.27368</mass>
         <intensity>61.617</intensity>
         <ion_current>91.681718</ion_current>
         <width>0.272</width>
         <signal_noise_ratio>17.849523</signal_noise_ratio>
         <quality>1</quality>
      </peak>
      <peak>
         <mass>576.853</mass>
         <intensity>4.098</intensity>
         <ion_current>6.6318582</ion_current>
         <width>0.182</width>
         <signal_noise_ratio>1.1865539</signal_noise_ratio>
         <quality>-1</quality>
      </peak>
      <peak>
         <mass>578.256</mass>
         <intensity>9.576</intensity>
         <ion_current>7.6180109</ion_current>
         <width>0.273</width>
         <signal_noise_ratio>2.7717018</signal_noise_ratio>
         <quality>-1</quality>
      </peak>
      <peak>
         <mass>582.401</mass>
         <intensity>4.098</intensity>
         <ion_current>6.0289359</ion_current>
         <width>0.182</width>
         <signal_noise_ratio>1.1802777</signal_noise_ratio>
         <quality>-1</quality>
      </peak>
      <peak>
         <mass>583.18966</mass>
         <intensity>4.098</intensity>
         <ion_current>6.0289359</ion_current>
         <width>0.364</width>
         <signal_noise_ratio>1.1784714</signal_noise_ratio>
         <quality>-1</quality>
      </peak>
      <peak>
         <mass>583.947</mass>
         <intensity>4.098</intensity>
         <ion_current>6.6318582</ion_current>
         <width>0.182</width>
         <signal_noise_ratio>1.1767409</signal_noise_ratio>
         <quality>-1</quality>
      </peak>
      <peak>
         <mass>586.30715</mass>
         <intensity>80.79</intensity>
         <ion_current>115.82348</ion_current>
         <width>0.364</width>
         <signal_noise_ratio>23.123684</signal_noise_ratio>
         <quality>1</quality>
      </peak>
      <peak>
         <mass>586.92625</mass>
         <intensity>4.098</intensity>
         <ion_current>6.0289359</ion_current>
         <width>0.182</width>
         <signal_noise_ratio>1.1709802</signal_noise_ratio>
         <quality>-1</quality>
      </peak>
      <peak>
         <mass>588.30764</mass>
         <intensity>19.163</intensity>
         <ion_current>18.587769</ion_current>
         <width>0.182</width>
         <signal_noise_ratio>5.4676963</signal_noise_ratio>
         <quality>-1</quality>
      </peak>
      <peak>
         <mass>590.60217</mass>
         <intensity>4.098</intensity>
         <ion_current>6.0289359</ion_current>
         <width>0.182</width>
         <signal_noise_ratio>1.1657388</signal_noise_ratio>
         <quality>-1</quality>
      </peak>
      <peak>
         <mass>591.24996</mass>
         <intensity>99.963</intensity>
         <ion_current>144.13243</ion_current>
         <width>0.273</width>
         <signal_noise_ratio>28.393248</signal_noise_ratio>
         <quality>-1</quality>
      </peak>
      <peak>
         <mass>593.70933</mass>
         <intensity>5.468</intensity>
         <ion_current>8.0444659</ion_current>
         <width>0.273</width>
         <signal_noise_ratio>1.5488714</signal_noise_ratio>
         <quality>-1</quality>
      </peak>
      <peak>
         <mass>595.88475</mass>
         <intensity>4.098</intensity>
         <ion_current>6.0289359</ion_current>
         <width>0.273</width>
         <signal_noise_ratio>1.1557354</signal_noise_ratio>
         <quality>-1</quality>
      </peak>
      <peak>
         <mass>597.34551</mass>
         <intensity>210.891</intensity>
         <ion_current>310.31317</ion_current>
         <width>0.364</width>
         <signal_noise_ratio>59.400895</signal_noise_ratio>
         <quality>1</quality>
      </peak>
      <peak>
         <mass>600.30759</mass>
         <intensity>299.908</intensity>
         <ion_current>449.06939</ion_current>
         <width>0.364</width>
         <signal_noise_ratio>84.228626</signal_noise_ratio>
         <quality>1</quality>
      </peak>
      <peak>
         <mass>604.92667</mass>
         <intensity>5.468</intensity>
         <ion_current>8.0444659</ion_current>
         <width>0.182</width>
         <signal_noise_ratio>1.529532</signal_noise_ratio>
         <quality>-1</quality>
      </peak>
      <peak>
         <mass>605.48766</mass>
         <intensity>4.098</intensity>
         <ion_current>6.0289359</ion_current>
         <width>0.181</width>
         <signal_noise_ratio>1.1463099</signal_noise_ratio>
         <quality>-1</quality>
      </peak>
      <peak>
         <mass>606.26413</mass>
         <intensity>4.098</intensity>
         <ion_current>6.0289359</ion_current>
         <width>0.455</width>
         <signal_noise_ratio>1.1457576</signal_noise_ratio>
         <quality>-1</quality>
      </peak>
      <peak>
         <mass>606.97317</mass>
         <intensity>4.098</intensity>
         <ion_current>6.6318582</ion_current>
         <width>0.182</width>
         <signal_noise_ratio>1.1450027</signal_noise_ratio>
         <quality>-1</quality>
      </peak>
      <peak>
         <mass>608.36336</mass>
         <intensity>6.837</intensity>
         <ion_current>10.058525</ion_current>
         <width>0.273</width>
         <signal_noise_ratio>1.9081485</signal_noise_ratio>
         <quality>-1</quality>
      </peak>
      <peak>
         <mass>609.76183</mass>
         <intensity>4.098</intensity>
         <ion_current>6.0289359</ion_current>
         <width>0.182</width>
         <signal_noise_ratio>1.1408696</signal_noise_ratio>
         <quality>-1</quality>
      </peak>
      <peak>
         <mass>610.15401</mass>
         <intensity>5.468</intensity>
         <ion_current>8.8489508</ion_current>
         <width>0.182</width>
         <signal_noise_ratio>1.522273</signal_noise_ratio>
         <quality>-1</quality>
      </peak>
      <peak>
         <mass>610.48225</mass>
         <intensity>4.098</intensity>
         <ion_current>6.6318582</ion_current>
         <width>0.182</width>
         <signal_noise_ratio>1.1408696</signal_noise_ratio>
         <quality>-1</quality>
      </peak>
      <peak>
         <mass>612.86917</mass>
         <intensity>5.468</intensity>
         <ion_current>7.9464184</ion_current>
         <width>0.181</width>
         <signal_noise_ratio>1.5178463</signal_noise_ratio>
         <quality>-1</quality>
      </peak>
      <peak>
         <mass>613.233</mass>
         <intensity>4.098</intensity>
         <ion_current>6.0289359</ion_current>
         <width>0.182</width>
         <signal_noise_ratio>1.137552</signal_noise_ratio>
         <quality>-1</quality>
      </peak>
      <peak>
         <mass>613.85699</mass>
         <intensity>5.468</intensity>
         <ion_current>6.4395582</ion_current>
         <width>0.182</width>
         <signal_noise_ratio>1.5168178</signal_noise_ratio>
         <quality>-1</quality>
      </peak>
      <peak>
         <mass>615.962</mass>
         <intensity>4.098</intensity>
         <ion_current>5.1933875</ion_current>
         <width>0.182</width>
         <signal_noise_ratio>1.135329</signal_noise_ratio>
         <quality>-1</quality>
      </peak>
      <peak>
         <mass>616.326</mass>
         <intensity>4.098</intensity>
         <ion_current>6.0289359</ion_current>
         <width>0.182</width>
         <signal_noise_ratio>1.135329</signal_noise_ratio>
         <quality>-1</quality>
      </peak>
      <peak>
         <mass>616.79517</mass>
         <intensity>4.098</intensity>
         <ion_current>5.8519111</ion_current>
         <width>0.182</width>
         <signal_noise_ratio>1.1344778</signal_noise_ratio>
         <quality>-1</quality>
      </peak>
      <peak>
         <mass>619.12225</mass>
         <intensity>4.098</intensity>
         <ion_current>6.0289359</ion_current>
         <width>0.182</width>
         <signal_noise_ratio>1.1342458</signal_noise_ratio>
         <quality>-1</quality>
      </peak>
      <peak>
         <mass>622.0325</mass>
         <intensity>4.098</intensity>
         <ion_current>6.0289359</ion_current>
         <width>0.181</width>
         <signal_noise_ratio>1.137214</signal_noise_ratio>
         <quality>-1</quality>
      </peak>
      <peak>
         <mass>622.25216</mass>
         <intensity>6.837</intensity>
         <ion_current>10.058525</ion_current>
         <width>0.182</width>
         <signal_noise_ratio>1.8972991</signal_noise_ratio>
         <quality>-1</quality>
      </peak>
      <peak>
         <mass>622.61617</mass>
         <intensity>4.098</intensity>
         <ion_current>6.0289359</ion_current>
         <width>0.182</width>
         <signal_noise_ratio>1.1343832</signal_noise_ratio>
         <quality>-1</quality>
      </peak>
      <peak>
         <mass>624.94781</mass>
         <intensity>5.468</intensity>
         <ion_current>8.0444659</ion_current>
         <width>0.182</width>
         <signal_noise_ratio>1.5065323</signal_noise_ratio>
         <quality>-1</quality>
      </peak>
      <peak>
         <mass>627.00531</mass>
         <intensity>5.468</intensity>
         <ion_current>9.1217226</ion_current>
         <width>0.819</width>
         <signal_noise_ratio>1.4992435</signal_noise_ratio>
         <quality>-1</quality>
      </peak>
      <peak>
         <mass>629.32109</mass>
         <intensity>217.739</intensity>
         <ion_current>329.83765</ion_current>
         <width>0.363</width>
         <signal_noise_ratio>59.416655</signal_noise_ratio>
         <quality>1</quality>
      </peak>
      <peak>
         <mass>631.90076</mass>
         <intensity>5.468</intensity>
         <ion_current>8.2924369</ion_current>
         <width>0.546</width>
         <signal_noise_ratio>1.4829777</signal_noise_ratio>
         <quality>-1</quality>
      </peak>
      <peak>
         <mass>633.90175</mass>
         <intensity>4.098</intensity>
         <ion_current>6.2147781</ion_current>
         <width>0.273</width>
         <signal_noise_ratio>1.1068916</signal_noise_ratio>
         <quality>-1</quality>
      </peak>
      <peak>
         <mass>635.5524</mass>
         <intensity>4.098</intensity>
         <ion_current>6.2147781</ion_current>
         <width>0.273</width>
         <signal_noise_ratio>1.1047572</signal_noise_ratio>
         <quality>-1</quality>
      </peak>
      <peak>
         <mass>635.95799</mass>
         <intensity>5.468</intensity>
         <ion_current>8.2924369</ion_current>
         <width>0.182</width>
         <signal_noise_ratio>1.4713353</signal_noise_ratio>
         <quality>-1</quality>
      </peak>
      <peak>
         <mass>638.51771</mass>
         <intensity>4.098</intensity>
         <ion_current>6.2147781</ion_current>
         <width>0.181</width>
         <signal_noise_ratio>1.098465</signal_noise_ratio>
         <quality>-1</quality>
      </peak>
      <peak>
         <mass>642.883</mass>
         <intensity>5.468</intensity>
         <ion_current>8.2924369</ion_current>
         <width>0.182</width>
         <signal_noise_ratio>1.4543214</signal_noise_ratio>
         <quality>-1</quality>
      </peak>
      <peak>
         <mass>644.884</mass>
         <intensity>4.098</intensity>
         <ion_current>6.2147781</ion_current>
         <width>0.182</width>
         <signal_noise_ratio>1.0927474</signal_noise_ratio>
         <quality>-1</quality>
      </peak>
      <peak>
         <mass>645.28893</mass>
         <intensity>187.61</intensity>
         <ion_current>281.11522</ion_current>
         <width>0.273</width>
         <signal_noise_ratio>50.026924</signal_noise_ratio>
         <quality>-1</quality>
      </peak>
      <peak>
         <mass>649.41612</mass>
         <intensity>267.04</intensity>
         <ion_current>412.65711</ion_current>
         <width>0.363</width>
         <signal_noise_ratio>71.808477</signal_noise_ratio>
         <quality>1</quality>
      </peak>
      <peak>
         <mass>651.16</mass>
         <intensity>4.108</intensity>
         <ion_current>6.2299435</ion_current>
         <width>0.182</width>
         <signal_noise_ratio>1.1582522</signal_noise_ratio>
         <quality>-1</quality>
      </peak>
      <peak>
         <mass>652.72875</mass>
         <intensity>4.108</intensity>
         <ion_current>6.2299435</ion_current>
         <width>0.273</width>
         <signal_noise_ratio>1.1071526</signal_noise_ratio>
         <quality>-1</quality>
      </peak>
      <peak>
         <mass>653.979</mass>
         <intensity>4.108</intensity>
         <ion_current>6.2299435</ion_current>
         <width>0.182</width>
         <signal_noise_ratio>1.1377569</signal_noise_ratio>
         <quality>-1</quality>
      </peak>
      <peak>
         <mass>654.6706</mass>
         <intensity>4.108</intensity>
         <ion_current>6.2299435</ion_current>
         <width>0.182</width>
         <signal_noise_ratio>1.1418309</signal_noise_ratio>
         <quality>-1</quality>
      </peak>
      <peak>
         <mass>657.59425</mass>
         <intensity>4.108</intensity>
         <ion_current>6.2299435</ion_current>
         <width>0.182</width>
         <signal_noise_ratio>1.1001173</signal_noise_ratio>
         <quality>-1</quality>
      </peak>
      <peak>
         <mass>657.86725</mass>
         <intensity>4.108</intensity>
         <ion_current>6.2299435</ion_current>
         <width>0.182</width>
         <signal_noise_ratio>1.1001173</signal_noise_ratio>
         <quality>-1</quality>
      </peak>
      <peak>
         <mass>659.65439</mass>
         <intensity>5.478</intensity>
         <ion_current>9.1384046</ion_current>
         <width>0.546</width>
         <signal_noise_ratio>1.4670016</signal_noise_ratio>
         <quality>-1</quality>
      </peak>
      <peak>
         <mass>660.31567</mass>
         <intensity>5.478</intensity>
         <ion_current>9.1384046</ion_current>
         <width>0.182</width>
         <signal_noise_ratio>1.4670016</signal_noise_ratio>
         <quality>-1</quality>
      </peak>
      <peak>
         <mass>663.32204</mass>
         <intensity>171.186</intensity>
         <ion_current>254.50002</ion_current>
         <width>0.364</width>
         <signal_noise_ratio>45.8434</signal_noise_ratio>
         <quality>1</quality>
      </peak>
      <peak>
         <mass>665.7484</mass>
         <intensity>4.108</intensity>
         <ion_current>6.2299435</ion_current>
         <width>0.273</width>
         <signal_noise_ratio>1.1001173</signal_noise_ratio>
         <quality>-1</quality>
      </peak>
      <peak>
         <mass>667.09116</mass>
         <intensity>5.478</intensity>
         <ion_current>9.1384046</ion_current>
         <width>0.91</width>
         <signal_noise_ratio>1.4670016</signal_noise_ratio>
         <quality>1</quality>
      </peak>
      <peak>
         <mass>670.805</mass>
         <intensity>5.478</intensity>
         <ion_current>8.3076023</ion_current>
         <width>0.182</width>
         <signal_noise_ratio>1.4670016</signal_noise_ratio>
         <quality>-1</quality>
      </peak>
      <peak>
         <mass>671.32744</mass>
         <intensity>215.01</intensity>
         <ion_current>317.0382</ion_current>
         <width>0.364</width>
         <signal_noise_ratio>57.579413</signal_noise_ratio>
         <quality>1</quality>
      </peak>
      <peak>
         <mass>676.32325</mass>
         <intensity>89.017</intensity>
         <ion_current>138.43153</ion_current>
         <width>0.364</width>
         <signal_noise_ratio>23.838643</signal_noise_ratio>
         <quality>1</quality>
      </peak>
      <peak>
         <mass>677.33124</mass>
         <intensity>45.193</intensity>
         <ion_current>17.220239</ion_current>
         <width>0.364</width>
         <signal_noise_ratio>12.10263</signal_noise_ratio>
         <quality>1</quality>
      </peak>
      <peak>
         <mass>677.899</mass>
         <intensity>4.108</intensity>
         <ion_current>6.3934548</ion_current>
         <width>0.182</width>
         <signal_noise_ratio>1.1001173</signal_noise_ratio>
         <quality>-1</quality>
      </peak>
      <peak>
         <mass>680.37017</mass>
         <intensity>4.108</intensity>
         <ion_current>6.3934548</ion_current>
         <width>0.182</width>
         <signal_noise_ratio>1.1001173</signal_noise_ratio>
         <quality>-1</quality>
      </peak>
      <peak>
         <mass>680.773</mass>
         <intensity>4.108</intensity>
         <ion_current>6.3934548</ion_current>
         <width>0.181</width>
         <signal_noise_ratio>1.1001173</signal_noise_ratio>
         <quality>-1</quality>
      </peak>
      <peak>
         <mass>682.33325</mass>
         <intensity>4.108</intensity>
         <ion_current>6.3934548</ion_current>
         <width>0.182</width>
         <signal_noise_ratio>1.1001173</signal_noise_ratio>
         <quality>-1</quality>
      </peak>
      <peak>
         <mass>685.33131</mass>
         <intensity>109.559</intensity>
         <ion_current>170.34871</ion_current>
         <width>0.364</width>
         <signal_noise_ratio>29.339765</signal_noise_ratio>
         <quality>1</quality>
      </peak>
      <peak>
         <mass>686.35113</mass>
         <intensity>171.186</intensity>
         <ion_current>199.98032</ion_current>
         <width>0.363</width>
         <signal_noise_ratio>45.8434</signal_noise_ratio>
         <quality>1</quality>
      </peak>
      <peak>
         <mass>691.01875</mass>
         <intensity>4.108</intensity>
         <ion_current>6.3934548</ion_current>
         <width>0.273</width>
         <signal_noise_ratio>1.1001173</signal_noise_ratio>
         <quality>-1</quality>
      </peak>
      <peak>
         <mass>693.3064</mass>
         <intensity>4.108</intensity>
         <ion_current>7.0328343</ion_current>
         <width>0.273</width>
         <signal_noise_ratio>1.1001173</signal_noise_ratio>
         <quality>-1</quality>
      </peak>
      <peak>
         <mass>695.36274</mass>
         <intensity>225.965</intensity>
         <ion_current>359.67634</ion_current>
         <width>0.454</width>
         <signal_noise_ratio>60.513149</signal_noise_ratio>
         <quality>1</quality>
      </peak>
      <peak>
         <mass>695.81599</mass>
         <intensity>6.847</intensity>
         <ion_current>11.413407</ion_current>
         <width>0.455</width>
         <signal_noise_ratio>1.8336182</signal_noise_ratio>
         <quality>1</quality>
      </peak>
   </peak_list>
</pepex3>
