# Supplementary material for: NITPICK: peak identification for mass spectrometry data
Source: BMC Bioinformatics. 2008 Aug 28;9:355. doi: 10.1186/1471-2105-9-355 (PMC2655099; doi:10.1186/1471-2105-9-355)
Supplement: Additional file 4 — A zip-folder containing all pepex results on the simulated data. [file 1471-2105-9-355-S4.zip › pepex_simulation_results/thresh1/SNR100/preSNR100_41_pepex.xml]

<?xml version="1.0" encoding="iso-8859-1"?>
<pepex3>
   <version>3.0.0</version>
   <registered_to>Unregistered</registered_to>
   <parameters>
      <parameter_file>pepex_input.xml</parameter_file>
      <input_data_file>spectrum.data</input_data_file>
      <output_data_file>pepex_output.xml</output_data_file>
      <noise_model>mean_value</noise_model>
      <signal_noise_ratio>1</signal_noise_ratio>
      <tuning_power>2</tuning_power>
      <tuning>2</tuning>
      <small_omega>1.0</small_omega>
      <big_omega>20</big_omega>
      <peak_finding_model>pepex3</peak_finding_model>
      <supporting_slopes>2</supporting_slopes>
      <peak_fitting_model>centroid</peak_fitting_model>
      <clustering_model>simple</clustering_model>
      <min_cluster_distance>0.8</min_cluster_distance>
      <max_cluster_distance>1.2</max_cluster_distance>
      <no_single_above_mass>1500.0</no_single_above_mass>
      <deisotoping_model>quadratic</deisotoping_model>
      <isotope_distrib_file>/usr/local/piums/kd_0_to_10</isotope_distrib_file>
      <overflow>30000</overflow>
   </parameters>
   <pepex3_status>
      <status>ok</status>
      <message></message>
      <supporting_slopes>2</supporting_slopes>
      <minimum_mass>500</minimum_mass>
      <maximum_mass>700</maximum_mass>
      <small_omega>1</small_omega>
      <big_omega>20</big_omega>
      <peak_masses_with_hydrogen>true</peak_masses_with_hydrogen>
      <date_created>17:49:15, 09 Jul, 2007</date_created>
   </pepex3_status>
   <peak_list>
      <peak>
         <mass>500.6825</mass>
         <intensity>4.288</intensity>
         <ion_current>5.9660877</ion_current>
         <width>0.273</width>
         <signal_noise_ratio>1.3738879</signal_noise_ratio>
         <quality>-1</quality>
      </peak>
      <peak>
         <mass>501.00029</mass>
         <intensity>4.288</intensity>
         <ion_current>5.9660809</ion_current>
         <width>0.181</width>
         <signal_noise_ratio>1.3738879</signal_noise_ratio>
         <quality>-1</quality>
      </peak>
      <peak>
         <mass>501.26902</mass>
         <intensity>200.086</intensity>
         <ion_current>282.83836</ion_current>
         <width>0.364</width>
         <signal_noise_ratio>64.108149</signal_noise_ratio>
         <quality>1</quality>
      </peak>
      <peak>
         <mass>501.546</mass>
         <intensity>5.717</intensity>
         <ion_current>6.2625919</ion_current>
         <width>0.182</width>
         <signal_noise_ratio>1.8317438</signal_noise_ratio>
         <quality>-1</quality>
      </peak>
      <peak>
         <mass>502.91</mass>
         <intensity>4.288</intensity>
         <ion_current>6.5627144</ion_current>
         <width>0.363</width>
         <signal_noise_ratio>1.3691598</signal_noise_ratio>
         <quality>-1</quality>
      </peak>
      <peak>
         <mass>505.38874</mass>
         <intensity>8.575</intensity>
         <ion_current>13.123898</ion_current>
         <width>0.546</width>
         <signal_noise_ratio>2.7380004</signal_noise_ratio>
         <quality>1</quality>
      </peak>
      <peak>
         <mass>511.278</mass>
         <intensity>4.288</intensity>
         <ion_current>5.9660877</ion_current>
         <width>0.182</width>
         <signal_noise_ratio>1.4370069</signal_noise_ratio>
         <quality>-1</quality>
      </peak>
      <peak>
         <mass>512.187</mass>
         <intensity>5.717</intensity>
         <ion_current>6.2625919</ion_current>
         <width>0.182</width>
         <signal_noise_ratio>1.8933112</signal_noise_ratio>
         <quality>-1</quality>
      </peak>
      <peak>
         <mass>513.643</mass>
         <intensity>4.288</intensity>
         <ion_current>6.5627144</ion_current>
         <width>0.182</width>
         <signal_noise_ratio>1.4075601</signal_noise_ratio>
         <quality>-1</quality>
      </peak>
      <peak>
         <mass>514.097</mass>
         <intensity>4.288</intensity>
         <ion_current>5.9660809</ion_current>
         <width>0.182</width>
         <signal_noise_ratio>1.4048234</signal_noise_ratio>
         <quality>-1</quality>
      </peak>
      <peak>
         <mass>516.71984</mass>
         <intensity>4.288</intensity>
         <ion_current>5.9660809</ion_current>
         <width>0.182</width>
         <signal_noise_ratio>1.4065236</signal_noise_ratio>
         <quality>-1</quality>
      </peak>
      <peak>
         <mass>517.25825</mass>
         <intensity>4.288</intensity>
         <ion_current>5.9660809</ion_current>
         <width>0.182</width>
         <signal_noise_ratio>1.4065236</signal_noise_ratio>
         <quality>-1</quality>
      </peak>
      <peak>
         <mass>519.463</mass>
         <intensity>4.288</intensity>
         <ion_current>6.5627144</ion_current>
         <width>0.182</width>
         <signal_noise_ratio>1.2069244</signal_noise_ratio>
         <quality>-1</quality>
      </peak>
      <peak>
         <mass>520.828</mass>
         <intensity>4.288</intensity>
         <ion_current>5.9660921</ion_current>
         <width>0.182</width>
         <signal_noise_ratio>1.1815479</signal_noise_ratio>
         <quality>-1</quality>
      </peak>
      <peak>
         <mass>521.65611</mass>
         <intensity>8.575</intensity>
         <ion_current>10.23905</ion_current>
         <width>0.182</width>
         <signal_noise_ratio>2.3628203</signal_noise_ratio>
         <quality>-1</quality>
      </peak>
      <peak>
         <mass>522.88339</mass>
         <intensity>4.288</intensity>
         <ion_current>6.5627144</ion_current>
         <width>0.363</width>
         <signal_noise_ratio>1.1815479</signal_noise_ratio>
         <quality>-1</quality>
      </peak>
      <peak>
         <mass>525.83</mass>
         <intensity>4.288</intensity>
         <ion_current>5.9057505</ion_current>
         <width>0.182</width>
         <signal_noise_ratio>1.1430185</signal_noise_ratio>
         <quality>-1</quality>
      </peak>
      <peak>
         <mass>526.2304</mass>
         <intensity>5.717</intensity>
         <ion_current>8.178653</ion_current>
         <width>0.273</width>
         <signal_noise_ratio>1.5239358</signal_noise_ratio>
         <quality>1</quality>
      </peak>
      <peak>
         <mass>526.94375</mass>
         <intensity>4.288</intensity>
         <ion_current>4.291471</ion_current>
         <width>0.273</width>
         <signal_noise_ratio>1.1430185</signal_noise_ratio>
         <quality>-1</quality>
      </peak>
      <peak>
         <mass>527.74</mass>
         <intensity>4.288</intensity>
         <ion_current>6.1343474</ion_current>
         <width>0.182</width>
         <signal_noise_ratio>1.1701812</signal_noise_ratio>
         <quality>-1</quality>
      </peak>
      <peak>
         <mass>529.806</mass>
         <intensity>4.288</intensity>
         <ion_current>6.1343474</ion_current>
         <width>0.364</width>
         <signal_noise_ratio>1.0896424</signal_noise_ratio>
         <quality>-1</quality>
      </peak>
      <peak>
         <mass>531.34161</mass>
         <intensity>4.288</intensity>
         <ion_current>6.7478098</ion_current>
         <width>0.182</width>
         <signal_noise_ratio>1.0896424</signal_noise_ratio>
         <quality>-1</quality>
      </peak>
      <peak>
         <mass>531.98467</mass>
         <intensity>5.717</intensity>
         <ion_current>8.178653</ion_current>
         <width>0.182</width>
         <signal_noise_ratio>1.4659546</signal_noise_ratio>
         <quality>-1</quality>
      </peak>
      <peak>
         <mass>532.5418</mass>
         <intensity>5.717</intensity>
         <ion_current>8.9965551</ion_current>
         <width>0.182</width>
         <signal_noise_ratio>1.4659546</signal_noise_ratio>
         <quality>-1</quality>
      </peak>
      <peak>
         <mass>534.106</mass>
         <intensity>4.288</intensity>
         <ion_current>6.1343554</ion_current>
         <width>0.182</width>
         <signal_noise_ratio>1.1325105</signal_noise_ratio>
         <quality>-1</quality>
      </peak>
      <peak>
         <mass>535.159</mass>
         <intensity>5.717</intensity>
         <ion_current>6.2675128</ion_current>
         <width>0.273</width>
         <signal_noise_ratio>1.5518745</signal_noise_ratio>
         <quality>1</quality>
      </peak>
      <peak>
         <mass>535.562</mass>
         <intensity>5.717</intensity>
         <ion_current>8.178653</ion_current>
         <width>0.182</width>
         <signal_noise_ratio>1.5518745</signal_noise_ratio>
         <quality>-1</quality>
      </peak>
      <peak>
         <mass>537.54025</mass>
         <intensity>4.288</intensity>
         <ion_current>6.1343554</ion_current>
         <width>0.181</width>
         <signal_noise_ratio>1.2284786</signal_noise_ratio>
         <quality>-1</quality>
      </peak>
      <peak>
         <mass>538.3628</mass>
         <intensity>5.717</intensity>
         <ion_current>6.2675128</ion_current>
         <width>0.182</width>
         <signal_noise_ratio>1.6378759</signal_noise_ratio>
         <quality>-1</quality>
      </peak>
      <peak>
         <mass>540.70961</mass>
         <intensity>4.288</intensity>
         <ion_current>6.1343474</ion_current>
         <width>0.182</width>
         <signal_noise_ratio>1.4503013</signal_noise_ratio>
         <quality>-1</quality>
      </peak>
      <peak>
         <mass>541.16461</mass>
         <intensity>4.288</intensity>
         <ion_current>6.1343474</ion_current>
         <width>0.181</width>
         <signal_noise_ratio>1.4503013</signal_noise_ratio>
         <quality>-1</quality>
      </peak>
      <peak>
         <mass>543.747</mass>
         <intensity>4.288</intensity>
         <ion_current>6.1343474</ion_current>
         <width>0.182</width>
         <signal_noise_ratio>1.4561767</signal_noise_ratio>
         <quality>-1</quality>
      </peak>
      <peak>
         <mass>545.839</mass>
         <intensity>2.858</intensity>
         <ion_current>4.4974907</ion_current>
         <width>0.182</width>
         <signal_noise_ratio>1.0939241</signal_noise_ratio>
         <quality>-1</quality>
      </peak>
      <peak>
         <mass>546.08167</mass>
         <intensity>2.858</intensity>
         <ion_current>4.4974907</ion_current>
         <width>0.182</width>
         <signal_noise_ratio>1.0939241</signal_noise_ratio>
         <quality>-1</quality>
      </peak>
      <peak>
         <mass>547.476</mass>
         <intensity>4.288</intensity>
         <ion_current>6.1343474</ion_current>
         <width>0.182</width>
         <signal_noise_ratio>1.647106</signal_noise_ratio>
         <quality>-1</quality>
      </peak>
      <peak>
         <mass>548.53767</mass>
         <intensity>2.858</intensity>
         <ion_current>4.0370013</ion_current>
         <width>0.181</width>
         <signal_noise_ratio>1.109491</signal_noise_ratio>
         <quality>-1</quality>
      </peak>
      <peak>
         <mass>548.84</mass>
         <intensity>2.858</intensity>
         <ion_current>4.0370013</ion_current>
         <width>0.182</width>
         <signal_noise_ratio>1.109491</signal_noise_ratio>
         <quality>-1</quality>
      </peak>
      <peak>
         <mass>551.62966</mass>
         <intensity>4.278</intensity>
         <ion_current>6.1200416</ion_current>
         <width>0.364</width>
         <signal_noise_ratio>1.2864647</signal_noise_ratio>
         <quality>-1</quality>
      </peak>
      <peak>
         <mass>551.933</mass>
         <intensity>4.278</intensity>
         <ion_current>6.7320733</ion_current>
         <width>0.182</width>
         <signal_noise_ratio>1.2864647</signal_noise_ratio>
         <quality>-1</quality>
      </peak>
      <peak>
         <mass>553.62461</mass>
         <intensity>4.278</intensity>
         <ion_current>6.7320733</ion_current>
         <width>0.182</width>
         <signal_noise_ratio>1.2757894</signal_noise_ratio>
         <quality>-1</quality>
      </peak>
      <peak>
         <mass>554.401</mass>
         <intensity>5.707</intensity>
         <ion_current>8.1643472</ion_current>
         <width>0.182</width>
         <signal_noise_ratio>1.7019473</signal_noise_ratio>
         <quality>-1</quality>
      </peak>
      <peak>
         <mass>556.31287</mass>
         <intensity>115.754</intensity>
         <ion_current>163.86271</ion_current>
         <width>0.364</width>
         <signal_noise_ratio>34.40937</signal_noise_ratio>
         <quality>1</quality>
      </peak>
      <peak>
         <mass>565.35706</mass>
         <intensity>104.32</intensity>
         <ion_current>149.43452</ion_current>
         <width>0.273</width>
         <signal_noise_ratio>30.593378</signal_noise_ratio>
         <quality>1</quality>
      </peak>
      <peak>
         <mass>566.3762</mass>
         <intensity>51.441</intensity>
         <ion_current>24.409495</ion_current>
         <width>0.273</width>
         <signal_noise_ratio>15.059554</signal_noise_ratio>
         <quality>1</quality>
      </peak>
      <peak>
         <mass>571.66899</mass>
         <intensity>4.278</intensity>
         <ion_current>6.1200416</ion_current>
         <width>0.819</width>
         <signal_noise_ratio>1.2460697</signal_noise_ratio>
         <quality>-1</quality>
      </peak>
      <peak>
         <mass>573.23599</mass>
         <intensity>7.136</intensity>
         <ion_current>11.229564</ion_current>
         <width>0.728</width>
         <signal_noise_ratio>2.0794912</signal_noise_ratio>
         <quality>-1</quality>
      </peak>
      <peak>
         <mass>577.126</mass>
         <intensity>4.278</intensity>
         <ion_current>6.29375</ion_current>
         <width>0.182</width>
         <signal_noise_ratio>1.2429797</signal_noise_ratio>
         <quality>-1</quality>
      </peak>
      <peak>
         <mass>578.42175</mass>
         <intensity>4.278</intensity>
         <ion_current>6.29375</ion_current>
         <width>0.273</width>
         <signal_noise_ratio>1.2407857</signal_noise_ratio>
         <quality>-1</quality>
      </peak>
      <peak>
         <mass>580.41137</mass>
         <intensity>5.707</intensity>
         <ion_current>8.3960803</ion_current>
         <width>0.364</width>
         <signal_noise_ratio>1.643004</signal_noise_ratio>
         <quality>-1</quality>
      </peak>
      <peak>
         <mass>580.70939</mass>
         <intensity>4.278</intensity>
         <ion_current>6.29375</ion_current>
         <width>0.273</width>
         <signal_noise_ratio>1.2316053</signal_noise_ratio>
         <quality>-1</quality>
      </peak>
      <peak>
         <mass>582.78016</mass>
         <intensity>4.278</intensity>
         <ion_current>6.29375</ion_current>
         <width>0.182</width>
         <signal_noise_ratio>1.2114996</signal_noise_ratio>
         <quality>-1</quality>
      </peak>
      <peak>
         <mass>583.2018</mass>
         <intensity>5.707</intensity>
         <ion_current>8.3960803</ion_current>
         <width>0.182</width>
         <signal_noise_ratio>1.6161824</signal_noise_ratio>
         <quality>-1</quality>
      </peak>
      <peak>
         <mass>585.2938</mass>
         <intensity>5.707</intensity>
         <ion_current>8.3960803</ion_current>
         <width>0.181</width>
         <signal_noise_ratio>1.6068808</signal_noise_ratio>
         <quality>-1</quality>
      </peak>
      <peak>
         <mass>585.493</mass>
         <intensity>7.136</intensity>
         <ion_current>10.498411</ion_current>
         <width>0.182</width>
         <signal_noise_ratio>2.0092345</signal_noise_ratio>
         <quality>-1</quality>
      </peak>
      <peak>
         <mass>587.04</mass>
         <intensity>4.278</intensity>
         <ion_current>6.29375</ion_current>
         <width>0.182</width>
         <signal_noise_ratio>1.1981365</signal_noise_ratio>
         <quality>-1</quality>
      </peak>
      <peak>
         <mass>589.01008</mass>
         <intensity>5.707</intensity>
         <ion_current>8.3960803</ion_current>
         <width>0.545</width>
         <signal_noise_ratio>1.5909337</signal_noise_ratio>
         <quality>-1</quality>
      </peak>
      <peak>
         <mass>590.32574</mass>
         <intensity>181.496</intensity>
         <ion_current>268.43892</ion_current>
         <width>0.364</width>
         <signal_noise_ratio>50.478255</signal_noise_ratio>
         <quality>1</quality>
      </peak>
      <peak>
         <mass>590.87433</mass>
         <intensity>4.278</intensity>
         <ion_current>6.29375</ion_current>
         <width>0.181</width>
         <signal_noise_ratio>1.1855528</signal_noise_ratio>
         <quality>-1</quality>
      </peak>
      <peak>
         <mass>592.588</mass>
         <intensity>4.278</intensity>
         <ion_current>6.923155</ion_current>
         <width>0.181</width>
         <signal_noise_ratio>1.1812662</signal_noise_ratio>
         <quality>-1</quality>
      </peak>
      <peak>
         <mass>596.498</mass>
         <intensity>7.136</intensity>
         <ion_current>10.498411</ion_current>
         <width>0.182</width>
         <signal_noise_ratio>1.9449638</signal_noise_ratio>
         <quality>-1</quality>
      </peak>
      <peak>
         <mass>598.045</mass>
         <intensity>4.278</intensity>
         <ion_current>6.29375</ion_current>
         <width>0.182</width>
         <signal_noise_ratio>1.1574689</signal_noise_ratio>
         <quality>-1</quality>
      </peak>
      <peak>
         <mass>599.68199</mass>
         <intensity>4.278</intensity>
         <ion_current>6.923155</ion_current>
         <width>0.455</width>
         <signal_noise_ratio>1.1536322</signal_noise_ratio>
         <quality>-1</quality>
      </peak>
      <peak>
         <mass>603.34478</mass>
         <intensity>194.359</intensity>
         <ion_current>286.18613</ion_current>
         <width>0.273</width>
         <signal_noise_ratio>51.701457</signal_noise_ratio>
         <quality>-1</quality>
      </peak>
      <peak>
         <mass>603.6832</mass>
         <intensity>4.278</intensity>
         <ion_current>6.29375</ion_current>
         <width>0.181</width>
         <signal_noise_ratio>1.1335689</signal_noise_ratio>
         <quality>-1</quality>
      </peak>
      <peak>
         <mass>604.03184</mass>
         <intensity>4.278</intensity>
         <ion_current>6.923155</ion_current>
         <width>0.182</width>
         <signal_noise_ratio>1.1335689</signal_noise_ratio>
         <quality>-1</quality>
      </peak>
      <peak>
         <mass>604.32202</mass>
         <intensity>344.423</intensity>
         <ion_current>407.54241</ion_current>
         <width>0.364</width>
         <signal_noise_ratio>91.263955</signal_noise_ratio>
         <quality>1</quality>
      </peak>
      <peak>
         <mass>605.775</mass>
         <intensity>5.707</intensity>
         <ion_current>8.3960803</ion_current>
         <width>0.182</width>
         <signal_noise_ratio>1.5063713</signal_noise_ratio>
         <quality>-1</quality>
      </peak>
      <peak>
         <mass>608.64961</mass>
         <intensity>4.278</intensity>
         <ion_current>6.29375</ion_current>
         <width>0.182</width>
         <signal_noise_ratio>1.1110201</signal_noise_ratio>
         <quality>-1</quality>
      </peak>
      <peak>
         <mass>609.959</mass>
         <intensity>5.707</intensity>
         <ion_current>8.3960803</ion_current>
         <width>0.182</width>
         <signal_noise_ratio>1.4758563</signal_noise_ratio>
         <quality>-1</quality>
      </peak>
      <peak>
         <mass>610.7325</mass>
         <intensity>4.278</intensity>
         <ion_current>6.923155</ion_current>
         <width>0.273</width>
         <signal_noise_ratio>1.1027707</signal_noise_ratio>
         <quality>-1</quality>
      </peak>
      <peak>
         <mass>616.59273</mass>
         <intensity>4.278</intensity>
         <ion_current>6.29375</ion_current>
         <width>1.091</width>
         <signal_noise_ratio>1.084985</signal_noise_ratio>
         <quality>-1</quality>
      </peak>
      <peak>
         <mass>619.327</mass>
         <intensity>4.278</intensity>
         <ion_current>6.29375</ion_current>
         <width>0.182</width>
         <signal_noise_ratio>1.0791395</signal_noise_ratio>
         <quality>-1</quality>
      </peak>
      <peak>
         <mass>619.873</mass>
         <intensity>4.278</intensity>
         <ion_current>6.923155</ion_current>
         <width>0.182</width>
         <signal_noise_ratio>1.0771191</signal_noise_ratio>
         <quality>-1</quality>
      </peak>
      <peak>
         <mass>622.037</mass>
         <intensity>5.707</intensity>
         <ion_current>8.3960803</ion_current>
         <width>0.181</width>
         <signal_noise_ratio>1.4319539</signal_noise_ratio>
         <quality>-1</quality>
      </peak>
      <peak>
         <mass>622.69199</mass>
         <intensity>4.278</intensity>
         <ion_current>6.2078828</ion_current>
         <width>0.455</width>
         <signal_noise_ratio>1.0734009</signal_noise_ratio>
         <quality>-1</quality>
      </peak>
      <peak>
         <mass>623.78383</mass>
         <intensity>5.707</intensity>
         <ion_current>6.2824344</ion_current>
         <width>0.181</width>
         <signal_noise_ratio>1.4266943</signal_noise_ratio>
         <quality>-1</quality>
      </peak>
      <peak>
         <mass>624.2805</mass>
         <intensity>117.183</intensity>
         <ion_current>172.23574</ion_current>
         <width>0.364</width>
         <signal_noise_ratio>29.294606</signal_noise_ratio>
         <quality>1</quality>
      </peak>
      <peak>
         <mass>627.32661</mass>
         <intensity>205.792</intensity>
         <ion_current>306.48573</ion_current>
         <width>0.364</width>
         <signal_noise_ratio>51.145319</signal_noise_ratio>
         <quality>1</quality>
      </peak>
      <peak>
         <mass>628.85425</mass>
         <intensity>4.278</intensity>
         <ion_current>6.4877551</ion_current>
         <width>0.182</width>
         <signal_noise_ratio>1.0587603</signal_noise_ratio>
         <quality>-1</quality>
      </peak>
      <peak>
         <mass>631.36165</mass>
         <intensity>315.84</intensity>
         <ion_current>474.82913</ion_current>
         <width>0.454</width>
         <signal_noise_ratio>77.887488</signal_noise_ratio>
         <quality>1</quality>
      </peak>
      <peak>
         <mass>631.787</mass>
         <intensity>7.136</intensity>
         <ion_current>11.904282</ion_current>
         <width>0.182</width>
         <signal_noise_ratio>1.7570815</signal_noise_ratio>
         <quality>-1</quality>
      </peak>
      <peak>
         <mass>634.607</mass>
         <intensity>4.278</intensity>
         <ion_current>6.4877551</ion_current>
         <width>0.182</width>
         <signal_noise_ratio>1.0489693</signal_noise_ratio>
         <quality>-1</quality>
      </peak>
      <peak>
         <mass>635.2692</mass>
         <intensity>200.076</intensity>
         <ion_current>292.81534</ion_current>
         <width>0.728</width>
         <signal_noise_ratio>49.05881</signal_noise_ratio>
         <quality>1</quality>
      </peak>
      <peak>
         <mass>636.30467</mass>
         <intensity>147.196</intensity>
         <ion_current>121.61506</ion_current>
         <width>0.455</width>
         <signal_noise_ratio>36.092588</signal_noise_ratio>
         <quality>1</quality>
      </peak>
      <peak>
         <mass>640.86684</mass>
         <intensity>4.278</intensity>
         <ion_current>7.1365635</ion_current>
         <width>0.182</width>
         <signal_noise_ratio>1.0418231</signal_noise_ratio>
         <quality>-1</quality>
      </peak>
      <peak>
         <mass>643.338</mass>
         <intensity>4.278</intensity>
         <ion_current>6.4877551</ion_current>
         <width>0.182</width>
         <signal_noise_ratio>1.0401431</signal_noise_ratio>
         <quality>-1</quality>
      </peak>
      <peak>
         <mass>643.884</mass>
         <intensity>4.278</intensity>
         <ion_current>6.4877551</ion_current>
         <width>0.182</width>
         <signal_noise_ratio>1.0391292</signal_noise_ratio>
         <quality>-1</quality>
      </peak>
      <peak>
         <mass>644.66064</mass>
         <intensity>7.136</intensity>
         <ion_current>10.822024</ion_current>
         <width>0.273</width>
         <signal_noise_ratio>1.7314404</signal_noise_ratio>
         <quality>1</quality>
      </peak>
      <peak>
         <mass>646.066</mass>
         <intensity>4.278</intensity>
         <ion_current>6.4877551</ion_current>
         <width>0.182</width>
         <signal_noise_ratio>1.0371592</signal_noise_ratio>
         <quality>-1</quality>
      </peak>
      <peak>
         <mass>647.34352</mass>
         <intensity>232.947</intensity>
         <ion_current>351.46929</ion_current>
         <width>0.91</width>
         <signal_noise_ratio>56.422364</signal_noise_ratio>
         <quality>1</quality>
      </peak>
      <peak>
         <mass>648.63575</mass>
         <intensity>4.278</intensity>
         <ion_current>6.4877551</ion_current>
         <width>0.273</width>
         <signal_noise_ratio>1.0356868</signal_noise_ratio>
         <quality>-1</quality>
      </peak>
      <peak>
         <mass>649.32516</mass>
         <intensity>244.38</intensity>
         <ion_current>339.06032</ion_current>
         <width>0.455</width>
         <signal_noise_ratio>59.142212</signal_noise_ratio>
         <quality>1</quality>
      </peak>
      <peak>
         <mass>649.977</mass>
         <intensity>4.288</intensity>
         <ion_current>6.5029205</ion_current>
         <width>0.182</width>
         <signal_noise_ratio>1.1304628</signal_noise_ratio>
         <quality>-1</quality>
      </peak>
      <peak>
         <mass>652.90099</mass>
         <intensity>4.288</intensity>
         <ion_current>6.5029205</ion_current>
         <width>0.455</width>
         <signal_noise_ratio>1.1086742</signal_noise_ratio>
         <quality>-1</quality>
      </peak>
      <peak>
         <mass>654.86625</mass>
         <intensity>4.288</intensity>
         <ion_current>6.5029205</ion_current>
         <width>0.182</width>
         <signal_noise_ratio>1.0766912</signal_noise_ratio>
         <quality>-1</quality>
      </peak>
      <peak>
         <mass>655.28839</mass>
         <intensity>4.288</intensity>
         <ion_current>7.1532455</ion_current>
         <width>0.273</width>
         <signal_noise_ratio>1.0766912</signal_noise_ratio>
         <quality>-1</quality>
      </peak>
      <peak>
         <mass>658.48655</mass>
         <intensity>5.717</intensity>
         <ion_current>9.5371046</ion_current>
         <width>0.273</width>
         <signal_noise_ratio>1.3566571</signal_noise_ratio>
         <quality>1</quality>
      </peak>
      <peak>
         <mass>661.00682</mass>
         <intensity>7.146</intensity>
         <ion_current>11.920964</ion_current>
         <width>0.273</width>
         <signal_noise_ratio>1.6957621</signal_noise_ratio>
         <quality>1</quality>
      </peak>
      <peak>
         <mass>664.919</mass>
         <intensity>4.288</intensity>
         <ion_current>6.5029205</ion_current>
         <width>0.273</width>
         <signal_noise_ratio>1.0175522</signal_noise_ratio>
         <quality>-1</quality>
      </peak>
      <peak>
         <mass>665.51484</mass>
         <intensity>4.288</intensity>
         <ion_current>6.5029205</ion_current>
         <width>0.182</width>
         <signal_noise_ratio>1.0175522</signal_noise_ratio>
         <quality>-1</quality>
      </peak>
      <peak>
         <mass>666.803</mass>
         <intensity>5.717</intensity>
         <ion_current>9.5371046</ion_current>
         <width>0.182</width>
         <signal_noise_ratio>1.3566571</signal_noise_ratio>
         <quality>-1</quality>
      </peak>
      <peak>
         <mass>667.45516</mass>
         <intensity>4.288</intensity>
         <ion_current>6.5029205</ion_current>
         <width>0.182</width>
         <signal_noise_ratio>1.0175522</signal_noise_ratio>
         <quality>-1</quality>
      </peak>
      <peak>
         <mass>669.59249</mass>
         <intensity>7.146</intensity>
         <ion_current>11.65776</ion_current>
         <width>0.636</width>
         <signal_noise_ratio>1.6957621</signal_noise_ratio>
         <quality>-1</quality>
      </peak>
      <peak>
         <mass>670.12249</mass>
         <intensity>5.717</intensity>
         <ion_current>8.6700552</ion_current>
         <width>0.364</width>
         <signal_noise_ratio>1.3566571</signal_noise_ratio>
         <quality>-1</quality>
      </peak>
      <peak>
         <mass>672.33513</mass>
         <intensity>94.326</intensity>
         <ion_current>142.48876</ion_current>
         <width>0.364</width>
         <signal_noise_ratio>22.383774</signal_noise_ratio>
         <quality>1</quality>
      </peak>
      <peak>
         <mass>673.30758</mass>
         <intensity>208.661</intensity>
         <ion_current>269.20661</ion_current>
         <width>0.636</width>
         <signal_noise_ratio>49.51573</signal_noise_ratio>
         <quality>1</quality>
      </peak>
      <peak>
         <mass>675.898</mass>
         <intensity>4.288</intensity>
         <ion_current>6.6735964</ion_current>
         <width>0.182</width>
         <signal_noise_ratio>1.0175522</signal_noise_ratio>
         <quality>-1</quality>
      </peak>
      <peak>
         <mass>678.62699</mass>
         <intensity>4.288</intensity>
         <ion_current>7.3409916</ion_current>
         <width>0.454</width>
         <signal_noise_ratio>1.0175522</signal_noise_ratio>
         <quality>-1</quality>
      </peak>
      <peak>
         <mass>679.991</mass>
         <intensity>7.146</intensity>
         <ion_current>12.233845</ion_current>
         <width>0.182</width>
         <signal_noise_ratio>1.6957621</signal_noise_ratio>
         <quality>-1</quality>
      </peak>
      <peak>
         <mass>682.43677</mass>
         <intensity>5.717</intensity>
         <ion_current>8.8976098</ion_current>
         <width>0.454</width>
         <signal_noise_ratio>1.3566571</signal_noise_ratio>
         <quality>-1</quality>
      </peak>
      <peak>
         <mass>684.10999</mass>
         <intensity>4.288</intensity>
         <ion_current>6.6735964</ion_current>
         <width>0.455</width>
         <signal_noise_ratio>1.0175522</signal_noise_ratio>
         <quality>-1</quality>
      </peak>
      <peak>
         <mass>685.39412</mass>
         <intensity>125.768</intensity>
         <ion_current>194.60976</ion_current>
         <width>0.273</width>
         <signal_noise_ratio>29.845033</signal_noise_ratio>
         <quality>-1</quality>
      </peak>
      <peak>
         <mass>686.35875</mass>
         <intensity>191.511</intensity>
         <ion_current>230.83515</ion_current>
         <width>0.636</width>
         <signal_noise_ratio>45.445996</signal_noise_ratio>
         <quality>1</quality>
      </peak>
      <peak>
         <mass>688.07229</mass>
         <intensity>5.717</intensity>
         <ion_current>8.8976098</ion_current>
         <width>0.181</width>
         <signal_noise_ratio>1.3566571</signal_noise_ratio>
         <quality>-1</quality>
      </peak>
      <peak>
         <mass>688.31848</mass>
         <intensity>181.506</intensity>
         <ion_current>245.71509</ion_current>
         <width>0.364</width>
         <signal_noise_ratio>43.071787</signal_noise_ratio>
         <quality>1</quality>
      </peak>
      <peak>
         <mass>688.78266</mass>
         <intensity>4.288</intensity>
         <ion_current>6.6735964</ion_current>
         <width>0.273</width>
         <signal_noise_ratio>1.0175522</signal_noise_ratio>
         <quality>-1</quality>
      </peak>
      <peak>
         <mass>692.36</mass>
         <intensity>4.288</intensity>
         <ion_current>7.3409916</ion_current>
         <width>0.182</width>
         <signal_noise_ratio>1.0175522</signal_noise_ratio>
         <quality>-1</quality>
      </peak>
      <peak>
         <mass>693.997</mass>
         <intensity>4.288</intensity>
         <ion_current>6.6735964</ion_current>
         <width>0.182</width>
         <signal_noise_ratio>1.0175522</signal_noise_ratio>
         <quality>-1</quality>
      </peak>
      <peak>
         <mass>696.29375</mass>
         <intensity>4.288</intensity>
         <ion_current>6.6735964</ion_current>
         <width>0.273</width>
         <signal_noise_ratio>1.0175522</signal_noise_ratio>
         <quality>-1</quality>
      </peak>
      <peak>
         <mass>696.908</mass>
         <intensity>4.288</intensity>
         <ion_current>7.3409916</ion_current>
         <width>0.182</width>
         <signal_noise_ratio>1.0175522</signal_noise_ratio>
         <quality>-1</quality>
      </peak>
      <peak>
         <mass>698.30385</mass>
         <intensity>62.884</intensity>
         <ion_current>98.497028</ion_current>
         <width>0.364</width>
         <signal_noise_ratio>14.922516</signal_noise_ratio>
         <quality>1</quality>
      </peak>
   </peak_list>
</pepex3>
