# Supplementary material for: NITPICK: peak identification for mass spectrometry data
Source: BMC Bioinformatics. 2008 Aug 28;9:355. doi: 10.1186/1471-2105-9-355 (PMC2655099; doi:10.1186/1471-2105-9-355)
Supplement: Additional file 4 — A zip-folder containing all pepex results on the simulated data. [file 1471-2105-9-355-S4.zip › pepex_simulation_results/thresh1/SNR100/preSNR100_42_pepex.xml]

<?xml version="1.0" encoding="iso-8859-1"?>
<pepex3>
   <version>3.0.0</version>
   <registered_to>Unregistered</registered_to>
   <parameters>
      <parameter_file>pepex_input.xml</parameter_file>
      <input_data_file>spectrum.data</input_data_file>
      <output_data_file>pepex_output.xml</output_data_file>
      <noise_model>mean_value</noise_model>
      <signal_noise_ratio>1</signal_noise_ratio>
      <tuning_power>2</tuning_power>
      <tuning>2</tuning>
      <small_omega>1.0</small_omega>
      <big_omega>20</big_omega>
      <peak_finding_model>pepex3</peak_finding_model>
      <supporting_slopes>2</supporting_slopes>
      <peak_fitting_model>centroid</peak_fitting_model>
      <clustering_model>simple</clustering_model>
      <min_cluster_distance>0.8</min_cluster_distance>
      <max_cluster_distance>1.2</max_cluster_distance>
      <no_single_above_mass>1500.0</no_single_above_mass>
      <deisotoping_model>quadratic</deisotoping_model>
      <isotope_distrib_file>/usr/local/piums/kd_0_to_10</isotope_distrib_file>
      <overflow>30000</overflow>
   </parameters>
   <pepex3_status>
      <status>ok</status>
      <message></message>
      <supporting_slopes>2</supporting_slopes>
      <minimum_mass>500</minimum_mass>
      <maximum_mass>700</maximum_mass>
      <small_omega>1</small_omega>
      <big_omega>20</big_omega>
      <peak_masses_with_hydrogen>true</peak_masses_with_hydrogen>
      <date_created>17:49:18, 09 Jul, 2007</date_created>
   </pepex3_status>
   <peak_list>
      <peak>
         <mass>501.42467</mass>
         <intensity>4.433</intensity>
         <ion_current>6.1678257</ion_current>
         <width>0.273</width>
         <signal_noise_ratio>1.3338898</signal_noise_ratio>
         <quality>-1</quality>
      </peak>
      <peak>
         <mass>502.183</mass>
         <intensity>4.433</intensity>
         <ion_current>6.1678257</ion_current>
         <width>0.182</width>
         <signal_noise_ratio>1.3103511</signal_noise_ratio>
         <quality>-1</quality>
      </peak>
      <peak>
         <mass>503.547</mass>
         <intensity>4.433</intensity>
         <ion_current>6.7846345</ion_current>
         <width>0.182</width>
         <signal_noise_ratio>1.2973349</signal_noise_ratio>
         <quality>-1</quality>
      </peak>
      <peak>
         <mass>504.92238</mass>
         <intensity>4.433</intensity>
         <ion_current>6.1678257</ion_current>
         <width>0.455</width>
         <signal_noise_ratio>1.2804681</signal_noise_ratio>
         <quality>-1</quality>
      </peak>
      <peak>
         <mass>506.70725</mass>
         <intensity>4.433</intensity>
         <ion_current>6.1678257</ion_current>
         <width>0.182</width>
         <signal_noise_ratio>1.1924134</signal_noise_ratio>
         <quality>-1</quality>
      </peak>
      <peak>
         <mass>506.96661</mass>
         <intensity>4.433</intensity>
         <ion_current>6.0724944</ion_current>
         <width>0.364</width>
         <signal_noise_ratio>1.1924134</signal_noise_ratio>
         <quality>-1</quality>
      </peak>
      <peak>
         <mass>508.095</mass>
         <intensity>5.911</intensity>
         <ion_current>8.0761532</ion_current>
         <width>0.182</width>
         <signal_noise_ratio>1.5394085</signal_noise_ratio>
         <quality>-1</quality>
      </peak>
      <peak>
         <mass>510.077</mass>
         <intensity>5.911</intensity>
         <ion_current>7.6577748</ion_current>
         <width>0.181</width>
         <signal_noise_ratio>1.4300118</signal_noise_ratio>
         <quality>-1</quality>
      </peak>
      <peak>
         <mass>511.759</mass>
         <intensity>4.433</intensity>
         <ion_current>6.1678257</ion_current>
         <width>0.273</width>
         <signal_noise_ratio>1.0724484</signal_noise_ratio>
         <quality>-1</quality>
      </peak>
      <peak>
         <mass>512.26986</mass>
         <intensity>304.419</intensity>
         <ion_current>424.04242</ion_current>
         <width>0.455</width>
         <signal_noise_ratio>73.646215</signal_noise_ratio>
         <quality>1</quality>
      </peak>
      <peak>
         <mass>514.76433</mass>
         <intensity>4.433</intensity>
         <ion_current>6.1678257</ion_current>
         <width>0.273</width>
         <signal_noise_ratio>1.1146838</signal_noise_ratio>
         <quality>-1</quality>
      </peak>
      <peak>
         <mass>515.098</mass>
         <intensity>4.433</intensity>
         <ion_current>6.1678257</ion_current>
         <width>0.182</width>
         <signal_noise_ratio>1.1146838</signal_noise_ratio>
         <quality>-1</quality>
      </peak>
      <peak>
         <mass>516.32257</mass>
         <intensity>63.544</intensity>
         <ion_current>89.954242</ion_current>
         <width>0.819</width>
         <signal_noise_ratio>15.183571</signal_noise_ratio>
         <quality>1</quality>
      </peak>
      <peak>
         <mass>517.735</mass>
         <intensity>4.433</intensity>
         <ion_current>6.7846345</ion_current>
         <width>0.182</width>
         <signal_noise_ratio>1.0127685</signal_noise_ratio>
         <quality>-1</quality>
      </peak>
      <peak>
         <mass>520.464</mass>
         <intensity>4.433</intensity>
         <ion_current>6.1678257</ion_current>
         <width>0.182</width>
         <signal_noise_ratio>1.0802</signal_noise_ratio>
         <quality>-1</quality>
      </peak>
      <peak>
         <mass>522.7016</mass>
         <intensity>4.433</intensity>
         <ion_current>6.1678257</ion_current>
         <width>0.182</width>
         <signal_noise_ratio>1.1247684</signal_noise_ratio>
         <quality>-1</quality>
      </peak>
      <peak>
         <mass>523.90483</mass>
         <intensity>4.433</intensity>
         <ion_current>6.1678257</ion_current>
         <width>0.182</width>
         <signal_noise_ratio>1.1211584</signal_noise_ratio>
         <quality>-1</quality>
      </peak>
      <peak>
         <mass>525.3204</mass>
         <intensity>7.389</intensity>
         <ion_current>10.570591</ion_current>
         <width>0.273</width>
         <signal_noise_ratio>1.8792673</signal_noise_ratio>
         <quality>-1</quality>
      </peak>
      <peak>
         <mass>525.7026</mass>
         <intensity>4.433</intensity>
         <ion_current>6.3417822</ion_current>
         <width>0.182</width>
         <signal_noise_ratio>1.1274587</signal_noise_ratio>
         <quality>-1</quality>
      </peak>
      <peak>
         <mass>526.0575</mass>
         <intensity>4.433</intensity>
         <ion_current>6.3417822</ion_current>
         <width>0.273</width>
         <signal_noise_ratio>1.1274587</signal_noise_ratio>
         <quality>-1</quality>
      </peak>
      <peak>
         <mass>527.66417</mass>
         <intensity>4.433</intensity>
         <ion_current>6.3417822</ion_current>
         <width>0.182</width>
         <signal_noise_ratio>1.1883329</signal_noise_ratio>
         <quality>-1</quality>
      </peak>
      <peak>
         <mass>527.922</mass>
         <intensity>4.433</intensity>
         <ion_current>6.975989</ion_current>
         <width>0.182</width>
         <signal_noise_ratio>1.1883329</signal_noise_ratio>
         <quality>-1</quality>
      </peak>
      <peak>
         <mass>528.34651</mass>
         <intensity>4.433</intensity>
         <ion_current>6.3417822</ion_current>
         <width>0.363</width>
         <signal_noise_ratio>1.1883329</signal_noise_ratio>
         <quality>-1</quality>
      </peak>
      <peak>
         <mass>530.80167</mass>
         <intensity>4.433</intensity>
         <ion_current>6.3417822</ion_current>
         <width>0.273</width>
         <signal_noise_ratio>1.2438665</signal_noise_ratio>
         <quality>-1</quality>
      </peak>
      <peak>
         <mass>531.322</mass>
         <intensity>4.433</intensity>
         <ion_current>6.3417822</ion_current>
         <width>0.637</width>
         <signal_noise_ratio>1.2438665</signal_noise_ratio>
         <quality>-1</quality>
      </peak>
      <peak>
         <mass>533.197</mass>
         <intensity>4.433</intensity>
         <ion_current>6.3417822</ion_current>
         <width>0.182</width>
         <signal_noise_ratio>1.2699061</signal_noise_ratio>
         <quality>-1</quality>
      </peak>
      <peak>
         <mass>534.652</mass>
         <intensity>4.433</intensity>
         <ion_current>6.975989</ion_current>
         <width>0.182</width>
         <signal_noise_ratio>1.4790164</signal_noise_ratio>
         <quality>-1</quality>
      </peak>
      <peak>
         <mass>540.67321</mass>
         <intensity>4.433</intensity>
         <ion_current>6.3417822</ion_current>
         <width>0.637</width>
         <signal_noise_ratio>1.4499081</signal_noise_ratio>
         <quality>-1</quality>
      </peak>
      <peak>
         <mass>544.553</mass>
         <intensity>8.867</intensity>
         <ion_current>13.953552</ion_current>
         <width>0.182</width>
         <signal_noise_ratio>2.8938765</signal_noise_ratio>
         <quality>-1</quality>
      </peak>
      <peak>
         <mass>545.27025</mass>
         <intensity>4.433</intensity>
         <ion_current>6.975989</ion_current>
         <width>0.182</width>
         <signal_noise_ratio>1.446775</signal_noise_ratio>
         <quality>-1</quality>
      </peak>
      <peak>
         <mass>545.93</mass>
         <intensity>2.956</intensity>
         <ion_current>4.6517084</ion_current>
         <width>0.182</width>
         <signal_noise_ratio>0.96473427</signal_noise_ratio>
         <quality>-1</quality>
      </peak>
      <peak>
         <mass>547.65294</mass>
         <intensity>7.389</intensity>
         <ion_current>10.461252</ion_current>
         <width>0.546</width>
         <signal_noise_ratio>2.7393633</signal_noise_ratio>
         <quality>-1</quality>
      </peak>
      <peak>
         <mass>548.04475</mass>
         <intensity>4.433</intensity>
         <ion_current>5.9984109</ion_current>
         <width>0.182</width>
         <signal_noise_ratio>1.6434697</signal_noise_ratio>
         <quality>-1</quality>
      </peak>
      <peak>
         <mass>548.65814</mass>
         <intensity>7.389</intensity>
         <ion_current>8.8060335</ion_current>
         <width>0.181</width>
         <signal_noise_ratio>2.9777969</signal_noise_ratio>
         <quality>-1</quality>
      </peak>
      <peak>
         <mass>550.659</mass>
         <intensity>5.901</intensity>
         <ion_current>8.7568933</ion_current>
         <width>0.182</width>
         <signal_noise_ratio>1.8500899</signal_noise_ratio>
         <quality>-1</quality>
      </peak>
      <peak>
         <mass>552.58417</mass>
         <intensity>4.423</intensity>
         <ion_current>6.3274763</ion_current>
         <width>0.182</width>
         <signal_noise_ratio>1.390808</signal_noise_ratio>
         <quality>-1</quality>
      </peak>
      <peak>
         <mass>554.2062</mass>
         <intensity>4.423</intensity>
         <ion_current>6.3274763</ion_current>
         <width>0.181</width>
         <signal_noise_ratio>1.3895254</signal_noise_ratio>
         <quality>-1</quality>
      </peak>
      <peak>
         <mass>558.00325</mass>
         <intensity>4.423</intensity>
         <ion_current>6.3274763</ion_current>
         <width>0.182</width>
         <signal_noise_ratio>1.3904676</signal_noise_ratio>
         <quality>-1</quality>
      </peak>
      <peak>
         <mass>558.2535</mass>
         <intensity>4.423</intensity>
         <ion_current>6.3274763</ion_current>
         <width>0.273</width>
         <signal_noise_ratio>1.3904676</signal_noise_ratio>
         <quality>-1</quality>
      </peak>
      <peak>
         <mass>560.755</mass>
         <intensity>4.423</intensity>
         <ion_current>6.3274763</ion_current>
         <width>0.182</width>
         <signal_noise_ratio>1.3964041</signal_noise_ratio>
         <quality>-1</quality>
      </peak>
      <peak>
         <mass>560.937</mass>
         <intensity>4.423</intensity>
         <ion_current>6.3274763</ion_current>
         <width>0.182</width>
         <signal_noise_ratio>1.3964041</signal_noise_ratio>
         <quality>-1</quality>
      </peak>
      <peak>
         <mass>561.36134</mass>
         <intensity>5.901</intensity>
         <ion_current>8.4418806</ion_current>
         <width>0.545</width>
         <signal_noise_ratio>1.8630298</signal_noise_ratio>
         <quality>-1</quality>
      </peak>
      <peak>
         <mass>563.665</mass>
         <intensity>4.423</intensity>
         <ion_current>6.3274763</ion_current>
         <width>0.182</width>
         <signal_noise_ratio>1.404306</signal_noise_ratio>
         <quality>-1</quality>
      </peak>
      <peak>
         <mass>564.98451</mass>
         <intensity>5.901</intensity>
         <ion_current>9.2861067</ion_current>
         <width>0.363</width>
         <signal_noise_ratio>1.8761614</signal_noise_ratio>
         <quality>-1</quality>
      </peak>
      <peak>
         <mass>565.4294</mass>
         <intensity>4.423</intensity>
         <ion_current>6.3274763</ion_current>
         <width>0.273</width>
         <signal_noise_ratio>1.4062467</signal_noise_ratio>
         <quality>-1</quality>
      </peak>
      <peak>
         <mass>565.757</mass>
         <intensity>4.423</intensity>
         <ion_current>6.3274873</ion_current>
         <width>0.182</width>
         <signal_noise_ratio>1.407332</signal_noise_ratio>
         <quality>-1</quality>
      </peak>
      <peak>
         <mass>566.576</mass>
         <intensity>7.379</intensity>
         <ion_current>8.584975</ion_current>
         <width>0.182</width>
         <signal_noise_ratio>2.3478867</signal_noise_ratio>
         <quality>-1</quality>
      </peak>
      <peak>
         <mass>569.0765</mass>
         <intensity>4.423</intensity>
         <ion_current>6.3274763</ion_current>
         <width>0.273</width>
         <signal_noise_ratio>1.4136093</signal_noise_ratio>
         <quality>-1</quality>
      </peak>
      <peak>
         <mass>571.30501</mass>
         <intensity>5.901</intensity>
         <ion_current>9.2861067</ion_current>
         <width>0.455</width>
         <signal_noise_ratio>1.8892713</signal_noise_ratio>
         <quality>-1</quality>
      </peak>
      <peak>
         <mass>573.32875</mass>
         <intensity>4.423</intensity>
         <ion_current>5.6420115</ion_current>
         <width>0.273</width>
         <signal_noise_ratio>1.4157527</signal_noise_ratio>
         <quality>-1</quality>
      </peak>
      <peak>
         <mass>573.852</mass>
         <intensity>4.423</intensity>
         <ion_current>6.3274846</ion_current>
         <width>0.182</width>
         <signal_noise_ratio>1.4146057</signal_noise_ratio>
         <quality>-1</quality>
      </peak>
      <peak>
         <mass>574.87475</mass>
         <intensity>5.901</intensity>
         <ion_current>6.4705716</ion_current>
         <width>0.273</width>
         <signal_noise_ratio>1.8845163</signal_noise_ratio>
         <quality>-1</quality>
      </peak>
      <peak>
         <mass>575.26151</mass>
         <intensity>5.901</intensity>
         <ion_current>8.6814911</ion_current>
         <width>0.364</width>
         <signal_noise_ratio>1.8845163</signal_noise_ratio>
         <quality>-1</quality>
      </peak>
      <peak>
         <mass>576.47889</mass>
         <intensity>8.857</intensity>
         <ion_current>13.667882</ion_current>
         <width>0.182</width>
         <signal_noise_ratio>2.8242399</signal_noise_ratio>
         <quality>-1</quality>
      </peak>
      <peak>
         <mass>579.93201</mass>
         <intensity>4.423</intensity>
         <ion_current>7.1578108</ion_current>
         <width>0.363</width>
         <signal_noise_ratio>1.399847</signal_noise_ratio>
         <quality>-1</quality>
      </peak>
      <peak>
         <mass>582.128</mass>
         <intensity>4.423</intensity>
         <ion_current>5.906771</ion_current>
         <width>0.182</width>
         <signal_noise_ratio>1.3922789</signal_noise_ratio>
         <quality>-1</quality>
      </peak>
      <peak>
         <mass>584.493</mass>
         <intensity>5.901</intensity>
         <ion_current>9.5496816</ion_current>
         <width>0.182</width>
         <signal_noise_ratio>1.8460999</signal_noise_ratio>
         <quality>-1</quality>
      </peak>
      <peak>
         <mass>585.766</mass>
         <intensity>4.423</intensity>
         <ion_current>6.5070726</ion_current>
         <width>0.182</width>
         <signal_noise_ratio>1.3771814</signal_noise_ratio>
         <quality>-1</quality>
      </peak>
      <peak>
         <mass>587.23041</mass>
         <intensity>242.343</intensity>
         <ion_current>347.42344</ion_current>
         <width>0.363</width>
         <signal_noise_ratio>74.78888</signal_noise_ratio>
         <quality>1</quality>
      </peak>
      <peak>
         <mass>592.26444</mass>
         <intensity>5.901</intensity>
         <ion_current>9.5496816</ion_current>
         <width>0.273</width>
         <signal_noise_ratio>1.7861236</signal_noise_ratio>
         <quality>-1</quality>
      </peak>
      <peak>
         <mass>596.40717</mass>
         <intensity>5.901</intensity>
         <ion_current>8.6814911</ion_current>
         <width>0.181</width>
         <signal_noise_ratio>1.7692543</signal_noise_ratio>
         <quality>-1</quality>
      </peak>
      <peak>
         <mass>597.681</mass>
         <intensity>5.901</intensity>
         <ion_current>9.5496816</ion_current>
         <width>0.182</width>
         <signal_noise_ratio>1.7646333</signal_noise_ratio>
         <quality>-1</quality>
      </peak>
      <peak>
         <mass>597.863</mass>
         <intensity>4.423</intensity>
         <ion_current>6.5070726</ion_current>
         <width>0.182</width>
         <signal_noise_ratio>1.3226526</signal_noise_ratio>
         <quality>-1</quality>
      </peak>
      <peak>
         <mass>598.16158</mass>
         <intensity>4.423</intensity>
         <ion_current>7.1578108</ion_current>
         <width>0.454</width>
         <signal_noise_ratio>1.3226526</signal_noise_ratio>
         <quality>-1</quality>
      </peak>
      <peak>
         <mass>599.85626</mass>
         <intensity>4.423</intensity>
         <ion_current>6.5070726</ion_current>
         <width>0.636</width>
         <signal_noise_ratio>1.3117339</signal_noise_ratio>
         <quality>-1</quality>
      </peak>
      <peak>
         <mass>602.31209</mass>
         <intensity>286.675</intensity>
         <ion_current>421.63028</ion_current>
         <width>0.546</width>
         <signal_noise_ratio>84.590842</signal_noise_ratio>
         <quality>1</quality>
      </peak>
      <peak>
         <mass>603.30739</mass>
         <intensity>125.6</intensity>
         <ion_current>42.893765</ion_current>
         <width>0.455</width>
         <signal_noise_ratio>36.97572</signal_noise_ratio>
         <quality>1</quality>
      </peak>
      <peak>
         <mass>605.684</mass>
         <intensity>4.423</intensity>
         <ion_current>7.1578108</ion_current>
         <width>0.182</width>
         <signal_noise_ratio>1.2952731</signal_noise_ratio>
         <quality>-1</quality>
      </peak>
      <peak>
         <mass>608.8316</mass>
         <intensity>4.423</intensity>
         <ion_current>6.5070726</ion_current>
         <width>0.182</width>
         <signal_noise_ratio>1.2903244</signal_noise_ratio>
         <quality>-1</quality>
      </peak>
      <peak>
         <mass>612.34675</mass>
         <intensity>4.423</intensity>
         <ion_current>6.5070726</ion_current>
         <width>0.273</width>
         <signal_noise_ratio>1.2840727</signal_noise_ratio>
         <quality>-1</quality>
      </peak>
      <peak>
         <mass>614.27487</mass>
         <intensity>93.089</intensity>
         <ion_current>138.06722</ion_current>
         <width>0.273</width>
         <signal_noise_ratio>26.910514</signal_noise_ratio>
         <quality>-1</quality>
      </peak>
      <peak>
         <mass>616.9438</mass>
         <intensity>5.901</intensity>
         <ion_current>8.6814911</ion_current>
         <width>0.182</width>
         <signal_noise_ratio>1.6970533</signal_noise_ratio>
         <quality>-1</quality>
      </peak>
      <peak>
         <mass>617.729</mass>
         <intensity>5.901</intensity>
         <ion_current>8.6814911</ion_current>
         <width>0.273</width>
         <signal_noise_ratio>1.6970533</signal_noise_ratio>
         <quality>-1</quality>
      </peak>
      <peak>
         <mass>619.99434</mass>
         <intensity>5.901</intensity>
         <ion_current>8.6814911</ion_current>
         <width>0.273</width>
         <signal_noise_ratio>1.6959788</signal_noise_ratio>
         <quality>-1</quality>
      </peak>
      <peak>
         <mass>621.48725</mass>
         <intensity>4.423</intensity>
         <ion_current>7.1578108</ion_current>
         <width>0.182</width>
         <signal_noise_ratio>1.2715736</signal_noise_ratio>
         <quality>-1</quality>
      </peak>
      <peak>
         <mass>623.056</mass>
         <intensity>4.423</intensity>
         <ion_current>6.5070726</ion_current>
         <width>0.182</width>
         <signal_noise_ratio>1.271839</signal_noise_ratio>
         <quality>-1</quality>
      </peak>
      <peak>
         <mass>623.693</mass>
         <intensity>4.423</intensity>
         <ion_current>6.3647802</ion_current>
         <width>0.182</width>
         <signal_noise_ratio>1.2721771</signal_noise_ratio>
         <quality>-1</quality>
      </peak>
      <peak>
         <mass>624.89154</mass>
         <intensity>7.379</intensity>
         <ion_current>10.283072</ion_current>
         <width>0.273</width>
         <signal_noise_ratio>2.1225949</signal_noise_ratio>
         <quality>-1</quality>
      </peak>
      <peak>
         <mass>626.239</mass>
         <intensity>7.379</intensity>
         <ion_current>12.309654</ion_current>
         <width>0.182</width>
         <signal_noise_ratio>2.1227853</signal_noise_ratio>
         <quality>-1</quality>
      </peak>
      <peak>
         <mass>627.76225</mass>
         <intensity>4.423</intensity>
         <ion_current>6.7076533</ion_current>
         <width>0.182</width>
         <signal_noise_ratio>1.2723965</signal_noise_ratio>
         <quality>-1</quality>
      </peak>
      <peak>
         <mass>629.84971</mass>
         <intensity>4.423</intensity>
         <ion_current>6.7076533</ion_current>
         <width>0.546</width>
         <signal_noise_ratio>1.2723455</signal_noise_ratio>
         <quality>-1</quality>
      </peak>
      <peak>
         <mass>631.13786</mass>
         <intensity>5.901</intensity>
         <ion_current>8.9490984</ion_current>
         <width>0.181</width>
         <signal_noise_ratio>1.6976264</signal_noise_ratio>
         <quality>-1</quality>
      </peak>
      <peak>
         <mass>632.85625</mass>
         <intensity>4.423</intensity>
         <ion_current>6.7076533</ion_current>
         <width>0.182</width>
         <signal_noise_ratio>1.2707389</signal_noise_ratio>
         <quality>-1</quality>
      </peak>
      <peak>
         <mass>633.06</mass>
         <intensity>5.901</intensity>
         <ion_current>9.8440535</ion_current>
         <width>0.181</width>
         <signal_noise_ratio>1.695372</signal_noise_ratio>
         <quality>-1</quality>
      </peak>
      <peak>
         <mass>636.13481</mass>
         <intensity>4.423</intensity>
         <ion_current>6.7076533</ion_current>
         <width>0.546</width>
         <signal_noise_ratio>1.2653942</signal_noise_ratio>
         <quality>-1</quality>
      </peak>
      <peak>
         <mass>636.68</mass>
         <intensity>5.901</intensity>
         <ion_current>9.8440535</ion_current>
         <width>0.181</width>
         <signal_noise_ratio>1.6854942</signal_noise_ratio>
         <quality>-1</quality>
      </peak>
      <peak>
         <mass>639.77583</mass>
         <intensity>4.423</intensity>
         <ion_current>6.7076533</ion_current>
         <width>0.182</width>
         <signal_noise_ratio>1.2573905</signal_noise_ratio>
         <quality>-1</quality>
      </peak>
      <peak>
         <mass>640.35064</mass>
         <intensity>152.199</intensity>
         <ion_current>230.89139</ion_current>
         <width>0.363</width>
         <signal_noise_ratio>43.267823</signal_noise_ratio>
         <quality>1</quality>
      </peak>
      <peak>
         <mass>641.29635</mass>
         <intensity>209.832</intensity>
         <ion_current>233.75148</ion_current>
         <width>0.364</width>
         <signal_noise_ratio>59.562006</signal_noise_ratio>
         <quality>-1</quality>
      </peak>
      <peak>
         <mass>641.974</mass>
         <intensity>4.423</intensity>
         <ion_current>6.7076533</ion_current>
         <width>0.182</width>
         <signal_noise_ratio>1.2536026</signal_noise_ratio>
         <quality>-1</quality>
      </peak>
      <peak>
         <mass>643.40877</mass>
         <intensity>81.267</intensity>
         <ion_current>107.6517</ion_current>
         <width>1</width>
         <signal_noise_ratio>22.996778</signal_noise_ratio>
         <quality>1</quality>
      </peak>
      <peak>
         <mass>649.68883</mass>
         <intensity>4.433</intensity>
         <ion_current>6.7228187</ion_current>
         <width>0.182</width>
         <signal_noise_ratio>1.3215023</signal_noise_ratio>
         <quality>-1</quality>
      </peak>
      <peak>
         <mass>652.36476</mass>
         <intensity>4.433</intensity>
         <ion_current>6.7228187</ion_current>
         <width>0.455</width>
         <signal_noise_ratio>1.3489527</signal_noise_ratio>
         <quality>-1</quality>
      </peak>
      <peak>
         <mass>652.706</mass>
         <intensity>4.433</intensity>
         <ion_current>6.7228187</ion_current>
         <width>0.182</width>
         <signal_noise_ratio>1.3489527</signal_noise_ratio>
         <quality>-1</quality>
      </peak>
      <peak>
         <mass>656.13925</mass>
         <intensity>4.433</intensity>
         <ion_current>6.7228187</ion_current>
         <width>0.182</width>
         <signal_noise_ratio>1.3568273</signal_noise_ratio>
         <quality>-1</quality>
      </peak>
      <peak>
         <mass>662.25374</mass>
         <intensity>150.731</intensity>
         <ion_current>223.23294</ion_current>
         <width>0.363</width>
         <signal_noise_ratio>46.707703</signal_noise_ratio>
         <quality>1</quality>
      </peak>
      <peak>
         <mass>664.60181</mass>
         <intensity>4.433</intensity>
         <ion_current>6.7228187</ion_current>
         <width>0.546</width>
         <signal_noise_ratio>1.3736739</signal_noise_ratio>
         <quality>-1</quality>
      </peak>
      <peak>
         <mass>665.34745</mass>
         <intensity>208.364</intensity>
         <ion_current>302.34259</ion_current>
         <width>0.364</width>
         <signal_noise_ratio>64.566704</signal_noise_ratio>
         <quality>1</quality>
      </peak>
      <peak>
         <mass>668.37413</mass>
         <intensity>107.876</intensity>
         <ion_current>159.14963</ion_current>
         <width>0.273</width>
         <signal_noise_ratio>33.428029</signal_noise_ratio>
         <quality>-1</quality>
      </peak>
      <peak>
         <mass>669.36224</mass>
         <intensity>199.498</intensity>
         <ion_current>243.96167</ion_current>
         <width>0.636</width>
         <signal_noise_ratio>61.819356</signal_noise_ratio>
         <quality>1</quality>
      </peak>
      <peak>
         <mass>670.39354</mass>
         <intensity>200.975</intensity>
         <ion_current>197.90982</ion_current>
         <width>0.364</width>
         <signal_noise_ratio>62.277041</signal_noise_ratio>
         <quality>-1</quality>
      </peak>
      <peak>
         <mass>670.896</mass>
         <intensity>4.433</intensity>
         <ion_current>6.7228187</ion_current>
         <width>0.182</width>
         <signal_noise_ratio>1.3736739</signal_noise_ratio>
         <quality>-1</quality>
      </peak>
      <peak>
         <mass>671.169</mass>
         <intensity>4.433</intensity>
         <ion_current>7.3951346</ion_current>
         <width>0.182</width>
         <signal_noise_ratio>1.3736739</signal_noise_ratio>
         <quality>-1</quality>
      </peak>
      <peak>
         <mass>671.66355</mass>
         <intensity>5.911</intensity>
         <ion_current>8.9642638</ion_current>
         <width>0.272</width>
         <signal_noise_ratio>1.8316686</signal_noise_ratio>
         <quality>-1</quality>
      </peak>
      <peak>
         <mass>674.34489</mass>
         <intensity>233.486</intensity>
         <ion_current>375.16816</ion_current>
         <width>0.364</width>
         <signal_noise_ratio>72.351373</signal_noise_ratio>
         <quality>1</quality>
      </peak>
      <peak>
         <mass>678.68766</mass>
         <intensity>5.911</intensity>
         <ion_current>9.1995402</ion_current>
         <width>0.182</width>
         <signal_noise_ratio>1.8316686</signal_noise_ratio>
         <quality>-1</quality>
      </peak>
      <peak>
         <mass>683.174</mass>
         <intensity>4.433</intensity>
         <ion_current>6.8992661</ion_current>
         <width>0.182</width>
         <signal_noise_ratio>1.3736739</signal_noise_ratio>
         <quality>-1</quality>
      </peak>
      <peak>
         <mass>683.8565</mass>
         <intensity>4.433</intensity>
         <ion_current>6.8992661</ion_current>
         <width>0.273</width>
         <signal_noise_ratio>1.3736739</signal_noise_ratio>
         <quality>-1</quality>
      </peak>
      <peak>
         <mass>684.38319</mass>
         <intensity>168.465</intensity>
         <ion_current>262.23991</ion_current>
         <width>0.363</width>
         <signal_noise_ratio>52.203019</signal_noise_ratio>
         <quality>1</quality>
      </peak>
      <peak>
         <mass>685.37639</mass>
         <intensity>172.898</intensity>
         <ion_current>166.64522</ion_current>
         <width>0.637</width>
         <signal_noise_ratio>53.576693</signal_noise_ratio>
         <quality>1</quality>
      </peak>
      <peak>
         <mass>686.36919</mass>
         <intensity>298.507</intensity>
         <ion_current>371.76823</ion_current>
         <width>0.636</width>
         <signal_noise_ratio>92.499727</signal_noise_ratio>
         <quality>1</quality>
      </peak>
      <peak>
         <mass>687.91917</mass>
         <intensity>4.433</intensity>
         <ion_current>6.8992661</ion_current>
         <width>0.182</width>
         <signal_noise_ratio>1.3736739</signal_noise_ratio>
         <quality>-1</quality>
      </peak>
      <peak>
         <mass>688.631</mass>
         <intensity>4.433</intensity>
         <ion_current>6.8992661</ion_current>
         <width>0.182</width>
         <signal_noise_ratio>1.3736739</signal_noise_ratio>
         <quality>-1</quality>
      </peak>
      <peak>
         <mass>691.0324</mass>
         <intensity>4.433</intensity>
         <ion_current>6.8992661</ion_current>
         <width>0.273</width>
         <signal_noise_ratio>1.3736739</signal_noise_ratio>
         <quality>-1</quality>
      </peak>
      <peak>
         <mass>691.34534</mass>
         <intensity>202.453</intensity>
         <ion_current>314.27666</ion_current>
         <width>0.455</width>
         <signal_noise_ratio>62.735035</signal_noise_ratio>
         <quality>1</quality>
      </peak>
      <peak>
         <mass>692.88325</mass>
         <intensity>4.433</intensity>
         <ion_current>6.8992661</ion_current>
         <width>0.182</width>
         <signal_noise_ratio>1.3736739</signal_noise_ratio>
         <quality>-1</quality>
      </peak>
      <peak>
         <mass>693.38154</mass>
         <intensity>243.83</intensity>
         <ion_current>341.00198</ion_current>
         <width>0.364</width>
         <signal_noise_ratio>75.556715</signal_noise_ratio>
         <quality>1</quality>
      </peak>
      <peak>
         <mass>696.95351</mass>
         <intensity>7.389</intensity>
         <ion_current>12.316781</ion_current>
         <width>0.455</width>
         <signal_noise_ratio>2.2896632</signal_noise_ratio>
         <quality>-1</quality>
      </peak>
      <peak>
         <mass>698.272</mass>
         <intensity>4.433</intensity>
         <ion_current>7.5892294</ion_current>
         <width>0.182</width>
         <signal_noise_ratio>1.3736739</signal_noise_ratio>
         <quality>-1</quality>
      </peak>
   </peak_list>
</pepex3>
