# Supplementary material for: NITPICK: peak identification for mass spectrometry data
Source: BMC Bioinformatics. 2008 Aug 28;9:355. doi: 10.1186/1471-2105-9-355 (PMC2655099; doi:10.1186/1471-2105-9-355)
Supplement: Additional file 4 — A zip-folder containing all pepex results on the simulated data. [file 1471-2105-9-355-S4.zip › pepex_simulation_results/thresh1/SNR100/preSNR100_43_pepex.xml]

<?xml version="1.0" encoding="iso-8859-1"?>
<pepex3>
   <version>3.0.0</version>
   <registered_to>Unregistered</registered_to>
   <parameters>
      <parameter_file>pepex_input.xml</parameter_file>
      <input_data_file>spectrum.data</input_data_file>
      <output_data_file>pepex_output.xml</output_data_file>
      <noise_model>mean_value</noise_model>
      <signal_noise_ratio>1</signal_noise_ratio>
      <tuning_power>2</tuning_power>
      <tuning>2</tuning>
      <small_omega>1.0</small_omega>
      <big_omega>20</big_omega>
      <peak_finding_model>pepex3</peak_finding_model>
      <supporting_slopes>2</supporting_slopes>
      <peak_fitting_model>centroid</peak_fitting_model>
      <clustering_model>simple</clustering_model>
      <min_cluster_distance>0.8</min_cluster_distance>
      <max_cluster_distance>1.2</max_cluster_distance>
      <no_single_above_mass>1500.0</no_single_above_mass>
      <deisotoping_model>quadratic</deisotoping_model>
      <isotope_distrib_file>/usr/local/piums/kd_0_to_10</isotope_distrib_file>
      <overflow>30000</overflow>
   </parameters>
   <pepex3_status>
      <status>ok</status>
      <message></message>
      <supporting_slopes>2</supporting_slopes>
      <minimum_mass>500</minimum_mass>
      <maximum_mass>700</maximum_mass>
      <small_omega>1</small_omega>
      <big_omega>20</big_omega>
      <peak_masses_with_hydrogen>true</peak_masses_with_hydrogen>
      <date_created>17:49:20, 09 Jul, 2007</date_created>
   </pepex3_status>
   <peak_list>
      <peak>
         <mass>501.00049</mass>
         <intensity>4.582</intensity>
         <ion_current>6.3751358</ion_current>
         <width>0.454</width>
         <signal_noise_ratio>1.2118654</signal_noise_ratio>
         <quality>-1</quality>
      </peak>
      <peak>
         <mass>504.366</mass>
         <intensity>6.11</intensity>
         <ion_current>8.5011087</ion_current>
         <width>0.182</width>
         <signal_noise_ratio>1.6875401</signal_noise_ratio>
         <quality>-1</quality>
      </peak>
      <peak>
         <mass>506.9848</mass>
         <intensity>6.11</intensity>
         <ion_current>8.5011087</ion_current>
         <width>0.182</width>
         <signal_noise_ratio>1.7148066</signal_noise_ratio>
         <quality>-1</quality>
      </peak>
      <peak>
         <mass>507.549</mass>
         <intensity>4.582</intensity>
         <ion_current>6.3751358</ion_current>
         <width>0.182</width>
         <signal_noise_ratio>1.2859646</signal_noise_ratio>
         <quality>-1</quality>
      </peak>
      <peak>
         <mass>507.731</mass>
         <intensity>4.582</intensity>
         <ion_current>6.3751358</ion_current>
         <width>0.182</width>
         <signal_noise_ratio>1.2811298</signal_noise_ratio>
         <quality>-1</quality>
      </peak>
      <peak>
         <mass>509.095</mass>
         <intensity>4.582</intensity>
         <ion_current>7.0126766</ion_current>
         <width>0.182</width>
         <signal_noise_ratio>1.2811298</signal_noise_ratio>
         <quality>-1</quality>
      </peak>
      <peak>
         <mass>509.52725</mass>
         <intensity>4.582</intensity>
         <ion_current>6.3751358</ion_current>
         <width>0.182</width>
         <signal_noise_ratio>1.2811298</signal_noise_ratio>
         <quality>-1</quality>
      </peak>
      <peak>
         <mass>511.9148</mass>
         <intensity>4.582</intensity>
         <ion_current>6.3751358</ion_current>
         <width>0.181</width>
         <signal_noise_ratio>1.2761932</signal_noise_ratio>
         <quality>-1</quality>
      </peak>
      <peak>
         <mass>514.48375</mass>
         <intensity>4.582</intensity>
         <ion_current>6.3751358</ion_current>
         <width>0.273</width>
         <signal_noise_ratio>1.4470072</signal_noise_ratio>
         <quality>-1</quality>
      </peak>
      <peak>
         <mass>515.07525</mass>
         <intensity>6.11</intensity>
         <ion_current>8.5011087</ion_current>
         <width>0.364</width>
         <signal_noise_ratio>1.9610351</signal_noise_ratio>
         <quality>1</quality>
      </peak>
      <peak>
         <mass>515.77299</mass>
         <intensity>4.582</intensity>
         <ion_current>6.3751358</ion_current>
         <width>0.545</width>
         <signal_noise_ratio>1.4706159</signal_noise_ratio>
         <quality>-1</quality>
      </peak>
      <peak>
         <mass>517.32</mass>
         <intensity>6.11</intensity>
         <ion_current>9.3512558</ion_current>
         <width>0.272</width>
         <signal_noise_ratio>1.9006149</signal_noise_ratio>
         <quality>-1</quality>
      </peak>
      <peak>
         <mass>517.5894</mass>
         <intensity>4.582</intensity>
         <ion_current>6.3751358</ion_current>
         <width>0.273</width>
         <signal_noise_ratio>1.4253056</signal_noise_ratio>
         <quality>-1</quality>
      </peak>
      <peak>
         <mass>518.98625</mass>
         <intensity>4.582</intensity>
         <ion_current>6.3751358</ion_current>
         <width>0.182</width>
         <signal_noise_ratio>1.439367</signal_noise_ratio>
         <quality>-1</quality>
      </peak>
      <peak>
         <mass>519.53883</mass>
         <intensity>4.582</intensity>
         <ion_current>6.3751432</ion_current>
         <width>0.182</width>
         <signal_noise_ratio>1.439367</signal_noise_ratio>
         <quality>-1</quality>
      </peak>
      <peak>
         <mass>520.6005</mass>
         <intensity>6.11</intensity>
         <ion_current>6.6933998</ion_current>
         <width>0.273</width>
         <signal_noise_ratio>1.9269421</signal_noise_ratio>
         <quality>-1</quality>
      </peak>
      <peak>
         <mass>523.933</mass>
         <intensity>4.582</intensity>
         <ion_current>6.3751358</ion_current>
         <width>0.455</width>
         <signal_noise_ratio>1.3929861</signal_noise_ratio>
         <quality>-1</quality>
      </peak>
      <peak>
         <mass>525.46599</mass>
         <intensity>4.582</intensity>
         <ion_current>6.4705706</ion_current>
         <width>0.455</width>
         <signal_noise_ratio>1.4236364</signal_noise_ratio>
         <quality>-1</quality>
      </peak>
      <peak>
         <mass>526.588</mass>
         <intensity>6.11</intensity>
         <ion_current>7.8558557</ion_current>
         <width>0.272</width>
         <signal_noise_ratio>1.898389</signal_noise_ratio>
         <quality>-1</quality>
      </peak>
      <peak>
         <mass>527.28091</mass>
         <intensity>361.998</intensity>
         <ion_current>509.60588</ion_current>
         <width>0.364</width>
         <signal_noise_ratio>109.64435</signal_noise_ratio>
         <quality>1</quality>
      </peak>
      <peak>
         <mass>527.922</mass>
         <intensity>4.582</intensity>
         <ion_current>6.5549393</ion_current>
         <width>0.182</width>
         <signal_noise_ratio>1.3878265</signal_noise_ratio>
         <quality>-1</quality>
      </peak>
      <peak>
         <mass>530.23037</mass>
         <intensity>160.379</intensity>
         <ion_current>224.34635</ion_current>
         <width>1</width>
         <signal_noise_ratio>48.576653</signal_noise_ratio>
         <quality>1</quality>
      </peak>
      <peak>
         <mass>532.833</mass>
         <intensity>4.582</intensity>
         <ion_current>6.5549393</ion_current>
         <width>0.182</width>
         <signal_noise_ratio>1.04616</signal_noise_ratio>
         <quality>-1</quality>
      </peak>
      <peak>
         <mass>535.107</mass>
         <intensity>6.11</intensity>
         <ion_current>9.6149995</ion_current>
         <width>0.182</width>
         <signal_noise_ratio>1.3295647</signal_noise_ratio>
         <quality>-1</quality>
      </peak>
      <peak>
         <mass>537.35066</mass>
         <intensity>4.582</intensity>
         <ion_current>6.5549393</ion_current>
         <width>0.364</width>
         <signal_noise_ratio>1.0095748</signal_noise_ratio>
         <quality>-1</quality>
      </peak>
      <peak>
         <mass>537.9078</mass>
         <intensity>6.11</intensity>
         <ion_current>9.6149995</ion_current>
         <width>0.182</width>
         <signal_noise_ratio>1.4065566</signal_noise_ratio>
         <quality>-1</quality>
      </peak>
      <peak>
         <mass>539.21</mass>
         <intensity>4.582</intensity>
         <ion_current>7.2104628</ion_current>
         <width>0.636</width>
         <signal_noise_ratio>1.0548023</signal_noise_ratio>
         <quality>-1</quality>
      </peak>
      <peak>
         <mass>540.564</mass>
         <intensity>6.11</intensity>
         <ion_current>9.6149995</ion_current>
         <width>0.182</width>
         <signal_noise_ratio>1.4177109</signal_noise_ratio>
         <quality>-1</quality>
      </peak>
      <peak>
         <mass>543.201</mass>
         <intensity>4.582</intensity>
         <ion_current>7.2104628</ion_current>
         <width>0.181</width>
         <signal_noise_ratio>1.0993297</signal_noise_ratio>
         <quality>-1</quality>
      </peak>
      <peak>
         <mass>545.839</mass>
         <intensity>4.582</intensity>
         <ion_current>7.2104628</ion_current>
         <width>0.182</width>
         <signal_noise_ratio>1.0993297</signal_noise_ratio>
         <quality>-1</quality>
      </peak>
      <peak>
         <mass>546.40017</mass>
         <intensity>4.582</intensity>
         <ion_current>6.4721974</ion_current>
         <width>0.182</width>
         <signal_noise_ratio>1.0993297</signal_noise_ratio>
         <quality>-1</quality>
      </peak>
      <peak>
         <mass>548.749</mass>
         <intensity>4.582</intensity>
         <ion_current>7.2104628</ion_current>
         <width>0.182</width>
         <signal_noise_ratio>1.1070777</signal_noise_ratio>
         <quality>-1</quality>
      </peak>
      <peak>
         <mass>551.842</mass>
         <intensity>6.1</intensity>
         <ion_current>8.726567</ion_current>
         <width>0.182</width>
         <signal_noise_ratio>1.5640947</signal_noise_ratio>
         <quality>-1</quality>
      </peak>
      <peak>
         <mass>552.1784</mass>
         <intensity>4.572</intensity>
         <ion_current>7.1947263</ion_current>
         <width>0.545</width>
         <signal_noise_ratio>1.1723018</signal_noise_ratio>
         <quality>-1</quality>
      </peak>
      <peak>
         <mass>553.69133</mass>
         <intensity>6.1</intensity>
         <ion_current>8.726567</ion_current>
         <width>0.273</width>
         <signal_noise_ratio>1.5613429</signal_noise_ratio>
         <quality>-1</quality>
      </peak>
      <peak>
         <mass>555.82125</mass>
         <intensity>4.572</intensity>
         <ion_current>6.5406335</ion_current>
         <width>0.182</width>
         <signal_noise_ratio>1.1626996</signal_noise_ratio>
         <quality>-1</quality>
      </peak>
      <peak>
         <mass>556.571</mass>
         <intensity>4.572</intensity>
         <ion_current>7.1947263</ion_current>
         <width>0.182</width>
         <signal_noise_ratio>1.1626996</signal_noise_ratio>
         <quality>-1</quality>
      </peak>
      <peak>
         <mass>557.07149</mass>
         <intensity>6.1</intensity>
         <ion_current>8.726567</ion_current>
         <width>0.364</width>
         <signal_noise_ratio>1.5487996</signal_noise_ratio>
         <quality>-1</quality>
      </peak>
      <peak>
         <mass>559.92083</mass>
         <intensity>4.572</intensity>
         <ion_current>6.5406335</ion_current>
         <width>0.182</width>
         <signal_noise_ratio>1.1542327</signal_noise_ratio>
         <quality>-1</quality>
      </peak>
      <peak>
         <mass>562.64225</mass>
         <intensity>4.572</intensity>
         <ion_current>6.4564804</ion_current>
         <width>0.182</width>
         <signal_noise_ratio>1.1512274</signal_noise_ratio>
         <quality>-1</quality>
      </peak>
      <peak>
         <mass>563.15033</mass>
         <intensity>6.1</intensity>
         <ion_current>8.726567</ion_current>
         <width>0.273</width>
         <signal_noise_ratio>1.5359771</signal_noise_ratio>
         <quality>-1</quality>
      </peak>
      <peak>
         <mass>563.561</mass>
         <intensity>6.1</intensity>
         <ion_current>7.8430497</ion_current>
         <width>0.182</width>
         <signal_noise_ratio>1.5359771</signal_noise_ratio>
         <quality>-1</quality>
      </peak>
      <peak>
         <mass>566.43949</mass>
         <intensity>6.1</intensity>
         <ion_current>8.726567</ion_current>
         <width>0.364</width>
         <signal_noise_ratio>1.5288284</signal_noise_ratio>
         <quality>-1</quality>
      </peak>
      <peak>
         <mass>567.65183</mass>
         <intensity>4.572</intensity>
         <ion_current>6.5406335</ion_current>
         <width>0.182</width>
         <signal_noise_ratio>1.1437113</signal_noise_ratio>
         <quality>-1</quality>
      </peak>
      <peak>
         <mass>567.92483</mass>
         <intensity>4.572</intensity>
         <ion_current>6.5406335</ion_current>
         <width>0.182</width>
         <signal_noise_ratio>1.1437113</signal_noise_ratio>
         <quality>-1</quality>
      </peak>
      <peak>
         <mass>568.31888</mass>
         <intensity>267.288</intensity>
         <ion_current>385.20669</ion_current>
         <width>0.273</width>
         <signal_noise_ratio>66.863584</signal_noise_ratio>
         <quality>-1</quality>
      </peak>
      <peak>
         <mass>569.9774</mass>
         <intensity>4.572</intensity>
         <ion_current>6.5406335</ion_current>
         <width>0.273</width>
         <signal_noise_ratio>1.1422261</signal_noise_ratio>
         <quality>-1</quality>
      </peak>
      <peak>
         <mass>572.30821</mass>
         <intensity>273.398</intensity>
         <ion_current>390.4523</ion_current>
         <width>0.363</width>
         <signal_noise_ratio>68.244553</signal_noise_ratio>
         <quality>1</quality>
      </peak>
      <peak>
         <mass>573.30202</mass>
         <intensity>284.09</intensity>
         <ion_current>285.02655</ion_current>
         <width>0.364</width>
         <signal_noise_ratio>70.86897</signal_noise_ratio>
         <quality>1</quality>
      </peak>
      <peak>
         <mass>575.01125</mass>
         <intensity>4.572</intensity>
         <ion_current>6.7262798</ion_current>
         <width>0.182</width>
         <signal_noise_ratio>1.1397766</signal_noise_ratio>
         <quality>-1</quality>
      </peak>
      <peak>
         <mass>578.672</mass>
         <intensity>4.572</intensity>
         <ion_current>6.7262798</ion_current>
         <width>0.364</width>
         <signal_noise_ratio>1.1382957</signal_noise_ratio>
         <quality>-1</quality>
      </peak>
      <peak>
         <mass>579.19525</mass>
         <intensity>4.572</intensity>
         <ion_current>7.3989399</ion_current>
         <width>0.182</width>
         <signal_noise_ratio>1.1378063</signal_noise_ratio>
         <quality>-1</quality>
      </peak>
      <peak>
         <mass>581.56278</mass>
         <intensity>10.682</intensity>
         <ion_current>15.71525</ion_current>
         <width>0.181</width>
         <signal_noise_ratio>2.6555958</signal_noise_ratio>
         <quality>-1</quality>
      </peak>
      <peak>
         <mass>583.311</mass>
         <intensity>4.572</intensity>
         <ion_current>6.7262798</ion_current>
         <width>0.182</width>
         <signal_noise_ratio>1.1355742</signal_noise_ratio>
         <quality>-1</quality>
      </peak>
      <peak>
         <mass>585.24628</mass>
         <intensity>132.875</intensity>
         <ion_current>188.71303</ion_current>
         <width>0.272</width>
         <signal_noise_ratio>33.141059</signal_noise_ratio>
         <quality>-1</quality>
      </peak>
      <peak>
         <mass>586.8034</mass>
         <intensity>4.572</intensity>
         <ion_current>7.3989399</ion_current>
         <width>0.273</width>
         <signal_noise_ratio>1.1458149</signal_noise_ratio>
         <quality>-1</quality>
      </peak>
      <peak>
         <mass>588.781</mass>
         <intensity>6.1</intensity>
         <ion_current>9.8717264</ion_current>
         <width>0.182</width>
         <signal_noise_ratio>1.5347732</signal_noise_ratio>
         <quality>-1</quality>
      </peak>
      <peak>
         <mass>593.11349</mass>
         <intensity>6.1</intensity>
         <ion_current>8.9742579</ion_current>
         <width>0.637</width>
         <signal_noise_ratio>1.5421548</signal_noise_ratio>
         <quality>-1</quality>
      </peak>
      <peak>
         <mass>595.37666</mass>
         <intensity>6.1</intensity>
         <ion_current>8.9742579</ion_current>
         <width>0.364</width>
         <signal_noise_ratio>1.5497217</signal_noise_ratio>
         <quality>-1</quality>
      </peak>
      <peak>
         <mass>597.044</mass>
         <intensity>6.1</intensity>
         <ion_current>8.9742579</ion_current>
         <width>0.182</width>
         <signal_noise_ratio>1.5590452</signal_noise_ratio>
         <quality>-1</quality>
      </peak>
      <peak>
         <mass>597.26337</mass>
         <intensity>149.677</intensity>
         <ion_current>218.51843</ion_current>
         <width>0.273</width>
         <signal_noise_ratio>38.254625</signal_noise_ratio>
         <quality>-1</quality>
      </peak>
      <peak>
         <mass>598.94263</mass>
         <intensity>4.572</intensity>
         <ion_current>7.3989399</ion_current>
         <width>0.364</width>
         <signal_noise_ratio>1.1766951</signal_noise_ratio>
         <quality>-1</quality>
      </peak>
      <peak>
         <mass>600.30262</mass>
         <intensity>161.896</intensity>
         <ion_current>239.71112</ion_current>
         <width>0.364</width>
         <signal_noise_ratio>41.806133</signal_noise_ratio>
         <quality>1</quality>
      </peak>
      <peak>
         <mass>602.865</mass>
         <intensity>7.627</intensity>
         <ion_current>11.220765</ion_current>
         <width>0.182</width>
         <signal_noise_ratio>1.9879678</signal_noise_ratio>
         <quality>-1</quality>
      </peak>
      <peak>
         <mass>604.23507</mass>
         <intensity>131.348</intensity>
         <ion_current>185.77439</ion_current>
         <width>0.364</width>
         <signal_noise_ratio>34.34035</signal_noise_ratio>
         <quality>1</quality>
      </peak>
      <peak>
         <mass>608.413</mass>
         <intensity>268.815</intensity>
         <ion_current>399.90027</ion_current>
         <width>0.364</width>
         <signal_noise_ratio>71.132123</signal_noise_ratio>
         <quality>1</quality>
      </peak>
      <peak>
         <mass>612.351</mass>
         <intensity>311.583</intensity>
         <ion_current>454.83369</ion_current>
         <width>1</width>
         <signal_noise_ratio>83.559641</signal_noise_ratio>
         <quality>1</quality>
      </peak>
      <peak>
         <mass>614.76383</mass>
         <intensity>4.572</intensity>
         <ion_current>6.7262798</ion_current>
         <width>0.182</width>
         <signal_noise_ratio>1.2388902</signal_noise_ratio>
         <quality>-1</quality>
      </peak>
      <peak>
         <mass>617.872</mass>
         <intensity>6.1</intensity>
         <ion_current>8.9742579</ion_current>
         <width>0.182</width>
         <signal_noise_ratio>1.6716873</signal_noise_ratio>
         <quality>-1</quality>
      </peak>
      <peak>
         <mass>618.07675</mass>
         <intensity>4.572</intensity>
         <ion_current>6.7262798</ion_current>
         <width>0.273</width>
         <signal_noise_ratio>1.2529434</signal_noise_ratio>
         <quality>-1</quality>
      </peak>
      <peak>
         <mass>621.4071</mass>
         <intensity>151.204</intensity>
         <ion_current>222.38022</ion_current>
         <width>0.364</width>
         <signal_noise_ratio>41.891155</signal_noise_ratio>
         <quality>1</quality>
      </peak>
      <peak>
         <mass>621.95172</mass>
         <intensity>4.572</intensity>
         <ion_current>6.7262798</ion_current>
         <width>0.363</width>
         <signal_noise_ratio>1.2722984</signal_noise_ratio>
         <quality>-1</quality>
      </peak>
      <peak>
         <mass>622.39915</mass>
         <intensity>67.196</intensity>
         <ion_current>24.436175</ion_current>
         <width>0.273</width>
         <signal_noise_ratio>18.699335</signal_noise_ratio>
         <quality>1</quality>
      </peak>
      <peak>
         <mass>626.8942</mass>
         <intensity>6.1</intensity>
         <ion_current>9.2508897</ion_current>
         <width>0.273</width>
         <signal_noise_ratio>1.7369922</signal_noise_ratio>
         <quality>-1</quality>
      </peak>
      <peak>
         <mass>631.77183</mass>
         <intensity>4.572</intensity>
         <ion_current>6.9336177</ion_current>
         <width>0.182</width>
         <signal_noise_ratio>1.3328375</signal_noise_ratio>
         <quality>-1</quality>
      </peak>
      <peak>
         <mass>633.43917</mass>
         <intensity>4.572</intensity>
         <ion_current>6.9336177</ion_current>
         <width>0.182</width>
         <signal_noise_ratio>1.3380003</signal_noise_ratio>
         <quality>-1</quality>
      </peak>
      <peak>
         <mass>635.2976</mass>
         <intensity>4.572</intensity>
         <ion_current>6.9336177</ion_current>
         <width>0.182</width>
         <signal_noise_ratio>1.3491779</signal_noise_ratio>
         <quality>-1</quality>
      </peak>
      <peak>
         <mass>636.66816</mass>
         <intensity>4.572</intensity>
         <ion_current>7.6270145</ion_current>
         <width>0.363</width>
         <signal_noise_ratio>1.3544305</signal_noise_ratio>
         <quality>-1</quality>
      </peak>
      <peak>
         <mass>637.3896</mass>
         <intensity>4.572</intensity>
         <ion_current>6.9336177</ion_current>
         <width>0.182</width>
         <signal_noise_ratio>1.3598205</signal_noise_ratio>
         <quality>-1</quality>
      </peak>
      <peak>
         <mass>639.62037</mass>
         <intensity>4.572</intensity>
         <ion_current>6.9336177</ion_current>
         <width>0.273</width>
         <signal_noise_ratio>1.3751794</signal_noise_ratio>
         <quality>-1</quality>
      </peak>
      <peak>
         <mass>639.9366</mass>
         <intensity>4.572</intensity>
         <ion_current>6.8207156</ion_current>
         <width>0.182</width>
         <signal_noise_ratio>1.3751794</signal_noise_ratio>
         <quality>-1</quality>
      </peak>
      <peak>
         <mass>642.974</mass>
         <intensity>4.572</intensity>
         <ion_current>6.6892639</ion_current>
         <width>0.182</width>
         <signal_noise_ratio>1.390728</signal_noise_ratio>
         <quality>-1</quality>
      </peak>
      <peak>
         <mass>643.93327</mass>
         <intensity>6.1</intensity>
         <ion_current>8.5371358</ion_current>
         <width>0.454</width>
         <signal_noise_ratio>1.8633228</signal_noise_ratio>
         <quality>-1</quality>
      </peak>
      <peak>
         <mass>644.36075</mass>
         <intensity>4.572</intensity>
         <ion_current>6.9336177</ion_current>
         <width>0.273</width>
         <signal_noise_ratio>1.3965757</signal_noise_ratio>
         <quality>-1</quality>
      </peak>
      <peak>
         <mass>647.40825</mass>
         <intensity>4.572</intensity>
         <ion_current>6.9336177</ion_current>
         <width>0.182</width>
         <signal_noise_ratio>1.4168239</signal_noise_ratio>
         <quality>-1</quality>
      </peak>
      <peak>
         <mass>649.23483</mass>
         <intensity>4.572</intensity>
         <ion_current>7.6270145</ion_current>
         <width>0.182</width>
         <signal_noise_ratio>1.4315483</signal_noise_ratio>
         <quality>-1</quality>
      </peak>
      <peak>
         <mass>650.81875</mass>
         <intensity>4.582</intensity>
         <ion_current>7.6241612</ion_current>
         <width>0.273</width>
         <signal_noise_ratio>1.7007192</signal_noise_ratio>
         <quality>-1</quality>
      </peak>
      <peak>
         <mass>653.16075</mass>
         <intensity>3.055</intensity>
         <ion_current>4.6330276</ion_current>
         <width>0.181</width>
         <signal_noise_ratio>1.1214955</signal_noise_ratio>
         <quality>-1</quality>
      </peak>
      <peak>
         <mass>653.433</mass>
         <intensity>3.055</intensity>
         <ion_current>4.6330276</ion_current>
         <width>0.182</width>
         <signal_noise_ratio>1.1214955</signal_noise_ratio>
         <quality>-1</quality>
      </peak>
      <peak>
         <mass>653.615</mass>
         <intensity>3.055</intensity>
         <ion_current>5.0963538</ion_current>
         <width>0.182</width>
         <signal_noise_ratio>1.1214955</signal_noise_ratio>
         <quality>-1</quality>
      </peak>
      <peak>
         <mass>653.94867</mass>
         <intensity>3.055</intensity>
         <ion_current>5.0963538</ion_current>
         <width>0.182</width>
         <signal_noise_ratio>1.1219627</signal_noise_ratio>
         <quality>-1</quality>
      </peak>
      <peak>
         <mass>656.55633</mass>
         <intensity>3.055</intensity>
         <ion_current>5.0963538</ion_current>
         <width>0.273</width>
         <signal_noise_ratio>1.1128608</signal_noise_ratio>
         <quality>-1</quality>
      </peak>
      <peak>
         <mass>656.99515</mass>
         <intensity>3.055</intensity>
         <ion_current>4.6330276</ion_current>
         <width>0.454</width>
         <signal_noise_ratio>1.1128608</signal_noise_ratio>
         <quality>-1</quality>
      </peak>
      <peak>
         <mass>658.34184</mass>
         <intensity>137.468</intensity>
         <ion_current>208.56514</ion_current>
         <width>0.364</width>
         <signal_noise_ratio>51.104897</signal_noise_ratio>
         <quality>1</quality>
      </peak>
      <peak>
         <mass>659.37257</mass>
         <intensity>71.789</intensity>
         <ion_current>31.433515</ion_current>
         <width>1.001</width>
         <signal_noise_ratio>26.688171</signal_noise_ratio>
         <quality>1</quality>
      </peak>
      <peak>
         <mass>660.073</mass>
         <intensity>3.055</intensity>
         <ion_current>4.4691962</ion_current>
         <width>0.182</width>
         <signal_noise_ratio>1.1357222</signal_noise_ratio>
         <quality>-1</quality>
      </peak>
      <peak>
         <mass>660.904</mass>
         <intensity>4.582</intensity>
         <ion_current>6.7971161</ion_current>
         <width>0.455</width>
         <signal_noise_ratio>1.7033974</signal_noise_ratio>
         <quality>-1</quality>
      </peak>
      <peak>
         <mass>663.77925</mass>
         <intensity>4.582</intensity>
         <ion_current>6.9525086</ion_current>
         <width>0.182</width>
         <signal_noise_ratio>1.7033974</signal_noise_ratio>
         <quality>-1</quality>
      </peak>
      <peak>
         <mass>664.77167</mass>
         <intensity>6.11</intensity>
         <ion_current>6.6678737</ion_current>
         <width>0.273</width>
         <signal_noise_ratio>2.2714444</signal_noise_ratio>
         <quality>1</quality>
      </peak>
      <peak>
         <mass>665.699</mass>
         <intensity>9.165</intensity>
         <ion_current>11.094126</ion_current>
         <width>0.182</width>
         <signal_noise_ratio>3.4071666</signal_noise_ratio>
         <quality>-1</quality>
      </peak>
      <peak>
         <mass>666.166</mass>
         <intensity>3.055</intensity>
         <ion_current>4.6330276</ion_current>
         <width>0.182</width>
         <signal_noise_ratio>1.1357222</signal_noise_ratio>
         <quality>-1</quality>
      </peak>
      <peak>
         <mass>668.35473</mass>
         <intensity>157.324</intensity>
         <ion_current>236.4961</ion_current>
         <width>0.455</width>
         <signal_noise_ratio>58.486534</signal_noise_ratio>
         <quality>1</quality>
      </peak>
      <peak>
         <mass>668.895</mass>
         <intensity>4.582</intensity>
         <ion_current>6.764532</ion_current>
         <width>0.182</width>
         <signal_noise_ratio>1.7033974</signal_noise_ratio>
         <quality>-1</quality>
      </peak>
      <peak>
         <mass>670.714</mass>
         <intensity>3.055</intensity>
         <ion_current>4.6330276</ion_current>
         <width>0.182</width>
         <signal_noise_ratio>1.1357222</signal_noise_ratio>
         <quality>-1</quality>
      </peak>
      <peak>
         <mass>670.896</mass>
         <intensity>3.055</intensity>
         <ion_current>5.0963538</ion_current>
         <width>0.182</width>
         <signal_noise_ratio>1.1357222</signal_noise_ratio>
         <quality>-1</quality>
      </peak>
      <peak>
         <mass>672.4875</mass>
         <intensity>7.637</intensity>
         <ion_current>12.458455</ion_current>
         <width>0.546</width>
         <signal_noise_ratio>2.8391196</signal_noise_ratio>
         <quality>-1</quality>
      </peak>
      <peak>
         <mass>673.261</mass>
         <intensity>3.055</intensity>
         <ion_current>5.0963538</ion_current>
         <width>0.182</width>
         <signal_noise_ratio>1.1357222</signal_noise_ratio>
         <quality>-1</quality>
      </peak>
      <peak>
         <mass>673.806</mass>
         <intensity>3.055</intensity>
         <ion_current>5.0963538</ion_current>
         <width>0.364</width>
         <signal_noise_ratio>1.1357222</signal_noise_ratio>
         <quality>-1</quality>
      </peak>
      <peak>
         <mass>675.09517</mass>
         <intensity>4.582</intensity>
         <ion_current>7.1353548</ion_current>
         <width>0.272</width>
         <signal_noise_ratio>1.7033974</signal_noise_ratio>
         <quality>-1</quality>
      </peak>
      <peak>
         <mass>675.807</mass>
         <intensity>6.11</intensity>
         <ion_current>9.1938181</ion_current>
         <width>0.182</width>
         <signal_noise_ratio>2.2714444</signal_noise_ratio>
         <quality>-1</quality>
      </peak>
      <peak>
         <mass>676.353</mass>
         <intensity>3.055</intensity>
         <ion_current>4.7546262</ion_current>
         <width>0.182</width>
         <signal_noise_ratio>1.1357222</signal_noise_ratio>
         <quality>-1</quality>
      </peak>
      <peak>
         <mass>677.14067</mass>
         <intensity>3.055</intensity>
         <ion_current>5.0963538</ion_current>
         <width>0.182</width>
         <signal_noise_ratio>1.1357222</signal_noise_ratio>
         <quality>-1</quality>
      </peak>
      <peak>
         <mass>677.5896</mass>
         <intensity>4.582</intensity>
         <ion_current>6.8155</ion_current>
         <width>0.273</width>
         <signal_noise_ratio>1.7033974</signal_noise_ratio>
         <quality>1</quality>
      </peak>
      <peak>
         <mass>680.537</mass>
         <intensity>3.055</intensity>
         <ion_current>4.7546262</ion_current>
         <width>0.182</width>
         <signal_noise_ratio>1.1357222</signal_noise_ratio>
         <quality>-1</quality>
      </peak>
      <peak>
         <mass>680.719</mass>
         <intensity>4.582</intensity>
         <ion_current>7.7477769</ion_current>
         <width>0.181</width>
         <signal_noise_ratio>1.7033974</signal_noise_ratio>
         <quality>-1</quality>
      </peak>
      <peak>
         <mass>680.991</mass>
         <intensity>3.055</intensity>
         <ion_current>4.7546262</ion_current>
         <width>0.182</width>
         <signal_noise_ratio>1.1357222</signal_noise_ratio>
         <quality>-1</quality>
      </peak>
      <peak>
         <mass>682.2286</mass>
         <intensity>4.582</intensity>
         <ion_current>7.7990517</ion_current>
         <width>0.273</width>
         <signal_noise_ratio>1.7033974</signal_noise_ratio>
         <quality>1</quality>
      </peak>
      <peak>
         <mass>682.59801</mass>
         <intensity>3.055</intensity>
         <ion_current>4.952508</ion_current>
         <width>0.181</width>
         <signal_noise_ratio>1.1357222</signal_noise_ratio>
         <quality>-1</quality>
      </peak>
      <peak>
         <mass>684.47315</mass>
         <intensity>4.582</intensity>
         <ion_current>7.2986327</ion_current>
         <width>0.272</width>
         <signal_noise_ratio>1.7033974</signal_noise_ratio>
         <quality>-1</quality>
      </peak>
      <peak>
         <mass>685.084</mass>
         <intensity>3.055</intensity>
         <ion_current>5.2301141</ion_current>
         <width>0.182</width>
         <signal_noise_ratio>1.1357222</signal_noise_ratio>
         <quality>-1</quality>
      </peak>
      <peak>
         <mass>686.56933</mass>
         <intensity>3.055</intensity>
         <ion_current>4.7546262</ion_current>
         <width>0.273</width>
         <signal_noise_ratio>1.1357222</signal_noise_ratio>
         <quality>-1</quality>
      </peak>
      <peak>
         <mass>686.93333</mass>
         <intensity>6.11</intensity>
         <ion_current>8.7216098</ion_current>
         <width>0.273</width>
         <signal_noise_ratio>2.2714444</signal_noise_ratio>
         <quality>-1</quality>
      </peak>
      <peak>
         <mass>687.97507</mass>
         <intensity>6.11</intensity>
         <ion_current>7.6654591</ion_current>
         <width>0.818</width>
         <signal_noise_ratio>2.2714444</signal_noise_ratio>
         <quality>-1</quality>
      </peak>
      <peak>
         <mass>689.79125</mass>
         <intensity>4.582</intensity>
         <ion_current>6.9482233</ion_current>
         <width>0.182</width>
         <signal_noise_ratio>1.7033974</signal_noise_ratio>
         <quality>-1</quality>
      </peak>
      <peak>
         <mass>690.88225</mass>
         <intensity>4.582</intensity>
         <ion_current>5.5678418</ion_current>
         <width>0.182</width>
         <signal_noise_ratio>1.7033974</signal_noise_ratio>
         <quality>-1</quality>
      </peak>
      <peak>
         <mass>691.3116</mass>
         <intensity>216.893</intensity>
         <ion_current>335.79341</ion_current>
         <width>0.546</width>
         <signal_noise_ratio>80.631815</signal_noise_ratio>
         <quality>1</quality>
      </peak>
      <peak>
         <mass>692.65574</mass>
         <intensity>4.582</intensity>
         <ion_current>7.1311611</ion_current>
         <width>0.455</width>
         <signal_noise_ratio>1.7033974</signal_noise_ratio>
         <quality>1</quality>
      </peak>
      <peak>
         <mass>695.40484</mass>
         <intensity>171.071</intensity>
         <ion_current>267.38803</ion_current>
         <width>0.454</width>
         <signal_noise_ratio>63.597098</signal_noise_ratio>
         <quality>-1</quality>
      </peak>
      <peak>
         <mass>695.95249</mass>
         <intensity>6.11</intensity>
         <ion_current>9.8245532</ion_current>
         <width>0.364</width>
         <signal_noise_ratio>2.2714444</signal_noise_ratio>
         <quality>-1</quality>
      </peak>
      <peak>
         <mass>697.635</mass>
         <intensity>3.055</intensity>
         <ion_current>4.7546262</ion_current>
         <width>0.182</width>
         <signal_noise_ratio>1.1357222</signal_noise_ratio>
         <quality>-1</quality>
      </peak>
      <peak>
         <mass>697.817</mass>
         <intensity>4.582</intensity>
         <ion_current>7.7990517</ion_current>
         <width>0.182</width>
         <signal_noise_ratio>1.7033974</signal_noise_ratio>
         <quality>-1</quality>
      </peak>
      <peak>
         <mass>698.06725</mass>
         <intensity>4.582</intensity>
         <ion_current>6.851318</ion_current>
         <width>0.182</width>
         <signal_noise_ratio>1.7033974</signal_noise_ratio>
         <quality>-1</quality>
      </peak>
      <peak>
         <mass>698.33796</mass>
         <intensity>152.742</intensity>
         <ion_current>233.03906</ion_current>
         <width>0.364</width>
         <signal_noise_ratio>56.783136</signal_noise_ratio>
         <quality>1</quality>
      </peak>
      <peak>
         <mass>699.4176</mass>
         <intensity>183.29</intensity>
         <ion_current>193.50524</ion_current>
         <width>0.728</width>
         <signal_noise_ratio>68.139615</signal_noise_ratio>
         <quality>1</quality>
      </peak>
   </peak_list>
</pepex3>
