# Supplementary material for: NITPICK: peak identification for mass spectrometry data
Source: BMC Bioinformatics. 2008 Aug 28;9:355. doi: 10.1186/1471-2105-9-355 (PMC2655099; doi:10.1186/1471-2105-9-355)
Supplement: Additional file 4 — A zip-folder containing all pepex results on the simulated data. [file 1471-2105-9-355-S4.zip › pepex_simulation_results/thresh1/SNR100/preSNR100_44_pepex.xml]

<?xml version="1.0" encoding="iso-8859-1"?>
<pepex3>
   <version>3.0.0</version>
   <registered_to>Unregistered</registered_to>
   <parameters>
      <parameter_file>pepex_input.xml</parameter_file>
      <input_data_file>spectrum.data</input_data_file>
      <output_data_file>pepex_output.xml</output_data_file>
      <noise_model>mean_value</noise_model>
      <signal_noise_ratio>1</signal_noise_ratio>
      <tuning_power>2</tuning_power>
      <tuning>2</tuning>
      <small_omega>1.0</small_omega>
      <big_omega>20</big_omega>
      <peak_finding_model>pepex3</peak_finding_model>
      <supporting_slopes>2</supporting_slopes>
      <peak_fitting_model>centroid</peak_fitting_model>
      <clustering_model>simple</clustering_model>
      <min_cluster_distance>0.8</min_cluster_distance>
      <max_cluster_distance>1.2</max_cluster_distance>
      <no_single_above_mass>1500.0</no_single_above_mass>
      <deisotoping_model>quadratic</deisotoping_model>
      <isotope_distrib_file>/usr/local/piums/kd_0_to_10</isotope_distrib_file>
      <overflow>30000</overflow>
   </parameters>
   <pepex3_status>
      <status>ok</status>
      <message></message>
      <supporting_slopes>2</supporting_slopes>
      <minimum_mass>500</minimum_mass>
      <maximum_mass>700</maximum_mass>
      <small_omega>1</small_omega>
      <big_omega>20</big_omega>
      <peak_masses_with_hydrogen>true</peak_masses_with_hydrogen>
      <date_created>17:49:22, 09 Jul, 2007</date_created>
   </pepex3_status>
   <peak_list>
      <peak>
         <mass>500.546</mass>
         <intensity>3.978</intensity>
         <ion_current>5.5347644</ion_current>
         <width>0.182</width>
         <signal_noise_ratio>1.048913</signal_noise_ratio>
         <quality>-1</quality>
      </peak>
      <peak>
         <mass>502.456</mass>
         <intensity>3.978</intensity>
         <ion_current>5.5347644</ion_current>
         <width>0.182</width>
         <signal_noise_ratio>1.0526487</signal_noise_ratio>
         <quality>-1</quality>
      </peak>
      <peak>
         <mass>505.19538</mass>
         <intensity>5.304</intensity>
         <ion_current>7.3229643</ion_current>
         <width>0.455</width>
         <signal_noise_ratio>1.4473427</signal_noise_ratio>
         <quality>-1</quality>
      </peak>
      <peak>
         <mass>505.821</mass>
         <intensity>3.978</intensity>
         <ion_current>6.0882644</ion_current>
         <width>0.182</width>
         <signal_noise_ratio>1.0924954</signal_noise_ratio>
         <quality>-1</quality>
      </peak>
      <peak>
         <mass>506.101</mass>
         <intensity>5.304</intensity>
         <ion_current>6.2396543</ion_current>
         <width>0.364</width>
         <signal_noise_ratio>1.4566606</signal_noise_ratio>
         <quality>1</quality>
      </peak>
      <peak>
         <mass>508.458</mass>
         <intensity>5.304</intensity>
         <ion_current>7.3796858</ion_current>
         <width>0.182</width>
         <signal_noise_ratio>1.4671893</signal_noise_ratio>
         <quality>-1</quality>
      </peak>
      <peak>
         <mass>509.11017</mass>
         <intensity>3.978</intensity>
         <ion_current>6.0882644</ion_current>
         <width>0.182</width>
         <signal_noise_ratio>1.0984434</signal_noise_ratio>
         <quality>-1</quality>
      </peak>
      <peak>
         <mass>511.2414</mass>
         <intensity>71.609</intensity>
         <ion_current>99.783675</ion_current>
         <width>0.273</width>
         <signal_noise_ratio>19.8244</signal_noise_ratio>
         <quality>1</quality>
      </peak>
      <peak>
         <mass>512.24833</mass>
         <intensity>42.435</intensity>
         <ion_current>28.255984</ion_current>
         <width>0.273</width>
         <signal_noise_ratio>11.267821</signal_noise_ratio>
         <quality>1</quality>
      </peak>
      <peak>
         <mass>515.23181</mass>
         <intensity>212.173</intensity>
         <ion_current>293.18025</ion_current>
         <width>0.273</width>
         <signal_noise_ratio>50.303948</signal_noise_ratio>
         <quality>-1</quality>
      </peak>
      <peak>
         <mass>520.282</mass>
         <intensity>6.63</intensity>
         <ion_current>9.2246073</ion_current>
         <width>0.182</width>
         <signal_noise_ratio>1.5949692</signal_noise_ratio>
         <quality>-1</quality>
      </peak>
      <peak>
         <mass>522.98</mass>
         <intensity>5.304</intensity>
         <ion_current>7.3796858</ion_current>
         <width>0.181</width>
         <signal_noise_ratio>1.2962727</signal_noise_ratio>
         <quality>-1</quality>
      </peak>
      <peak>
         <mass>526.2543</mass>
         <intensity>206.869</intensity>
         <ion_current>292.33957</ion_current>
         <width>0.364</width>
         <signal_noise_ratio>48.334737</signal_noise_ratio>
         <quality>1</quality>
      </peak>
      <peak>
         <mass>528.467</mass>
         <intensity>6.63</intensity>
         <ion_current>10.261733</ion_current>
         <width>0.181</width>
         <signal_noise_ratio>1.6303156</signal_noise_ratio>
         <quality>-1</quality>
      </peak>
      <peak>
         <mass>530.0595</mass>
         <intensity>3.978</intensity>
         <ion_current>5.6908661</ion_current>
         <width>0.273</width>
         <signal_noise_ratio>1.2890333</signal_noise_ratio>
         <quality>-1</quality>
      </peak>
      <peak>
         <mass>531.404</mass>
         <intensity>3.978</intensity>
         <ion_current>5.6908661</ion_current>
         <width>0.455</width>
         <signal_noise_ratio>1.3238498</signal_noise_ratio>
         <quality>-1</quality>
      </peak>
      <peak>
         <mass>532.924</mass>
         <intensity>3.978</intensity>
         <ion_current>5.6908661</ion_current>
         <width>0.182</width>
         <signal_noise_ratio>1.3187063</signal_noise_ratio>
         <quality>-1</quality>
      </peak>
      <peak>
         <mass>533.106</mass>
         <intensity>3.978</intensity>
         <ion_current>5.6908661</ion_current>
         <width>0.182</width>
         <signal_noise_ratio>1.3187063</signal_noise_ratio>
         <quality>-1</quality>
      </peak>
      <peak>
         <mass>534.743</mass>
         <intensity>3.978</intensity>
         <ion_current>6.2599784</ion_current>
         <width>0.182</width>
         <signal_noise_ratio>1.3465495</signal_noise_ratio>
         <quality>-1</quality>
      </peak>
      <peak>
         <mass>537.00689</mass>
         <intensity>6.63</intensity>
         <ion_current>9.0226893</ion_current>
         <width>0.455</width>
         <signal_noise_ratio>2.2885172</signal_noise_ratio>
         <quality>-1</quality>
      </peak>
      <peak>
         <mass>537.69867</mass>
         <intensity>2.652</intensity>
         <ion_current>3.7939108</ion_current>
         <width>0.272</width>
         <signal_noise_ratio>1.0357835</signal_noise_ratio>
         <quality>-1</quality>
      </peak>
      <peak>
         <mass>539.927</mass>
         <intensity>3.978</intensity>
         <ion_current>5.6908661</ion_current>
         <width>0.182</width>
         <signal_noise_ratio>1.563138</signal_noise_ratio>
         <quality>-1</quality>
      </peak>
      <peak>
         <mass>540.473</mass>
         <intensity>2.652</intensity>
         <ion_current>3.7939108</ion_current>
         <width>0.182</width>
         <signal_noise_ratio>1.042092</signal_noise_ratio>
         <quality>-1</quality>
      </peak>
      <peak>
         <mass>541.21583</mass>
         <intensity>3.978</intensity>
         <ion_current>5.6908735</ion_current>
         <width>0.272</width>
         <signal_noise_ratio>1.5805195</signal_noise_ratio>
         <quality>-1</quality>
      </peak>
      <peak>
         <mass>542.097</mass>
         <intensity>5.304</intensity>
         <ion_current>5.8148468</ion_current>
         <width>0.455</width>
         <signal_noise_ratio>2.1073593</signal_noise_ratio>
         <quality>-1</quality>
      </peak>
      <peak>
         <mass>542.54983</mass>
         <intensity>3.978</intensity>
         <ion_current>6.2394601</ion_current>
         <width>0.364</width>
         <signal_noise_ratio>1.5805195</signal_noise_ratio>
         <quality>-1</quality>
      </peak>
      <peak>
         <mass>544.293</mass>
         <intensity>5.304</intensity>
         <ion_current>7.5878215</ion_current>
         <width>0.182</width>
         <signal_noise_ratio>2.1660886</signal_noise_ratio>
         <quality>-1</quality>
      </peak>
      <peak>
         <mass>544.44467</mass>
         <intensity>2.652</intensity>
         <ion_current>4.1733189</ion_current>
         <width>0.182</width>
         <signal_noise_ratio>1.0830443</signal_noise_ratio>
         <quality>-1</quality>
      </peak>
      <peak>
         <mass>544.9118</mass>
         <intensity>5.304</intensity>
         <ion_current>7.7698152</ion_current>
         <width>0.181</width>
         <signal_noise_ratio>2.1881537</signal_noise_ratio>
         <quality>-1</quality>
      </peak>
      <peak>
         <mass>547.40017</mass>
         <intensity>3.978</intensity>
         <ion_current>5.6908661</ion_current>
         <width>0.364</width>
         <signal_noise_ratio>1.6405028</signal_noise_ratio>
         <quality>-1</quality>
      </peak>
      <peak>
         <mass>547.8946</mass>
         <intensity>3.978</intensity>
         <ion_current>5.690876</ion_current>
         <width>0.364</width>
         <signal_noise_ratio>1.6405028</signal_noise_ratio>
         <quality>-1</quality>
      </peak>
      <peak>
         <mass>548.697</mass>
         <intensity>6.63</intensity>
         <ion_current>7.7118014</ion_current>
         <width>0.363</width>
         <signal_noise_ratio>2.7049808</signal_noise_ratio>
         <quality>-1</quality>
      </peak>
      <peak>
         <mass>551.8238</mass>
         <intensity>5.294</intensity>
         <ion_current>8.3309013</ion_current>
         <width>0.182</width>
         <signal_noise_ratio>1.5871782</signal_noise_ratio>
         <quality>-1</quality>
      </peak>
      <peak>
         <mass>552.595</mass>
         <intensity>3.968</intensity>
         <ion_current>5.6765603</ion_current>
         <width>0.273</width>
         <signal_noise_ratio>1.1896341</signal_noise_ratio>
         <quality>-1</quality>
      </peak>
      <peak>
         <mass>555.09325</mass>
         <intensity>3.968</intensity>
         <ion_current>5.6765603</ion_current>
         <width>0.182</width>
         <signal_noise_ratio>1.1934972</signal_noise_ratio>
         <quality>-1</quality>
      </peak>
      <peak>
         <mass>556.31317</mass>
         <intensity>3.968</intensity>
         <ion_current>5.6765677</ion_current>
         <width>0.182</width>
         <signal_noise_ratio>1.1948889</signal_noise_ratio>
         <quality>-1</quality>
      </peak>
      <peak>
         <mass>556.8076</mass>
         <intensity>3.968</intensity>
         <ion_current>5.6765603</ion_current>
         <width>0.182</width>
         <signal_noise_ratio>1.1956743</signal_noise_ratio>
         <quality>-1</quality>
      </peak>
      <peak>
         <mass>557.39</mass>
         <intensity>5.294</intensity>
         <ion_current>5.8049979</ion_current>
         <width>0.182</width>
         <signal_noise_ratio>1.5952369</signal_noise_ratio>
         <quality>-1</quality>
      </peak>
      <peak>
         <mass>559.01183</mass>
         <intensity>3.968</intensity>
         <ion_current>5.6765603</ion_current>
         <width>0.182</width>
         <signal_noise_ratio>1.1971955</signal_noise_ratio>
         <quality>-1</quality>
      </peak>
      <peak>
         <mass>561.61344</mass>
         <intensity>3.968</intensity>
         <ion_current>5.6765603</ion_current>
         <width>0.545</width>
         <signal_noise_ratio>1.1974122</signal_noise_ratio>
         <quality>-1</quality>
      </peak>
      <peak>
         <mass>564.0836</mass>
         <intensity>3.968</intensity>
         <ion_current>5.6765603</ion_current>
         <width>0.182</width>
         <signal_noise_ratio>1.1988734</signal_noise_ratio>
         <quality>-1</quality>
      </peak>
      <peak>
         <mass>564.37025</mass>
         <intensity>3.968</intensity>
         <ion_current>5.6765603</ion_current>
         <width>0.182</width>
         <signal_noise_ratio>1.1988734</signal_noise_ratio>
         <quality>-1</quality>
      </peak>
      <peak>
         <mass>564.74183</mass>
         <intensity>3.968</intensity>
         <ion_current>5.6765603</ion_current>
         <width>0.182</width>
         <signal_noise_ratio>1.2008454</signal_noise_ratio>
         <quality>-1</quality>
      </peak>
      <peak>
         <mass>567.8126</mass>
         <intensity>3.968</intensity>
         <ion_current>6.2442419</ion_current>
         <width>0.364</width>
         <signal_noise_ratio>1.2073396</signal_noise_ratio>
         <quality>-1</quality>
      </peak>
      <peak>
         <mass>568.33133</mass>
         <intensity>243.989</intensity>
         <ion_current>349.49059</ion_current>
         <width>0.455</width>
         <signal_noise_ratio>74.437084</signal_noise_ratio>
         <quality>1</quality>
      </peak>
      <peak>
         <mass>572.2789</mass>
         <intensity>226.75</intensity>
         <ion_current>329.81982</ion_current>
         <width>0.363</width>
         <signal_noise_ratio>70.00473</signal_noise_ratio>
         <quality>1</quality>
      </peak>
      <peak>
         <mass>572.682</mass>
         <intensity>5.294</intensity>
         <ion_current>7.5735157</ion_current>
         <width>0.182</width>
         <signal_noise_ratio>1.6392849</signal_noise_ratio>
         <quality>-1</quality>
      </peak>
      <peak>
         <mass>573.8884</mass>
         <intensity>3.968</intensity>
         <ion_current>6.2442419</ion_current>
         <width>0.273</width>
         <signal_noise_ratio>1.2286895</signal_noise_ratio>
         <quality>-1</quality>
      </peak>
      <peak>
         <mass>574.56383</mass>
         <intensity>3.968</intensity>
         <ion_current>5.6765701</ion_current>
         <width>0.182</width>
         <signal_noise_ratio>1.2319186</signal_noise_ratio>
         <quality>-1</quality>
      </peak>
      <peak>
         <mass>575.58</mass>
         <intensity>6.62</intensity>
         <ion_current>7.7019525</ion_current>
         <width>0.182</width>
         <signal_noise_ratio>2.0604545</signal_noise_ratio>
         <quality>-1</quality>
      </peak>
      <peak>
         <mass>579.83917</mass>
         <intensity>3.968</intensity>
         <ion_current>5.8376812</ion_current>
         <width>0.181</width>
         <signal_noise_ratio>1.2508275</signal_noise_ratio>
         <quality>-1</quality>
      </peak>
      <peak>
         <mass>581.51771</mass>
         <intensity>3.968</intensity>
         <ion_current>6.4214771</ion_current>
         <width>0.454</width>
         <signal_noise_ratio>1.250592</signal_noise_ratio>
         <quality>-1</quality>
      </peak>
      <peak>
         <mass>583.7923</mass>
         <intensity>5.294</intensity>
         <ion_current>8.5673639</ion_current>
         <width>0.273</width>
         <signal_noise_ratio>1.6653994</signal_noise_ratio>
         <quality>-1</quality>
      </peak>
      <peak>
         <mass>585.47783</mass>
         <intensity>3.968</intensity>
         <ion_current>5.8376812</ion_current>
         <width>0.182</width>
         <signal_noise_ratio>1.2469386</signal_noise_ratio>
         <quality>-1</quality>
      </peak>
      <peak>
         <mass>587.04</mass>
         <intensity>3.968</intensity>
         <ion_current>5.8376926</ion_current>
         <width>0.182</width>
         <signal_noise_ratio>1.2429422</signal_noise_ratio>
         <quality>-1</quality>
      </peak>
      <peak>
         <mass>587.91867</mass>
         <intensity>6.62</intensity>
         <ion_current>7.7653551</ion_current>
         <width>0.91</width>
         <signal_noise_ratio>2.0736587</signal_noise_ratio>
         <quality>1</quality>
      </peak>
      <peak>
         <mass>589.6406</mass>
         <intensity>3.968</intensity>
         <ion_current>5.8376812</ion_current>
         <width>0.182</width>
         <signal_noise_ratio>1.232707</signal_noise_ratio>
         <quality>-1</quality>
      </peak>
      <peak>
         <mass>591.28896</mass>
         <intensity>100.772</intensity>
         <ion_current>150.96016</ion_current>
         <width>0.728</width>
         <signal_noise_ratio>31.210845</signal_noise_ratio>
         <quality>1</quality>
      </peak>
      <peak>
         <mass>594.06575</mass>
         <intensity>5.294</intensity>
         <ion_current>7.7884789</ion_current>
         <width>0.273</width>
         <signal_noise_ratio>1.6251776</signal_noise_ratio>
         <quality>-1</quality>
      </peak>
      <peak>
         <mass>596.335</mass>
         <intensity>5.294</intensity>
         <ion_current>8.5673639</ion_current>
         <width>0.272</width>
         <signal_noise_ratio>1.614598</signal_noise_ratio>
         <quality>-1</quality>
      </peak>
      <peak>
         <mass>596.74825</mass>
         <intensity>3.968</intensity>
         <ion_current>5.8376812</ion_current>
         <width>0.182</width>
         <signal_noise_ratio>1.2060516</signal_noise_ratio>
         <quality>-1</quality>
      </peak>
      <peak>
         <mass>597.02125</mass>
         <intensity>3.968</intensity>
         <ion_current>5.8376812</ion_current>
         <width>0.182</width>
         <signal_noise_ratio>1.2060516</signal_noise_ratio>
         <quality>-1</quality>
      </peak>
      <peak>
         <mass>601.0915</mass>
         <intensity>3.968</intensity>
         <ion_current>5.8376812</ion_current>
         <width>0.273</width>
         <signal_noise_ratio>1.1905119</signal_noise_ratio>
         <quality>-1</quality>
      </peak>
      <peak>
         <mass>602.8286</mass>
         <intensity>3.968</intensity>
         <ion_current>5.8376812</ion_current>
         <width>0.182</width>
         <signal_noise_ratio>1.1845882</signal_noise_ratio>
         <quality>-1</quality>
      </peak>
      <peak>
         <mass>603.28736</mass>
         <intensity>200.229</intensity>
         <ion_current>294.11795</ion_current>
         <width>0.273</width>
         <signal_noise_ratio>59.775433</signal_noise_ratio>
         <quality>1</quality>
      </peak>
      <peak>
         <mass>604.29176</mass>
         <intensity>78.229</intensity>
         <ion_current>19.750772</ion_current>
         <width>0.273</width>
         <signal_noise_ratio>23.298587</signal_noise_ratio>
         <quality>1</quality>
      </peak>
      <peak>
         <mass>605.5705</mass>
         <intensity>3.968</intensity>
         <ion_current>5.8376812</ion_current>
         <width>0.181</width>
         <signal_noise_ratio>1.1825672</signal_noise_ratio>
         <quality>-1</quality>
      </peak>
      <peak>
         <mass>606.9216</mass>
         <intensity>3.968</intensity>
         <ion_current>5.8376812</ion_current>
         <width>0.182</width>
         <signal_noise_ratio>1.1829735</signal_noise_ratio>
         <quality>-1</quality>
      </peak>
      <peak>
         <mass>608.27819</mass>
         <intensity>53.033</intensity>
         <ion_current>77.659424</ion_current>
         <width>0.364</width>
         <signal_noise_ratio>15.834745</signal_noise_ratio>
         <quality>-1</quality>
      </peak>
      <peak>
         <mass>608.71633</mass>
         <intensity>3.968</intensity>
         <ion_current>6.4214771</ion_current>
         <width>0.455</width>
         <signal_noise_ratio>1.1847768</signal_noise_ratio>
         <quality>-1</quality>
      </peak>
      <peak>
         <mass>610.30645</mass>
         <intensity>10.599</intensity>
         <ion_current>10.219492</ion_current>
         <width>0.364</width>
         <signal_noise_ratio>3.174007</signal_noise_ratio>
         <quality>1</quality>
      </peak>
      <peak>
         <mass>611.778</mass>
         <intensity>3.968</intensity>
         <ion_current>5.8376812</ion_current>
         <width>0.455</width>
         <signal_noise_ratio>1.1900907</signal_noise_ratio>
         <quality>-1</quality>
      </peak>
      <peak>
         <mass>613.31833</mass>
         <intensity>273.163</intensity>
         <ion_current>406.31513</ion_current>
         <width>0.546</width>
         <signal_noise_ratio>82.211823</signal_noise_ratio>
         <quality>1</quality>
      </peak>
      <peak>
         <mass>615.84825</mass>
         <intensity>3.968</intensity>
         <ion_current>5.7452967</ion_current>
         <width>0.182</width>
         <signal_noise_ratio>1.2008239</signal_noise_ratio>
         <quality>-1</quality>
      </peak>
      <peak>
         <mass>617.02267</mass>
         <intensity>5.294</intensity>
         <ion_current>6.8711824</ion_current>
         <width>0.182</width>
         <signal_noise_ratio>1.60552</signal_noise_ratio>
         <quality>-1</quality>
      </peak>
      <peak>
         <mass>618.599</mass>
         <intensity>3.968</intensity>
         <ion_current>5.8376812</ion_current>
         <width>0.182</width>
         <signal_noise_ratio>1.2080952</signal_noise_ratio>
         <quality>-1</quality>
      </peak>
      <peak>
         <mass>621.76025</mass>
         <intensity>3.968</intensity>
         <ion_current>6.4214771</ion_current>
         <width>0.182</width>
         <signal_noise_ratio>1.2145746</signal_noise_ratio>
         <quality>-1</quality>
      </peak>
      <peak>
         <mass>626.2936</mass>
         <intensity>3.968</intensity>
         <ion_current>6.017628</ion_current>
         <width>0.364</width>
         <signal_noise_ratio>1.225724</signal_noise_ratio>
         <quality>-1</quality>
      </peak>
      <peak>
         <mass>626.967</mass>
         <intensity>3.968</intensity>
         <ion_current>6.017628</ion_current>
         <width>0.182</width>
         <signal_noise_ratio>1.229436</signal_noise_ratio>
         <quality>-1</quality>
      </peak>
      <peak>
         <mass>629.877</mass>
         <intensity>3.968</intensity>
         <ion_current>6.6194212</ion_current>
         <width>0.182</width>
         <signal_noise_ratio>1.2412724</signal_noise_ratio>
         <quality>-1</quality>
      </peak>
      <peak>
         <mass>631.409</mass>
         <intensity>6.62</intensity>
         <ion_current>11.04349</ion_current>
         <width>0.364</width>
         <signal_noise_ratio>2.0779419</signal_noise_ratio>
         <quality>-1</quality>
      </peak>
      <peak>
         <mass>631.969</mass>
         <intensity>3.968</intensity>
         <ion_current>6.017628</ion_current>
         <width>0.182</width>
         <signal_noise_ratio>1.2491885</signal_noise_ratio>
         <quality>-1</quality>
      </peak>
      <peak>
         <mass>635.243</mass>
         <intensity>3.968</intensity>
         <ion_current>6.6194212</ion_current>
         <width>0.182</width>
         <signal_noise_ratio>1.2601296</signal_noise_ratio>
         <quality>-1</quality>
      </peak>
      <peak>
         <mass>637.31983</mass>
         <intensity>6.62</intensity>
         <ion_current>9.4254172</ion_current>
         <width>0.182</width>
         <signal_noise_ratio>2.114653</signal_noise_ratio>
         <quality>-1</quality>
      </peak>
      <peak>
         <mass>640.973</mass>
         <intensity>3.968</intensity>
         <ion_current>6.017628</ion_current>
         <width>0.182</width>
         <signal_noise_ratio>1.2826908</signal_noise_ratio>
         <quality>-1</quality>
      </peak>
      <peak>
         <mass>641.35477</mass>
         <intensity>139.229</intensity>
         <ion_current>211.77429</ion_current>
         <width>0.637</width>
         <signal_noise_ratio>45.006997</signal_noise_ratio>
         <quality>1</quality>
      </peak>
      <peak>
         <mass>643.9204</mass>
         <intensity>3.968</intensity>
         <ion_current>6.017628</ion_current>
         <width>0.272</width>
         <signal_noise_ratio>1.293487</signal_noise_ratio>
         <quality>-1</quality>
      </peak>
      <peak>
         <mass>644.71717</mass>
         <intensity>3.968</intensity>
         <ion_current>6.6194212</ion_current>
         <width>0.182</width>
         <signal_noise_ratio>1.2968655</signal_noise_ratio>
         <quality>-1</quality>
      </peak>
      <peak>
         <mass>648.99975</mass>
         <intensity>5.294</intensity>
         <ion_current>8.0285591</ion_current>
         <width>0.273</width>
         <signal_noise_ratio>1.7487721</signal_noise_ratio>
         <quality>-1</quality>
      </peak>
      <peak>
         <mass>650.31461</mass>
         <intensity>247.978</intensity>
         <ion_current>373.12016</ion_current>
         <width>0.273</width>
         <signal_noise_ratio>61.354175</signal_noise_ratio>
         <quality>1</quality>
      </peak>
      <peak>
         <mass>651.614</mass>
         <intensity>5.304</intensity>
         <ion_current>8.0437245</ion_current>
         <width>0.182</width>
         <signal_noise_ratio>1.4428044</signal_noise_ratio>
         <quality>-1</quality>
      </peak>
      <peak>
         <mass>651.796</mass>
         <intensity>6.63</intensity>
         <ion_current>10.054656</ion_current>
         <width>0.182</width>
         <signal_noise_ratio>1.8035054</signal_noise_ratio>
         <quality>-1</quality>
      </peak>
      <peak>
         <mass>653.28982</mass>
         <intensity>110.065</intensity>
         <ion_current>160.76789</ion_current>
         <width>0.636</width>
         <signal_noise_ratio>31.427774</signal_noise_ratio>
         <quality>1</quality>
      </peak>
      <peak>
         <mass>654.33</mass>
         <intensity>206.869</intensity>
         <ion_current>259.98217</ion_current>
         <width>0.364</width>
         <signal_noise_ratio>79.97168</signal_noise_ratio>
         <quality>1</quality>
      </peak>
      <peak>
         <mass>654.76767</mass>
         <intensity>3.978</intensity>
         <ion_current>6.6361032</ion_current>
         <width>0.364</width>
         <signal_noise_ratio>1.5378203</signal_noise_ratio>
         <quality>-1</quality>
      </peak>
      <peak>
         <mass>656.33802</mass>
         <intensity>302.347</intensity>
         <ion_current>436.48182</ion_current>
         <width>0.364</width>
         <signal_noise_ratio>117.02919</signal_noise_ratio>
         <quality>1</quality>
      </peak>
      <peak>
         <mass>656.58667</mass>
         <intensity>2.652</intensity>
         <ion_current>4.0218622</ion_current>
         <width>0.182</width>
         <signal_noise_ratio>1.0265073</signal_noise_ratio>
         <quality>-1</quality>
      </peak>
      <peak>
         <mass>658.072</mass>
         <intensity>5.304</intensity>
         <ion_current>7.8236304</ion_current>
         <width>0.182</width>
         <signal_noise_ratio>2.0540332</signal_noise_ratio>
         <quality>-1</quality>
      </peak>
      <peak>
         <mass>659.00375</mass>
         <intensity>5.304</intensity>
         <ion_current>6.2719788</ion_current>
         <width>0.273</width>
         <signal_noise_ratio>2.0540332</signal_noise_ratio>
         <quality>-1</quality>
      </peak>
      <peak>
         <mass>661.6645</mass>
         <intensity>2.652</intensity>
         <ion_current>4.4240688</ion_current>
         <width>0.273</width>
         <signal_noise_ratio>1.0270166</signal_noise_ratio>
         <quality>-1</quality>
      </peak>
      <peak>
         <mass>662.92233</mass>
         <intensity>2.652</intensity>
         <ion_current>4.0218622</ion_current>
         <width>0.273</width>
         <signal_noise_ratio>1.0270166</signal_noise_ratio>
         <quality>-1</quality>
      </peak>
      <peak>
         <mass>664.13567</mass>
         <intensity>2.652</intensity>
         <ion_current>4.4240688</ion_current>
         <width>0.181</width>
         <signal_noise_ratio>1.0270166</signal_noise_ratio>
         <quality>-1</quality>
      </peak>
      <peak>
         <mass>664.347</mass>
         <intensity>6.63</intensity>
         <ion_current>10.815792</ion_current>
         <width>0.182</width>
         <signal_noise_ratio>2.5675415</signal_noise_ratio>
         <quality>-1</quality>
      </peak>
      <peak>
         <mass>665.89371</mass>
         <intensity>3.978</intensity>
         <ion_current>5.6223797</ion_current>
         <width>0.818</width>
         <signal_noise_ratio>1.5405249</signal_noise_ratio>
         <quality>1</quality>
      </peak>
      <peak>
         <mass>667.35401</mass>
         <intensity>120.674</intensity>
         <ion_current>183.00686</ion_current>
         <width>0.728</width>
         <signal_noise_ratio>46.732354</signal_noise_ratio>
         <quality>1</quality>
      </peak>
      <peak>
         <mass>668.713</mass>
         <intensity>2.652</intensity>
         <ion_current>4.0218622</ion_current>
         <width>0.182</width>
         <signal_noise_ratio>1.0270166</signal_noise_ratio>
         <quality>-1</quality>
      </peak>
      <peak>
         <mass>668.895</mass>
         <intensity>2.652</intensity>
         <ion_current>4.0218622</ion_current>
         <width>0.182</width>
         <signal_noise_ratio>1.0270166</signal_noise_ratio>
         <quality>-1</quality>
      </peak>
      <peak>
         <mass>669.30211</mass>
         <intensity>14.587</intensity>
         <ion_current>22.121759</ion_current>
         <width>0.364</width>
         <signal_noise_ratio>5.6489786</signal_noise_ratio>
         <quality>-1</quality>
      </peak>
      <peak>
         <mass>670.922</mass>
         <intensity>3.978</intensity>
         <ion_current>6.0327933</ion_current>
         <width>0.273</width>
         <signal_noise_ratio>1.5405249</signal_noise_ratio>
         <quality>-1</quality>
      </peak>
      <peak>
         <mass>671.6685</mass>
         <intensity>2.652</intensity>
         <ion_current>4.0218622</ion_current>
         <width>0.272</width>
         <signal_noise_ratio>1.0270166</signal_noise_ratio>
         <quality>-1</quality>
      </peak>
      <peak>
         <mass>673.261</mass>
         <intensity>3.978</intensity>
         <ion_current>6.0327933</ion_current>
         <width>0.182</width>
         <signal_noise_ratio>1.5405249</signal_noise_ratio>
         <quality>-1</quality>
      </peak>
      <peak>
         <mass>675.29932</mass>
         <intensity>107.413</intensity>
         <ion_current>168.93406</ion_current>
         <width>0.454</width>
         <signal_noise_ratio>41.596884</signal_noise_ratio>
         <quality>-1</quality>
      </peak>
      <peak>
         <mass>675.58456</mass>
         <intensity>6.63</intensity>
         <ion_current>10.685641</ion_current>
         <width>0.273</width>
         <signal_noise_ratio>2.5675415</signal_noise_ratio>
         <quality>1</quality>
      </peak>
      <peak>
         <mass>675.989</mass>
         <intensity>3.978</intensity>
         <ion_current>6.1911303</ion_current>
         <width>0.182</width>
         <signal_noise_ratio>1.5405249</signal_noise_ratio>
         <quality>-1</quality>
      </peak>
      <peak>
         <mass>678.9536</mass>
         <intensity>3.978</intensity>
         <ion_current>6.1911303</ion_current>
         <width>0.272</width>
         <signal_noise_ratio>1.5405249</signal_noise_ratio>
         <quality>1</quality>
      </peak>
      <peak>
         <mass>679.63711</mass>
         <intensity>5.304</intensity>
         <ion_current>8.221279</ion_current>
         <width>0.546</width>
         <signal_noise_ratio>2.0540332</signal_noise_ratio>
         <quality>-1</quality>
      </peak>
      <peak>
         <mass>680.37433</mass>
         <intensity>189.63</intensity>
         <ion_current>287.89871</ion_current>
         <width>0.364</width>
         <signal_noise_ratio>73.436335</signal_noise_ratio>
         <quality>1</quality>
      </peak>
      <peak>
         <mass>681.83275</mass>
         <intensity>3.978</intensity>
         <ion_current>6.1911303</ion_current>
         <width>0.273</width>
         <signal_noise_ratio>1.5405249</signal_noise_ratio>
         <quality>-1</quality>
      </peak>
      <peak>
         <mass>683.39662</mass>
         <intensity>220.13</intensity>
         <ion_current>347.28463</ion_current>
         <width>0.546</width>
         <signal_noise_ratio>85.2478</signal_noise_ratio>
         <quality>1</quality>
      </peak>
      <peak>
         <mass>683.9475</mass>
         <intensity>2.652</intensity>
         <ion_current>4.5401842</ion_current>
         <width>0.273</width>
         <signal_noise_ratio>1.0270166</signal_noise_ratio>
         <quality>-1</quality>
      </peak>
      <peak>
         <mass>685.9758</mass>
         <intensity>5.304</intensity>
         <ion_current>7.7812184</ion_current>
         <width>0.182</width>
         <signal_noise_ratio>2.0540332</signal_noise_ratio>
         <quality>-1</quality>
      </peak>
      <peak>
         <mass>686.9394</mass>
         <intensity>5.304</intensity>
         <ion_current>5.1396378</ion_current>
         <width>0.455</width>
         <signal_noise_ratio>2.0540332</signal_noise_ratio>
         <quality>1</quality>
      </peak>
      <peak>
         <mass>688.813</mass>
         <intensity>2.652</intensity>
         <ion_current>4.5401842</ion_current>
         <width>0.182</width>
         <signal_noise_ratio>1.0270166</signal_noise_ratio>
         <quality>-1</quality>
      </peak>
      <peak>
         <mass>690.086</mass>
         <intensity>2.652</intensity>
         <ion_current>4.1274202</ion_current>
         <width>0.182</width>
         <signal_noise_ratio>1.0270166</signal_noise_ratio>
         <quality>-1</quality>
      </peak>
      <peak>
         <mass>690.632</mass>
         <intensity>3.978</intensity>
         <ion_current>5.7174986</ion_current>
         <width>0.182</width>
         <signal_noise_ratio>1.5405249</signal_noise_ratio>
         <quality>-1</quality>
      </peak>
      <peak>
         <mass>691.29175</mass>
         <intensity>3.978</intensity>
         <ion_current>6.7708269</ion_current>
         <width>0.273</width>
         <signal_noise_ratio>1.5405249</signal_noise_ratio>
         <quality>-1</quality>
      </peak>
      <peak>
         <mass>692.58244</mass>
         <intensity>5.304</intensity>
         <ion_current>8.2548403</ion_current>
         <width>0.273</width>
         <signal_noise_ratio>2.0540332</signal_noise_ratio>
         <quality>-1</quality>
      </peak>
      <peak>
         <mass>695.33167</mass>
         <intensity>2.652</intensity>
         <ion_current>4.5401842</ion_current>
         <width>0.181</width>
         <signal_noise_ratio>1.0270166</signal_noise_ratio>
         <quality>-1</quality>
      </peak>
      <peak>
         <mass>696.05867</mass>
         <intensity>2.652</intensity>
         <ion_current>4.1274202</ion_current>
         <width>0.182</width>
         <signal_noise_ratio>1.0270166</signal_noise_ratio>
         <quality>-1</quality>
      </peak>
      <peak>
         <mass>697.33925</mass>
         <intensity>3.978</intensity>
         <ion_current>5.6824658</ion_current>
         <width>0.182</width>
         <signal_noise_ratio>1.5405249</signal_noise_ratio>
         <quality>-1</quality>
      </peak>
      <peak>
         <mass>698.454</mass>
         <intensity>9.283</intensity>
         <ion_current>12.436728</ion_current>
         <width>0.182</width>
         <signal_noise_ratio>3.5949454</signal_noise_ratio>
         <quality>-1</quality>
      </peak>
      <peak>
         <mass>698.87867</mass>
         <intensity>2.652</intensity>
         <ion_current>4.1274202</ion_current>
         <width>0.182</width>
         <signal_noise_ratio>1.0270166</signal_noise_ratio>
         <quality>-1</quality>
      </peak>
   </peak_list>
</pepex3>
