# Supplementary material for: NITPICK: peak identification for mass spectrometry data
Source: BMC Bioinformatics. 2008 Aug 28;9:355. doi: 10.1186/1471-2105-9-355 (PMC2655099; doi:10.1186/1471-2105-9-355)
Supplement: Additional file 4 — A zip-folder containing all pepex results on the simulated data. [file 1471-2105-9-355-S4.zip › pepex_simulation_results/thresh1/SNR100/preSNR100_45_pepex.xml]

<?xml version="1.0" encoding="iso-8859-1"?>
<pepex3>
   <version>3.0.0</version>
   <registered_to>Unregistered</registered_to>
   <parameters>
      <parameter_file>pepex_input.xml</parameter_file>
      <input_data_file>spectrum.data</input_data_file>
      <output_data_file>pepex_output.xml</output_data_file>
      <noise_model>mean_value</noise_model>
      <signal_noise_ratio>1</signal_noise_ratio>
      <tuning_power>2</tuning_power>
      <tuning>2</tuning>
      <small_omega>1.0</small_omega>
      <big_omega>20</big_omega>
      <peak_finding_model>pepex3</peak_finding_model>
      <supporting_slopes>2</supporting_slopes>
      <peak_fitting_model>centroid</peak_fitting_model>
      <clustering_model>simple</clustering_model>
      <min_cluster_distance>0.8</min_cluster_distance>
      <max_cluster_distance>1.2</max_cluster_distance>
      <no_single_above_mass>1500.0</no_single_above_mass>
      <deisotoping_model>quadratic</deisotoping_model>
      <isotope_distrib_file>/usr/local/piums/kd_0_to_10</isotope_distrib_file>
      <overflow>30000</overflow>
   </parameters>
   <pepex3_status>
      <status>ok</status>
      <message></message>
      <supporting_slopes>2</supporting_slopes>
      <minimum_mass>500</minimum_mass>
      <maximum_mass>700</maximum_mass>
      <small_omega>1</small_omega>
      <big_omega>20</big_omega>
      <peak_masses_with_hydrogen>true</peak_masses_with_hydrogen>
      <date_created>17:49:24, 09 Jul, 2007</date_created>
   </pepex3_status>
   <peak_list>
      <peak>
         <mass>501.47017</mass>
         <intensity>6.935</intensity>
         <ion_current>9.6489671</ion_current>
         <width>0.273</width>
         <signal_noise_ratio>2.3437884</signal_noise_ratio>
         <quality>-1</quality>
      </peak>
      <peak>
         <mass>502.183</mass>
         <intensity>4.161</intensity>
         <ion_current>5.7893802</ion_current>
         <width>0.182</width>
         <signal_noise_ratio>1.4062731</signal_noise_ratio>
         <quality>-1</quality>
      </peak>
      <peak>
         <mass>504.924</mass>
         <intensity>4.161</intensity>
         <ion_current>6.3683429</ion_current>
         <width>0.455</width>
         <signal_noise_ratio>1.5347826</signal_noise_ratio>
         <quality>-1</quality>
      </peak>
      <peak>
         <mass>505.639</mass>
         <intensity>2.774</intensity>
         <ion_current>3.8595868</ion_current>
         <width>0.364</width>
         <signal_noise_ratio>1.0231884</signal_noise_ratio>
         <quality>-1</quality>
      </peak>
      <peak>
         <mass>506.276</mass>
         <intensity>4.161</intensity>
         <ion_current>6.3683429</ion_current>
         <width>0.182</width>
         <signal_noise_ratio>1.5347826</signal_noise_ratio>
         <quality>-1</quality>
      </peak>
      <peak>
         <mass>506.79067</mass>
         <intensity>4.161</intensity>
         <ion_current>5.386731</ion_current>
         <width>0.455</width>
         <signal_noise_ratio>1.5347826</signal_noise_ratio>
         <quality>-1</quality>
      </peak>
      <peak>
         <mass>508.822</mass>
         <intensity>2.774</intensity>
         <ion_current>3.8595868</ion_current>
         <width>0.182</width>
         <signal_noise_ratio>1.0095687</signal_noise_ratio>
         <quality>-1</quality>
      </peak>
      <peak>
         <mass>508.97367</mass>
         <intensity>2.774</intensity>
         <ion_current>4.2455619</ion_current>
         <width>0.182</width>
         <signal_noise_ratio>1.0095687</signal_noise_ratio>
         <quality>-1</quality>
      </peak>
      <peak>
         <mass>509.24667</mass>
         <intensity>2.774</intensity>
         <ion_current>3.8595868</ion_current>
         <width>0.182</width>
         <signal_noise_ratio>1.0095687</signal_noise_ratio>
         <quality>-1</quality>
      </peak>
      <peak>
         <mass>509.5955</mass>
         <intensity>2.774</intensity>
         <ion_current>4.2455619</ion_current>
         <width>0.273</width>
         <signal_noise_ratio>1.0095687</signal_noise_ratio>
         <quality>-1</quality>
      </peak>
      <peak>
         <mass>511.018</mass>
         <intensity>4.161</intensity>
         <ion_current>5.520952</ion_current>
         <width>0.455</width>
         <signal_noise_ratio>1.4980658</signal_noise_ratio>
         <quality>-1</quality>
      </peak>
      <peak>
         <mass>511.892</mass>
         <intensity>4.161</intensity>
         <ion_current>4.1848502</ion_current>
         <width>0.545</width>
         <signal_noise_ratio>1.5210314</signal_noise_ratio>
         <quality>-1</quality>
      </peak>
      <peak>
         <mass>513.188</mass>
         <intensity>2.774</intensity>
         <ion_current>3.8595868</ion_current>
         <width>0.364</width>
         <signal_noise_ratio>1.0140209</signal_noise_ratio>
         <quality>-1</quality>
      </peak>
      <peak>
         <mass>513.552</mass>
         <intensity>4.161</intensity>
         <ion_current>5.7893802</ion_current>
         <width>0.182</width>
         <signal_noise_ratio>1.5210314</signal_noise_ratio>
         <quality>-1</quality>
      </peak>
      <peak>
         <mass>513.8786</mass>
         <intensity>4.161</intensity>
         <ion_current>5.7893802</ion_current>
         <width>0.182</width>
         <signal_noise_ratio>1.4998317</signal_noise_ratio>
         <quality>-1</quality>
      </peak>
      <peak>
         <mass>515.12833</mass>
         <intensity>2.774</intensity>
         <ion_current>3.8595868</ion_current>
         <width>0.273</width>
         <signal_noise_ratio>1.0140209</signal_noise_ratio>
         <quality>-1</quality>
      </peak>
      <peak>
         <mass>515.40133</mass>
         <intensity>2.774</intensity>
         <ion_current>3.8595868</ion_current>
         <width>0.273</width>
         <signal_noise_ratio>1.0140209</signal_noise_ratio>
         <quality>-1</quality>
      </peak>
      <peak>
         <mass>517.099</mass>
         <intensity>5.548</intensity>
         <ion_current>7.7191736</ion_current>
         <width>0.182</width>
         <signal_noise_ratio>1.9961245</signal_noise_ratio>
         <quality>-1</quality>
      </peak>
      <peak>
         <mass>517.8715</mass>
         <intensity>4.161</intensity>
         <ion_current>5.7893869</ion_current>
         <width>0.455</width>
         <signal_noise_ratio>1.4970934</signal_noise_ratio>
         <quality>-1</quality>
      </peak>
      <peak>
         <mass>518.31773</mass>
         <intensity>184.466</intensity>
         <ion_current>260.73659</ion_current>
         <width>0.273</width>
         <signal_noise_ratio>66.36934</signal_noise_ratio>
         <quality>-1</quality>
      </peak>
      <peak>
         <mass>518.757</mass>
         <intensity>5.548</intensity>
         <ion_current>6.0775594</ion_current>
         <width>0.637</width>
         <signal_noise_ratio>1.9961245</signal_noise_ratio>
         <quality>-1</quality>
      </peak>
      <peak>
         <mass>522.374</mass>
         <intensity>4.161</intensity>
         <ion_current>5.7893802</ion_current>
         <width>0.182</width>
         <signal_noise_ratio>1.6468148</signal_noise_ratio>
         <quality>-1</quality>
      </peak>
      <peak>
         <mass>523.15278</mass>
         <intensity>4.161</intensity>
         <ion_current>5.7893802</ion_current>
         <width>1.182</width>
         <signal_noise_ratio>1.6468148</signal_noise_ratio>
         <quality>-1</quality>
      </peak>
      <peak>
         <mass>523.92</mass>
         <intensity>2.774</intensity>
         <ion_current>4.2455619</ion_current>
         <width>0.182</width>
         <signal_noise_ratio>1.0978766</signal_noise_ratio>
         <quality>-1</quality>
      </peak>
      <peak>
         <mass>524.466</mass>
         <intensity>2.774</intensity>
         <ion_current>3.8595868</ion_current>
         <width>0.182</width>
         <signal_noise_ratio>1.0978766</signal_noise_ratio>
         <quality>-1</quality>
      </peak>
      <peak>
         <mass>525.7663</mass>
         <intensity>5.548</intensity>
         <ion_current>8.7306083</ion_current>
         <width>0.455</width>
         <signal_noise_ratio>2.1957531</signal_noise_ratio>
         <quality>1</quality>
      </peak>
      <peak>
         <mass>527.51664</mass>
         <intensity>5.548</intensity>
         <ion_current>8.7306083</ion_current>
         <width>0.546</width>
         <signal_noise_ratio>2.1957531</signal_noise_ratio>
         <quality>-1</quality>
      </peak>
      <peak>
         <mass>528.104</mass>
         <intensity>2.774</intensity>
         <ion_current>4.3653042</ion_current>
         <width>0.182</width>
         <signal_noise_ratio>1.0986263</signal_noise_ratio>
         <quality>-1</quality>
      </peak>
      <peak>
         <mass>528.286</mass>
         <intensity>2.774</intensity>
         <ion_current>4.3653042</ion_current>
         <width>0.182</width>
         <signal_noise_ratio>1.0986263</signal_noise_ratio>
         <quality>-1</quality>
      </peak>
      <peak>
         <mass>529.559</mass>
         <intensity>4.161</intensity>
         <ion_current>6.500574</ion_current>
         <width>0.182</width>
         <signal_noise_ratio>1.6403525</signal_noise_ratio>
         <quality>-1</quality>
      </peak>
      <peak>
         <mass>529.91289</mass>
         <intensity>6.935</intensity>
         <ion_current>9.5988752</ion_current>
         <width>0.455</width>
         <signal_noise_ratio>2.7339209</signal_noise_ratio>
         <quality>-1</quality>
      </peak>
      <peak>
         <mass>533.834</mass>
         <intensity>4.161</intensity>
         <ion_current>5.9526631</ion_current>
         <width>0.182</width>
         <signal_noise_ratio>1.6241935</signal_noise_ratio>
         <quality>-1</quality>
      </peak>
      <peak>
         <mass>535.7436</mass>
         <intensity>2.774</intensity>
         <ion_current>3.9684421</ion_current>
         <width>0.363</width>
         <signal_noise_ratio>1.0705729</signal_noise_ratio>
         <quality>-1</quality>
      </peak>
      <peak>
         <mass>536.4892</mass>
         <intensity>2.774</intensity>
         <ion_current>3.8830109</ion_current>
         <width>0.455</width>
         <signal_noise_ratio>1.0827957</signal_noise_ratio>
         <quality>-1</quality>
      </peak>
      <peak>
         <mass>537.108</mass>
         <intensity>2.774</intensity>
         <ion_current>3.9684421</ion_current>
         <width>0.182</width>
         <signal_noise_ratio>1.0827957</signal_noise_ratio>
         <quality>-1</quality>
      </peak>
      <peak>
         <mass>537.42</mass>
         <intensity>4.161</intensity>
         <ion_current>5.6050542</ion_current>
         <width>0.273</width>
         <signal_noise_ratio>1.6241935</signal_noise_ratio>
         <quality>-1</quality>
      </peak>
      <peak>
         <mass>538.927</mass>
         <intensity>2.774</intensity>
         <ion_current>3.9684421</ion_current>
         <width>0.182</width>
         <signal_noise_ratio>1.083584</signal_noise_ratio>
         <quality>-1</quality>
      </peak>
      <peak>
         <mass>539.2</mass>
         <intensity>2.774</intensity>
         <ion_current>4.3653042</ion_current>
         <width>0.182</width>
         <signal_noise_ratio>1.083584</signal_noise_ratio>
         <quality>-1</quality>
      </peak>
      <peak>
         <mass>539.3818</mass>
         <intensity>4.161</intensity>
         <ion_current>5.9526631</ion_current>
         <width>0.181</width>
         <signal_noise_ratio>1.6253759</signal_noise_ratio>
         <quality>-1</quality>
      </peak>
      <peak>
         <mass>540.746</mass>
         <intensity>4.161</intensity>
         <ion_current>5.8826429</ion_current>
         <width>0.182</width>
         <signal_noise_ratio>1.6409091</signal_noise_ratio>
         <quality>-1</quality>
      </peak>
      <peak>
         <mass>541.35167</mass>
         <intensity>2.774</intensity>
         <ion_current>3.9684421</ion_current>
         <width>0.182</width>
         <signal_noise_ratio>1.0939394</signal_noise_ratio>
         <quality>-1</quality>
      </peak>
      <peak>
         <mass>542.006</mass>
         <intensity>5.548</intensity>
         <ion_current>7.8867912</ion_current>
         <width>0.182</width>
         <signal_noise_ratio>1.9411765</signal_noise_ratio>
         <quality>-1</quality>
      </peak>
      <peak>
         <mass>544.475</mass>
         <intensity>5.548</intensity>
         <ion_current>7.9368842</ion_current>
         <width>0.182</width>
         <signal_noise_ratio>1.9642813</signal_noise_ratio>
         <quality>-1</quality>
      </peak>
      <peak>
         <mass>544.748</mass>
         <intensity>4.161</intensity>
         <ion_current>5.9526631</ion_current>
         <width>0.182</width>
         <signal_noise_ratio>1.2576654</signal_noise_ratio>
         <quality>-1</quality>
      </peak>
      <peak>
         <mass>546.27125</mass>
         <intensity>4.161</intensity>
         <ion_current>5.9526631</ion_current>
         <width>0.182</width>
         <signal_noise_ratio>1.2280863</signal_noise_ratio>
         <quality>-1</quality>
      </peak>
      <peak>
         <mass>547.034</mass>
         <intensity>4.161</intensity>
         <ion_current>5.9526631</ion_current>
         <width>0.455</width>
         <signal_noise_ratio>1.1959685</signal_noise_ratio>
         <quality>-1</quality>
      </peak>
      <peak>
         <mass>547.593</mass>
         <intensity>4.161</intensity>
         <ion_current>6.5479563</ion_current>
         <width>0.273</width>
         <signal_noise_ratio>1.1959685</signal_noise_ratio>
         <quality>-1</quality>
      </peak>
      <peak>
         <mass>550.58317</mass>
         <intensity>4.151</intensity>
         <ion_current>5.9383573</ion_current>
         <width>0.182</width>
         <signal_noise_ratio>1.3990335</signal_noise_ratio>
         <quality>-1</quality>
      </peak>
      <peak>
         <mass>551.18225</mass>
         <intensity>4.151</intensity>
         <ion_current>5.9383573</ion_current>
         <width>0.182</width>
         <signal_noise_ratio>1.4019931</signal_noise_ratio>
         <quality>-1</quality>
      </peak>
      <peak>
         <mass>551.842</mass>
         <intensity>4.151</intensity>
         <ion_current>5.9383573</ion_current>
         <width>0.182</width>
         <signal_noise_ratio>1.405073</signal_noise_ratio>
         <quality>-1</quality>
      </peak>
      <peak>
         <mass>553.37169</mass>
         <intensity>192.778</intensity>
         <ion_current>275.91332</ion_current>
         <width>0.728</width>
         <signal_noise_ratio>65.41614</signal_noise_ratio>
         <quality>-1</quality>
      </peak>
      <peak>
         <mass>554.36338</mass>
         <intensity>85.982</intensity>
         <ion_current>35.315596</ion_current>
         <width>0.273</width>
         <signal_noise_ratio>29.252084</signal_noise_ratio>
         <quality>1</quality>
      </peak>
      <peak>
         <mass>556.73783</mass>
         <intensity>4.151</intensity>
         <ion_current>5.9383573</ion_current>
         <width>0.182</width>
         <signal_noise_ratio>1.4175575</signal_noise_ratio>
         <quality>-1</quality>
      </peak>
      <peak>
         <mass>558.0442</mass>
         <intensity>5.538</intensity>
         <ion_current>7.9225783</ion_current>
         <width>0.455</width>
         <signal_noise_ratio>1.8932865</signal_noise_ratio>
         <quality>-1</quality>
      </peak>
      <peak>
         <mass>559.27195</mass>
         <intensity>275.996</intensity>
         <ion_current>387.05002</ion_current>
         <width>0.273</width>
         <signal_noise_ratio>94.295644</signal_noise_ratio>
         <quality>1</quality>
      </peak>
      <peak>
         <mass>559.55025</mass>
         <intensity>4.151</intensity>
         <ion_current>5.9383573</ion_current>
         <width>0.181</width>
         <signal_noise_ratio>1.4182134</signal_noise_ratio>
         <quality>-1</quality>
      </peak>
      <peak>
         <mass>561.846</mass>
         <intensity>4.151</intensity>
         <ion_current>5.9383573</ion_current>
         <width>0.182</width>
         <signal_noise_ratio>1.4169737</signal_noise_ratio>
         <quality>-1</quality>
      </peak>
      <peak>
         <mass>565.718</mass>
         <intensity>5.538</intensity>
         <ion_current>8.7148718</ion_current>
         <width>0.273</width>
         <signal_noise_ratio>1.8885996</signal_noise_ratio>
         <quality>1</quality>
      </peak>
      <peak>
         <mass>566.06412</mass>
         <intensity>5.538</intensity>
         <ion_current>7.9225783</ion_current>
         <width>0.273</width>
         <signal_noise_ratio>1.8881349</signal_noise_ratio>
         <quality>1</quality>
      </peak>
      <peak>
         <mass>567.303</mass>
         <intensity>4.151</intensity>
         <ion_current>5.9383573</ion_current>
         <width>0.182</width>
         <signal_noise_ratio>1.4150787</signal_noise_ratio>
         <quality>-1</quality>
      </peak>
      <peak>
         <mass>567.576</mass>
         <intensity>4.151</intensity>
         <ion_current>5.9383573</ion_current>
         <width>0.182</width>
         <signal_noise_ratio>1.4150787</signal_noise_ratio>
         <quality>-1</quality>
      </peak>
      <peak>
         <mass>569.71856</mass>
         <intensity>4.151</intensity>
         <ion_current>6.5322198</ion_current>
         <width>0.455</width>
         <signal_noise_ratio>1.4149714</signal_noise_ratio>
         <quality>-1</quality>
      </peak>
      <peak>
         <mass>571.4506</mass>
         <intensity>4.151</intensity>
         <ion_current>5.938365</ion_current>
         <width>0.182</width>
         <signal_noise_ratio>1.4093735</signal_noise_ratio>
         <quality>-1</quality>
      </peak>
      <peak>
         <mass>571.8146</mass>
         <intensity>4.151</intensity>
         <ion_current>5.4561738</ion_current>
         <width>0.182</width>
         <signal_noise_ratio>1.4074755</signal_noise_ratio>
         <quality>-1</quality>
      </peak>
      <peak>
         <mass>572.033</mass>
         <intensity>4.151</intensity>
         <ion_current>5.9383573</ion_current>
         <width>0.182</width>
         <signal_noise_ratio>1.4074755</signal_noise_ratio>
         <quality>-1</quality>
      </peak>
      <peak>
         <mass>572.5962</mass>
         <intensity>5.538</intensity>
         <ion_current>6.0724984</ion_current>
         <width>0.273</width>
         <signal_noise_ratio>1.8777642</signal_noise_ratio>
         <quality>-1</quality>
      </peak>
      <peak>
         <mass>573.23693</mass>
         <intensity>174.747</intensity>
         <ion_current>243.5035</ion_current>
         <width>0.273</width>
         <signal_noise_ratio>59.101848</signal_noise_ratio>
         <quality>-1</quality>
      </peak>
      <peak>
         <mass>577.3899</mass>
         <intensity>4.151</intensity>
         <ion_current>6.7176289</ion_current>
         <width>0.546</width>
         <signal_noise_ratio>1.3884889</signal_noise_ratio>
         <quality>-1</quality>
      </peak>
      <peak>
         <mass>578.763</mass>
         <intensity>4.151</intensity>
         <ion_current>6.1069089</ion_current>
         <width>0.182</width>
         <signal_noise_ratio>1.3847735</signal_noise_ratio>
         <quality>-1</quality>
      </peak>
      <peak>
         <mass>582.128</mass>
         <intensity>4.151</intensity>
         <ion_current>6.1069089</ion_current>
         <width>0.637</width>
         <signal_noise_ratio>1.3717154</signal_noise_ratio>
         <quality>-1</quality>
      </peak>
      <peak>
         <mass>583.91667</mass>
         <intensity>4.151</intensity>
         <ion_current>6.7176289</ion_current>
         <width>0.546</width>
         <signal_noise_ratio>1.3653385</signal_noise_ratio>
         <quality>-1</quality>
      </peak>
      <peak>
         <mass>585.493</mass>
         <intensity>5.538</intensity>
         <ion_current>8.1474492</ion_current>
         <width>0.182</width>
         <signal_noise_ratio>1.8169644</signal_noise_ratio>
         <quality>-1</quality>
      </peak>
      <peak>
         <mass>585.857</mass>
         <intensity>4.151</intensity>
         <ion_current>5.5435239</ion_current>
         <width>0.182</width>
         <signal_noise_ratio>1.3582824</signal_noise_ratio>
         <quality>-1</quality>
      </peak>
      <peak>
         <mass>586.13</mass>
         <intensity>6.925</intensity>
         <ion_current>10.187989</ion_current>
         <width>0.182</width>
         <signal_noise_ratio>2.2659854</signal_noise_ratio>
         <quality>-1</quality>
      </peak>
      <peak>
         <mass>587.585</mass>
         <intensity>6.925</intensity>
         <ion_current>10.995752</ion_current>
         <width>0.182</width>
         <signal_noise_ratio>2.2600573</signal_noise_ratio>
         <quality>-1</quality>
      </peak>
      <peak>
         <mass>589.92725</mass>
         <intensity>4.151</intensity>
         <ion_current>6.1069089</ion_current>
         <width>0.182</width>
         <signal_noise_ratio>1.3448075</signal_noise_ratio>
         <quality>-1</quality>
      </peak>
      <peak>
         <mass>591.4596</mass>
         <intensity>4.151</intensity>
         <ion_current>6.1069089</ion_current>
         <width>0.182</width>
         <signal_noise_ratio>1.341306</signal_noise_ratio>
         <quality>-1</quality>
      </peak>
      <peak>
         <mass>591.74625</mass>
         <intensity>4.151</intensity>
         <ion_current>6.1069089</ion_current>
         <width>0.182</width>
         <signal_noise_ratio>1.3375074</signal_noise_ratio>
         <quality>-1</quality>
      </peak>
      <peak>
         <mass>594.0248</mass>
         <intensity>5.538</intensity>
         <ion_current>8.1474492</ion_current>
         <width>0.182</width>
         <signal_noise_ratio>1.7767674</signal_noise_ratio>
         <quality>-1</quality>
      </peak>
      <peak>
         <mass>594.36545</mass>
         <intensity>6.925</intensity>
         <ion_current>10.187989</ion_current>
         <width>0.272</width>
         <signal_noise_ratio>2.2217614</signal_noise_ratio>
         <quality>-1</quality>
      </peak>
      <peak>
         <mass>594.74725</mass>
         <intensity>4.151</intensity>
         <ion_current>6.7176289</ion_current>
         <width>0.182</width>
         <signal_noise_ratio>1.3290424</signal_noise_ratio>
         <quality>-1</quality>
      </peak>
      <peak>
         <mass>596.2804</mass>
         <intensity>4.151</intensity>
         <ion_current>6.1069089</ion_current>
         <width>0.363</width>
         <signal_noise_ratio>1.3285224</signal_noise_ratio>
         <quality>-1</quality>
      </peak>
      <peak>
         <mass>596.9348</mass>
         <intensity>5.538</intensity>
         <ion_current>8.9622329</ion_current>
         <width>0.182</width>
         <signal_noise_ratio>1.7712464</signal_noise_ratio>
         <quality>-1</quality>
      </peak>
      <peak>
         <mass>599.30433</mass>
         <intensity>216.356</intensity>
         <ion_current>317.9979</ion_current>
         <width>0.364</width>
         <signal_noise_ratio>69.108561</signal_noise_ratio>
         <quality>1</quality>
      </peak>
      <peak>
         <mass>600.3075</mass>
         <intensity>84.595</intensity>
         <ion_current>20.19083</ion_current>
         <width>0.455</width>
         <signal_noise_ratio>26.973357</signal_noise_ratio>
         <quality>1</quality>
      </peak>
      <peak>
         <mass>605.139</mass>
         <intensity>4.151</intensity>
         <ion_current>6.1069089</ion_current>
         <width>0.182</width>
         <signal_noise_ratio>1.3175283</signal_noise_ratio>
         <quality>-1</quality>
      </peak>
      <peak>
         <mass>605.8205</mass>
         <intensity>4.151</intensity>
         <ion_current>6.1069089</ion_current>
         <width>0.273</width>
         <signal_noise_ratio>1.3236556</signal_noise_ratio>
         <quality>-1</quality>
      </peak>
      <peak>
         <mass>606.47267</mass>
         <intensity>4.151</intensity>
         <ion_current>6.1069089</ion_current>
         <width>0.364</width>
         <signal_noise_ratio>1.3236556</signal_noise_ratio>
         <quality>-1</quality>
      </peak>
      <peak>
         <mass>607.20825</mass>
         <intensity>4.151</intensity>
         <ion_current>6.1069089</ion_current>
         <width>0.182</width>
         <signal_noise_ratio>1.3302783</signal_noise_ratio>
         <quality>-1</quality>
      </peak>
      <peak>
         <mass>611.11825</mass>
         <intensity>4.151</intensity>
         <ion_current>6.1069089</ion_current>
         <width>0.182</width>
         <signal_noise_ratio>1.3555744</signal_noise_ratio>
         <quality>-1</quality>
      </peak>
      <peak>
         <mass>611.41827</mass>
         <intensity>141.46</intensity>
         <ion_current>208.02986</ion_current>
         <width>0.728</width>
         <signal_noise_ratio>46.195991</signal_noise_ratio>
         <quality>1</quality>
      </peak>
      <peak>
         <mass>612.34414</mass>
         <intensity>126.204</intensity>
         <ion_current>114.68278</ion_current>
         <width>0.455</width>
         <signal_noise_ratio>41.213904</signal_noise_ratio>
         <quality>1</quality>
      </peak>
      <peak>
         <mass>613.38978</mass>
         <intensity>264.9</intensity>
         <ion_current>339.7115</ion_current>
         <width>0.364</width>
         <signal_noise_ratio>87.347511</signal_noise_ratio>
         <quality>1</quality>
      </peak>
      <peak>
         <mass>613.85483</mass>
         <intensity>4.151</intensity>
         <ion_current>6.7176289</ion_current>
         <width>0.182</width>
         <signal_noise_ratio>1.3763479</signal_noise_ratio>
         <quality>-1</quality>
      </peak>
      <peak>
         <mass>617.144</mass>
         <intensity>4.151</intensity>
         <ion_current>6.1069089</ion_current>
         <width>0.182</width>
         <signal_noise_ratio>1.399894</signal_noise_ratio>
         <quality>-1</quality>
      </peak>
      <peak>
         <mass>621.59645</mass>
         <intensity>4.151</intensity>
         <ion_current>6.1069089</ion_current>
         <width>0.909</width>
         <signal_noise_ratio>1.4298892</signal_noise_ratio>
         <quality>-1</quality>
      </peak>
      <peak>
         <mass>622.2916</mass>
         <intensity>4.151</intensity>
         <ion_current>6.1069089</ion_current>
         <width>0.182</width>
         <signal_noise_ratio>1.4334676</signal_noise_ratio>
         <quality>-1</quality>
      </peak>
      <peak>
         <mass>625.875</mass>
         <intensity>5.538</intensity>
         <ion_current>8.3985947</ion_current>
         <width>0.182</width>
         <signal_noise_ratio>1.931335</signal_noise_ratio>
         <quality>-1</quality>
      </peak>
      <peak>
         <mass>626.03425</mass>
         <intensity>4.151</intensity>
         <ion_current>6.924702</ion_current>
         <width>0.182</width>
         <signal_noise_ratio>1.4476294</signal_noise_ratio>
         <quality>-1</quality>
      </peak>
      <peak>
         <mass>628.39925</mass>
         <intensity>4.151</intensity>
         <ion_current>5.6527613</ion_current>
         <width>0.182</width>
         <signal_noise_ratio>1.455049</signal_noise_ratio>
         <quality>-1</quality>
      </peak>
      <peak>
         <mass>632.788</mass>
         <intensity>5.538</intensity>
         <ion_current>8.3985947</ion_current>
         <width>0.364</width>
         <signal_noise_ratio>1.967608</signal_noise_ratio>
         <quality>1</quality>
      </peak>
      <peak>
         <mass>633.242</mass>
         <intensity>5.538</intensity>
         <ion_current>9.2384966</ion_current>
         <width>0.182</width>
         <signal_noise_ratio>1.967608</signal_noise_ratio>
         <quality>-1</quality>
      </peak>
      <peak>
         <mass>633.515</mass>
         <intensity>4.151</intensity>
         <ion_current>6.2951546</ion_current>
         <width>0.182</width>
         <signal_noise_ratio>1.4748177</signal_noise_ratio>
         <quality>-1</quality>
      </peak>
      <peak>
         <mass>636.517</mass>
         <intensity>5.538</intensity>
         <ion_current>8.3985947</ion_current>
         <width>0.182</width>
         <signal_noise_ratio>1.9769193</signal_noise_ratio>
         <quality>-1</quality>
      </peak>
      <peak>
         <mass>640.01344</mass>
         <intensity>4.151</intensity>
         <ion_current>6.2951546</ion_current>
         <width>0.455</width>
         <signal_noise_ratio>1.4868042</signal_noise_ratio>
         <quality>1</quality>
      </peak>
      <peak>
         <mass>640.7</mass>
         <intensity>5.538</intensity>
         <ion_current>9.2384966</ion_current>
         <width>0.546</width>
         <signal_noise_ratio>1.9835996</signal_noise_ratio>
         <quality>-1</quality>
      </peak>
      <peak>
         <mass>641.21187</mass>
         <intensity>4.151</intensity>
         <ion_current>6.9052287</ion_current>
         <width>0.455</width>
         <signal_noise_ratio>1.4868042</signal_noise_ratio>
         <quality>-1</quality>
      </peak>
      <peak>
         <mass>643.72475</mass>
         <intensity>4.151</intensity>
         <ion_current>6.924702</ion_current>
         <width>0.273</width>
         <signal_noise_ratio>1.4907354</signal_noise_ratio>
         <quality>-1</quality>
      </peak>
      <peak>
         <mass>645.28778</mass>
         <intensity>149.782</intensity>
         <ion_current>231.72162</ion_current>
         <width>0.455</width>
         <signal_noise_ratio>53.924255</signal_noise_ratio>
         <quality>1</quality>
      </peak>
      <peak>
         <mass>646.521</mass>
         <intensity>5.538</intensity>
         <ion_current>9.2384966</ion_current>
         <width>0.182</width>
         <signal_noise_ratio>1.996009</signal_noise_ratio>
         <quality>-1</quality>
      </peak>
      <peak>
         <mass>647.31478</mass>
         <intensity>256.578</intensity>
         <ion_current>365.19129</ion_current>
         <width>0.91</width>
         <signal_noise_ratio>92.578602</signal_noise_ratio>
         <quality>1</quality>
      </peak>
      <peak>
         <mass>649.26655</mass>
         <intensity>281.543</intensity>
         <ion_current>394.48063</ion_current>
         <width>0.91</width>
         <signal_noise_ratio>101.81304</signal_noise_ratio>
         <quality>1</quality>
      </peak>
      <peak>
         <mass>650.8688</mass>
         <intensity>5.548</intensity>
         <ion_current>8.41376</ion_current>
         <width>0.182</width>
         <signal_noise_ratio>1.2082243</signal_noise_ratio>
         <quality>-1</quality>
      </peak>
      <peak>
         <mass>652.979</mass>
         <intensity>2.774</intensity>
         <ion_current>4.6275893</ion_current>
         <width>0.364</width>
         <signal_noise_ratio>1.0104345</signal_noise_ratio>
         <quality>-1</quality>
      </peak>
      <peak>
         <mass>653.42459</mass>
         <intensity>256.588</intensity>
         <ion_current>393.88108</ion_current>
         <width>0.636</width>
         <signal_noise_ratio>93.462644</signal_noise_ratio>
         <quality>1</quality>
      </peak>
      <peak>
         <mass>655.798</mass>
         <intensity>2.774</intensity>
         <ion_current>4.6275893</ion_current>
         <width>0.364</width>
         <signal_noise_ratio>1.3313381</signal_noise_ratio>
         <quality>-1</quality>
      </peak>
      <peak>
         <mass>657.35211</mass>
         <intensity>219.14</intensity>
         <ion_current>333.7528</ion_current>
         <width>0.455</width>
         <signal_noise_ratio>99.953427</signal_noise_ratio>
         <quality>1</quality>
      </peak>
      <peak>
         <mass>657.916</mass>
         <intensity>4.161</intensity>
         <ion_current>6.8142777</ion_current>
         <width>0.273</width>
         <signal_noise_ratio>1.8385255</signal_noise_ratio>
         <quality>-1</quality>
      </peak>
      <peak>
         <mass>661.073</mass>
         <intensity>2.774</intensity>
         <ion_current>4.206888</ion_current>
         <width>0.182</width>
         <signal_noise_ratio>1.2256837</signal_noise_ratio>
         <quality>-1</quality>
      </peak>
      <peak>
         <mass>661.749</mass>
         <intensity>4.161</intensity>
         <ion_current>6.31032</ion_current>
         <width>0.273</width>
         <signal_noise_ratio>1.8385255</signal_noise_ratio>
         <quality>-1</quality>
      </peak>
      <peak>
         <mass>661.983</mass>
         <intensity>4.161</intensity>
         <ion_current>4.7750263</ion_current>
         <width>0.182</width>
         <signal_noise_ratio>1.8385255</signal_noise_ratio>
         <quality>-1</quality>
      </peak>
      <peak>
         <mass>663.81338</mass>
         <intensity>2.774</intensity>
         <ion_current>4.20688</ion_current>
         <width>0.546</width>
         <signal_noise_ratio>1.2256837</signal_noise_ratio>
         <quality>-1</quality>
      </peak>
      <peak>
         <mass>665.803</mass>
         <intensity>2.774</intensity>
         <ion_current>4.2042706</ion_current>
         <width>0.182</width>
         <signal_noise_ratio>1.2256837</signal_noise_ratio>
         <quality>-1</quality>
      </peak>
      <peak>
         <mass>666.24689</mass>
         <intensity>5.548</intensity>
         <ion_current>9.2551786</ion_current>
         <width>0.455</width>
         <signal_noise_ratio>2.4513673</signal_noise_ratio>
         <quality>-1</quality>
      </peak>
      <peak>
         <mass>666.7666</mass>
         <intensity>8.322</intensity>
         <ion_current>10.963162</ion_current>
         <width>0.455</width>
         <signal_noise_ratio>3.677051</signal_noise_ratio>
         <quality>-1</quality>
      </peak>
      <peak>
         <mass>667.804</mass>
         <intensity>5.548</intensity>
         <ion_current>4.8506097</ion_current>
         <width>0.181</width>
         <signal_noise_ratio>2.4513673</signal_noise_ratio>
         <quality>-1</quality>
      </peak>
      <peak>
         <mass>670.33514</mass>
         <intensity>102.635</intensity>
         <ion_current>162.39503</ion_current>
         <width>0.637</width>
         <signal_noise_ratio>45.34897</signal_noise_ratio>
         <quality>1</quality>
      </peak>
      <peak>
         <mass>670.805</mass>
         <intensity>2.774</intensity>
         <ion_current>4.6275893</ion_current>
         <width>0.182</width>
         <signal_noise_ratio>1.2256837</signal_noise_ratio>
         <quality>-1</quality>
      </peak>
      <peak>
         <mass>673.37576</mass>
         <intensity>214.979</intensity>
         <ion_current>325.00203</ion_current>
         <width>0.363</width>
         <signal_noise_ratio>94.987833</signal_noise_ratio>
         <quality>1</quality>
      </peak>
      <peak>
         <mass>673.715</mass>
         <intensity>2.774</intensity>
         <ion_current>4.1383782</ion_current>
         <width>0.364</width>
         <signal_noise_ratio>1.2256837</signal_noise_ratio>
         <quality>-1</quality>
      </peak>
      <peak>
         <mass>678.51325</mass>
         <intensity>4.161</intensity>
         <ion_current>6.4759409</ion_current>
         <width>0.182</width>
         <signal_noise_ratio>1.8385255</signal_noise_ratio>
         <quality>-1</quality>
      </peak>
      <peak>
         <mass>680.40334</mass>
         <intensity>42.996</intensity>
         <ion_current>73.608506</ion_current>
         <width>0.455</width>
         <signal_noise_ratio>18.997655</signal_noise_ratio>
         <quality>1</quality>
      </peak>
      <peak>
         <mass>680.7188</mass>
         <intensity>4.161</intensity>
         <ion_current>6.4759409</ion_current>
         <width>0.181</width>
         <signal_noise_ratio>1.8385255</signal_noise_ratio>
         <quality>-1</quality>
      </peak>
      <peak>
         <mass>682.69625</mass>
         <intensity>4.161</intensity>
         <ion_current>6.4759409</ion_current>
         <width>0.182</width>
         <signal_noise_ratio>1.8385255</signal_noise_ratio>
         <quality>-1</quality>
      </peak>
      <peak>
         <mass>684.175</mass>
         <intensity>2.774</intensity>
         <ion_current>4.3172939</ion_current>
         <width>0.182</width>
         <signal_noise_ratio>1.2256837</signal_noise_ratio>
         <quality>-1</quality>
      </peak>
      <peak>
         <mass>684.73517</mass>
         <intensity>4.161</intensity>
         <ion_current>6.4705118</ion_current>
         <width>0.273</width>
         <signal_noise_ratio>1.8385255</signal_noise_ratio>
         <quality>-1</quality>
      </peak>
      <peak>
         <mass>685.8302</mass>
         <intensity>5.548</intensity>
         <ion_current>6.0525089</ion_current>
         <width>0.273</width>
         <signal_noise_ratio>2.4513673</signal_noise_ratio>
         <quality>-1</quality>
      </peak>
      <peak>
         <mass>686.34094</mass>
         <intensity>270.458</intensity>
         <ion_current>421.99</ion_current>
         <width>0.454</width>
         <signal_noise_ratio>119.50106</signal_noise_ratio>
         <quality>1</quality>
      </peak>
      <peak>
         <mass>686.799</mass>
         <intensity>5.548</intensity>
         <ion_current>6.0684459</ion_current>
         <width>0.455</width>
         <signal_noise_ratio>2.4513673</signal_noise_ratio>
         <quality>-1</quality>
      </peak>
      <peak>
         <mass>688.69167</mass>
         <intensity>2.774</intensity>
         <ion_current>4.3172939</ion_current>
         <width>0.182</width>
         <signal_noise_ratio>1.2256837</signal_noise_ratio>
         <quality>-1</quality>
      </peak>
      <peak>
         <mass>692.2235</mass>
         <intensity>2.774</intensity>
         <ion_current>4.317303</ion_current>
         <width>0.273</width>
         <signal_noise_ratio>1.2256837</signal_noise_ratio>
         <quality>-1</quality>
      </peak>
      <peak>
         <mass>692.48133</mass>
         <intensity>2.774</intensity>
         <ion_current>4.3172939</ion_current>
         <width>0.273</width>
         <signal_noise_ratio>1.2256837</signal_noise_ratio>
         <quality>-1</quality>
      </peak>
      <peak>
         <mass>693.06525</mass>
         <intensity>4.161</intensity>
         <ion_current>4.791605</ion_current>
         <width>0.182</width>
         <signal_noise_ratio>1.8385255</signal_noise_ratio>
         <quality>-1</quality>
      </peak>
      <peak>
         <mass>694.452</mass>
         <intensity>4.161</intensity>
         <ion_current>7.1235695</ion_current>
         <width>0.364</width>
         <signal_noise_ratio>1.8385255</signal_noise_ratio>
         <quality>-1</quality>
      </peak>
      <peak>
         <mass>694.84633</mass>
         <intensity>2.774</intensity>
         <ion_current>4.3172939</ion_current>
         <width>0.273</width>
         <signal_noise_ratio>1.2256837</signal_noise_ratio>
         <quality>-1</quality>
      </peak>
      <peak>
         <mass>695.18</mass>
         <intensity>2.774</intensity>
         <ion_current>4.7490463</ion_current>
         <width>0.182</width>
         <signal_noise_ratio>1.2256837</signal_noise_ratio>
         <quality>-1</quality>
      </peak>
      <peak>
         <mass>697.45247</mass>
         <intensity>176.144</intensity>
         <ion_current>274.83785</ion_current>
         <width>0.546</width>
         <signal_noise_ratio>77.828703</signal_noise_ratio>
         <quality>1</quality>
      </peak>
      <peak>
         <mass>698.181</mass>
         <intensity>2.774</intensity>
         <ion_current>4.3172939</ion_current>
         <width>0.182</width>
         <signal_noise_ratio>1.2256837</signal_noise_ratio>
         <quality>-1</quality>
      </peak>
      <peak>
         <mass>698.46831</mass>
         <intensity>102.635</intensity>
         <ion_current>46.829526</ion_current>
         <width>0.455</width>
         <signal_noise_ratio>45.34897</signal_noise_ratio>
         <quality>1</quality>
      </peak>
   </peak_list>
</pepex3>
