# Supplementary material for: NITPICK: peak identification for mass spectrometry data
Source: BMC Bioinformatics. 2008 Aug 28;9:355. doi: 10.1186/1471-2105-9-355 (PMC2655099; doi:10.1186/1471-2105-9-355)
Supplement: Additional file 4 — A zip-folder containing all pepex results on the simulated data. [file 1471-2105-9-355-S4.zip › pepex_simulation_results/thresh1/SNR100/preSNR100_46_pepex.xml]

<?xml version="1.0" encoding="iso-8859-1"?>
<pepex3>
   <version>3.0.0</version>
   <registered_to>Unregistered</registered_to>
   <parameters>
      <parameter_file>pepex_input.xml</parameter_file>
      <input_data_file>spectrum.data</input_data_file>
      <output_data_file>pepex_output.xml</output_data_file>
      <noise_model>mean_value</noise_model>
      <signal_noise_ratio>1</signal_noise_ratio>
      <tuning_power>2</tuning_power>
      <tuning>2</tuning>
      <small_omega>1.0</small_omega>
      <big_omega>20</big_omega>
      <peak_finding_model>pepex3</peak_finding_model>
      <supporting_slopes>2</supporting_slopes>
      <peak_fitting_model>centroid</peak_fitting_model>
      <clustering_model>simple</clustering_model>
      <min_cluster_distance>0.8</min_cluster_distance>
      <max_cluster_distance>1.2</max_cluster_distance>
      <no_single_above_mass>1500.0</no_single_above_mass>
      <deisotoping_model>quadratic</deisotoping_model>
      <isotope_distrib_file>/usr/local/piums/kd_0_to_10</isotope_distrib_file>
      <overflow>30000</overflow>
   </parameters>
   <pepex3_status>
      <status>ok</status>
      <message></message>
      <supporting_slopes>2</supporting_slopes>
      <minimum_mass>500</minimum_mass>
      <maximum_mass>700</maximum_mass>
      <small_omega>1</small_omega>
      <big_omega>20</big_omega>
      <peak_masses_with_hydrogen>true</peak_masses_with_hydrogen>
      <date_created>17:49:26, 09 Jul, 2007</date_created>
   </pepex3_status>
   <peak_list>
      <peak>
         <mass>501.377</mass>
         <intensity>5.259</intensity>
         <ion_current>7.3170754</ion_current>
         <width>0.182</width>
         <signal_noise_ratio>1.8875381</signal_noise_ratio>
         <quality>-1</quality>
      </peak>
      <peak>
         <mass>504.19398</mass>
         <intensity>257.691</intensity>
         <ion_current>354.74648</ion_current>
         <width>0.455</width>
         <signal_noise_ratio>89.381692</signal_noise_ratio>
         <quality>1</quality>
      </peak>
      <peak>
         <mass>505.56317</mass>
         <intensity>3.944</intensity>
         <ion_current>5.4874587</ion_current>
         <width>0.182</width>
         <signal_noise_ratio>1.3680004</signal_noise_ratio>
         <quality>-1</quality>
      </peak>
      <peak>
         <mass>508.98125</mass>
         <intensity>3.944</intensity>
         <ion_current>5.4874587</ion_current>
         <width>0.182</width>
         <signal_noise_ratio>1.2882782</signal_noise_ratio>
         <quality>-1</quality>
      </peak>
      <peak>
         <mass>512.187</mass>
         <intensity>3.944</intensity>
         <ion_current>6.0362279</ion_current>
         <width>0.182</width>
         <signal_noise_ratio>1.2936411</signal_noise_ratio>
         <quality>-1</quality>
      </peak>
      <peak>
         <mass>515.08283</mass>
         <intensity>3.944</intensity>
         <ion_current>5.4874587</ion_current>
         <width>0.182</width>
         <signal_noise_ratio>1.2814656</signal_noise_ratio>
         <quality>-1</quality>
      </peak>
      <peak>
         <mass>515.825</mass>
         <intensity>3.944</intensity>
         <ion_current>6.0362279</ion_current>
         <width>0.182</width>
         <signal_noise_ratio>1.2676319</signal_noise_ratio>
         <quality>-1</quality>
      </peak>
      <peak>
         <mass>517.15967</mass>
         <intensity>3.944</intensity>
         <ion_current>5.4874587</ion_current>
         <width>0.273</width>
         <signal_noise_ratio>1.2653768</signal_noise_ratio>
         <quality>-1</quality>
      </peak>
      <peak>
         <mass>520.1</mass>
         <intensity>3.944</intensity>
         <ion_current>5.4874587</ion_current>
         <width>0.182</width>
         <signal_noise_ratio>1.2703741</signal_noise_ratio>
         <quality>-1</quality>
      </peak>
      <peak>
         <mass>522.01</mass>
         <intensity>3.944</intensity>
         <ion_current>5.4874587</ion_current>
         <width>0.182</width>
         <signal_noise_ratio>1.2175374</signal_noise_ratio>
         <quality>-1</quality>
      </peak>
      <peak>
         <mass>525.48875</mass>
         <intensity>5.259</intensity>
         <ion_current>8.2758236</ion_current>
         <width>0.273</width>
         <signal_noise_ratio>1.5859382</signal_noise_ratio>
         <quality>-1</quality>
      </peak>
      <peak>
         <mass>527.103</mass>
         <intensity>3.944</intensity>
         <ion_current>5.6422263</ion_current>
         <width>0.182</width>
         <signal_noise_ratio>1.2445115</signal_noise_ratio>
         <quality>-1</quality>
      </peak>
      <peak>
         <mass>529.195</mass>
         <intensity>3.944</intensity>
         <ion_current>5.6422263</ion_current>
         <width>0.182</width>
         <signal_noise_ratio>1.2323554</signal_noise_ratio>
         <quality>-1</quality>
      </peak>
      <peak>
         <mass>530.923</mass>
         <intensity>3.944</intensity>
         <ion_current>6.2064743</ion_current>
         <width>0.182</width>
         <signal_noise_ratio>1.225938</signal_noise_ratio>
         <quality>-1</quality>
      </peak>
      <peak>
         <mass>531.43259</mass>
         <intensity>3.944</intensity>
         <ion_current>6.2064743</ion_current>
         <width>0.182</width>
         <signal_noise_ratio>1.225938</signal_noise_ratio>
         <quality>-1</quality>
      </peak>
      <peak>
         <mass>531.71925</mass>
         <intensity>3.944</intensity>
         <ion_current>5.6422263</ion_current>
         <width>0.182</width>
         <signal_noise_ratio>1.1946687</signal_noise_ratio>
         <quality>-1</quality>
      </peak>
      <peak>
         <mass>533.84537</mass>
         <intensity>3.944</intensity>
         <ion_current>5.6422263</ion_current>
         <width>0.272</width>
         <signal_noise_ratio>1.225938</signal_noise_ratio>
         <quality>-1</quality>
      </peak>
      <peak>
         <mass>534.51552</mass>
         <intensity>3.944</intensity>
         <ion_current>5.6422263</ion_current>
         <width>0.91</width>
         <signal_noise_ratio>1.225938</signal_noise_ratio>
         <quality>-1</quality>
      </peak>
      <peak>
         <mass>537.31071</mass>
         <intensity>177.491</intensity>
         <ion_current>250.72801</ion_current>
         <width>0.545</width>
         <signal_noise_ratio>56.511968</signal_noise_ratio>
         <quality>1</quality>
      </peak>
      <peak>
         <mass>538.745</mass>
         <intensity>3.944</intensity>
         <ion_current>5.6422263</ion_current>
         <width>0.182</width>
         <signal_noise_ratio>1.249887</signal_noise_ratio>
         <quality>-1</quality>
      </peak>
      <peak>
         <mass>541.11</mass>
         <intensity>3.944</intensity>
         <ion_current>5.6422263</ion_current>
         <width>0.182</width>
         <signal_noise_ratio>1.2787944</signal_noise_ratio>
         <quality>-1</quality>
      </peak>
      <peak>
         <mass>544.9975</mass>
         <intensity>3.944</intensity>
         <ion_current>5.6422263</ion_current>
         <width>0.181</width>
         <signal_noise_ratio>1.5451171</signal_noise_ratio>
         <quality>-1</quality>
      </peak>
      <peak>
         <mass>545.58037</mass>
         <intensity>5.259</intensity>
         <ion_current>7.5234452</ion_current>
         <width>1.092</width>
         <signal_noise_ratio>2.0602867</signal_noise_ratio>
         <quality>-1</quality>
      </peak>
      <peak>
         <mass>546.3395</mass>
         <intensity>2.63</intensity>
         <ion_current>3.7624379</ion_current>
         <width>0.273</width>
         <signal_noise_ratio>1.0303392</signal_noise_ratio>
         <quality>-1</quality>
      </peak>
      <peak>
         <mass>547.07787</mass>
         <intensity>5.259</intensity>
         <ion_current>7.5234452</ion_current>
         <width>0.273</width>
         <signal_noise_ratio>2.3187497</signal_noise_ratio>
         <quality>1</quality>
      </peak>
      <peak>
         <mass>547.54425</mass>
         <intensity>3.944</intensity>
         <ion_current>6.2064743</ion_current>
         <width>0.182</width>
         <signal_noise_ratio>1.738952</signal_noise_ratio>
         <quality>-1</quality>
      </peak>
      <peak>
         <mass>548.87033</mass>
         <intensity>2.63</intensity>
         <ion_current>3.7624379</ion_current>
         <width>0.182</width>
         <signal_noise_ratio>1.1239897</signal_noise_ratio>
         <quality>-1</quality>
      </peak>
      <peak>
         <mass>550.04575</mass>
         <intensity>3.934</intensity>
         <ion_current>5.6279204</ion_current>
         <width>0.273</width>
         <signal_noise_ratio>1.2276972</signal_noise_ratio>
         <quality>-1</quality>
      </peak>
      <peak>
         <mass>551.29957</mass>
         <intensity>103.855</intensity>
         <ion_current>149.20286</ion_current>
         <width>0.728</width>
         <signal_noise_ratio>32.347256</signal_noise_ratio>
         <quality>1</quality>
      </peak>
      <peak>
         <mass>557.0806</mass>
         <intensity>5.249</intensity>
         <ion_current>8.2600871</ion_current>
         <width>0.273</width>
         <signal_noise_ratio>1.6171792</signal_noise_ratio>
         <quality>-1</quality>
      </peak>
      <peak>
         <mass>559.131</mass>
         <intensity>5.249</intensity>
         <ion_current>7.86013</ion_current>
         <width>0.182</width>
         <signal_noise_ratio>1.6122331</signal_noise_ratio>
         <quality>-1</quality>
      </peak>
      <peak>
         <mass>560.08767</mass>
         <intensity>3.934</intensity>
         <ion_current>4.8937389</ion_current>
         <width>0.364</width>
         <signal_noise_ratio>1.2066106</signal_noise_ratio>
         <quality>-1</quality>
      </peak>
      <peak>
         <mass>560.664</mass>
         <intensity>3.934</intensity>
         <ion_current>5.4961648</ion_current>
         <width>0.182</width>
         <signal_noise_ratio>1.2047461</signal_noise_ratio>
         <quality>-1</quality>
      </peak>
      <peak>
         <mass>563.3018</mass>
         <intensity>3.934</intensity>
         <ion_current>5.6279349</ion_current>
         <width>0.181</width>
         <signal_noise_ratio>1.2019867</signal_noise_ratio>
         <quality>-1</quality>
      </peak>
      <peak>
         <mass>564.484</mass>
         <intensity>9.193</intensity>
         <ion_current>11.397999</ion_current>
         <width>0.182</width>
         <signal_noise_ratio>2.8064052</signal_noise_ratio>
         <quality>-1</quality>
      </peak>
      <peak>
         <mass>567.394</mass>
         <intensity>3.934</intensity>
         <ion_current>5.6279301</ion_current>
         <width>0.182</width>
         <signal_noise_ratio>1.1967053</signal_noise_ratio>
         <quality>-1</quality>
      </peak>
      <peak>
         <mass>568.38362</mass>
         <intensity>6.564</intensity>
         <ion_current>7.6369934</ion_current>
         <width>0.182</width>
         <signal_noise_ratio>1.994165</signal_noise_ratio>
         <quality>-1</quality>
      </peak>
      <peak>
         <mass>568.90361</mass>
         <intensity>3.934</intensity>
         <ion_current>5.6279204</ion_current>
         <width>0.363</width>
         <signal_noise_ratio>1.1951623</signal_noise_ratio>
         <quality>-1</quality>
      </peak>
      <peak>
         <mass>570.941</mass>
         <intensity>5.249</intensity>
         <ion_current>7.5091393</ion_current>
         <width>0.182</width>
         <signal_noise_ratio>1.5895804</signal_noise_ratio>
         <quality>-1</quality>
      </peak>
      <peak>
         <mass>572.2391</mass>
         <intensity>176.167</intensity>
         <ion_current>249.16161</ion_current>
         <width>0.273</width>
         <signal_noise_ratio>53.315188</signal_noise_ratio>
         <quality>-1</quality>
      </peak>
      <peak>
         <mass>573.82925</mass>
         <intensity>3.934</intensity>
         <ion_current>6.1907378</ion_current>
         <width>0.182</width>
         <signal_noise_ratio>1.1896281</signal_noise_ratio>
         <quality>-1</quality>
      </peak>
      <peak>
         <mass>576.23552</mass>
         <intensity>240.59</intensity>
         <ion_current>340.59063</ion_current>
         <width>0.545</width>
         <signal_noise_ratio>72.728272</signal_noise_ratio>
         <quality>1</quality>
      </peak>
      <peak>
         <mass>578.55825</mass>
         <intensity>3.934</intensity>
         <ion_current>5.7876607</ion_current>
         <width>0.182</width>
         <signal_noise_ratio>1.1876084</signal_noise_ratio>
         <quality>-1</quality>
      </peak>
      <peak>
         <mass>580.855</mass>
         <intensity>3.934</intensity>
         <ion_current>5.7876607</ion_current>
         <width>0.182</width>
         <signal_noise_ratio>1.1855218</signal_noise_ratio>
         <quality>-1</quality>
      </peak>
      <peak>
         <mass>582.7195</mass>
         <intensity>3.934</intensity>
         <ion_current>5.7876607</ion_current>
         <width>0.273</width>
         <signal_noise_ratio>1.1849012</signal_noise_ratio>
         <quality>-1</quality>
      </peak>
      <peak>
         <mass>583.10625</mass>
         <intensity>3.934</intensity>
         <ion_current>5.7876607</ion_current>
         <width>0.182</width>
         <signal_noise_ratio>1.1842298</signal_noise_ratio>
         <quality>-1</quality>
      </peak>
      <peak>
         <mass>585.27319</mass>
         <intensity>191.944</intensity>
         <ion_current>275.76941</ion_current>
         <width>0.272</width>
         <signal_noise_ratio>57.70264</signal_noise_ratio>
         <quality>1</quality>
      </peak>
      <peak>
         <mass>585.70534</mass>
         <intensity>5.249</intensity>
         <ion_current>7.7222753</ion_current>
         <width>0.273</width>
         <signal_noise_ratio>1.5779663</signal_noise_ratio>
         <quality>-1</quality>
      </peak>
      <peak>
         <mass>590.678</mass>
         <intensity>3.934</intensity>
         <ion_current>6.3664544</ion_current>
         <width>0.182</width>
         <signal_noise_ratio>1.1751562</signal_noise_ratio>
         <quality>-1</quality>
      </peak>
      <peak>
         <mass>591.00461</mass>
         <intensity>3.934</intensity>
         <ion_current>5.7876607</ion_current>
         <width>0.364</width>
         <signal_noise_ratio>1.1751562</signal_noise_ratio>
         <quality>-1</quality>
      </peak>
      <peak>
         <mass>593.854</mass>
         <intensity>3.934</intensity>
         <ion_current>5.7876607</ion_current>
         <width>0.546</width>
         <signal_noise_ratio>1.1700051</signal_noise_ratio>
         <quality>-1</quality>
      </peak>
      <peak>
         <mass>595.64359</mass>
         <intensity>3.934</intensity>
         <ion_current>5.7876607</ion_current>
         <width>0.182</width>
         <signal_noise_ratio>1.1605244</signal_noise_ratio>
         <quality>-1</quality>
      </peak>
      <peak>
         <mass>596.07122</mass>
         <intensity>3.934</intensity>
         <ion_current>5.7876607</ion_current>
         <width>0.727</width>
         <signal_noise_ratio>1.1605244</signal_noise_ratio>
         <quality>-1</quality>
      </peak>
      <peak>
         <mass>597.954</mass>
         <intensity>3.934</intensity>
         <ion_current>5.7876607</ion_current>
         <width>0.182</width>
         <signal_noise_ratio>1.1514493</signal_noise_ratio>
         <quality>-1</quality>
      </peak>
      <peak>
         <mass>598.71741</mass>
         <intensity>3.934</intensity>
         <ion_current>6.3664544</ion_current>
         <width>0.273</width>
         <signal_noise_ratio>1.1514493</signal_noise_ratio>
         <quality>-1</quality>
      </peak>
      <peak>
         <mass>599.33317</mass>
         <intensity>3.934</intensity>
         <ion_current>5.7876607</ion_current>
         <width>0.182</width>
         <signal_noise_ratio>1.1467517</signal_noise_ratio>
         <quality>-1</quality>
      </peak>
      <peak>
         <mass>600.955</mass>
         <intensity>5.249</intensity>
         <ion_current>8.1830435</ion_current>
         <width>0.182</width>
         <signal_noise_ratio>1.5183319</signal_noise_ratio>
         <quality>-1</quality>
      </peak>
      <peak>
         <mass>602.28261</mass>
         <intensity>3.934</intensity>
         <ion_current>6.3664544</ion_current>
         <width>0.364</width>
         <signal_noise_ratio>1.1339441</signal_noise_ratio>
         <quality>-1</quality>
      </peak>
      <peak>
         <mass>605.36536</mass>
         <intensity>189.314</intensity>
         <ion_current>278.53547</ion_current>
         <width>0.363</width>
         <signal_noise_ratio>54.054382</signal_noise_ratio>
         <quality>-1</quality>
      </peak>
      <peak>
         <mass>606.36056</mass>
         <intensity>82.819</intensity>
         <ion_current>27.26928</ion_current>
         <width>0.273</width>
         <signal_noise_ratio>23.574528</signal_noise_ratio>
         <quality>-1</quality>
      </peak>
      <peak>
         <mass>610.778</mass>
         <intensity>5.249</intensity>
         <ion_current>7.7222753</ion_current>
         <width>0.182</width>
         <signal_noise_ratio>1.4863514</signal_noise_ratio>
         <quality>-1</quality>
      </peak>
      <peak>
         <mass>612.21025</mass>
         <intensity>3.934</intensity>
         <ion_current>6.3664544</ion_current>
         <width>0.182</width>
         <signal_noise_ratio>1.111233</signal_noise_ratio>
         <quality>-1</quality>
      </peak>
      <peak>
         <mass>614.47059</mass>
         <intensity>3.934</intensity>
         <ion_current>5.7876607</ion_current>
         <width>0.182</width>
         <signal_noise_ratio>1.1087049</signal_noise_ratio>
         <quality>-1</quality>
      </peak>
      <peak>
         <mass>614.71075</mass>
         <intensity>3.934</intensity>
         <ion_current>5.7876607</ion_current>
         <width>0.272</width>
         <signal_noise_ratio>1.1087049</signal_noise_ratio>
         <quality>-1</quality>
      </peak>
      <peak>
         <mass>616.30125</mass>
         <intensity>226.127</intensity>
         <ion_current>332.67574</ion_current>
         <width>0.273</width>
         <signal_noise_ratio>63.644633</signal_noise_ratio>
         <quality>1</quality>
      </peak>
      <peak>
         <mass>616.962</mass>
         <intensity>3.934</intensity>
         <ion_current>5.7876607</ion_current>
         <width>0.182</width>
         <signal_noise_ratio>1.1073493</signal_noise_ratio>
         <quality>-1</quality>
      </peak>
      <peak>
         <mass>617.30802</mass>
         <intensity>70.987</intensity>
         <ion_current>106.24287</ion_current>
         <width>0.364</width>
         <signal_noise_ratio>19.981547</signal_noise_ratio>
         <quality>1</quality>
      </peak>
      <peak>
         <mass>620.10959</mass>
         <intensity>3.934</intensity>
         <ion_current>5.7876607</ion_current>
         <width>0.181</width>
         <signal_noise_ratio>1.1154079</signal_noise_ratio>
         <quality>-1</quality>
      </peak>
      <peak>
         <mass>624.628</mass>
         <intensity>3.934</intensity>
         <ion_current>5.7876607</ion_current>
         <width>0.273</width>
         <signal_noise_ratio>1.1291405</signal_noise_ratio>
         <quality>-1</quality>
      </peak>
      <peak>
         <mass>625.33455</mass>
         <intensity>103.855</intensity>
         <ion_current>160.58595</ion_current>
         <width>0.364</width>
         <signal_noise_ratio>29.808563</signal_noise_ratio>
         <quality>1</quality>
      </peak>
      <peak>
         <mass>630.787</mass>
         <intensity>3.934</intensity>
         <ion_current>5.9660656</ion_current>
         <width>0.182</width>
         <signal_noise_ratio>1.1549581</signal_noise_ratio>
         <quality>-1</quality>
      </peak>
      <peak>
         <mass>632.33129</mass>
         <intensity>78.875</intensity>
         <ion_current>119.43124</ion_current>
         <width>0.819</width>
         <signal_noise_ratio>23.26855</signal_noise_ratio>
         <quality>-1</quality>
      </peak>
      <peak>
         <mass>633.31536</mass>
         <intensity>98.596</intensity>
         <ion_current>106.80608</ion_current>
         <width>0.364</width>
         <signal_noise_ratio>29.227894</signal_noise_ratio>
         <quality>1</quality>
      </peak>
      <peak>
         <mass>634.94725</mass>
         <intensity>3.934</intensity>
         <ion_current>5.9660656</ion_current>
         <width>0.182</width>
         <signal_noise_ratio>1.1749832</signal_noise_ratio>
         <quality>-1</quality>
      </peak>
      <peak>
         <mass>637.049</mass>
         <intensity>5.249</intensity>
         <ion_current>7.9603148</ion_current>
         <width>0.182</width>
         <signal_noise_ratio>1.5767551</signal_noise_ratio>
         <quality>-1</quality>
      </peak>
      <peak>
         <mass>637.25917</mass>
         <intensity>3.934</intensity>
         <ion_current>5.9660656</ion_current>
         <width>0.182</width>
         <signal_noise_ratio>1.1817403</signal_noise_ratio>
         <quality>-1</quality>
      </peak>
      <peak>
         <mass>638.75359</mass>
         <intensity>3.934</intensity>
         <ion_current>6.5627024</ion_current>
         <width>0.182</width>
         <signal_noise_ratio>1.1874355</signal_noise_ratio>
         <quality>-1</quality>
      </peak>
      <peak>
         <mass>640.08675</mass>
         <intensity>3.934</intensity>
         <ion_current>5.9660656</ion_current>
         <width>0.273</width>
         <signal_noise_ratio>1.1902495</signal_noise_ratio>
         <quality>-1</quality>
      </peak>
      <peak>
         <mass>641.35661</mass>
         <intensity>236.645</intensity>
         <ion_current>359.52115</ion_current>
         <width>0.546</width>
         <signal_noise_ratio>71.761302</signal_noise_ratio>
         <quality>1</quality>
      </peak>
      <peak>
         <mass>643.34938</mass>
         <intensity>216.924</intensity>
         <ion_current>299.56755</ion_current>
         <width>0.637</width>
         <signal_noise_ratio>66.095005</signal_noise_ratio>
         <quality>1</quality>
      </peak>
      <peak>
         <mass>645.5938</mass>
         <intensity>5.249</intensity>
         <ion_current>7.8041703</ion_current>
         <width>0.182</width>
         <signal_noise_ratio>1.6103674</signal_noise_ratio>
         <quality>-1</quality>
      </peak>
      <peak>
         <mass>645.794</mass>
         <intensity>3.934</intensity>
         <ion_current>5.9660656</ion_current>
         <width>0.181</width>
         <signal_noise_ratio>1.2069319</signal_noise_ratio>
         <quality>-1</quality>
      </peak>
      <peak>
         <mass>646.43001</mass>
         <intensity>7.879</intensity>
         <ion_current>10.121396</ion_current>
         <width>0.455</width>
         <signal_noise_ratio>2.4172385</signal_noise_ratio>
         <quality>-1</quality>
      </peak>
      <peak>
         <mass>647.885</mass>
         <intensity>3.934</intensity>
         <ion_current>6.5627024</ion_current>
         <width>0.182</width>
         <signal_noise_ratio>1.2117484</signal_noise_ratio>
         <quality>-1</quality>
      </peak>
      <peak>
         <mass>649.22725</mass>
         <intensity>3.934</intensity>
         <ion_current>5.9660656</ion_current>
         <width>0.182</width>
         <signal_noise_ratio>1.2141606</signal_noise_ratio>
         <quality>-1</quality>
      </peak>
      <peak>
         <mass>651.03868</mass>
         <intensity>3.944</intensity>
         <ion_current>5.981231</ion_current>
         <width>0.546</width>
         <signal_noise_ratio>1.0979567</signal_noise_ratio>
         <quality>-1</quality>
      </peak>
      <peak>
         <mass>652.524</mass>
         <intensity>3.944</intensity>
         <ion_current>6.5793844</ion_current>
         <width>0.182</width>
         <signal_noise_ratio>1.1334124</signal_noise_ratio>
         <quality>-1</quality>
      </peak>
      <peak>
         <mass>652.78183</mass>
         <intensity>3.944</intensity>
         <ion_current>5.981231</ion_current>
         <width>0.182</width>
         <signal_noise_ratio>1.1288237</signal_noise_ratio>
         <quality>-1</quality>
      </peak>
      <peak>
         <mass>654.9798</mass>
         <intensity>3.944</intensity>
         <ion_current>5.981231</ion_current>
         <width>0.181</width>
         <signal_noise_ratio>1.1197796</signal_noise_ratio>
         <quality>-1</quality>
      </peak>
      <peak>
         <mass>655.252</mass>
         <intensity>3.944</intensity>
         <ion_current>5.981231</ion_current>
         <width>0.182</width>
         <signal_noise_ratio>1.1197796</signal_noise_ratio>
         <quality>-1</quality>
      </peak>
      <peak>
         <mass>657.708</mass>
         <intensity>3.944</intensity>
         <ion_current>5.981231</ion_current>
         <width>0.182</width>
         <signal_noise_ratio>1.3707999</signal_noise_ratio>
         <quality>-1</quality>
      </peak>
      <peak>
         <mass>657.89</mass>
         <intensity>3.944</intensity>
         <ion_current>5.981231</ion_current>
         <width>0.182</width>
         <signal_noise_ratio>1.3707999</signal_noise_ratio>
         <quality>-1</quality>
      </peak>
      <peak>
         <mass>658.449</mass>
         <intensity>5.259</intensity>
         <ion_current>7.9754802</ion_current>
         <width>0.182</width>
         <signal_noise_ratio>1.827849</signal_noise_ratio>
         <quality>-1</quality>
      </peak>
      <peak>
         <mass>660.68625</mass>
         <intensity>3.944</intensity>
         <ion_current>5.981231</ion_current>
         <width>0.182</width>
         <signal_noise_ratio>1.3707999</signal_noise_ratio>
         <quality>-1</quality>
      </peak>
      <peak>
         <mass>660.891</mass>
         <intensity>3.944</intensity>
         <ion_current>5.981231</ion_current>
         <width>0.182</width>
         <signal_noise_ratio>1.3707999</signal_noise_ratio>
         <quality>-1</quality>
      </peak>
      <peak>
         <mass>662.256</mass>
         <intensity>3.944</intensity>
         <ion_current>6.5793844</ion_current>
         <width>0.182</width>
         <signal_noise_ratio>1.3707999</signal_noise_ratio>
         <quality>-1</quality>
      </peak>
      <peak>
         <mass>662.86925</mass>
         <intensity>3.944</intensity>
         <ion_current>5.981231</ion_current>
         <width>0.182</width>
         <signal_noise_ratio>1.3707999</signal_noise_ratio>
         <quality>-1</quality>
      </peak>
      <peak>
         <mass>664.529</mass>
         <intensity>3.944</intensity>
         <ion_current>5.981231</ion_current>
         <width>0.182</width>
         <signal_noise_ratio>1.3707999</signal_noise_ratio>
         <quality>-1</quality>
      </peak>
      <peak>
         <mass>666.41625</mass>
         <intensity>3.944</intensity>
         <ion_current>5.981231</ion_current>
         <width>0.182</width>
         <signal_noise_ratio>1.3707999</signal_noise_ratio>
         <quality>-1</quality>
      </peak>
      <peak>
         <mass>667.91675</mass>
         <intensity>3.944</intensity>
         <ion_current>5.981231</ion_current>
         <width>0.272</width>
         <signal_noise_ratio>1.3707999</signal_noise_ratio>
         <quality>-1</quality>
      </peak>
      <peak>
         <mass>668.349</mass>
         <intensity>3.944</intensity>
         <ion_current>6.5793844</ion_current>
         <width>0.182</width>
         <signal_noise_ratio>1.3707999</signal_noise_ratio>
         <quality>-1</quality>
      </peak>
      <peak>
         <mass>669.79158</mass>
         <intensity>5.259</intensity>
         <ion_current>8.7730686</ion_current>
         <width>0.454</width>
         <signal_noise_ratio>1.827849</signal_noise_ratio>
         <quality>-1</quality>
      </peak>
      <peak>
         <mass>671.96425</mass>
         <intensity>3.944</intensity>
         <ion_current>5.981231</ion_current>
         <width>0.182</width>
         <signal_noise_ratio>1.3707999</signal_noise_ratio>
         <quality>-1</quality>
      </peak>
      <peak>
         <mass>672.29871</mass>
         <intensity>90.718</intensity>
         <ion_current>142.75223</ion_current>
         <width>0.455</width>
         <signal_noise_ratio>31.530482</signal_noise_ratio>
         <quality>1</quality>
      </peak>
      <peak>
         <mass>673.806</mass>
         <intensity>6.574</intensity>
         <ion_current>9.9697294</ion_current>
         <width>0.182</width>
         <signal_noise_ratio>2.2848982</signal_noise_ratio>
         <quality>-1</quality>
      </peak>
      <peak>
         <mass>674.27017</mass>
         <intensity>127.531</intensity>
         <ion_current>176.55934</ion_current>
         <width>0.364</width>
         <signal_noise_ratio>44.325425</signal_noise_ratio>
         <quality>1</quality>
      </peak>
      <peak>
         <mass>676.626</mass>
         <intensity>5.259</intensity>
         <ion_current>9.003329</ion_current>
         <width>0.182</width>
         <signal_noise_ratio>1.827849</signal_noise_ratio>
         <quality>-1</quality>
      </peak>
      <peak>
         <mass>678.172</mass>
         <intensity>3.944</intensity>
         <ion_current>6.7520688</ion_current>
         <width>0.182</width>
         <signal_noise_ratio>1.3707999</signal_noise_ratio>
         <quality>-1</quality>
      </peak>
      <peak>
         <mass>678.36917</mass>
         <intensity>3.944</intensity>
         <ion_current>6.1382146</ion_current>
         <width>0.182</width>
         <signal_noise_ratio>1.3707999</signal_noise_ratio>
         <quality>-1</quality>
      </peak>
      <peak>
         <mass>680.641</mass>
         <intensity>5.259</intensity>
         <ion_current>8.1848049</ion_current>
         <width>0.182</width>
         <signal_noise_ratio>1.827849</signal_noise_ratio>
         <quality>-1</quality>
      </peak>
      <peak>
         <mass>681.082</mass>
         <intensity>6.574</intensity>
         <ion_current>10.231395</ion_current>
         <width>0.182</width>
         <signal_noise_ratio>2.2848982</signal_noise_ratio>
         <quality>-1</quality>
      </peak>
      <peak>
         <mass>682.628</mass>
         <intensity>3.944</intensity>
         <ion_current>6.1382146</ion_current>
         <width>0.181</width>
         <signal_noise_ratio>1.3707999</signal_noise_ratio>
         <quality>-1</quality>
      </peak>
      <peak>
         <mass>683.83375</mass>
         <intensity>5.259</intensity>
         <ion_current>8.1848049</ion_current>
         <width>0.637</width>
         <signal_noise_ratio>1.827849</signal_noise_ratio>
         <quality>-1</quality>
      </peak>
      <peak>
         <mass>684.35672</mass>
         <intensity>3.944</intensity>
         <ion_current>6.7520688</ion_current>
         <width>0.454</width>
         <signal_noise_ratio>1.3707999</signal_noise_ratio>
         <quality>-1</quality>
      </peak>
      <peak>
         <mass>685.812</mass>
         <intensity>5.259</intensity>
         <ion_current>8.1848049</ion_current>
         <width>0.182</width>
         <signal_noise_ratio>1.827849</signal_noise_ratio>
         <quality>-1</quality>
      </peak>
      <peak>
         <mass>687.71189</mass>
         <intensity>7.889</intensity>
         <ion_current>12.277986</ion_current>
         <width>0.182</width>
         <signal_noise_ratio>2.7419473</signal_noise_ratio>
         <quality>-1</quality>
      </peak>
      <peak>
         <mass>687.904</mass>
         <intensity>3.944</intensity>
         <ion_current>6.1382146</ion_current>
         <width>0.182</width>
         <signal_noise_ratio>1.3707999</signal_noise_ratio>
         <quality>-1</quality>
      </peak>
      <peak>
         <mass>688.42848</mass>
         <intensity>190.639</intensity>
         <ion_current>303.82568</ion_current>
         <width>0.364</width>
         <signal_noise_ratio>66.259614</signal_noise_ratio>
         <quality>1</quality>
      </peak>
      <peak>
         <mass>691.37171</mass>
         <intensity>239.285</intensity>
         <ion_current>390.7204</ion_current>
         <width>0.818</width>
         <signal_noise_ratio>83.167304</signal_noise_ratio>
         <quality>-1</quality>
      </peak>
      <peak>
         <mass>695.31844</mass>
         <intensity>106.495</intensity>
         <ion_current>162.9864</ion_current>
         <width>0.363</width>
         <signal_noise_ratio>37.014029</signal_noise_ratio>
         <quality>1</quality>
      </peak>
      <peak>
         <mass>695.907</mass>
         <intensity>3.944</intensity>
         <ion_current>6.1382146</ion_current>
         <width>0.182</width>
         <signal_noise_ratio>1.3707999</signal_noise_ratio>
         <quality>-1</quality>
      </peak>
      <peak>
         <mass>696.32259</mass>
         <intensity>220.878</intensity>
         <ion_current>291.17691</ion_current>
         <width>0.364</width>
         <signal_noise_ratio>76.769658</signal_noise_ratio>
         <quality>1</quality>
      </peak>
      <peak>
         <mass>697.59859</mass>
         <intensity>3.944</intensity>
         <ion_current>6.1382146</ion_current>
         <width>0.182</width>
         <signal_noise_ratio>1.3707999</signal_noise_ratio>
         <quality>-1</quality>
      </peak>
      <peak>
         <mass>697.88525</mass>
         <intensity>3.944</intensity>
         <ion_current>6.1382146</ion_current>
         <width>0.182</width>
         <signal_noise_ratio>1.3707999</signal_noise_ratio>
         <quality>-1</quality>
      </peak>
   </peak_list>
</pepex3>
