# Supplementary material for: NITPICK: peak identification for mass spectrometry data
Source: BMC Bioinformatics. 2008 Aug 28;9:355. doi: 10.1186/1471-2105-9-355 (PMC2655099; doi:10.1186/1471-2105-9-355)
Supplement: Additional file 4 — A zip-folder containing all pepex results on the simulated data. [file 1471-2105-9-355-S4.zip › pepex_simulation_results/thresh1/SNR100/preSNR100_47_pepex.xml]

<?xml version="1.0" encoding="iso-8859-1"?>
<pepex3>
   <version>3.0.0</version>
   <registered_to>Unregistered</registered_to>
   <parameters>
      <parameter_file>pepex_input.xml</parameter_file>
      <input_data_file>spectrum.data</input_data_file>
      <output_data_file>pepex_output.xml</output_data_file>
      <noise_model>mean_value</noise_model>
      <signal_noise_ratio>1</signal_noise_ratio>
      <tuning_power>2</tuning_power>
      <tuning>2</tuning>
      <small_omega>1.0</small_omega>
      <big_omega>20</big_omega>
      <peak_finding_model>pepex3</peak_finding_model>
      <supporting_slopes>2</supporting_slopes>
      <peak_fitting_model>centroid</peak_fitting_model>
      <clustering_model>simple</clustering_model>
      <min_cluster_distance>0.8</min_cluster_distance>
      <max_cluster_distance>1.2</max_cluster_distance>
      <no_single_above_mass>1500.0</no_single_above_mass>
      <deisotoping_model>quadratic</deisotoping_model>
      <isotope_distrib_file>/usr/local/piums/kd_0_to_10</isotope_distrib_file>
      <overflow>30000</overflow>
   </parameters>
   <pepex3_status>
      <status>ok</status>
      <message></message>
      <supporting_slopes>2</supporting_slopes>
      <minimum_mass>500</minimum_mass>
      <maximum_mass>700</maximum_mass>
      <small_omega>1</small_omega>
      <big_omega>20</big_omega>
      <peak_masses_with_hydrogen>true</peak_masses_with_hydrogen>
      <date_created>17:49:28, 09 Jul, 2007</date_created>
   </pepex3_status>
   <peak_list>
      <peak>
         <mass>500.546</mass>
         <intensity>4.213</intensity>
         <ion_current>5.8617301</ion_current>
         <width>0.182</width>
         <signal_noise_ratio>1.3534867</signal_noise_ratio>
         <quality>-1</quality>
      </peak>
      <peak>
         <mass>502.26442</mass>
         <intensity>207.865</intensity>
         <ion_current>293.8447</ion_current>
         <width>0.364</width>
         <signal_noise_ratio>78.641398</signal_noise_ratio>
         <quality>1</quality>
      </peak>
      <peak>
         <mass>502.547</mass>
         <intensity>2.809</intensity>
         <ion_current>4.2991289</ion_current>
         <width>0.182</width>
         <signal_noise_ratio>1.0627267</signal_noise_ratio>
         <quality>-1</quality>
      </peak>
      <peak>
         <mass>503.78967</mass>
         <intensity>2.809</intensity>
         <ion_current>3.9082838</ion_current>
         <width>0.182</width>
         <signal_noise_ratio>1.0761268</signal_noise_ratio>
         <quality>-1</quality>
      </peak>
      <peak>
         <mass>504.33338</mass>
         <intensity>21.067</intensity>
         <ion_current>28.919591</ion_current>
         <width>0.727</width>
         <signal_noise_ratio>8.0707594</signal_noise_ratio>
         <quality>1</quality>
      </peak>
      <peak>
         <mass>505.89899</mass>
         <intensity>5.618</intensity>
         <ion_current>7.8165677</ion_current>
         <width>0.364</width>
         <signal_noise_ratio>2.1522536</signal_noise_ratio>
         <quality>1</quality>
      </peak>
      <peak>
         <mass>506.57861</mass>
         <intensity>4.213</intensity>
         <ion_current>6.4479281</ion_current>
         <width>0.909</width>
         <signal_noise_ratio>1.6139986</signal_noise_ratio>
         <quality>-1</quality>
      </peak>
      <peak>
         <mass>508.095</mass>
         <intensity>2.809</intensity>
         <ion_current>4.2991289</ion_current>
         <width>0.182</width>
         <signal_noise_ratio>1.1216151</signal_noise_ratio>
         <quality>-1</quality>
      </peak>
      <peak>
         <mass>508.89025</mass>
         <intensity>4.213</intensity>
         <ion_current>5.8617301</ion_current>
         <width>0.182</width>
         <signal_noise_ratio>1.9077518</signal_noise_ratio>
         <quality>-1</quality>
      </peak>
      <peak>
         <mass>510.55</mass>
         <intensity>2.809</intensity>
         <ion_current>3.9082838</ion_current>
         <width>0.182</width>
         <signal_noise_ratio>1.2806093</signal_noise_ratio>
         <quality>-1</quality>
      </peak>
      <peak>
         <mass>510.85334</mass>
         <intensity>4.213</intensity>
         <ion_current>5.8617301</ion_current>
         <width>0.273</width>
         <signal_noise_ratio>1.920686</signal_noise_ratio>
         <quality>1</quality>
      </peak>
      <peak>
         <mass>512.52825</mass>
         <intensity>4.213</intensity>
         <ion_current>5.8617301</ion_current>
         <width>0.182</width>
         <signal_noise_ratio>1.739568</signal_noise_ratio>
         <quality>-1</quality>
      </peak>
      <peak>
         <mass>513.734</mass>
         <intensity>2.809</intensity>
         <ion_current>3.8715203</ion_current>
         <width>0.181</width>
         <signal_noise_ratio>1.120856</signal_noise_ratio>
         <quality>-1</quality>
      </peak>
      <peak>
         <mass>514.25553</mass>
         <intensity>235.955</intensity>
         <ion_current>330.06305</ion_current>
         <width>0.364</width>
         <signal_noise_ratio>94.151502</signal_noise_ratio>
         <quality>-1</quality>
      </peak>
      <peak>
         <mass>514.49133</mass>
         <intensity>2.809</intensity>
         <ion_current>3.9082838</ion_current>
         <width>0.182</width>
         <signal_noise_ratio>1.120856</signal_noise_ratio>
         <quality>-1</quality>
      </peak>
      <peak>
         <mass>514.877</mass>
         <intensity>4.213</intensity>
         <ion_current>5.3709055</ion_current>
         <width>0.273</width>
         <signal_noise_ratio>1.6820837</signal_noise_ratio>
         <quality>1</quality>
      </peak>
      <peak>
         <mass>516.66675</mass>
         <intensity>4.213</intensity>
         <ion_current>6.4479281</ion_current>
         <width>0.273</width>
         <signal_noise_ratio>1.6990438</signal_noise_ratio>
         <quality>-1</quality>
      </peak>
      <peak>
         <mass>517.94733</mass>
         <intensity>2.809</intensity>
         <ion_current>3.9082838</ion_current>
         <width>0.273</width>
         <signal_noise_ratio>1.132489</signal_noise_ratio>
         <quality>-1</quality>
      </peak>
      <peak>
         <mass>519.281</mass>
         <intensity>2.809</intensity>
         <ion_current>3.9082838</ion_current>
         <width>0.181</width>
         <signal_noise_ratio>1.132489</signal_noise_ratio>
         <quality>-1</quality>
      </peak>
      <peak>
         <mass>519.554</mass>
         <intensity>2.809</intensity>
         <ion_current>3.8726165</ion_current>
         <width>0.182</width>
         <signal_noise_ratio>1.132489</signal_noise_ratio>
         <quality>-1</quality>
      </peak>
      <peak>
         <mass>519.9726</mass>
         <intensity>4.213</intensity>
         <ion_current>5.8617301</ion_current>
         <width>0.273</width>
         <signal_noise_ratio>1.6985319</signal_noise_ratio>
         <quality>1</quality>
      </peak>
      <peak>
         <mass>520.646</mass>
         <intensity>4.213</intensity>
         <ion_current>5.3317603</ion_current>
         <width>0.182</width>
         <signal_noise_ratio>1.6985319</signal_noise_ratio>
         <quality>-1</quality>
      </peak>
      <peak>
         <mass>522.3922</mass>
         <intensity>5.618</intensity>
         <ion_current>8.5982578</ion_current>
         <width>0.364</width>
         <signal_noise_ratio>2.0247894</signal_noise_ratio>
         <quality>-1</quality>
      </peak>
      <peak>
         <mass>524.66621</mass>
         <intensity>2.809</intensity>
         <ion_current>4.2991289</ion_current>
         <width>0.272</width>
         <signal_noise_ratio>1.0201807</signal_noise_ratio>
         <quality>-1</quality>
      </peak>
      <peak>
         <mass>526.22433</mass>
         <intensity>5.618</intensity>
         <ion_current>7.8165677</ion_current>
         <width>0.273</width>
         <signal_noise_ratio>2.0098128</signal_noise_ratio>
         <quality>-1</quality>
      </peak>
      <peak>
         <mass>528.35425</mass>
         <intensity>4.213</intensity>
         <ion_current>6.0270535</ion_current>
         <width>0.181</width>
         <signal_noise_ratio>1.4737206</signal_noise_ratio>
         <quality>-1</quality>
      </peak>
      <peak>
         <mass>531.72683</mass>
         <intensity>4.213</intensity>
         <ion_current>6.0270535</ion_current>
         <width>0.182</width>
         <signal_noise_ratio>1.1832935</signal_noise_ratio>
         <quality>-1</quality>
      </peak>
      <peak>
         <mass>532.27732</mass>
         <intensity>377.809</intensity>
         <ion_current>533.86158</ion_current>
         <width>0.363</width>
         <signal_noise_ratio>106.11416</signal_noise_ratio>
         <quality>1</quality>
      </peak>
      <peak>
         <mass>536.835</mass>
         <intensity>5.618</intensity>
         <ion_current>8.8407638</ion_current>
         <width>0.182</width>
         <signal_noise_ratio>1.4811129</signal_noise_ratio>
         <quality>-1</quality>
      </peak>
      <peak>
         <mass>539.2</mass>
         <intensity>7.022</intensity>
         <ion_current>9.3929748</ion_current>
         <width>0.182</width>
         <signal_noise_ratio>1.741349</signal_noise_ratio>
         <quality>-1</quality>
      </peak>
      <peak>
         <mass>541.2385</mass>
         <intensity>137.64</intensity>
         <ion_current>198.57876</ion_current>
         <width>0.272</width>
         <signal_noise_ratio>30.157189</signal_noise_ratio>
         <quality>-1</quality>
      </peak>
      <peak>
         <mass>544.21468</mass>
         <intensity>144.663</intensity>
         <ion_current>199.20409</ion_current>
         <width>0.273</width>
         <signal_noise_ratio>32.936279</signal_noise_ratio>
         <quality>-1</quality>
      </peak>
      <peak>
         <mass>546.7488</mass>
         <intensity>4.213</intensity>
         <ion_current>6.0270535</ion_current>
         <width>0.181</width>
         <signal_noise_ratio>1.0920693</signal_noise_ratio>
         <quality>-1</quality>
      </peak>
      <peak>
         <mass>549.49</mass>
         <intensity>4.213</intensity>
         <ion_current>6.0270535</ion_current>
         <width>0.455</width>
         <signal_noise_ratio>1.1348088</signal_noise_ratio>
         <quality>-1</quality>
      </peak>
      <peak>
         <mass>550.07759</mass>
         <intensity>4.213</intensity>
         <ion_current>6.629786</ion_current>
         <width>0.364</width>
         <signal_noise_ratio>1.1348088</signal_noise_ratio>
         <quality>-1</quality>
      </peak>
      <peak>
         <mass>551.36881</mass>
         <intensity>5.608</intensity>
         <ion_current>8.0227193</ion_current>
         <width>0.182</width>
         <signal_noise_ratio>1.7932918</signal_noise_ratio>
         <quality>-1</quality>
      </peak>
      <peak>
         <mass>551.66</mass>
         <intensity>4.203</intensity>
         <ion_current>6.0127607</ion_current>
         <width>0.182</width>
         <signal_noise_ratio>1.342578</signal_noise_ratio>
         <quality>-1</quality>
      </peak>
      <peak>
         <mass>552.569</mass>
         <intensity>8.417</intensity>
         <ion_current>10.167974</ion_current>
         <width>0.182</width>
         <signal_noise_ratio>2.6886698</signal_noise_ratio>
         <quality>-1</quality>
      </peak>
      <peak>
         <mass>554.1385</mass>
         <intensity>4.203</intensity>
         <ion_current>6.0127477</ion_current>
         <width>0.272</width>
         <signal_noise_ratio>1.3402578</signal_noise_ratio>
         <quality>-1</quality>
      </peak>
      <peak>
         <mass>557.09425</mass>
         <intensity>4.203</intensity>
         <ion_current>6.0127477</ion_current>
         <width>0.182</width>
         <signal_noise_ratio>1.3351499</signal_noise_ratio>
         <quality>-1</quality>
      </peak>
      <peak>
         <mass>559.09981</mass>
         <intensity>5.608</intensity>
         <ion_current>8.0227193</ion_current>
         <width>0.182</width>
         <signal_noise_ratio>1.7764937</signal_noise_ratio>
         <quality>-1</quality>
      </peak>
      <peak>
         <mass>559.68575</mass>
         <intensity>4.203</intensity>
         <ion_current>6.0127477</ion_current>
         <width>0.272</width>
         <signal_noise_ratio>1.33142</signal_noise_ratio>
         <quality>-1</quality>
      </peak>
      <peak>
         <mass>561.8096</mass>
         <intensity>4.203</intensity>
         <ion_current>6.6140495</ion_current>
         <width>0.182</width>
         <signal_noise_ratio>1.3219786</signal_noise_ratio>
         <quality>-1</quality>
      </peak>
      <peak>
         <mass>563.847</mass>
         <intensity>4.203</intensity>
         <ion_current>5.5245239</ion_current>
         <width>0.364</width>
         <signal_noise_ratio>1.319938</signal_noise_ratio>
         <quality>-1</quality>
      </peak>
      <peak>
         <mass>566.91725</mass>
         <intensity>4.203</intensity>
         <ion_current>6.0127477</ion_current>
         <width>0.181</width>
         <signal_noise_ratio>1.3123596</signal_noise_ratio>
         <quality>-1</quality>
      </peak>
      <peak>
         <mass>567.37883</mass>
         <intensity>4.203</intensity>
         <ion_current>6.0127477</ion_current>
         <width>0.182</width>
         <signal_noise_ratio>1.3123596</signal_noise_ratio>
         <quality>-1</quality>
      </peak>
      <peak>
         <mass>569.09925</mass>
         <intensity>4.203</intensity>
         <ion_current>6.0127477</ion_current>
         <width>0.182</width>
         <signal_noise_ratio>1.3085572</signal_noise_ratio>
         <quality>-1</quality>
      </peak>
      <peak>
         <mass>569.56183</mass>
         <intensity>4.203</intensity>
         <ion_current>6.0127477</ion_current>
         <width>0.182</width>
         <signal_noise_ratio>1.3085572</signal_noise_ratio>
         <quality>-1</quality>
      </peak>
      <peak>
         <mass>569.83483</mass>
         <intensity>4.203</intensity>
         <ion_current>6.0127555</ion_current>
         <width>0.182</width>
         <signal_noise_ratio>1.3066327</signal_noise_ratio>
         <quality>-1</quality>
      </peak>
      <peak>
         <mass>570.305</mass>
         <intensity>4.203</intensity>
         <ion_current>6.6140495</ion_current>
         <width>0.182</width>
         <signal_noise_ratio>1.3066327</signal_noise_ratio>
         <quality>-1</quality>
      </peak>
      <peak>
         <mass>570.74081</mass>
         <intensity>5.608</intensity>
         <ion_current>6.1494632</ion_current>
         <width>0.182</width>
         <signal_noise_ratio>1.7407487</signal_noise_ratio>
         <quality>-1</quality>
      </peak>
      <peak>
         <mass>572.033</mass>
         <intensity>4.203</intensity>
         <ion_current>6.0127555</ion_current>
         <width>0.182</width>
         <signal_noise_ratio>1.3026685</signal_noise_ratio>
         <quality>-1</quality>
      </peak>
      <peak>
         <mass>573.05575</mass>
         <intensity>5.608</intensity>
         <ion_current>6.1494632</ion_current>
         <width>0.273</width>
         <signal_noise_ratio>1.7330608</signal_noise_ratio>
         <quality>-1</quality>
      </peak>
      <peak>
         <mass>573.63967</mass>
         <intensity>5.608</intensity>
         <ion_current>8.8250273</ion_current>
         <width>0.182</width>
         <signal_noise_ratio>1.7279406</signal_noise_ratio>
         <quality>-1</quality>
      </peak>
      <peak>
         <mass>576.035</mass>
         <intensity>4.203</intensity>
         <ion_current>6.1834108</ion_current>
         <width>0.182</width>
         <signal_noise_ratio>1.2868781</signal_noise_ratio>
         <quality>-1</quality>
      </peak>
      <peak>
         <mass>577.70233</mass>
         <intensity>4.203</intensity>
         <ion_current>6.1834108</ion_current>
         <width>0.273</width>
         <signal_noise_ratio>1.2781637</signal_noise_ratio>
         <quality>-1</quality>
      </peak>
      <peak>
         <mass>579.32016</mass>
         <intensity>304.765</intensity>
         <ion_current>439.28666</ion_current>
         <width>0.364</width>
         <signal_noise_ratio>92.437108</signal_noise_ratio>
         <quality>1</quality>
      </peak>
      <peak>
         <mass>581.32524</mass>
         <intensity>213.473</intensity>
         <ion_current>278.81754</ion_current>
         <width>0.364</width>
         <signal_noise_ratio>64.750035</signal_noise_ratio>
         <quality>1</quality>
      </peak>
      <peak>
         <mass>581.855</mass>
         <intensity>4.203</intensity>
         <ion_current>6.1834108</ion_current>
         <width>0.182</width>
         <signal_noise_ratio>1.2752527</signal_noise_ratio>
         <quality>-1</quality>
      </peak>
      <peak>
         <mass>586.26708</mass>
         <intensity>54.765</intensity>
         <ion_current>83.265374</ion_current>
         <width>0.273</width>
         <signal_noise_ratio>16.655406</signal_noise_ratio>
         <quality>1</quality>
      </peak>
      <peak>
         <mass>586.96417</mass>
         <intensity>4.203</intensity>
         <ion_current>6.8017813</ion_current>
         <width>0.182</width>
         <signal_noise_ratio>1.2802217</signal_noise_ratio>
         <quality>-1</quality>
      </peak>
      <peak>
         <mass>587.65325</mass>
         <intensity>4.203</intensity>
         <ion_current>6.1834108</ion_current>
         <width>0.182</width>
         <signal_noise_ratio>1.2818491</signal_noise_ratio>
         <quality>-1</quality>
      </peak>
      <peak>
         <mass>589.65425</mass>
         <intensity>4.203</intensity>
         <ion_current>6.1834108</ion_current>
         <width>0.182</width>
         <signal_noise_ratio>1.2875971</signal_noise_ratio>
         <quality>-1</quality>
      </peak>
      <peak>
         <mass>591.353</mass>
         <intensity>7.012</intensity>
         <ion_current>10.315983</ion_current>
         <width>0.546</width>
         <signal_noise_ratio>2.1544707</signal_noise_ratio>
         <quality>1</quality>
      </peak>
      <peak>
         <mass>594.24017</mass>
         <intensity>4.203</intensity>
         <ion_current>6.1834108</ion_current>
         <width>0.182</width>
         <signal_noise_ratio>1.3099122</signal_noise_ratio>
         <quality>-1</quality>
      </peak>
      <peak>
         <mass>596.226</mass>
         <intensity>4.203</intensity>
         <ion_current>6.1834108</ion_current>
         <width>0.182</width>
         <signal_noise_ratio>1.3223443</signal_noise_ratio>
         <quality>-1</quality>
      </peak>
      <peak>
         <mass>596.46388</mass>
         <intensity>7.012</intensity>
         <ion_current>11.34763</ion_current>
         <width>0.272</width>
         <signal_noise_ratio>2.2061095</signal_noise_ratio>
         <quality>1</quality>
      </peak>
      <peak>
         <mass>598.74925</mass>
         <intensity>4.203</intensity>
         <ion_current>6.1834108</ion_current>
         <width>0.182</width>
         <signal_noise_ratio>1.3361986</signal_noise_ratio>
         <quality>-1</quality>
      </peak>
      <peak>
         <mass>601.0005</mass>
         <intensity>4.203</intensity>
         <ion_current>6.8017813</ion_current>
         <width>0.273</width>
         <signal_noise_ratio>1.3431726</signal_noise_ratio>
         <quality>-1</quality>
      </peak>
      <peak>
         <mass>601.228</mass>
         <intensity>5.608</intensity>
         <ion_current>9.075515</ion_current>
         <width>0.182</width>
         <signal_noise_ratio>1.7921751</signal_noise_ratio>
         <quality>-1</quality>
      </peak>
      <peak>
         <mass>602.51919</mass>
         <intensity>5.608</intensity>
         <ion_current>8.2504325</ion_current>
         <width>0.273</width>
         <signal_noise_ratio>1.7966413</signal_noise_ratio>
         <quality>-1</quality>
      </peak>
      <peak>
         <mass>603.28818</mass>
         <intensity>217.687</intensity>
         <ion_current>320.23109</ion_current>
         <width>0.727</width>
         <signal_noise_ratio>69.918434</signal_noise_ratio>
         <quality>1</quality>
      </peak>
      <peak>
         <mass>604.30464</mass>
         <intensity>174.147</intensity>
         <ion_current>147.74594</ion_current>
         <width>0.364</width>
         <signal_noise_ratio>56.077429</signal_noise_ratio>
         <quality>1</quality>
      </peak>
      <peak>
         <mass>605.3028</mass>
         <intensity>74.428</intensity>
         <ion_current>34.510331</ion_current>
         <width>0.273</width>
         <signal_noise_ratio>24.027211</signal_noise_ratio>
         <quality>1</quality>
      </peak>
      <peak>
         <mass>605.66884</mass>
         <intensity>4.203</intensity>
         <ion_current>6.1834108</ion_current>
         <width>0.363</width>
         <signal_noise_ratio>1.356833</signal_noise_ratio>
         <quality>-1</quality>
      </peak>
      <peak>
         <mass>610.6688</mass>
         <intensity>4.203</intensity>
         <ion_current>6.1834108</ion_current>
         <width>0.546</width>
         <signal_noise_ratio>1.3653404</signal_noise_ratio>
         <quality>-1</quality>
      </peak>
      <peak>
         <mass>612.02825</mass>
         <intensity>4.203</intensity>
         <ion_current>6.1834108</ion_current>
         <width>0.182</width>
         <signal_noise_ratio>1.3642584</signal_noise_ratio>
         <quality>-1</quality>
      </peak>
      <peak>
         <mass>612.233</mass>
         <intensity>4.203</intensity>
         <ion_current>6.1834108</ion_current>
         <width>0.182</width>
         <signal_noise_ratio>1.3642584</signal_noise_ratio>
         <quality>-1</quality>
      </peak>
      <peak>
         <mass>613.98375</mass>
         <intensity>4.203</intensity>
         <ion_current>6.1834108</ion_current>
         <width>0.273</width>
         <signal_noise_ratio>1.3631366</signal_noise_ratio>
         <quality>-1</quality>
      </peak>
      <peak>
         <mass>615.962</mass>
         <intensity>4.203</intensity>
         <ion_current>6.1834108</ion_current>
         <width>0.182</width>
         <signal_noise_ratio>1.3624678</signal_noise_ratio>
         <quality>-1</quality>
      </peak>
      <peak>
         <mass>617.76583</mass>
         <intensity>4.203</intensity>
         <ion_current>6.1834108</ion_current>
         <width>0.182</width>
         <signal_noise_ratio>1.3589519</signal_noise_ratio>
         <quality>-1</quality>
      </peak>
      <peak>
         <mass>619.29454</mass>
         <intensity>140.439</intensity>
         <ion_current>208.15695</ion_current>
         <width>0.455</width>
         <signal_noise_ratio>45.351715</signal_noise_ratio>
         <quality>1</quality>
      </peak>
      <peak>
         <mass>625.33</mass>
         <intensity>4.203</intensity>
         <ion_current>6.3740147</ion_current>
         <width>0.182</width>
         <signal_noise_ratio>1.3453569</signal_noise_ratio>
         <quality>-1</quality>
      </peak>
      <peak>
         <mass>627.04283</mass>
         <intensity>4.203</intensity>
         <ion_current>7.0114484</ion_current>
         <width>0.182</width>
         <signal_noise_ratio>1.3408767</signal_noise_ratio>
         <quality>-1</quality>
      </peak>
      <peak>
         <mass>629.29163</mass>
         <intensity>67.406</intensity>
         <ion_current>110.76227</ion_current>
         <width>0.636</width>
         <signal_noise_ratio>21.42521</signal_noise_ratio>
         <quality>1</quality>
      </peak>
      <peak>
         <mass>631.32863</mass>
         <intensity>161.507</intensity>
         <ion_current>235.60842</ion_current>
         <width>0.818</width>
         <signal_noise_ratio>51.297621</signal_noise_ratio>
         <quality>1</quality>
      </peak>
      <peak>
         <mass>632.27329</mass>
         <intensity>286.507</intensity>
         <ion_current>338.8549</ion_current>
         <width>0.273</width>
         <signal_noise_ratio>90.945487</signal_noise_ratio>
         <quality>-1</quality>
      </peak>
      <peak>
         <mass>632.85625</mass>
         <intensity>4.203</intensity>
         <ion_current>6.3740147</ion_current>
         <width>0.182</width>
         <signal_noise_ratio>1.333381</signal_noise_ratio>
         <quality>-1</quality>
      </peak>
      <peak>
         <mass>634.53117</mass>
         <intensity>4.203</intensity>
         <ion_current>7.0114484</ion_current>
         <width>0.182</width>
         <signal_noise_ratio>1.332365</signal_noise_ratio>
         <quality>-1</quality>
      </peak>
      <peak>
         <mass>641.246</mass>
         <intensity>4.203</intensity>
         <ion_current>6.3740147</ion_current>
         <width>0.182</width>
         <signal_noise_ratio>1.3365887</signal_noise_ratio>
         <quality>-1</quality>
      </peak>
      <peak>
         <mass>642.61</mass>
         <intensity>4.203</intensity>
         <ion_current>7.0114484</ion_current>
         <width>0.182</width>
         <signal_noise_ratio>1.3387764</signal_noise_ratio>
         <quality>-1</quality>
      </peak>
      <peak>
         <mass>643.9386</mass>
         <intensity>4.203</intensity>
         <ion_current>6.3740147</ion_current>
         <width>0.181</width>
         <signal_noise_ratio>1.3401115</signal_noise_ratio>
         <quality>-1</quality>
      </peak>
      <peak>
         <mass>646.22525</mass>
         <intensity>4.203</intensity>
         <ion_current>6.3740147</ion_current>
         <width>0.182</width>
         <signal_noise_ratio>1.3426729</signal_noise_ratio>
         <quality>-1</quality>
      </peak>
      <peak>
         <mass>648.21259</mass>
         <intensity>4.203</intensity>
         <ion_current>6.3740147</ion_current>
         <width>0.364</width>
         <signal_noise_ratio>1.3460303</signal_noise_ratio>
         <quality>-1</quality>
      </peak>
      <peak>
         <mass>649.77681</mass>
         <intensity>5.618</intensity>
         <ion_current>8.5199178</ion_current>
         <width>0.182</width>
         <signal_noise_ratio>1.9371977</signal_noise_ratio>
         <quality>-1</quality>
      </peak>
      <peak>
         <mass>651.978</mass>
         <intensity>4.213</intensity>
         <ion_current>7.0281304</ion_current>
         <width>0.182</width>
         <signal_noise_ratio>1.437106</signal_noise_ratio>
         <quality>-1</quality>
      </peak>
      <peak>
         <mass>654.77319</mass>
         <intensity>5.618</intensity>
         <ion_current>8.5199178</ion_current>
         <width>0.455</width>
         <signal_noise_ratio>1.9196763</signal_noise_ratio>
         <quality>1</quality>
      </peak>
      <peak>
         <mass>656.35124</mass>
         <intensity>91.292</intensity>
         <ion_current>138.70958</ion_current>
         <width>0.364</width>
         <signal_noise_ratio>29.795853</signal_noise_ratio>
         <quality>1</quality>
      </peak>
      <peak>
         <mass>656.98</mass>
         <intensity>5.618</intensity>
         <ion_current>8.5199178</ion_current>
         <width>0.182</width>
         <signal_noise_ratio>1.8749702</signal_noise_ratio>
         <quality>-1</quality>
      </peak>
      <peak>
         <mass>657.3466</mass>
         <intensity>44.944</intensity>
         <ion_current>15.315752</ion_current>
         <width>0.182</width>
         <signal_noise_ratio>14.999762</signal_noise_ratio>
         <quality>-1</quality>
      </peak>
      <peak>
         <mass>658.981</mass>
         <intensity>4.213</intensity>
         <ion_current>6.3891801</ion_current>
         <width>0.182</width>
         <signal_noise_ratio>1.3750376</signal_noise_ratio>
         <quality>-1</quality>
      </peak>
      <peak>
         <mass>659.30697</mass>
         <intensity>61.798</intensity>
         <ion_current>92.982242</ion_current>
         <width>0.728</width>
         <signal_noise_ratio>20.169611</signal_noise_ratio>
         <quality>1</quality>
      </peak>
      <peak>
         <mass>660.86825</mass>
         <intensity>4.213</intensity>
         <ion_current>6.3891801</ion_current>
         <width>0.182</width>
         <signal_noise_ratio>1.3750376</signal_noise_ratio>
         <quality>-1</quality>
      </peak>
      <peak>
         <mass>661.073</mass>
         <intensity>4.213</intensity>
         <ion_current>6.3891801</ion_current>
         <width>0.182</width>
         <signal_noise_ratio>1.3750376</signal_noise_ratio>
         <quality>-1</quality>
      </peak>
      <peak>
         <mass>662.69181</mass>
         <intensity>5.618</intensity>
         <ion_current>8.5199178</ion_current>
         <width>0.182</width>
         <signal_noise_ratio>1.833601</signal_noise_ratio>
         <quality>-1</quality>
      </peak>
      <peak>
         <mass>664.78381</mass>
         <intensity>5.618</intensity>
         <ion_current>9.3719527</ion_current>
         <width>0.182</width>
         <signal_noise_ratio>1.833601</signal_noise_ratio>
         <quality>-1</quality>
      </peak>
      <peak>
         <mass>667.23525</mass>
         <intensity>4.213</intensity>
         <ion_current>6.3891801</ion_current>
         <width>0.182</width>
         <signal_noise_ratio>1.3750376</signal_noise_ratio>
         <quality>-1</quality>
      </peak>
      <peak>
         <mass>669.78432</mass>
         <intensity>4.213</intensity>
         <ion_current>6.3891801</ion_current>
         <width>0.636</width>
         <signal_noise_ratio>1.3750376</signal_noise_ratio>
         <quality>-1</quality>
      </peak>
      <peak>
         <mass>671.28693</mass>
         <intensity>185.393</intensity>
         <ion_current>279.44296</ion_current>
         <width>0.364</width>
         <signal_noise_ratio>60.508507</signal_noise_ratio>
         <quality>1</quality>
      </peak>
      <peak>
         <mass>671.73219</mass>
         <intensity>5.618</intensity>
         <ion_current>8.5199178</ion_current>
         <width>0.273</width>
         <signal_noise_ratio>1.833601</signal_noise_ratio>
         <quality>-1</quality>
      </peak>
      <peak>
         <mass>672.34543</mass>
         <intensity>334.27</intensity>
         <ion_current>417.35318</ion_current>
         <width>0.364</width>
         <signal_noise_ratio>109.09893</signal_noise_ratio>
         <quality>1</quality>
      </peak>
      <peak>
         <mass>673.88183</mass>
         <intensity>4.213</intensity>
         <ion_current>6.3891801</ion_current>
         <width>0.182</width>
         <signal_noise_ratio>1.3750376</signal_noise_ratio>
         <quality>-1</quality>
      </peak>
      <peak>
         <mass>675.82519</mass>
         <intensity>5.618</intensity>
         <ion_current>8.7435319</ion_current>
         <width>0.273</width>
         <signal_noise_ratio>1.833601</signal_noise_ratio>
         <quality>-1</quality>
      </peak>
      <peak>
         <mass>677.48271</mass>
         <intensity>136.236</intensity>
         <ion_current>212.29304</ion_current>
         <width>0.455</width>
         <signal_noise_ratio>44.464661</signal_noise_ratio>
         <quality>1</quality>
      </peak>
      <peak>
         <mass>678.4846</mass>
         <intensity>80.056</intensity>
         <ion_current>39.73832</ion_current>
         <width>0.273</width>
         <signal_noise_ratio>26.128651</signal_noise_ratio>
         <quality>-1</quality>
      </peak>
      <peak>
         <mass>681.82401</mass>
         <intensity>4.213</intensity>
         <ion_current>7.2125927</ion_current>
         <width>0.728</width>
         <signal_noise_ratio>1.3750376</signal_noise_ratio>
         <quality>-1</quality>
      </peak>
      <peak>
         <mass>684.36681</mass>
         <intensity>96.91</intensity>
         <ion_current>150.83708</ion_current>
         <width>0.363</width>
         <signal_noise_ratio>31.629454</signal_noise_ratio>
         <quality>1</quality>
      </peak>
      <peak>
         <mass>685.37085</mass>
         <intensity>51.966</intensity>
         <ion_current>21.933044</ion_current>
         <width>0.273</width>
         <signal_noise_ratio>16.960646</signal_noise_ratio>
         <quality>-1</quality>
      </peak>
      <peak>
         <mass>687.722</mass>
         <intensity>4.213</intensity>
         <ion_current>6.5568707</ion_current>
         <width>0.182</width>
         <signal_noise_ratio>1.3750376</signal_noise_ratio>
         <quality>-1</quality>
      </peak>
      <peak>
         <mass>688.3216</mass>
         <intensity>4.213</intensity>
         <ion_current>6.5568707</ion_current>
         <width>0.182</width>
         <signal_noise_ratio>1.3750376</signal_noise_ratio>
         <quality>-1</quality>
      </peak>
      <peak>
         <mass>691.36</mass>
         <intensity>4.213</intensity>
         <ion_current>7.2125927</ion_current>
         <width>0.182</width>
         <signal_noise_ratio>1.3750376</signal_noise_ratio>
         <quality>-1</quality>
      </peak>
      <peak>
         <mass>694.543</mass>
         <intensity>4.213</intensity>
         <ion_current>6.5568707</ion_current>
         <width>0.182</width>
         <signal_noise_ratio>1.3750376</signal_noise_ratio>
         <quality>-1</quality>
      </peak>
      <peak>
         <mass>695.271</mass>
         <intensity>8.427</intensity>
         <ion_current>13.115298</ion_current>
         <width>0.182</width>
         <signal_noise_ratio>2.7504015</signal_noise_ratio>
         <quality>-1</quality>
      </peak>
      <peak>
         <mass>696.635</mass>
         <intensity>4.213</intensity>
         <ion_current>6.5568707</ion_current>
         <width>0.182</width>
         <signal_noise_ratio>1.3750376</signal_noise_ratio>
         <quality>-1</quality>
      </peak>
      <peak>
         <mass>696.80399</mass>
         <intensity>5.618</intensity>
         <ion_current>8.7435319</ion_current>
         <width>0.182</width>
         <signal_noise_ratio>1.833601</signal_noise_ratio>
         <quality>-1</quality>
      </peak>
      <peak>
         <mass>697.2712</mass>
         <intensity>4.213</intensity>
         <ion_current>6.5568707</ion_current>
         <width>0.181</width>
         <signal_noise_ratio>1.3750376</signal_noise_ratio>
         <quality>-1</quality>
      </peak>
      <peak>
         <mass>699.15825</mass>
         <intensity>4.213</intensity>
         <ion_current>6.5568707</ion_current>
         <width>0.182</width>
         <signal_noise_ratio>1.3750376</signal_noise_ratio>
         <quality>-1</quality>
      </peak>
   </peak_list>
</pepex3>
