# Supplementary material for: NITPICK: peak identification for mass spectrometry data
Source: BMC Bioinformatics. 2008 Aug 28;9:355. doi: 10.1186/1471-2105-9-355 (PMC2655099; doi:10.1186/1471-2105-9-355)
Supplement: Additional file 4 — A zip-folder containing all pepex results on the simulated data. [file 1471-2105-9-355-S4.zip › pepex_simulation_results/thresh1/SNR100/preSNR100_48_pepex.xml]

<?xml version="1.0" encoding="iso-8859-1"?>
<pepex3>
   <version>3.0.0</version>
   <registered_to>Unregistered</registered_to>
   <parameters>
      <parameter_file>pepex_input.xml</parameter_file>
      <input_data_file>spectrum.data</input_data_file>
      <output_data_file>pepex_output.xml</output_data_file>
      <noise_model>mean_value</noise_model>
      <signal_noise_ratio>1</signal_noise_ratio>
      <tuning_power>2</tuning_power>
      <tuning>2</tuning>
      <small_omega>1.0</small_omega>
      <big_omega>20</big_omega>
      <peak_finding_model>pepex3</peak_finding_model>
      <supporting_slopes>2</supporting_slopes>
      <peak_fitting_model>centroid</peak_fitting_model>
      <clustering_model>simple</clustering_model>
      <min_cluster_distance>0.8</min_cluster_distance>
      <max_cluster_distance>1.2</max_cluster_distance>
      <no_single_above_mass>1500.0</no_single_above_mass>
      <deisotoping_model>quadratic</deisotoping_model>
      <isotope_distrib_file>/usr/local/piums/kd_0_to_10</isotope_distrib_file>
      <overflow>30000</overflow>
   </parameters>
   <pepex3_status>
      <status>ok</status>
      <message></message>
      <supporting_slopes>2</supporting_slopes>
      <minimum_mass>500</minimum_mass>
      <maximum_mass>700</maximum_mass>
      <small_omega>1</small_omega>
      <big_omega>20</big_omega>
      <peak_masses_with_hydrogen>true</peak_masses_with_hydrogen>
      <date_created>17:49:30, 09 Jul, 2007</date_created>
   </pepex3_status>
   <peak_list>
      <peak>
         <mass>502.352</mass>
         <intensity>5.533</intensity>
         <ion_current>8.4681666</ion_current>
         <width>0.182</width>
         <signal_noise_ratio>1.8455941</signal_noise_ratio>
         <quality>-1</quality>
      </peak>
      <peak>
         <mass>502.56217</mass>
         <intensity>4.149</intensity>
         <ion_current>5.7726841</ion_current>
         <width>0.182</width>
         <signal_noise_ratio>1.3839454</signal_noise_ratio>
         <quality>-1</quality>
      </peak>
      <peak>
         <mass>505.548</mass>
         <intensity>4.149</intensity>
         <ion_current>5.7726841</ion_current>
         <width>0.182</width>
         <signal_noise_ratio>1.2996578</signal_noise_ratio>
         <quality>-1</quality>
      </peak>
      <peak>
         <mass>505.84375</mass>
         <intensity>4.149</intensity>
         <ion_current>6.3499771</ion_current>
         <width>0.273</width>
         <signal_noise_ratio>1.2996578</signal_noise_ratio>
         <quality>-1</quality>
      </peak>
      <peak>
         <mass>509.732</mass>
         <intensity>4.149</intensity>
         <ion_current>5.7726841</ion_current>
         <width>0.182</width>
         <signal_noise_ratio>1.2362987</signal_noise_ratio>
         <quality>-1</quality>
      </peak>
      <peak>
         <mass>510.21424</mass>
         <intensity>157.676</intensity>
         <ion_current>218.46692</ion_current>
         <width>0.546</width>
         <signal_noise_ratio>46.983524</signal_noise_ratio>
         <quality>-1</quality>
      </peak>
      <peak>
         <mass>512.642</mass>
         <intensity>4.149</intensity>
         <ion_current>6.3499771</ion_current>
         <width>0.182</width>
         <signal_noise_ratio>1.1648043</signal_noise_ratio>
         <quality>-1</quality>
      </peak>
      <peak>
         <mass>514.474</mass>
         <intensity>5.533</intensity>
         <ion_current>8.2535278</ion_current>
         <width>0.182</width>
         <signal_noise_ratio>1.5979294</signal_noise_ratio>
         <quality>-1</quality>
      </peak>
      <peak>
         <mass>516.1526</mass>
         <intensity>4.149</intensity>
         <ion_current>5.7726841</ion_current>
         <width>0.182</width>
         <signal_noise_ratio>1.1982305</signal_noise_ratio>
         <quality>-1</quality>
      </peak>
      <peak>
         <mass>516.826</mass>
         <intensity>5.533</intensity>
         <ion_current>7.6983035</ion_current>
         <width>0.182</width>
         <signal_noise_ratio>1.6403283</signal_noise_ratio>
         <quality>-1</quality>
      </peak>
      <peak>
         <mass>519.98625</mass>
         <intensity>4.149</intensity>
         <ion_current>5.7726841</ion_current>
         <width>0.182</width>
         <signal_noise_ratio>1.2050537</signal_noise_ratio>
         <quality>-1</quality>
      </peak>
      <peak>
         <mass>521.64599</mass>
         <intensity>5.533</intensity>
         <ion_current>8.4681666</ion_current>
         <width>0.455</width>
         <signal_noise_ratio>1.6074363</signal_noise_ratio>
         <quality>-1</quality>
      </peak>
      <peak>
         <mass>522.1738</mass>
         <intensity>5.533</intensity>
         <ion_current>7.6983035</ion_current>
         <width>0.182</width>
         <signal_noise_ratio>1.6081828</signal_noise_ratio>
         <quality>-1</quality>
      </peak>
      <peak>
         <mass>522.8834</mass>
         <intensity>4.149</intensity>
         <ion_current>5.7726841</ion_current>
         <width>0.363</width>
         <signal_noise_ratio>1.2059191</signal_noise_ratio>
         <quality>-1</quality>
      </peak>
      <peak>
         <mass>525.011</mass>
         <intensity>4.149</intensity>
         <ion_current>5.9354961</ion_current>
         <width>0.182</width>
         <signal_noise_ratio>1.2318725</signal_noise_ratio>
         <quality>-1</quality>
      </peak>
      <peak>
         <mass>527.21422</mass>
         <intensity>4.149</intensity>
         <ion_current>5.9354961</ion_current>
         <width>0.455</width>
         <signal_noise_ratio>1.2593844</signal_noise_ratio>
         <quality>-1</quality>
      </peak>
      <peak>
         <mass>530.31433</mass>
         <intensity>197.787</intensity>
         <ion_current>277.11941</ion_current>
         <width>0.454</width>
         <signal_noise_ratio>55.492774</signal_noise_ratio>
         <quality>-1</quality>
      </peak>
      <peak>
         <mass>533.29242</mass>
         <intensity>181.189</intensity>
         <ion_current>259.29603</ion_current>
         <width>0.455</width>
         <signal_noise_ratio>50.753016</signal_noise_ratio>
         <quality>1</quality>
      </peak>
      <peak>
         <mass>535.22669</mass>
         <intensity>192.254</intensity>
         <ion_current>250.26291</ion_current>
         <width>0.273</width>
         <signal_noise_ratio>51.136693</signal_noise_ratio>
         <quality>-1</quality>
      </peak>
      <peak>
         <mass>536.66817</mass>
         <intensity>4.149</intensity>
         <ion_current>6.5290725</ion_current>
         <width>0.182</width>
         <signal_noise_ratio>1.0515498</signal_noise_ratio>
         <quality>-1</quality>
      </peak>
      <peak>
         <mass>539.23034</mass>
         <intensity>5.533</intensity>
         <ion_current>7.9154254</ion_current>
         <width>0.273</width>
         <signal_noise_ratio>1.3077166</signal_noise_ratio>
         <quality>-1</quality>
      </peak>
      <peak>
         <mass>541.473</mass>
         <intensity>6.916</intensity>
         <ion_current>10.883361</ion_current>
         <width>0.182</width>
         <signal_noise_ratio>1.7287341</signal_noise_ratio>
         <quality>-1</quality>
      </peak>
      <peak>
         <mass>542.2556</mass>
         <intensity>4.149</intensity>
         <ion_current>5.9354961</ion_current>
         <width>0.182</width>
         <signal_noise_ratio>1.0400411</signal_noise_ratio>
         <quality>-1</quality>
      </peak>
      <peak>
         <mass>544.08067</mass>
         <intensity>5.533</intensity>
         <ion_current>8.7070036</ion_current>
         <width>0.182</width>
         <signal_noise_ratio>1.4034487</signal_noise_ratio>
         <quality>-1</quality>
      </peak>
      <peak>
         <mass>546.67317</mass>
         <intensity>4.149</intensity>
         <ion_current>5.9354961</ion_current>
         <width>0.182</width>
         <signal_noise_ratio>1.0896768</signal_noise_ratio>
         <quality>-1</quality>
      </peak>
      <peak>
         <mass>546.85062</mass>
         <intensity>4.149</intensity>
         <ion_current>5.9354961</ion_current>
         <width>0.272</width>
         <signal_noise_ratio>1.0896768</signal_noise_ratio>
         <quality>-1</quality>
      </peak>
      <peak>
         <mass>547.385</mass>
         <intensity>5.533</intensity>
         <ion_current>7.8155103</ion_current>
         <width>0.182</width>
         <signal_noise_ratio>1.453165</signal_noise_ratio>
         <quality>-1</quality>
      </peak>
      <peak>
         <mass>548.113</mass>
         <intensity>4.149</intensity>
         <ion_current>6.5290725</ion_current>
         <width>0.182</width>
         <signal_noise_ratio>1.1307959</signal_noise_ratio>
         <quality>-1</quality>
      </peak>
      <peak>
         <mass>551.296</mass>
         <intensity>4.139</intensity>
         <ion_current>6.513336</ion_current>
         <width>0.182</width>
         <signal_noise_ratio>1.1770721</signal_noise_ratio>
         <quality>-1</quality>
      </peak>
      <peak>
         <mass>552.751</mass>
         <intensity>4.139</intensity>
         <ion_current>5.9211903</ion_current>
         <width>0.182</width>
         <signal_noise_ratio>1.173723</signal_noise_ratio>
         <quality>-1</quality>
      </peak>
      <peak>
         <mass>554.934</mass>
         <intensity>4.139</intensity>
         <ion_current>6.513336</ion_current>
         <width>0.182</width>
         <signal_noise_ratio>1.1701676</signal_noise_ratio>
         <quality>-1</quality>
      </peak>
      <peak>
         <mass>558.208</mass>
         <intensity>4.139</intensity>
         <ion_current>5.9211903</ion_current>
         <width>0.182</width>
         <signal_noise_ratio>1.1643429</signal_noise_ratio>
         <quality>-1</quality>
      </peak>
      <peak>
         <mass>558.59475</mass>
         <intensity>4.139</intensity>
         <ion_current>5.9212005</ion_current>
         <width>0.273</width>
         <signal_noise_ratio>1.1643429</signal_noise_ratio>
         <quality>-1</quality>
      </peak>
      <peak>
         <mass>558.9724</mass>
         <intensity>4.139</intensity>
         <ion_current>5.9211903</ion_current>
         <width>0.273</width>
         <signal_noise_ratio>1.1643429</signal_noise_ratio>
         <quality>-1</quality>
      </peak>
      <peak>
         <mass>559.58412</mass>
         <intensity>6.906</intensity>
         <ion_current>8.0348859</ion_current>
         <width>0.181</width>
         <signal_noise_ratio>1.9397717</signal_noise_ratio>
         <quality>-1</quality>
      </peak>
      <peak>
         <mass>560.3</mass>
         <intensity>4.139</intensity>
         <ion_current>6.513336</ion_current>
         <width>0.182</width>
         <signal_noise_ratio>1.1613464</signal_noise_ratio>
         <quality>-1</quality>
      </peak>
      <peak>
         <mass>564.2656</mass>
         <intensity>4.139</intensity>
         <ion_current>5.9211903</ion_current>
         <width>0.182</width>
         <signal_noise_ratio>1.1573387</signal_noise_ratio>
         <quality>-1</quality>
      </peak>
      <peak>
         <mass>564.5386</mass>
         <intensity>4.139</intensity>
         <ion_current>6.513336</ion_current>
         <width>0.182</width>
         <signal_noise_ratio>1.1573387</signal_noise_ratio>
         <quality>-1</quality>
      </peak>
      <peak>
         <mass>564.87075</mass>
         <intensity>4.139</intensity>
         <ion_current>5.9211903</ion_current>
         <width>0.273</width>
         <signal_noise_ratio>1.1573387</signal_noise_ratio>
         <quality>-1</quality>
      </peak>
      <peak>
         <mass>570.396</mass>
         <intensity>6.906</intensity>
         <ion_current>10.687051</ion_current>
         <width>0.182</width>
         <signal_noise_ratio>1.9206989</signal_noise_ratio>
         <quality>-1</quality>
      </peak>
      <peak>
         <mass>572.33633</mass>
         <intensity>5.523</intensity>
         <ion_current>7.1122424</ion_current>
         <width>0.272</width>
         <signal_noise_ratio>1.5320275</signal_noise_ratio>
         <quality>-1</quality>
      </peak>
      <peak>
         <mass>573.579</mass>
         <intensity>5.523</intensity>
         <ion_current>7.9011196</ion_current>
         <width>0.182</width>
         <signal_noise_ratio>1.5302441</signal_noise_ratio>
         <quality>-1</quality>
      </peak>
      <peak>
         <mass>575.29288</mass>
         <intensity>360.986</intensity>
         <ion_current>522.79855</ion_current>
         <width>0.728</width>
         <signal_noise_ratio>99.715108</signal_noise_ratio>
         <quality>-1</quality>
      </peak>
      <peak>
         <mass>577.999</mass>
         <intensity>4.139</intensity>
         <ion_current>6.6982091</ion_current>
         <width>0.181</width>
         <signal_noise_ratio>1.1406759</signal_noise_ratio>
         <quality>-1</quality>
      </peak>
      <peak>
         <mass>578.29471</mass>
         <intensity>298.745</intensity>
         <ion_current>435.72593</ion_current>
         <width>0.364</width>
         <signal_noise_ratio>82.331775</signal_noise_ratio>
         <quality>1</quality>
      </peak>
      <peak>
         <mass>579.66</mass>
         <intensity>8.289</intensity>
         <ion_current>12.194692</ion_current>
         <width>0.182</width>
         <signal_noise_ratio>2.2836629</signal_noise_ratio>
         <quality>-1</quality>
      </peak>
      <peak>
         <mass>580.764</mass>
         <intensity>5.523</intensity>
         <ion_current>8.9379582</ion_current>
         <width>0.182</width>
         <signal_noise_ratio>1.5215776</signal_noise_ratio>
         <quality>-1</quality>
      </peak>
      <peak>
         <mass>583.583</mass>
         <intensity>4.139</intensity>
         <ion_current>6.0892547</ion_current>
         <width>0.182</width>
         <signal_noise_ratio>1.1406696</signal_noise_ratio>
         <quality>-1</quality>
      </peak>
      <peak>
         <mass>586.04911</mass>
         <intensity>5.523</intensity>
         <ion_current>8.1253814</ion_current>
         <width>0.273</width>
         <signal_noise_ratio>1.5186349</signal_noise_ratio>
         <quality>-1</quality>
      </peak>
      <peak>
         <mass>586.403</mass>
         <intensity>4.139</intensity>
         <ion_current>6.0892547</ion_current>
         <width>0.182</width>
         <signal_noise_ratio>1.1380825</signal_noise_ratio>
         <quality>-1</quality>
      </peak>
      <peak>
         <mass>588.96483</mass>
         <intensity>4.139</intensity>
         <ion_current>6.0892547</ion_current>
         <width>0.181</width>
         <signal_noise_ratio>1.140658</signal_noise_ratio>
         <quality>-1</quality>
      </peak>
      <peak>
         <mass>589.20683</mass>
         <intensity>4.139</intensity>
         <ion_current>6.6982091</ion_current>
         <width>0.182</width>
         <signal_noise_ratio>1.140658</signal_noise_ratio>
         <quality>-1</quality>
      </peak>
      <peak>
         <mass>591.54564</mass>
         <intensity>4.139</intensity>
         <ion_current>6.0892547</ion_current>
         <width>0.637</width>
         <signal_noise_ratio>1.1452002</signal_noise_ratio>
         <quality>-1</quality>
      </peak>
      <peak>
         <mass>591.97375</mass>
         <intensity>4.139</intensity>
         <ion_current>6.0892547</ion_current>
         <width>0.273</width>
         <signal_noise_ratio>1.1452002</signal_noise_ratio>
         <quality>-1</quality>
      </peak>
      <peak>
         <mass>595.38425</mass>
         <intensity>4.139</intensity>
         <ion_current>6.0892547</ion_current>
         <width>0.182</width>
         <signal_noise_ratio>1.1505362</signal_noise_ratio>
         <quality>-1</quality>
      </peak>
      <peak>
         <mass>595.64099</mass>
         <intensity>5.523</intensity>
         <ion_current>8.9379582</ion_current>
         <width>0.273</width>
         <signal_noise_ratio>1.5352528</signal_noise_ratio>
         <quality>-1</quality>
      </peak>
      <peak>
         <mass>596.97575</mass>
         <intensity>4.139</intensity>
         <ion_current>6.6982091</ion_current>
         <width>0.273</width>
         <signal_noise_ratio>1.1531764</signal_noise_ratio>
         <quality>-1</quality>
      </peak>
      <peak>
         <mass>597.38525</mass>
         <intensity>4.139</intensity>
         <ion_current>6.6982091</ion_current>
         <width>0.546</width>
         <signal_noise_ratio>1.1531764</signal_noise_ratio>
         <quality>-1</quality>
      </peak>
      <peak>
         <mass>600.93225</mass>
         <intensity>4.139</intensity>
         <ion_current>6.0892547</ion_current>
         <width>0.182</width>
         <signal_noise_ratio>1.1579581</signal_noise_ratio>
         <quality>-1</quality>
      </peak>
      <peak>
         <mass>602.332</mass>
         <intensity>5.523</intensity>
         <ion_current>8.9379582</ion_current>
         <width>0.182</width>
         <signal_noise_ratio>1.5471929</signal_noise_ratio>
         <quality>-1</quality>
      </peak>
      <peak>
         <mass>602.501</mass>
         <intensity>4.139</intensity>
         <ion_current>6.0892547</ion_current>
         <width>0.182</width>
         <signal_noise_ratio>1.1594843</signal_noise_ratio>
         <quality>-1</quality>
      </peak>
      <peak>
         <mass>607.11725</mass>
         <intensity>4.139</intensity>
         <ion_current>6.6982091</ion_current>
         <width>0.182</width>
         <signal_noise_ratio>1.1658528</signal_noise_ratio>
         <quality>-1</quality>
      </peak>
      <peak>
         <mass>609.33907</mass>
         <intensity>248.953</intensity>
         <ion_current>361.23375</ion_current>
         <width>0.363</width>
         <signal_noise_ratio>70.172902</signal_noise_ratio>
         <quality>1</quality>
      </peak>
      <peak>
         <mass>609.85283</mass>
         <intensity>4.139</intensity>
         <ion_current>6.0892547</ion_current>
         <width>0.364</width>
         <signal_noise_ratio>1.1665364</signal_noise_ratio>
         <quality>-1</quality>
      </peak>
      <peak>
         <mass>612.38258</mass>
         <intensity>203.31</intensity>
         <ion_current>299.22726</ion_current>
         <width>0.273</width>
         <signal_noise_ratio>57.27957</signal_noise_ratio>
         <quality>1</quality>
      </peak>
      <peak>
         <mass>612.92391</mass>
         <intensity>5.523</intensity>
         <ion_current>8.9379582</ion_current>
         <width>0.454</width>
         <signal_noise_ratio>1.5559194</signal_noise_ratio>
         <quality>-1</quality>
      </peak>
      <peak>
         <mass>615.85583</mass>
         <intensity>4.139</intensity>
         <ion_current>6.0892665</ion_current>
         <width>0.182</width>
         <signal_noise_ratio>1.1658002</signal_noise_ratio>
         <quality>-1</quality>
      </peak>
      <peak>
         <mass>616.74966</mass>
         <intensity>6.906</intensity>
         <ion_current>8.1010497</ion_current>
         <width>0.364</width>
         <signal_noise_ratio>1.9451597</signal_noise_ratio>
         <quality>-1</quality>
      </peak>
      <peak>
         <mass>617.417</mass>
         <intensity>4.139</intensity>
         <ion_current>6.0892547</ion_current>
         <width>0.182</width>
         <signal_noise_ratio>1.1657357</signal_noise_ratio>
         <quality>-1</quality>
      </peak>
      <peak>
         <mass>619.4726</mass>
         <intensity>4.139</intensity>
         <ion_current>6.0892547</ion_current>
         <width>0.364</width>
         <signal_noise_ratio>1.1657095</signal_noise_ratio>
         <quality>-1</quality>
      </peak>
      <peak>
         <mass>619.782</mass>
         <intensity>4.139</intensity>
         <ion_current>6.0892547</ion_current>
         <width>0.182</width>
         <signal_noise_ratio>1.1657095</signal_noise_ratio>
         <quality>-1</quality>
      </peak>
      <peak>
         <mass>620.2362</mass>
         <intensity>4.139</intensity>
         <ion_current>6.0892695</ion_current>
         <width>0.181</width>
         <signal_noise_ratio>1.1657296</signal_noise_ratio>
         <quality>-1</quality>
      </peak>
      <peak>
         <mass>621.25975</mass>
         <intensity>8.289</intensity>
         <ion_current>10.135704</ion_current>
         <width>0.273</width>
         <signal_noise_ratio>2.3342683</signal_noise_ratio>
         <quality>-1</quality>
      </peak>
      <peak>
         <mass>624.25443</mass>
         <intensity>291.83</intensity>
         <ion_current>434.33364</ion_current>
         <width>0.455</width>
         <signal_noise_ratio>82.180282</signal_noise_ratio>
         <quality>1</quality>
      </peak>
      <peak>
         <mass>625.5302</mass>
         <intensity>5.523</intensity>
         <ion_current>8.3758466</ion_current>
         <width>0.272</width>
         <signal_noise_ratio>1.5561737</signal_noise_ratio>
         <quality>-1</quality>
      </peak>
      <peak>
         <mass>625.9296</mass>
         <intensity>4.139</intensity>
         <ion_current>6.2769562</ion_current>
         <width>0.182</width>
         <signal_noise_ratio>1.1664659</signal_noise_ratio>
         <quality>-1</quality>
      </peak>
      <peak>
         <mass>628.33473</mass>
         <intensity>130.004</intensity>
         <ion_current>190.01047</ion_current>
         <width>0.819</width>
         <signal_noise_ratio>36.645255</signal_noise_ratio>
         <quality>1</quality>
      </peak>
      <peak>
         <mass>630.35157</mass>
         <intensity>190.861</intensity>
         <ion_current>277.05414</ion_current>
         <width>0.364</width>
         <signal_noise_ratio>53.849898</signal_noise_ratio>
         <quality>1</quality>
      </peak>
      <peak>
         <mass>633.697</mass>
         <intensity>4.139</intensity>
         <ion_current>6.2769562</ion_current>
         <width>0.182</width>
         <signal_noise_ratio>1.1718092</signal_noise_ratio>
         <quality>-1</quality>
      </peak>
      <peak>
         <mass>636.50184</mass>
         <intensity>6.906</intensity>
         <ion_current>10.47322</ion_current>
         <width>0.182</width>
         <signal_noise_ratio>1.9554768</signal_noise_ratio>
         <quality>-1</quality>
      </peak>
      <peak>
         <mass>638.336</mass>
         <intensity>4.139</intensity>
         <ion_current>6.2769562</ion_current>
         <width>0.182</width>
         <signal_noise_ratio>1.172604</signal_noise_ratio>
         <quality>-1</quality>
      </peak>
      <peak>
         <mass>639.7728</mass>
         <intensity>5.523</intensity>
         <ion_current>8.3758466</ion_current>
         <width>0.182</width>
         <signal_noise_ratio>1.5657669</signal_noise_ratio>
         <quality>-1</quality>
      </peak>
      <peak>
         <mass>640.03367</mass>
         <intensity>4.139</intensity>
         <ion_current>6.1532371</ion_current>
         <width>0.273</width>
         <signal_noise_ratio>1.1734038</signal_noise_ratio>
         <quality>-1</quality>
      </peak>
      <peak>
         <mass>640.35144</mass>
         <intensity>153.517</intensity>
         <ion_current>232.81318</ion_current>
         <width>0.272</width>
         <signal_noise_ratio>43.52197</signal_noise_ratio>
         <quality>-1</quality>
      </peak>
      <peak>
         <mass>640.90474</mass>
         <intensity>5.523</intensity>
         <ion_current>7.2474207</ion_current>
         <width>0.546</width>
         <signal_noise_ratio>1.5657669</signal_noise_ratio>
         <quality>-1</quality>
      </peak>
      <peak>
         <mass>641.701</mass>
         <intensity>4.139</intensity>
         <ion_current>6.2769562</ion_current>
         <width>0.182</width>
         <signal_noise_ratio>1.1744191</signal_noise_ratio>
         <quality>-1</quality>
      </peak>
      <peak>
         <mass>643.793</mass>
         <intensity>5.523</intensity>
         <ion_current>8.3758466</ion_current>
         <width>0.182</width>
         <signal_noise_ratio>1.567625</signal_noise_ratio>
         <quality>-1</quality>
      </peak>
      <peak>
         <mass>648.067</mass>
         <intensity>4.139</intensity>
         <ion_current>6.9046835</ion_current>
         <width>0.182</width>
         <signal_noise_ratio>1.1761753</signal_noise_ratio>
         <quality>-1</quality>
      </peak>
      <peak>
         <mass>649.32963</mass>
         <intensity>6.906</intensity>
         <ion_current>11.206227</ion_current>
         <width>0.182</width>
         <signal_noise_ratio>1.9632016</signal_noise_ratio>
         <quality>-1</quality>
      </peak>
      <peak>
         <mass>651.16</mass>
         <intensity>4.149</intensity>
         <ion_current>6.6081779</ion_current>
         <width>0.454</width>
         <signal_noise_ratio>1.2511705</signal_noise_ratio>
         <quality>-1</quality>
      </peak>
      <peak>
         <mass>651.6504</mass>
         <intensity>4.149</intensity>
         <ion_current>6.9213656</ion_current>
         <width>0.273</width>
         <signal_noise_ratio>1.2511705</signal_noise_ratio>
         <quality>-1</quality>
      </peak>
      <peak>
         <mass>656.084</mass>
         <intensity>5.533</intensity>
         <ion_current>8.391012</ion_current>
         <width>0.182</width>
         <signal_noise_ratio>1.7053279</signal_noise_ratio>
         <quality>-1</quality>
      </peak>
      <peak>
         <mass>660.59256</mass>
         <intensity>5.533</intensity>
         <ion_current>8.391012</ion_current>
         <width>0.363</width>
         <signal_noise_ratio>1.6393024</signal_noise_ratio>
         <quality>-1</quality>
      </peak>
      <peak>
         <mass>661.073</mass>
         <intensity>4.149</intensity>
         <ion_current>6.2921216</ion_current>
         <width>0.182</width>
         <signal_noise_ratio>1.2292546</signal_noise_ratio>
         <quality>-1</quality>
      </peak>
      <peak>
         <mass>663.28541</mass>
         <intensity>74.689</intensity>
         <ion_current>111.61263</ion_current>
         <width>0.546</width>
         <signal_noise_ratio>22.128657</signal_noise_ratio>
         <quality>-1</quality>
      </peak>
      <peak>
         <mass>665.35815</mass>
         <intensity>246.196</intensity>
         <ion_current>373.76263</ion_current>
         <width>0.364</width>
         <signal_noise_ratio>72.942291</signal_noise_ratio>
         <quality>1</quality>
      </peak>
      <peak>
         <mass>665.985</mass>
         <intensity>4.149</intensity>
         <ion_current>6.2921216</ion_current>
         <width>0.181</width>
         <signal_noise_ratio>1.2292546</signal_noise_ratio>
         <quality>-1</quality>
      </peak>
      <peak>
         <mass>668.076</mass>
         <intensity>5.533</intensity>
         <ion_current>8.391012</ion_current>
         <width>0.182</width>
         <signal_noise_ratio>1.6393024</signal_noise_ratio>
         <quality>-1</quality>
      </peak>
      <peak>
         <mass>668.81917</mass>
         <intensity>4.149</intensity>
         <ion_current>6.1680377</ion_current>
         <width>0.182</width>
         <signal_noise_ratio>1.2292546</signal_noise_ratio>
         <quality>-1</quality>
      </peak>
      <peak>
         <mass>669.68367</mass>
         <intensity>5.533</intensity>
         <ion_current>7.260479</ion_current>
         <width>0.181</width>
         <signal_noise_ratio>1.6393024</signal_noise_ratio>
         <quality>-1</quality>
      </peak>
      <peak>
         <mass>672.078</mass>
         <intensity>4.149</intensity>
         <ion_current>6.9213656</ion_current>
         <width>0.182</width>
         <signal_noise_ratio>1.2292546</signal_noise_ratio>
         <quality>-1</quality>
      </peak>
      <peak>
         <mass>672.35181</mass>
         <intensity>124.481</intensity>
         <ion_current>191.66859</ion_current>
         <width>0.364</width>
         <signal_noise_ratio>36.880897</signal_noise_ratio>
         <quality>1</quality>
      </peak>
      <peak>
         <mass>673.806</mass>
         <intensity>5.533</intensity>
         <ion_current>9.2301556</ion_current>
         <width>0.182</width>
         <signal_noise_ratio>1.6393024</signal_noise_ratio>
         <quality>-1</quality>
      </peak>
      <peak>
         <mass>674.30905</mass>
         <intensity>156.293</intensity>
         <ion_current>217.20266</ion_current>
         <width>0.273</width>
         <signal_noise_ratio>46.306071</signal_noise_ratio>
         <quality>1</quality>
      </peak>
      <peak>
         <mass>676.08</mass>
         <intensity>4.149</intensity>
         <ion_current>6.4572648</ion_current>
         <width>0.182</width>
         <signal_noise_ratio>1.2292546</signal_noise_ratio>
         <quality>-1</quality>
      </peak>
      <peak>
         <mass>677.82317</mass>
         <intensity>4.149</intensity>
         <ion_current>6.4572648</ion_current>
         <width>0.182</width>
         <signal_noise_ratio>1.2292546</signal_noise_ratio>
         <quality>-1</quality>
      </peak>
      <peak>
         <mass>679.83175</mass>
         <intensity>4.149</intensity>
         <ion_current>7.1030257</ion_current>
         <width>0.273</width>
         <signal_noise_ratio>1.2292546</signal_noise_ratio>
         <quality>-1</quality>
      </peak>
      <peak>
         <mass>682.745</mass>
         <intensity>4.149</intensity>
         <ion_current>6.4572648</ion_current>
         <width>0.273</width>
         <signal_noise_ratio>1.2292546</signal_noise_ratio>
         <quality>-1</quality>
      </peak>
      <peak>
         <mass>683.083</mass>
         <intensity>4.149</intensity>
         <ion_current>6.3329388</ion_current>
         <width>0.182</width>
         <signal_noise_ratio>1.2292546</signal_noise_ratio>
         <quality>-1</quality>
      </peak>
      <peak>
         <mass>684.34936</mass>
         <intensity>145.228</intensity>
         <ion_current>221.83023</ion_current>
         <width>0.363</width>
         <signal_noise_ratio>43.027763</signal_noise_ratio>
         <quality>1</quality>
      </peak>
      <peak>
         <mass>687.9857</mass>
         <intensity>6.916</intensity>
         <ion_current>10.763664</ion_current>
         <width>0.363</width>
         <signal_noise_ratio>2.0490539</signal_noise_ratio>
         <quality>1</quality>
      </peak>
      <peak>
         <mass>694.8342</mass>
         <intensity>5.533</intensity>
         <ion_current>9.4724129</ion_current>
         <width>0.273</width>
         <signal_noise_ratio>1.6393024</signal_noise_ratio>
         <quality>-1</quality>
      </peak>
      <peak>
         <mass>696.35942</mass>
         <intensity>113.416</intensity>
         <ion_current>175.94576</ion_current>
         <width>0.364</width>
         <signal_noise_ratio>33.602589</signal_noise_ratio>
         <quality>1</quality>
      </peak>
      <peak>
         <mass>697.32968</mass>
         <intensity>214.385</intensity>
         <ion_current>268.26906</ion_current>
         <width>0.363</width>
         <signal_noise_ratio>63.517413</signal_noise_ratio>
         <quality>1</quality>
      </peak>
   </peak_list>
</pepex3>
