# Supplementary material for: NITPICK: peak identification for mass spectrometry data
Source: BMC Bioinformatics. 2008 Aug 28;9:355. doi: 10.1186/1471-2105-9-355 (PMC2655099; doi:10.1186/1471-2105-9-355)
Supplement: Additional file 4 — A zip-folder containing all pepex results on the simulated data. [file 1471-2105-9-355-S4.zip › pepex_simulation_results/thresh1/SNR100/preSNR100_49_pepex.xml]

<?xml version="1.0" encoding="iso-8859-1"?>
<pepex3>
   <version>3.0.0</version>
   <registered_to>Unregistered</registered_to>
   <parameters>
      <parameter_file>pepex_input.xml</parameter_file>
      <input_data_file>spectrum.data</input_data_file>
      <output_data_file>pepex_output.xml</output_data_file>
      <noise_model>mean_value</noise_model>
      <signal_noise_ratio>1</signal_noise_ratio>
      <tuning_power>2</tuning_power>
      <tuning>2</tuning>
      <small_omega>1.0</small_omega>
      <big_omega>20</big_omega>
      <peak_finding_model>pepex3</peak_finding_model>
      <supporting_slopes>2</supporting_slopes>
      <peak_fitting_model>centroid</peak_fitting_model>
      <clustering_model>simple</clustering_model>
      <min_cluster_distance>0.8</min_cluster_distance>
      <max_cluster_distance>1.2</max_cluster_distance>
      <no_single_above_mass>1500.0</no_single_above_mass>
      <deisotoping_model>quadratic</deisotoping_model>
      <isotope_distrib_file>/usr/local/piums/kd_0_to_10</isotope_distrib_file>
      <overflow>30000</overflow>
   </parameters>
   <pepex3_status>
      <status>ok</status>
      <message></message>
      <supporting_slopes>2</supporting_slopes>
      <minimum_mass>500</minimum_mass>
      <maximum_mass>700</maximum_mass>
      <small_omega>1</small_omega>
      <big_omega>20</big_omega>
      <peak_masses_with_hydrogen>true</peak_masses_with_hydrogen>
      <date_created>17:49:49, 09 Jul, 2007</date_created>
   </pepex3_status>
   <peak_list>
      <peak>
         <mass>502.26324</mass>
         <intensity>117.371</intensity>
         <ion_current>164.59361</ion_current>
         <width>0.273</width>
         <signal_noise_ratio>67.13673</signal_noise_ratio>
         <quality>-1</quality>
      </peak>
      <peak>
         <mass>505.73</mass>
         <intensity>2.934</intensity>
         <ion_current>4.4904393</ion_current>
         <width>0.182</width>
         <signal_noise_ratio>1.4693092</signal_noise_ratio>
         <quality>-1</quality>
      </peak>
      <peak>
         <mass>506.457</mass>
         <intensity>2.934</intensity>
         <ion_current>4.0127494</ion_current>
         <width>0.181</width>
         <signal_noise_ratio>1.4693092</signal_noise_ratio>
         <quality>-1</quality>
      </peak>
      <peak>
         <mass>507.1486</mass>
         <intensity>4.401</intensity>
         <ion_current>6.1233027</ion_current>
         <width>0.273</width>
         <signal_noise_ratio>2.2039639</signal_noise_ratio>
         <quality>1</quality>
      </peak>
      <peak>
         <mass>507.38975</mass>
         <intensity>4.401</intensity>
         <ion_current>5.8343974</ion_current>
         <width>0.273</width>
         <signal_noise_ratio>2.2039639</signal_noise_ratio>
         <quality>-1</quality>
      </peak>
      <peak>
         <mass>507.8038</mass>
         <intensity>2.934</intensity>
         <ion_current>3.7982917</ion_current>
         <width>0.364</width>
         <signal_noise_ratio>1.4693092</signal_noise_ratio>
         <quality>-1</quality>
      </peak>
      <peak>
         <mass>508.913</mass>
         <intensity>4.401</intensity>
         <ion_current>5.0049917</ion_current>
         <width>0.182</width>
         <signal_noise_ratio>1.7066615</signal_noise_ratio>
         <quality>-1</quality>
      </peak>
      <peak>
         <mass>509.186</mass>
         <intensity>4.401</intensity>
         <ion_current>6.1233027</ion_current>
         <width>0.182</width>
         <signal_noise_ratio>1.7066615</signal_noise_ratio>
         <quality>-1</quality>
      </peak>
      <peak>
         <mass>511.52825</mass>
         <intensity>4.401</intensity>
         <ion_current>6.1233027</ion_current>
         <width>0.182</width>
         <signal_noise_ratio>1.2006745</signal_noise_ratio>
         <quality>-1</quality>
      </peak>
      <peak>
         <mass>512.30178</mass>
         <intensity>287.559</intensity>
         <ion_current>393.62911</ion_current>
         <width>0.637</width>
         <signal_noise_ratio>78.961534</signal_noise_ratio>
         <quality>1</quality>
      </peak>
      <peak>
         <mass>514.006</mass>
         <intensity>4.401</intensity>
         <ion_current>6.1233027</ion_current>
         <width>0.182</width>
         <signal_noise_ratio>1.2223365</signal_noise_ratio>
         <quality>-1</quality>
      </peak>
      <peak>
         <mass>515.53025</mass>
         <intensity>4.401</intensity>
         <ion_current>6.1233097</ion_current>
         <width>0.181</width>
         <signal_noise_ratio>1.2555299</signal_noise_ratio>
         <quality>-1</quality>
      </peak>
      <peak>
         <mass>516.5348</mass>
         <intensity>5.869</intensity>
         <ion_current>6.4294949</ion_current>
         <width>0.182</width>
         <signal_noise_ratio>1.6249198</signal_noise_ratio>
         <quality>-1</quality>
      </peak>
      <peak>
         <mass>520.009</mass>
         <intensity>4.401</intensity>
         <ion_current>6.735659</ion_current>
         <width>0.182</width>
         <signal_noise_ratio>1.2433973</signal_noise_ratio>
         <quality>-1</quality>
      </peak>
      <peak>
         <mass>521.24189</mass>
         <intensity>4.401</intensity>
         <ion_current>6.1233027</ion_current>
         <width>0.545</width>
         <signal_noise_ratio>1.2117973</signal_noise_ratio>
         <quality>-1</quality>
      </peak>
      <peak>
         <mass>523.192</mass>
         <intensity>5.869</intensity>
         <ion_current>8.1657949</ion_current>
         <width>0.182</width>
         <signal_noise_ratio>1.6347888</signal_noise_ratio>
         <quality>-1</quality>
      </peak>
      <peak>
         <mass>525.817</mass>
         <intensity>5.869</intensity>
         <ion_current>9.2357499</ion_current>
         <width>0.182</width>
         <signal_noise_ratio>1.9583685</signal_noise_ratio>
         <quality>-1</quality>
      </peak>
      <peak>
         <mass>526.07267</mass>
         <intensity>5.869</intensity>
         <ion_current>8.3961019</ion_current>
         <width>0.182</width>
         <signal_noise_ratio>1.9583685</signal_noise_ratio>
         <quality>-1</quality>
      </peak>
      <peak>
         <mass>528.62625</mass>
         <intensity>4.401</intensity>
         <ion_current>6.2960035</ion_current>
         <width>0.182</width>
         <signal_noise_ratio>1.4506037</signal_noise_ratio>
         <quality>-1</quality>
      </peak>
      <peak>
         <mass>530.5044</mass>
         <intensity>4.401</intensity>
         <ion_current>6.2960035</ion_current>
         <width>0.273</width>
         <signal_noise_ratio>1.4506037</signal_noise_ratio>
         <quality>-1</quality>
      </peak>
      <peak>
         <mass>532.651</mass>
         <intensity>7.336</intensity>
         <ion_current>10.49477</ion_current>
         <width>0.182</width>
         <signal_noise_ratio>2.4129301</signal_noise_ratio>
         <quality>-1</quality>
      </peak>
      <peak>
         <mass>534.288</mass>
         <intensity>4.401</intensity>
         <ion_current>6.2960035</ion_current>
         <width>0.182</width>
         <signal_noise_ratio>1.4506037</signal_noise_ratio>
         <quality>-1</quality>
      </peak>
      <peak>
         <mass>536.835</mass>
         <intensity>4.401</intensity>
         <ion_current>6.9256322</ion_current>
         <width>0.182</width>
         <signal_noise_ratio>1.4565095</signal_noise_ratio>
         <quality>-1</quality>
      </peak>
      <peak>
         <mass>537.199</mass>
         <intensity>4.401</intensity>
         <ion_current>6.2960035</ion_current>
         <width>0.182</width>
         <signal_noise_ratio>1.4565095</signal_noise_ratio>
         <quality>-1</quality>
      </peak>
      <peak>
         <mass>540.473</mass>
         <intensity>4.401</intensity>
         <ion_current>6.2960035</ion_current>
         <width>0.182</width>
         <signal_noise_ratio>1.4484474</signal_noise_ratio>
         <quality>-1</quality>
      </peak>
      <peak>
         <mass>542.1646</mass>
         <intensity>4.401</intensity>
         <ion_current>6.2960035</ion_current>
         <width>0.182</width>
         <signal_noise_ratio>1.4337028</signal_noise_ratio>
         <quality>-1</quality>
      </peak>
      <peak>
         <mass>542.4922</mass>
         <intensity>5.869</intensity>
         <ion_current>9.2357499</ion_current>
         <width>0.273</width>
         <signal_noise_ratio>1.9119295</signal_noise_ratio>
         <quality>-1</quality>
      </peak>
      <peak>
         <mass>544.1656</mass>
         <intensity>4.401</intensity>
         <ion_current>6.2960035</ion_current>
         <width>0.182</width>
         <signal_noise_ratio>1.408515</signal_noise_ratio>
         <quality>-1</quality>
      </peak>
      <peak>
         <mass>544.55083</mass>
         <intensity>4.401</intensity>
         <ion_current>5.6142558</ion_current>
         <width>0.364</width>
         <signal_noise_ratio>1.408515</signal_noise_ratio>
         <quality>-1</quality>
      </peak>
      <peak>
         <mass>546.2485</mass>
         <intensity>4.401</intensity>
         <ion_current>6.2960035</ion_current>
         <width>0.273</width>
         <signal_noise_ratio>1.1449718</signal_noise_ratio>
         <quality>-1</quality>
      </peak>
      <peak>
         <mass>547.008</mass>
         <intensity>5.869</intensity>
         <ion_current>9.2357499</ion_current>
         <width>0.182</width>
         <signal_noise_ratio>1.5268893</signal_noise_ratio>
         <quality>-1</quality>
      </peak>
      <peak>
         <mass>549.35061</mass>
         <intensity>120.305</intensity>
         <ion_current>170.30249</ion_current>
         <width>1.092</width>
         <signal_noise_ratio>30.332468</signal_noise_ratio>
         <quality>-1</quality>
      </peak>
      <peak>
         <mass>551.751</mass>
         <intensity>4.391</intensity>
         <ion_current>6.2816976</ion_current>
         <width>0.182</width>
         <signal_noise_ratio>1.2754288</signal_noise_ratio>
         <quality>-1</quality>
      </peak>
      <peak>
         <mass>552.43778</mass>
         <intensity>5.859</intensity>
         <ion_current>8.381796</ion_current>
         <width>0.909</width>
         <signal_noise_ratio>1.7018304</signal_noise_ratio>
         <quality>-1</quality>
      </peak>
      <peak>
         <mass>553.115</mass>
         <intensity>4.391</intensity>
         <ion_current>6.2816976</ion_current>
         <width>0.182</width>
         <signal_noise_ratio>1.2754288</signal_noise_ratio>
         <quality>-1</quality>
      </peak>
      <peak>
         <mass>554.843</mass>
         <intensity>4.391</intensity>
         <ion_current>6.9098957</ion_current>
         <width>0.182</width>
         <signal_noise_ratio>1.2566849</signal_noise_ratio>
         <quality>-1</quality>
      </peak>
      <peak>
         <mass>556.10083</mass>
         <intensity>4.391</intensity>
         <ion_current>6.2816976</ion_current>
         <width>0.182</width>
         <signal_noise_ratio>1.2504743</signal_noise_ratio>
         <quality>-1</quality>
      </peak>
      <peak>
         <mass>557.5356</mass>
         <intensity>4.391</intensity>
         <ion_current>6.9098957</ion_current>
         <width>0.182</width>
         <signal_noise_ratio>1.2444936</signal_noise_ratio>
         <quality>-1</quality>
      </peak>
      <peak>
         <mass>559.313</mass>
         <intensity>5.859</intensity>
         <ion_current>9.2200134</ion_current>
         <width>0.182</width>
         <signal_noise_ratio>1.6470326</signal_noise_ratio>
         <quality>-1</quality>
      </peak>
      <peak>
         <mass>560.64883</mass>
         <intensity>4.391</intensity>
         <ion_current>6.2816976</ion_current>
         <width>0.182</width>
         <signal_noise_ratio>1.2275832</signal_noise_ratio>
         <quality>-1</quality>
      </peak>
      <peak>
         <mass>561.028</mass>
         <intensity>4.391</intensity>
         <ion_current>6.2816976</ion_current>
         <width>0.182</width>
         <signal_noise_ratio>1.2275832</signal_noise_ratio>
         <quality>-1</quality>
      </peak>
      <peak>
         <mass>562.68523</mass>
         <intensity>5.859</intensity>
         <ion_current>8.381796</ion_current>
         <width>0.273</width>
         <signal_noise_ratio>1.6344228</signal_noise_ratio>
         <quality>1</quality>
      </peak>
      <peak>
         <mass>563.00625</mass>
         <intensity>4.391</intensity>
         <ion_current>6.2816976</ion_current>
         <width>0.182</width>
         <signal_noise_ratio>1.2249105</signal_noise_ratio>
         <quality>-1</quality>
      </peak>
      <peak>
         <mass>563.32757</mass>
         <intensity>4.391</intensity>
         <ion_current>6.2816976</ion_current>
         <width>0.272</width>
         <signal_noise_ratio>1.2249105</signal_noise_ratio>
         <quality>-1</quality>
      </peak>
      <peak>
         <mass>564.92383</mass>
         <intensity>4.391</intensity>
         <ion_current>6.2816976</ion_current>
         <width>0.364</width>
         <signal_noise_ratio>1.2212835</signal_noise_ratio>
         <quality>-1</quality>
      </peak>
      <peak>
         <mass>567.33704</mass>
         <intensity>258.206</intensity>
         <ion_current>369.76339</ion_current>
         <width>0.364</width>
         <signal_noise_ratio>71.507538</signal_noise_ratio>
         <quality>-1</quality>
      </peak>
      <peak>
         <mass>569.577</mass>
         <intensity>4.391</intensity>
         <ion_current>6.9098957</ion_current>
         <width>0.182</width>
         <signal_noise_ratio>1.2124528</signal_noise_ratio>
         <quality>-1</quality>
      </peak>
      <peak>
         <mass>572.28325</mass>
         <intensity>4.391</intensity>
         <ion_current>6.2816976</ion_current>
         <width>0.182</width>
         <signal_noise_ratio>1.2072233</signal_noise_ratio>
         <quality>-1</quality>
      </peak>
      <peak>
         <mass>573.943</mass>
         <intensity>4.391</intensity>
         <ion_current>6.2816976</ion_current>
         <width>0.182</width>
         <signal_noise_ratio>1.2033718</signal_noise_ratio>
         <quality>-1</quality>
      </peak>
      <peak>
         <mass>574.22886</mass>
         <intensity>4.391</intensity>
         <ion_current>6.2816976</ion_current>
         <width>0.454</width>
         <signal_noise_ratio>1.2033718</signal_noise_ratio>
         <quality>-1</quality>
      </peak>
      <peak>
         <mass>575.78475</mass>
         <intensity>4.391</intensity>
         <ion_current>6.4599945</ion_current>
         <width>0.273</width>
         <signal_noise_ratio>1.1992682</signal_noise_ratio>
         <quality>-1</quality>
      </peak>
      <peak>
         <mass>577.82367</mass>
         <intensity>5.859</intensity>
         <ion_current>8.6197011</ion_current>
         <width>0.182</width>
         <signal_noise_ratio>1.590146</signal_noise_ratio>
         <quality>-1</quality>
      </peak>
      <peak>
         <mass>581.56025</mass>
         <intensity>4.391</intensity>
         <ion_current>6.4599945</ion_current>
         <width>0.181</width>
         <signal_noise_ratio>1.1822123</signal_noise_ratio>
         <quality>-1</quality>
      </peak>
      <peak>
         <mass>582.93183</mass>
         <intensity>4.391</intensity>
         <ion_current>6.4599945</ion_current>
         <width>0.364</width>
         <signal_noise_ratio>1.1782403</signal_noise_ratio>
         <quality>-1</quality>
      </peak>
      <peak>
         <mass>585.039</mass>
         <intensity>4.391</intensity>
         <ion_current>6.4599945</ion_current>
         <width>0.182</width>
         <signal_noise_ratio>1.1745351</signal_noise_ratio>
         <quality>-1</quality>
      </peak>
      <peak>
         <mass>586.47125</mass>
         <intensity>4.391</intensity>
         <ion_current>6.4599945</ion_current>
         <width>0.182</width>
         <signal_noise_ratio>1.172855</signal_noise_ratio>
         <quality>-1</quality>
      </peak>
      <peak>
         <mass>587.7852</mass>
         <intensity>4.391</intensity>
         <ion_current>7.1060247</ion_current>
         <width>0.455</width>
         <signal_noise_ratio>1.1704724</signal_noise_ratio>
         <quality>-1</quality>
      </peak>
      <peak>
         <mass>589.2948</mass>
         <intensity>5.859</intensity>
         <ion_current>8.6197011</ion_current>
         <width>0.182</width>
         <signal_noise_ratio>1.5544176</signal_noise_ratio>
         <quality>-1</quality>
      </peak>
      <peak>
         <mass>591.66283</mass>
         <intensity>4.391</intensity>
         <ion_current>6.4599945</ion_current>
         <width>0.182</width>
         <signal_noise_ratio>1.1566917</signal_noise_ratio>
         <quality>-1</quality>
      </peak>
      <peak>
         <mass>592.0966</mass>
         <intensity>4.391</intensity>
         <ion_current>6.4599945</ion_current>
         <width>0.182</width>
         <signal_noise_ratio>1.1566917</signal_noise_ratio>
         <quality>-1</quality>
      </peak>
      <peak>
         <mass>596.02125</mass>
         <intensity>4.391</intensity>
         <ion_current>6.4599945</ion_current>
         <width>0.182</width>
         <signal_noise_ratio>1.1473885</signal_noise_ratio>
         <quality>-1</quality>
      </peak>
      <peak>
         <mass>596.226</mass>
         <intensity>5.859</intensity>
         <ion_current>8.6197011</ion_current>
         <width>0.182</width>
         <signal_noise_ratio>1.5309836</signal_noise_ratio>
         <quality>-1</quality>
      </peak>
      <peak>
         <mass>598.172</mass>
         <intensity>4.391</intensity>
         <ion_current>6.4599945</ion_current>
         <width>0.272</width>
         <signal_noise_ratio>1.1471054</signal_noise_ratio>
         <quality>-1</quality>
      </peak>
      <peak>
         <mass>602.74367</mass>
         <intensity>4.391</intensity>
         <ion_current>7.1060247</ion_current>
         <width>0.364</width>
         <signal_noise_ratio>1.1470091</signal_noise_ratio>
         <quality>-1</quality>
      </peak>
      <peak>
         <mass>603.203</mass>
         <intensity>7.326</intensity>
         <ion_current>10.777937</ion_current>
         <width>0.182</width>
         <signal_noise_ratio>1.9136845</signal_noise_ratio>
         <quality>-1</quality>
      </peak>
      <peak>
         <mass>606.21484</mass>
         <intensity>7.326</intensity>
         <ion_current>10.777937</ion_current>
         <width>0.182</width>
         <signal_noise_ratio>1.9131384</signal_noise_ratio>
         <quality>-1</quality>
      </peak>
      <peak>
         <mass>606.594</mass>
         <intensity>4.391</intensity>
         <ion_current>6.4599945</ion_current>
         <width>0.182</width>
         <signal_noise_ratio>1.1466818</signal_noise_ratio>
         <quality>-1</quality>
      </peak>
      <peak>
         <mass>608.14</mass>
         <intensity>4.391</intensity>
         <ion_current>6.4599945</ion_current>
         <width>0.182</width>
         <signal_noise_ratio>1.1463428</signal_noise_ratio>
         <quality>-1</quality>
      </peak>
      <peak>
         <mass>608.76183</mass>
         <intensity>4.391</intensity>
         <ion_current>6.4599945</ion_current>
         <width>0.182</width>
         <signal_noise_ratio>1.1456415</signal_noise_ratio>
         <quality>-1</quality>
      </peak>
      <peak>
         <mass>608.93625</mass>
         <intensity>4.391</intensity>
         <ion_current>7.1060247</ion_current>
         <width>0.182</width>
         <signal_noise_ratio>1.1456415</signal_noise_ratio>
         <quality>-1</quality>
      </peak>
      <peak>
         <mass>610.141</mass>
         <intensity>4.391</intensity>
         <ion_current>6.4599945</ion_current>
         <width>0.182</width>
         <signal_noise_ratio>1.1454458</signal_noise_ratio>
         <quality>-1</quality>
      </peak>
      <peak>
         <mass>610.48983</mass>
         <intensity>4.391</intensity>
         <ion_current>6.4599945</ion_current>
         <width>0.182</width>
         <signal_noise_ratio>1.1454458</signal_noise_ratio>
         <quality>-1</quality>
      </peak>
      <peak>
         <mass>610.687</mass>
         <intensity>4.391</intensity>
         <ion_current>7.1060247</ion_current>
         <width>0.182</width>
         <signal_noise_ratio>1.1453487</signal_noise_ratio>
         <quality>-1</quality>
      </peak>
      <peak>
         <mass>612.1238</mass>
         <intensity>5.859</intensity>
         <ion_current>8.6197011</ion_current>
         <width>0.182</width>
         <signal_noise_ratio>1.5280441</signal_noise_ratio>
         <quality>-1</quality>
      </peak>
      <peak>
         <mass>613.6516</mass>
         <intensity>4.391</intensity>
         <ion_current>6.4599945</ion_current>
         <width>0.182</width>
         <signal_noise_ratio>1.1435607</signal_noise_ratio>
         <quality>-1</quality>
      </peak>
      <peak>
         <mass>615.31087</mass>
         <intensity>181.915</intensity>
         <ion_current>267.61533</ion_current>
         <width>1.001</width>
         <signal_noise_ratio>47.340951</signal_noise_ratio>
         <quality>1</quality>
      </peak>
      <peak>
         <mass>615.871</mass>
         <intensity>4.391</intensity>
         <ion_current>6.4599945</ion_current>
         <width>0.182</width>
         <signal_noise_ratio>1.1426992</signal_noise_ratio>
         <quality>-1</quality>
      </peak>
      <peak>
         <mass>616.30994</mass>
         <intensity>104.157</intensity>
         <ion_current>62.5056</ion_current>
         <width>0.273</width>
         <signal_noise_ratio>27.085064</signal_noise_ratio>
         <quality>1</quality>
      </peak>
      <peak>
         <mass>616.58333</mass>
         <intensity>4.391</intensity>
         <ion_current>6.4599945</ion_current>
         <width>0.363</width>
         <signal_noise_ratio>1.1418389</signal_noise_ratio>
         <quality>-1</quality>
      </peak>
      <peak>
         <mass>617.32069</mass>
         <intensity>286.082</intensity>
         <ion_current>379.19152</ion_current>
         <width>0.455</width>
         <signal_noise_ratio>74.337017</signal_noise_ratio>
         <quality>1</quality>
      </peak>
      <peak>
         <mass>617.95</mass>
         <intensity>5.859</intensity>
         <ion_current>8.6197011</ion_current>
         <width>0.182</width>
         <signal_noise_ratio>1.5207574</signal_noise_ratio>
         <quality>-1</quality>
      </peak>
      <peak>
         <mass>620.86</mass>
         <intensity>5.859</intensity>
         <ion_current>9.4817123</ion_current>
         <width>0.182</width>
         <signal_noise_ratio>1.5146127</signal_noise_ratio>
         <quality>-1</quality>
      </peak>
      <peak>
         <mass>622.21425</mass>
         <intensity>4.391</intensity>
         <ion_current>6.4599945</ion_current>
         <width>0.182</width>
         <signal_noise_ratio>1.1329335</signal_noise_ratio>
         <quality>-1</quality>
      </peak>
      <peak>
         <mass>622.48725</mass>
         <intensity>4.391</intensity>
         <ion_current>7.1060247</ion_current>
         <width>0.182</width>
         <signal_noise_ratio>1.1329335</signal_noise_ratio>
         <quality>-1</quality>
      </peak>
      <peak>
         <mass>623.9468</mass>
         <intensity>5.859</intensity>
         <ion_current>8.6197011</ion_current>
         <width>0.182</width>
         <signal_noise_ratio>1.5058251</signal_noise_ratio>
         <quality>-1</quality>
      </peak>
      <peak>
         <mass>624.147</mass>
         <intensity>5.859</intensity>
         <ion_current>8.6197011</ion_current>
         <width>0.182</width>
         <signal_noise_ratio>1.5058251</signal_noise_ratio>
         <quality>-1</quality>
      </peak>
      <peak>
         <mass>627.588</mass>
         <intensity>7.326</intensity>
         <ion_current>11.110167</ion_current>
         <width>0.181</width>
         <signal_noise_ratio>1.866597</signal_noise_ratio>
         <quality>-1</quality>
      </peak>
      <peak>
         <mass>629.27437</mass>
         <intensity>237.666</intensity>
         <ion_current>349.4061</ion_current>
         <width>0.272</width>
         <signal_noise_ratio>60.441799</signal_noise_ratio>
         <quality>-1</quality>
      </peak>
      <peak>
         <mass>629.49783</mass>
         <intensity>4.391</intensity>
         <ion_current>6.6591241</ion_current>
         <width>0.182</width>
         <signal_noise_ratio>1.1166929</signal_noise_ratio>
         <quality>-1</quality>
      </peak>
      <peak>
         <mass>633.30838</mass>
         <intensity>61.61</intensity>
         <ion_current>92.543329</ion_current>
         <width>0.909</width>
         <signal_noise_ratio>15.554332</signal_noise_ratio>
         <quality>1</quality>
      </peak>
      <peak>
         <mass>635.25024</mass>
         <intensity>104.157</intensity>
         <ion_current>158.26159</ion_current>
         <width>0.364</width>
         <signal_noise_ratio>26.19864</signal_noise_ratio>
         <quality>1</quality>
      </peak>
      <peak>
         <mass>636.24075</mass>
         <intensity>63.077</intensity>
         <ion_current>35.16263</ion_current>
         <width>0.455</width>
         <signal_noise_ratio>15.831953</signal_noise_ratio>
         <quality>1</quality>
      </peak>
      <peak>
         <mass>636.76625</mass>
         <intensity>4.391</intensity>
         <ion_current>6.6591241</ion_current>
         <width>0.182</width>
         <signal_noise_ratio>1.0995836</signal_noise_ratio>
         <quality>-1</quality>
      </peak>
      <peak>
         <mass>641.3006</mass>
         <intensity>4.391</intensity>
         <ion_current>7.3250702</ion_current>
         <width>0.182</width>
         <signal_noise_ratio>1.0901622</signal_noise_ratio>
         <quality>-1</quality>
      </peak>
      <peak>
         <mass>642.68583</mass>
         <intensity>4.391</intensity>
         <ion_current>6.6591241</ion_current>
         <width>0.182</width>
         <signal_noise_ratio>1.0854018</signal_noise_ratio>
         <quality>-1</quality>
      </peak>
      <peak>
         <mass>644.247</mass>
         <intensity>4.391</intensity>
         <ion_current>6.5506916</ion_current>
         <width>0.182</width>
         <signal_noise_ratio>1.0829466</signal_noise_ratio>
         <quality>-1</quality>
      </peak>
      <peak>
         <mass>644.48588</mass>
         <intensity>7.326</intensity>
         <ion_current>12.22124</ion_current>
         <width>0.273</width>
         <signal_noise_ratio>1.8068018</signal_noise_ratio>
         <quality>1</quality>
      </peak>
      <peak>
         <mass>646.274</mass>
         <intensity>4.391</intensity>
         <ion_current>7.3250702</ion_current>
         <width>0.455</width>
         <signal_noise_ratio>1.0807245</signal_noise_ratio>
         <quality>-1</quality>
      </peak>
      <peak>
         <mass>650.42596</mass>
         <intensity>211.268</intensity>
         <ion_current>320.29888</ion_current>
         <width>1.183</width>
         <signal_noise_ratio>51.869223</signal_noise_ratio>
         <quality>1</quality>
      </peak>
      <peak>
         <mass>651.43114</mass>
         <intensity>315.434</intensity>
         <ion_current>363.108</ion_current>
         <width>0.363</width>
         <signal_noise_ratio>73.871401</signal_noise_ratio>
         <quality>1</quality>
      </peak>
      <peak>
         <mass>655.32924</mass>
         <intensity>134.977</intensity>
         <ion_current>197.61077</ion_current>
         <width>0.455</width>
         <signal_noise_ratio>31.323854</signal_noise_ratio>
         <quality>1</quality>
      </peak>
      <peak>
         <mass>659.6726</mass>
         <intensity>4.401</intensity>
         <ion_current>7.3417522</ion_current>
         <width>0.182</width>
         <signal_noise_ratio>1.0171787</signal_noise_ratio>
         <quality>-1</quality>
      </peak>
      <peak>
         <mass>661.00475</mass>
         <intensity>4.401</intensity>
         <ion_current>7.3417522</ion_current>
         <width>0.273</width>
         <signal_noise_ratio>1.0171787</signal_noise_ratio>
         <quality>-1</quality>
      </peak>
      <peak>
         <mass>662.528</mass>
         <intensity>5.869</intensity>
         <ion_current>9.7906711</ion_current>
         <width>0.182</width>
         <signal_noise_ratio>1.3564694</signal_noise_ratio>
         <quality>-1</quality>
      </peak>
      <peak>
         <mass>662.68725</mass>
         <intensity>4.401</intensity>
         <ion_current>6.6742895</ion_current>
         <width>0.182</width>
         <signal_noise_ratio>1.0171787</signal_noise_ratio>
         <quality>-1</quality>
      </peak>
      <peak>
         <mass>664.55175</mass>
         <intensity>4.401</intensity>
         <ion_current>6.6742895</ion_current>
         <width>0.273</width>
         <signal_noise_ratio>1.0171787</signal_noise_ratio>
         <quality>-1</quality>
      </peak>
      <peak>
         <mass>665.32709</mass>
         <intensity>54.284</intensity>
         <ion_current>81.752043</ion_current>
         <width>0.728</width>
         <signal_noise_ratio>12.54636</signal_noise_ratio>
         <quality>1</quality>
      </peak>
      <peak>
         <mass>666.374</mass>
         <intensity>54.284</intensity>
         <ion_current>57.225409</ion_current>
         <width>0.364</width>
         <signal_noise_ratio>12.54636</signal_noise_ratio>
         <quality>1</quality>
      </peak>
      <peak>
         <mass>667.713</mass>
         <intensity>4.401</intensity>
         <ion_current>6.6742895</ion_current>
         <width>0.182</width>
         <signal_noise_ratio>1.0171787</signal_noise_ratio>
         <quality>-1</quality>
      </peak>
      <peak>
         <mass>667.894</mass>
         <intensity>4.401</intensity>
         <ion_current>6.6742895</ion_current>
         <width>0.181</width>
         <signal_noise_ratio>1.0171787</signal_noise_ratio>
         <quality>-1</quality>
      </peak>
      <peak>
         <mass>671.169</mass>
         <intensity>4.401</intensity>
         <ion_current>6.6742895</ion_current>
         <width>0.182</width>
         <signal_noise_ratio>1.0171787</signal_noise_ratio>
         <quality>-1</quality>
      </peak>
      <peak>
         <mass>671.82775</mass>
         <intensity>4.401</intensity>
         <ion_current>7.3417522</ion_current>
         <width>0.455</width>
         <signal_noise_ratio>1.0171787</signal_noise_ratio>
         <quality>-1</quality>
      </peak>
      <peak>
         <mass>673.32283</mass>
         <intensity>161.385</intensity>
         <ion_current>240.34414</ion_current>
         <width>0.363</width>
         <signal_noise_ratio>37.300019</signal_noise_ratio>
         <quality>1</quality>
      </peak>
      <peak>
         <mass>673.897</mass>
         <intensity>4.401</intensity>
         <ion_current>6.6742895</ion_current>
         <width>0.182</width>
         <signal_noise_ratio>1.0171787</signal_noise_ratio>
         <quality>-1</quality>
      </peak>
      <peak>
         <mass>676.262</mass>
         <intensity>4.401</intensity>
         <ion_current>7.5344459</ion_current>
         <width>0.364</width>
         <signal_noise_ratio>1.0171787</signal_noise_ratio>
         <quality>-1</quality>
      </peak>
      <peak>
         <mass>676.69425</mass>
         <intensity>4.401</intensity>
         <ion_current>6.8494631</ion_current>
         <width>0.182</width>
         <signal_noise_ratio>1.0171787</signal_noise_ratio>
         <quality>-1</quality>
      </peak>
      <peak>
         <mass>677.92933</mass>
         <intensity>4.401</intensity>
         <ion_current>6.8494631</ion_current>
         <width>0.273</width>
         <signal_noise_ratio>1.0171787</signal_noise_ratio>
         <quality>-1</quality>
      </peak>
      <peak>
         <mass>680.36247</mass>
         <intensity>158.451</intensity>
         <ion_current>245.46675</ion_current>
         <width>0.364</width>
         <signal_noise_ratio>36.6219</signal_noise_ratio>
         <quality>1</quality>
      </peak>
      <peak>
         <mass>681.082</mass>
         <intensity>4.401</intensity>
         <ion_current>6.8494631</ion_current>
         <width>0.182</width>
         <signal_noise_ratio>1.0171787</signal_noise_ratio>
         <quality>-1</quality>
      </peak>
      <peak>
         <mass>683.72</mass>
         <intensity>4.401</intensity>
         <ion_current>6.8494631</ion_current>
         <width>0.182</width>
         <signal_noise_ratio>1.0171787</signal_noise_ratio>
         <quality>-1</quality>
      </peak>
      <peak>
         <mass>685.3407</mass>
         <intensity>300.763</intensity>
         <ion_current>458.67043</ion_current>
         <width>0.364</width>
         <signal_noise_ratio>69.513683</signal_noise_ratio>
         <quality>1</quality>
      </peak>
      <peak>
         <mass>692.27443</mass>
         <intensity>246.479</intensity>
         <ion_current>384.99393</ion_current>
         <width>0.364</width>
         <signal_noise_ratio>56.967323</signal_noise_ratio>
         <quality>1</quality>
      </peak>
      <peak>
         <mass>693.74675</mass>
         <intensity>4.401</intensity>
         <ion_current>6.8494631</ion_current>
         <width>0.273</width>
         <signal_noise_ratio>1.0171787</signal_noise_ratio>
         <quality>-1</quality>
      </peak>
      <peak>
         <mass>697.39362</mass>
         <intensity>76.291</intensity>
         <ion_current>116.89719</ion_current>
         <width>0.363</width>
         <signal_noise_ratio>17.632715</signal_noise_ratio>
         <quality>1</quality>
      </peak>
      <peak>
         <mass>698.83316</mass>
         <intensity>7.336</intensity>
         <ion_current>11.417328</ion_current>
         <width>0.273</width>
         <signal_noise_ratio>1.695529</signal_noise_ratio>
         <quality>-1</quality>
      </peak>
   </peak_list>
</pepex3>
