# Supplementary material for: NITPICK: peak identification for mass spectrometry data
Source: BMC Bioinformatics. 2008 Aug 28;9:355. doi: 10.1186/1471-2105-9-355 (PMC2655099; doi:10.1186/1471-2105-9-355)
Supplement: Additional file 4 — A zip-folder containing all pepex results on the simulated data. [file 1471-2105-9-355-S4.zip › pepex_simulation_results/thresh1/SNR100/preSNR100_4_pepex.xml]

<?xml version="1.0" encoding="iso-8859-1"?>
<pepex3>
   <version>3.0.0</version>
   <registered_to>Unregistered</registered_to>
   <parameters>
      <parameter_file>pepex_input.xml</parameter_file>
      <input_data_file>spectrum.data</input_data_file>
      <output_data_file>pepex_output.xml</output_data_file>
      <noise_model>mean_value</noise_model>
      <signal_noise_ratio>1</signal_noise_ratio>
      <tuning_power>2</tuning_power>
      <tuning>2</tuning>
      <small_omega>1.0</small_omega>
      <big_omega>20</big_omega>
      <peak_finding_model>pepex3</peak_finding_model>
      <supporting_slopes>2</supporting_slopes>
      <peak_fitting_model>centroid</peak_fitting_model>
      <clustering_model>simple</clustering_model>
      <min_cluster_distance>0.8</min_cluster_distance>
      <max_cluster_distance>1.2</max_cluster_distance>
      <no_single_above_mass>1500.0</no_single_above_mass>
      <deisotoping_model>quadratic</deisotoping_model>
      <isotope_distrib_file>/usr/local/piums/kd_0_to_10</isotope_distrib_file>
      <overflow>30000</overflow>
   </parameters>
   <pepex3_status>
      <status>ok</status>
      <message></message>
      <supporting_slopes>2</supporting_slopes>
      <minimum_mass>500</minimum_mass>
      <maximum_mass>700</maximum_mass>
      <small_omega>1</small_omega>
      <big_omega>20</big_omega>
      <peak_masses_with_hydrogen>true</peak_masses_with_hydrogen>
      <date_created>17:46:41, 09 Jul, 2007</date_created>
   </pepex3_status>
   <peak_list>
      <peak>
         <mass>500.182</mass>
         <intensity>5.322</intensity>
         <ion_current>7.40473</ion_current>
         <width>0.182</width>
         <signal_noise_ratio>1.3196717</signal_noise_ratio>
         <quality>-1</quality>
      </peak>
      <peak>
         <mass>500.546</mass>
         <intensity>5.322</intensity>
         <ion_current>7.40473</ion_current>
         <width>0.182</width>
         <signal_noise_ratio>1.3196717</signal_noise_ratio>
         <quality>-1</quality>
      </peak>
      <peak>
         <mass>501.92517</mass>
         <intensity>3.991</intensity>
         <ion_current>5.5528518</ion_current>
         <width>0.182</width>
         <signal_noise_ratio>1.0486009</signal_noise_ratio>
         <quality>-1</quality>
      </peak>
      <peak>
         <mass>502.24367</mass>
         <intensity>5.322</intensity>
         <ion_current>7.40473</ion_current>
         <width>0.182</width>
         <signal_noise_ratio>1.3983097</signal_noise_ratio>
         <quality>-1</quality>
      </peak>
      <peak>
         <mass>502.4924</mass>
         <intensity>3.991</intensity>
         <ion_current>5.5528518</ion_current>
         <width>0.182</width>
         <signal_noise_ratio>1.0486009</signal_noise_ratio>
         <quality>-1</quality>
      </peak>
      <peak>
         <mass>504.56284</mass>
         <intensity>3.991</intensity>
         <ion_current>6.1081607</ion_current>
         <width>0.181</width>
         <signal_noise_ratio>1.0663636</signal_noise_ratio>
         <quality>-1</quality>
      </peak>
      <peak>
         <mass>504.729</mass>
         <intensity>3.991</intensity>
         <ion_current>5.5528518</ion_current>
         <width>0.182</width>
         <signal_noise_ratio>1.0749117</signal_noise_ratio>
         <quality>-1</quality>
      </peak>
      <peak>
         <mass>506.16983</mass>
         <intensity>3.991</intensity>
         <ion_current>5.5528518</ion_current>
         <width>0.182</width>
         <signal_noise_ratio>1.3456025</signal_noise_ratio>
         <quality>-1</quality>
      </peak>
      <peak>
         <mass>509.14959</mass>
         <intensity>3.991</intensity>
         <ion_current>6.1081607</ion_current>
         <width>0.364</width>
         <signal_noise_ratio>1.4063176</signal_noise_ratio>
         <quality>-1</quality>
      </peak>
      <peak>
         <mass>509.89581</mass>
         <intensity>5.322</intensity>
         <ion_current>7.40473</ion_current>
         <width>0.182</width>
         <signal_noise_ratio>1.8800504</signal_noise_ratio>
         <quality>-1</quality>
      </peak>
      <peak>
         <mass>512.42359</mass>
         <intensity>3.991</intensity>
         <ion_current>6.1081607</ion_current>
         <width>0.364</width>
         <signal_noise_ratio>1.4350545</signal_noise_ratio>
         <quality>-1</quality>
      </peak>
      <peak>
         <mass>514.70798</mass>
         <intensity>3.991</intensity>
         <ion_current>5.5528518</ion_current>
         <width>1.001</width>
         <signal_noise_ratio>1.4587804</signal_noise_ratio>
         <quality>-1</quality>
      </peak>
      <peak>
         <mass>518.099</mass>
         <intensity>3.991</intensity>
         <ion_current>5.5528518</ion_current>
         <width>0.182</width>
         <signal_noise_ratio>1.455925</signal_noise_ratio>
         <quality>-1</quality>
      </peak>
      <peak>
         <mass>518.4175</mass>
         <intensity>3.991</intensity>
         <ion_current>5.5528518</ion_current>
         <width>0.455</width>
         <signal_noise_ratio>1.455925</signal_noise_ratio>
         <quality>-1</quality>
      </peak>
      <peak>
         <mass>519.9635</mass>
         <intensity>3.991</intensity>
         <ion_current>5.5528518</ion_current>
         <width>0.273</width>
         <signal_noise_ratio>1.4355685</signal_noise_ratio>
         <quality>-1</quality>
      </peak>
      <peak>
         <mass>523.79867</mass>
         <intensity>2.661</intensity>
         <ion_current>3.702365</ion_current>
         <width>0.182</width>
         <signal_noise_ratio>1.0838402</signal_noise_ratio>
         <quality>-1</quality>
      </peak>
      <peak>
         <mass>524.20599</mass>
         <intensity>3.991</intensity>
         <ion_current>6.0883214</ion_current>
         <width>0.455</width>
         <signal_noise_ratio>1.6255567</signal_noise_ratio>
         <quality>1</quality>
      </peak>
      <peak>
         <mass>526.376</mass>
         <intensity>3.991</intensity>
         <ion_current>6.1081607</ion_current>
         <width>0.182</width>
         <signal_noise_ratio>1.4536292</signal_noise_ratio>
         <quality>-1</quality>
      </peak>
      <peak>
         <mass>527.012</mass>
         <intensity>5.322</intensity>
         <ion_current>7.613572</ion_current>
         <width>0.182</width>
         <signal_noise_ratio>1.9100695</signal_noise_ratio>
         <quality>-1</quality>
      </peak>
      <peak>
         <mass>528.27083</mass>
         <intensity>3.991</intensity>
         <ion_current>5.1666531</ion_current>
         <width>0.182</width>
         <signal_noise_ratio>1.4102344</signal_noise_ratio>
         <quality>-1</quality>
      </peak>
      <peak>
         <mass>528.81583</mass>
         <intensity>3.991</intensity>
         <ion_current>5.7094736</ion_current>
         <width>0.182</width>
         <signal_noise_ratio>1.4323727</signal_noise_ratio>
         <quality>-1</quality>
      </peak>
      <peak>
         <mass>529.81494</mass>
         <intensity>6.652</intensity>
         <ion_current>7.7374802</ion_current>
         <width>0.728</width>
         <signal_noise_ratio>2.3874074</signal_noise_ratio>
         <quality>-1</quality>
      </peak>
      <peak>
         <mass>531.1141</mass>
         <intensity>3.991</intensity>
         <ion_current>5.7094637</ion_current>
         <width>0.546</width>
         <signal_noise_ratio>1.4506473</signal_noise_ratio>
         <quality>-1</quality>
      </peak>
      <peak>
         <mass>535.53925</mass>
         <intensity>3.991</intensity>
         <ion_current>5.7094637</ion_current>
         <width>0.182</width>
         <signal_noise_ratio>1.4713342</signal_noise_ratio>
         <quality>-1</quality>
      </peak>
      <peak>
         <mass>536.17525</mass>
         <intensity>3.991</intensity>
         <ion_current>5.7094637</ion_current>
         <width>0.182</width>
         <signal_noise_ratio>1.4506473</signal_noise_ratio>
         <quality>-1</quality>
      </peak>
      <peak>
         <mass>537.381</mass>
         <intensity>3.991</intensity>
         <ion_current>5.7094637</ion_current>
         <width>0.182</width>
         <signal_noise_ratio>1.4506473</signal_noise_ratio>
         <quality>-1</quality>
      </peak>
      <peak>
         <mass>537.7986</mass>
         <intensity>3.991</intensity>
         <ion_current>5.7094637</ion_current>
         <width>0.182</width>
         <signal_noise_ratio>1.4536292</signal_noise_ratio>
         <quality>-1</quality>
      </peak>
      <peak>
         <mass>539.35571</mass>
         <intensity>5.322</intensity>
         <ion_current>7.613572</ion_current>
         <width>0.363</width>
         <signal_noise_ratio>1.9384151</signal_noise_ratio>
         <quality>-1</quality>
      </peak>
      <peak>
         <mass>539.745</mass>
         <intensity>3.991</intensity>
         <ion_current>5.7094637</ion_current>
         <width>0.182</width>
         <signal_noise_ratio>1.455925</signal_noise_ratio>
         <quality>-1</quality>
      </peak>
      <peak>
         <mass>541.837</mass>
         <intensity>2.661</intensity>
         <ion_current>4.1874818</ion_current>
         <width>0.546</width>
         <signal_noise_ratio>0.97264209</signal_noise_ratio>
         <quality>-1</quality>
      </peak>
      <peak>
         <mass>542.23133</mass>
         <intensity>2.661</intensity>
         <ion_current>3.806786</ion_current>
         <width>0.273</width>
         <signal_noise_ratio>0.97264209</signal_noise_ratio>
         <quality>-1</quality>
      </peak>
      <peak>
         <mass>542.50433</mass>
         <intensity>2.661</intensity>
         <ion_current>3.806786</ion_current>
         <width>0.273</width>
         <signal_noise_ratio>0.97264209</signal_noise_ratio>
         <quality>-1</quality>
      </peak>
      <peak>
         <mass>545.8026</mass>
         <intensity>3.991</intensity>
         <ion_current>5.7094637</ion_current>
         <width>0.182</width>
         <signal_noise_ratio>1.45558</signal_noise_ratio>
         <quality>-1</quality>
      </peak>
      <peak>
         <mass>546.57837</mass>
         <intensity>3.991</intensity>
         <ion_current>5.7094637</ion_current>
         <width>0.273</width>
         <signal_noise_ratio>1.45558</signal_noise_ratio>
         <quality>-1</quality>
      </peak>
      <peak>
         <mass>547.22575</mass>
         <intensity>3.991</intensity>
         <ion_current>6.2804358</ion_current>
         <width>0.273</width>
         <signal_noise_ratio>1.4530598</signal_noise_ratio>
         <quality>-1</quality>
      </peak>
      <peak>
         <mass>549.09025</mass>
         <intensity>3.991</intensity>
         <ion_current>5.7094637</ion_current>
         <width>0.182</width>
         <signal_noise_ratio>1.4497848</signal_noise_ratio>
         <quality>-1</quality>
      </peak>
      <peak>
         <mass>549.63625</mass>
         <intensity>3.981</intensity>
         <ion_current>5.6951579</ion_current>
         <width>0.182</width>
         <signal_noise_ratio>1.3378522</signal_noise_ratio>
         <quality>-1</quality>
      </peak>
      <peak>
         <mass>550.932</mass>
         <intensity>3.981</intensity>
         <ion_current>5.6951579</ion_current>
         <width>0.182</width>
         <signal_noise_ratio>1.3392229</signal_noise_ratio>
         <quality>-1</quality>
      </peak>
      <peak>
         <mass>552.42223</mass>
         <intensity>5.312</intensity>
         <ion_current>7.5992662</ion_current>
         <width>0.636</width>
         <signal_noise_ratio>1.7939446</signal_noise_ratio>
         <quality>-1</quality>
      </peak>
      <peak>
         <mass>554.24313</mass>
         <intensity>57.201</intensity>
         <ion_current>81.378156</ion_current>
         <width>0.272</width>
         <signal_noise_ratio>19.444095</signal_noise_ratio>
         <quality>-1</quality>
      </peak>
      <peak>
         <mass>557.844</mass>
         <intensity>3.981</intensity>
         <ion_current>5.6951579</ion_current>
         <width>0.181</width>
         <signal_noise_ratio>1.3622361</signal_noise_ratio>
         <quality>-1</quality>
      </peak>
      <peak>
         <mass>559.28483</mass>
         <intensity>3.981</intensity>
         <ion_current>5.6951653</ion_current>
         <width>0.182</width>
         <signal_noise_ratio>1.3630809</signal_noise_ratio>
         <quality>-1</quality>
      </peak>
      <peak>
         <mass>560.31301</mass>
         <intensity>5.312</intensity>
         <ion_current>5.8249544</ion_current>
         <width>0.182</width>
         <signal_noise_ratio>1.8194284</signal_noise_ratio>
         <quality>-1</quality>
      </peak>
      <peak>
         <mass>562.59675</mass>
         <intensity>3.981</intensity>
         <ion_current>5.6951579</ion_current>
         <width>0.273</width>
         <signal_noise_ratio>1.3641578</signal_noise_ratio>
         <quality>-1</quality>
      </peak>
      <peak>
         <mass>564.211</mass>
         <intensity>3.981</intensity>
         <ion_current>5.6951579</ion_current>
         <width>0.182</width>
         <signal_noise_ratio>1.3638307</signal_noise_ratio>
         <quality>-1</quality>
      </peak>
      <peak>
         <mass>566.576</mass>
         <intensity>3.981</intensity>
         <ion_current>5.6951579</ion_current>
         <width>0.182</width>
         <signal_noise_ratio>1.3632118</signal_noise_ratio>
         <quality>-1</quality>
      </peak>
      <peak>
         <mass>567.33436</mass>
         <intensity>259.437</intensity>
         <ion_current>371.19824</ion_current>
         <width>0.364</width>
         <signal_noise_ratio>88.807572</signal_noise_ratio>
         <quality>-1</quality>
      </peak>
      <peak>
         <mass>568.65283</mass>
         <intensity>3.981</intensity>
         <ion_current>5.6951653</ion_current>
         <width>0.182</width>
         <signal_noise_ratio>1.3613009</signal_noise_ratio>
         <quality>-1</quality>
      </peak>
      <peak>
         <mass>569.59519</mass>
         <intensity>5.312</intensity>
         <ion_current>5.8249544</ion_current>
         <width>0.182</width>
         <signal_noise_ratio>1.8164357</signal_noise_ratio>
         <quality>-1</quality>
      </peak>
      <peak>
         <mass>571.27376</mass>
         <intensity>168.963</intensity>
         <ion_current>242.43533</ion_current>
         <width>0.455</width>
         <signal_noise_ratio>57.766536</signal_noise_ratio>
         <quality>1</quality>
      </peak>
      <peak>
         <mass>576.3525</mass>
         <intensity>3.981</intensity>
         <ion_current>5.8568067</ion_current>
         <width>0.273</width>
         <signal_noise_ratio>1.3379985</signal_noise_ratio>
         <quality>-1</quality>
      </peak>
      <peak>
         <mass>578.09225</mass>
         <intensity>3.981</intensity>
         <ion_current>6.4425152</ion_current>
         <width>0.545</width>
         <signal_noise_ratio>1.3291148</signal_noise_ratio>
         <quality>-1</quality>
      </peak>
      <peak>
         <mass>581.45066</mass>
         <intensity>6.642</intensity>
         <ion_current>10.546232</ion_current>
         <width>0.909</width>
         <signal_noise_ratio>2.1872919</signal_noise_ratio>
         <quality>-1</quality>
      </peak>
      <peak>
         <mass>584.29639</mass>
         <intensity>230.166</intensity>
         <ion_current>341.20634</ion_current>
         <width>0.364</width>
         <signal_noise_ratio>74.816709</signal_noise_ratio>
         <quality>1</quality>
      </peak>
      <peak>
         <mass>585.86837</mass>
         <intensity>3.981</intensity>
         <ion_current>5.8568067</ion_current>
         <width>0.273</width>
         <signal_noise_ratio>1.2810451</signal_noise_ratio>
         <quality>-1</quality>
      </peak>
      <peak>
         <mass>586.50917</mass>
         <intensity>3.981</intensity>
         <ion_current>5.8568067</ion_current>
         <width>0.182</width>
         <signal_noise_ratio>1.2810451</signal_noise_ratio>
         <quality>-1</quality>
      </peak>
      <peak>
         <mass>586.64567</mass>
         <intensity>5.312</intensity>
         <ion_current>8.5964936</ion_current>
         <width>0.182</width>
         <signal_noise_ratio>1.6990427</signal_noise_ratio>
         <quality>-1</quality>
      </peak>
      <peak>
         <mass>588.26345</mass>
         <intensity>146.344</intensity>
         <ion_current>218.00454</ion_current>
         <width>0.273</width>
         <signal_noise_ratio>46.602002</signal_noise_ratio>
         <quality>-1</quality>
      </peak>
      <peak>
         <mass>589.0402</mass>
         <intensity>3.981</intensity>
         <ion_current>5.8568067</ion_current>
         <width>0.181</width>
         <signal_noise_ratio>1.2633037</signal_noise_ratio>
         <quality>-1</quality>
      </peak>
      <peak>
         <mass>592.83725</mass>
         <intensity>3.981</intensity>
         <ion_current>5.8568067</ion_current>
         <width>0.182</width>
         <signal_noise_ratio>1.2455851</signal_noise_ratio>
         <quality>-1</quality>
      </peak>
      <peak>
         <mass>594.73359</mass>
         <intensity>3.981</intensity>
         <ion_current>6.4425152</ion_current>
         <width>0.364</width>
         <signal_noise_ratio>1.2405843</signal_noise_ratio>
         <quality>-1</quality>
      </peak>
      <peak>
         <mass>595.043</mass>
         <intensity>3.981</intensity>
         <ion_current>6.4425152</ion_current>
         <width>0.182</width>
         <signal_noise_ratio>1.2405843</signal_noise_ratio>
         <quality>-1</quality>
      </peak>
      <peak>
         <mass>596.37615</mass>
         <intensity>174.285</intensity>
         <ion_current>260.06566</ion_current>
         <width>0.727</width>
         <signal_noise_ratio>53.96344</signal_noise_ratio>
         <quality>1</quality>
      </peak>
      <peak>
         <mass>598.772</mass>
         <intensity>3.981</intensity>
         <ion_current>5.8568067</ion_current>
         <width>0.182</width>
         <signal_noise_ratio>1.2220835</signal_noise_ratio>
         <quality>-1</quality>
      </peak>
      <peak>
         <mass>599.33485</mass>
         <intensity>117.074</intensity>
         <ion_current>169.32135</ion_current>
         <width>0.546</width>
         <signal_noise_ratio>35.939262</signal_noise_ratio>
         <quality>-1</quality>
      </peak>
      <peak>
         <mass>603.0106</mass>
         <intensity>3.981</intensity>
         <ion_current>5.8568067</ion_current>
         <width>0.182</width>
         <signal_noise_ratio>1.2103345</signal_noise_ratio>
         <quality>-1</quality>
      </peak>
      <peak>
         <mass>603.774</mass>
         <intensity>3.981</intensity>
         <ion_current>5.8568067</ion_current>
         <width>0.182</width>
         <signal_noise_ratio>1.2076998</signal_noise_ratio>
         <quality>-1</quality>
      </peak>
      <peak>
         <mass>605.34375</mass>
         <intensity>3.981</intensity>
         <ion_current>5.8568067</ion_current>
         <width>0.454</width>
         <signal_noise_ratio>1.2051928</signal_noise_ratio>
         <quality>-1</quality>
      </peak>
      <peak>
         <mass>607.503</mass>
         <intensity>3.981</intensity>
         <ion_current>5.7641284</ion_current>
         <width>0.182</width>
         <signal_noise_ratio>1.2012746</signal_noise_ratio>
         <quality>-1</quality>
      </peak>
      <peak>
         <mass>608.61015</mass>
         <intensity>5.312</intensity>
         <ion_current>6.8945567</ion_current>
         <width>0.728</width>
         <signal_noise_ratio>1.5995968</signal_noise_ratio>
         <quality>-1</quality>
      </peak>
      <peak>
         <mass>609.23129</mass>
         <intensity>3.981</intensity>
         <ion_current>5.8568067</ion_current>
         <width>0.181</width>
         <signal_noise_ratio>1.195758</signal_noise_ratio>
         <quality>-1</quality>
      </peak>
      <peak>
         <mass>611.0955</mass>
         <intensity>3.981</intensity>
         <ion_current>5.8568067</ion_current>
         <width>0.272</width>
         <signal_noise_ratio>1.1894027</signal_noise_ratio>
         <quality>-1</quality>
      </peak>
      <peak>
         <mass>612.869</mass>
         <intensity>3.981</intensity>
         <ion_current>5.8568067</ion_current>
         <width>0.181</width>
         <signal_noise_ratio>1.1849118</signal_noise_ratio>
         <quality>-1</quality>
      </peak>
      <peak>
         <mass>613.31498</mass>
         <intensity>105.099</intensity>
         <ion_current>153.36322</ion_current>
         <width>0.455</width>
         <signal_noise_ratio>31.281851</signal_noise_ratio>
         <quality>1</quality>
      </peak>
      <peak>
         <mass>615.689</mass>
         <intensity>3.981</intensity>
         <ion_current>5.8568067</ion_current>
         <width>0.182</width>
         <signal_noise_ratio>1.1817229</signal_noise_ratio>
         <quality>-1</quality>
      </peak>
      <peak>
         <mass>618.29855</mass>
         <intensity>114.413</intensity>
         <ion_current>166.38289</ion_current>
         <width>0.272</width>
         <signal_noise_ratio>33.877682</signal_noise_ratio>
         <quality>1</quality>
      </peak>
      <peak>
         <mass>619.5454</mass>
         <intensity>3.981</intensity>
         <ion_current>5.8568067</ion_current>
         <width>0.273</width>
         <signal_noise_ratio>1.1772799</signal_noise_ratio>
         <quality>-1</quality>
      </peak>
      <peak>
         <mass>621.70717</mass>
         <intensity>3.981</intensity>
         <ion_current>6.4425152</ion_current>
         <width>0.182</width>
         <signal_noise_ratio>1.1708626</signal_noise_ratio>
         <quality>-1</quality>
      </peak>
      <peak>
         <mass>623.78383</mass>
         <intensity>5.312</intensity>
         <ion_current>7.8149603</ion_current>
         <width>0.181</width>
         <signal_noise_ratio>1.5536543</signal_noise_ratio>
         <quality>-1</quality>
      </peak>
      <peak>
         <mass>625.17075</mass>
         <intensity>3.981</intensity>
         <ion_current>6.037343</ion_current>
         <width>0.273</width>
         <signal_noise_ratio>1.1611406</signal_noise_ratio>
         <quality>-1</quality>
      </peak>
      <peak>
         <mass>625.784</mass>
         <intensity>3.981</intensity>
         <ion_current>6.6411078</ion_current>
         <width>0.182</width>
         <signal_noise_ratio>1.1577956</signal_noise_ratio>
         <quality>-1</quality>
      </peak>
      <peak>
         <mass>627.409</mass>
         <intensity>3.981</intensity>
         <ion_current>6.037343</ion_current>
         <width>0.363</width>
         <signal_noise_ratio>1.1544928</signal_noise_ratio>
         <quality>-1</quality>
      </peak>
      <peak>
         <mass>629.13699</mass>
         <intensity>5.312</intensity>
         <ion_current>8.0558568</ion_current>
         <width>0.182</width>
         <signal_noise_ratio>1.5319824</signal_noise_ratio>
         <quality>-1</quality>
      </peak>
      <peak>
         <mass>630.34956</mass>
         <intensity>55.871</intensity>
         <ion_current>91.305713</ion_current>
         <width>0.273</width>
         <signal_noise_ratio>16.069959</signal_noise_ratio>
         <quality>-1</quality>
      </peak>
      <peak>
         <mass>632.97</mass>
         <intensity>3.981</intensity>
         <ion_current>6.037343</ion_current>
         <width>0.181</width>
         <signal_noise_ratio>1.1362001</signal_noise_ratio>
         <quality>-1</quality>
      </peak>
      <peak>
         <mass>633.2846</mass>
         <intensity>164.971</intensity>
         <ion_current>249.33561</ion_current>
         <width>0.273</width>
         <signal_noise_ratio>47.083662</signal_noise_ratio>
         <quality>-1</quality>
      </peak>
      <peak>
         <mass>634.72075</mass>
         <intensity>3.981</intensity>
         <ion_current>6.037343</ion_current>
         <width>0.272</width>
         <signal_noise_ratio>1.1307586</signal_noise_ratio>
         <quality>-1</quality>
      </peak>
      <peak>
         <mass>635.30568</mass>
         <intensity>37.244</intensity>
         <ion_current>34.698556</ion_current>
         <width>0.637</width>
         <signal_noise_ratio>10.578742</signal_noise_ratio>
         <quality>-1</quality>
      </peak>
      <peak>
         <mass>637.79</mass>
         <intensity>5.312</intensity>
         <ion_current>8.0558568</ion_current>
         <width>0.182</width>
         <signal_noise_ratio>1.4985195</signal_noise_ratio>
         <quality>-1</quality>
      </peak>
      <peak>
         <mass>639.04481</mass>
         <intensity>5.312</intensity>
         <ion_current>8.8614832</ion_current>
         <width>0.182</width>
         <signal_noise_ratio>1.4947426</signal_noise_ratio>
         <quality>-1</quality>
      </peak>
      <peak>
         <mass>639.36941</mass>
         <intensity>191.581</intensity>
         <ion_current>295.11125</ion_current>
         <width>0.364</width>
         <signal_noise_ratio>53.90894</signal_noise_ratio>
         <quality>1</quality>
      </peak>
      <peak>
         <mass>641.38462</mass>
         <intensity>125.057</intensity>
         <ion_current>168.13097</ion_current>
         <width>0.364</width>
         <signal_noise_ratio>35.019967</signal_noise_ratio>
         <quality>-1</quality>
      </peak>
      <peak>
         <mass>645.612</mass>
         <intensity>5.312</intensity>
         <ion_current>8.0558568</ion_current>
         <width>0.182</width>
         <signal_noise_ratio>1.4952717</signal_noise_ratio>
         <quality>-1</quality>
      </peak>
      <peak>
         <mass>645.884</mass>
         <intensity>6.642</intensity>
         <ion_current>10.072854</ion_current>
         <width>0.181</width>
         <signal_noise_ratio>1.8696526</signal_noise_ratio>
         <quality>-1</quality>
      </peak>
      <peak>
         <mass>649.28983</mass>
         <intensity>195.573</intensity>
         <ion_current>297.56593</ion_current>
         <width>0.273</width>
         <signal_noise_ratio>55.17515</signal_noise_ratio>
         <quality>-1</quality>
      </peak>
      <peak>
         <mass>649.95425</mass>
         <intensity>3.991</intensity>
         <ion_current>6.0525084</ion_current>
         <width>0.182</width>
         <signal_noise_ratio>1.1109153</signal_noise_ratio>
         <quality>-1</quality>
      </peak>
      <peak>
         <mass>651.30265</mass>
         <intensity>35.923</intensity>
         <ion_current>24.896061</ion_current>
         <width>0.363</width>
         <signal_noise_ratio>9.9660429</signal_noise_ratio>
         <quality>-1</quality>
      </peak>
      <peak>
         <mass>652.58467</mass>
         <intensity>5.322</intensity>
         <ion_current>8.8781652</ion_current>
         <width>0.182</width>
         <signal_noise_ratio>1.4926292</signal_noise_ratio>
         <quality>-1</quality>
      </peak>
      <peak>
         <mass>653.979</mass>
         <intensity>3.991</intensity>
         <ion_current>6.6577898</ion_current>
         <width>0.182</width>
         <signal_noise_ratio>1.1294191</signal_noise_ratio>
         <quality>-1</quality>
      </peak>
      <peak>
         <mass>654.61599</mass>
         <intensity>5.322</intensity>
         <ion_current>7.2474092</ion_current>
         <width>0.455</width>
         <signal_noise_ratio>1.5060808</signal_noise_ratio>
         <quality>-1</quality>
      </peak>
      <peak>
         <mass>657.071</mass>
         <intensity>3.991</intensity>
         <ion_current>6.6577898</ion_current>
         <width>0.182</width>
         <signal_noise_ratio>1.1294191</signal_noise_ratio>
         <quality>-1</quality>
      </peak>
      <peak>
         <mass>657.799</mass>
         <intensity>3.991</intensity>
         <ion_current>6.0525084</ion_current>
         <width>0.182</width>
         <signal_noise_ratio>1.0921289</signal_noise_ratio>
         <quality>-1</quality>
      </peak>
      <peak>
         <mass>659.45117</mass>
         <intensity>3.991</intensity>
         <ion_current>6.6577898</ion_current>
         <width>0.182</width>
         <signal_noise_ratio>1.0921289</signal_noise_ratio>
         <quality>-1</quality>
      </peak>
      <peak>
         <mass>662.63201</mass>
         <intensity>5.322</intensity>
         <ion_current>8.0710222</ion_current>
         <width>0.182</width>
         <signal_noise_ratio>1.4563544</signal_noise_ratio>
         <quality>-1</quality>
      </peak>
      <peak>
         <mass>662.8374</mass>
         <intensity>5.322</intensity>
         <ion_current>8.0710222</ion_current>
         <width>0.273</width>
         <signal_noise_ratio>1.4563544</signal_noise_ratio>
         <quality>1</quality>
      </peak>
      <peak>
         <mass>663.05125</mass>
         <intensity>3.991</intensity>
         <ion_current>6.0525084</ion_current>
         <width>0.182</width>
         <signal_noise_ratio>1.0921289</signal_noise_ratio>
         <quality>-1</quality>
      </peak>
      <peak>
         <mass>665.46175</mass>
         <intensity>3.991</intensity>
         <ion_current>6.0525084</ion_current>
         <width>0.273</width>
         <signal_noise_ratio>1.0921289</signal_noise_ratio>
         <quality>-1</quality>
      </peak>
      <peak>
         <mass>666.959</mass>
         <intensity>6.652</intensity>
         <ion_current>10.851584</ion_current>
         <width>0.182</width>
         <signal_noise_ratio>1.8203061</signal_noise_ratio>
         <quality>-1</quality>
      </peak>
      <peak>
         <mass>672.33321</mass>
         <intensity>164.981</intensity>
         <ion_current>223.28841</ion_current>
         <width>0.455</width>
         <signal_noise_ratio>45.146711</signal_noise_ratio>
         <quality>1</quality>
      </peak>
      <peak>
         <mass>673.36305</mass>
         <intensity>47.898</intensity>
         <ion_current>53.972299</ion_current>
         <width>1</width>
         <signal_noise_ratio>13.107189</signal_noise_ratio>
         <quality>1</quality>
      </peak>
      <peak>
         <mass>677.89899</mass>
         <intensity>3.991</intensity>
         <ion_current>6.8325321</ion_current>
         <width>0.455</width>
         <signal_noise_ratio>1.0921289</signal_noise_ratio>
         <quality>-1</quality>
      </peak>
      <peak>
         <mass>680.04559</mass>
         <intensity>3.991</intensity>
         <ion_current>6.2113627</ion_current>
         <width>0.364</width>
         <signal_noise_ratio>1.0921289</signal_noise_ratio>
         <quality>-1</quality>
      </peak>
      <peak>
         <mass>681.69625</mass>
         <intensity>3.991</intensity>
         <ion_current>6.2113627</ion_current>
         <width>0.182</width>
         <signal_noise_ratio>1.0921289</signal_noise_ratio>
         <quality>-1</quality>
      </peak>
      <peak>
         <mass>682.174</mass>
         <intensity>3.991</intensity>
         <ion_current>6.2113627</ion_current>
         <width>0.182</width>
         <signal_noise_ratio>1.0921289</signal_noise_ratio>
         <quality>-1</quality>
      </peak>
      <peak>
         <mass>685.32018</mass>
         <intensity>168.973</intensity>
         <ion_current>262.37467</ion_current>
         <width>0.273</width>
         <signal_noise_ratio>46.239114</signal_noise_ratio>
         <quality>1</quality>
      </peak>
      <peak>
         <mass>686.33709</mass>
         <intensity>284.726</intensity>
         <ion_current>343.51972</ion_current>
         <width>1.091</width>
         <signal_noise_ratio>77.914684</signal_noise_ratio>
         <quality>1</quality>
      </peak>
      <peak>
         <mass>688.0175</mass>
         <intensity>3.991</intensity>
         <ion_current>6.2113627</ion_current>
         <width>0.272</width>
         <signal_noise_ratio>1.0921289</signal_noise_ratio>
         <quality>-1</quality>
      </peak>
      <peak>
         <mass>690.31361</mass>
         <intensity>270.09</intensity>
         <ion_current>431.31541</ion_current>
         <width>0.455</width>
         <signal_noise_ratio>73.909573</signal_noise_ratio>
         <quality>1</quality>
      </peak>
      <peak>
         <mass>694.8524</mass>
         <intensity>3.991</intensity>
         <ion_current>6.075435</ion_current>
         <width>0.273</width>
         <signal_noise_ratio>1.0921289</signal_noise_ratio>
         <quality>-1</quality>
      </peak>
      <peak>
         <mass>695.79325</mass>
         <intensity>5.322</intensity>
         <ion_current>7.0201203</ion_current>
         <width>0.364</width>
         <signal_noise_ratio>1.4563544</signal_noise_ratio>
         <quality>1</quality>
      </peak>
      <peak>
         <mass>699.35486</mass>
         <intensity>125.067</intensity>
         <ion_current>194.64708</ion_current>
         <width>0.364</width>
         <signal_noise_ratio>34.224327</signal_noise_ratio>
         <quality>1</quality>
      </peak>
   </peak_list>
</pepex3>
