# Supplementary material for: NITPICK: peak identification for mass spectrometry data
Source: BMC Bioinformatics. 2008 Aug 28;9:355. doi: 10.1186/1471-2105-9-355 (PMC2655099; doi:10.1186/1471-2105-9-355)
Supplement: Additional file 4 — A zip-folder containing all pepex results on the simulated data. [file 1471-2105-9-355-S4.zip › pepex_simulation_results/thresh1/SNR100/preSNR100_50_pepex.xml]

<?xml version="1.0" encoding="iso-8859-1"?>
<pepex3>
   <version>3.0.0</version>
   <registered_to>Unregistered</registered_to>
   <parameters>
      <parameter_file>pepex_input.xml</parameter_file>
      <input_data_file>spectrum.data</input_data_file>
      <output_data_file>pepex_output.xml</output_data_file>
      <noise_model>mean_value</noise_model>
      <signal_noise_ratio>1</signal_noise_ratio>
      <tuning_power>2</tuning_power>
      <tuning>2</tuning>
      <small_omega>1.0</small_omega>
      <big_omega>20</big_omega>
      <peak_finding_model>pepex3</peak_finding_model>
      <supporting_slopes>2</supporting_slopes>
      <peak_fitting_model>centroid</peak_fitting_model>
      <clustering_model>simple</clustering_model>
      <min_cluster_distance>0.8</min_cluster_distance>
      <max_cluster_distance>1.2</max_cluster_distance>
      <no_single_above_mass>1500.0</no_single_above_mass>
      <deisotoping_model>quadratic</deisotoping_model>
      <isotope_distrib_file>/usr/local/piums/kd_0_to_10</isotope_distrib_file>
      <overflow>30000</overflow>
   </parameters>
   <pepex3_status>
      <status>ok</status>
      <message></message>
      <supporting_slopes>2</supporting_slopes>
      <minimum_mass>500</minimum_mass>
      <maximum_mass>700</maximum_mass>
      <small_omega>1</small_omega>
      <big_omega>20</big_omega>
      <peak_masses_with_hydrogen>true</peak_masses_with_hydrogen>
      <date_created>17:49:51, 09 Jul, 2007</date_created>
   </pepex3_status>
   <peak_list>
      <peak>
         <mass>500.364</mass>
         <intensity>3.921</intensity>
         <ion_current>5.4554578</ion_current>
         <width>0.182</width>
         <signal_noise_ratio>1.0970588</signal_noise_ratio>
         <quality>-1</quality>
      </peak>
      <peak>
         <mass>500.9775</mass>
         <intensity>3.921</intensity>
         <ion_current>5.4554578</ion_current>
         <width>0.181</width>
         <signal_noise_ratio>1.0970588</signal_noise_ratio>
         <quality>-1</quality>
      </peak>
      <peak>
         <mass>501.71283</mass>
         <intensity>3.921</intensity>
         <ion_current>5.4554578</ion_current>
         <width>0.182</width>
         <signal_noise_ratio>1.1293103</signal_noise_ratio>
         <quality>-1</quality>
      </peak>
      <peak>
         <mass>502.25125</mass>
         <intensity>3.921</intensity>
         <ion_current>5.4554578</ion_current>
         <width>0.182</width>
         <signal_noise_ratio>1.1293103</signal_noise_ratio>
         <quality>-1</quality>
      </peak>
      <peak>
         <mass>504.80483</mass>
         <intensity>3.921</intensity>
         <ion_current>6.0010268</ion_current>
         <width>0.182</width>
         <signal_noise_ratio>1.1601124</signal_noise_ratio>
         <quality>-1</quality>
      </peak>
      <peak>
         <mass>506.92337</mass>
         <intensity>5.228</intensity>
         <ion_current>6.8945187</ion_current>
         <width>0.364</width>
         <signal_noise_ratio>1.5762864</signal_noise_ratio>
         <quality>-1</quality>
      </peak>
      <peak>
         <mass>510.43625</mass>
         <intensity>3.921</intensity>
         <ion_current>5.4554578</ion_current>
         <width>0.182</width>
         <signal_noise_ratio>1.2110503</signal_noise_ratio>
         <quality>-1</quality>
      </peak>
      <peak>
         <mass>512.15287</mass>
         <intensity>3.921</intensity>
         <ion_current>5.4554578</ion_current>
         <width>0.545</width>
         <signal_noise_ratio>1.2110503</signal_noise_ratio>
         <quality>-1</quality>
      </peak>
      <peak>
         <mass>514.097</mass>
         <intensity>3.921</intensity>
         <ion_current>5.4554641</ion_current>
         <width>0.182</width>
         <signal_noise_ratio>1.2050885</signal_noise_ratio>
         <quality>-1</quality>
      </peak>
      <peak>
         <mass>514.62025</mass>
         <intensity>3.921</intensity>
         <ion_current>5.4554661</ion_current>
         <width>0.182</width>
         <signal_noise_ratio>1.1989933</signal_noise_ratio>
         <quality>-1</quality>
      </peak>
      <peak>
         <mass>515.175</mass>
         <intensity>5.228</intensity>
         <ion_current>5.7270152</ion_current>
         <width>0.637</width>
         <signal_noise_ratio>1.5986577</signal_noise_ratio>
         <quality>-1</quality>
      </peak>
      <peak>
         <mass>515.81363</mass>
         <intensity>6.535</intensity>
         <ion_current>7.5455006</ion_current>
         <width>0.182</width>
         <signal_noise_ratio>1.9983221</signal_noise_ratio>
         <quality>-1</quality>
      </peak>
      <peak>
         <mass>517.14956</mass>
         <intensity>3.921</intensity>
         <ion_current>5.4554578</ion_current>
         <width>0.545</width>
         <signal_noise_ratio>1.2274617</signal_noise_ratio>
         <quality>-1</quality>
      </peak>
      <peak>
         <mass>519.34925</mass>
         <intensity>3.921</intensity>
         <ion_current>5.4554578</ion_current>
         <width>0.182</width>
         <signal_noise_ratio>1.1989933</signal_noise_ratio>
         <quality>-1</quality>
      </peak>
      <peak>
         <mass>520.71425</mass>
         <intensity>3.921</intensity>
         <ion_current>6.0010268</ion_current>
         <width>0.182</width>
         <signal_noise_ratio>1.1625</signal_noise_ratio>
         <quality>-1</quality>
      </peak>
      <peak>
         <mass>522.374</mass>
         <intensity>5.228</intensity>
         <ion_current>7.2739437</ion_current>
         <width>0.182</width>
         <signal_noise_ratio>1.5077409</signal_noise_ratio>
         <quality>-1</quality>
      </peak>
      <peak>
         <mass>522.6834</mass>
         <intensity>3.921</intensity>
         <ion_current>5.0760328</ion_current>
         <width>0.273</width>
         <signal_noise_ratio>1.1308057</signal_noise_ratio>
         <quality>-1</quality>
      </peak>
      <peak>
         <mass>523.01043</mass>
         <intensity>3.921</intensity>
         <ion_current>5.4554641</ion_current>
         <width>0.454</width>
         <signal_noise_ratio>1.1308057</signal_noise_ratio>
         <quality>-1</quality>
      </peak>
      <peak>
         <mass>524.1748</mass>
         <intensity>5.228</intensity>
         <ion_current>5.7270152</ion_current>
         <width>0.182</width>
         <signal_noise_ratio>1.4634304</signal_noise_ratio>
         <quality>-1</quality>
      </peak>
      <peak>
         <mass>524.92</mass>
         <intensity>3.921</intensity>
         <ion_current>5.4554578</ion_current>
         <width>0.182</width>
         <signal_noise_ratio>1.1308057</signal_noise_ratio>
         <quality>-1</quality>
      </peak>
      <peak>
         <mass>525.52667</mass>
         <intensity>3.921</intensity>
         <ion_current>5.6093228</ion_current>
         <width>0.364</width>
         <signal_noise_ratio>1.1308057</signal_noise_ratio>
         <quality>-1</quality>
      </peak>
      <peak>
         <mass>527.7946</mass>
         <intensity>3.921</intensity>
         <ion_current>5.6093228</ion_current>
         <width>0.182</width>
         <signal_noise_ratio>1.0993976</signal_noise_ratio>
         <quality>-1</quality>
      </peak>
      <peak>
         <mass>528.052</mass>
         <intensity>5.228</intensity>
         <ion_current>8.2270405</ion_current>
         <width>0.273</width>
         <signal_noise_ratio>1.4658635</signal_noise_ratio>
         <quality>-1</quality>
      </peak>
      <peak>
         <mass>529.9139</mass>
         <intensity>5.228</intensity>
         <ion_current>6.8718085</ion_current>
         <width>0.364</width>
         <signal_noise_ratio>1.4197531</signal_noise_ratio>
         <quality>-1</quality>
      </peak>
      <peak>
         <mass>531.287</mass>
         <intensity>3.921</intensity>
         <ion_current>5.6093228</ion_current>
         <width>0.182</width>
         <signal_noise_ratio>1.05625</signal_noise_ratio>
         <quality>-1</quality>
      </peak>
      <peak>
         <mass>532.0696</mass>
         <intensity>3.921</intensity>
         <ion_current>5.6093228</ion_current>
         <width>0.181</width>
         <signal_noise_ratio>1.0474684</signal_noise_ratio>
         <quality>-1</quality>
      </peak>
      <peak>
         <mass>532.5964</mass>
         <intensity>3.921</intensity>
         <ion_current>6.1702803</ion_current>
         <width>0.273</width>
         <signal_noise_ratio>1.0474684</signal_noise_ratio>
         <quality>-1</quality>
      </peak>
      <peak>
         <mass>535.08425</mass>
         <intensity>3.921</intensity>
         <ion_current>5.6093228</ion_current>
         <width>0.182</width>
         <signal_noise_ratio>1.0192308</signal_noise_ratio>
         <quality>-1</quality>
      </peak>
      <peak>
         <mass>535.289</mass>
         <intensity>3.921</intensity>
         <ion_current>6.1702803</ion_current>
         <width>0.182</width>
         <signal_noise_ratio>1.0192308</signal_noise_ratio>
         <quality>-1</quality>
      </peak>
      <peak>
         <mass>536.744</mass>
         <intensity>5.228</intensity>
         <ion_current>8.2270405</ion_current>
         <width>0.182</width>
         <signal_noise_ratio>1.4083333</signal_noise_ratio>
         <quality>-1</quality>
      </peak>
      <peak>
         <mass>539.26825</mass>
         <intensity>3.921</intensity>
         <ion_current>6.1702803</ion_current>
         <width>0.182</width>
         <signal_noise_ratio>1.0648148</signal_noise_ratio>
         <quality>-1</quality>
      </peak>
      <peak>
         <mass>540.7005</mass>
         <intensity>5.228</intensity>
         <ion_current>7.4790971</ion_current>
         <width>0.273</width>
         <signal_noise_ratio>1.4197531</signal_noise_ratio>
         <quality>-1</quality>
      </peak>
      <peak>
         <mass>541.11</mass>
         <intensity>5.228</intensity>
         <ion_current>8.2270405</ion_current>
         <width>0.182</width>
         <signal_noise_ratio>1.4197531</signal_noise_ratio>
         <quality>-1</quality>
      </peak>
      <peak>
         <mass>543.656</mass>
         <intensity>3.921</intensity>
         <ion_current>6.1702803</ion_current>
         <width>0.182</width>
         <signal_noise_ratio>1.1323529</signal_noise_ratio>
         <quality>-1</quality>
      </peak>
      <peak>
         <mass>544.9525</mass>
         <intensity>3.921</intensity>
         <ion_current>5.6093228</ion_current>
         <width>0.272</width>
         <signal_noise_ratio>1.125</signal_noise_ratio>
         <quality>-1</quality>
      </peak>
      <peak>
         <mass>546.36225</mass>
         <intensity>3.921</intensity>
         <ion_current>5.6093228</ion_current>
         <width>0.182</width>
         <signal_noise_ratio>1.0914634</signal_noise_ratio>
         <quality>-1</quality>
      </peak>
      <peak>
         <mass>548.21917</mass>
         <intensity>3.921</intensity>
         <ion_current>6.1702803</ion_current>
         <width>0.182</width>
         <signal_noise_ratio>1.1323529</signal_noise_ratio>
         <quality>-1</quality>
      </peak>
      <peak>
         <mass>550.114</mass>
         <intensity>5.218</intensity>
         <ion_current>7.0093248</ion_current>
         <width>0.182</width>
         <signal_noise_ratio>1.6079591</signal_noise_ratio>
         <quality>-1</quality>
      </peak>
      <peak>
         <mass>553.752</mass>
         <intensity>5.218</intensity>
         <ion_current>8.211304</ion_current>
         <width>0.182</width>
         <signal_noise_ratio>1.591027</signal_noise_ratio>
         <quality>-1</quality>
      </peak>
      <peak>
         <mass>554.479</mass>
         <intensity>3.911</intensity>
         <ion_current>5.595017</ion_current>
         <width>0.182</width>
         <signal_noise_ratio>1.192508</signal_noise_ratio>
         <quality>-1</quality>
      </peak>
      <peak>
         <mass>555.1706</mass>
         <intensity>3.911</intensity>
         <ion_current>6.1545438</ion_current>
         <width>0.182</width>
         <signal_noise_ratio>1.1886642</signal_noise_ratio>
         <quality>-1</quality>
      </peak>
      <peak>
         <mass>558.234</mass>
         <intensity>3.911</intensity>
         <ion_current>5.595017</ion_current>
         <width>0.455</width>
         <signal_noise_ratio>1.1849798</signal_noise_ratio>
         <quality>-1</quality>
      </peak>
      <peak>
         <mass>560.027</mass>
         <intensity>3.911</intensity>
         <ion_current>5.595017</ion_current>
         <width>0.182</width>
         <signal_noise_ratio>1.1837437</signal_noise_ratio>
         <quality>-1</quality>
      </peak>
      <peak>
         <mass>566.38263</mass>
         <intensity>6.525</intensity>
         <ion_current>10.268064</ion_current>
         <width>0.182</width>
         <signal_noise_ratio>1.9688325</signal_noise_ratio>
         <quality>-1</quality>
      </peak>
      <peak>
         <mass>566.771</mass>
         <intensity>5.218</intensity>
         <ion_current>7.4647912</ion_current>
         <width>0.182</width>
         <signal_noise_ratio>1.5742971</signal_noise_ratio>
         <quality>-1</quality>
      </peak>
      <peak>
         <mass>566.93971</mass>
         <intensity>3.911</intensity>
         <ion_current>5.595017</ion_current>
         <width>0.181</width>
         <signal_noise_ratio>1.1799685</signal_noise_ratio>
         <quality>-1</quality>
      </peak>
      <peak>
         <mass>569.35542</mass>
         <intensity>226.104</intensity>
         <ion_current>330.77902</ion_current>
         <width>0.364</width>
         <signal_noise_ratio>68.194646</signal_noise_ratio>
         <quality>1</quality>
      </peak>
      <peak>
         <mass>572.30431</mass>
         <intensity>186.894</intensity>
         <ion_current>264.34869</ion_current>
         <width>0.363</width>
         <signal_noise_ratio>56.407678</signal_noise_ratio>
         <quality>1</quality>
      </peak>
      <peak>
         <mass>576.5618</mass>
         <intensity>5.218</intensity>
         <ion_current>7.6766685</ion_current>
         <width>0.182</width>
         <signal_noise_ratio>1.5816934</signal_noise_ratio>
         <quality>-1</quality>
      </peak>
      <peak>
         <mass>578.4354</mass>
         <intensity>5.218</intensity>
         <ion_current>7.6766685</ion_current>
         <width>0.546</width>
         <signal_noise_ratio>1.5840981</signal_noise_ratio>
         <quality>-1</quality>
      </peak>
      <peak>
         <mass>579.1088</mass>
         <intensity>5.218</intensity>
         <ion_current>7.6766685</ion_current>
         <width>0.182</width>
         <signal_noise_ratio>1.5848723</signal_noise_ratio>
         <quality>-1</quality>
      </peak>
      <peak>
         <mass>584.584</mass>
         <intensity>3.911</intensity>
         <ion_current>5.7538234</ion_current>
         <width>0.182</width>
         <signal_noise_ratio>1.192817</signal_noise_ratio>
         <quality>-1</quality>
      </peak>
      <peak>
         <mass>584.8206</mass>
         <intensity>3.911</intensity>
         <ion_current>6.3292331</ion_current>
         <width>0.364</width>
         <signal_noise_ratio>1.192817</signal_noise_ratio>
         <quality>-1</quality>
      </peak>
      <peak>
         <mass>585.13</mass>
         <intensity>3.911</intensity>
         <ion_current>5.7538234</ion_current>
         <width>0.182</width>
         <signal_noise_ratio>1.192817</signal_noise_ratio>
         <quality>-1</quality>
      </peak>
      <peak>
         <mass>586.403</mass>
         <intensity>3.911</intensity>
         <ion_current>5.7538234</ion_current>
         <width>0.182</width>
         <signal_noise_ratio>1.1969312</signal_noise_ratio>
         <quality>-1</quality>
      </peak>
      <peak>
         <mass>587.494</mass>
         <intensity>3.911</intensity>
         <ion_current>5.6753141</ion_current>
         <width>0.182</width>
         <signal_noise_ratio>1.1980905</signal_noise_ratio>
         <quality>-1</quality>
      </peak>
      <peak>
         <mass>588.07033</mass>
         <intensity>3.911</intensity>
         <ion_current>5.7538234</ion_current>
         <width>0.273</width>
         <signal_noise_ratio>1.1993607</signal_noise_ratio>
         <quality>-1</quality>
      </peak>
      <peak>
         <mass>590.20025</mass>
         <intensity>3.911</intensity>
         <ion_current>5.7538234</ion_current>
         <width>0.182</width>
         <signal_noise_ratio>1.2012719</signal_noise_ratio>
         <quality>-1</quality>
      </peak>
      <peak>
         <mass>590.678</mass>
         <intensity>3.911</intensity>
         <ion_current>5.7538234</ion_current>
         <width>0.182</width>
         <signal_noise_ratio>1.2018343</signal_noise_ratio>
         <quality>-1</quality>
      </peak>
      <peak>
         <mass>590.85929</mass>
         <intensity>3.911</intensity>
         <ion_current>6.3292331</ion_current>
         <width>0.181</width>
         <signal_noise_ratio>1.2018343</signal_noise_ratio>
         <quality>-1</quality>
      </peak>
      <peak>
         <mass>593.39327</mass>
         <intensity>311.06</intensity>
         <ion_current>453.44968</ion_current>
         <width>0.364</width>
         <signal_noise_ratio>95.761584</signal_noise_ratio>
         <quality>1</quality>
      </peak>
      <peak>
         <mass>594.108</mass>
         <intensity>6.525</intensity>
         <ion_current>9.5995136</ion_current>
         <width>0.182</width>
         <signal_noise_ratio>2.0091707</signal_noise_ratio>
         <quality>-1</quality>
      </peak>
      <peak>
         <mass>596.771</mass>
         <intensity>3.911</intensity>
         <ion_current>5.7538234</ion_current>
         <width>0.182</width>
         <signal_noise_ratio>1.2063499</signal_noise_ratio>
         <quality>-1</quality>
      </peak>
      <peak>
         <mass>599.35632</mass>
         <intensity>49.657</intensity>
         <ion_current>74.581928</ion_current>
         <width>0.455</width>
         <signal_noise_ratio>15.350668</signal_noise_ratio>
         <quality>1</quality>
      </peak>
      <peak>
         <mass>599.864</mass>
         <intensity>3.911</intensity>
         <ion_current>6.3292331</ion_current>
         <width>0.182</width>
         <signal_noise_ratio>1.2096961</signal_noise_ratio>
         <quality>-1</quality>
      </peak>
      <peak>
         <mass>602.23158</mass>
         <intensity>131.999</intensity>
         <ion_current>189.25188</ion_current>
         <width>0.637</width>
         <signal_noise_ratio>40.708182</signal_noise_ratio>
         <quality>-1</quality>
      </peak>
      <peak>
         <mass>603.56686</mass>
         <intensity>3.911</intensity>
         <ion_current>5.7538234</ion_current>
         <width>0.272</width>
         <signal_noise_ratio>1.2030866</signal_noise_ratio>
         <quality>-1</quality>
      </peak>
      <peak>
         <mass>605.39301</mass>
         <intensity>138.534</intensity>
         <ion_current>203.80486</ion_current>
         <width>0.363</width>
         <signal_noise_ratio>42.382167</signal_noise_ratio>
         <quality>1</quality>
      </peak>
      <peak>
         <mass>606.34424</mass>
         <intensity>152.911</intensity>
         <ion_current>156.0749</ion_current>
         <width>0.455</width>
         <signal_noise_ratio>46.645358</signal_noise_ratio>
         <quality>1</quality>
      </peak>
      <peak>
         <mass>607.37839</mass>
         <intensity>168.595</intensity>
         <ion_current>178.14818</ion_current>
         <width>0.454</width>
         <signal_noise_ratio>51.282853</signal_noise_ratio>
         <quality>1</quality>
      </peak>
      <peak>
         <mass>607.776</mass>
         <intensity>3.911</intensity>
         <ion_current>5.7538234</ion_current>
         <width>0.182</width>
         <signal_noise_ratio>1.1862211</signal_noise_ratio>
         <quality>-1</quality>
      </peak>
      <peak>
         <mass>608.31724</mass>
         <intensity>241.788</intensity>
         <ion_current>279.25224</ion_current>
         <width>0.546</width>
         <signal_noise_ratio>73.335216</signal_noise_ratio>
         <quality>1</quality>
      </peak>
      <peak>
         <mass>609.725</mass>
         <intensity>6.525</intensity>
         <ion_current>9.5995136</ion_current>
         <width>0.364</width>
         <signal_noise_ratio>1.9680359</signal_noise_ratio>
         <quality>-1</quality>
      </peak>
      <peak>
         <mass>612.96</mass>
         <intensity>5.218</intensity>
         <ion_current>7.6766685</ion_current>
         <width>0.182</width>
         <signal_noise_ratio>1.5600123</signal_noise_ratio>
         <quality>-1</quality>
      </peak>
      <peak>
         <mass>613.21025</mass>
         <intensity>3.911</intensity>
         <ion_current>5.7538234</ion_current>
         <width>0.182</width>
         <signal_noise_ratio>1.1692618</signal_noise_ratio>
         <quality>-1</quality>
      </peak>
      <peak>
         <mass>618.28089</mass>
         <intensity>146.376</intensity>
         <ion_current>218.57177</ion_current>
         <width>0.272</width>
         <signal_noise_ratio>43.088984</signal_noise_ratio>
         <quality>-1</quality>
      </peak>
      <peak>
         <mass>620.31442</mass>
         <intensity>96.709</intensity>
         <ion_current>118.43442</ion_current>
         <width>0.818</width>
         <signal_noise_ratio>28.291841</signal_noise_ratio>
         <quality>1</quality>
      </peak>
      <peak>
         <mass>624.147</mass>
         <intensity>3.911</intensity>
         <ion_current>5.7538234</ion_current>
         <width>0.182</width>
         <signal_noise_ratio>1.1385781</signal_noise_ratio>
         <quality>-1</quality>
      </peak>
      <peak>
         <mass>627.318</mass>
         <intensity>5.218</intensity>
         <ion_current>7.9133021</ion_current>
         <width>0.454</width>
         <signal_noise_ratio>1.5185484</signal_noise_ratio>
         <quality>-1</quality>
      </peak>
      <peak>
         <mass>627.80017</mass>
         <intensity>3.911</intensity>
         <ion_current>5.9311852</ion_current>
         <width>0.182</width>
         <signal_noise_ratio>1.1382066</signal_noise_ratio>
         <quality>-1</quality>
      </peak>
      <peak>
         <mass>629.4222</mass>
         <intensity>3.911</intensity>
         <ion_current>5.9311852</ion_current>
         <width>0.181</width>
         <signal_noise_ratio>1.1382294</signal_noise_ratio>
         <quality>-1</quality>
      </peak>
      <peak>
         <mass>630.15</mass>
         <intensity>5.218</intensity>
         <ion_current>8.7046723</ion_current>
         <width>0.182</width>
         <signal_noise_ratio>1.5186398</signal_noise_ratio>
         <quality>-1</quality>
      </peak>
      <peak>
         <mass>631.5075</mass>
         <intensity>3.911</intensity>
         <ion_current>5.9311852</ion_current>
         <width>0.818</width>
         <signal_noise_ratio>1.1380029</signal_noise_ratio>
         <quality>-1</quality>
      </peak>
      <peak>
         <mass>633.606</mass>
         <intensity>3.911</intensity>
         <ion_current>6.5243337</ion_current>
         <width>0.182</width>
         <signal_noise_ratio>1.1377123</signal_noise_ratio>
         <quality>-1</quality>
      </peak>
      <peak>
         <mass>633.89417</mass>
         <intensity>3.911</intensity>
         <ion_current>5.9311852</ion_current>
         <width>0.182</width>
         <signal_noise_ratio>1.1376729</signal_noise_ratio>
         <quality>-1</quality>
      </peak>
      <peak>
         <mass>634.04583</mass>
         <intensity>3.911</intensity>
         <ion_current>6.5243337</ion_current>
         <width>0.182</width>
         <signal_noise_ratio>1.1376729</signal_noise_ratio>
         <quality>-1</quality>
      </peak>
      <peak>
         <mass>636.44117</mass>
         <intensity>3.911</intensity>
         <ion_current>6.5243337</ion_current>
         <width>0.182</width>
         <signal_noise_ratio>1.137459</signal_noise_ratio>
         <quality>-1</quality>
      </peak>
      <peak>
         <mass>638.58252</mass>
         <intensity>5.218</intensity>
         <ion_current>7.9133021</ion_current>
         <width>1.091</width>
         <signal_noise_ratio>1.5171456</signal_noise_ratio>
         <quality>-1</quality>
      </peak>
      <peak>
         <mass>639.35962</mass>
         <intensity>103.244</intensity>
         <ion_current>161.09403</ion_current>
         <width>0.546</width>
         <signal_noise_ratio>30.018433</signal_noise_ratio>
         <quality>1</quality>
      </peak>
      <peak>
         <mass>641.0276</mass>
         <intensity>3.911</intensity>
         <ion_current>5.9311852</ion_current>
         <width>0.182</width>
         <signal_noise_ratio>1.1362982</signal_noise_ratio>
         <quality>-1</quality>
      </peak>
      <peak>
         <mass>644.23183</mass>
         <intensity>3.911</intensity>
         <ion_current>5.9311852</ion_current>
         <width>0.182</width>
         <signal_noise_ratio>1.1375228</signal_noise_ratio>
         <quality>-1</quality>
      </peak>
      <peak>
         <mass>644.975</mass>
         <intensity>3.911</intensity>
         <ion_current>6.5243337</ion_current>
         <width>0.182</width>
         <signal_noise_ratio>1.1389634</signal_noise_ratio>
         <quality>-1</quality>
      </peak>
      <peak>
         <mass>648.2308</mass>
         <intensity>5.218</intensity>
         <ion_current>8.7046723</ion_current>
         <width>0.182</width>
         <signal_noise_ratio>1.5262477</signal_noise_ratio>
         <quality>-1</quality>
      </peak>
      <peak>
         <mass>648.496</mass>
         <intensity>3.911</intensity>
         <ion_current>5.9311852</ion_current>
         <width>0.273</width>
         <signal_noise_ratio>1.1439546</signal_noise_ratio>
         <quality>-1</quality>
      </peak>
      <peak>
         <mass>652.16</mass>
         <intensity>5.228</intensity>
         <ion_current>7.9284675</ion_current>
         <width>0.182</width>
         <signal_noise_ratio>1.5889816</signal_noise_ratio>
         <quality>-1</quality>
      </peak>
      <peak>
         <mass>655.91175</mass>
         <intensity>3.921</intensity>
         <ion_current>5.9463506</ion_current>
         <width>0.273</width>
         <signal_noise_ratio>1.1780001</signal_noise_ratio>
         <quality>-1</quality>
      </peak>
      <peak>
         <mass>656.23025</mass>
         <intensity>3.921</intensity>
         <ion_current>5.9463506</ion_current>
         <width>0.182</width>
         <signal_noise_ratio>1.1780001</signal_noise_ratio>
         <quality>-1</quality>
      </peak>
      <peak>
         <mass>657.435</mass>
         <intensity>3.921</intensity>
         <ion_current>5.9463506</ion_current>
         <width>0.182</width>
         <signal_noise_ratio>1.1687822</signal_noise_ratio>
         <quality>-1</quality>
      </peak>
      <peak>
         <mass>658.072</mass>
         <intensity>3.921</intensity>
         <ion_current>6.5410158</ion_current>
         <width>0.182</width>
         <signal_noise_ratio>1.1687822</signal_noise_ratio>
         <quality>-1</quality>
      </peak>
      <peak>
         <mass>659.8</mass>
         <intensity>3.921</intensity>
         <ion_current>6.5410158</ion_current>
         <width>0.182</width>
         <signal_noise_ratio>1.1687822</signal_noise_ratio>
         <quality>-1</quality>
      </peak>
      <peak>
         <mass>660.3409</mass>
         <intensity>258.79</intensity>
         <ion_current>392.68912</ion_current>
         <width>0.364</width>
         <signal_noise_ratio>77.140815</signal_noise_ratio>
         <quality>1</quality>
      </peak>
      <peak>
         <mass>661.346</mass>
         <intensity>122.86</intensity>
         <ion_current>41.274261</ion_current>
         <width>0.637</width>
         <signal_noise_ratio>36.622437</signal_noise_ratio>
         <quality>1</quality>
      </peak>
      <peak>
         <mass>663.25905</mass>
         <intensity>222.193</intensity>
         <ion_current>332.72547</ion_current>
         <width>0.364</width>
         <signal_noise_ratio>66.231883</signal_noise_ratio>
         <quality>1</quality>
      </peak>
      <peak>
         <mass>664.87025</mass>
         <intensity>3.921</intensity>
         <ion_current>5.9463506</ion_current>
         <width>0.182</width>
         <signal_noise_ratio>1.1687822</signal_noise_ratio>
         <quality>-1</quality>
      </peak>
      <peak>
         <mass>669.74383</mass>
         <intensity>3.921</intensity>
         <ion_current>6.5410158</ion_current>
         <width>0.636</width>
         <signal_noise_ratio>1.1687822</signal_noise_ratio>
         <quality>-1</quality>
      </peak>
      <peak>
         <mass>670.532</mass>
         <intensity>3.921</intensity>
         <ion_current>5.9463506</ion_current>
         <width>0.182</width>
         <signal_noise_ratio>1.1687822</signal_noise_ratio>
         <quality>-1</quality>
      </peak>
      <peak>
         <mass>671.32641</mass>
         <intensity>244.412</intensity>
         <ion_current>370.1758</ion_current>
         <width>0.273</width>
         <signal_noise_ratio>72.854982</signal_noise_ratio>
         <quality>1</quality>
      </peak>
      <peak>
         <mass>672.897</mass>
         <intensity>3.921</intensity>
         <ion_current>5.9463506</ion_current>
         <width>0.182</width>
         <signal_noise_ratio>1.1687822</signal_noise_ratio>
         <quality>-1</quality>
      </peak>
      <peak>
         <mass>673.3229</mass>
         <intensity>189.518</intensity>
         <ion_current>260.12174</ion_current>
         <width>0.363</width>
         <signal_noise_ratio>56.492032</signal_noise_ratio>
         <quality>1</quality>
      </peak>
      <peak>
         <mass>677.717</mass>
         <intensity>3.921</intensity>
         <ion_current>6.7126931</ion_current>
         <width>0.182</width>
         <signal_noise_ratio>1.1687822</signal_noise_ratio>
         <quality>-1</quality>
      </peak>
      <peak>
         <mass>682.32907</mass>
         <intensity>240.491</intensity>
         <ion_current>362.79715</ion_current>
         <width>0.364</width>
         <signal_noise_ratio>71.6862</signal_noise_ratio>
         <quality>1</quality>
      </peak>
      <peak>
         <mass>684.084</mass>
         <intensity>3.921</intensity>
         <ion_current>6.1024187</ion_current>
         <width>0.182</width>
         <signal_noise_ratio>1.1687822</signal_noise_ratio>
         <quality>-1</quality>
      </peak>
      <peak>
         <mass>686.29902</mass>
         <intensity>158.149</intensity>
         <ion_current>242.58134</ion_current>
         <width>0.272</width>
         <signal_noise_ratio>47.141477</signal_noise_ratio>
         <quality>-1</quality>
      </peak>
      <peak>
         <mass>686.539</mass>
         <intensity>6.535</intensity>
         <ion_current>10.170698</ion_current>
         <width>0.182</width>
         <signal_noise_ratio>1.9479703</signal_noise_ratio>
         <quality>-1</quality>
      </peak>
      <peak>
         <mass>686.92575</mass>
         <intensity>3.921</intensity>
         <ion_current>6.1024187</ion_current>
         <width>0.273</width>
         <signal_noise_ratio>1.1687822</signal_noise_ratio>
         <quality>-1</quality>
      </peak>
      <peak>
         <mass>688.644</mass>
         <intensity>3.921</intensity>
         <ion_current>6.1024187</ion_current>
         <width>0.455</width>
         <signal_noise_ratio>1.1687822</signal_noise_ratio>
         <quality>-1</quality>
      </peak>
      <peak>
         <mass>691.30062</mass>
         <intensity>180.369</intensity>
         <ion_current>277.20342</ion_current>
         <width>0.819</width>
         <signal_noise_ratio>53.764874</signal_noise_ratio>
         <quality>1</quality>
      </peak>
      <peak>
         <mass>691.76257</mass>
         <intensity>3.921</intensity>
         <ion_current>6.1024187</ion_current>
         <width>0.545</width>
         <signal_noise_ratio>1.1687822</signal_noise_ratio>
         <quality>-1</quality>
      </peak>
      <peak>
         <mass>698.558</mass>
         <intensity>5.228</intensity>
         <ion_current>8.1365583</ion_current>
         <width>0.182</width>
         <signal_noise_ratio>1.5583762</signal_noise_ratio>
         <quality>-1</quality>
      </peak>
      <peak>
         <mass>698.83317</mass>
         <intensity>3.921</intensity>
         <ion_current>6.1024187</ion_current>
         <width>0.182</width>
         <signal_noise_ratio>1.1687822</signal_noise_ratio>
         <quality>-1</quality>
      </peak>
      <peak>
         <mass>699.33063</mass>
         <intensity>207.816</intensity>
         <ion_current>323.43286</ion_current>
         <width>0.455</width>
         <signal_noise_ratio>61.946349</signal_noise_ratio>
         <quality>1</quality>
      </peak>
   </peak_list>
</pepex3>
