# Supplementary material for: NITPICK: peak identification for mass spectrometry data
Source: BMC Bioinformatics. 2008 Aug 28;9:355. doi: 10.1186/1471-2105-9-355 (PMC2655099; doi:10.1186/1471-2105-9-355)
Supplement: Additional file 4 — A zip-folder containing all pepex results on the simulated data. [file 1471-2105-9-355-S4.zip › pepex_simulation_results/thresh1/SNR100/preSNR100_5_pepex.xml]

<?xml version="1.0" encoding="iso-8859-1"?>
<pepex3>
   <version>3.0.0</version>
   <registered_to>Unregistered</registered_to>
   <parameters>
      <parameter_file>pepex_input.xml</parameter_file>
      <input_data_file>spectrum.data</input_data_file>
      <output_data_file>pepex_output.xml</output_data_file>
      <noise_model>mean_value</noise_model>
      <signal_noise_ratio>1</signal_noise_ratio>
      <tuning_power>2</tuning_power>
      <tuning>2</tuning>
      <small_omega>1.0</small_omega>
      <big_omega>20</big_omega>
      <peak_finding_model>pepex3</peak_finding_model>
      <supporting_slopes>2</supporting_slopes>
      <peak_fitting_model>centroid</peak_fitting_model>
      <clustering_model>simple</clustering_model>
      <min_cluster_distance>0.8</min_cluster_distance>
      <max_cluster_distance>1.2</max_cluster_distance>
      <no_single_above_mass>1500.0</no_single_above_mass>
      <deisotoping_model>quadratic</deisotoping_model>
      <isotope_distrib_file>/usr/local/piums/kd_0_to_10</isotope_distrib_file>
      <overflow>30000</overflow>
   </parameters>
   <pepex3_status>
      <status>ok</status>
      <message></message>
      <supporting_slopes>2</supporting_slopes>
      <minimum_mass>500</minimum_mass>
      <maximum_mass>700</maximum_mass>
      <small_omega>1</small_omega>
      <big_omega>20</big_omega>
      <peak_masses_with_hydrogen>true</peak_masses_with_hydrogen>
      <date_created>17:52:36, 09 Jul, 2007</date_created>
   </pepex3_status>
   <peak_list>
      <peak>
         <mass>500.92484</mass>
         <intensity>4.624</intensity>
         <ion_current>6.4335723</ion_current>
         <width>0.181</width>
         <signal_noise_ratio>1.0370382</signal_noise_ratio>
         <quality>-1</quality>
      </peak>
      <peak>
         <mass>502.34225</mass>
         <intensity>4.624</intensity>
         <ion_current>6.4335723</ion_current>
         <width>0.182</width>
         <signal_noise_ratio>1.0370382</signal_noise_ratio>
         <quality>-1</quality>
      </peak>
      <peak>
         <mass>502.819</mass>
         <intensity>4.624</intensity>
         <ion_current>6.4335723</ion_current>
         <width>0.181</width>
         <signal_noise_ratio>1.0370382</signal_noise_ratio>
         <quality>-1</quality>
      </peak>
      <peak>
         <mass>504.093</mass>
         <intensity>6.165</intensity>
         <ion_current>8.5776326</ion_current>
         <width>0.182</width>
         <signal_noise_ratio>1.4364596</signal_noise_ratio>
         <quality>-1</quality>
      </peak>
      <peak>
         <mass>505.4934</mass>
         <intensity>4.624</intensity>
         <ion_current>6.4335797</ion_current>
         <width>0.273</width>
         <signal_noise_ratio>1.0774029</signal_noise_ratio>
         <quality>-1</quality>
      </peak>
      <peak>
         <mass>506.53499</mass>
         <intensity>6.165</intensity>
         <ion_current>6.7533537</ion_current>
         <width>0.182</width>
         <signal_noise_ratio>1.4873861</signal_noise_ratio>
         <quality>-1</quality>
      </peak>
      <peak>
         <mass>506.9666</mass>
         <intensity>4.624</intensity>
         <ion_current>6.4335723</ion_current>
         <width>0.182</width>
         <signal_noise_ratio>1.1155999</signal_noise_ratio>
         <quality>-1</quality>
      </peak>
      <peak>
         <mass>507.21038</mass>
         <intensity>212.7</intensity>
         <ion_current>298.42413</ion_current>
         <width>0.364</width>
         <signal_noise_ratio>51.316629</signal_noise_ratio>
         <quality>-1</quality>
      </peak>
      <peak>
         <mass>510.49945</mass>
         <intensity>6.165</intensity>
         <ion_current>8.5776326</ion_current>
         <width>0.273</width>
         <signal_noise_ratio>1.5228759</signal_noise_ratio>
         <quality>-1</quality>
      </peak>
      <peak>
         <mass>514.669</mass>
         <intensity>4.624</intensity>
         <ion_current>6.4335723</ion_current>
         <width>0.273</width>
         <signal_noise_ratio>1.1136946</signal_noise_ratio>
         <quality>-1</quality>
      </peak>
      <peak>
         <mass>516.43925</mass>
         <intensity>4.624</intensity>
         <ion_current>7.0769569</ion_current>
         <width>0.182</width>
         <signal_noise_ratio>1.1136946</signal_noise_ratio>
         <quality>-1</quality>
      </peak>
      <peak>
         <mass>519.645</mass>
         <intensity>7.707</intensity>
         <ion_current>10.723084</ion_current>
         <width>0.182</width>
         <signal_noise_ratio>1.9405147</signal_noise_ratio>
         <quality>-1</quality>
      </peak>
      <peak>
         <mass>521.52466</mass>
         <intensity>4.624</intensity>
         <ion_current>7.0769569</ion_current>
         <width>0.364</width>
         <signal_noise_ratio>1.1691728</signal_noise_ratio>
         <quality>-1</quality>
      </peak>
      <peak>
         <mass>522.89385</mass>
         <intensity>4.624</intensity>
         <ion_current>6.4335723</ion_current>
         <width>0.272</width>
         <signal_noise_ratio>1.4358567</signal_noise_ratio>
         <quality>-1</quality>
      </peak>
      <peak>
         <mass>523.07825</mass>
         <intensity>4.624</intensity>
         <ion_current>6.4335723</ion_current>
         <width>0.182</width>
         <signal_noise_ratio>1.4358567</signal_noise_ratio>
         <quality>-1</quality>
      </peak>
      <peak>
         <mass>524.4205</mass>
         <intensity>4.624</intensity>
         <ion_current>6.4335723</ion_current>
         <width>0.273</width>
         <signal_noise_ratio>1.4096062</signal_noise_ratio>
         <quality>-1</quality>
      </peak>
      <peak>
         <mass>525.85275</mass>
         <intensity>4.624</intensity>
         <ion_current>7.2765561</ion_current>
         <width>0.273</width>
         <signal_noise_ratio>1.4096062</signal_noise_ratio>
         <quality>-1</quality>
      </peak>
      <peak>
         <mass>528.28981</mass>
         <intensity>388.409</intensity>
         <ion_current>550.88665</ion_current>
         <width>0.363</width>
         <signal_noise_ratio>118.04756</signal_noise_ratio>
         <quality>1</quality>
      </peak>
      <peak>
         <mass>529.08883</mass>
         <intensity>4.624</intensity>
         <ion_current>6.6150239</ion_current>
         <width>0.182</width>
         <signal_noise_ratio>1.3724751</signal_noise_ratio>
         <quality>-1</quality>
      </peak>
      <peak>
         <mass>533.106</mass>
         <intensity>4.624</intensity>
         <ion_current>7.2765561</ion_current>
         <width>0.182</width>
         <signal_noise_ratio>1.4314318</signal_noise_ratio>
         <quality>-1</quality>
      </peak>
      <peak>
         <mass>533.47</mass>
         <intensity>4.624</intensity>
         <ion_current>6.6150239</ion_current>
         <width>0.182</width>
         <signal_noise_ratio>1.4314318</signal_noise_ratio>
         <quality>-1</quality>
      </peak>
      <peak>
         <mass>533.73</mass>
         <intensity>4.624</intensity>
         <ion_current>6.6150239</ion_current>
         <width>0.364</width>
         <signal_noise_ratio>1.4314318</signal_noise_ratio>
         <quality>-1</quality>
      </peak>
      <peak>
         <mass>536.44066</mass>
         <intensity>6.165</intensity>
         <ion_current>8.819555</ion_current>
         <width>0.182</width>
         <signal_noise_ratio>1.9742191</signal_noise_ratio>
         <quality>-1</quality>
      </peak>
      <peak>
         <mass>537.108</mass>
         <intensity>4.624</intensity>
         <ion_current>6.6150239</ion_current>
         <width>0.182</width>
         <signal_noise_ratio>1.5037322</signal_noise_ratio>
         <quality>-1</quality>
      </peak>
      <peak>
         <mass>538.73742</mass>
         <intensity>6.165</intensity>
         <ion_current>8.819555</ion_current>
         <width>0.546</width>
         <signal_noise_ratio>1.9742191</signal_noise_ratio>
         <quality>-1</quality>
      </peak>
      <peak>
         <mass>539.26825</mass>
         <intensity>4.624</intensity>
         <ion_current>6.6150239</ion_current>
         <width>0.182</width>
         <signal_noise_ratio>1.4602888</signal_noise_ratio>
         <quality>-1</quality>
      </peak>
      <peak>
         <mass>544.202</mass>
         <intensity>4.624</intensity>
         <ion_current>6.6150239</ion_current>
         <width>0.182</width>
         <signal_noise_ratio>1.4286202</signal_noise_ratio>
         <quality>-1</quality>
      </peak>
      <peak>
         <mass>547.43959</mass>
         <intensity>4.624</intensity>
         <ion_current>6.6150239</ion_current>
         <width>0.364</width>
         <signal_noise_ratio>1.4470117</signal_noise_ratio>
         <quality>-1</quality>
      </peak>
      <peak>
         <mass>548.658</mass>
         <intensity>4.624</intensity>
         <ion_current>6.6150239</ion_current>
         <width>0.181</width>
         <signal_noise_ratio>1.4549563</signal_noise_ratio>
         <quality>-1</quality>
      </peak>
      <peak>
         <mass>549.00899</mass>
         <intensity>6.165</intensity>
         <ion_current>8.819555</ion_current>
         <width>0.182</width>
         <signal_noise_ratio>1.9681431</signal_noise_ratio>
         <quality>-1</quality>
      </peak>
      <peak>
         <mass>550.9138</mass>
         <intensity>6.155</intensity>
         <ion_current>8.8052491</ion_current>
         <width>0.182</width>
         <signal_noise_ratio>1.7366684</signal_noise_ratio>
         <quality>-1</quality>
      </peak>
      <peak>
         <mass>551.67517</mass>
         <intensity>4.614</intensity>
         <ion_current>6.600718</ion_current>
         <width>0.182</width>
         <signal_noise_ratio>1.3027957</signal_noise_ratio>
         <quality>-1</quality>
      </peak>
      <peak>
         <mass>553.76717</mass>
         <intensity>4.614</intensity>
         <ion_current>6.600718</ion_current>
         <width>0.182</width>
         <signal_noise_ratio>1.3059675</signal_noise_ratio>
         <quality>-1</quality>
      </peak>
      <peak>
         <mass>554.41075</mass>
         <intensity>4.614</intensity>
         <ion_current>6.600718</ion_current>
         <width>0.273</width>
         <signal_noise_ratio>1.3059675</signal_noise_ratio>
         <quality>-1</quality>
      </peak>
      <peak>
         <mass>556.2841</mass>
         <intensity>89.386</intensity>
         <ion_current>125.29616</ion_current>
         <width>0.273</width>
         <signal_noise_ratio>25.315056</signal_noise_ratio>
         <quality>1</quality>
      </peak>
      <peak>
         <mass>558.26772</mass>
         <intensity>118.671</intensity>
         <ion_current>160.97852</ion_current>
         <width>0.455</width>
         <signal_noise_ratio>33.598935</signal_noise_ratio>
         <quality>1</quality>
      </peak>
      <peak>
         <mass>559.57283</mass>
         <intensity>6.155</intensity>
         <ion_current>8.8052491</ion_current>
         <width>0.181</width>
         <signal_noise_ratio>1.7421409</signal_noise_ratio>
         <quality>-1</quality>
      </peak>
      <peak>
         <mass>560.91218</mass>
         <intensity>6.155</intensity>
         <ion_current>9.6858137</ion_current>
         <width>0.546</width>
         <signal_noise_ratio>1.7400275</signal_noise_ratio>
         <quality>-1</quality>
      </peak>
      <peak>
         <mass>563.39214</mass>
         <intensity>7.697</intensity>
         <ion_current>11.011211</ion_current>
         <width>0.181</width>
         <signal_noise_ratio>2.1729461</signal_noise_ratio>
         <quality>-1</quality>
      </peak>
      <peak>
         <mass>566.667</mass>
         <intensity>6.155</intensity>
         <ion_current>8.719227</ion_current>
         <width>0.182</width>
         <signal_noise_ratio>1.7307515</signal_noise_ratio>
         <quality>-1</quality>
      </peak>
      <peak>
         <mass>567.7125</mass>
         <intensity>6.155</intensity>
         <ion_current>7.2418187</ion_current>
         <width>0.364</width>
         <signal_noise_ratio>1.7307515</signal_noise_ratio>
         <quality>-1</quality>
      </peak>
      <peak>
         <mass>569.031</mass>
         <intensity>7.697</intensity>
         <ion_current>11.011211</ion_current>
         <width>0.182</width>
         <signal_noise_ratio>2.1581472</signal_noise_ratio>
         <quality>-1</quality>
      </peak>
      <peak>
         <mass>570.6682</mass>
         <intensity>4.614</intensity>
         <ion_current>6.6007295</ion_current>
         <width>0.181</width>
         <signal_noise_ratio>1.2917232</signal_noise_ratio>
         <quality>-1</quality>
      </peak>
      <peak>
         <mass>571.487</mass>
         <intensity>7.697</intensity>
         <ion_current>8.9547732</ion_current>
         <width>0.182</width>
         <signal_noise_ratio>2.1548316</signal_noise_ratio>
         <quality>-1</quality>
      </peak>
      <peak>
         <mass>573.033</mass>
         <intensity>4.614</intensity>
         <ion_current>6.600718</ion_current>
         <width>0.182</width>
         <signal_noise_ratio>1.2902285</signal_noise_ratio>
         <quality>-1</quality>
      </peak>
      <peak>
         <mass>577.29534</mass>
         <intensity>141.79</intensity>
         <ion_current>215.23837</ion_current>
         <width>0.364</width>
         <signal_noise_ratio>39.284153</signal_noise_ratio>
         <quality>1</quality>
      </peak>
      <peak>
         <mass>578.79334</mass>
         <intensity>6.155</intensity>
         <ion_current>9.0551733</ion_current>
         <width>0.455</width>
         <signal_noise_ratio>1.7016964</signal_noise_ratio>
         <quality>-1</quality>
      </peak>
      <peak>
         <mass>581.14101</mass>
         <intensity>6.155</intensity>
         <ion_current>9.0551733</ion_current>
         <width>0.182</width>
         <signal_noise_ratio>1.6908905</signal_noise_ratio>
         <quality>-1</quality>
      </peak>
      <peak>
         <mass>582.65125</mass>
         <intensity>4.614</intensity>
         <ion_current>6.7880698</ion_current>
         <width>0.182</width>
         <signal_noise_ratio>1.2617752</signal_noise_ratio>
         <quality>-1</quality>
      </peak>
      <peak>
         <mass>583.87117</mass>
         <intensity>4.614</intensity>
         <ion_current>6.7880698</ion_current>
         <width>0.182</width>
         <signal_noise_ratio>1.2586331</signal_noise_ratio>
         <quality>-1</quality>
      </peak>
      <peak>
         <mass>586.494</mass>
         <intensity>6.155</intensity>
         <ion_current>9.0551733</ion_current>
         <width>0.182</width>
         <signal_noise_ratio>1.6715885</signal_noise_ratio>
         <quality>-1</quality>
      </peak>
      <peak>
         <mass>587.1308</mass>
         <intensity>4.614</intensity>
         <ion_current>6.7880698</ion_current>
         <width>0.181</width>
         <signal_noise_ratio>1.2502115</signal_noise_ratio>
         <quality>-1</quality>
      </peak>
      <peak>
         <mass>591.132</mass>
         <intensity>4.614</intensity>
         <ion_current>6.7880698</ion_current>
         <width>0.182</width>
         <signal_noise_ratio>1.2379447</signal_noise_ratio>
         <quality>-1</quality>
      </peak>
      <peak>
         <mass>591.7872</mass>
         <intensity>6.155</intensity>
         <ion_current>9.0551733</ion_current>
         <width>0.273</width>
         <signal_noise_ratio>1.6469373</signal_noise_ratio>
         <quality>-1</quality>
      </peak>
      <peak>
         <mass>594.29325</mass>
         <intensity>4.614</intensity>
         <ion_current>6.7880698</ion_current>
         <width>0.182</width>
         <signal_noise_ratio>1.2270278</signal_noise_ratio>
         <quality>-1</quality>
      </peak>
      <peak>
         <mass>594.75483</mass>
         <intensity>4.614</intensity>
         <ion_current>7.4669091</ion_current>
         <width>0.182</width>
         <signal_noise_ratio>1.2229202</signal_noise_ratio>
         <quality>-1</quality>
      </peak>
      <peak>
         <mass>596.31826</mass>
         <intensity>268.177</intensity>
         <ion_current>384.63234</ion_current>
         <width>0.363</width>
         <signal_noise_ratio>70.873522</signal_noise_ratio>
         <quality>1</quality>
      </peak>
      <peak>
         <mass>598.33723</mass>
         <intensity>181.864</intensity>
         <ion_current>228.02424</ion_current>
         <width>0.363</width>
         <signal_noise_ratio>47.784162</signal_noise_ratio>
         <quality>1</quality>
      </peak>
      <peak>
         <mass>598.772</mass>
         <intensity>6.155</intensity>
         <ion_current>9.0551733</ion_current>
         <width>0.182</width>
         <signal_noise_ratio>1.6172058</signal_noise_ratio>
         <quality>-1</quality>
      </peak>
      <peak>
         <mass>599.0268</mass>
         <intensity>6.155</intensity>
         <ion_current>9.0551733</ion_current>
         <width>0.182</width>
         <signal_noise_ratio>1.612466</signal_noise_ratio>
         <quality>-1</quality>
      </peak>
      <peak>
         <mass>600.70475</mass>
         <intensity>4.614</intensity>
         <ion_current>6.7880698</ion_current>
         <width>0.273</width>
         <signal_noise_ratio>1.2052509</signal_noise_ratio>
         <quality>-1</quality>
      </peak>
      <peak>
         <mass>604.39799</mass>
         <intensity>6.155</intensity>
         <ion_current>9.0551733</ion_current>
         <width>0.182</width>
         <signal_noise_ratio>1.5906083</signal_noise_ratio>
         <quality>-1</quality>
      </peak>
      <peak>
         <mass>605.139</mass>
         <intensity>4.614</intensity>
         <ion_current>6.7880698</ion_current>
         <width>0.182</width>
         <signal_noise_ratio>1.1890364</signal_noise_ratio>
         <quality>-1</quality>
      </peak>
      <peak>
         <mass>606.503</mass>
         <intensity>6.155</intensity>
         <ion_current>9.0551733</ion_current>
         <width>0.182</width>
         <signal_noise_ratio>1.5816339</signal_noise_ratio>
         <quality>-1</quality>
      </peak>
      <peak>
         <mass>606.98832</mass>
         <intensity>4.614</intensity>
         <ion_current>7.4669091</ion_current>
         <width>0.727</width>
         <signal_noise_ratio>1.1856473</signal_noise_ratio>
         <quality>-1</quality>
      </peak>
      <peak>
         <mass>608.61017</mass>
         <intensity>4.614</intensity>
         <ion_current>6.7880698</ion_current>
         <width>0.182</width>
         <signal_noise_ratio>1.1769261</signal_noise_ratio>
         <quality>-1</quality>
      </peak>
      <peak>
         <mass>608.99945</mass>
         <intensity>6.155</intensity>
         <ion_current>8.4289487</ion_current>
         <width>0.273</width>
         <signal_noise_ratio>1.5700001</signal_noise_ratio>
         <quality>-1</quality>
      </peak>
      <peak>
         <mass>610.28659</mass>
         <intensity>4.614</intensity>
         <ion_current>6.7880698</ion_current>
         <width>0.364</width>
         <signal_noise_ratio>1.1743646</signal_noise_ratio>
         <quality>-1</quality>
      </peak>
      <peak>
         <mass>610.61875</mass>
         <intensity>4.614</intensity>
         <ion_current>6.7880698</ion_current>
         <width>0.273</width>
         <signal_noise_ratio>1.1743646</signal_noise_ratio>
         <quality>-1</quality>
      </peak>
      <peak>
         <mass>613.11925</mass>
         <intensity>4.614</intensity>
         <ion_current>6.7880698</ion_current>
         <width>0.182</width>
         <signal_noise_ratio>1.1667014</signal_noise_ratio>
         <quality>-1</quality>
      </peak>
      <peak>
         <mass>614.59783</mass>
         <intensity>6.155</intensity>
         <ion_current>9.0551733</ion_current>
         <width>0.181</width>
         <signal_noise_ratio>1.5562603</signal_noise_ratio>
         <quality>-1</quality>
      </peak>
      <peak>
         <mass>615.37246</mass>
         <intensity>144.873</intensity>
         <ion_current>220.30729</ion_current>
         <width>0.273</width>
         <signal_noise_ratio>36.630397</signal_noise_ratio>
         <quality>1</quality>
      </peak>
      <peak>
         <mass>618.25224</mass>
         <intensity>84.762</intensity>
         <ion_current>121.7603</ion_current>
         <width>0.363</width>
         <signal_noise_ratio>21.291754</signal_noise_ratio>
         <quality>-1</quality>
      </peak>
      <peak>
         <mass>619.25852</mass>
         <intensity>109.423</intensity>
         <ion_current>120.6316</ion_current>
         <width>0.273</width>
         <signal_noise_ratio>27.428479</signal_noise_ratio>
         <quality>-1</quality>
      </peak>
      <peak>
         <mass>620.53175</mass>
         <intensity>4.614</intensity>
         <ion_current>7.4669091</ion_current>
         <width>0.273</width>
         <signal_noise_ratio>1.1541483</signal_noise_ratio>
         <quality>-1</quality>
      </peak>
      <peak>
         <mass>622.692</mass>
         <intensity>6.155</intensity>
         <ion_current>8.428961</ion_current>
         <width>0.182</width>
         <signal_noise_ratio>1.5302213</signal_noise_ratio>
         <quality>-1</quality>
      </peak>
      <peak>
         <mass>623.58684</mass>
         <intensity>7.697</intensity>
         <ion_current>8.3810097</ion_current>
         <width>0.182</width>
         <signal_noise_ratio>1.9097986</signal_noise_ratio>
         <quality>-1</quality>
      </peak>
      <peak>
         <mass>624.056</mass>
         <intensity>4.614</intensity>
         <ion_current>7.4669091</ion_current>
         <width>0.182</width>
         <signal_noise_ratio>1.1448371</signal_noise_ratio>
         <quality>-1</quality>
      </peak>
      <peak>
         <mass>625.97738</mass>
         <intensity>7.697</intensity>
         <ion_current>10.697523</ion_current>
         <width>0.182</width>
         <signal_noise_ratio>1.9021692</signal_noise_ratio>
         <quality>-1</quality>
      </peak>
      <peak>
         <mass>626.603</mass>
         <intensity>6.155</intensity>
         <ion_current>9.3342994</ion_current>
         <width>0.182</width>
         <signal_noise_ratio>1.5210928</signal_noise_ratio>
         <quality>-1</quality>
      </peak>
      <peak>
         <mass>629.3318</mass>
         <intensity>4.614</intensity>
         <ion_current>6.9973123</ion_current>
         <width>0.181</width>
         <signal_noise_ratio>1.1334408</signal_noise_ratio>
         <quality>-1</quality>
      </peak>
      <peak>
         <mass>629.49025</mass>
         <intensity>4.614</intensity>
         <ion_current>6.9973123</ion_current>
         <width>0.182</width>
         <signal_noise_ratio>1.1334408</signal_noise_ratio>
         <quality>-1</quality>
      </peak>
      <peak>
         <mass>631.40025</mass>
         <intensity>4.614</intensity>
         <ion_current>6.9973123</ion_current>
         <width>0.182</width>
         <signal_noise_ratio>1.1283671</signal_noise_ratio>
         <quality>-1</quality>
      </peak>
      <peak>
         <mass>634.33049</mass>
         <intensity>282.049</intensity>
         <ion_current>426.48259</ion_current>
         <width>0.364</width>
         <signal_noise_ratio>68.474075</signal_noise_ratio>
         <quality>1</quality>
      </peak>
      <peak>
         <mass>634.72075</mass>
         <intensity>4.614</intensity>
         <ion_current>6.9973123</ion_current>
         <width>0.272</width>
         <signal_noise_ratio>1.1173187</signal_noise_ratio>
         <quality>-1</quality>
      </peak>
      <peak>
         <mass>637.972</mass>
         <intensity>4.614</intensity>
         <ion_current>6.9973123</ion_current>
         <width>0.182</width>
         <signal_noise_ratio>1.1136512</signal_noise_ratio>
         <quality>-1</quality>
      </peak>
      <peak>
         <mass>641.00334</mass>
         <intensity>6.155</intensity>
         <ion_current>9.3342994</ion_current>
         <width>0.273</width>
         <signal_noise_ratio>1.4803822</signal_noise_ratio>
         <quality>-1</quality>
      </peak>
      <peak>
         <mass>641.428</mass>
         <intensity>4.614</intensity>
         <ion_current>7.697079</ion_current>
         <width>0.182</width>
         <signal_noise_ratio>1.1097455</signal_noise_ratio>
         <quality>-1</quality>
      </peak>
      <peak>
         <mass>644.716</mass>
         <intensity>6.155</intensity>
         <ion_current>9.3342994</ion_current>
         <width>0.637</width>
         <signal_noise_ratio>1.4758579</signal_noise_ratio>
         <quality>-1</quality>
      </peak>
      <peak>
         <mass>645.248</mass>
         <intensity>4.614</intensity>
         <ion_current>7.697079</ion_current>
         <width>0.182</width>
         <signal_noise_ratio>1.1049534</signal_noise_ratio>
         <quality>-1</quality>
      </peak>
      <peak>
         <mass>647.49166</mass>
         <intensity>6.155</intensity>
         <ion_current>8.6202539</ion_current>
         <width>0.182</width>
         <signal_noise_ratio>1.4714864</signal_noise_ratio>
         <quality>-1</quality>
      </peak>
      <peak>
         <mass>647.7942</mass>
         <intensity>4.614</intensity>
         <ion_current>6.9973123</ion_current>
         <width>0.181</width>
         <signal_noise_ratio>1.1022876</signal_noise_ratio>
         <quality>-1</quality>
      </peak>
      <peak>
         <mass>649.63575</mass>
         <intensity>4.614</intensity>
         <ion_current>6.9973123</ion_current>
         <width>0.272</width>
         <signal_noise_ratio>1.1012068</signal_noise_ratio>
         <quality>-1</quality>
      </peak>
      <peak>
         <mass>650.95525</mass>
         <intensity>4.624</intensity>
         <ion_current>7.713761</ion_current>
         <width>0.182</width>
         <signal_noise_ratio>1.1091162</signal_noise_ratio>
         <quality>-1</quality>
      </peak>
      <peak>
         <mass>651.5685</mass>
         <intensity>4.624</intensity>
         <ion_current>7.0124777</ion_current>
         <width>0.273</width>
         <signal_noise_ratio>1.1091162</signal_noise_ratio>
         <quality>-1</quality>
      </peak>
      <peak>
         <mass>652.2692</mass>
         <intensity>6.165</intensity>
         <ion_current>9.3494648</ion_current>
         <width>0.273</width>
         <signal_noise_ratio>1.4787417</signal_noise_ratio>
         <quality>-1</quality>
      </peak>
      <peak>
         <mass>655.35103</mass>
         <intensity>112.515</intensity>
         <ion_current>173.76453</ion_current>
         <width>0.819</width>
         <signal_noise_ratio>26.024307</signal_noise_ratio>
         <quality>1</quality>
      </peak>
      <peak>
         <mass>656.7821</mass>
         <intensity>4.624</intensity>
         <ion_current>7.0124777</ion_current>
         <width>0.545</width>
         <signal_noise_ratio>1.0538269</signal_noise_ratio>
         <quality>-1</quality>
      </peak>
      <peak>
         <mass>658.32632</mass>
         <intensity>299.014</intensity>
         <ion_current>448.15721</ion_current>
         <width>0.364</width>
         <signal_noise_ratio>71.940453</signal_noise_ratio>
         <quality>1</quality>
      </peak>
      <peak>
         <mass>659.32307</mass>
         <intensity>343.711</intensity>
         <ion_current>379.23038</ion_current>
         <width>0.364</width>
         <signal_noise_ratio>82.694205</signal_noise_ratio>
         <quality>1</quality>
      </peak>
      <peak>
         <mass>660.982</mass>
         <intensity>4.624</intensity>
         <ion_current>7.0124777</ion_current>
         <width>0.182</width>
         <signal_noise_ratio>1.1124986</signal_noise_ratio>
         <quality>-1</quality>
      </peak>
      <peak>
         <mass>663.47375</mass>
         <intensity>104.809</intensity>
         <ion_current>159.25609</ion_current>
         <width>0.273</width>
         <signal_noise_ratio>25.216234</signal_noise_ratio>
         <quality>-1</quality>
      </peak>
      <peak>
         <mass>667.24663</mass>
         <intensity>4.624</intensity>
         <ion_current>7.0124777</ion_current>
         <width>0.364</width>
         <signal_noise_ratio>1.1124986</signal_noise_ratio>
         <quality>-1</quality>
      </peak>
      <peak>
         <mass>667.60177</mass>
         <intensity>7.707</intensity>
         <ion_current>12.856824</ion_current>
         <width>0.454</width>
         <signal_noise_ratio>1.8542445</signal_noise_ratio>
         <quality>-1</quality>
      </peak>
      <peak>
         <mass>669.78174</mass>
         <intensity>7.707</intensity>
         <ion_current>11.687968</ion_current>
         <width>0.818</width>
         <signal_noise_ratio>1.8542445</signal_noise_ratio>
         <quality>-1</quality>
      </peak>
      <peak>
         <mass>672.988</mass>
         <intensity>6.165</intensity>
         <ion_current>9.3494648</ion_current>
         <width>0.182</width>
         <signal_noise_ratio>1.4832513</signal_noise_ratio>
         <quality>-1</quality>
      </peak>
      <peak>
         <mass>673.624</mass>
         <intensity>4.624</intensity>
         <ion_current>7.0124777</ion_current>
         <width>0.182</width>
         <signal_noise_ratio>1.1124986</signal_noise_ratio>
         <quality>-1</quality>
      </peak>
      <peak>
         <mass>674.35789</mass>
         <intensity>351.418</intensity>
         <ion_current>533.02416</ion_current>
         <width>0.819</width>
         <signal_noise_ratio>84.548449</signal_noise_ratio>
         <quality>1</quality>
      </peak>
      <peak>
         <mass>675.3217</mass>
         <intensity>166.461</intensity>
         <ion_current>57.086055</ion_current>
         <width>1</width>
         <signal_noise_ratio>40.049227</signal_noise_ratio>
         <quality>1</quality>
      </peak>
      <peak>
         <mass>676.808</mass>
         <intensity>4.624</intensity>
         <ion_current>7.9162186</ion_current>
         <width>0.182</width>
         <signal_noise_ratio>1.1124986</signal_noise_ratio>
         <quality>-1</quality>
      </peak>
      <peak>
         <mass>678.4632</mass>
         <intensity>6.165</intensity>
         <ion_current>9.5948512</ion_current>
         <width>0.273</width>
         <signal_noise_ratio>1.4832513</signal_noise_ratio>
         <quality>-1</quality>
      </peak>
      <peak>
         <mass>679.9</mass>
         <intensity>4.624</intensity>
         <ion_current>7.1965275</ion_current>
         <width>0.182</width>
         <signal_noise_ratio>1.1124986</signal_noise_ratio>
         <quality>-1</quality>
      </peak>
      <peak>
         <mass>680.55217</mass>
         <intensity>4.624</intensity>
         <ion_current>7.1965275</ion_current>
         <width>0.182</width>
         <signal_noise_ratio>1.1124986</signal_noise_ratio>
         <quality>-1</quality>
      </peak>
      <peak>
         <mass>681.34623</mass>
         <intensity>151.048</intensity>
         <ion_current>229.80171</ion_current>
         <width>0.364</width>
         <signal_noise_ratio>36.340979</signal_noise_ratio>
         <quality>1</quality>
      </peak>
      <peak>
         <mass>685.00817</mass>
         <intensity>4.624</intensity>
         <ion_current>7.1965275</ion_current>
         <width>0.182</width>
         <signal_noise_ratio>1.1124986</signal_noise_ratio>
         <quality>-1</quality>
      </peak>
      <peak>
         <mass>688.60825</mass>
         <intensity>4.624</intensity>
         <ion_current>7.1965275</ion_current>
         <width>0.182</width>
         <signal_noise_ratio>1.1124986</signal_noise_ratio>
         <quality>-1</quality>
      </peak>
      <peak>
         <mass>688.83575</mass>
         <intensity>4.624</intensity>
         <ion_current>7.1965275</ion_current>
         <width>0.182</width>
         <signal_noise_ratio>1.1124986</signal_noise_ratio>
         <quality>-1</quality>
      </peak>
      <peak>
         <mass>692.815</mass>
         <intensity>4.624</intensity>
         <ion_current>7.1965275</ion_current>
         <width>0.182</width>
         <signal_noise_ratio>1.1124986</signal_noise_ratio>
         <quality>-1</quality>
      </peak>
      <peak>
         <mass>693.47475</mass>
         <intensity>4.624</intensity>
         <ion_current>7.1965275</ion_current>
         <width>0.272</width>
         <signal_noise_ratio>1.1124986</signal_noise_ratio>
         <quality>-1</quality>
      </peak>
      <peak>
         <mass>695.59172</mass>
         <intensity>4.624</intensity>
         <ion_current>7.1965275</ion_current>
         <width>0.818</width>
         <signal_noise_ratio>1.1124986</signal_noise_ratio>
         <quality>-1</quality>
      </peak>
      <peak>
         <mass>697.713</mass>
         <intensity>4.624</intensity>
         <ion_current>7.1965275</ion_current>
         <width>0.364</width>
         <signal_noise_ratio>1.1124986</signal_noise_ratio>
         <quality>-1</quality>
      </peak>
   </peak_list>
</pepex3>
