# Supplementary material for: NITPICK: peak identification for mass spectrometry data
Source: BMC Bioinformatics. 2008 Aug 28;9:355. doi: 10.1186/1471-2105-9-355 (PMC2655099; doi:10.1186/1471-2105-9-355)
Supplement: Additional file 4 — A zip-folder containing all pepex results on the simulated data. [file 1471-2105-9-355-S4.zip › pepex_simulation_results/thresh1/SNR100/preSNR100_6_pepex.xml]

<?xml version="1.0" encoding="iso-8859-1"?>
<pepex3>
   <version>3.0.0</version>
   <registered_to>Unregistered</registered_to>
   <parameters>
      <parameter_file>pepex_input.xml</parameter_file>
      <input_data_file>spectrum.data</input_data_file>
      <output_data_file>pepex_output.xml</output_data_file>
      <noise_model>mean_value</noise_model>
      <signal_noise_ratio>1</signal_noise_ratio>
      <tuning_power>2</tuning_power>
      <tuning>2</tuning>
      <small_omega>1.0</small_omega>
      <big_omega>20</big_omega>
      <peak_finding_model>pepex3</peak_finding_model>
      <supporting_slopes>2</supporting_slopes>
      <peak_fitting_model>centroid</peak_fitting_model>
      <clustering_model>simple</clustering_model>
      <min_cluster_distance>0.8</min_cluster_distance>
      <max_cluster_distance>1.2</max_cluster_distance>
      <no_single_above_mass>1500.0</no_single_above_mass>
      <deisotoping_model>quadratic</deisotoping_model>
      <isotope_distrib_file>/usr/local/piums/kd_0_to_10</isotope_distrib_file>
      <overflow>30000</overflow>
   </parameters>
   <pepex3_status>
      <status>ok</status>
      <message></message>
      <supporting_slopes>2</supporting_slopes>
      <minimum_mass>500</minimum_mass>
      <maximum_mass>700</maximum_mass>
      <small_omega>1</small_omega>
      <big_omega>20</big_omega>
      <peak_masses_with_hydrogen>true</peak_masses_with_hydrogen>
      <date_created>17:47:05, 09 Jul, 2007</date_created>
   </pepex3_status>
   <peak_list>
      <peak>
         <mass>501.91</mass>
         <intensity>4.164</intensity>
         <ion_current>5.7935543</ion_current>
         <width>0.182</width>
         <signal_noise_ratio>1.2956731</signal_noise_ratio>
         <quality>-1</quality>
      </peak>
      <peak>
         <mass>502.47117</mass>
         <intensity>4.164</intensity>
         <ion_current>5.7935543</ion_current>
         <width>0.182</width>
         <signal_noise_ratio>1.2956731</signal_noise_ratio>
         <quality>-1</quality>
      </peak>
      <peak>
         <mass>503.742</mass>
         <intensity>5.552</intensity>
         <ion_current>7.6653653</ion_current>
         <width>0.182</width>
         <signal_noise_ratio>1.6633333</signal_noise_ratio>
         <quality>-1</quality>
      </peak>
      <peak>
         <mass>504.002</mass>
         <intensity>5.552</intensity>
         <ion_current>7.724739</ion_current>
         <width>0.182</width>
         <signal_noise_ratio>1.6633333</signal_noise_ratio>
         <quality>-1</quality>
      </peak>
      <peak>
         <mass>504.5839</mass>
         <intensity>5.552</intensity>
         <ion_current>6.5314028</ion_current>
         <width>0.272</width>
         <signal_noise_ratio>1.6633333</signal_noise_ratio>
         <quality>-1</quality>
      </peak>
      <peak>
         <mass>506.743</mass>
         <intensity>4.164</intensity>
         <ion_current>5.7935543</ion_current>
         <width>0.455</width>
         <signal_noise_ratio>1.1894737</signal_noise_ratio>
         <quality>-1</quality>
      </peak>
      <peak>
         <mass>508.9312</mass>
         <intensity>5.552</intensity>
         <ion_current>7.724739</ion_current>
         <width>0.273</width>
         <signal_noise_ratio>1.4458333</signal_noise_ratio>
         <quality>-1</quality>
      </peak>
      <peak>
         <mass>509.56517</mass>
         <intensity>4.164</intensity>
         <ion_current>5.7935543</ion_current>
         <width>0.182</width>
         <signal_noise_ratio>1.084375</signal_noise_ratio>
         <quality>-1</quality>
      </peak>
      <peak>
         <mass>511.80883</mass>
         <intensity>4.164</intensity>
         <ion_current>6.3729344</ion_current>
         <width>0.182</width>
         <signal_noise_ratio>1.042446</signal_noise_ratio>
         <quality>-1</quality>
      </peak>
      <peak>
         <mass>514.643</mass>
         <intensity>4.164</intensity>
         <ion_current>5.7935543</ion_current>
         <width>0.182</width>
         <signal_noise_ratio>1.0975728</signal_noise_ratio>
         <quality>-1</quality>
      </peak>
      <peak>
         <mass>514.7886</mass>
         <intensity>4.164</intensity>
         <ion_current>5.7215339</ion_current>
         <width>0.182</width>
         <signal_noise_ratio>1.0975728</signal_noise_ratio>
         <quality>-1</quality>
      </peak>
      <peak>
         <mass>515.17383</mass>
         <intensity>4.164</intensity>
         <ion_current>5.7935609</ion_current>
         <width>0.182</width>
         <signal_noise_ratio>1.0975728</signal_noise_ratio>
         <quality>-1</quality>
      </peak>
      <peak>
         <mass>515.734</mass>
         <intensity>5.552</intensity>
         <ion_current>6.0426399</ion_current>
         <width>0.182</width>
         <signal_noise_ratio>1.4634304</signal_noise_ratio>
         <quality>-1</quality>
      </peak>
      <peak>
         <mass>516.189</mass>
         <intensity>5.552</intensity>
         <ion_current>6.0819412</ion_current>
         <width>0.182</width>
         <signal_noise_ratio>1.4634304</signal_noise_ratio>
         <quality>-1</quality>
      </peak>
      <peak>
         <mass>516.7532</mass>
         <intensity>5.552</intensity>
         <ion_current>6.6355832</ion_current>
         <width>0.273</width>
         <signal_noise_ratio>1.4634304</signal_noise_ratio>
         <quality>-1</quality>
      </peak>
      <peak>
         <mass>518.11417</mass>
         <intensity>6.94</intensity>
         <ion_current>10.430227</ion_current>
         <width>0.273</width>
         <signal_noise_ratio>1.829288</signal_noise_ratio>
         <quality>-1</quality>
      </peak>
      <peak>
         <mass>518.54263</mass>
         <intensity>4.164</intensity>
         <ion_current>5.7935543</ion_current>
         <width>0.637</width>
         <signal_noise_ratio>1.0975728</signal_noise_ratio>
         <quality>-1</quality>
      </peak>
      <peak>
         <mass>519.97867</mass>
         <intensity>5.552</intensity>
         <ion_current>8.0348466</ion_current>
         <width>0.182</width>
         <signal_noise_ratio>1.4825615</signal_noise_ratio>
         <quality>-1</quality>
      </peak>
      <peak>
         <mass>520.737</mass>
         <intensity>4.164</intensity>
         <ion_current>5.7935543</ion_current>
         <width>0.182</width>
         <signal_noise_ratio>1.1119212</signal_noise_ratio>
         <quality>-1</quality>
      </peak>
      <peak>
         <mass>522.26025</mass>
         <intensity>4.164</intensity>
         <ion_current>5.7935543</ion_current>
         <width>0.182</width>
         <signal_noise_ratio>1.1074887</signal_noise_ratio>
         <quality>-1</quality>
      </peak>
      <peak>
         <mass>522.66217</mass>
         <intensity>4.164</intensity>
         <ion_current>6.3729344</ion_current>
         <width>0.182</width>
         <signal_noise_ratio>1.1074887</signal_noise_ratio>
         <quality>-1</quality>
      </peak>
      <peak>
         <mass>525.648</mass>
         <intensity>4.164</intensity>
         <ion_current>6.5526772</ion_current>
         <width>0.182</width>
         <signal_noise_ratio>1.105498</signal_noise_ratio>
         <quality>-1</quality>
      </peak>
      <peak>
         <mass>528.22835</mass>
         <intensity>217.904</intensity>
         <ion_current>310.9772</ion_current>
         <width>0.273</width>
         <signal_noise_ratio>60.260104</signal_noise_ratio>
         <quality>-1</quality>
      </peak>
      <peak>
         <mass>532.3416</mass>
         <intensity>4.164</intensity>
         <ion_current>5.9569677</ion_current>
         <width>0.182</width>
         <signal_noise_ratio>1.1163084</signal_noise_ratio>
         <quality>-1</quality>
      </peak>
      <peak>
         <mass>533.288</mass>
         <intensity>8.328</intensity>
         <ion_current>10.058034</ion_current>
         <width>0.182</width>
         <signal_noise_ratio>2.2150604</signal_noise_ratio>
         <quality>-1</quality>
      </peak>
      <peak>
         <mass>534.72025</mass>
         <intensity>4.164</intensity>
         <ion_current>6.5526772</ion_current>
         <width>0.182</width>
         <signal_noise_ratio>1.1075302</signal_noise_ratio>
         <quality>-1</quality>
      </peak>
      <peak>
         <mass>536.54683</mass>
         <intensity>4.164</intensity>
         <ion_current>5.9569549</ion_current>
         <width>0.182</width>
         <signal_noise_ratio>1.1450687</signal_noise_ratio>
         <quality>-1</quality>
      </peak>
      <peak>
         <mass>538.9088</mass>
         <intensity>5.552</intensity>
         <ion_current>8.7369029</ion_current>
         <width>0.182</width>
         <signal_noise_ratio>1.4677984</signal_noise_ratio>
         <quality>-1</quality>
      </peak>
      <peak>
         <mass>540.4002</mass>
         <intensity>5.552</intensity>
         <ion_current>7.9426065</ion_current>
         <width>0.273</width>
         <signal_noise_ratio>1.4651324</signal_noise_ratio>
         <quality>-1</quality>
      </peak>
      <peak>
         <mass>540.746</mass>
         <intensity>5.552</intensity>
         <ion_current>8.315233</ion_current>
         <width>0.182</width>
         <signal_noise_ratio>1.4798989</signal_noise_ratio>
         <quality>-1</quality>
      </peak>
      <peak>
         <mass>543.07275</mass>
         <intensity>5.552</intensity>
         <ion_current>7.9426065</ion_current>
         <width>0.545</width>
         <signal_noise_ratio>1.4798989</signal_noise_ratio>
         <quality>-1</quality>
      </peak>
      <peak>
         <mass>546.24534</mass>
         <intensity>102.706</intensity>
         <ion_current>149.15444</ion_current>
         <width>0.273</width>
         <signal_noise_ratio>27.722615</signal_noise_ratio>
         <quality>-1</quality>
      </peak>
      <peak>
         <mass>547.5306</mass>
         <intensity>4.164</intensity>
         <ion_current>6.5526772</ion_current>
         <width>0.182</width>
         <signal_noise_ratio>1.1239555</signal_noise_ratio>
         <quality>-1</quality>
      </peak>
      <peak>
         <mass>548.253</mass>
         <intensity>19.431</intensity>
         <ion_current>16.787683</ion_current>
         <width>0.273</width>
         <signal_noise_ratio>5.2448555</signal_noise_ratio>
         <quality>1</quality>
      </peak>
      <peak>
         <mass>549.477</mass>
         <intensity>4.164</intensity>
         <ion_current>5.9569549</ion_current>
         <width>0.182</width>
         <signal_noise_ratio>1.1342299</signal_noise_ratio>
         <quality>-1</quality>
      </peak>
      <peak>
         <mass>551.85717</mass>
         <intensity>4.154</intensity>
         <ion_current>6.5369407</ion_current>
         <width>0.182</width>
         <signal_noise_ratio>1.2269545</signal_noise_ratio>
         <quality>-1</quality>
      </peak>
      <peak>
         <mass>553.28746</mass>
         <intensity>256.756</intensity>
         <ion_current>367.60483</ion_current>
         <width>0.364</width>
         <signal_noise_ratio>75.685064</signal_noise_ratio>
         <quality>1</quality>
      </peak>
      <peak>
         <mass>558.1625</mass>
         <intensity>4.154</intensity>
         <ion_current>5.942649</ion_current>
         <width>0.273</width>
         <signal_noise_ratio>1.2348536</signal_noise_ratio>
         <quality>-1</quality>
      </peak>
      <peak>
         <mass>560.391</mass>
         <intensity>4.154</intensity>
         <ion_current>6.5369407</ion_current>
         <width>0.182</width>
         <signal_noise_ratio>1.242132</signal_noise_ratio>
         <quality>-1</quality>
      </peak>
      <peak>
         <mass>561.028</mass>
         <intensity>4.154</intensity>
         <ion_current>5.942649</ion_current>
         <width>0.182</width>
         <signal_noise_ratio>1.2478837</signal_noise_ratio>
         <quality>-1</quality>
      </peak>
      <peak>
         <mass>561.73225</mass>
         <intensity>4.154</intensity>
         <ion_current>5.942649</ion_current>
         <width>0.182</width>
         <signal_noise_ratio>1.2542467</signal_noise_ratio>
         <quality>-1</quality>
      </peak>
      <peak>
         <mass>566.017</mass>
         <intensity>5.542</intensity>
         <ion_current>7.9283007</ion_current>
         <width>0.182</width>
         <signal_noise_ratio>1.7026446</signal_noise_ratio>
         <quality>-1</quality>
      </peak>
      <peak>
         <mass>568.122</mass>
         <intensity>4.154</intensity>
         <ion_current>6.5369407</ion_current>
         <width>0.182</width>
         <signal_noise_ratio>1.2862235</signal_noise_ratio>
         <quality>-1</quality>
      </peak>
      <peak>
         <mass>569.8955</mass>
         <intensity>5.542</intensity>
         <ion_current>7.4457688</ion_current>
         <width>0.364</width>
         <signal_noise_ratio>1.7297227</signal_noise_ratio>
         <quality>-1</quality>
      </peak>
      <peak>
         <mass>570.305</mass>
         <intensity>5.542</intensity>
         <ion_current>8.7211664</ion_current>
         <width>0.182</width>
         <signal_noise_ratio>1.7297227</signal_noise_ratio>
         <quality>-1</quality>
      </peak>
      <peak>
         <mass>574.034</mass>
         <intensity>4.154</intensity>
         <ion_current>6.5369407</ion_current>
         <width>0.182</width>
         <signal_noise_ratio>1.3195471</signal_noise_ratio>
         <quality>-1</quality>
      </peak>
      <peak>
         <mass>574.73825</mass>
         <intensity>4.154</intensity>
         <ion_current>5.942649</ion_current>
         <width>0.182</width>
         <signal_noise_ratio>1.3249367</signal_noise_ratio>
         <quality>-1</quality>
      </peak>
      <peak>
         <mass>578.05058</mass>
         <intensity>4.154</intensity>
         <ion_current>6.7224838</ion_current>
         <width>0.727</width>
         <signal_noise_ratio>1.3403493</signal_noise_ratio>
         <quality>-1</quality>
      </peak>
      <peak>
         <mass>581.37053</mass>
         <intensity>205.403</intensity>
         <ion_current>302.71026</ion_current>
         <width>0.273</width>
         <signal_noise_ratio>67.074991</signal_noise_ratio>
         <quality>1</quality>
      </peak>
      <peak>
         <mass>584.675</mass>
         <intensity>4.154</intensity>
         <ion_current>6.1113225</ion_current>
         <width>0.182</width>
         <signal_noise_ratio>1.37187</signal_noise_ratio>
         <quality>-1</quality>
      </peak>
      <peak>
         <mass>585.91767</mass>
         <intensity>4.154</intensity>
         <ion_current>6.1113225</ion_current>
         <width>0.273</width>
         <signal_noise_ratio>1.3833281</signal_noise_ratio>
         <quality>-1</quality>
      </peak>
      <peak>
         <mass>586.29195</mass>
         <intensity>298.394</intensity>
         <ion_current>438.98713</ion_current>
         <width>0.364</width>
         <signal_noise_ratio>99.368517</signal_noise_ratio>
         <quality>1</quality>
      </peak>
      <peak>
         <mass>587.29485</mass>
         <intensity>333.092</intensity>
         <ion_current>340.57745</ion_current>
         <width>0.363</width>
         <signal_noise_ratio>110.92334</signal_noise_ratio>
         <quality>1</quality>
      </peak>
      <peak>
         <mass>587.78217</mass>
         <intensity>4.154</intensity>
         <ion_current>6.7224838</ion_current>
         <width>0.182</width>
         <signal_noise_ratio>1.3933164</signal_noise_ratio>
         <quality>-1</quality>
      </peak>
      <peak>
         <mass>589.30145</mass>
         <intensity>299.782</intensity>
         <ion_current>407.206</ion_current>
         <width>0.364</width>
         <signal_noise_ratio>100.94221</signal_noise_ratio>
         <quality>1</quality>
      </peak>
      <peak>
         <mass>590.76871</mass>
         <intensity>4.154</intensity>
         <ion_current>6.7224838</ion_current>
         <width>0.454</width>
         <signal_noise_ratio>1.4043539</signal_noise_ratio>
         <quality>-1</quality>
      </peak>
      <peak>
         <mass>591.51117</mass>
         <intensity>4.154</intensity>
         <ion_current>6.0925863</ion_current>
         <width>0.182</width>
         <signal_noise_ratio>1.4100565</signal_noise_ratio>
         <quality>-1</quality>
      </peak>
      <peak>
         <mass>592.315</mass>
         <intensity>6.93</intensity>
         <ion_current>8.0341768</ion_current>
         <width>0.182</width>
         <signal_noise_ratio>2.3616439</signal_noise_ratio>
         <quality>-1</quality>
      </peak>
      <peak>
         <mass>593.406</mass>
         <intensity>5.542</intensity>
         <ion_current>6.0473793</ion_current>
         <width>0.182</width>
         <signal_noise_ratio>1.8972479</signal_noise_ratio>
         <quality>-1</quality>
      </peak>
      <peak>
         <mass>596.83925</mass>
         <intensity>4.154</intensity>
         <ion_current>6.1113225</ion_current>
         <width>0.182</width>
         <signal_noise_ratio>1.4453115</signal_noise_ratio>
         <quality>-1</quality>
      </peak>
      <peak>
         <mass>597.20325</mass>
         <intensity>4.154</intensity>
         <ion_current>6.1113225</ion_current>
         <width>0.182</width>
         <signal_noise_ratio>1.4453115</signal_noise_ratio>
         <quality>-1</quality>
      </peak>
      <peak>
         <mass>598.7538</mass>
         <intensity>5.542</intensity>
         <ion_current>8.153334</ion_current>
         <width>0.182</width>
         <signal_noise_ratio>1.9423606</signal_noise_ratio>
         <quality>-1</quality>
      </peak>
      <peak>
         <mass>601.26421</mass>
         <intensity>154.05</intensity>
         <ion_current>224.22677</ion_current>
         <width>0.273</width>
         <signal_noise_ratio>54.28213</signal_noise_ratio>
         <quality>-1</quality>
      </peak>
      <peak>
         <mass>604.26525</mass>
         <intensity>98.533</intensity>
         <ion_current>147.65471</ion_current>
         <width>0.273</width>
         <signal_noise_ratio>34.974984</signal_noise_ratio>
         <quality>-1</quality>
      </peak>
      <peak>
         <mass>604.62333</mass>
         <intensity>4.154</intensity>
         <ion_current>6.1113225</ion_current>
         <width>0.273</width>
         <signal_noise_ratio>1.4739745</signal_noise_ratio>
         <quality>-1</quality>
      </peak>
      <peak>
         <mass>608.0308</mass>
         <intensity>5.542</intensity>
         <ion_current>8.153334</ion_current>
         <width>0.182</width>
         <signal_noise_ratio>1.9637324</signal_noise_ratio>
         <quality>-1</quality>
      </peak>
      <peak>
         <mass>610.232</mass>
         <intensity>4.154</intensity>
         <ion_current>6.7224838</ion_current>
         <width>0.182</width>
         <signal_noise_ratio>1.4709332</signal_noise_ratio>
         <quality>-1</quality>
      </peak>
      <peak>
         <mass>616.34875</mass>
         <intensity>4.154</intensity>
         <ion_current>6.1113225</ion_current>
         <width>0.273</width>
         <signal_noise_ratio>1.4698294</signal_noise_ratio>
         <quality>-1</quality>
      </peak>
      <peak>
         <mass>617.872</mass>
         <intensity>4.154</intensity>
         <ion_current>6.1113225</ion_current>
         <width>0.182</width>
         <signal_noise_ratio>1.469267</signal_noise_ratio>
         <quality>-1</quality>
      </peak>
      <peak>
         <mass>620.327</mass>
         <intensity>4.154</intensity>
         <ion_current>6.1113225</ion_current>
         <width>0.182</width>
         <signal_noise_ratio>1.4688973</signal_noise_ratio>
         <quality>-1</quality>
      </peak>
      <peak>
         <mass>622.85125</mass>
         <intensity>4.154</intensity>
         <ion_current>6.1113225</ion_current>
         <width>0.182</width>
         <signal_noise_ratio>1.4653905</signal_noise_ratio>
         <quality>-1</quality>
      </peak>
      <peak>
         <mass>625.35766</mass>
         <intensity>210.955</intensity>
         <ion_current>310.47262</ion_current>
         <width>0.455</width>
         <signal_noise_ratio>74.30861</signal_noise_ratio>
         <quality>1</quality>
      </peak>
      <peak>
         <mass>626.0934</mass>
         <intensity>4.154</intensity>
         <ion_current>6.9297066</ion_current>
         <width>0.273</width>
         <signal_noise_ratio>1.4631412</signal_noise_ratio>
         <quality>-1</quality>
      </peak>
      <peak>
         <mass>626.36544</mass>
         <intensity>92.981</intensity>
         <ion_current>30.532892</ion_current>
         <width>0.546</width>
         <signal_noise_ratio>32.750201</signal_noise_ratio>
         <quality>-1</quality>
      </peak>
      <peak>
         <mass>628.877</mass>
         <intensity>4.154</intensity>
         <ion_current>6.9297066</ion_current>
         <width>0.182</width>
         <signal_noise_ratio>1.4626056</signal_noise_ratio>
         <quality>-1</quality>
      </peak>
      <peak>
         <mass>631.4776</mass>
         <intensity>4.154</intensity>
         <ion_current>6.2997043</ion_current>
         <width>0.182</width>
         <signal_noise_ratio>1.4612703</signal_noise_ratio>
         <quality>-1</quality>
      </peak>
      <peak>
         <mass>631.787</mass>
         <intensity>4.154</intensity>
         <ion_current>6.9297066</ion_current>
         <width>0.182</width>
         <signal_noise_ratio>1.4601208</signal_noise_ratio>
         <quality>-1</quality>
      </peak>
      <peak>
         <mass>632.242</mass>
         <intensity>4.154</intensity>
         <ion_current>6.2997043</ion_current>
         <width>0.182</width>
         <signal_noise_ratio>1.4601208</signal_noise_ratio>
         <quality>-1</quality>
      </peak>
      <peak>
         <mass>634.50943</mass>
         <intensity>4.154</intensity>
         <ion_current>6.9297066</ion_current>
         <width>0.909</width>
         <signal_noise_ratio>1.4577751</signal_noise_ratio>
         <quality>-1</quality>
      </peak>
      <peak>
         <mass>635.12167</mass>
         <intensity>4.154</intensity>
         <ion_current>6.9297066</ion_current>
         <width>0.364</width>
         <signal_noise_ratio>1.4577751</signal_noise_ratio>
         <quality>-1</quality>
      </peak>
      <peak>
         <mass>636.4624</mass>
         <intensity>4.154</intensity>
         <ion_current>5.6568466</ion_current>
         <width>0.273</width>
         <signal_noise_ratio>1.4571489</signal_noise_ratio>
         <quality>-1</quality>
      </peak>
      <peak>
         <mass>636.9346</mass>
         <intensity>4.154</intensity>
         <ion_current>6.2997043</ion_current>
         <width>0.364</width>
         <signal_noise_ratio>1.4571489</signal_noise_ratio>
         <quality>-1</quality>
      </peak>
      <peak>
         <mass>640.1914</mass>
         <intensity>4.154</intensity>
         <ion_current>6.2997043</ion_current>
         <width>0.273</width>
         <signal_noise_ratio>1.4571882</signal_noise_ratio>
         <quality>-1</quality>
      </peak>
      <peak>
         <mass>641.48</mass>
         <intensity>5.542</intensity>
         <ion_current>8.4046608</ion_current>
         <width>0.364</width>
         <signal_noise_ratio>1.9437371</signal_noise_ratio>
         <quality>-1</quality>
      </peak>
      <peak>
         <mass>641.89817</mass>
         <intensity>4.154</intensity>
         <ion_current>6.2997043</ion_current>
         <width>0.182</width>
         <signal_noise_ratio>1.4621919</signal_noise_ratio>
         <quality>-1</quality>
      </peak>
      <peak>
         <mass>645.157</mass>
         <intensity>4.154</intensity>
         <ion_current>6.2997043</ion_current>
         <width>0.182</width>
         <signal_noise_ratio>1.4786435</signal_noise_ratio>
         <quality>-1</quality>
      </peak>
      <peak>
         <mass>645.3208</mass>
         <intensity>5.542</intensity>
         <ion_current>8.4046608</ion_current>
         <width>0.182</width>
         <signal_noise_ratio>1.9727112</signal_noise_ratio>
         <quality>-1</quality>
      </peak>
      <peak>
         <mass>646.716</mass>
         <intensity>5.542</intensity>
         <ion_current>9.2451694</ion_current>
         <width>0.182</width>
         <signal_noise_ratio>1.9875043</signal_noise_ratio>
         <quality>-1</quality>
      </peak>
      <peak>
         <mass>646.99117</mass>
         <intensity>4.154</intensity>
         <ion_current>6.2997043</ion_current>
         <width>0.182</width>
         <signal_noise_ratio>1.4897316</signal_noise_ratio>
         <quality>-1</quality>
      </peak>
      <peak>
         <mass>648.249</mass>
         <intensity>4.154</intensity>
         <ion_current>6.9297066</ion_current>
         <width>0.455</width>
         <signal_noise_ratio>1.4957659</signal_noise_ratio>
         <quality>-1</quality>
      </peak>
      <peak>
         <mass>652.069</mass>
         <intensity>2.776</intensity>
         <ion_current>4.6309257</ion_current>
         <width>0.182</width>
         <signal_noise_ratio>1.0077338</signal_noise_ratio>
         <quality>-1</quality>
      </peak>
      <peak>
         <mass>654.38164</mass>
         <intensity>163.775</intensity>
         <ion_current>252.20284</ion_current>
         <width>0.364</width>
         <signal_noise_ratio>58.050756</signal_noise_ratio>
         <quality>1</quality>
      </peak>
      <peak>
         <mass>654.81317</mass>
         <intensity>4.164</intensity>
         <ion_current>6.3148697</ion_current>
         <width>0.182</width>
         <signal_noise_ratio>1.4465006</signal_noise_ratio>
         <quality>-1</quality>
      </peak>
      <peak>
         <mass>657.071</mass>
         <intensity>4.164</intensity>
         <ion_current>6.3148697</ion_current>
         <width>0.182</width>
         <signal_noise_ratio>1.454984</signal_noise_ratio>
         <quality>-1</quality>
      </peak>
      <peak>
         <mass>660.31482</mass>
         <intensity>124.913</intensity>
         <ion_current>189.46731</ion_current>
         <width>0.818</width>
         <signal_noise_ratio>43.647073</signal_noise_ratio>
         <quality>1</quality>
      </peak>
      <peak>
         <mass>661.33379</mass>
         <intensity>140.18</intensity>
         <ion_current>143.56061</ion_current>
         <width>0.364</width>
         <signal_noise_ratio>48.981664</signal_noise_ratio>
         <quality>1</quality>
      </peak>
      <peak>
         <mass>661.801</mass>
         <intensity>4.164</intensity>
         <ion_current>6.3148697</ion_current>
         <width>0.182</width>
         <signal_noise_ratio>1.454984</signal_noise_ratio>
         <quality>-1</quality>
      </peak>
      <peak>
         <mass>665.6756</mass>
         <intensity>4.164</intensity>
         <ion_current>6.3148697</ion_current>
         <width>0.182</width>
         <signal_noise_ratio>1.454984</signal_noise_ratio>
         <quality>-1</quality>
      </peak>
      <peak>
         <mass>666.27217</mass>
         <intensity>4.164</intensity>
         <ion_current>6.3148697</ion_current>
         <width>0.182</width>
         <signal_noise_ratio>1.454984</signal_noise_ratio>
         <quality>-1</quality>
      </peak>
      <peak>
         <mass>667.876</mass>
         <intensity>5.552</intensity>
         <ion_current>9.2618514</ion_current>
         <width>0.181</width>
         <signal_noise_ratio>1.9399786</signal_noise_ratio>
         <quality>-1</quality>
      </peak>
      <peak>
         <mass>669.259</mass>
         <intensity>4.164</intensity>
         <ion_current>6.9463886</ion_current>
         <width>0.182</width>
         <signal_noise_ratio>1.454984</signal_noise_ratio>
         <quality>-1</quality>
      </peak>
      <peak>
         <mass>670.05425</mass>
         <intensity>4.164</intensity>
         <ion_current>6.3148697</ion_current>
         <width>0.182</width>
         <signal_noise_ratio>1.454984</signal_noise_ratio>
         <quality>-1</quality>
      </peak>
      <peak>
         <mass>673.17</mass>
         <intensity>5.552</intensity>
         <ion_current>9.2618514</ion_current>
         <width>0.182</width>
         <signal_noise_ratio>1.9399786</signal_noise_ratio>
         <quality>-1</quality>
      </peak>
      <peak>
         <mass>674.59467</mass>
         <intensity>5.552</intensity>
         <ion_current>8.4198262</ion_current>
         <width>0.182</width>
         <signal_noise_ratio>1.9399786</signal_noise_ratio>
         <quality>-1</quality>
      </peak>
      <peak>
         <mass>675.989</mass>
         <intensity>4.164</intensity>
         <ion_current>6.4806099</ion_current>
         <width>0.182</width>
         <signal_noise_ratio>1.454984</signal_noise_ratio>
         <quality>-1</quality>
      </peak>
      <peak>
         <mass>677.535</mass>
         <intensity>5.552</intensity>
         <ion_current>8.6408133</ion_current>
         <width>0.182</width>
         <signal_noise_ratio>1.9399786</signal_noise_ratio>
         <quality>-1</quality>
      </peak>
      <peak>
         <mass>677.8626</mass>
         <intensity>4.164</intensity>
         <ion_current>6.4806099</ion_current>
         <width>0.182</width>
         <signal_noise_ratio>1.454984</signal_noise_ratio>
         <quality>-1</quality>
      </peak>
      <peak>
         <mass>679.3799</mass>
         <intensity>227.62</intensity>
         <ion_current>361.4807</ion_current>
         <width>0.364</width>
         <signal_noise_ratio>79.53493</signal_noise_ratio>
         <quality>1</quality>
      </peak>
      <peak>
         <mass>679.991</mass>
         <intensity>4.164</intensity>
         <ion_current>6.4806099</ion_current>
         <width>0.364</width>
         <signal_noise_ratio>1.454984</signal_noise_ratio>
         <quality>-1</quality>
      </peak>
      <peak>
         <mass>680.66833</mass>
         <intensity>5.552</intensity>
         <ion_current>8.6408133</ion_current>
         <width>0.272</width>
         <signal_noise_ratio>1.9399786</signal_noise_ratio>
         <quality>-1</quality>
      </peak>
      <peak>
         <mass>681.87825</mass>
         <intensity>4.164</intensity>
         <ion_current>6.4806099</ion_current>
         <width>0.182</width>
         <signal_noise_ratio>1.454984</signal_noise_ratio>
         <quality>-1</quality>
      </peak>
      <peak>
         <mass>683.36049</mass>
         <intensity>138.793</intensity>
         <ion_current>211.04479</ion_current>
         <width>0.546</width>
         <signal_noise_ratio>48.497019</signal_noise_ratio>
         <quality>1</quality>
      </peak>
      <peak>
         <mass>683.993</mass>
         <intensity>5.552</intensity>
         <ion_current>8.6408133</ion_current>
         <width>0.182</width>
         <signal_noise_ratio>1.9399786</signal_noise_ratio>
         <quality>-1</quality>
      </peak>
      <peak>
         <mass>685.721</mass>
         <intensity>4.164</intensity>
         <ion_current>7.1287055</ion_current>
         <width>0.182</width>
         <signal_noise_ratio>1.454984</signal_noise_ratio>
         <quality>-1</quality>
      </peak>
      <peak>
         <mass>686.30416</mass>
         <intensity>199.861</intensity>
         <ion_current>301.8549</ion_current>
         <width>0.545</width>
         <signal_noise_ratio>69.835386</signal_noise_ratio>
         <quality>1</quality>
      </peak>
      <peak>
         <mass>687.69925</mass>
         <intensity>4.164</intensity>
         <ion_current>5.7369439</ion_current>
         <width>0.182</width>
         <signal_noise_ratio>1.454984</signal_noise_ratio>
         <quality>-1</quality>
      </peak>
      <peak>
         <mass>693.724</mass>
         <intensity>5.552</intensity>
         <ion_current>8.6408133</ion_current>
         <width>0.182</width>
         <signal_noise_ratio>1.9399786</signal_noise_ratio>
         <quality>-1</quality>
      </peak>
      <peak>
         <mass>694.179</mass>
         <intensity>5.552</intensity>
         <ion_current>9.5049406</ion_current>
         <width>0.182</width>
         <signal_noise_ratio>1.9399786</signal_noise_ratio>
         <quality>-1</quality>
      </peak>
      <peak>
         <mass>695.40024</mass>
         <intensity>180.43</intensity>
         <ion_current>279.85383</ion_current>
         <width>0.636</width>
         <signal_noise_ratio>63.04581</signal_noise_ratio>
         <quality>1</quality>
      </peak>
      <peak>
         <mass>696.70325</mass>
         <intensity>4.164</intensity>
         <ion_current>7.1287055</ion_current>
         <width>0.182</width>
         <signal_noise_ratio>1.454984</signal_noise_ratio>
         <quality>-1</quality>
      </peak>
   </peak_list>
</pepex3>
