# Supplementary material for: NITPICK: peak identification for mass spectrometry data
Source: BMC Bioinformatics. 2008 Aug 28;9:355. doi: 10.1186/1471-2105-9-355 (PMC2655099; doi:10.1186/1471-2105-9-355)
Supplement: Additional file 4 — A zip-folder containing all pepex results on the simulated data. [file 1471-2105-9-355-S4.zip › pepex_simulation_results/thresh1/SNR100/preSNR100_7_pepex.xml]

<?xml version="1.0" encoding="iso-8859-1"?>
<pepex3>
   <version>3.0.0</version>
   <registered_to>Unregistered</registered_to>
   <parameters>
      <parameter_file>pepex_input.xml</parameter_file>
      <input_data_file>spectrum.data</input_data_file>
      <output_data_file>pepex_output.xml</output_data_file>
      <noise_model>mean_value</noise_model>
      <signal_noise_ratio>1</signal_noise_ratio>
      <tuning_power>2</tuning_power>
      <tuning>2</tuning>
      <small_omega>1.0</small_omega>
      <big_omega>20</big_omega>
      <peak_finding_model>pepex3</peak_finding_model>
      <supporting_slopes>2</supporting_slopes>
      <peak_fitting_model>centroid</peak_fitting_model>
      <clustering_model>simple</clustering_model>
      <min_cluster_distance>0.8</min_cluster_distance>
      <max_cluster_distance>1.2</max_cluster_distance>
      <no_single_above_mass>1500.0</no_single_above_mass>
      <deisotoping_model>quadratic</deisotoping_model>
      <isotope_distrib_file>/usr/local/piums/kd_0_to_10</isotope_distrib_file>
      <overflow>30000</overflow>
   </parameters>
   <pepex3_status>
      <status>ok</status>
      <message></message>
      <supporting_slopes>2</supporting_slopes>
      <minimum_mass>500</minimum_mass>
      <maximum_mass>700</maximum_mass>
      <small_omega>1</small_omega>
      <big_omega>20</big_omega>
      <peak_masses_with_hydrogen>true</peak_masses_with_hydrogen>
      <date_created>17:47:08, 09 Jul, 2007</date_created>
   </pepex3_status>
   <peak_list>
      <peak>
         <mass>500.79625</mass>
         <intensity>4.075</intensity>
         <ion_current>5.6697247</ion_current>
         <width>0.182</width>
         <signal_noise_ratio>1.1450613</signal_noise_ratio>
         <quality>-1</quality>
      </peak>
      <peak>
         <mass>502.5288</mass>
         <intensity>5.433</intensity>
         <ion_current>7.5591691</ion_current>
         <width>0.182</width>
         <signal_noise_ratio>1.5266548</signal_noise_ratio>
         <quality>-1</quality>
      </peak>
      <peak>
         <mass>502.8918</mass>
         <intensity>5.433</intensity>
         <ion_current>8.3151183</ion_current>
         <width>0.182</width>
         <signal_noise_ratio>1.5675065</signal_noise_ratio>
         <quality>-1</quality>
      </peak>
      <peak>
         <mass>505.29017</mass>
         <intensity>4.075</intensity>
         <ion_current>5.6697247</ion_current>
         <width>0.182</width>
         <signal_noise_ratio>1.1988913</signal_noise_ratio>
         <quality>-1</quality>
      </peak>
      <peak>
         <mass>505.57075</mass>
         <intensity>4.075</intensity>
         <ion_current>5.6697247</ion_current>
         <width>0.273</width>
         <signal_noise_ratio>1.1988913</signal_noise_ratio>
         <quality>-1</quality>
      </peak>
      <peak>
         <mass>507.02322</mass>
         <intensity>5.433</intensity>
         <ion_current>7.5591691</ion_current>
         <width>0.273</width>
         <signal_noise_ratio>1.6726822</signal_noise_ratio>
         <quality>-1</quality>
      </peak>
      <peak>
         <mass>507.822</mass>
         <intensity>6.792</intensity>
         <ion_current>9.4500049</ion_current>
         <width>0.182</width>
         <signal_noise_ratio>2.0910837</signal_noise_ratio>
         <quality>-1</quality>
      </peak>
      <peak>
         <mass>508.56037</mass>
         <intensity>4.075</intensity>
         <ion_current>5.6697247</ion_current>
         <width>0.455</width>
         <signal_noise_ratio>1.2545887</signal_noise_ratio>
         <quality>-1</quality>
      </peak>
      <peak>
         <mass>511.187</mass>
         <intensity>4.075</intensity>
         <ion_current>5.6697247</ion_current>
         <width>0.182</width>
         <signal_noise_ratio>1.2806863</signal_noise_ratio>
         <quality>-1</quality>
      </peak>
      <peak>
         <mass>511.733</mass>
         <intensity>4.075</intensity>
         <ion_current>5.6697247</ion_current>
         <width>0.182</width>
         <signal_noise_ratio>1.2545887</signal_noise_ratio>
         <quality>-1</quality>
      </peak>
      <peak>
         <mass>513.279</mass>
         <intensity>5.433</intensity>
         <ion_current>7.5591691</ion_current>
         <width>0.182</width>
         <signal_noise_ratio>1.679679</signal_noise_ratio>
         <quality>-1</quality>
      </peak>
      <peak>
         <mass>517.56817</mass>
         <intensity>4.075</intensity>
         <ion_current>5.6697247</ion_current>
         <width>0.182</width>
         <signal_noise_ratio>1.3146519</signal_noise_ratio>
         <quality>-1</quality>
      </peak>
      <peak>
         <mass>518.80425</mass>
         <intensity>4.075</intensity>
         <ion_current>5.6697247</ion_current>
         <width>0.182</width>
         <signal_noise_ratio>1.3420911</signal_noise_ratio>
         <quality>-1</quality>
      </peak>
      <peak>
         <mass>520.828</mass>
         <intensity>4.075</intensity>
         <ion_current>5.6697247</ion_current>
         <width>0.182</width>
         <signal_noise_ratio>1.3420911</signal_noise_ratio>
         <quality>-1</quality>
      </peak>
      <peak>
         <mass>521.47917</mass>
         <intensity>4.075</intensity>
         <ion_current>6.2367213</ion_current>
         <width>0.182</width>
         <signal_noise_ratio>1.3191725</signal_noise_ratio>
         <quality>-1</quality>
      </peak>
      <peak>
         <mass>527.81583</mass>
         <intensity>4.075</intensity>
         <ion_current>5.8296329</ion_current>
         <width>0.182</width>
         <signal_noise_ratio>1.4976842</signal_noise_ratio>
         <quality>-1</quality>
      </peak>
      <peak>
         <mass>530.9685</mass>
         <intensity>4.075</intensity>
         <ion_current>5.8296329</ion_current>
         <width>0.273</width>
         <signal_noise_ratio>1.4957263</signal_noise_ratio>
         <quality>-1</quality>
      </peak>
      <peak>
         <mass>531.196</mass>
         <intensity>2.717</intensity>
         <ion_current>3.8032178</ion_current>
         <width>0.182</width>
         <signal_noise_ratio>0.99727324</signal_noise_ratio>
         <quality>-1</quality>
      </peak>
      <peak>
         <mass>531.63583</mass>
         <intensity>4.075</intensity>
         <ion_current>6.4126224</ion_current>
         <width>0.364</width>
         <signal_noise_ratio>1.5097425</signal_noise_ratio>
         <quality>1</quality>
      </peak>
      <peak>
         <mass>532.352</mass>
         <intensity>4.075</intensity>
         <ion_current>5.4892344</ion_current>
         <width>0.364</width>
         <signal_noise_ratio>1.5116893</signal_noise_ratio>
         <quality>-1</quality>
      </peak>
      <peak>
         <mass>533.04533</mass>
         <intensity>2.717</intensity>
         <ion_current>3.8868988</ion_current>
         <width>0.273</width>
         <signal_noise_ratio>1.0079165</signal_noise_ratio>
         <quality>-1</quality>
      </peak>
      <peak>
         <mass>534.53066</mass>
         <intensity>5.433</intensity>
         <ion_current>7.6987804</ion_current>
         <width>0.273</width>
         <signal_noise_ratio>2.0154621</signal_noise_ratio>
         <quality>1</quality>
      </peak>
      <peak>
         <mass>538.00183</mass>
         <intensity>4.075</intensity>
         <ion_current>5.8296329</ion_current>
         <width>0.182</width>
         <signal_noise_ratio>1.4905114</signal_noise_ratio>
         <quality>-1</quality>
      </peak>
      <peak>
         <mass>538.44925</mass>
         <intensity>4.075</intensity>
         <ion_current>5.8296329</ion_current>
         <width>0.182</width>
         <signal_noise_ratio>1.4905114</signal_noise_ratio>
         <quality>-1</quality>
      </peak>
      <peak>
         <mass>539.24132</mass>
         <intensity>129.041</intensity>
         <ion_current>183.17648</ion_current>
         <width>0.273</width>
         <signal_noise_ratio>46.499277</signal_noise_ratio>
         <quality>-1</quality>
      </peak>
      <peak>
         <mass>540.98866</mass>
         <intensity>5.433</intensity>
         <ion_current>8.5496386</ion_current>
         <width>0.182</width>
         <signal_noise_ratio>1.9892313</signal_noise_ratio>
         <quality>-1</quality>
      </peak>
      <peak>
         <mass>542.76217</mass>
         <intensity>4.075</intensity>
         <ion_current>5.1985313</ion_current>
         <width>0.182</width>
         <signal_noise_ratio>1.4896753</signal_noise_ratio>
         <quality>-1</quality>
      </peak>
      <peak>
         <mass>544.839</mass>
         <intensity>4.075</intensity>
         <ion_current>5.8296329</ion_current>
         <width>0.182</width>
         <signal_noise_ratio>1.4710214</signal_noise_ratio>
         <quality>-1</quality>
      </peak>
      <peak>
         <mass>547.658</mass>
         <intensity>4.075</intensity>
         <ion_current>6.4126224</ion_current>
         <width>0.182</width>
         <signal_noise_ratio>1.2440549</signal_noise_ratio>
         <quality>-1</quality>
      </peak>
      <peak>
         <mass>551.387</mass>
         <intensity>5.423</intensity>
         <ion_current>7.7580611</ion_current>
         <width>0.182</width>
         <signal_noise_ratio>1.740643</signal_noise_ratio>
         <quality>-1</quality>
      </peak>
      <peak>
         <mass>551.7146</mass>
         <intensity>4.065</intensity>
         <ion_current>5.815327</ion_current>
         <width>0.182</width>
         <signal_noise_ratio>1.3048808</signal_noise_ratio>
         <quality>-1</quality>
      </peak>
      <peak>
         <mass>552.933</mass>
         <intensity>4.065</intensity>
         <ion_current>5.815327</ion_current>
         <width>0.182</width>
         <signal_noise_ratio>1.3049411</signal_noise_ratio>
         <quality>-1</quality>
      </peak>
      <peak>
         <mass>553.6064</mass>
         <intensity>4.065</intensity>
         <ion_current>5.6830573</ion_current>
         <width>0.273</width>
         <signal_noise_ratio>1.3049411</signal_noise_ratio>
         <quality>-1</quality>
      </peak>
      <peak>
         <mass>554.6428</mass>
         <intensity>5.423</intensity>
         <ion_current>7.3405492</ion_current>
         <width>0.182</width>
         <signal_noise_ratio>1.7390604</signal_noise_ratio>
         <quality>-1</quality>
      </peak>
      <peak>
         <mass>555.26159</mass>
         <intensity>4.065</intensity>
         <ion_current>6.3968859</ion_current>
         <width>0.364</width>
         <signal_noise_ratio>1.3035738</signal_noise_ratio>
         <quality>-1</quality>
      </peak>
      <peak>
         <mass>558.5265</mass>
         <intensity>4.065</intensity>
         <ion_current>6.3968859</ion_current>
         <width>0.273</width>
         <signal_noise_ratio>1.2993777</signal_noise_ratio>
         <quality>-1</quality>
      </peak>
      <peak>
         <mass>562.392</mass>
         <intensity>4.065</intensity>
         <ion_current>5.815327</ion_current>
         <width>0.182</width>
         <signal_noise_ratio>1.2905246</signal_noise_ratio>
         <quality>-1</quality>
      </peak>
      <peak>
         <mass>564.484</mass>
         <intensity>4.065</intensity>
         <ion_current>5.815327</ion_current>
         <width>0.182</width>
         <signal_noise_ratio>1.284643</signal_noise_ratio>
         <quality>-1</quality>
      </peak>
      <peak>
         <mass>565.03</mass>
         <intensity>5.423</intensity>
         <ion_current>7.7580611</ion_current>
         <width>0.182</width>
         <signal_noise_ratio>1.7100243</signal_noise_ratio>
         <quality>-1</quality>
      </peak>
      <peak>
         <mass>566.329</mass>
         <intensity>4.065</intensity>
         <ion_current>5.815327</ion_current>
         <width>0.273</width>
         <signal_noise_ratio>1.2776249</signal_noise_ratio>
         <quality>-1</quality>
      </peak>
      <peak>
         <mass>569.50875</mass>
         <intensity>4.065</intensity>
         <ion_current>5.815327</ion_current>
         <width>0.273</width>
         <signal_noise_ratio>1.2627098</signal_noise_ratio>
         <quality>-1</quality>
      </peak>
      <peak>
         <mass>570.0138</mass>
         <intensity>5.423</intensity>
         <ion_current>8.5339021</ion_current>
         <width>0.637</width>
         <signal_noise_ratio>1.6845449</signal_noise_ratio>
         <quality>-1</quality>
      </peak>
      <peak>
         <mass>571.83799</mass>
         <intensity>5.423</intensity>
         <ion_current>8.5339021</ion_current>
         <width>0.182</width>
         <signal_noise_ratio>1.6708551</signal_noise_ratio>
         <quality>-1</quality>
      </peak>
      <peak>
         <mass>573.852</mass>
         <intensity>4.065</intensity>
         <ion_current>6.3502638</ion_current>
         <width>0.182</width>
         <signal_noise_ratio>1.2531091</signal_noise_ratio>
         <quality>-1</quality>
      </peak>
      <peak>
         <mass>574.46525</mass>
         <intensity>4.065</intensity>
         <ion_current>6.3968859</ion_current>
         <width>0.182</width>
         <signal_noise_ratio>1.2531091</signal_noise_ratio>
         <quality>-1</quality>
      </peak>
      <peak>
         <mass>576.52313</mass>
         <intensity>5.423</intensity>
         <ion_current>7.2858675</ion_current>
         <width>0.273</width>
         <signal_noise_ratio>1.6722543</signal_noise_ratio>
         <quality>1</quality>
      </peak>
      <peak>
         <mass>578.763</mass>
         <intensity>4.065</intensity>
         <ion_current>5.9803866</ion_current>
         <width>0.182</width>
         <signal_noise_ratio>1.2521512</signal_noise_ratio>
         <quality>-1</quality>
      </peak>
      <peak>
         <mass>579.11183</mass>
         <intensity>4.065</intensity>
         <ion_current>5.9803866</ion_current>
         <width>0.182</width>
         <signal_noise_ratio>1.2521512</signal_noise_ratio>
         <quality>-1</quality>
      </peak>
      <peak>
         <mass>581.414</mass>
         <intensity>4.065</intensity>
         <ion_current>6.5784537</ion_current>
         <width>0.454</width>
         <signal_noise_ratio>1.2510212</signal_noise_ratio>
         <quality>-1</quality>
      </peak>
      <peak>
         <mass>581.764</mass>
         <intensity>4.065</intensity>
         <ion_current>5.9803866</ion_current>
         <width>0.182</width>
         <signal_noise_ratio>1.2510212</signal_noise_ratio>
         <quality>-1</quality>
      </peak>
      <peak>
         <mass>582.037</mass>
         <intensity>4.065</intensity>
         <ion_current>5.9803866</ion_current>
         <width>0.182</width>
         <signal_noise_ratio>1.2510212</signal_noise_ratio>
         <quality>-1</quality>
      </peak>
      <peak>
         <mass>584.857</mass>
         <intensity>4.065</intensity>
         <ion_current>5.9803866</ion_current>
         <width>0.182</width>
         <signal_noise_ratio>1.2503288</signal_noise_ratio>
         <quality>-1</quality>
      </peak>
      <peak>
         <mass>587.13817</mass>
         <intensity>4.065</intensity>
         <ion_current>5.9803866</ion_current>
         <width>0.636</width>
         <signal_noise_ratio>1.2495526</signal_noise_ratio>
         <quality>-1</quality>
      </peak>
      <peak>
         <mass>588.495</mass>
         <intensity>4.065</intensity>
         <ion_current>5.9803866</ion_current>
         <width>0.182</width>
         <signal_noise_ratio>1.2492363</signal_noise_ratio>
         <quality>-1</quality>
      </peak>
      <peak>
         <mass>589.26559</mass>
         <intensity>80.131</intensity>
         <ion_current>118.52183</ion_current>
         <width>0.455</width>
         <signal_noise_ratio>24.622571</signal_noise_ratio>
         <quality>1</quality>
      </peak>
      <peak>
         <mass>589.79075</mass>
         <intensity>5.423</intensity>
         <ion_current>8.7761266</ion_current>
         <width>0.273</width>
         <signal_noise_ratio>1.6665651</signal_noise_ratio>
         <quality>-1</quality>
      </peak>
      <peak>
         <mass>590.52634</mass>
         <intensity>5.423</intensity>
         <ion_current>7.9782624</ion_current>
         <width>0.273</width>
         <signal_noise_ratio>1.6665651</signal_noise_ratio>
         <quality>-1</quality>
      </peak>
      <peak>
         <mass>591.3049</mass>
         <intensity>14.932</intensity>
         <ion_current>12.027778</ion_current>
         <width>0.455</width>
         <signal_noise_ratio>4.5888161</signal_noise_ratio>
         <quality>1</quality>
      </peak>
      <peak>
         <mass>591.678</mass>
         <intensity>5.423</intensity>
         <ion_current>7.2422381</ion_current>
         <width>0.182</width>
         <signal_noise_ratio>1.6665651</signal_noise_ratio>
         <quality>-1</quality>
      </peak>
      <peak>
         <mass>593.69417</mass>
         <intensity>4.065</intensity>
         <ion_current>5.9803866</ion_current>
         <width>0.182</width>
         <signal_noise_ratio>1.2432012</signal_noise_ratio>
         <quality>-1</quality>
      </peak>
      <peak>
         <mass>594.437</mass>
         <intensity>5.423</intensity>
         <ion_current>7.9782624</ion_current>
         <width>0.272</width>
         <signal_noise_ratio>1.6585192</signal_noise_ratio>
         <quality>-1</quality>
      </peak>
      <peak>
         <mass>596.4072</mass>
         <intensity>4.065</intensity>
         <ion_current>5.9803866</ion_current>
         <width>0.181</width>
         <signal_noise_ratio>1.2401255</signal_noise_ratio>
         <quality>-1</quality>
      </peak>
      <peak>
         <mass>596.83167</mass>
         <intensity>4.065</intensity>
         <ion_current>6.5784537</ion_current>
         <width>0.273</width>
         <signal_noise_ratio>1.2383555</signal_noise_ratio>
         <quality>-1</quality>
      </peak>
      <peak>
         <mass>597.0076</mass>
         <intensity>4.065</intensity>
         <ion_current>5.9803866</ion_current>
         <width>0.182</width>
         <signal_noise_ratio>1.2383555</signal_noise_ratio>
         <quality>-1</quality>
      </peak>
      <peak>
         <mass>599.9368</mass>
         <intensity>5.423</intensity>
         <ion_current>7.9782624</ion_current>
         <width>0.181</width>
         <signal_noise_ratio>1.6504171</signal_noise_ratio>
         <quality>-1</quality>
      </peak>
      <peak>
         <mass>600.56825</mass>
         <intensity>4.065</intensity>
         <ion_current>5.9803866</ion_current>
         <width>0.182</width>
         <signal_noise_ratio>1.2359934</signal_noise_ratio>
         <quality>-1</quality>
      </peak>
      <peak>
         <mass>602.41</mass>
         <intensity>5.423</intensity>
         <ion_current>8.7761266</ion_current>
         <width>0.182</width>
         <signal_noise_ratio>1.6471381</signal_noise_ratio>
         <quality>-1</quality>
      </peak>
      <peak>
         <mass>603.97875</mass>
         <intensity>4.065</intensity>
         <ion_current>5.9803866</ion_current>
         <width>0.273</width>
         <signal_noise_ratio>1.231605</signal_noise_ratio>
         <quality>-1</quality>
      </peak>
      <peak>
         <mass>605.23</mass>
         <intensity>4.065</intensity>
         <ion_current>5.9803866</ion_current>
         <width>0.182</width>
         <signal_noise_ratio>1.2300986</signal_noise_ratio>
         <quality>-1</quality>
      </peak>
      <peak>
         <mass>608.40872</mass>
         <intensity>347.722</intensity>
         <ion_current>519.34639</ion_current>
         <width>0.364</width>
         <signal_noise_ratio>105.00195</signal_noise_ratio>
         <quality>1</quality>
      </peak>
      <peak>
         <mass>609.777</mass>
         <intensity>4.065</intensity>
         <ion_current>5.9803866</ion_current>
         <width>0.182</width>
         <signal_noise_ratio>1.2255027</signal_noise_ratio>
         <quality>-1</quality>
      </peak>
      <peak>
         <mass>612.31366</mass>
         <intensity>240.414</intensity>
         <ion_current>356.85738</ion_current>
         <width>0.364</width>
         <signal_noise_ratio>72.437588</signal_noise_ratio>
         <quality>1</quality>
      </peak>
      <peak>
         <mass>612.94483</mass>
         <intensity>4.065</intensity>
         <ion_current>5.9803866</ion_current>
         <width>0.182</width>
         <signal_noise_ratio>1.2244473</signal_noise_ratio>
         <quality>-1</quality>
      </peak>
      <peak>
         <mass>613.597</mass>
         <intensity>4.065</intensity>
         <ion_current>6.5784537</ion_current>
         <width>0.182</width>
         <signal_noise_ratio>1.2240959</signal_noise_ratio>
         <quality>-1</quality>
      </peak>
      <peak>
         <mass>614.93825</mass>
         <intensity>4.065</intensity>
         <ion_current>5.9803866</ion_current>
         <width>0.182</width>
         <signal_noise_ratio>1.2237447</signal_noise_ratio>
         <quality>-1</quality>
      </peak>
      <peak>
         <mass>617.6536</mass>
         <intensity>4.065</intensity>
         <ion_current>5.9803866</ion_current>
         <width>0.182</width>
         <signal_noise_ratio>1.2225671</signal_noise_ratio>
         <quality>-1</quality>
      </peak>
      <peak>
         <mass>618.1905</mass>
         <intensity>5.423</intensity>
         <ion_current>7.9782624</ion_current>
         <width>0.454</width>
         <signal_noise_ratio>1.6309917</signal_noise_ratio>
         <quality>-1</quality>
      </peak>
      <peak>
         <mass>619.40663</mass>
         <intensity>5.423</intensity>
         <ion_current>7.9782624</ion_current>
         <width>0.364</width>
         <signal_noise_ratio>1.6305244</signal_noise_ratio>
         <quality>-1</quality>
      </peak>
      <peak>
         <mass>620.12325</mass>
         <intensity>4.065</intensity>
         <ion_current>6.5784537</ion_current>
         <width>0.181</width>
         <signal_noise_ratio>1.2218667</signal_noise_ratio>
         <quality>-1</quality>
      </peak>
      <peak>
         <mass>623.19038</mass>
         <intensity>195.589</intensity>
         <ion_current>278.8778</ion_current>
         <width>0.546</width>
         <signal_noise_ratio>58.573289</signal_noise_ratio>
         <quality>-1</quality>
      </peak>
      <peak>
         <mass>624.602</mass>
         <intensity>4.065</intensity>
         <ion_current>6.5784537</ion_current>
         <width>0.182</width>
         <signal_noise_ratio>1.2153669</signal_noise_ratio>
         <quality>-1</quality>
      </peak>
      <peak>
         <mass>625.1881</mass>
         <intensity>42.098</intensity>
         <ion_current>37.494534</ion_current>
         <width>0.273</width>
         <signal_noise_ratio>12.566119</signal_noise_ratio>
         <quality>-1</quality>
      </peak>
      <peak>
         <mass>625.966</mass>
         <intensity>4.065</intensity>
         <ion_current>6.1647323</ion_current>
         <width>0.182</width>
         <signal_noise_ratio>1.2114186</signal_noise_ratio>
         <quality>-1</quality>
      </peak>
      <peak>
         <mass>628.877</mass>
         <intensity>4.065</intensity>
         <ion_current>6.7812367</ion_current>
         <width>0.182</width>
         <signal_noise_ratio>1.2051143</signal_noise_ratio>
         <quality>-1</quality>
      </peak>
      <peak>
         <mass>631.38659</mass>
         <intensity>4.065</intensity>
         <ion_current>6.7812367</ion_current>
         <width>0.364</width>
         <signal_noise_ratio>1.2014062</signal_noise_ratio>
         <quality>-1</quality>
      </peak>
      <peak>
         <mass>634.10236</mass>
         <intensity>4.065</intensity>
         <ion_current>6.1647323</ion_current>
         <width>0.728</width>
         <signal_noise_ratio>1.1957518</signal_noise_ratio>
         <quality>-1</quality>
      </peak>
      <peak>
         <mass>636.49425</mass>
         <intensity>4.065</intensity>
         <ion_current>6.1647323</ion_current>
         <width>0.182</width>
         <signal_noise_ratio>1.1917393</signal_noise_ratio>
         <quality>-1</quality>
      </peak>
      <peak>
         <mass>641.28512</mass>
         <intensity>71.981</intensity>
         <ion_current>109.0297</ion_current>
         <width>0.364</width>
         <signal_noise_ratio>20.914136</signal_noise_ratio>
         <quality>1</quality>
      </peak>
      <peak>
         <mass>641.9376</mass>
         <intensity>4.065</intensity>
         <ion_current>6.1647323</ion_current>
         <width>0.182</width>
         <signal_noise_ratio>1.181222</signal_noise_ratio>
         <quality>-1</quality>
      </peak>
      <peak>
         <mass>642.34977</mass>
         <intensity>38.023</intensity>
         <ion_current>18.784199</ion_current>
         <width>0.636</width>
         <signal_noise_ratio>11.048857</signal_noise_ratio>
         <quality>1</quality>
      </peak>
      <peak>
         <mass>645.066</mass>
         <intensity>4.065</intensity>
         <ion_current>6.1647323</ion_current>
         <width>0.182</width>
         <signal_noise_ratio>1.181087</signal_noise_ratio>
         <quality>-1</quality>
      </peak>
      <peak>
         <mass>647.3637</mass>
         <intensity>201.022</intensity>
         <ion_current>300.87554</ion_current>
         <width>0.455</width>
         <signal_noise_ratio>58.410734</signal_noise_ratio>
         <quality>1</quality>
      </peak>
      <peak>
         <mass>650.068</mass>
         <intensity>4.075</intensity>
         <ion_current>6.1798977</ion_current>
         <width>0.182</width>
         <signal_noise_ratio>1.1323855</signal_noise_ratio>
         <quality>-1</quality>
      </peak>
      <peak>
         <mass>653.26421</mass>
         <intensity>165.716</intensity>
         <ion_current>250.57658</ion_current>
         <width>0.454</width>
         <signal_noise_ratio>46.168761</signal_noise_ratio>
         <quality>-1</quality>
      </peak>
      <peak>
         <mass>654.30867</mass>
         <intensity>175.224</intensity>
         <ion_current>180.56357</ion_current>
         <width>0.364</width>
         <signal_noise_ratio>48.87596</signal_noise_ratio>
         <quality>1</quality>
      </peak>
      <peak>
         <mass>655.59325</mass>
         <intensity>4.075</intensity>
         <ion_current>6.7979187</ion_current>
         <width>0.182</width>
         <signal_noise_ratio>1.1896876</signal_noise_ratio>
         <quality>-1</quality>
      </peak>
      <peak>
         <mass>659.735</mass>
         <intensity>4.075</intensity>
         <ion_current>6.1798977</ion_current>
         <width>0.273</width>
         <signal_noise_ratio>1.1671469</signal_noise_ratio>
         <quality>-1</quality>
      </peak>
      <peak>
         <mass>661.35976</mass>
         <intensity>130.399</intensity>
         <ion_current>195.28162</ion_current>
         <width>0.637</width>
         <signal_noise_ratio>37.348416</signal_noise_ratio>
         <quality>1</quality>
      </peak>
      <peak>
         <mass>664.802</mass>
         <intensity>4.075</intensity>
         <ion_current>6.1798977</ion_current>
         <width>0.182</width>
         <signal_noise_ratio>1.1671469</signal_noise_ratio>
         <quality>-1</quality>
      </peak>
      <peak>
         <mass>666.37075</mass>
         <intensity>4.075</intensity>
         <ion_current>6.7979187</ion_current>
         <width>0.273</width>
         <signal_noise_ratio>1.1671469</signal_noise_ratio>
         <quality>-1</quality>
      </peak>
      <peak>
         <mass>667.95494</mass>
         <intensity>4.075</intensity>
         <ion_current>6.1798977</ion_current>
         <width>0.454</width>
         <signal_noise_ratio>1.1671469</signal_noise_ratio>
         <quality>-1</quality>
      </peak>
      <peak>
         <mass>668.3146</mass>
         <intensity>207.824</intensity>
         <ion_current>305.44432</ion_current>
         <width>0.273</width>
         <signal_noise_ratio>59.524207</signal_noise_ratio>
         <quality>1</quality>
      </peak>
      <peak>
         <mass>670.40868</mass>
         <intensity>268.949</intensity>
         <ion_current>391.11297</ion_current>
         <width>0.364</width>
         <signal_noise_ratio>77.031411</signal_noise_ratio>
         <quality>-1</quality>
      </peak>
      <peak>
         <mass>675.31887</mass>
         <intensity>191.524</intensity>
         <ion_current>291.76941</ion_current>
         <width>0.454</width>
         <signal_noise_ratio>54.85562</signal_noise_ratio>
         <quality>1</quality>
      </peak>
      <peak>
         <mass>675.716</mass>
         <intensity>4.075</intensity>
         <ion_current>6.3420955</ion_current>
         <width>0.182</width>
         <signal_noise_ratio>1.1671469</signal_noise_ratio>
         <quality>-1</quality>
      </peak>
      <peak>
         <mass>678.44086</mass>
         <intensity>116.816</intensity>
         <ion_current>176.70874</ion_current>
         <width>0.364</width>
         <signal_noise_ratio>33.458021</signal_noise_ratio>
         <quality>1</quality>
      </peak>
      <peak>
         <mass>681.10475</mass>
         <intensity>4.075</intensity>
         <ion_current>6.3420955</ion_current>
         <width>0.273</width>
         <signal_noise_ratio>1.1671469</signal_noise_ratio>
         <quality>-1</quality>
      </peak>
      <peak>
         <mass>682.40297</mass>
         <intensity>82.858</intensity>
         <ion_current>130.57847</ion_current>
         <width>0.273</width>
         <signal_noise_ratio>23.731892</signal_noise_ratio>
         <quality>1</quality>
      </peak>
      <peak>
         <mass>684.15983</mass>
         <intensity>4.075</intensity>
         <ion_current>6.3420955</ion_current>
         <width>0.182</width>
         <signal_noise_ratio>1.1671469</signal_noise_ratio>
         <quality>-1</quality>
      </peak>
      <peak>
         <mass>685.64517</mass>
         <intensity>4.075</intensity>
         <ion_current>6.3420955</ion_current>
         <width>0.182</width>
         <signal_noise_ratio>1.1671469</signal_noise_ratio>
         <quality>-1</quality>
      </peak>
      <peak>
         <mass>688.176</mass>
         <intensity>5.433</intensity>
         <ion_current>8.4556085</ion_current>
         <width>0.182</width>
         <signal_noise_ratio>1.5561004</signal_noise_ratio>
         <quality>-1</quality>
      </peak>
      <peak>
         <mass>690.29693</mass>
         <intensity>142.624</intensity>
         <ion_current>218.20013</ion_current>
         <width>0.364</width>
         <signal_noise_ratio>40.849856</signal_noise_ratio>
         <quality>1</quality>
      </peak>
      <peak>
         <mass>690.723</mass>
         <intensity>4.075</intensity>
         <ion_current>6.3420955</ion_current>
         <width>0.182</width>
         <signal_noise_ratio>1.1671469</signal_noise_ratio>
         <quality>-1</quality>
      </peak>
      <peak>
         <mass>690.996</mass>
         <intensity>4.075</intensity>
         <ion_current>6.3420955</ion_current>
         <width>0.182</width>
         <signal_noise_ratio>1.1671469</signal_noise_ratio>
         <quality>-1</quality>
      </peak>
      <peak>
         <mass>694.33913</mass>
         <intensity>292.04</intensity>
         <ion_current>453.90057</ion_current>
         <width>0.455</width>
         <signal_noise_ratio>83.645053</signal_noise_ratio>
         <quality>1</quality>
      </peak>
      <peak>
         <mass>694.816</mass>
         <intensity>4.075</intensity>
         <ion_current>6.3420955</ion_current>
         <width>0.182</width>
         <signal_noise_ratio>1.1671469</signal_noise_ratio>
         <quality>-1</quality>
      </peak>
      <peak>
         <mass>695.35136</mass>
         <intensity>209.182</intensity>
         <ion_current>147.44147</ion_current>
         <width>0.363</width>
         <signal_noise_ratio>59.913161</signal_noise_ratio>
         <quality>1</quality>
      </peak>
      <peak>
         <mass>698.09</mass>
         <intensity>5.433</intensity>
         <ion_current>9.3012144</ion_current>
         <width>0.182</width>
         <signal_noise_ratio>1.5561004</signal_noise_ratio>
         <quality>-1</quality>
      </peak>
   </peak_list>
</pepex3>
