# Supplementary material for: NITPICK: peak identification for mass spectrometry data
Source: BMC Bioinformatics. 2008 Aug 28;9:355. doi: 10.1186/1471-2105-9-355 (PMC2655099; doi:10.1186/1471-2105-9-355)
Supplement: Additional file 4 — A zip-folder containing all pepex results on the simulated data. [file 1471-2105-9-355-S4.zip › pepex_simulation_results/thresh1/SNR100/preSNR100_8_pepex.xml]

<?xml version="1.0" encoding="iso-8859-1"?>
<pepex3>
   <version>3.0.0</version>
   <registered_to>Unregistered</registered_to>
   <parameters>
      <parameter_file>pepex_input.xml</parameter_file>
      <input_data_file>spectrum.data</input_data_file>
      <output_data_file>pepex_output.xml</output_data_file>
      <noise_model>mean_value</noise_model>
      <signal_noise_ratio>1</signal_noise_ratio>
      <tuning_power>2</tuning_power>
      <tuning>2</tuning>
      <small_omega>1.0</small_omega>
      <big_omega>20</big_omega>
      <peak_finding_model>pepex3</peak_finding_model>
      <supporting_slopes>2</supporting_slopes>
      <peak_fitting_model>centroid</peak_fitting_model>
      <clustering_model>simple</clustering_model>
      <min_cluster_distance>0.8</min_cluster_distance>
      <max_cluster_distance>1.2</max_cluster_distance>
      <no_single_above_mass>1500.0</no_single_above_mass>
      <deisotoping_model>quadratic</deisotoping_model>
      <isotope_distrib_file>/usr/local/piums/kd_0_to_10</isotope_distrib_file>
      <overflow>30000</overflow>
   </parameters>
   <pepex3_status>
      <status>ok</status>
      <message></message>
      <supporting_slopes>2</supporting_slopes>
      <minimum_mass>500</minimum_mass>
      <maximum_mass>700</maximum_mass>
      <small_omega>1</small_omega>
      <big_omega>20</big_omega>
      <peak_masses_with_hydrogen>true</peak_masses_with_hydrogen>
      <date_created>17:47:10, 09 Jul, 2007</date_created>
   </pepex3_status>
   <peak_list>
      <peak>
         <mass>500.273</mass>
         <intensity>5.907</intensity>
         <ion_current>9.0405676</ion_current>
         <width>0.182</width>
         <signal_noise_ratio>1.2630114</signal_noise_ratio>
         <quality>-1</quality>
      </peak>
      <peak>
         <mass>502.456</mass>
         <intensity>5.907</intensity>
         <ion_current>8.218666</ion_current>
         <width>0.182</width>
         <signal_noise_ratio>1.3334635</signal_noise_ratio>
         <quality>-1</quality>
      </peak>
      <peak>
         <mass>502.62284</mass>
         <intensity>4.43</intensity>
         <ion_current>6.780043</ion_current>
         <width>0.182</width>
         <signal_noise_ratio>1.0000412</signal_noise_ratio>
         <quality>-1</quality>
      </peak>
      <peak>
         <mass>505.98025</mass>
         <intensity>4.43</intensity>
         <ion_current>6.1636516</ion_current>
         <width>0.182</width>
         <signal_noise_ratio>1.1019237</signal_noise_ratio>
         <quality>-1</quality>
      </peak>
      <peak>
         <mass>507.276</mass>
         <intensity>4.43</intensity>
         <ion_current>6.1636587</ion_current>
         <width>0.182</width>
         <signal_noise_ratio>1.1019237</signal_noise_ratio>
         <quality>-1</quality>
      </peak>
      <peak>
         <mass>508.095</mass>
         <intensity>5.907</intensity>
         <ion_current>6.4709248</ion_current>
         <width>0.182</width>
         <signal_noise_ratio>1.4798538</signal_noise_ratio>
         <quality>-1</quality>
      </peak>
      <peak>
         <mass>509.52725</mass>
         <intensity>4.43</intensity>
         <ion_current>6.1636516</ion_current>
         <width>0.182</width>
         <signal_noise_ratio>1.1500836</signal_noise_ratio>
         <quality>-1</quality>
      </peak>
      <peak>
         <mass>511.50965</mass>
         <intensity>5.907</intensity>
         <ion_current>8.218666</ion_current>
         <width>0.818</width>
         <signal_noise_ratio>1.5428334</signal_noise_ratio>
         <quality>-1</quality>
      </peak>
      <peak>
         <mass>512.278</mass>
         <intensity>5.907</intensity>
         <ion_current>8.218666</ion_current>
         <width>0.182</width>
         <signal_noise_ratio>1.5428334</signal_noise_ratio>
         <quality>-1</quality>
      </peak>
      <peak>
         <mass>514.08184</mass>
         <intensity>4.43</intensity>
         <ion_current>6.1636516</ion_current>
         <width>0.182</width>
         <signal_noise_ratio>1.1779241</signal_noise_ratio>
         <quality>-1</quality>
      </peak>
      <peak>
         <mass>516.0798</mass>
         <intensity>5.907</intensity>
         <ion_current>9.0405676</ion_current>
         <width>0.182</width>
         <signal_noise_ratio>1.4547416</signal_noise_ratio>
         <quality>-1</quality>
      </peak>
      <peak>
         <mass>519.51761</mass>
         <intensity>4.43</intensity>
         <ion_current>6.1636516</ion_current>
         <width>0.364</width>
         <signal_noise_ratio>1.1657994</signal_noise_ratio>
         <quality>-1</quality>
      </peak>
      <peak>
         <mass>522.28267</mass>
         <intensity>357.354</intensity>
         <ion_current>497.62431</ion_current>
         <width>0.364</width>
         <signal_noise_ratio>92.618809</signal_noise_ratio>
         <quality>1</quality>
      </peak>
      <peak>
         <mass>523.28133</mass>
         <intensity>141.76</intensity>
         <ion_current>49.1214</ion_current>
         <width>0.364</width>
         <signal_noise_ratio>36.689053</signal_noise_ratio>
         <quality>1</quality>
      </peak>
      <peak>
         <mass>527.558</mass>
         <intensity>4.43</intensity>
         <ion_current>6.3374904</ion_current>
         <width>0.182</width>
         <signal_noise_ratio>1.1465329</signal_noise_ratio>
         <quality>-1</quality>
      </peak>
      <peak>
         <mass>527.817</mass>
         <intensity>5.907</intensity>
         <ion_current>8.4504641</ion_current>
         <width>0.364</width>
         <signal_noise_ratio>1.5287968</signal_noise_ratio>
         <quality>-1</quality>
      </peak>
      <peak>
         <mass>529.23702</mass>
         <intensity>239.22</intensity>
         <ion_current>342.30008</ion_current>
         <width>0.273</width>
         <signal_noise_ratio>59.490034</signal_noise_ratio>
         <quality>-1</quality>
      </peak>
      <peak>
         <mass>531.49175</mass>
         <intensity>4.43</intensity>
         <ion_current>6.3374904</ion_current>
         <width>0.182</width>
         <signal_noise_ratio>1.4451204</signal_noise_ratio>
         <quality>-1</quality>
      </peak>
      <peak>
         <mass>531.924</mass>
         <intensity>4.43</intensity>
         <ion_current>6.3374904</ion_current>
         <width>0.182</width>
         <signal_noise_ratio>1.4414628</signal_noise_ratio>
         <quality>-1</quality>
      </peak>
      <peak>
         <mass>534.8158</mass>
         <intensity>5.907</intensity>
         <ion_current>8.4504641</ion_current>
         <width>0.182</width>
         <signal_noise_ratio>1.8961399</signal_noise_ratio>
         <quality>-1</quality>
      </peak>
      <peak>
         <mass>537.303</mass>
         <intensity>4.43</intensity>
         <ion_current>6.3374904</ion_current>
         <width>0.455</width>
         <signal_noise_ratio>1.4220247</signal_noise_ratio>
         <quality>-1</quality>
      </peak>
      <peak>
         <mass>538.82084</mass>
         <intensity>4.43</intensity>
         <ion_current>6.3374904</ion_current>
         <width>0.182</width>
         <signal_noise_ratio>1.3945065</signal_noise_ratio>
         <quality>-1</quality>
      </peak>
      <peak>
         <mass>540.2</mass>
         <intensity>4.43</intensity>
         <ion_current>6.3374987</ion_current>
         <width>0.182</width>
         <signal_noise_ratio>1.4032357</signal_noise_ratio>
         <quality>-1</quality>
      </peak>
      <peak>
         <mass>541.273</mass>
         <intensity>5.907</intensity>
         <ion_current>6.4760353</ion_current>
         <width>0.181</width>
         <signal_noise_ratio>1.8516413</signal_noise_ratio>
         <quality>-1</quality>
      </peak>
      <peak>
         <mass>541.82563</mass>
         <intensity>7.383</intensity>
         <ion_current>11.427287</ion_current>
         <width>0.182</width>
         <signal_noise_ratio>2.3008242</signal_noise_ratio>
         <quality>-1</quality>
      </peak>
      <peak>
         <mass>544.839</mass>
         <intensity>4.43</intensity>
         <ion_current>6.3374987</ion_current>
         <width>0.182</width>
         <signal_noise_ratio>1.4101035</signal_noise_ratio>
         <quality>-1</quality>
      </peak>
      <peak>
         <mass>545.41</mass>
         <intensity>4.43</intensity>
         <ion_current>6.3374904</ion_current>
         <width>0.455</width>
         <signal_noise_ratio>1.4101035</signal_noise_ratio>
         <quality>-1</quality>
      </peak>
      <peak>
         <mass>545.94299</mass>
         <intensity>5.907</intensity>
         <ion_current>6.4760353</ion_current>
         <width>0.182</width>
         <signal_noise_ratio>1.8692537</signal_noise_ratio>
         <quality>-1</quality>
      </peak>
      <peak>
         <mass>547.7308</mass>
         <intensity>5.907</intensity>
         <ion_current>9.2955486</ion_current>
         <width>0.182</width>
         <signal_noise_ratio>1.8448913</signal_noise_ratio>
         <quality>-1</quality>
      </peak>
      <peak>
         <mass>548.18125</mass>
         <intensity>4.43</intensity>
         <ion_current>6.3374904</ion_current>
         <width>0.182</width>
         <signal_noise_ratio>1.3835904</signal_noise_ratio>
         <quality>-1</quality>
      </peak>
      <peak>
         <mass>550.09884</mass>
         <intensity>4.42</intensity>
         <ion_current>6.3231846</ion_current>
         <width>0.182</width>
         <signal_noise_ratio>1.1664279</signal_noise_ratio>
         <quality>-1</quality>
      </peak>
      <peak>
         <mass>551.8966</mass>
         <intensity>4.42</intensity>
         <ion_current>6.3231846</ion_current>
         <width>0.182</width>
         <signal_noise_ratio>1.1706252</signal_noise_ratio>
         <quality>-1</quality>
      </peak>
      <peak>
         <mass>553.752</mass>
         <intensity>4.42</intensity>
         <ion_current>6.3231846</ion_current>
         <width>0.182</width>
         <signal_noise_ratio>1.1743745</signal_noise_ratio>
         <quality>-1</quality>
      </peak>
      <peak>
         <mass>554.00984</mass>
         <intensity>4.42</intensity>
         <ion_current>6.3231846</ion_current>
         <width>0.182</width>
         <signal_noise_ratio>1.1743745</signal_noise_ratio>
         <quality>-1</quality>
      </peak>
      <peak>
         <mass>555.30516</mass>
         <intensity>118.123</intensity>
         <ion_current>164.34313</ion_current>
         <width>0.273</width>
         <signal_noise_ratio>31.417897</signal_noise_ratio>
         <quality>-1</quality>
      </peak>
      <peak>
         <mass>556.86676</mass>
         <intensity>5.897</intensity>
         <ion_current>8.4361583</ion_current>
         <width>0.546</width>
         <signal_noise_ratio>1.5698423</signal_noise_ratio>
         <quality>-1</quality>
      </peak>
      <peak>
         <mass>558.25368</mass>
         <intensity>183.097</intensity>
         <ion_current>269.94503</ion_current>
         <width>0.364</width>
         <signal_noise_ratio>48.784622</signal_noise_ratio>
         <quality>-1</quality>
      </peak>
      <peak>
         <mass>559.91325</mass>
         <intensity>4.42</intensity>
         <ion_current>6.3231846</ion_current>
         <width>0.182</width>
         <signal_noise_ratio>1.1780299</signal_noise_ratio>
         <quality>-1</quality>
      </peak>
      <peak>
         <mass>561.573</mass>
         <intensity>4.42</intensity>
         <ion_current>6.3231846</ion_current>
         <width>0.182</width>
         <signal_noise_ratio>1.180047</signal_noise_ratio>
         <quality>-1</quality>
      </peak>
      <peak>
         <mass>563.665</mass>
         <intensity>4.42</intensity>
         <ion_current>6.3231846</ion_current>
         <width>0.182</width>
         <signal_noise_ratio>1.1864299</signal_noise_ratio>
         <quality>-1</quality>
      </peak>
      <peak>
         <mass>563.938</mass>
         <intensity>4.42</intensity>
         <ion_current>6.3231846</ion_current>
         <width>0.182</width>
         <signal_noise_ratio>1.1864299</signal_noise_ratio>
         <quality>-1</quality>
      </peak>
      <peak>
         <mass>564.302</mass>
         <intensity>4.42</intensity>
         <ion_current>6.3231846</ion_current>
         <width>0.182</width>
         <signal_noise_ratio>1.1864299</signal_noise_ratio>
         <quality>-1</quality>
      </peak>
      <peak>
         <mass>566.849</mass>
         <intensity>5.897</intensity>
         <ion_current>8.3537599</ion_current>
         <width>0.182</width>
         <signal_noise_ratio>1.5932178</signal_noise_ratio>
         <quality>-1</quality>
      </peak>
      <peak>
         <mass>567.78833</mass>
         <intensity>5.897</intensity>
         <ion_current>6.9380154</ion_current>
         <width>0.273</width>
         <signal_noise_ratio>1.5932178</signal_noise_ratio>
         <quality>-1</quality>
      </peak>
      <peak>
         <mass>571.73725</mass>
         <intensity>4.42</intensity>
         <ion_current>6.9555315</ion_current>
         <width>0.182</width>
         <signal_noise_ratio>1.2070411</signal_noise_ratio>
         <quality>-1</quality>
      </peak>
      <peak>
         <mass>573.29301</mass>
         <intensity>5.897</intensity>
         <ion_current>8.4361583</ion_current>
         <width>0.182</width>
         <signal_noise_ratio>1.6137298</signal_noise_ratio>
         <quality>-1</quality>
      </peak>
      <peak>
         <mass>573.92025</mass>
         <intensity>4.42</intensity>
         <ion_current>6.9555315</ion_current>
         <width>0.182</width>
         <signal_noise_ratio>1.2120445</signal_noise_ratio>
         <quality>-1</quality>
      </peak>
      <peak>
         <mass>574.579</mass>
         <intensity>7.373</intensity>
         <ion_current>10.547701</ion_current>
         <width>0.182</width>
         <signal_noise_ratio>2.0218109</signal_noise_ratio>
         <quality>-1</quality>
      </peak>
      <peak>
         <mass>577.3626</mass>
         <intensity>4.42</intensity>
         <ion_current>6.502659</ion_current>
         <width>0.182</width>
         <signal_noise_ratio>1.2219384</signal_noise_ratio>
         <quality>-1</quality>
      </peak>
      <peak>
         <mass>579.11184</mass>
         <intensity>4.42</intensity>
         <ion_current>6.502659</ion_current>
         <width>0.182</width>
         <signal_noise_ratio>1.2273174</signal_noise_ratio>
         <quality>-1</quality>
      </peak>
      <peak>
         <mass>579.32416</mass>
         <intensity>4.42</intensity>
         <ion_current>6.502659</ion_current>
         <width>0.182</width>
         <signal_noise_ratio>1.2273174</signal_noise_ratio>
         <quality>-1</quality>
      </peak>
      <peak>
         <mass>581.219</mass>
         <intensity>4.42</intensity>
         <ion_current>7.1529559</ion_current>
         <width>0.182</width>
         <signal_noise_ratio>1.2279275</signal_noise_ratio>
         <quality>-1</quality>
      </peak>
      <peak>
         <mass>581.492</mass>
         <intensity>4.42</intensity>
         <ion_current>6.502659</ion_current>
         <width>0.182</width>
         <signal_noise_ratio>1.2279275</signal_noise_ratio>
         <quality>-1</quality>
      </peak>
      <peak>
         <mass>582.96975</mass>
         <intensity>4.42</intensity>
         <ion_current>7.1529559</ion_current>
         <width>0.273</width>
         <signal_noise_ratio>1.2251667</signal_noise_ratio>
         <quality>-1</quality>
      </peak>
      <peak>
         <mass>585.57643</mass>
         <intensity>4.42</intensity>
         <ion_current>6.5026716</ion_current>
         <width>0.636</width>
         <signal_noise_ratio>1.217712</signal_noise_ratio>
         <quality>-1</quality>
      </peak>
      <peak>
         <mass>586.09361</mass>
         <intensity>4.42</intensity>
         <ion_current>6.502659</ion_current>
         <width>0.364</width>
         <signal_noise_ratio>1.217712</signal_noise_ratio>
         <quality>-1</quality>
      </peak>
      <peak>
         <mass>586.66463</mass>
         <intensity>7.373</intensity>
         <ion_current>8.6483091</ion_current>
         <width>0.182</width>
         <signal_noise_ratio>2.0217816</signal_noise_ratio>
         <quality>-1</quality>
      </peak>
      <peak>
         <mass>587.46367</mass>
         <intensity>4.42</intensity>
         <ion_current>6.502659</ion_current>
         <width>0.364</width>
         <signal_noise_ratio>1.2120269</signal_noise_ratio>
         <quality>-1</quality>
      </peak>
      <peak>
         <mass>590.132</mass>
         <intensity>5.897</intensity>
         <ion_current>8.6756064</ion_current>
         <width>0.182</width>
         <signal_noise_ratio>1.6175555</signal_noise_ratio>
         <quality>-1</quality>
      </peak>
      <peak>
         <mass>591.87516</mass>
         <intensity>4.42</intensity>
         <ion_current>6.502659</ion_current>
         <width>0.182</width>
         <signal_noise_ratio>1.2122545</signal_noise_ratio>
         <quality>-1</quality>
      </peak>
      <peak>
         <mass>592.1876</mass>
         <intensity>4.42</intensity>
         <ion_current>7.1529559</ion_current>
         <width>0.182</width>
         <signal_noise_ratio>1.2122545</signal_noise_ratio>
         <quality>-1</quality>
      </peak>
      <peak>
         <mass>594.73361</mass>
         <intensity>4.42</intensity>
         <ion_current>7.1529559</ion_current>
         <width>0.364</width>
         <signal_noise_ratio>1.2124041</signal_noise_ratio>
         <quality>-1</quality>
      </peak>
      <peak>
         <mass>596.862</mass>
         <intensity>4.42</intensity>
         <ion_current>6.502659</ion_current>
         <width>0.182</width>
         <signal_noise_ratio>1.2120878</signal_noise_ratio>
         <quality>-1</quality>
      </peak>
      <peak>
         <mass>598.29363</mass>
         <intensity>79.73</intensity>
         <ion_current>118.18098</ion_current>
         <width>0.272</width>
         <signal_noise_ratio>21.867943</signal_noise_ratio>
         <quality>1</quality>
      </peak>
      <peak>
         <mass>599.916</mass>
         <intensity>5.897</intensity>
         <ion_current>9.5432083</ion_current>
         <width>0.272</width>
         <signal_noise_ratio>1.6177516</signal_noise_ratio>
         <quality>1</quality>
      </peak>
      <peak>
         <mass>601.592</mass>
         <intensity>4.42</intensity>
         <ion_current>7.1529559</ion_current>
         <width>0.182</width>
         <signal_noise_ratio>1.2153745</signal_noise_ratio>
         <quality>-1</quality>
      </peak>
      <peak>
         <mass>604.06975</mass>
         <intensity>4.42</intensity>
         <ion_current>6.502659</ion_current>
         <width>0.273</width>
         <signal_noise_ratio>1.2234509</signal_noise_ratio>
         <quality>-1</quality>
      </peak>
      <peak>
         <mass>606.29825</mass>
         <intensity>4.42</intensity>
         <ion_current>7.1529559</ion_current>
         <width>0.182</width>
         <signal_noise_ratio>1.2303462</signal_noise_ratio>
         <quality>-1</quality>
      </peak>
      <peak>
         <mass>611.55051</mass>
         <intensity>5.897</intensity>
         <ion_current>8.6756064</ion_current>
         <width>0.364</width>
         <signal_noise_ratio>1.6494819</signal_noise_ratio>
         <quality>-1</quality>
      </peak>
      <peak>
         <mass>612.03584</mass>
         <intensity>4.42</intensity>
         <ion_current>6.502659</ion_current>
         <width>0.182</width>
         <signal_noise_ratio>1.2365812</signal_noise_ratio>
         <quality>-1</quality>
      </peak>
      <peak>
         <mass>613.6425</mass>
         <intensity>4.42</intensity>
         <ion_current>6.502659</ion_current>
         <width>0.273</width>
         <signal_noise_ratio>1.2368202</signal_noise_ratio>
         <quality>-1</quality>
      </peak>
      <peak>
         <mass>614.88517</mass>
         <intensity>7.373</intensity>
         <ion_current>11.707306</ion_current>
         <width>0.273</width>
         <signal_noise_ratio>2.0661496</signal_noise_ratio>
         <quality>-1</quality>
      </peak>
      <peak>
         <mass>616.326</mass>
         <intensity>4.42</intensity>
         <ion_current>6.502659</ion_current>
         <width>0.182</width>
         <signal_noise_ratio>1.2398175</signal_noise_ratio>
         <quality>-1</quality>
      </peak>
      <peak>
         <mass>618.0176</mass>
         <intensity>4.42</intensity>
         <ion_current>7.1529559</ion_current>
         <width>0.182</width>
         <signal_noise_ratio>1.240386</signal_noise_ratio>
         <quality>-1</quality>
      </peak>
      <peak>
         <mass>621.70716</mass>
         <intensity>4.42</intensity>
         <ion_current>6.502659</ion_current>
         <width>0.182</width>
         <signal_noise_ratio>1.2386172</signal_noise_ratio>
         <quality>-1</quality>
      </peak>
      <peak>
         <mass>621.84367</mass>
         <intensity>5.897</intensity>
         <ion_current>9.5432083</ion_current>
         <width>0.182</width>
         <signal_noise_ratio>1.6525171</signal_noise_ratio>
         <quality>-1</quality>
      </peak>
      <peak>
         <mass>624.7294</mass>
         <intensity>4.42</intensity>
         <ion_current>6.502659</ion_current>
         <width>0.273</width>
         <signal_noise_ratio>1.2369324</signal_noise_ratio>
         <quality>-1</quality>
      </peak>
      <peak>
         <mass>626.31796</mass>
         <intensity>132.89</intensity>
         <ion_current>196.25228</ion_current>
         <width>0.546</width>
         <signal_noise_ratio>37.120779</signal_noise_ratio>
         <quality>1</quality>
      </peak>
      <peak>
         <mass>628.968</mass>
         <intensity>4.42</intensity>
         <ion_current>6.7031037</ion_current>
         <width>0.182</width>
         <signal_noise_ratio>1.2318624</signal_noise_ratio>
         <quality>-1</quality>
      </peak>
      <peak>
         <mass>629.29792</mass>
         <intensity>222.967</intensity>
         <ion_current>329.9584</ion_current>
         <width>0.272</width>
         <signal_noise_ratio>62.141326</signal_noise_ratio>
         <quality>1</quality>
      </peak>
      <peak>
         <mass>632.97</mass>
         <intensity>5.897</intensity>
         <ion_current>9.8373807</ion_current>
         <width>0.181</width>
         <signal_noise_ratio>1.6375354</signal_noise_ratio>
         <quality>-1</quality>
      </peak>
      <peak>
         <mass>633.31784</mass>
         <intensity>4.42</intensity>
         <ion_current>6.7031037</ion_current>
         <width>0.182</width>
         <signal_noise_ratio>1.2273879</signal_noise_ratio>
         <quality>-1</quality>
      </peak>
      <peak>
         <mass>635.5615</mass>
         <intensity>4.42</intensity>
         <ion_current>6.7031037</ion_current>
         <width>0.273</width>
         <signal_noise_ratio>1.2254491</signal_noise_ratio>
         <quality>-1</quality>
      </peak>
      <peak>
         <mass>636.1894</mass>
         <intensity>4.42</intensity>
         <ion_current>7.373448</ion_current>
         <width>0.273</width>
         <signal_noise_ratio>1.2243787</signal_noise_ratio>
         <quality>-1</quality>
      </peak>
      <peak>
         <mass>639.14262</mass>
         <intensity>4.42</intensity>
         <ion_current>6.7031037</ion_current>
         <width>0.364</width>
         <signal_noise_ratio>1.222414</signal_noise_ratio>
         <quality>-1</quality>
      </peak>
      <peak>
         <mass>639.47251</mass>
         <intensity>5.897</intensity>
         <ion_current>8.9430323</ion_current>
         <width>0.364</width>
         <signal_noise_ratio>1.6308994</signal_noise_ratio>
         <quality>-1</quality>
      </peak>
      <peak>
         <mass>639.882</mass>
         <intensity>5.897</intensity>
         <ion_current>8.9430323</ion_current>
         <width>0.182</width>
         <signal_noise_ratio>1.630257</signal_noise_ratio>
         <quality>-1</quality>
      </peak>
      <peak>
         <mass>641.27441</mass>
         <intensity>220.014</intensity>
         <ion_current>328.65443</ion_current>
         <width>0.637</width>
         <signal_noise_ratio>60.800119</signal_noise_ratio>
         <quality>1</quality>
      </peak>
      <peak>
         <mass>642.883</mass>
         <intensity>4.42</intensity>
         <ion_current>6.7031037</ion_current>
         <width>0.182</width>
         <signal_noise_ratio>1.2215038</signal_noise_ratio>
         <quality>-1</quality>
      </peak>
      <peak>
         <mass>644.5382</mass>
         <intensity>5.897</intensity>
         <ion_current>8.9430323</ion_current>
         <width>0.182</width>
         <signal_noise_ratio>1.6297197</signal_noise_ratio>
         <quality>-1</quality>
      </peak>
      <peak>
         <mass>647.35516</mass>
         <intensity>4.42</intensity>
         <ion_current>7.373448</ion_current>
         <width>0.182</width>
         <signal_noise_ratio>1.2225464</signal_noise_ratio>
         <quality>-1</quality>
      </peak>
      <peak>
         <mass>650.84656</mass>
         <intensity>4.43</intensity>
         <ion_current>6.7182691</ion_current>
         <width>0.546</width>
         <signal_noise_ratio>1.3943879</signal_noise_ratio>
         <quality>-1</quality>
      </peak>
      <peak>
         <mass>652.84251</mass>
         <intensity>5.907</intensity>
         <ion_current>8.9581977</ion_current>
         <width>0.364</width>
         <signal_noise_ratio>1.8516626</signal_noise_ratio>
         <quality>-1</quality>
      </peak>
      <peak>
         <mass>653.59984</mass>
         <intensity>4.43</intensity>
         <ion_current>6.7182691</ion_current>
         <width>0.182</width>
         <signal_noise_ratio>1.4046978</signal_noise_ratio>
         <quality>-1</quality>
      </peak>
      <peak>
         <mass>654.88884</mass>
         <intensity>4.43</intensity>
         <ion_current>6.7182691</ion_current>
         <width>0.454</width>
         <signal_noise_ratio>1.4050639</signal_noise_ratio>
         <quality>-1</quality>
      </peak>
      <peak>
         <mass>655.34005</mass>
         <intensity>258.417</intensity>
         <ion_current>397.67804</ion_current>
         <width>0.364</width>
         <signal_noise_ratio>81.962167</signal_noise_ratio>
         <quality>1</quality>
      </peak>
      <peak>
         <mass>656.889</mass>
         <intensity>4.43</intensity>
         <ion_current>6.7182691</ion_current>
         <width>0.181</width>
         <signal_noise_ratio>1.1169609</signal_noise_ratio>
         <quality>-1</quality>
      </peak>
      <peak>
         <mass>658.618</mass>
         <intensity>4.43</intensity>
         <ion_current>6.7182691</ion_current>
         <width>0.182</width>
         <signal_noise_ratio>1.1150139</signal_noise_ratio>
         <quality>-1</quality>
      </peak>
      <peak>
         <mass>658.981</mass>
         <intensity>4.43</intensity>
         <ion_current>6.7182691</ion_current>
         <width>0.182</width>
         <signal_noise_ratio>1.1150139</signal_noise_ratio>
         <quality>-1</quality>
      </peak>
      <peak>
         <mass>660.82275</mass>
         <intensity>4.43</intensity>
         <ion_current>7.39013</ion_current>
         <width>0.273</width>
         <signal_noise_ratio>1.1150139</signal_noise_ratio>
         <quality>-1</quality>
      </peak>
      <peak>
         <mass>664.075</mass>
         <intensity>7.383</intensity>
         <ion_current>12.316327</ion_current>
         <width>0.182</width>
         <signal_noise_ratio>1.8582726</signal_noise_ratio>
         <quality>-1</quality>
      </peak>
      <peak>
         <mass>664.6928</mass>
         <intensity>5.907</intensity>
         <ion_current>8.9581977</ion_current>
         <width>0.182</width>
         <signal_noise_ratio>1.4867691</signal_noise_ratio>
         <quality>-1</quality>
      </peak>
      <peak>
         <mass>665.38523</mass>
         <intensity>76.787</intensity>
         <ion_current>114.69554</ion_current>
         <width>0.273</width>
         <signal_noise_ratio>19.326991</signal_noise_ratio>
         <quality>-1</quality>
      </peak>
      <peak>
         <mass>665.8758</mass>
         <intensity>5.907</intensity>
         <ion_current>9.0019775</ion_current>
         <width>0.182</width>
         <signal_noise_ratio>1.4867691</signal_noise_ratio>
         <quality>-1</quality>
      </peak>
      <peak>
         <mass>667.894</mass>
         <intensity>7.383</intensity>
         <ion_current>10.330116</ion_current>
         <width>0.181</width>
         <signal_noise_ratio>1.8582726</signal_noise_ratio>
         <quality>-1</quality>
      </peak>
      <peak>
         <mass>668.36049</mass>
         <intensity>106.32</intensity>
         <ion_current>162.43356</ion_current>
         <width>0.364</width>
         <signal_noise_ratio>26.760333</signal_noise_ratio>
         <quality>1</quality>
      </peak>
      <peak>
         <mass>668.6402</mass>
         <intensity>5.907</intensity>
         <ion_current>9.8540628</ion_current>
         <width>0.182</width>
         <signal_noise_ratio>1.4867691</signal_noise_ratio>
         <quality>-1</quality>
      </peak>
      <peak>
         <mass>672.60125</mass>
         <intensity>4.43</intensity>
         <ion_current>7.39013</ion_current>
         <width>0.182</width>
         <signal_noise_ratio>1.1150139</signal_noise_ratio>
         <quality>-1</quality>
      </peak>
      <peak>
         <mass>673.17</mass>
         <intensity>4.43</intensity>
         <ion_current>6.7182691</ion_current>
         <width>0.182</width>
         <signal_noise_ratio>1.1150139</signal_noise_ratio>
         <quality>-1</quality>
      </peak>
      <peak>
         <mass>673.352</mass>
         <intensity>4.43</intensity>
         <ion_current>6.7182691</ion_current>
         <width>0.181</width>
         <signal_noise_ratio>1.1150139</signal_noise_ratio>
         <quality>-1</quality>
      </peak>
      <peak>
         <mass>675.08</mass>
         <intensity>4.43</intensity>
         <ion_current>6.894597</ion_current>
         <width>0.182</width>
         <signal_noise_ratio>1.1150139</signal_noise_ratio>
         <quality>-1</quality>
      </peak>
      <peak>
         <mass>676.9595</mass>
         <intensity>4.43</intensity>
         <ion_current>6.894597</ion_current>
         <width>0.363</width>
         <signal_noise_ratio>1.1150139</signal_noise_ratio>
         <quality>-1</quality>
      </peak>
      <peak>
         <mass>678.72912</mass>
         <intensity>5.907</intensity>
         <ion_current>9.1933148</ion_current>
         <width>0.454</width>
         <signal_noise_ratio>1.4867691</signal_noise_ratio>
         <quality>-1</quality>
      </peak>
      <peak>
         <mass>680.38453</mass>
         <intensity>147.667</intensity>
         <ion_current>233.96732</ion_current>
         <width>0.273</width>
         <signal_noise_ratio>37.167213</signal_noise_ratio>
         <quality>-1</quality>
      </peak>
      <peak>
         <mass>682.1376</mass>
         <intensity>4.43</intensity>
         <ion_current>6.894597</ion_current>
         <width>0.182</width>
         <signal_noise_ratio>1.1150139</signal_noise_ratio>
         <quality>-1</quality>
      </peak>
      <peak>
         <mass>683.29912</mass>
         <intensity>225.93</intensity>
         <ion_current>368.74217</ion_current>
         <width>0.637</width>
         <signal_noise_ratio>56.865708</signal_noise_ratio>
         <quality>1</quality>
      </peak>
      <peak>
         <mass>683.811</mass>
         <intensity>5.907</intensity>
         <ion_current>10.112695</ion_current>
         <width>0.182</width>
         <signal_noise_ratio>1.4867691</signal_noise_ratio>
         <quality>-1</quality>
      </peak>
      <peak>
         <mass>685.33573</mass>
         <intensity>305.67</intensity>
         <ion_current>428.47156</ion_current>
         <width>0.546</width>
         <signal_noise_ratio>76.935958</signal_noise_ratio>
         <quality>1</quality>
      </peak>
      <peak>
         <mass>686.06225</mass>
         <intensity>4.43</intensity>
         <ion_current>6.894597</ion_current>
         <width>0.182</width>
         <signal_noise_ratio>1.1150139</signal_noise_ratio>
         <quality>-1</quality>
      </peak>
      <peak>
         <mass>687.30399</mass>
         <intensity>211.164</intensity>
         <ion_current>283.94693</ion_current>
         <width>0.273</width>
         <signal_noise_ratio>53.149163</signal_noise_ratio>
         <quality>-1</quality>
      </peak>
      <peak>
         <mass>687.54</mass>
         <intensity>4.43</intensity>
         <ion_current>6.894597</ion_current>
         <width>0.182</width>
         <signal_noise_ratio>1.1150139</signal_noise_ratio>
         <quality>-1</quality>
      </peak>
      <peak>
         <mass>694.45154</mass>
         <intensity>225.93</intensity>
         <ion_current>359.82957</ion_current>
         <width>0.455</width>
         <signal_noise_ratio>56.865708</signal_noise_ratio>
         <quality>1</quality>
      </peak>
      <peak>
         <mass>694.9525</mass>
         <intensity>4.43</intensity>
         <ion_current>6.894597</ion_current>
         <width>0.273</width>
         <signal_noise_ratio>1.1150139</signal_noise_ratio>
         <quality>-1</quality>
      </peak>
      <peak>
         <mass>697.0536</mass>
         <intensity>4.43</intensity>
         <ion_current>6.894597</ion_current>
         <width>0.182</width>
         <signal_noise_ratio>1.1150139</signal_noise_ratio>
         <quality>-1</quality>
      </peak>
   </peak_list>
</pepex3>
