# Supplementary material for: NITPICK: peak identification for mass spectrometry data
Source: BMC Bioinformatics. 2008 Aug 28;9:355. doi: 10.1186/1471-2105-9-355 (PMC2655099; doi:10.1186/1471-2105-9-355)
Supplement: Additional file 4 — A zip-folder containing all pepex results on the simulated data. [file 1471-2105-9-355-S4.zip › pepex_simulation_results/thresh1/SNR100/preSNR100_9_pepex.xml]

<?xml version="1.0" encoding="iso-8859-1"?>
<pepex3>
   <version>3.0.0</version>
   <registered_to>Unregistered</registered_to>
   <parameters>
      <parameter_file>pepex_input.xml</parameter_file>
      <input_data_file>spectrum.data</input_data_file>
      <output_data_file>pepex_output.xml</output_data_file>
      <noise_model>mean_value</noise_model>
      <signal_noise_ratio>1</signal_noise_ratio>
      <tuning_power>2</tuning_power>
      <tuning>2</tuning>
      <small_omega>1.0</small_omega>
      <big_omega>20</big_omega>
      <peak_finding_model>pepex3</peak_finding_model>
      <supporting_slopes>2</supporting_slopes>
      <peak_fitting_model>centroid</peak_fitting_model>
      <clustering_model>simple</clustering_model>
      <min_cluster_distance>0.8</min_cluster_distance>
      <max_cluster_distance>1.2</max_cluster_distance>
      <no_single_above_mass>1500.0</no_single_above_mass>
      <deisotoping_model>quadratic</deisotoping_model>
      <isotope_distrib_file>/usr/local/piums/kd_0_to_10</isotope_distrib_file>
      <overflow>30000</overflow>
   </parameters>
   <pepex3_status>
      <status>ok</status>
      <message></message>
      <supporting_slopes>2</supporting_slopes>
      <minimum_mass>500</minimum_mass>
      <maximum_mass>700</maximum_mass>
      <small_omega>1</small_omega>
      <big_omega>20</big_omega>
      <peak_masses_with_hydrogen>true</peak_masses_with_hydrogen>
      <date_created>17:47:12, 09 Jul, 2007</date_created>
   </pepex3_status>
   <peak_list>
      <peak>
         <mass>500.70525</mass>
         <intensity>4.042</intensity>
         <ion_current>5.6238104</ion_current>
         <width>0.182</width>
         <signal_noise_ratio>1.3750928</signal_noise_ratio>
         <quality>-1</quality>
      </peak>
      <peak>
         <mass>502.183</mass>
         <intensity>4.042</intensity>
         <ion_current>5.6238104</ion_current>
         <width>0.182</width>
         <signal_noise_ratio>1.3750928</signal_noise_ratio>
         <quality>-1</quality>
      </peak>
      <peak>
         <mass>504.25225</mass>
         <intensity>4.042</intensity>
         <ion_current>5.6238104</ion_current>
         <width>0.182</width>
         <signal_noise_ratio>1.398038</signal_noise_ratio>
         <quality>-1</quality>
      </peak>
      <peak>
         <mass>504.92237</mass>
         <intensity>4.042</intensity>
         <ion_current>5.6238104</ion_current>
         <width>0.273</width>
         <signal_noise_ratio>1.4200657</signal_noise_ratio>
         <quality>-1</quality>
      </peak>
      <peak>
         <mass>509.58033</mass>
         <intensity>4.042</intensity>
         <ion_current>5.6238104</ion_current>
         <width>0.273</width>
         <signal_noise_ratio>1.4381728</signal_noise_ratio>
         <quality>-1</quality>
      </peak>
      <peak>
         <mass>510.12261</mass>
         <intensity>4.042</intensity>
         <ion_current>5.6238104</ion_current>
         <width>0.454</width>
         <signal_noise_ratio>1.4381728</signal_noise_ratio>
         <quality>-1</quality>
      </peak>
      <peak>
         <mass>511.733</mass>
         <intensity>4.042</intensity>
         <ion_current>6.1862154</ion_current>
         <width>0.182</width>
         <signal_noise_ratio>1.2446277</signal_noise_ratio>
         <quality>-1</quality>
      </peak>
      <peak>
         <mass>515.20417</mass>
         <intensity>4.042</intensity>
         <ion_current>5.6238104</ion_current>
         <width>0.182</width>
         <signal_noise_ratio>1.2266647</signal_noise_ratio>
         <quality>-1</quality>
      </peak>
      <peak>
         <mass>515.371</mass>
         <intensity>4.042</intensity>
         <ion_current>5.6238104</ion_current>
         <width>0.182</width>
         <signal_noise_ratio>1.2266647</signal_noise_ratio>
         <quality>-1</quality>
      </peak>
      <peak>
         <mass>516.62125</mass>
         <intensity>4.042</intensity>
         <ion_current>5.6238168</ion_current>
         <width>0.182</width>
         <signal_noise_ratio>1.2047171</signal_noise_ratio>
         <quality>-1</quality>
      </peak>
      <peak>
         <mass>517.49545</mass>
         <intensity>5.389</intensity>
         <ion_current>5.9032841</ion_current>
         <width>0.545</width>
         <signal_noise_ratio>1.6061901</signal_noise_ratio>
         <quality>-1</quality>
      </peak>
      <peak>
         <mass>519.009</mass>
         <intensity>4.042</intensity>
         <ion_current>5.6238104</ion_current>
         <width>0.182</width>
         <signal_noise_ratio>1.1366013</signal_noise_ratio>
         <quality>-1</quality>
      </peak>
      <peak>
         <mass>521.8826</mass>
         <intensity>4.042</intensity>
         <ion_current>6.1862154</ion_current>
         <width>0.182</width>
         <signal_noise_ratio>1.1266389</signal_noise_ratio>
         <quality>-1</quality>
      </peak>
      <peak>
         <mass>523.647</mass>
         <intensity>4.042</intensity>
         <ion_current>5.6238104</ion_current>
         <width>0.182</width>
         <signal_noise_ratio>1.1266389</signal_noise_ratio>
         <quality>-1</quality>
      </peak>
      <peak>
         <mass>524.30098</mass>
         <intensity>289.679</intensity>
         <ion_current>407.64165</ion_current>
         <width>0.273</width>
         <signal_noise_ratio>77.36307</signal_noise_ratio>
         <quality>-1</quality>
      </peak>
      <peak>
         <mass>529.741</mass>
         <intensity>4.042</intensity>
         <ion_current>6.3606919</ion_current>
         <width>0.182</width>
         <signal_noise_ratio>1.1547738</signal_noise_ratio>
         <quality>-1</quality>
      </peak>
      <peak>
         <mass>530.21084</mass>
         <intensity>4.042</intensity>
         <ion_current>5.7824236</ion_current>
         <width>0.181</width>
         <signal_noise_ratio>1.1547738</signal_noise_ratio>
         <quality>-1</quality>
      </peak>
      <peak>
         <mass>531.64798</mass>
         <intensity>6.737</intensity>
         <ion_current>9.1683275</ion_current>
         <width>1.182</width>
         <signal_noise_ratio>1.8636756</signal_noise_ratio>
         <quality>1</quality>
      </peak>
      <peak>
         <mass>533.197</mass>
         <intensity>4.042</intensity>
         <ion_current>5.7824236</ion_current>
         <width>0.182</width>
         <signal_noise_ratio>1.1895061</signal_noise_ratio>
         <quality>-1</quality>
      </peak>
      <peak>
         <mass>533.54799</mass>
         <intensity>5.389</intensity>
         <ion_current>7.7094212</ion_current>
         <width>0.182</width>
         <signal_noise_ratio>1.5859101</signal_noise_ratio>
         <quality>-1</quality>
      </peak>
      <peak>
         <mass>537.017</mass>
         <intensity>4.042</intensity>
         <ion_current>5.7824236</ion_current>
         <width>0.182</width>
         <signal_noise_ratio>1.1747886</signal_noise_ratio>
         <quality>-1</quality>
      </peak>
      <peak>
         <mass>537.29</mass>
         <intensity>4.042</intensity>
         <ion_current>5.7824236</ion_current>
         <width>0.182</width>
         <signal_noise_ratio>1.1691308</signal_noise_ratio>
         <quality>-1</quality>
      </peak>
      <peak>
         <mass>537.67366</mass>
         <intensity>5.389</intensity>
         <ion_current>7.7094212</ion_current>
         <width>0.545</width>
         <signal_noise_ratio>1.5587446</signal_noise_ratio>
         <quality>-1</quality>
      </peak>
      <peak>
         <mass>539.8906</mass>
         <intensity>4.042</intensity>
         <ion_current>5.7824236</ion_current>
         <width>0.182</width>
         <signal_noise_ratio>1.2273483</signal_noise_ratio>
         <quality>-1</quality>
      </peak>
      <peak>
         <mass>540.1636</mass>
         <intensity>4.042</intensity>
         <ion_current>5.7824236</ion_current>
         <width>0.182</width>
         <signal_noise_ratio>1.2273483</signal_noise_ratio>
         <quality>-1</quality>
      </peak>
      <peak>
         <mass>542.99725</mass>
         <intensity>4.042</intensity>
         <ion_current>6.3606919</ion_current>
         <width>0.182</width>
         <signal_noise_ratio>1.2498768</signal_noise_ratio>
         <quality>-1</quality>
      </peak>
      <peak>
         <mass>543.54983</mass>
         <intensity>4.042</intensity>
         <ion_current>5.7824236</ion_current>
         <width>0.182</width>
         <signal_noise_ratio>1.2498768</signal_noise_ratio>
         <quality>-1</quality>
      </peak>
      <peak>
         <mass>545.49017</mass>
         <intensity>4.042</intensity>
         <ion_current>5.7824236</ion_current>
         <width>0.182</width>
         <signal_noise_ratio>1.2423131</signal_noise_ratio>
         <quality>-1</quality>
      </peak>
      <peak>
         <mass>546.08166</mass>
         <intensity>5.389</intensity>
         <ion_current>7.7094212</ion_current>
         <width>0.182</width>
         <signal_noise_ratio>1.6143462</signal_noise_ratio>
         <quality>-1</quality>
      </peak>
      <peak>
         <mass>549.49217</mass>
         <intensity>4.042</intensity>
         <ion_current>5.7824236</ion_current>
         <width>0.182</width>
         <signal_noise_ratio>1.3827714</signal_noise_ratio>
         <quality>-1</quality>
      </peak>
      <peak>
         <mass>552.09859</mass>
         <intensity>5.379</intensity>
         <ion_current>7.6951154</ion_current>
         <width>0.818</width>
         <signal_noise_ratio>1.7165473</signal_noise_ratio>
         <quality>-1</quality>
      </peak>
      <peak>
         <mass>552.842</mass>
         <intensity>5.379</intensity>
         <ion_current>7.6951154</ion_current>
         <width>0.182</width>
         <signal_noise_ratio>1.7175126</signal_noise_ratio>
         <quality>-1</quality>
      </peak>
      <peak>
         <mass>554.73683</mass>
         <intensity>4.032</intensity>
         <ion_current>5.7681177</ion_current>
         <width>0.182</width>
         <signal_noise_ratio>1.2886216</signal_noise_ratio>
         <quality>-1</quality>
      </peak>
      <peak>
         <mass>555.1888</mass>
         <intensity>5.379</intensity>
         <ion_current>7.6951154</ion_current>
         <width>0.182</width>
         <signal_noise_ratio>1.719121</signal_noise_ratio>
         <quality>-1</quality>
      </peak>
      <peak>
         <mass>557.39</mass>
         <intensity>6.727</intensity>
         <ion_current>9.6235436</ion_current>
         <width>0.182</width>
         <signal_noise_ratio>2.1512687</signal_noise_ratio>
         <quality>-1</quality>
      </peak>
      <peak>
         <mass>557.84429</mass>
         <intensity>4.032</intensity>
         <ion_current>5.7681177</ion_current>
         <width>0.181</width>
         <signal_noise_ratio>1.2900524</signal_noise_ratio>
         <quality>-1</quality>
      </peak>
      <peak>
         <mass>557.9896</mass>
         <intensity>4.032</intensity>
         <ion_current>5.7681177</ion_current>
         <width>0.182</width>
         <signal_noise_ratio>1.2900524</signal_noise_ratio>
         <quality>-1</quality>
      </peak>
      <peak>
         <mass>560.846</mass>
         <intensity>5.379</intensity>
         <ion_current>8.4646616</ion_current>
         <width>0.182</width>
         <signal_noise_ratio>1.725274</signal_noise_ratio>
         <quality>-1</quality>
      </peak>
      <peak>
         <mass>561.63366</mass>
         <intensity>5.379</intensity>
         <ion_current>8.4646616</ion_current>
         <width>0.182</width>
         <signal_noise_ratio>1.7276134</signal_noise_ratio>
         <quality>-1</quality>
      </peak>
      <peak>
         <mass>562.9959</mass>
         <intensity>9.421</intensity>
         <ion_current>12.85271</ion_current>
         <width>0.455</width>
         <signal_noise_ratio>3.0258126</signal_noise_ratio>
         <quality>-1</quality>
      </peak>
      <peak>
         <mass>563.665</mass>
         <intensity>4.032</intensity>
         <ion_current>6.2987091</ion_current>
         <width>0.182</width>
         <signal_noise_ratio>1.3026201</signal_noise_ratio>
         <quality>-1</quality>
      </peak>
      <peak>
         <mass>566.40733</mass>
         <intensity>200.745</intensity>
         <ion_current>291.95296</ion_current>
         <width>0.455</width>
         <signal_noise_ratio>65.280743</signal_noise_ratio>
         <quality>1</quality>
      </peak>
      <peak>
         <mass>568.86434</mass>
         <intensity>4.032</intensity>
         <ion_current>5.7681177</ion_current>
         <width>0.181</width>
         <signal_noise_ratio>1.3229191</signal_noise_ratio>
         <quality>-1</quality>
      </peak>
      <peak>
         <mass>569.09166</mass>
         <intensity>5.379</intensity>
         <ion_current>7.6199472</ion_current>
         <width>0.182</width>
         <signal_noise_ratio>1.7648764</signal_noise_ratio>
         <quality>-1</quality>
      </peak>
      <peak>
         <mass>570.01899</mass>
         <intensity>5.379</intensity>
         <ion_current>6.3286787</ion_current>
         <width>0.182</width>
         <signal_noise_ratio>1.7705161</signal_noise_ratio>
         <quality>-1</quality>
      </peak>
      <peak>
         <mass>570.5234</mass>
         <intensity>4.032</intensity>
         <ion_current>6.3449555</ion_current>
         <width>0.272</width>
         <signal_noise_ratio>1.3271465</signal_noise_ratio>
         <quality>-1</quality>
      </peak>
      <peak>
         <mass>573.94299</mass>
         <intensity>4.032</intensity>
         <ion_current>6.3449555</ion_current>
         <width>0.455</width>
         <signal_noise_ratio>1.3450192</signal_noise_ratio>
         <quality>-1</quality>
      </peak>
      <peak>
         <mass>576.72559</mass>
         <intensity>4.032</intensity>
         <ion_current>5.9318373</ion_current>
         <width>0.364</width>
         <signal_noise_ratio>1.357461</signal_noise_ratio>
         <quality>-1</quality>
      </peak>
      <peak>
         <mass>577.94471</mass>
         <intensity>4.032</intensity>
         <ion_current>6.5250493</ion_current>
         <width>0.181</width>
         <signal_noise_ratio>1.3678675</signal_noise_ratio>
         <quality>-1</quality>
      </peak>
      <peak>
         <mass>578.37625</mass>
         <intensity>4.032</intensity>
         <ion_current>5.9318373</ion_current>
         <width>0.182</width>
         <signal_noise_ratio>1.3678675</signal_noise_ratio>
         <quality>-1</quality>
      </peak>
      <peak>
         <mass>580.36966</mass>
         <intensity>5.379</intensity>
         <ion_current>7.91353</ion_current>
         <width>0.182</width>
         <signal_noise_ratio>1.8380346</signal_noise_ratio>
         <quality>-1</quality>
      </peak>
      <peak>
         <mass>580.65999</mass>
         <intensity>5.379</intensity>
         <ion_current>7.91353</ion_current>
         <width>0.182</width>
         <signal_noise_ratio>1.8426203</signal_noise_ratio>
         <quality>-1</quality>
      </peak>
      <peak>
         <mass>583.10625</mass>
         <intensity>4.032</intensity>
         <ion_current>6.5250493</ion_current>
         <width>0.182</width>
         <signal_noise_ratio>1.389203</signal_noise_ratio>
         <quality>-1</quality>
      </peak>
      <peak>
         <mass>583.37585</mass>
         <intensity>4.032</intensity>
         <ion_current>5.9318373</ion_current>
         <width>0.272</width>
         <signal_noise_ratio>1.389203</signal_noise_ratio>
         <quality>-1</quality>
      </peak>
      <peak>
         <mass>585.30639</mass>
         <intensity>210.176</intensity>
         <ion_current>308.80375</ion_current>
         <width>0.454</width>
         <signal_noise_ratio>72.761109</signal_noise_ratio>
         <quality>1</quality>
      </peak>
      <peak>
         <mass>585.857</mass>
         <intensity>4.032</intensity>
         <ion_current>6.5250493</ion_current>
         <width>0.182</width>
         <signal_noise_ratio>1.3990503</signal_noise_ratio>
         <quality>-1</quality>
      </peak>
      <peak>
         <mass>586.31753</mass>
         <intensity>224.997</intensity>
         <ion_current>230.71224</ion_current>
         <width>0.273</width>
         <signal_noise_ratio>78.07096</signal_noise_ratio>
         <quality>-1</quality>
      </peak>
      <peak>
         <mass>590.01825</mass>
         <intensity>4.032</intensity>
         <ion_current>5.9318373</ion_current>
         <width>0.182</width>
         <signal_noise_ratio>1.4095396</signal_noise_ratio>
         <quality>-1</quality>
      </peak>
      <peak>
         <mass>594.6244</mass>
         <intensity>4.032</intensity>
         <ion_current>5.9318373</ion_current>
         <width>0.273</width>
         <signal_noise_ratio>1.4126085</signal_noise_ratio>
         <quality>-1</quality>
      </peak>
      <peak>
         <mass>596.135</mass>
         <intensity>4.032</intensity>
         <ion_current>5.9318373</ion_current>
         <width>0.182</width>
         <signal_noise_ratio>1.406928</signal_noise_ratio>
         <quality>-1</quality>
      </peak>
      <peak>
         <mass>596.732</mass>
         <intensity>5.379</intensity>
         <ion_current>7.91353</ion_current>
         <width>0.273</width>
         <signal_noise_ratio>1.8769509</signal_noise_ratio>
         <quality>1</quality>
      </peak>
      <peak>
         <mass>598.3875</mass>
         <intensity>220.955</intensity>
         <ion_current>325.09743</ion_current>
         <width>0.364</width>
         <signal_noise_ratio>76.755123</signal_noise_ratio>
         <quality>1</quality>
      </peak>
      <peak>
         <mass>599.38671</mass>
         <intensity>101.041</intensity>
         <ion_current>38.456066</ion_current>
         <width>0.273</width>
         <signal_noise_ratio>34.993169</signal_noise_ratio>
         <quality>1</quality>
      </peak>
      <peak>
         <mass>599.75025</mass>
         <intensity>4.032</intensity>
         <ion_current>5.9318373</ion_current>
         <width>0.545</width>
         <signal_noise_ratio>1.3963882</signal_noise_ratio>
         <quality>-1</quality>
      </peak>
      <peak>
         <mass>603.57025</mass>
         <intensity>4.032</intensity>
         <ion_current>5.9318373</ion_current>
         <width>0.181</width>
         <signal_noise_ratio>1.371867</signal_noise_ratio>
         <quality>-1</quality>
      </peak>
      <peak>
         <mass>605.68399</mass>
         <intensity>5.379</intensity>
         <ion_current>7.91353</ion_current>
         <width>0.454</width>
         <signal_noise_ratio>1.8251042</signal_noise_ratio>
         <quality>1</quality>
      </peak>
      <peak>
         <mass>607.73959</mass>
         <intensity>4.032</intensity>
         <ion_current>5.9318373</ion_current>
         <width>0.364</width>
         <signal_noise_ratio>1.3614399</signal_noise_ratio>
         <quality>-1</quality>
      </peak>
      <peak>
         <mass>608.32985</mass>
         <intensity>305.837</intensity>
         <ion_current>447.15237</ion_current>
         <width>0.364</width>
         <signal_noise_ratio>103.03268</signal_noise_ratio>
         <quality>1</quality>
      </peak>
      <peak>
         <mass>610.89934</mass>
         <intensity>5.379</intensity>
         <ion_current>7.91353</ion_current>
         <width>0.272</width>
         <signal_noise_ratio>1.8016112</signal_noise_ratio>
         <quality>-1</quality>
      </peak>
      <peak>
         <mass>613.28136</mass>
         <intensity>158.977</intensity>
         <ion_current>233.05315</ion_current>
         <width>0.364</width>
         <signal_noise_ratio>53.082841</signal_noise_ratio>
         <quality>-1</quality>
      </peak>
      <peak>
         <mass>615.962</mass>
         <intensity>8.074</intensity>
         <ion_current>11.878387</ion_current>
         <width>0.182</width>
         <signal_noise_ratio>2.682109</signal_noise_ratio>
         <quality>-1</quality>
      </peak>
      <peak>
         <mass>617.781</mass>
         <intensity>6.727</intensity>
         <ion_current>9.8966939</ion_current>
         <width>0.182</width>
         <signal_noise_ratio>2.2318483</signal_noise_ratio>
         <quality>-1</quality>
      </peak>
      <peak>
         <mass>617.98575</mass>
         <intensity>4.032</intensity>
         <ion_current>5.9318373</ion_current>
         <width>0.273</width>
         <signal_noise_ratio>1.3377155</signal_noise_ratio>
         <quality>-1</quality>
      </peak>
      <peak>
         <mass>620.691</mass>
         <intensity>4.032</intensity>
         <ion_current>5.9318373</ion_current>
         <width>0.182</width>
         <signal_noise_ratio>1.3401399</signal_noise_ratio>
         <quality>-1</quality>
      </peak>
      <peak>
         <mass>621.0186</mass>
         <intensity>4.032</intensity>
         <ion_current>5.9318373</ion_current>
         <width>0.182</width>
         <signal_noise_ratio>1.3401399</signal_noise_ratio>
         <quality>-1</quality>
      </peak>
      <peak>
         <mass>625.33831</mass>
         <intensity>223.649</intensity>
         <ion_current>336.81824</ion_current>
         <width>0.364</width>
         <signal_noise_ratio>74.352391</signal_noise_ratio>
         <quality>1</quality>
      </peak>
      <peak>
         <mass>633.0602</mass>
         <intensity>4.032</intensity>
         <ion_current>6.7261861</ion_current>
         <width>0.181</width>
         <signal_noise_ratio>1.3162155</signal_noise_ratio>
         <quality>-1</quality>
      </peak>
      <peak>
         <mass>633.606</mass>
         <intensity>4.032</intensity>
         <ion_current>6.1146865</ion_current>
         <width>0.182</width>
         <signal_noise_ratio>1.3162155</signal_noise_ratio>
         <quality>-1</quality>
      </peak>
      <peak>
         <mass>635.25438</mass>
         <intensity>5.379</intensity>
         <ion_current>8.9732527</ion_current>
         <width>0.455</width>
         <signal_noise_ratio>1.751661</signal_noise_ratio>
         <quality>-1</quality>
      </peak>
      <peak>
         <mass>636.86483</mass>
         <intensity>4.032</intensity>
         <ion_current>6.1146865</ion_current>
         <width>0.182</width>
         <signal_noise_ratio>1.3030858</signal_noise_ratio>
         <quality>-1</quality>
      </peak>
      <peak>
         <mass>640.39166</mass>
         <intensity>156.282</intensity>
         <ion_current>238.7797</ion_current>
         <width>0.272</width>
         <signal_noise_ratio>50.116448</signal_noise_ratio>
         <quality>1</quality>
      </peak>
      <peak>
         <mass>641.064</mass>
         <intensity>4.032</intensity>
         <ion_current>6.7261861</ion_current>
         <width>0.182</width>
         <signal_noise_ratio>1.2895355</signal_noise_ratio>
         <quality>-1</quality>
      </peak>
      <peak>
         <mass>642.35339</mass>
         <intensity>171.103</intensity>
         <ion_current>236.97621</ion_current>
         <width>0.454</width>
         <signal_noise_ratio>54.571199</signal_noise_ratio>
         <quality>1</quality>
      </peak>
      <peak>
         <mass>644.90675</mass>
         <intensity>4.032</intensity>
         <ion_current>6.1146865</ion_current>
         <width>0.273</width>
         <signal_noise_ratio>1.2764487</signal_noise_ratio>
         <quality>-1</quality>
      </peak>
      <peak>
         <mass>648.02149</mass>
         <intensity>5.379</intensity>
         <ion_current>8.1574649</ion_current>
         <width>0.364</width>
         <signal_noise_ratio>1.6992895</signal_noise_ratio>
         <quality>-1</quality>
      </peak>
      <peak>
         <mass>649.23861</mass>
         <intensity>4.032</intensity>
         <ion_current>6.7261861</ion_current>
         <width>0.636</width>
         <signal_noise_ratio>1.2710331</signal_noise_ratio>
         <quality>-1</quality>
      </peak>
      <peak>
         <mass>651.50025</mass>
         <intensity>4.042</intensity>
         <ion_current>6.7428681</ion_current>
         <width>0.182</width>
         <signal_noise_ratio>1.0245041</signal_noise_ratio>
         <quality>-1</quality>
      </peak>
      <peak>
         <mass>654.37879</mass>
         <intensity>68.715</intensity>
         <ion_current>106.20636</ion_current>
         <width>0.273</width>
         <signal_noise_ratio>18.02864</signal_noise_ratio>
         <quality>-1</quality>
      </peak>
      <peak>
         <mass>656.617</mass>
         <intensity>4.042</intensity>
         <ion_current>6.7428681</ion_current>
         <width>0.182</width>
         <signal_noise_ratio>1.1292389</signal_noise_ratio>
         <quality>-1</quality>
      </peak>
      <peak>
         <mass>660.3467</mass>
         <intensity>76.799</intensity>
         <ion_current>116.46873</ion_current>
         <width>1</width>
         <signal_noise_ratio>21.737077</signal_noise_ratio>
         <quality>1</quality>
      </peak>
      <peak>
         <mass>661.32459</mass>
         <intensity>39.073</intensity>
         <ion_current>16.750757</ion_current>
         <width>0.455</width>
         <signal_noise_ratio>11.059165</signal_noise_ratio>
         <quality>1</quality>
      </peak>
      <peak>
         <mass>662.52502</mass>
         <intensity>14.821</intensity>
         <ion_current>22.476629</ion_current>
         <width>1</width>
         <signal_noise_ratio>4.1949142</signal_noise_ratio>
         <quality>-1</quality>
      </peak>
      <peak>
         <mass>664.72617</mass>
         <intensity>4.042</intensity>
         <ion_current>6.1298519</ion_current>
         <width>0.182</width>
         <signal_noise_ratio>1.1440418</signal_noise_ratio>
         <quality>-1</quality>
      </peak>
      <peak>
         <mass>666.33396</mass>
         <intensity>173.808</intensity>
         <ion_current>271.44139</ion_current>
         <width>0.364</width>
         <signal_noise_ratio>49.194363</signal_noise_ratio>
         <quality>1</quality>
      </peak>
      <peak>
         <mass>666.712</mass>
         <intensity>4.042</intensity>
         <ion_current>6.1298519</ion_current>
         <width>0.182</width>
         <signal_noise_ratio>1.1440418</signal_noise_ratio>
         <quality>-1</quality>
      </peak>
      <peak>
         <mass>668.895</mass>
         <intensity>4.042</intensity>
         <ion_current>6.1298519</ion_current>
         <width>0.182</width>
         <signal_noise_ratio>1.1440418</signal_noise_ratio>
         <quality>-1</quality>
      </peak>
      <peak>
         <mass>670.37932</mass>
         <intensity>163.029</intensity>
         <ion_current>247.94612</ion_current>
         <width>0.273</width>
         <signal_noise_ratio>46.14349</signal_noise_ratio>
         <quality>-1</quality>
      </peak>
      <peak>
         <mass>671.714</mass>
         <intensity>4.042</intensity>
         <ion_current>6.1298519</ion_current>
         <width>0.182</width>
         <signal_noise_ratio>1.1440418</signal_noise_ratio>
         <quality>-1</quality>
      </peak>
      <peak>
         <mass>672.91975</mass>
         <intensity>4.042</intensity>
         <ion_current>6.7428681</ion_current>
         <width>0.273</width>
         <signal_noise_ratio>1.1440418</signal_noise_ratio>
         <quality>-1</quality>
      </peak>
      <peak>
         <mass>676.535</mass>
         <intensity>4.042</intensity>
         <ion_current>6.2907362</ion_current>
         <width>0.182</width>
         <signal_noise_ratio>1.1440418</signal_noise_ratio>
         <quality>-1</quality>
      </peak>
      <peak>
         <mass>678.06583</mass>
         <intensity>4.042</intensity>
         <ion_current>6.2907362</ion_current>
         <width>0.182</width>
         <signal_noise_ratio>1.1440418</signal_noise_ratio>
         <quality>-1</quality>
      </peak>
      <peak>
         <mass>678.31823</mass>
         <intensity>137.429</intensity>
         <ion_current>215.24811</ion_current>
         <width>0.273</width>
         <signal_noise_ratio>38.897704</signal_noise_ratio>
         <quality>1</quality>
      </peak>
      <peak>
         <mass>679.70284</mass>
         <intensity>4.042</intensity>
         <ion_current>6.9198433</ion_current>
         <width>0.364</width>
         <signal_noise_ratio>1.1440418</signal_noise_ratio>
         <quality>-1</quality>
      </peak>
      <peak>
         <mass>681.992</mass>
         <intensity>5.389</intensity>
         <ion_current>8.3871294</ion_current>
         <width>0.182</width>
         <signal_noise_ratio>1.5252947</signal_noise_ratio>
         <quality>-1</quality>
      </peak>
      <peak>
         <mass>682.59219</mass>
         <intensity>4.042</intensity>
         <ion_current>6.9198433</ion_current>
         <width>0.363</width>
         <signal_noise_ratio>1.1440418</signal_noise_ratio>
         <quality>-1</quality>
      </peak>
      <peak>
         <mass>683.34083</mass>
         <intensity>4.042</intensity>
         <ion_current>6.2907362</ion_current>
         <width>0.182</width>
         <signal_noise_ratio>1.1440418</signal_noise_ratio>
         <quality>-1</quality>
      </peak>
      <peak>
         <mass>684.89593</mass>
         <intensity>6.737</intensity>
         <ion_current>10.485079</ion_current>
         <width>0.728</width>
         <signal_noise_ratio>1.9068307</signal_noise_ratio>
         <quality>-1</quality>
      </peak>
      <peak>
         <mass>689.086</mass>
         <intensity>5.389</intensity>
         <ion_current>8.3871294</ion_current>
         <width>0.182</width>
         <signal_noise_ratio>1.5252947</signal_noise_ratio>
         <quality>-1</quality>
      </peak>
      <peak>
         <mass>689.34962</mass>
         <intensity>200.755</intensity>
         <ion_current>314.45715</ion_current>
         <width>0.364</width>
         <signal_noise_ratio>56.821402</signal_noise_ratio>
         <quality>1</quality>
      </peak>
      <peak>
         <mass>691.37772</mass>
         <intensity>200.755</intensity>
         <ion_current>279.73996</ion_current>
         <width>0.546</width>
         <signal_noise_ratio>56.821402</signal_noise_ratio>
         <quality>-1</quality>
      </peak>
      <peak>
         <mass>694.83874</mass>
         <intensity>5.389</intensity>
         <ion_current>9.2258871</ion_current>
         <width>0.546</width>
         <signal_noise_ratio>1.5252947</signal_noise_ratio>
         <quality>-1</quality>
      </peak>
      <peak>
         <mass>699.38575</mass>
         <intensity>4.042</intensity>
         <ion_current>6.2907362</ion_current>
         <width>0.273</width>
         <signal_noise_ratio>1.1440418</signal_noise_ratio>
         <quality>-1</quality>
      </peak>
   </peak_list>
</pepex3>
