# Supplementary material for: NITPICK: peak identification for mass spectrometry data
Source: BMC Bioinformatics. 2008 Aug 28;9:355. doi: 10.1186/1471-2105-9-355 (PMC2655099; doi:10.1186/1471-2105-9-355)
Supplement: Additional file 4 — A zip-folder containing all pepex results on the simulated data. [file 1471-2105-9-355-S4.zip › pepex_simulation_results/thresh1/SNR100/SNR100_1.txt]

         0500.295750
         0500.7280
         0503.0010
         0506.0030
         0507.662750
         0508.3670
         0511.934790
         0512.30850
         0514.5520
         0514.794660
         0516.97160
         0517.719820
         0520.10
         0520.259250
         0521.7370
         0522.248870
         0523.995840
         0525.500110
         0526.296370
         0527.87650
         0530.029180
         0531.255420
         0532.256690
         0536.639990
         0538.275890
         0538.6540
         0541.321020
         0542.549840
         0543.267870
         0545.257610
         0547.309180
         0548.840
         0551.948180
         0553.388010
         0554.1160
         0557.367250
         0559.66320
         0561.469280
         0561.86420
         0563.405150
         0563.53760
         0564.108620
         0565.1210
         0565.817660
         0567.4850
         0569.3950
         0571.281980
         0576.3980
         0577.7630
         0579.40
         0583.01980
         0583.351260
         0584.81150
         0585.311170
         0586.691180
         0588.274750
         0590.5870
         0591.0410
         0592.9510
         0594.421310
         0597.938820
         0601.355250
         0602.8650
         0605.230
         0606.361850
         0608.01260
         0608.74060
         0610.6870
         0611.376510
         0612.381520
         0612.960
         0616.454590
         0618.253630
         0618.521010
         0618.690
         0623.795130
         0626.330
         0629.297450
         0632.674250
         0636.2440
         0637.483910
         0638.176750
         0640.586250
         0641.041250
         0641.3370
         0643.520
         0643.9360
         0645.141820
         0646.809180
         0647.036660
         0648.317250
         0650.955250
         0651.48660
         0652.8880
         0654.540180
         0655.07020
         0655.229250
         0659.400770
         0662.85560
         0664.349490
         0665.358240
         0665.909180
         0669.063010
         0671.7140
         0672.3510
         0673.874250
         0675.511250
         0678.240250
         0681.855490
         0682.53780
         0684.719990
         0687.2670
         0691.50560
         0695.356160
         0698.286750
         0698.9090
