# Supplementary material for: NITPICK: peak identification for mass spectrometry data
Source: BMC Bioinformatics. 2008 Aug 28;9:355. doi: 10.1186/1471-2105-9-355 (PMC2655099; doi:10.1186/1471-2105-9-355)
Supplement: Additional file 4 — A zip-folder containing all pepex results on the simulated data. [file 1471-2105-9-355-S4.zip › pepex_simulation_results/thresh1/SNR100/SNR100_10.txt]

         0500.20020
         0500.9550
         0502.2740
         0503.524250
         0503.820
         0504.1840
         0506.9640
         0507.1850
         0507.59450
         0508.255270
         0510.318360
         0511.471830
         0512.763330
         0514.976670
         0515.4620
         0517.2810
         0517.769130
         0520.0090
         0520.168250
         0522.934830
         0525.69350
         0526.391170
         0528.2080
         0529.483170
         0530.854750
         0532.484170
         0532.61460
         0534.77030
         0535.220750
         0538.6540
         0538.9270
         0540.086250
         0540.6680
         0542.758380
         0544.7740
         0545.4620
         0545.763170
         0546.20440
         0549.3860
         0552.948170
         0556.821250
         0557.293620
         0557.8440
         0559.298850
         0559.648170
         0561.952170
         0564.7570
         0565.380
         0566.617360
         0567.052750
         0568.3170
         0569.3950
         0569.781750
         0573.1240
         0575.287670
         0577.81760
         0579.601430
         0582.287250
         0585.29650
         0587.90350
         0592.64820
         0595.437330
         0595.9270
         0600.7730
         0603.311410
         0604.7750
         0605.025250
         0605.348490
         0606.7760
         0609.37660
         0609.799750
         0612.322490
         0612.73350
         0615.723120
         0617.667250
         0618.2360
         0622.352270
         0624.624750
         0627.326370
         0629.036250
         0631.6960
         0632.082750
         0633.970
         0634.385160
         0637.140
         0638.6470
         0639.3360
         0641.56450
         0642.335160
         0643.339920
         0650.325310
         0650.7960
         0651.321770
         0654.7280
         0657.385590
         0658.425320
         0660.6830
         0661.1640
         0664.3470
         0667.007750
         0669.29160
         0670.338950
         0670.865670
         0673.326240
         0674.87980
         0675.66140
         0677.08020
         0678.5360
         0679.1720
         0682.9920
         0683.70180
         0686.607250
         0686.9030
         0688.9040
         0690.707830
         0691.347690
         0694.0880
         0694.5430
         0697.18080
         0698.390410
