# Supplementary material for: NITPICK: peak identification for mass spectrometry data
Source: BMC Bioinformatics. 2008 Aug 28;9:355. doi: 10.1186/1471-2105-9-355 (PMC2655099; doi:10.1186/1471-2105-9-355)
Supplement: Additional file 4 — A zip-folder containing all pepex results on the simulated data. [file 1471-2105-9-355-S4.zip › pepex_simulation_results/thresh1/SNR100/SNR100_11.txt]

         0500.0910
         0500.250250
         0501.50960
         0503.0920
         0504.80180
         0506.98480
         0508.480750
         0510.625830
         0510.838170
         0511.2650
         0513.703440
         0515.291380
         0515.89780
         0518.32650
         0519.660170
         0520.2820
         0521.078250
         0521.686450
         0523.41950
         0525.2840
         0529.79560
         0530.399750
         0531.939170
         0534.1060
         0535.459630
         0537.6530
         0541.2010
         0544.6570
         0546.5670
         0546.998250
         0548.2040
         0549.9450
         0551.2960
         0553.410750
         0553.70650
         0554.721660
         0558.279980
         0560.9370
         0561.641250
         0562.89250
         0563.286830
         0563.8340
         0569.190250
         0571.001660
         0573.374250
         0573.5790
         0580.566830
         0581.105250
         0582.65580
         0582.8560
         0585.130
         0586.34840
         0588.874170
         0590.27760
         0591.91460
         0593.36960
         0594.6790
         0595.930250
         0598.060170
         0598.54450
         0599.34020
         0601.352920
         0601.7740
         0605.294170
         0606.8670
         0609.974170
         0610.5960
         0612.982750
         0613.56060
         0615.393250
         0617.1440
         0621.0550
         0621.430380
         0622.7830
         0625.285830
         0625.74760
         0626.350030
         0629.56760
         0629.7860
         0633.350130
         0633.970
         0635.864830
         0637.323460
         0638.303540
         0640.5440
         0642.284880
         0643.268140
         0645.66660
         0649.3410
         0650.7960
         0651.15090
         0652.781830
         0653.1610
         0654.722170
         0655.3430
         0657.7080
         0657.85360
         0658.311750
         0661.8010
         0662.596250
         0664.325330
         0664.8020
         0666.07520
         0666.33770
         0668.322210
         0668.7130
         0673.301930
         0675.284520
         0675.7160
         0678.808830
         0680.84540
         0682.643330
         0685.354690
         0687.68560
         0688.130630
         0690.070830
         0690.798830
         0692.33270
         0693.338510
         0693.8150
         0697.923170
         0698.0770
         0698.3630
         0699.31750
