# Supplementary material for: NITPICK: peak identification for mass spectrometry data
Source: BMC Bioinformatics. 2008 Aug 28;9:355. doi: 10.1186/1471-2105-9-355 (PMC2655099; doi:10.1186/1471-2105-9-355)
Supplement: Additional file 4 — A zip-folder containing all pepex results on the simulated data. [file 1471-2105-9-355-S4.zip › pepex_simulation_results/thresh1/SNR100/SNR100_12.txt]

         0500.151670
         0501.3640
         0501.515670
         0503.1830
         0504.517670
         0504.888250
         0507.8920
         0510.3680
         0511.873180
         0512.528250
         0513.937990
         0514.665750
         0515.439250
         0516.128330
         0517.7350
         0518.068650
         0518.62680
         0520.024170
         0522.894910
         0524.7990
         0525.543990
         0528.227630
         0529.4680
         0529.854750
         0532.118720
         0534.34260
         0534.583750
         0535.093990
         0537.274830
         0539.34560
         0539.5630
         0539.97250
         0541.404750
         0541.730830
         0544.254970
         0544.71160
         0547.6580
         0550.5940
         0551.4780
         0553.229950
         0553.949170
         0555.27560
         0556.7530
         0557.2990
         0557.55380
         0562.4830
         0565.7570
         0567.500170
         0568.110610
         0574.382160
         0574.647250
         0574.874750
         0575.011250
         0576.488990
         0578.609730
         0581.0370
         0581.327330
         0581.83680
         0584.296820
         0586.5850
         0587.93080
         0590.2230
         0590.5870
         0596.0440
         0598.147130
         0599.36510
         0599.64560
         0599.939660
         0600.319990
         0603.35430
         0603.751250
         0605.032840
         0607.0490
         0611.3230
         0612.960
         0613.31570
         0613.5970
         0618.3270
         0618.530750
         0623.624610
         0625.67050
         0627.951830
         0630.491250
         0631.8780
         0632.060
         0633.289570
         0635.30280
         0638.6080
         0639.358750
         0640.047690
         0641.32140
         0642.9740
         0643.520
         0645.0660
         0647.330450
         0649.0680
         0653.66960
         0654.331160
         0656.7080
         0658.282620
         0658.542170
         0659.75450
         0661.5280
         0663.437980
         0664.044670
         0666.7120
         0667.405870
         0668.690250
         0669.220
         0670.471330
         0670.75950
         0672.411660
         0672.866670
         0673.170
         0674.365010
         0674.746330
         0676.8080
         0677.933130
         0678.1720
         0678.40860
         0679.232660
         0679.6270
         0680.930330
         0682.7190
         0683.8110
         0685.9940
         0686.404850
         0687.7610
         0688.08520
         0689.6580
         0692.481330
         0693.140
         0693.845340
         0695.25280
         0696.358610
         0696.885240
         0698.878670
