# Supplementary material for: NITPICK: peak identification for mass spectrometry data
Source: BMC Bioinformatics. 2008 Aug 28;9:355. doi: 10.1186/1471-2105-9-355 (PMC2655099; doi:10.1186/1471-2105-9-355)
Supplement: Additional file 4 — A zip-folder containing all pepex results on the simulated data. [file 1471-2105-9-355-S4.zip › pepex_simulation_results/thresh1/SNR100/SNR100_13.txt]

         0503.2740
         0504.070250
         0504.692880
         0506.927170
         0510.747170
         0511.535830
         0513.199380
         0517.8260
         0520.839380
         0521.539830
         0523.358830
         0524.9070
         0525.329510
         0528.2860
         0530.059310
         0531.45080
         0534.356250
         0536.277850
         0540.8370
         0542.315050
         0543.110710
         0543.58320
         0549.4770
         0551.0230
         0551.4780
         0553.858170
         0554.344340
         0554.570
         0555.8440
         0559.265730
         0560.417770
         0561.732250
         0562.921460
         0565.052750
         0566.278910
         0567.71250
         0569.301970
         0575.056750
         0577.467250
         0578.81760
         0579.604750
         0582.4010
         0583.81960
         0585.690170
         0589.23380
         0590.723130
         0593.326140
         0594.28930
         0601.291950
         0601.5920
         0603.3070
         0604.752250
         0607.347570
         0608.03080
         0609.305540
         0610.8690
         0614.0520
         0616.0530
         0618.008510
         0619.36340
         0621.214250
         0621.510
         0624.169750
         0625.761250
         0629.292760
         0636.130250
         0636.804170
         0637.6990
         0638.26320
         0640.487660
         0641.2460
         0644.11050
         0644.899170
         0645.290090
         0646.6120
         0648.7040
         0650.3410
         0653.4330
         0653.7060
         0655.070
         0656.47140
         0656.876580
         0658.322250
         0659.80
         0661.452170
         0663.233250
         0666.8030
         0667.182170
         0669.879830
         0672.345910
         0676.7040
         0677.01250
         0677.5220
         0680.71880
         0681.364210
         0682.969250
         0686.29910
         0690.412680
         0696.350860
         0696.9080
         0699.416410
