# Supplementary material for: NITPICK: peak identification for mass spectrometry data
Source: BMC Bioinformatics. 2008 Aug 28;9:355. doi: 10.1186/1471-2105-9-355 (PMC2655099; doi:10.1186/1471-2105-9-355)
Supplement: Additional file 4 — A zip-folder containing all pepex results on the simulated data. [file 1471-2105-9-355-S4.zip › pepex_simulation_results/thresh1/SNR100/SNR100_14.txt]

         0500.14560
         0502.0790
         0502.829560
         0504.161250
         0505.47520
         0505.8210
         0508.334860
         0511.289380
         0514.665750
         0516.5530
         0517.190
         0520.532250
         0521.1550
         0524.305980
         0524.6480
         0525.299950
         0526.70260
         0529.043330
         0529.5590
         0532.2870
         0534.284930
         0536.9260
         0544.3840
         0545.02020
         0546.5670
         0547.089250
         0549.798530
         0551.0230
         0552.29620
         0555.304070
         0558.647830
         0560.914250
         0562.507820
         0563.08360
         0563.733250
         0565.030
         0566.254510
         0567.030
         0568.263210
         0568.81320
         0570.850
         0571.0320
         0572.92380
         0573.35150
         0575.2030
         0575.54360
         0575.8530
         0578.9450
         0580.2180
         0580.513750
         0581.1020
         0582.6220
         0585.33450
         0586.107250
         0588.1310
         0593.09660
         0596.248750
         0597.885750
         0598.64460
         0600.1360
         0600.7730
         0604.7750
         0605.349650
         0607.616750
         0608.341410
         0612.672830
         0614.385670
         0615.09750
         0617.4170
         0621.0550
         0623.298910
         0624.314930
         0625.981170
         0628.717750
         0629.988220
         0631.3320
         0631.893170
         0633.29570
         0633.530170
         0635.6980
         0636.310180
         0637.759670
         0638.305830
         0639.70
         0642.0650
         0643.6240
         0643.823330
         0644.310490
         0648.647130
         0649.310670
         0652.182750
         0653.4330
         0653.6150
         0655.494670
         0658.595250
         0659.329830
         0660.92740
         0662.710
         0663.2560
         0666.12050
         0667.8040
         0670.370870
         0673.601250
         0673.8970
         0676.368990
         0677.352330
         0681.820110
         0682.357010
         0687.85850
         0688.145670
         0690.9050
         0691.4510
         0692.6330
         0692.883250
         0693.14260
         0694.8160
         0695.374590
         0697.9080
         0699.397750
