# Supplementary material for: NITPICK: peak identification for mass spectrometry data
Source: BMC Bioinformatics. 2008 Aug 28;9:355. doi: 10.1186/1471-2105-9-355 (PMC2655099; doi:10.1186/1471-2105-9-355)
Supplement: Additional file 4 — A zip-folder containing all pepex results on the simulated data. [file 1471-2105-9-355-S4.zip › pepex_simulation_results/thresh1/SNR100/SNR100_15.txt]

         0500.987290
         0501.705250
         0502.289160
         0503.61980
         0507.7310
         0508.3670
         0511.282750
         0512.67840
         0514.802250
         0515.572890
         0517.809940
         0520.0090
         0521.803180
         0528.391830
         0528.982670
         0532.105830
         0534.720250
         0535.63480
         0535.940160
         0537.623160
         0538.097880
         0538.894860
         0540.600390
         0541.94620
         0542.542250
         0544.383980
         0547.28050
         0547.855160
         0550.786390
         0551.314550
         0552.039160
         0554.9340
         0557.274640
         0560.823250
         0561.264590
         0564.370250
         0564.811610
         0565.260990
         0567.3030
         0568.067390
         0569.971330
         0571.790340
         0573.7610
         0574.246330
         0582.345840
         0586.3120
         0587.639610
         0589.268510
         0592.860
         0595.82950
         0597.7720
         0599.251390
         0600.784380
         0602.6830
         0604.570250
         0604.941840
         0606.6850
         0607.1530
         0608.64050
         0608.852840
         0610.36230
         0612.77880
         0613.393330
         0616.237150
         0617.485250
         0618.250870
         0619.850250
         0620.554490
         0621.8740
         0623.1470
         0623.617160
         0625.443750
         0625.9660
         0627.311940
         0627.860840
         0629.9680
         0631.30770
         0632.933610
         0635.986160
         0637.310170
         0643.0650
         0643.345720
         0647.29450
         0648.8860
         0650.288030
         0658.69080
         0660.186750
         0660.6180
         0661.9830
         0663.483490
         0664.8930
         0666.60280
         0668.7780
         0670.346410
         0674.265280
         0678.6270
         0687.336130
         0695.43370
