# Supplementary material for: NITPICK: peak identification for mass spectrometry data
Source: BMC Bioinformatics. 2008 Aug 28;9:355. doi: 10.1186/1471-2105-9-355 (PMC2655099; doi:10.1186/1471-2105-9-355)
Supplement: Additional file 4 — A zip-folder containing all pepex results on the simulated data. [file 1471-2105-9-355-S4.zip › pepex_simulation_results/thresh1/SNR100/SNR100_16.txt]

         0500.697670
         0501.49480
         0502.879670
         0503.1830
         0503.5470
         0505.9120
         0507.268990
         0508.518670
         0508.74920
         0512.933210
         0513.521670
         0514.218330
         0516.443790
         0516.9170
         0517.311330
         0517.7350
         0519.2810
         0519.60860
         0520.8280
         0524.450830
         0525.049990
         0525.5570
         0526.852750
         0530.089830
         0530.68640
         0530.9620
         0532.284450
         0536.304170
         0539.904250
         0542.6560
         0543.254460
         0544.291540
         0548.73080
         0550.62260
         0551.007830
         0551.264130
         0552.720660
         0557.450660
         0560.431450
         0560.9370
         0561.6640
         0563.08360
         0565.787330
         0567.6670
         0571.5780
         0572.090920
         0572.794990
         0573.80650
         0574.30680
         0575.978130
         0578.2170
         0578.7630
         0581.8550
         0582.346470
         0584.6750
         0585.9480
         0587.7670
         0588.45860
         0590.473250
         0590.950
         0598.931250
         0599.6820
         0600.9550
         0602.343040
         0603.285450
         0604.934250
         0606.299330
         0610.050
         0611.7780
         0612.0510
         0612.356360
         0614.1430
         0617.906120
         0618.690
         0620.12780
         0620.7820
         0621.3280
         0621.98750
         0624.6020
         0625.314830
         0628.327790
         0630.276930
         0633.03750
         0633.772830
         0636.7630
         0637.5170
         0639.365430
         0639.8820
         0640.360840
         0643.1560
         0643.75660
         0645.498250
         0646.170
         0647.453750
         0647.794140
         0649.090750
         0651.4140
         0651.6140
         0651.9780
         0654.34230
         0655.813170
         0657.655990
         0659.287250
         0660.516490
         0662.710
         0662.907170
         0664.360010
         0664.953660
         0666.3480
         0667.818840
         0668.339480
         0669.353320
         0670.8960
         0671.301150
         0672.8060
         0675.93440
         0676.1710
         0678.187170
         0682.650750
         0684.890630
         0685.22960
         0687.34390
         0687.670
         0687.76750
         0690.055660
         0690.700250
         0692.375170
         0692.7240
         0694.565750
         0695.870590
         0697.475750
         0699.409180
