# Supplementary material for: NITPICK: peak identification for mass spectrometry data
Source: BMC Bioinformatics. 2008 Aug 28;9:355. doi: 10.1186/1471-2105-9-355 (PMC2655099; doi:10.1186/1471-2105-9-355)
Supplement: Additional file 4 — A zip-folder containing all pepex results on the simulated data. [file 1471-2105-9-355-S4.zip › pepex_simulation_results/thresh1/SNR100/SNR100_17.txt]

         0502.5470
         0503.820
         0505.257940
         0507.640
         0509.367990
         0510.622810
         0512.69660
         0512.9150
         0513.260980
         0515.897780
         0518.887670
         0521.302220
         0523.351250
         0523.5560
         0525.7390
         0527.3760
         0527.592130
         0530.650
         0530.8320
         0531.184630
         0532.8330
         0534.3790
         0534.8340
         0536.452810
         0539.06350
         0540.2910
         0543.1110
         0543.5650
         0547.6580
         0549.784130
         0550.450180
         0552.932990
         0554.873330
         0555.370810
         0557.5720
         0560.823250
         0561.5730
         0563.101810
         0563.824250
         0566.90950
         0567.3030
         0568.182670
         0569.963750
         0572.48720
         0575.549660
         0576.217330
         0580.2180
         0582.6740
         0585.020810
         0585.296660
         0586.6760
         0587.270110
         0593.770
         0594.115810
         0594.391660
         0596.0440
         0596.566250
         0597.290370
         0597.847830
         0600.030
         0601.788840
         0604.1380
         0606.193590
         0606.5940
         0606.7760
         0609.246340
         0611.118250
         0611.4140
         0612.843280
         0613.353850
         0618.712750
         0621.794260
         0625.346650
         0626.853250
         0627.313940
         0629.7860
         0631.243150
         0632.628750
         0635.20660
         0635.622160
         0637.335280
         0642.989170
         0643.332810
         0644.8580
         0646.7940
         0649.5380
         0650.153640
         0653.380990
         0654.03360
         0656.230250
         0657.601830
         0658.132660
         0662.2560
         0662.7360
         0663.961250
         0664.269150
         0664.40160
         0668.242830
         0670.907370
         0671.367430
         0675.379420
         0675.791830
         0677.1710
         0679.341590
         0681.32740
         0682.9010
         0683.0830
         0684.735170
         0686.7990
         0687.369460
         0688.049190
         0691.346730
         0693.438550
         0695.9980
         0696.345510
