# Supplementary material for: NITPICK: peak identification for mass spectrometry data
Source: BMC Bioinformatics. 2008 Aug 28;9:355. doi: 10.1186/1471-2105-9-355 (PMC2655099; doi:10.1186/1471-2105-9-355)
Supplement: Additional file 4 — A zip-folder containing all pepex results on the simulated data. [file 1471-2105-9-355-S4.zip › pepex_simulation_results/thresh1/SNR100/SNR100_18.txt]

         0502.265330
         0505.8210
         0506.134440
         0508.276250
         0509.9140
         0513.2790
         0519.8270
         0520.293190
         0521.295180
         0521.8280
         0525.6480
         0527.6490
         0527.8310
         0528.8180
         0530.2890
         0535.76650
         0536.0680
         0538.077670
         0540.495750
         0541.737730
         0542.4740
         0544.06550
         0545.2930
         0549.1130
         0550.6590
         0554.261130
         0556.0250
         0560.9370
         0562.7820
         0564.07450
         0564.605330
         0567.8490
         0569.099250
         0572.5780
         0572.930620
         0574.670
         0574.92480
         0575.232450
         0575.466250
         0576.6710
         0583.0380
         0583.63760
         0588.4040
         0590.3140
         0590.518750
         0591.3010
         0592.587670
         0594.974750
         0596.112250
         0596.368170
         0597.6810
         0598.1360
         0599.330490
         0602.121830
         0602.876380
         0603.336430
         0603.660620
         0606.302430
         0606.84880
         0608.0490
         0611.05020
         0612.31860
         0613.710750
         0614.938250
         0617.558560
         0618.34950
         0622.6850
         0623.753670
         0625.5120
         0627.49480
         0628.8770
         0629.422170
         0631.292670
         0633.262010
         0634.01550
         0636.6980
         0637.368130
         0638.767250
         0640.094330
         0640.359340
         0644.59280
         0646.7940
         0647.044250
         0649.181750
         0650.8870
         0653.4330
         0653.6150
         0656.346440
         0659.85460
         0660.40060
         0661.710
         0662.437290
         0663.0740
         0664.4380
         0666.359380
         0670.820170
         0672.093170
         0672.335830
         0672.7150
         0673.919750
         0675.336830
         0678.611830
         0680.440150
         0683.750330
         0685.7080
         0685.918170
         0687.352070
         0691.201950
         0693.3350
         0693.86960
         0694.7120
         0698.567750
