# Supplementary material for: NITPICK: peak identification for mass spectrometry data
Source: BMC Bioinformatics. 2008 Aug 28;9:355. doi: 10.1186/1471-2105-9-355 (PMC2655099; doi:10.1186/1471-2105-9-355)
Supplement: Additional file 4 — A zip-folder containing all pepex results on the simulated data. [file 1471-2105-9-355-S4.zip › pepex_simulation_results/thresh1/SNR100/SNR100_19.txt]

         0500.5460
         0500.879670
         0502.985830
         0503.7290
         0504.29320
         0507.018170
         0508.507640
         0509.7320
         0509.98680
         0510.550
         0512.8240
         0513.567170
         0514.0970
         0514.80680
         0515.461710
         0516.211750
         0517.537830
         0519.7360
         0520.07270
         0521.1910
         0521.3730
         0521.78250
         0523.23750
         0523.950330
         0524.988250
         0525.4660
         0526.64820
         0526.9210
         0528.899250
         0531.3780
         0531.9240
         0532.211330
         0535.1070
         0537.804670
         0538.24450
         0539.256880
         0539.949750
         0540.639830
         0541.404750
         0543.6560
         0544.732830
         0547.9050
         0549.734830
         0550.091250
         0551.5690
         0553.275590
         0555.1160
         0557.71760
         0559.497170
         0562.1190
         0562.6650
         0563.19280
         0564.5750
         0565.9390
         0567.768110
         0569.516330
         0570.280430
         0571.6820
         0573.232060
         0574.692750
         0575.9440
         0578.238750
         0578.89040
         0579.650250
         0584.301780
         0585.310730
         0589.8590
         0590.267380
         0592.16990
         0592.64220
         0594.55160
         0595.8620
         0596.55260
         0598.311920
         0603.592830
         0605.4250
         0607.117250
         0608.936250
         0610.440
         0610.70520
         0613.3240
         0614.66550
         0615.371580
         0616.391720
         0616.946830
         0620.4180
         0621.1460
         0623.859170
         0626.307250
         0627.132450
         0630.4230
         0630.718750
         0632.09640
         0632.6970
         0634.339150
         0635.930560
         0638.62550
         0639.7910
         0640.502830
         0642.95580
         0644.323770
         0645.340880
         0645.997750
         0647.319150
         0650.636750
         0650.8870
         0652.740130
         0653.391160
         0655.8890
         0661.318450
         0677.380130
         0682.360010
         0682.981890
         0690.6320
         0693.369350
         0698.0120
