# Supplementary material for: NITPICK: peak identification for mass spectrometry data
Source: BMC Bioinformatics. 2008 Aug 28;9:355. doi: 10.1186/1471-2105-9-355 (PMC2655099; doi:10.1186/1471-2105-9-355)
Supplement: Additional file 4 — A zip-folder containing all pepex results on the simulated data. [file 1471-2105-9-355-S4.zip › pepex_simulation_results/thresh1/SNR100/SNR100_2.txt]

         0500.60060
         0501.015330
         0502.531840
         0503.0010
         0504.812410
         0505.5480
         0507.41250
         0508.480750
         0512.073250
         0513.529250
         0514.277420
         0519.7620
         0521.4380
         0522.177990
         0526.066610
         0528.5580
         0530.437670
         0533.6780
         0536.182840
         0536.539250
         0538.820840
         0539.296140
         0540.290420
         0541.7850
         0541.988660
         0543.7470
         0543.9290
         0545.7480
         0547.544250
         0547.840010
         0549.06750
         0550.9320
         0553.918830
         0555.43450
         0559.69940
         0560.254510
         0560.967330
         0561.5730
         0565.297360
         0567.5760
         0568.297750
         0571.8510
         0574.306830
         0574.556250
         0576.458670
         0579.051160
         0580.679070
         0585.6620
         0587.6630
         0587.8580
         0588.09460
         0590.83650
         0597.722370
         0598.256560
         0600.302830
         0601.32040
         0603.577670
         0607.404330
         0608.410
         0610.6220
         0612.066180
         0614.342240
         0615.127840
         0616.939250
         0617.667250
         0618.74460
         0619.4180
         0622.290420
         0622.6920
         0626.041840
         0626.392480
         0627.7850
         0628.351680
         0631.30650
         0639.6090
         0640.090
         0643.2470
         0644.86580
         0645.627170
         0646.290080
         0647.322450
         0647.7040
         0649.416560
         0651.85060
         0654.357460
         0654.7980
         0656.8530
         0659.8910
         0660.636390
         0662.66450
         0663.0740
         0663.4380
         0664.78380
         0665.3480
         0665.530
         0666.135670
         0668.65840
         0668.963260
         0669.27720
         0670.420780
         0670.8960
         0672.290330
         0673.60580
         0674.170
         0675.406610
         0675.73420
         0677.250310
         0679.354870
         0679.90
         0680.411560
         0681.1990
         0683.091280
         0683.720
         0684.4470
         0685.88480
         0686.630
         0687.297330
         0687.8130
         0690.270940
         0691.284170
         0692.5420
         0693.95150
         0695.361750
         0696.0890
         0698.575340
         0698.9090
         0699.059990
