# Supplementary material for: NITPICK: peak identification for mass spectrometry data
Source: BMC Bioinformatics. 2008 Aug 28;9:355. doi: 10.1186/1471-2105-9-355 (PMC2655099; doi:10.1186/1471-2105-9-355)
Supplement: Additional file 4 — A zip-folder containing all pepex results on the simulated data. [file 1471-2105-9-355-S4.zip › pepex_simulation_results/thresh1/SNR100/SNR100_20.txt]

         0501.41860
         0502.1830
         0502.6380
         0502.7890
         0503.413530
         0504.062670
         0504.6550
         0505.4570
         0507.2760
         0508.4970
         0508.882670
         0509.1860
         0510.8880
         0511.535830
         0512.289380
         0514.438250
         0514.7340
         0515.173830
         0515.35280
         0518.7230
         0520.0090
         0520.60050
         0525.17480
         0527.345890
         0530.9230
         0531.2870
         0531.6510
         0532.88760
         0533.1060
         0533.3790
         0534.636830
         0534.811250
         0537.1990
         0540.988670
         0542.301170
         0542.822830
         0545.914830
         0549.336230
         0553.07860
         0554.827830
         0556.3890
         0556.7530
         0556.9350
         0559.0270
         0559.4690
         0561.5730
         0565.6660
         0566.416750
         0568.7590
         0570.743830
         0571.502170
         0573.2150
         0573.647250
         0575.8530
         0577.232750
         0577.54460
         0577.899380
         0579.207660
         0580.513750
         0581.968750
         0582.742250
         0584.36560
         0584.9480
         0586.329220
         0591.2230
         0593.201250
         0593.82460
         0595.24320
         0595.680
         0596.9530
         0598.931250
         0599.449440
         0601.788830
         0604.661250
         0607.33770
         0607.760830
         0612.77880
         0613.19660
         0613.5060
         0614.606190
         0615.324680
         0618.039730
         0620.2360
         0620.577250
         0622.949830
         0623.420
         0626.307250
         0626.67580
         0628.126250
         0632.29040
         0633.970
         0635.5290
         0637.6080
         0638.260170
         0642.350160
         0646.862250
         0648.74040
         0649.303240
         0651.249120
         0651.95980
         0652.7060
         0654.57960
         0654.8890
         0655.2520
         0660.307310
         0663.5290
         0663.968830
         0665.507250
         0666.07520
         0669.349260
         0670.8960
         0672.8970
         0675.271510
         0682.6890
         0683.158830
         0687.361310
         0688.009830
         0690.85950
         0691.62360
         0692.374270
         0694.430710
         0696.87160
         0697.112750
         0698.915920
         0699.396470
