# Supplementary material for: NITPICK: peak identification for mass spectrometry data
Source: BMC Bioinformatics. 2008 Aug 28;9:355. doi: 10.1186/1471-2105-9-355 (PMC2655099; doi:10.1186/1471-2105-9-355)
Supplement: Additional file 4 — A zip-folder containing all pepex results on the simulated data. [file 1471-2105-9-355-S4.zip › pepex_simulation_results/thresh1/SNR100/SNR100_21.txt]

         0501.87360
         0503.653160
         0505.5480
         0508.42160
         0510.004570
         0510.875010
         0511.3690
         0512.018140
         0514.5520
         0516.6440
         0516.967550
         0517.371830
         0517.9170
         0518.6450
         0520.8280
         0522.70160
         0522.991990
         0524.264970
         0525.807250
         0530.88660
         0532.4690
         0534.01520
         0534.212160
         0536.1070
         0536.5620
         0537.353710
         0537.948750
         0538.6540
         0539.24550
         0541.5640
         0541.878370
         0542.371630
         0544.578990
         0548.633630
         0552.307490
         0554.8430
         0555.279790
         0557.339260
         0559.361430
         0560.679160
         0562.680160
         0565.562010
         0565.99360
         0566.314570
         0567.326160
         0570.1230
         0571.923790
         0572.294390
         0574.140160
         0574.593020
         0578.459670
         0580.3090
         0581.0370
         0582.583010
         0584.659840
         0584.872160
         0586.327160
         0587.8450
         0588.510160
         0593.282950
         0595.364480
         0596.104670
         0600.276640
         0601.569250
         0603.00150
         0604.326040
         0605.702210
         0607.525750
         0608.276250
         0611.265920
         0614.355340
         0615.0520
         0616.267290
         0619.857830
         0622.3280
         0622.692010
         0626.8760
         0627.5130
         0629.448140
         0630.768790
         0632.6970
         0635.341630
         0635.986160
         0638.926510
         0644.356280
         0645.7940
         0647.0670
         0651.03260
         0652.326830
         0652.683250
         0654.6160
         0655.333980
         0656.347580
         0660.380120
         0661.603840
         0663.21960
         0664.76560
         0666.423840
         0668.388010
         0668.8950
         0670.328610
         0676.5350
         0678.338840
         0681.7190
         0682.308680
         0683.77460
         0685.346390
         0689.344240
         0693.019750
         0694.405520
         0695.611250
