# Supplementary material for: NITPICK: peak identification for mass spectrometry data
Source: BMC Bioinformatics. 2008 Aug 28;9:355. doi: 10.1186/1471-2105-9-355 (PMC2655099; doi:10.1186/1471-2105-9-355)
Supplement: Additional file 4 — A zip-folder containing all pepex results on the simulated data. [file 1471-2105-9-355-S4.zip › pepex_simulation_results/thresh1/SNR100/SNR100_22.txt]

         0500.0910
         0500.2730
         0501.3640
         0503.615250
         0504.1840
         0504.820
         0505.3790
         0506.5350
         0510.61370
         0510.8230
         0512.209750
         0513.627830
         0514.9160
         0516.166250
         0516.6440
         0519.3720
         0520.623250
         0521.251670
         0521.96450
         0523.525670
         0523.97460
         0524.1930
         0525.936170
         0528.24940
         0529.718250
         0531.0140
         0532.7680
         0533.2880
         0534.7430
         0535.97960
         0537.52660
         0537.9260
         0540.730830
         0541.3820
         0543.7470
         0544.452250
         0545.252780
         0546.544250
         0547.80360
         0548.0220
         0548.4770
         0549.272250
         0549.8410
         0552.375580
         0552.71460
         0554.98860
         0557.708380
         0557.950170
         0562.4830
         0564.779750
         0567.377150
         0568.690750
         0569.015830
         0569.5070
         0570.163440
         0572.36040
         0572.6690
         0572.99660
         0575.0340
         0575.293890
         0578.7630
         0580.259730
         0584.275040
         0584.690170
         0590.435330
         0592.82360
         0594.285890
         0595.554550
         0596.9530
         0597.24550
         0598.6810
         0598.931250
         0600.329850
         0601.5920
         0603.306340
         0606.6850
         0606.9580
         0608.364220
         0609.708750
         0612.6880
         0613.028250
         0613.399830
         0617.19860
         0618.5860
         0618.7810
         0621.278810
         0622.6010
         0624.040830
         0624.4980
         0627.6030
         0628.310450
         0628.9680
         0633.8790
         0634.231190
         0634.675250
         0635.880
         0636.252530
         0640.365770
         0641.86480
         0642.333810
         0642.587250
         0643.8840
         0646.862250
         0647.32180
         0653.337330
         0658.49060
         0661.550750
         0665.2570
         0665.507250
         0666.8030
         0667.409670
         0669.388360
         0669.6230
         0672.04160
         0673.308510
         0674.324290
         0675.080
         0684.114330
         0686.781670
         0688.4490
         0688.790250
         0691.882250
         0695.87060
         0696.559170
         0698.3630
         0698.6360
