# Supplementary material for: NITPICK: peak identification for mass spectrometry data
Source: BMC Bioinformatics. 2008 Aug 28;9:355. doi: 10.1186/1471-2105-9-355 (PMC2655099; doi:10.1186/1471-2105-9-355)
Supplement: Additional file 4 — A zip-folder containing all pepex results on the simulated data. [file 1471-2105-9-355-S4.zip › pepex_simulation_results/thresh1/SNR100/SNR100_23.txt]

         0500.295750
         0501.978250
         0503.751750
         0505.4570
         0507.22140
         0508.0950
         0508.882660
         0510.352830
         0511.755750
         0513.33360
         0513.7340
         0516.9170
         0517.2810
         0519.084830
         0521.309290
         0522.624250
         0524.4240
         0526.58050
         0527.269830
         0528.8310
         0530.274940
         0533.470
         0533.902250
         0535.002990
         0535.2890
         0536.630250
         0539.311390
         0543.288690
         0545.3420
         0546.726250
         0549.0220
         0549.25860
         0550.765170
         0553.2060
         0555.60740
         0556.31620
         0556.5710
         0565.007250
         0565.643250
         0567.325750
         0567.742830
         0570.302190
         0573.745830
         0574.2160
         0574.3970
         0575.693750
         0577.201830
         0580.195250
         0584.293390
         0584.508170
         0586.5850
         0588.4040
         0590.8590
         0591.214530
         0593.199910
         0596.734610
         0597.271950
         0599.757840
         0601.304930
         0602.301240
         0602.9560
         0607.798750
         0609.013590
         0610.95980
         0612.574250
         0613.2330
         0615.08840
         0615.4160
         0618.947840
         0621.585830
         0622.949840
         0623.56560
         0625.844670
         0626.20
         0627.754660
         0629.979380
         0631.635330
         0633.331210
         0634.6070
         0634.983010
         0635.330860
         0638.9720
         0639.432570
         0640.429050
         0645.8120
         0646.310970
         0647.275230
         0649.334760
         0652.311450
         0652.96080
         0656.338940
         0657.339510
         0658.686250
         0660.777250
         0661.00020
         0662.806690
         0664.324250
         0665.689260
         0671.911170
         0676.98980
         0680.241250
         0682.696250
         0683.368350
         0685.285550
         0688.7870
         0689.407650
         0692.6330
         0692.9970
         0695.286720
         0696.513660
         0696.847340
