# Supplementary material for: NITPICK: peak identification for mass spectrometry data
Source: BMC Bioinformatics. 2008 Aug 28;9:355. doi: 10.1186/1471-2105-9-355 (PMC2655099; doi:10.1186/1471-2105-9-355)
Supplement: Additional file 4 — A zip-folder containing all pepex results on the simulated data. [file 1471-2105-9-355-S4.zip › pepex_simulation_results/thresh1/SNR100/SNR100_24.txt]

         0501.743160
         0504.188570
         0507.9130
         0509.019160
         0509.527260
         0511.7330
         0512.05960
         0512.84220
         0513.1880
         0514.5520
         0514.806810
         0520.2170
         0520.8280
         0521.44580
         0525.15660
         0525.526660
         0525.9210
         0526.5580
         0527.8310
         0528.0130
         0528.1950
         0529.263250
         0529.900250
         0530.650
         0531.5730
         0531.94220
         0533.1970
         0533.470
         0535.630250
         0537.98060
         0538.59940
         0539.90880
         0541.79150
         0545.5790
         0548.671140
         0549.328090
         0550.05940
         0551.5690
         0552.084670
         0554.2060
         0555.5710
         0556.9350
         0557.378640
         0559.011840
         0561.90060
         0565.014840
         0565.453670
         0567.5760
         0568.099250
         0570.464250
         0571.009250
         0573.83380
         0574.66090
         0575.266140
         0581.556860
         0581.9460
         0583.833250
         0585.130
         0590.052380
         0591.435340
         0591.9510
         0595.4070
         0599.307540
         0604.2290
         0606.33920
         0607.92160
         0614.597830
         0614.938250
         0617.241070
         0618.7810
         0621.3350
         0622.055170
         0622.6920
         0624.0560
         0624.859830
         0626.341070
         0627.319380
         0629.626750
         0630.074160
         0634.343810
         0636.67550
         0638.676250
         0638.95380
         0639.398540
         0643.320520
         0643.770250
         0647.106010
         0647.6130
         0650.21360
         0650.780840
         0652.683250
         0652.910750
         0653.364750
         0655.300770
         0655.84350
         0656.319910
         0661.543160
         0661.8920
         0663.620
         0665.962250
         0670.364940
         0674.356490
         0678.990
         0680.346570
         0680.60980
         0682.0830
         0682.368690
         0685.761450
         0688.57640
         0689.326270
         0694.05160
         0695.520250
         0695.929750
         0697.426870
         0698.7270
         0699.342960
