# Supplementary material for: NITPICK: peak identification for mass spectrometry data
Source: BMC Bioinformatics. 2008 Aug 28;9:355. doi: 10.1186/1471-2105-9-355 (PMC2655099; doi:10.1186/1471-2105-9-355)
Supplement: Additional file 4 — A zip-folder containing all pepex results on the simulated data. [file 1471-2105-9-355-S4.zip › pepex_simulation_results/thresh1/SNR100/SNR100_25.txt]

         0500.420860
         0501.121330
         0503.10110
         0503.49240
         0503.7290
         0505.297750
         0505.730
         0507.662750
         0509.0950
         0509.436250
         0511.227450
         0511.7720
         0512.232490
         0512.721620
         0514.347250
         0516.0980
         0516.6440
         0518.578820
         0519.28120
         0522.1920
         0523.6470
         0525.5570
         0525.830
         0528.77640
         0530.437670
         0531.212480
         0533.185340
         0533.674750
         0539.286680
         0540.80060
         0544.509990
         0545.020
         0546.8390
         0547.76720
         0549.1130
         0549.2950
         0551.451990
         0552.9330
         0554.6610
         0559.875320
         0560.5730
         0561.1190
         0561.305550
         0564.242550
         0567.55780
         0568.940
         0569.137160
         0574.72460
         0575.9440
         0579.54560
         0579.876750
         0580.321990
         0582.749840
         0584.1290
         0587.3120
         0588.793990
         0589.5860
         0593.057160
         0594.384250
         0594.792750
         0596.1350
         0597.345570
         0598.0450
         0598.352810
         0599.610670
         0601.353130
         0603.0340
         0605.12080
         0605.563160
         0606.844250
         0607.392690
         0611.10460
         0613.574250
         0614.35650
         0615.65260
         0619.577250
         0621.434160
         0622.276570
         0622.9650
         0625.806750
         0626.0570
         0626.5120
         0628.615370
         0629.407170
         0630.946250
         0632.5150
         0634.1650
         0634.5290
         0635.773840
         0636.3350
         0636.55340
         0639.533160
         0643.497250
         0644.735090
         0645.399460
         0646.399670
         0648.0670
         0652.7190
         0655.305550
         0658.380230
         0658.693670
         0660.9040
         0662.750450
         0663.314770
         0664.9840
         0666.6210
         0669.137670
         0669.427090
         0670.430890
         0675.3520
         0675.57040
         0677.1710
         0679.7180
         0680.47940
         0681.2510
         0681.825160
         0683.364380
         0685.834750
         0689.427250
         0690.7230
         0693.349910
         0693.6720
         0696.748750
         0698.390810
