# Supplementary material for: NITPICK: peak identification for mass spectrometry data
Source: BMC Bioinformatics. 2008 Aug 28;9:355. doi: 10.1186/1471-2105-9-355 (PMC2655099; doi:10.1186/1471-2105-9-355)
Supplement: Additional file 4 — A zip-folder containing all pepex results on the simulated data. [file 1471-2105-9-355-S4.zip › pepex_simulation_results/thresh1/SNR100/SNR100_26.txt]

         0500.496360
         0502.4560
         0503.0920
         0503.516670
         0505.258450
         0506.517670
         0507.852340
         0508.648280
         0509.3940
         0509.974660
         0510.695610
         0511.176890
         0511.966430
         0514.711250
         0515.0070
         0516.60760
         0517.171540
         0520.721830
         0523.932990
         0525.23850
         0527.849210
         0528.24960
         0529.4680
         0529.819010
         0530.85020
         0533.363840
         0533.7430
         0535.721250
         0536.4710
         0538.347610
         0538.722250
         0539.355660
         0540.1090
         0542.2010
         0542.734010
         0542.989660
         0545.770750
         0547.855160
         0549.2040
         0549.750
         0552.0240
         0552.675160
         0554.8170
         0556.279790
         0557.844510
         0562.335120
         0566.3030
         0569.3040
         0569.5770
         0572.419370
         0572.911660
         0573.2150
         0574.9430
         0577.0350
         0579.575670
         0580.8550
         0585.310720
         0585.690160
         0587.211480
         0589.654250
         0591.3140
         0595.9530
         0597.749250
         0599.289010
         0599.773010
         0601.323760
         0601.667840
         0606.280450
         0609.5950
         0612.01460
         0612.378610
         0613.763830
         0616.3260
         0619.19050
         0620.0550
         0624.1470
         0628.770830
         0629.295590
         0633.100780
         0635.328420
         0635.7890
         0640.041250
         0641.3370
         0643.94740
         0644.4290
         0645.1570
         0647.340710
         0648.6130
         0648.954250
         0651.6140
         0653.070
         0655.411250
         0655.8890
         0656.086160
         0658.303840
         0658.504250
         0658.7990
         0660.295880
         0661.58260
         0664.350560
         0665.871250
         0667.440690
         0667.7130
         0670.1680
         0674.7160
         0675.409630
         0676.428830
         0677.050
         0679.90
         0682.40150
         0684.414510
         0686.384680
         0687.752330
         0690.6320
         0690.882250
         0692.356040
         0693.708830
         0695.975250
         0696.436470
         0697.18080
