# Supplementary material for: NITPICK: peak identification for mass spectrometry data
Source: BMC Bioinformatics. 2008 Aug 28;9:355. doi: 10.1186/1471-2105-9-355 (PMC2655099; doi:10.1186/1471-2105-9-355)
Supplement: Additional file 4 — A zip-folder containing all pepex results on the simulated data. [file 1471-2105-9-355-S4.zip › pepex_simulation_results/thresh1/SNR100/SNR100_27.txt]

         0501.000380
         0501.800810
         0502.486340
         0503.1830
         0505.9120
         0506.606650
         0509.0040
         0509.47720
         0510.550
         0510.9270
         0512.460010
         0513.0450
         0514.0970
         0514.2790
         0514.893250
         0515.516410
         0516.203290
         0519.191490
         0525.898250
         0527.626250
         0529.301160
         0531.347660
         0533.572380
         0534.174250
         0538.085250
         0538.456830
         0540.958330
         0542.41940
         0545.28650
         0545.76620
         0548.497840
         0550.136510
         0552.660
         0553.16960
         0555.191830
         0555.684750
         0556.5710
         0557.314160
         0559.993910
         0562.3010
         0566.348510
         0568.1220
         0568.372250
         0568.940
         0569.5770
         0570.2140
         0572.292870
         0573.670
         0576.7620
         0582.997550
         0584.9090
         0586.9490
         0590.564250
         0592.519750
         0595.740670
         0597.321090
         0600.120840
         0604.5930
         0607.1530
         0609.027250
         0609.4130
         0611.357180
         0614.7790
         0614.92460
         0616.22850
         0617.00750
         0617.583840
         0620.0550
         0621.290
         0622.851250
         0624.579250
         0625.943250
         0628.224840
         0629.83150
         0632.335180
         0632.636330
         0635.076160
         0636.256380
         0638.774840
         0639.370010
         0641.803380
         0644.944670
         0650.0680
         0651.411470
         0652.645330
         0653.175830
         0655.398710
         0655.7980
         0656.379410
         0657.364280
         0659.921340
         0660.6180
         0662.03850
         0665.651340
         0666.36240
         0668.9860
         0669.784350
         0672.334950
         0672.60580
         0674.9890
         0677.747340
         0678.5360
         0678.967260
         0680.203340
         0680.4460
         0680.90
         0681.6280
         0683.9930
         0685.70280
         0685.94850
         0686.425250
         0687.824380
         0688.566010
         0689.336250
         0690.9050
         0691.238660
         0691.8140
         0692.358760
         0693.981840
         0696.877660
         0697.409890
