# Supplementary material for: NITPICK: peak identification for mass spectrometry data
Source: BMC Bioinformatics. 2008 Aug 28;9:355. doi: 10.1186/1471-2105-9-355 (PMC2655099; doi:10.1186/1471-2105-9-355)
Supplement: Additional file 4 — A zip-folder containing all pepex results on the simulated data. [file 1471-2105-9-355-S4.zip › pepex_simulation_results/thresh1/SNR100/SNR100_28.txt]

         0500.166830
         0502.834330
         0504.290170
         0505.04750
         0505.730
         0507.116750
         0509.14050
         0512.1870
         0512.40540
         0513.703440
         0514.2790
         0517.462290
         0517.80780
         0518.254740
         0519.6450
         0521.964510
         0524.1020
         0526.2850
         0529.2860
         0530.983660
         0531.757170
         0533.720250
         0534.5610
         0536.357250
         0537.99880
         0540.9280
         0546.824170
         0547.127170
         0548.6130
         0549.36780
         0550.68630
         0551.164550
         0552.2060
         0552.87840
         0555.077010
         0557.405170
         0559.4820
         0560.542660
         0563.88340
         0564.180670
         0565.3930
         0566.3030
         0569.1220
         0570.293620
         0572.323020
         0576.63460
         0577.285250
         0577.800920
         0579.8540
         0580.247840
         0581.9460
         0583.274020
         0583.9340
         0586.78520
         0587.040
         0589.563260
         0591.304990
         0593.891340
         0597.349120
         0599.067750
         0602.30080
         0606.55760
         0606.9580
         0609.4130
         0609.697380
         0611.3230
         0611.8690
         0615.764830
         0615.9620
         0619.47260
         0620.261330
         0622.288730
         0622.726130
         0625.943250
         0626.330
         0628.6040
         0629.036250
         0629.350
         0631.290710
         0631.7870
         0632.327840
         0633.765250
         0635.7890
         0639.893380
         0641.339620
         0641.74650
         0642.951250
         0645.316250
         0645.690
         0649.50480
         0649.7950
         0651.7050
         0653.918330
         0654.388140
         0656.7080
         0658.3450
         0661.320720
         0663.43110
         0664.445380
         0664.92940
         0666.1790
         0668.345890
         0670.04060
         0673.44220
         0673.639170
         0674.101750
         0675.4430
         0675.867660
         0677.914170
         0680.006170
         0683.879250
         0684.544790
         0687.402710
         0688.6310
         0689.0860
         0691.6330
         0693.1790
         0697.331930
         0697.9210
