# Supplementary material for: NITPICK: peak identification for mass spectrometry data
Source: BMC Bioinformatics. 2008 Aug 28;9:355. doi: 10.1186/1471-2105-9-355 (PMC2655099; doi:10.1186/1471-2105-9-355)
Supplement: Additional file 4 — A zip-folder containing all pepex results on the simulated data. [file 1471-2105-9-355-S4.zip › pepex_simulation_results/thresh1/SNR100/SNR100_29.txt]

         0500.2730
         0500.4550
         0500.6370
         0501.910
         0502.152670
         0503.888250
         0504.41150
         0506.616250
         0508.299180
         0508.8220
         0510.095370
         0511.8240
         0512.22340
         0513.655860
         0515.855340
         0516.3710
         0517.0990
         0517.698610
         0519.190510
         0522.35580
         0522.737990
         0524.345110
         0524.897250
         0528.990250
         0530.39520
         0531.15050
         0533.409340
         0534.1060
         0535.091840
         0535.743830
         0536.349670
         0538.506120
         0538.896670
         0541.164390
         0541.9280
         0542.534670
         0543.246670
         0544.778330
         0545.4750
         0547.15750
         0548.567750
         0549.192630
         0552.220830
         0554.0250
         0556.3890
         0556.548250
         0557.048750
         0558.305030
         0559.89960
         0565.32020
         0565.5750
         0568.26760
         0568.5770
         0570.0320
         0570.316380
         0570.668290
         0573.2150
         0573.3970
         0575.686160
         0578.5810
         0580.83680
         0581.395030
         0582.380320
         0584.652250
         0586.295590
         0590.240660
         0590.881750
         0591.690130
         0593.906490
         0595.81650
         0597.0440
         0597.291760
         0597.6810
         0599.31990
         0600.319440
         0600.798990
         0603.010590
         0605.57050
         0608.5950
         0609.155830
         0612.4150
         0613.9610
         0614.68820
         0615.2340
         0617.0660
         0618.8720
         0620.130670
         0620.5870
         0623.495840
         0624.222840
         0625.527160
         0627.31280
         0630.4230
         0633.313040
         0636.0620
         0636.766250
         0639.813740
         0642.321960
         0642.9740
         0647.590250
         0648.324820
         0653.412230
         0654.410870
         0656.7990
         0657.177160
         0658.324120
         0662.8920
         0664.00220
         0665.742340
         0668.000160
         0668.6220
         0670.782250
         0670.9870
         0672.4420
         0672.86060
         0674.6250
         0677.403450
         0678.910630
         0679.334770
         0681.643160
         0684.13860
         0687.312370
         0692.602670
         0694.14260
         0694.76140
         0697.1030
         0697.794250
