# Supplementary material for: NITPICK: peak identification for mass spectrometry data
Source: BMC Bioinformatics. 2008 Aug 28;9:355. doi: 10.1186/1471-2105-9-355 (PMC2655099; doi:10.1186/1471-2105-9-355)
Supplement: Additional file 4 — A zip-folder containing all pepex results on the simulated data. [file 1471-2105-9-355-S4.zip › pepex_simulation_results/thresh1/SNR100/SNR100_3.txt]

         0500.909670
         0501.348840
         0501.527790
         0502.72880
         0504.42060
         0505.017160
         0505.984790
         0506.532840
         0506.730
         0508.822010
         0509.345250
         0512.275240
         0513.256250
         0513.630010
         0516.41650
         0517.0990
         0517.762310
         0518.24460
         0520.0090
         0521.3730
         0523.874510
         0524.659380
         0527.956120
         0528.454290
         0533.5610
         0534.075660
         0536.622670
         0538.0170
         0540.005010
         0542.218260
         0543.88350
         0548.461840
         0548.65820
         0549.427370
         0552.001250
         0552.465010
         0555.6620
         0557.185250
         0557.953210
         0558.5590
         0559.769160
         0560.497170
         0561.194830
         0564.552250
         0567.084610
         0567.7580
         0568.314870
         0570.6680
         0573.1240
         0573.867160
         0574.419750
         0576.08930
         0577.629940
         0579.142160
         0581.473790
         0582.746790
         0583.106250
         0584.424750
         0587.251560
         0589.7680
         0590.3140
         0598.7720
         0600.750250
         0604.2290
         0604.8660
         0605.656310
         0611.32040
         0613.333250
         0613.847250
         0617.296660
         0620.060810
         0625.261750
         0625.8750
         0627.1490
         0629.840610
         0634.01550
         0634.713160
         0635.9710
         0637.272110
         0638.359180
         0641.290170
         0647.127670
         0647.6130
         0650.39560
         0650.864250
         0655.355710
         0656.991380
         0663.441530
         0664.052250
         0667.053250
         0669.49560
         0670.02240
         0671.329270
         0671.873250
         0675.5340
         0677.862610
         0679.520840
         0681.810
         0682.35760
         0683.977840
         0684.28410
         0684.606250
         0685.334970
         0685.978840
         0692.155250
         0693.384840
         0698.372260
         0699.372020
