# Supplementary material for: NITPICK: peak identification for mass spectrometry data
Source: BMC Bioinformatics. 2008 Aug 28;9:355. doi: 10.1186/1471-2105-9-355 (PMC2655099; doi:10.1186/1471-2105-9-355)
Supplement: Additional file 4 — A zip-folder containing all pepex results on the simulated data. [file 1471-2105-9-355-S4.zip › pepex_simulation_results/thresh1/SNR100/SNR100_30.txt]

         0500.341250
         0500.576340
         0502.205750
         0504.32960
         0508.0040
         0508.624830
         0510.314040
         0512.317810
         0512.892250
         0514.31540
         0514.6430
         0516.0980
         0516.841170
         0519.8270
         0521.048710
         0521.6460
         0522.32850
         0524.124750
         0525.544010
         0525.943750
         0526.98470
         0529.4680
         0533.70660
         0537.494750
         0538.5630
         0539.9270
         0540.306170
         0541.8370
         0542.370
         0544.69340
         0547.269880
         0551.5690
         0552.80560
         0554.6610
         0556.768170
         0558.425010
         0561.10990
         0561.6640
         0563.301960
         0563.551250
         0563.778750
         0565.9390
         0566.553250
         0568.162440
         0569.9410
         0570.373250
         0573.45160
         0575.6710
         0576.2160
         0577.468340
         0580.01780
         0581.643170
         0582.203830
         0582.6740
         0584.7660
         0586.3120
         0588.81350
         0589.265550
         0595.02480
         0597.387170
         0598.391670
         0598.696170
         0599.158750
         0601.205250
         0602.8780
         0603.24220
         0604.340380
         0604.7880
         0606.64860
         0608.155170
         0609.4130
         0611.6870
         0612.899660
         0614.56160
         0617.068170
         0618.523170
         0619.1450
         0620.706170
         0624.01050
         0624.533750
         0626.4210
         0626.58480
         0627.5830
         0628.254330
         0629.288950
         0630.7740
         0633.3330
         0633.75160
         0633.970
         0635.37040
         0636.084750
         0637.805170
         0639.2450
         0639.8690
         0641.2460
         0641.769250
         0643.287620
         0643.906750
         0644.288320
         0645.690
         0649.299880
         0649.7950
         0649.9770
         0651.280
         0653.83340
         0658.30860
         0658.79920
         0660.057830
         0660.361340
         0665.530
         0666.8810
         0670.350
         0673.238250
         0674.9890
         0676.8990
         0677.337830
         0679.096170
         0682.067830
         0682.364970
         0682.62820
         0683.349440
         0686.335990
         0688.06250
         0688.699250
         0691.889830
         0693.438990
         0693.8150
         0694.065250
         0695.747750
         0698.009710
         0699.2720
