# Supplementary material for: NITPICK: peak identification for mass spectrometry data
Source: BMC Bioinformatics. 2008 Aug 28;9:355. doi: 10.1186/1471-2105-9-355 (PMC2655099; doi:10.1186/1471-2105-9-355)
Supplement: Additional file 4 — A zip-folder containing all pepex results on the simulated data. [file 1471-2105-9-355-S4.zip › pepex_simulation_results/thresh1/SNR100/SNR100_31.txt]

         0500.241030
         0504.965590
         0505.388750
         0506.857390
         0508.876610
         0510.240610
         0511.498990
         0513.899840
         0515.3710
         0517.848750
         0519.0090
         0521.48220
         0522.214750
         0524.801460
         0525.344660
         0526.761750
         0527.087840
         0528.292480
         0529.543820
         0529.96850
         0532.8720
         0533.33350
         0536.925990
         0538.266320
         0539.7450
         0542.8380
         0543.3830
         0544.679750
         0545.217160
         0546.941380
         0549.1130
         0551.007840
         0553.456250
         0555.480
         0555.684750
         0557.773880
         0558.7670
         0560.633660
         0561.314590
         0565.8480
         0566.227160
         0569.736250
         0573.256930
         0575.959160
         0577.224830
         0580.013250
         0581.8550
         0582.0370
         0586.29250
         0588.243350
         0589.244940
         0590.0410
         0591.7690
         0593.6010
         0594.06120
         0595.918870
         0597.4990
         0598.717390
         0599.420370
         0600.8640
         0602.2930
         0603.2290
         0604.972160
         0605.432230
         0607.654660
         0609.050
         0611.065330
         0613.430160
         0613.7790
         0615.6890
         0616.4170
         0617.18950
         0619.5090
         0621.305250
         0622.3280
         0624.431370
         0624.9660
         0625.69320
         0626.25720
         0627.860840
         0629.277830
         0630.6960
         0633.492250
         0633.71520
         0634.112990
         0635.409840
         0639.338580
         0643.272990
         0646.0660
         0646.848610
         0647.453750
         0648.2490
         0650.591240
         0652.311660
         0652.75150
         0654.348520
         0655.070250
         0657.395090
         0658.7090
         0659.314010
         0662.6060
         0665.48450
         0667.6220
         0669.6230
         0669.8950
         0670.054250
         0670.342880
         0678.13560
         0678.5490
         0680.367360
         0681.969250
         0682.734160
         0684.788250
         0685.395370
         0686.408860
         0690.836750
         0693.667250
         0696.414970
         0696.780610
         0699.173750
