# Supplementary material for: NITPICK: peak identification for mass spectrometry data
Source: BMC Bioinformatics. 2008 Aug 28;9:355. doi: 10.1186/1471-2105-9-355 (PMC2655099; doi:10.1186/1471-2105-9-355)
Supplement: Additional file 4 — A zip-folder containing all pepex results on the simulated data. [file 1471-2105-9-355-S4.zip › pepex_simulation_results/thresh1/SNR100/SNR100_32.txt]

         0500.303330
         0502.3650
         0502.910
         0503.7290
         0504.3270
         0505.5480
         0505.8210
         0506.714840
         0507.215330
         0508.7310
         0510.0050
         0510.2770
         0510.610680
         0511.5510
         0513.73380
         0514.1880
         0515.984250
         0516.71680
         0518.2810
         0518.6580
         0521.010
         0522.358370
         0523.624250
         0524.556720
         0526.209160
         0526.793590
         0529.1950
         0529.650
         0530.907840
         0532.63280
         0532.908840
         0536.630250
         0537.274840
         0538.669160
         0540.093840
         0541.948210
         0543.43760
         0545.808670
         0548.953750
         0551.660
         0552.237470
         0553.283520
         0555.6620
         0557.4810
         0557.923620
         0559.5730
         0560.949990
         0562.7560
         0564.559820
         0564.8480
         0567.5760
         0567.962750
         0569.645250
         0569.872750
         0570.23220
         0571.97840
         0574.0080
         0574.5790
         0574.7610
         0575.238750
         0576.731660
         0577.333510
         0581.58280
         0582.958370
         0584.6750
         0585.9480
         0587.19850
         0594.042990
         0595.395620
         0598.301840
         0599.833670
         0600.067750
         0602.784120
         0603.313350
         0605.881160
         0606.5940
         0610.353040
         0611.755250
         0614.029250
         0616.780
         0618.245850
         0620.6910
         0620.963990
         0622.168750
         0625.761250
         0627.63940
         0628.5130
         0628.983160
         0629.2920
         0631.252960
         0634.752390
         0636.3350
         0638.721750
         0640.079160
         0641.31880
         0644.291130
         0646.271160
         0649.82750
         0651.2510
         0653.781840
         0661.057840
         0662.334740
         0662.9830
         0667.091160
         0667.712820
         0668.443410
         0669.358650
         0672.7150
         0675.9890
         0676.5220
         0677.321120
         0677.95360
         0682.278190
         0682.6280
         0684.061250
         0687.646160
         0690.021150
         0692.23260
         0692.6330
         0694.6340
         0694.831160
         0695.375640
         0696.355310
         0696.9990
         0698.8180
