# Supplementary material for: NITPICK: peak identification for mass spectrometry data
Source: BMC Bioinformatics. 2008 Aug 28;9:355. doi: 10.1186/1471-2105-9-355 (PMC2655099; doi:10.1186/1471-2105-9-355)
Supplement: Additional file 4 — A zip-folder containing all pepex results on the simulated data. [file 1471-2105-9-355-S4.zip › pepex_simulation_results/thresh1/SNR100/SNR100_33.txt]

         0500.060670
         0501.2730
         0502.3130
         0503.51060
         0503.92010
         0505.5480
         0505.798250
         0506.2760
         0507.781550
         0508.245990
         0508.5490
         0512.528250
         0514.370
         0515.443790
         0516.211280
         0517.205170
         0521.441250
         0526.090010
         0526.754160
         0529.263250
         0530.634840
         0532.560
         0532.9240
         0535.6530
         0537.3940
         0538.938380
         0539.638840
         0541.9280
         0542.25560
         0544.0330
         0544.710080
         0546.16660
         0551.273250
         0551.9330
         0553.4790
         0554.206510
         0555.874230
         0557.4810
         0557.8440
         0559.42740
         0560.775220
         0561.391550
         0562.058330
         0562.988550
         0565.4840
         0565.8480
         0567.2120
         0567.3940
         0570.918250
         0571.464250
         0571.832790
         0574.2160
         0576.306650
         0578.316030
         0579.76380
         0579.922250
         0582.663880
         0583.315480
         0584.113840
         0585.313080
         0586.294470
         0587.873160
         0590.8050
         0592.565130
         0595.3940
         0595.9530
         0596.18960
         0597.749250
         0599.344240
         0600.8640
         0602.9560
         0608.9590
         0610.5050
         0611.856010
         0612.621730
         0614.885160
         0615.284410
         0616.74360
         0621.4190
         0624.330690
         0626.072160
         0634.879290
         0635.140630
         0637.759670
         0639.768250
         0640.499790
         0641.270820
         0643.042250
         0643.315620
         0646.265520
         0648.319830
         0648.989990
         0651.053830
         0652.338630
         0653.7060
         0656.594250
         0657.334420
         0659.824830
         0662.8920
         0666.090330
         0668.306920
         0668.876790
         0669.688910
         0672.305690
         0675.913170
         0676.35260
         0678.79350
         0680.424450
         0684.5380
         0685.9030
         0687.524840
         0691.2690
         0691.709530
         0692.966660
         0694.9980
         0695.316340
         0697.7260
         0698.466990
