# Supplementary material for: NITPICK: peak identification for mass spectrometry data
Source: BMC Bioinformatics. 2008 Aug 28;9:355. doi: 10.1186/1471-2105-9-355 (PMC2655099; doi:10.1186/1471-2105-9-355)
Supplement: Additional file 4 — A zip-folder containing all pepex results on the simulated data. [file 1471-2105-9-355-S4.zip › pepex_simulation_results/thresh1/SNR100/SNR100_34.txt]

         0500.2730
         0500.568750
         0502.03740
         0502.478750
         0503.820
         0504.50250
         0507.9130
         0508.1860
         0508.518670
         0509.618250
         0509.9820
         0511.399330
         0511.793670
         0514.1880
         0514.339670
         0514.9160
         0515.1890
         0515.6430
         0515.8770
         0518.078780
         0519.4630
         0519.6450
         0519.887670
         0521.317230
         0521.80980
         0522.1010
         0523.116170
         0523.60150
         0523.8290
         0525.041330
         0525.6870
         0525.9210
         0526.360830
         0529.9230
         0530.1050
         0531.70560
         0534.1970
         0534.5610
         0538.449250
         0538.851170
         0541.67320
         0543.1110
         0546.288520
         0548.59050
         0552.130170
         0553.448670
         0554.98860
         0555.521360
         0557.72350
         0559.289890
         0559.958750
         0561.260990
         0566.030
         0566.520390
         0567.727670
         0570.1230
         0570.380830
         0573.2150
         0573.7610
         0575.0340
         0575.822670
         0577.467250
         0579.280780
         0582.878750
         0583.1290
         0584.5840
         0587.00360
         0587.6760
         0588.237170
         0591.9510
         0592.292250
         0594.967170
         0595.611750
         0599.324740
         0601.283610
         0602.8650
         0604.296980
         0606.0480
         0609.299250
         0612.307590
         0613.334670
         0613.56060
         0614.7790
         0616.795170
         0618.289470
         0619.842670
         0621.889170
         0623.124250
         0624.352950
         0625.1480
         0626.8630
         0628.846670
         0630.8910
         0633.628750
         0634.121670
         0636.69820
         0639.5180
         0641.041250
         0642.0650
         0642.842560
         0644.686830
         0647.70380
         0648.357010
         0649.353260
         0650.7050
         0654.919330
         0657.345780
         0660.263270
         0661.6190
         0661.823750
         0665.7120
         0668.0760
         0670.381850
         0670.638170
         0670.794890
         0672.366090
         0672.972830
         0674.738750
         0679.422250
         0681.20940
         0683.412870
         0683.9020
         0684.6290
         0686.936090
         0687.4490
         0689.450
         0691.1780
         0691.85040
         0693.2970
         0694.7250
         0695.287550
         0696.7260
         0697.14460
         0699.30890
