# Supplementary material for: NITPICK: peak identification for mass spectrometry data
Source: BMC Bioinformatics. 2008 Aug 28;9:355. doi: 10.1186/1471-2105-9-355 (PMC2655099; doi:10.1186/1471-2105-9-355)
Supplement: Additional file 4 — A zip-folder containing all pepex results on the simulated data. [file 1471-2105-9-355-S4.zip › pepex_simulation_results/thresh1/SNR100/SNR100_35.txt]

         0500.0910
         0501.5460
         0508.0040
         0508.933220
         0509.270930
         0509.7320
         0510.267520
         0511.91480
         0514.976670
         0517.2810
         0517.621250
         0519.897760
         0521.193690
         0522.487750
         0522.8290
         0523.197510
         0524.829290
         0532.757160
         0535.402750
         0537.380990
         0543.20120
         0544.944830
         0545.3840
         0545.6570
         0546.6580
         0548.310160
         0548.908250
         0550.750
         0553.221160
         0553.3750
         0555.085660
         0555.625610
         0560.277230
         0561.7550
         0562.103840
         0562.3920
         0564.625550
         0564.9390
         0565.300980
         0566.560840
         0566.994010
         0569.722610
         0570.086610
         0571.784240
         0573.2150
         0573.5790
         0574.9430
         0575.3980
         0577.075450
         0577.635610
         0578.8540
         0579.276940
         0580.923250
         0581.296290
         0584.7660
         0586.436080
         0589.263150
         0589.745250
         0590.965160
         0592.301490
         0592.7690
         0595.643590
         0597.4080
         0598.980
         0601.849170
         0602.490870
         0603.5020
         0603.851990
         0607.6850
         0611.5050
         0611.9990
         0613.55150
         0614.338220
         0618.156370
         0620.09370
         0621.294280
         0624.0560
         0625.9660
         0626.4210
         0626.618160
         0629.304570
         0630.385490
         0632.10550
         0634.3340
         0636.1530
         0636.880
         0637.550080
         0639.1540
         0640.524840
         0642.279220
         0643.7930
         0646.77580
         0649.136250
         0649.7040
         0651.262240
         0653.384780
         0654.380860
         0656.331340
         0659.328150
         0664.765590
         0668.3490
         0671.214490
         0672.9880
         0673.5330
         0675.204630
         0677.78980
         0680.213430
         0681.66440
         0682.864590
         0684.393190
         0685.099160
         0685.707990
         0687.7220
         0688.085170
         0690.296640
         0690.927750
         0691.6330
         0695.9070
         0697.165670
         0698.420130
