# Supplementary material for: NITPICK: peak identification for mass spectrometry data
Source: BMC Bioinformatics. 2008 Aug 28;9:355. doi: 10.1186/1471-2105-9-355 (PMC2655099; doi:10.1186/1471-2105-9-355)
Supplement: Additional file 4 — A zip-folder containing all pepex results on the simulated data. [file 1471-2105-9-355-S4.zip › pepex_simulation_results/thresh1/SNR100/SNR100_36.txt]

         0501.288170
         0503.251250
         0504.4570
         0505.9120
         0507.8220
         0508.103180
         0508.4580
         0511.1870
         0511.892250
         0513.0970
         0516.425590
         0517.0990
         0517.95340
         0520.7370
         0520.934170
         0521.085660
         0522.701590
         0523.2830
         0523.904830
         0527.244850
         0530.7410
         0531.7940
         0532.323410
         0534.720250
         0535.4710
         0536.7440
         0537.267250
         0537.5630
         0539.937120
         0542.7470
         0543.088250
         0545.24250
         0545.8390
         0547.946170
         0548.272250
         0551.0230
         0551.241550
         0552.9330
         0556.480
         0557.147340
         0558.8450
         0561.278250
         0561.718610
         0564.8480
         0567.6670
         0568.289260
         0572.096720
         0573.979410
         0575.024910
         0576.921250
         0577.271590
         0579.78650
         0580.090590
         0581.332750
         0582.847740
         0583.690550
         0585.289440
         0585.735660
         0586.023830
         0586.7670
         0590.308550
         0596.846830
         0597.2260
         0597.385250
         0598.756830
         0600.261930
         0601.260920
         0602.7740
         0603.279560
         0608.0490
         0612.0510
         0612.27850
         0613.495890
         0616.98020
         0619.670790
         0621.280930
         0623.859340
         0624.369440
         0627.9670
         0630.946250
         0631.3320
         0634.500830
         0634.8790
         0638.208610
         0640.71820
         0641.343710
         0644.363840
         0648.7950
         0649.14080
         0652.0690
         0653.956250
         0655.362360
         0655.600830
         0658.356140
         0665.380250
         0669.879830
         0671.496410
         0673.366840
         0674.752410
         0675.329250
         0677.125510
         0679.422250
         0679.8090
         0681.15480
         0681.825170
         0682.339810
         0683.067830
         0683.720
         0685.152250
         0685.775590
         0690.287230
         0694.292520
         0696.962610
         0697.378250
