# Supplementary material for: NITPICK: peak identification for mass spectrometry data
Source: BMC Bioinformatics. 2008 Aug 28;9:355. doi: 10.1186/1471-2105-9-355 (PMC2655099; doi:10.1186/1471-2105-9-355)
Supplement: Additional file 4 — A zip-folder containing all pepex results on the simulated data. [file 1471-2105-9-355-S4.zip › pepex_simulation_results/thresh1/SNR100/SNR100_37.txt]

         0503.797250
         0505.730
         0507.344260
         0507.890250
         0509.3680
         0509.986790
         0512.3690
         0512.626840
         0513.937750
         0515.893250
         0516.22540
         0519.190860
         0519.796670
         0521.206330
         0523.8290
         0524.488750
         0527.436670
         0529.1040
         0530.87750
         0532.1960
         0532.7420
         0533.8340
         0535.5620
         0536.266250
         0536.622670
         0537.271790
         0538.7450
         0539.121990
         0539.2910
         0544.286360
         0547.78540
         0548.537670
         0550.189840
         0555.184250
         0556.3890
         0556.9350
         0560.9370
         0561.210
         0562.4830
         0565.688750
         0567.2120
         0569.018010
         0569.652830
         0571.042110
         0571.6690
         0574.563840
         0576.9440
         0577.376250
         0578.6720
         0579.3090
         0582.236470
         0582.651250
         0584.355330
         0584.82060
         0589.7030
         0590.374670
         0591.860
         0593.239160
         0595.429750
         0599.060160
         0599.841250
         0602.348190
         0602.8650
         0604.611210
         0608.428160
         0610.45950
         0612.7140
         0615.316530
         0618.253770
         0622.817120
         0624.3290
         0624.6020
         0626.0440
         0630.714210
         0632.6970
         0634.440160
         0634.995110
         0638.8810
         0639.373160
         0643.2890
         0645.345470
         0645.771250
         0649.010080
         0651.354560
         0652.9790
         0654.379140
         0656.271810
         0658.7630
         0659.338340
         0661.67360
         0662.93750
         0663.299620
         0663.620
         0667.9850
         0669.40850
         0674.40660
         0675.140670
         0676.989830
         0678.376380
         0678.8630
         0681.392040
         0683.014750
         0685.358360
         0685.796840
         0686.59360
         0687.828160
         0691.4510
         0691.882250
         0693.1790
         0693.516310
         0694.884250
         0696.0890
         0699.0540
