# Supplementary material for: NITPICK: peak identification for mass spectrometry data
Source: BMC Bioinformatics. 2008 Aug 28;9:355. doi: 10.1186/1471-2105-9-355 (PMC2655099; doi:10.1186/1471-2105-9-355)
Supplement: Additional file 4 — A zip-folder containing all pepex results on the simulated data. [file 1471-2105-9-355-S4.zip › pepex_simulation_results/thresh1/SNR100/SNR100_38.txt]

         0500.1820
         0500.91860
         0501.515670
         0502.887250
         0503.713830
         0504.525250
         0506.207750
         0508.4580
         0509.058590
         0510.1860
         0510.519680
         0512.460
         0512.657170
         0513.16980
         0515.4880
         0518.736010
         0519.2310
         0520.882610
         0523.010
         0523.764010
         0524.1020
         0526.55760
         0527.3890
         0528.740
         0530.795590
         0531.0140
         0536.539250
         0537.1080
         0539.09080
         0540.20
         0540.8370
         0541.7460
         0542.326640
         0543.1110
         0543.319890
         0544.6570
         0547.419140
         0548.15850
         0548.726250
         0551.371830
         0552.49620
         0554.9340
         0555.443590
         0556.7530
         0558.556830
         0560.042170
         0561.64580
         0566.4850
         0567.8490
         0568.260710
         0569.668010
         0571.253190
         0572.265290
         0577.1260
         0577.362590
         0578.960170
         0582.000590
         0583.8560
         0584.220
         0584.456590
         0588.293940
         0590.819110
         0593.254340
         0594.715410
         0596.9530
         0597.348850
         0598.574830
         0603.308110
         0603.901410
         0606.791170
         0608.267740
         0610.259270
         0610.687010
         0614.296330
         0614.924590
         0616.939250
         0619.0540
         0621.858830
         0622.601010
         0624.579250
         0625.727130
         0626.216250
         0628.323980
         0629.309140
         0630.0590
         0632.6970
         0634.265750
         0634.568010
         0638.68080
         0638.89920
         0641.4280
         0645.250330
         0645.79380
         0647.992340
         0649.3410
         0649.65850
         0649.93150
         0650.9780
         0651.735330
         0651.9780
         0653.372330
         0653.645330
         0654.274750
         0654.604630
         0656.2140
         0656.586670
         0656.934670
         0657.1750
         0659.0070
         0659.3450
         0659.693830
         0660.0730
         0662.134670
         0662.50980
         0662.84650
         0663.8930
         0664.407670
         0666.66650
         0667.318670
         0668.546170
         0669.0770
         0669.6360
         0670.5450
         0671.134890
         0671.8960
         0673.0790
         0673.4120
         0675.3520
         0676.080
         0678.285750
         0678.899250
         0679.0810
         0679.356490
         0680.773210
         0682.022330
         0682.360450
         0682.662250
         0684.332540
         0686.660330
         0687.737160
         0689.22250
         0689.5410
         0689.844330
         0691.7240
         0692.37820
         0695.028330
         0696.104170
         0696.832170
         0698.394340
