# Supplementary material for: NITPICK: peak identification for mass spectrometry data
Source: BMC Bioinformatics. 2008 Aug 28;9:355. doi: 10.1186/1471-2105-9-355 (PMC2655099; doi:10.1186/1471-2105-9-355)
Supplement: Additional file 4 — A zip-folder containing all pepex results on the simulated data. [file 1471-2105-9-355-S4.zip › pepex_simulation_results/thresh1/SNR100/SNR100_39.txt]

         0500.242660
         0502.387750
         0503.01920
         0505.86650
         0511.291050
         0512.073250
         0512.573750
         0513.393750
         0514.0970
         0516.947340
         0517.449440
         0517.856340
         0519.356830
         0519.999910
         0520.78250
         0521.383110
         0523.169250
         0524.4660
         0526.898250
         0527.6490
         0529.158610
         0530.661380
         0531.1050
         0532.469010
         0534.3790
         0535.754990
         0541.26160
         0543.489170
         0545.6570
         0546.31220
         0550.780330
         0551.227750
         0552.675170
         0554.2970
         0557.416010
         0558.647830
         0561.0280
         0563.0160
         0564.4840
         0566.727670
         0567.6670
         0568.364660
         0574.7090
         0575.056750
         0578.245560
         0579.239550
         0580.4910
         0581.824670
         0583.4740
         0584.9480
         0587.323380
         0591.6910
         0594.265440
         0597.00760
         0598.333820
         0598.9540
         0602.1370
         0602.660250
         0603.339190
         0604.75680
         0608.790
         0610.582870
         0613.323240
         0613.948010
         0615.848250
         0619.262360
         0619.531750
         0620.33170
         0620.8730
         0624.1470
         0627.126260
         0630.94170
         0631.11460
         0631.6960
         0632.93360
         0633.681830
         0635.3340
         0638.085750
         0640.336680
         0641.543820
         0643.042250
         0644.22880
         0646.354170
         0650.027560
         0652.903170
         0654.502250
         0657.6170
         0659.102340
         0659.6180
         0662.816170
         0663.0740
         0663.557020
         0665.143260
         0668.368430
         0668.84950
         0670.0770
         0670.357660
         0671.36980
         0675.973830
         0677.68060
         0678.2630
         0681.059250
         0681.7190
         0682.352820
         0684.305850
         0686.0850
         0688.368370
         0690.010330
         0693.013550
         0694.8160
         0695.361830
         0697.33420
