# Supplementary material for: NITPICK: peak identification for mass spectrometry data
Source: BMC Bioinformatics. 2008 Aug 28;9:355. doi: 10.1186/1471-2105-9-355 (PMC2655099; doi:10.1186/1471-2105-9-355)
Supplement: Additional file 4 — A zip-folder containing all pepex results on the simulated data. [file 1471-2105-9-355-S4.zip › pepex_simulation_results/thresh1/SNR100/SNR100_4.txt]

         0500.1820
         0500.5460
         0501.925170
         0502.243670
         0502.49240
         0504.562840
         0504.7290
         0506.169830
         0509.149590
         0509.895810
         0512.423590
         0514.707980
         0518.0990
         0518.41750
         0519.96350
         0523.798670
         0524.205990
         0526.3760
         0527.0120
         0528.270830
         0528.815830
         0529.814940
         0531.11410
         0535.539250
         0536.175250
         0537.3810
         0537.79860
         0539.355710
         0539.7450
         0541.8370
         0542.231330
         0542.504330
         0545.80260
         0546.578370
         0547.225750
         0549.090250
         0549.636250
         0550.9320
         0552.422230
         0554.243130
         0557.8440
         0559.284830
         0560.313010
         0562.596750
         0564.2110
         0566.5760
         0567.334360
         0568.652830
         0569.595190
         0571.273760
         0576.35250
         0578.092250
         0581.450660
         0584.296390
         0585.868370
         0586.509170
         0586.645670
         0588.263450
         0589.04020
         0592.837250
         0594.733590
         0595.0430
         0596.376150
         0598.7720
         0599.334850
         0603.01060
         0603.7740
         0605.343750
         0607.5030
         0608.610150
         0609.231290
         0611.09550
         0612.8690
         0613.314980
         0615.6890
         0618.298550
         0619.54540
         0621.707170
         0623.783830
         0625.170750
         0625.7840
         0627.4090
         0629.136990
         0630.349560
         0632.970
         0633.28460
         0634.720750
         0635.305680
         0637.790
         0639.044810
         0639.369410
         0641.384620
         0645.6120
         0645.8840
         0649.289830
         0649.954250
         0651.302650
         0652.584670
         0653.9790
         0654.615990
         0657.0710
         0657.7990
         0659.451170
         0662.632010
         0662.83740
         0663.051250
         0665.461750
         0666.9590
         0672.333210
         0673.363050
         0677.898990
         0680.045590
         0681.696250
         0682.1740
         0685.320180
         0686.337090
         0688.01750
         0690.313610
         0694.85240
         0695.793250
         0699.354860
