# Supplementary material for: NITPICK: peak identification for mass spectrometry data
Source: BMC Bioinformatics. 2008 Aug 28;9:355. doi: 10.1186/1471-2105-9-355 (PMC2655099; doi:10.1186/1471-2105-9-355)
Supplement: Additional file 4 — A zip-folder containing all pepex results on the simulated data. [file 1471-2105-9-355-S4.zip › pepex_simulation_results/thresh1/SNR100/SNR100_40.txt]

         0500.288170
         0500.520
         0501.796250
         0502.59250
         0505.2620
         0505.69360
         0507.253250
         0511.0050
         0511.5510
         0511.842190
         0514.057990
         0515.5530
         0517.371620
         0518.936190
         0520.259250
         0521.518590
         0521.9190
         0523.387010
         0523.958990
         0525.339250
         0526.034750
         0526.670750
         0528.755170
         0530.265330
         0530.650
         0531.696490
         0535.086780
         0536.398190
         0536.70760
         0539.4720
         0541.97350
         0545.383990
         0545.8390
         0546.2030
         0548.363250
         0550.947170
         0552.285410
         0553.005810
         0558.97240
         0561.29520
         0561.686750
         0564.4840
         0564.908580
         0568.28840
         0568.9010
         0571.691750
         0572.231250
         0573.7610
         0575.564840
         0576.273680
         0576.8530
         0578.2560
         0582.4010
         0583.189660
         0583.9470
         0586.307150
         0586.926250
         0588.307640
         0590.602170
         0591.249960
         0593.709330
         0595.884750
         0597.345510
         0600.307590
         0604.926670
         0605.487660
         0606.264130
         0606.973170
         0608.363360
         0609.761830
         0610.154010
         0610.482250
         0612.869170
         0613.2330
         0613.856990
         0615.9620
         0616.3260
         0616.795170
         0619.122250
         0622.03250
         0622.252160
         0622.616170
         0624.947810
         0627.005310
         0629.321090
         0631.900760
         0633.901750
         0635.55240
         0635.957990
         0638.517710
         0642.8830
         0644.8840
         0645.288930
         0649.416120
         0651.160
         0652.728750
         0653.9790
         0654.67060
         0657.594250
         0657.867250
         0659.654390
         0660.315670
         0663.322040
         0665.74840
         0667.091160
         0670.8050
         0671.327440
         0676.323250
         0677.331240
         0677.8990
         0680.370170
         0680.7730
         0682.333250
         0685.331310
         0686.351130
         0691.018750
         0693.30640
         0695.362740
         0695.815990
