# Supplementary material for: NITPICK: peak identification for mass spectrometry data
Source: BMC Bioinformatics. 2008 Aug 28;9:355. doi: 10.1186/1471-2105-9-355 (PMC2655099; doi:10.1186/1471-2105-9-355)
Supplement: Additional file 4 — A zip-folder containing all pepex results on the simulated data. [file 1471-2105-9-355-S4.zip › pepex_simulation_results/thresh1/SNR100/SNR100_41.txt]

         0500.68250
         0501.000290
         0501.269020
         0501.5460
         0502.910
         0505.388740
         0511.2780
         0512.1870
         0513.6430
         0514.0970
         0516.719840
         0517.258250
         0519.4630
         0520.8280
         0521.656110
         0522.883390
         0525.830
         0526.23040
         0526.943750
         0527.740
         0529.8060
         0531.341610
         0531.984670
         0532.54180
         0534.1060
         0535.1590
         0535.5620
         0537.540250
         0538.36280
         0540.709610
         0541.164610
         0543.7470
         0545.8390
         0546.081670
         0547.4760
         0548.537670
         0548.840
         0551.629660
         0551.9330
         0553.624610
         0554.4010
         0556.312870
         0565.357060
         0566.37620
         0571.668990
         0573.235990
         0577.1260
         0578.421750
         0580.411370
         0580.709390
         0582.780160
         0583.20180
         0585.29380
         0585.4930
         0587.040
         0589.010080
         0590.325740
         0590.874330
         0592.5880
         0596.4980
         0598.0450
         0599.681990
         0603.344780
         0603.68320
         0604.031840
         0604.322020
         0605.7750
         0608.649610
         0609.9590
         0610.73250
         0616.592730
         0619.3270
         0619.8730
         0622.0370
         0622.691990
         0623.783830
         0624.28050
         0627.326610
         0628.854250
         0631.361650
         0631.7870
         0634.6070
         0635.26920
         0636.304670
         0640.866840
         0643.3380
         0643.8840
         0644.660640
         0646.0660
         0647.343520
         0648.635750
         0649.325160
         0649.9770
         0652.900990
         0654.866250
         0655.288390
         0658.486550
         0661.006820
         0664.9190
         0665.514840
         0666.8030
         0667.455160
         0669.592490
         0670.122490
         0672.335130
         0673.307580
         0675.8980
         0678.626990
         0679.9910
         0682.436770
         0684.109990
         0685.394120
         0686.358750
         0688.072290
         0688.318480
         0688.782660
         0692.360
         0693.9970
         0696.293750
         0696.9080
         0698.303850
