# Supplementary material for: NITPICK: peak identification for mass spectrometry data
Source: BMC Bioinformatics. 2008 Aug 28;9:355. doi: 10.1186/1471-2105-9-355 (PMC2655099; doi:10.1186/1471-2105-9-355)
Supplement: Additional file 4 — A zip-folder containing all pepex results on the simulated data. [file 1471-2105-9-355-S4.zip › pepex_simulation_results/thresh1/SNR100/SNR100_42.txt]

         0501.424670
         0502.1830
         0503.5470
         0504.922380
         0506.707250
         0506.966610
         0508.0950
         0510.0770
         0511.7590
         0512.269860
         0514.764330
         0515.0980
         0516.322570
         0517.7350
         0520.4640
         0522.70160
         0523.904830
         0525.32040
         0525.70260
         0526.05750
         0527.664170
         0527.9220
         0528.346510
         0530.801670
         0531.3220
         0533.1970
         0534.6520
         0540.673210
         0544.5530
         0545.270250
         0545.930
         0547.652940
         0548.044750
         0548.658140
         0550.6590
         0552.584170
         0554.20620
         0558.003250
         0558.25350
         0560.7550
         0560.9370
         0561.361340
         0563.6650
         0564.984510
         0565.42940
         0565.7570
         0566.5760
         0569.07650
         0571.305010
         0573.328750
         0573.8520
         0574.874750
         0575.261510
         0576.478890
         0579.932010
         0582.1280
         0584.4930
         0585.7660
         0587.230410
         0592.264440
         0596.407170
         0597.6810
         0597.8630
         0598.161580
         0599.856260
         0602.312090
         0603.307390
         0605.6840
         0608.83160
         0612.346750
         0614.274870
         0616.94380
         0617.7290
         0619.994340
         0621.487250
         0623.0560
         0623.6930
         0624.891540
         0626.2390
         0627.762250
         0629.849710
         0631.137860
         0632.856250
         0633.060
         0636.134810
         0636.680
         0639.775830
         0640.350640
         0641.296350
         0641.9740
         0643.408770
         0649.688830
         0652.364760
         0652.7060
         0656.139250
         0662.253740
         0664.601810
         0665.347450
         0668.374130
         0669.362240
         0670.393540
         0670.8960
         0671.1690
         0671.663550
         0674.344890
         0678.687660
         0683.1740
         0683.85650
         0684.383190
         0685.376390
         0686.369190
         0687.919170
         0688.6310
         0691.03240
         0691.345340
         0692.883250
         0693.381540
         0696.953510
         0698.2720
