# Supplementary material for: NITPICK: peak identification for mass spectrometry data
Source: BMC Bioinformatics. 2008 Aug 28;9:355. doi: 10.1186/1471-2105-9-355 (PMC2655099; doi:10.1186/1471-2105-9-355)
Supplement: Additional file 4 — A zip-folder containing all pepex results on the simulated data. [file 1471-2105-9-355-S4.zip › pepex_simulation_results/thresh1/SNR100/SNR100_43.txt]

         0501.000490
         0504.3660
         0506.98480
         0507.5490
         0507.7310
         0509.0950
         0509.527250
         0511.91480
         0514.483750
         0515.075250
         0515.772990
         0517.320
         0517.58940
         0518.986250
         0519.538830
         0520.60050
         0523.9330
         0525.465990
         0526.5880
         0527.280910
         0527.9220
         0530.230370
         0532.8330
         0535.1070
         0537.350660
         0537.90780
         0539.210
         0540.5640
         0543.2010
         0545.8390
         0546.400170
         0548.7490
         0551.8420
         0552.17840
         0553.691330
         0555.821250
         0556.5710
         0557.071490
         0559.920830
         0562.642250
         0563.150330
         0563.5610
         0566.439490
         0567.651830
         0567.924830
         0568.318880
         0569.97740
         0572.308210
         0573.302020
         0575.011250
         0578.6720
         0579.195250
         0581.562780
         0583.3110
         0585.246280
         0586.80340
         0588.7810
         0593.113490
         0595.376660
         0597.0440
         0597.263370
         0598.942630
         0600.302620
         0602.8650
         0604.235070
         0608.4130
         0612.3510
         0614.763830
         0617.8720
         0618.076750
         0621.40710
         0621.951720
         0622.399150
         0626.89420
         0631.771830
         0633.439170
         0635.29760
         0636.668160
         0637.38960
         0639.620370
         0639.93660
         0642.9740
         0643.933270
         0644.360750
         0647.408250
         0649.234830
         0650.818750
         0653.160750
         0653.4330
         0653.6150
         0653.948670
         0656.556330
         0656.995150
         0658.341840
         0659.372570
         0660.0730
         0660.9040
         0663.779250
         0664.771670
         0665.6990
         0666.1660
         0668.354730
         0668.8950
         0670.7140
         0670.8960
         0672.48750
         0673.2610
         0673.8060
         0675.095170
         0675.8070
         0676.3530
         0677.140670
         0677.58960
         0680.5370
         0680.7190
         0680.9910
         0682.22860
         0682.598010
         0684.473150
         0685.0840
         0686.569330
         0686.933330
         0687.975070
         0689.791250
         0690.882250
         0691.31160
         0692.655740
         0695.404840
         0695.952490
         0697.6350
         0697.8170
         0698.067250
         0698.337960
         0699.41760
