# Supplementary material for: NITPICK: peak identification for mass spectrometry data
Source: BMC Bioinformatics. 2008 Aug 28;9:355. doi: 10.1186/1471-2105-9-355 (PMC2655099; doi:10.1186/1471-2105-9-355)
Supplement: Additional file 4 — A zip-folder containing all pepex results on the simulated data. [file 1471-2105-9-355-S4.zip › pepex_simulation_results/thresh1/SNR100/SNR100_44.txt]

         0500.5460
         0502.4560
         0505.195380
         0505.8210
         0506.1010
         0508.4580
         0509.110170
         0511.24140
         0512.248330
         0515.231810
         0520.2820
         0522.980
         0526.25430
         0528.4670
         0530.05950
         0531.4040
         0532.9240
         0533.1060
         0534.7430
         0537.006890
         0537.698670
         0539.9270
         0540.4730
         0541.215830
         0542.0970
         0542.549830
         0544.2930
         0544.444670
         0544.91180
         0547.400170
         0547.89460
         0548.6970
         0551.82380
         0552.5950
         0555.093250
         0556.313170
         0556.80760
         0557.390
         0559.011830
         0561.613440
         0564.08360
         0564.370250
         0564.741830
         0567.81260
         0568.331330
         0572.27890
         0572.6820
         0573.88840
         0574.563830
         0575.580
         0579.839170
         0581.517710
         0583.79230
         0585.477830
         0587.040
         0587.918670
         0589.64060
         0591.288960
         0594.065750
         0596.3350
         0596.748250
         0597.021250
         0601.09150
         0602.82860
         0603.287360
         0604.291760
         0605.57050
         0606.92160
         0608.278190
         0608.716330
         0610.306450
         0611.7780
         0613.318330
         0615.848250
         0617.022670
         0618.5990
         0621.760250
         0626.29360
         0626.9670
         0629.8770
         0631.4090
         0631.9690
         0635.2430
         0637.319830
         0640.9730
         0641.354770
         0643.92040
         0644.717170
         0648.999750
         0650.314610
         0651.6140
         0651.7960
         0653.289820
         0654.330
         0654.767670
         0656.338020
         0656.586670
         0658.0720
         0659.003750
         0661.66450
         0662.922330
         0664.135670
         0664.3470
         0665.893710
         0667.354010
         0668.7130
         0668.8950
         0669.302110
         0670.9220
         0671.66850
         0673.2610
         0675.299320
         0675.584560
         0675.9890
         0678.95360
         0679.637110
         0680.374330
         0681.832750
         0683.396620
         0683.94750
         0685.97580
         0686.93940
         0688.8130
         0690.0860
         0690.6320
         0691.291750
         0692.582440
         0695.331670
         0696.058670
         0697.339250
         0698.4540
         0698.878670
