# Supplementary material for: NITPICK: peak identification for mass spectrometry data
Source: BMC Bioinformatics. 2008 Aug 28;9:355. doi: 10.1186/1471-2105-9-355 (PMC2655099; doi:10.1186/1471-2105-9-355)
Supplement: Additional file 4 — A zip-folder containing all pepex results on the simulated data. [file 1471-2105-9-355-S4.zip › pepex_simulation_results/thresh1/SNR100/SNR100_45.txt]

         0501.470170
         0502.1830
         0504.9240
         0505.6390
         0506.2760
         0506.790670
         0508.8220
         0508.973670
         0509.246670
         0509.59550
         0511.0180
         0511.8920
         0513.1880
         0513.5520
         0513.87860
         0515.128330
         0515.401330
         0517.0990
         0517.87150
         0518.317730
         0518.7570
         0522.3740
         0523.152780
         0523.920
         0524.4660
         0525.76630
         0527.516640
         0528.1040
         0528.2860
         0529.5590
         0529.912890
         0533.8340
         0535.74360
         0536.48920
         0537.1080
         0537.420
         0538.9270
         0539.20
         0539.38180
         0540.7460
         0541.351670
         0542.0060
         0544.4750
         0544.7480
         0546.271250
         0547.0340
         0547.5930
         0550.583170
         0551.182250
         0551.8420
         0553.371690
         0554.363380
         0556.737830
         0558.04420
         0559.271950
         0559.550250
         0561.8460
         0565.7180
         0566.064120
         0567.3030
         0567.5760
         0569.718560
         0571.45060
         0571.81460
         0572.0330
         0572.59620
         0573.236930
         0577.38990
         0578.7630
         0582.1280
         0583.916670
         0585.4930
         0585.8570
         0586.130
         0587.5850
         0589.927250
         0591.45960
         0591.746250
         0594.02480
         0594.365450
         0594.747250
         0596.28040
         0596.93480
         0599.304330
         0600.30750
         0605.1390
         0605.82050
         0606.472670
         0607.208250
         0611.118250
         0611.418270
         0612.344140
         0613.389780
         0613.854830
         0617.1440
         0621.596450
         0622.29160
         0625.8750
         0626.034250
         0628.399250
         0632.7880
         0633.2420
         0633.5150
         0636.5170
         0640.013440
         0640.70
         0641.211870
         0643.724750
         0645.287780
         0646.5210
         0647.314780
         0649.266550
         0650.86880
         0652.9790
         0653.424590
         0655.7980
         0657.352110
         0657.9160
         0661.0730
         0661.7490
         0661.9830
         0663.813380
         0665.8030
         0666.246890
         0666.76660
         0667.8040
         0670.335140
         0670.8050
         0673.375760
         0673.7150
         0678.513250
         0680.403340
         0680.71880
         0682.696250
         0684.1750
         0684.735170
         0685.83020
         0686.340940
         0686.7990
         0688.691670
         0692.22350
         0692.481330
         0693.065250
         0694.4520
         0694.846330
         0695.180
         0697.452470
         0698.1810
         0698.468310
