# Supplementary material for: NITPICK: peak identification for mass spectrometry data
Source: BMC Bioinformatics. 2008 Aug 28;9:355. doi: 10.1186/1471-2105-9-355 (PMC2655099; doi:10.1186/1471-2105-9-355)
Supplement: Additional file 4 — A zip-folder containing all pepex results on the simulated data. [file 1471-2105-9-355-S4.zip › pepex_simulation_results/thresh1/SNR100/SNR100_46.txt]

         0501.3770
         0504.193980
         0505.563170
         0508.981250
         0512.1870
         0515.082830
         0515.8250
         0517.159670
         0520.10
         0522.010
         0525.488750
         0527.1030
         0529.1950
         0530.9230
         0531.432590
         0531.719250
         0533.845370
         0534.515520
         0537.310710
         0538.7450
         0541.110
         0544.99750
         0545.580370
         0546.33950
         0547.077870
         0547.544250
         0548.870330
         0550.045750
         0551.299570
         0557.08060
         0559.1310
         0560.087670
         0560.6640
         0563.30180
         0564.4840
         0567.3940
         0568.383620
         0568.903610
         0570.9410
         0572.23910
         0573.829250
         0576.235520
         0578.558250
         0580.8550
         0582.71950
         0583.106250
         0585.273190
         0585.705340
         0590.6780
         0591.004610
         0593.8540
         0595.643590
         0596.071220
         0597.9540
         0598.717410
         0599.333170
         0600.9550
         0602.282610
         0605.365360
         0606.360560
         0610.7780
         0612.210250
         0614.470590
         0614.710750
         0616.301250
         0616.9620
         0617.308020
         0620.109590
         0624.6280
         0625.334550
         0630.7870
         0632.331290
         0633.315360
         0634.947250
         0637.0490
         0637.259170
         0638.753590
         0640.086750
         0641.356610
         0643.349380
         0645.59380
         0645.7940
         0646.430010
         0647.8850
         0649.227250
         0651.038680
         0652.5240
         0652.781830
         0654.97980
         0655.2520
         0657.7080
         0657.890
         0658.4490
         0660.686250
         0660.8910
         0662.2560
         0662.869250
         0664.5290
         0666.416250
         0667.916750
         0668.3490
         0669.791580
         0671.964250
         0672.298710
         0673.8060
         0674.270170
         0676.6260
         0678.1720
         0678.369170
         0680.6410
         0681.0820
         0682.6280
         0683.833750
         0684.356720
         0685.8120
         0687.711890
         0687.9040
         0688.428480
         0691.371710
         0695.318440
         0695.9070
         0696.322590
         0697.598590
         0697.885250
