# Supplementary material for: NITPICK: peak identification for mass spectrometry data
Source: BMC Bioinformatics. 2008 Aug 28;9:355. doi: 10.1186/1471-2105-9-355 (PMC2655099; doi:10.1186/1471-2105-9-355)
Supplement: Additional file 4 — A zip-folder containing all pepex results on the simulated data. [file 1471-2105-9-355-S4.zip › pepex_simulation_results/thresh1/SNR100/SNR100_47.txt]

         0500.5460
         0502.264420
         0502.5470
         0503.789670
         0504.333380
         0505.898990
         0506.578610
         0508.0950
         0508.890250
         0510.550
         0510.853340
         0512.528250
         0513.7340
         0514.255530
         0514.491330
         0514.8770
         0516.666750
         0517.947330
         0519.2810
         0519.5540
         0519.97260
         0520.6460
         0522.39220
         0524.666210
         0526.224330
         0528.354250
         0531.726830
         0532.277320
         0536.8350
         0539.20
         0541.23850
         0544.214680
         0546.74880
         0549.490
         0550.077590
         0551.368810
         0551.660
         0552.5690
         0554.13850
         0557.094250
         0559.099810
         0559.685750
         0561.80960
         0563.8470
         0566.917250
         0567.378830
         0569.099250
         0569.561830
         0569.834830
         0570.3050
         0570.740810
         0572.0330
         0573.055750
         0573.639670
         0576.0350
         0577.702330
         0579.320160
         0581.325240
         0581.8550
         0586.267080
         0586.964170
         0587.653250
         0589.654250
         0591.3530
         0594.240170
         0596.2260
         0596.463880
         0598.749250
         0601.00050
         0601.2280
         0602.519190
         0603.288180
         0604.304640
         0605.30280
         0605.668840
         0610.66880
         0612.028250
         0612.2330
         0613.983750
         0615.9620
         0617.765830
         0619.294540
         0625.330
         0627.042830
         0629.291630
         0631.328630
         0632.273290
         0632.856250
         0634.531170
         0641.2460
         0642.610
         0643.93860
         0646.225250
         0648.212590
         0649.776810
         0651.9780
         0654.773190
         0656.351240
         0656.980
         0657.34660
         0658.9810
         0659.306970
         0660.868250
         0661.0730
         0662.691810
         0664.783810
         0667.235250
         0669.784320
         0671.286930
         0671.732190
         0672.345430
         0673.881830
         0675.825190
         0677.482710
         0678.48460
         0681.824010
         0684.366810
         0685.370850
         0687.7220
         0688.32160
         0691.360
         0694.5430
         0695.2710
         0696.6350
         0696.803990
         0697.27120
         0699.158250
