# Supplementary material for: NITPICK: peak identification for mass spectrometry data
Source: BMC Bioinformatics. 2008 Aug 28;9:355. doi: 10.1186/1471-2105-9-355 (PMC2655099; doi:10.1186/1471-2105-9-355)
Supplement: Additional file 4 — A zip-folder containing all pepex results on the simulated data. [file 1471-2105-9-355-S4.zip › pepex_simulation_results/thresh1/SNR100/SNR100_48.txt]

         0502.3520
         0502.562170
         0505.5480
         0505.843750
         0509.7320
         0510.214240
         0512.6420
         0514.4740
         0516.15260
         0516.8260
         0519.986250
         0521.645990
         0522.17380
         0522.88340
         0525.0110
         0527.214220
         0530.314330
         0533.292420
         0535.226690
         0536.668170
         0539.230340
         0541.4730
         0542.25560
         0544.080670
         0546.673170
         0546.850620
         0547.3850
         0548.1130
         0551.2960
         0552.7510
         0554.9340
         0558.2080
         0558.594750
         0558.97240
         0559.584120
         0560.30
         0564.26560
         0564.53860
         0564.870750
         0570.3960
         0572.336330
         0573.5790
         0575.292880
         0577.9990
         0578.294710
         0579.660
         0580.7640
         0583.5830
         0586.049110
         0586.4030
         0588.964830
         0589.206830
         0591.545640
         0591.973750
         0595.384250
         0595.640990
         0596.975750
         0597.385250
         0600.932250
         0602.3320
         0602.5010
         0607.117250
         0609.339070
         0609.852830
         0612.382580
         0612.923910
         0615.855830
         0616.749660
         0617.4170
         0619.47260
         0619.7820
         0620.23620
         0621.259750
         0624.254430
         0625.53020
         0625.92960
         0628.334730
         0630.351570
         0633.6970
         0636.501840
         0638.3360
         0639.77280
         0640.033670
         0640.351440
         0640.904740
         0641.7010
         0643.7930
         0648.0670
         0649.329630
         0651.160
         0651.65040
         0656.0840
         0660.592560
         0661.0730
         0663.285410
         0665.358150
         0665.9850
         0668.0760
         0668.819170
         0669.683670
         0672.0780
         0672.351810
         0673.8060
         0674.309050
         0676.080
         0677.823170
         0679.831750
         0682.7450
         0683.0830
         0684.349360
         0687.98570
         0694.83420
         0696.359420
         0697.329680
