# Supplementary material for: NITPICK: peak identification for mass spectrometry data
Source: BMC Bioinformatics. 2008 Aug 28;9:355. doi: 10.1186/1471-2105-9-355 (PMC2655099; doi:10.1186/1471-2105-9-355)
Supplement: Additional file 4 — A zip-folder containing all pepex results on the simulated data. [file 1471-2105-9-355-S4.zip › pepex_simulation_results/thresh1/SNR100/SNR100_49.txt]

         0502.263240
         0505.730
         0506.4570
         0507.14860
         0507.389750
         0507.80380
         0508.9130
         0509.1860
         0511.528250
         0512.301780
         0514.0060
         0515.530250
         0516.53480
         0520.0090
         0521.241890
         0523.1920
         0525.8170
         0526.072670
         0528.626250
         0530.50440
         0532.6510
         0534.2880
         0536.8350
         0537.1990
         0540.4730
         0542.16460
         0542.49220
         0544.16560
         0544.550830
         0546.24850
         0547.0080
         0549.350610
         0551.7510
         0552.437780
         0553.1150
         0554.8430
         0556.100830
         0557.53560
         0559.3130
         0560.648830
         0561.0280
         0562.685230
         0563.006250
         0563.327570
         0564.923830
         0567.337040
         0569.5770
         0572.283250
         0573.9430
         0574.228860
         0575.784750
         0577.823670
         0581.560250
         0582.931830
         0585.0390
         0586.471250
         0587.78520
         0589.29480
         0591.662830
         0592.09660
         0596.021250
         0596.2260
         0598.1720
         0602.743670
         0603.2030
         0606.214840
         0606.5940
         0608.140
         0608.761830
         0608.936250
         0610.1410
         0610.489830
         0610.6870
         0612.12380
         0613.65160
         0615.310870
         0615.8710
         0616.309940
         0616.583330
         0617.320690
         0617.950
         0620.860
         0622.214250
         0622.487250
         0623.94680
         0624.1470
         0627.5880
         0629.274370
         0629.497830
         0633.308380
         0635.250240
         0636.240750
         0636.766250
         0641.30060
         0642.685830
         0644.2470
         0644.485880
         0646.2740
         0650.425960
         0651.431140
         0655.329240
         0659.67260
         0661.004750
         0662.5280
         0662.687250
         0664.551750
         0665.327090
         0666.3740
         0667.7130
         0667.8940
         0671.1690
         0671.827750
         0673.322830
         0673.8970
         0676.2620
         0676.694250
         0677.929330
         0680.362470
         0681.0820
         0683.720
         0685.34070
         0692.274430
         0693.746750
         0697.393620
         0698.833160
