# Supplementary material for: NITPICK: peak identification for mass spectrometry data
Source: BMC Bioinformatics. 2008 Aug 28;9:355. doi: 10.1186/1471-2105-9-355 (PMC2655099; doi:10.1186/1471-2105-9-355)
Supplement: Additional file 4 — A zip-folder containing all pepex results on the simulated data. [file 1471-2105-9-355-S4.zip › pepex_simulation_results/thresh1/SNR100/SNR100_5.txt]

         0500.924840
         0502.342250
         0502.8190
         0504.0930
         0505.49340
         0506.534990
         0506.96660
         0507.210380
         0510.499450
         0514.6690
         0516.439250
         0519.6450
         0521.524660
         0522.893850
         0523.078250
         0524.42050
         0525.852750
         0528.289810
         0529.088830
         0533.1060
         0533.470
         0533.730
         0536.440660
         0537.1080
         0538.737420
         0539.268250
         0544.2020
         0547.439590
         0548.6580
         0549.008990
         0550.91380
         0551.675170
         0553.767170
         0554.410750
         0556.28410
         0558.267720
         0559.572830
         0560.912180
         0563.392140
         0566.6670
         0567.71250
         0569.0310
         0570.66820
         0571.4870
         0573.0330
         0577.295340
         0578.793340
         0581.141010
         0582.651250
         0583.871170
         0586.4940
         0587.13080
         0591.1320
         0591.78720
         0594.293250
         0594.754830
         0596.318260
         0598.337230
         0598.7720
         0599.02680
         0600.704750
         0604.397990
         0605.1390
         0606.5030
         0606.988320
         0608.610170
         0608.999450
         0610.286590
         0610.618750
         0613.119250
         0614.597830
         0615.372460
         0618.252240
         0619.258520
         0620.531750
         0622.6920
         0623.586840
         0624.0560
         0625.977380
         0626.6030
         0629.33180
         0629.490250
         0631.400250
         0634.330490
         0634.720750
         0637.9720
         0641.003340
         0641.4280
         0644.7160
         0645.2480
         0647.491660
         0647.79420
         0649.635750
         0650.955250
         0651.56850
         0652.26920
         0655.351030
         0656.78210
         0658.326320
         0659.323070
         0660.9820
         0663.473750
         0667.246630
         0667.601770
         0669.781740
         0672.9880
         0673.6240
         0674.357890
         0675.32170
         0676.8080
         0678.46320
         0679.90
         0680.552170
         0681.346230
         0685.008170
         0688.608250
         0688.835750
         0692.8150
         0693.474750
         0695.591720
         0697.7130
