# Supplementary material for: NITPICK: peak identification for mass spectrometry data
Source: BMC Bioinformatics. 2008 Aug 28;9:355. doi: 10.1186/1471-2105-9-355 (PMC2655099; doi:10.1186/1471-2105-9-355)
Supplement: Additional file 4 — A zip-folder containing all pepex results on the simulated data. [file 1471-2105-9-355-S4.zip › pepex_simulation_results/thresh1/SNR100/SNR100_50.txt]

         0500.3640
         0500.97750
         0501.712830
         0502.251250
         0504.804830
         0506.923370
         0510.436250
         0512.152870
         0514.0970
         0514.620250
         0515.1750
         0515.813630
         0517.149560
         0519.349250
         0520.714250
         0522.3740
         0522.68340
         0523.010430
         0524.17480
         0524.920
         0525.526670
         0527.79460
         0528.0520
         0529.91390
         0531.2870
         0532.06960
         0532.59640
         0535.084250
         0535.2890
         0536.7440
         0539.268250
         0540.70050
         0541.110
         0543.6560
         0544.95250
         0546.362250
         0548.219170
         0550.1140
         0553.7520
         0554.4790
         0555.17060
         0558.2340
         0560.0270
         0566.382630
         0566.7710
         0566.939710
         0569.355420
         0572.304310
         0576.56180
         0578.43540
         0579.10880
         0584.5840
         0584.82060
         0585.130
         0586.4030
         0587.4940
         0588.070330
         0590.200250
         0590.6780
         0590.859290
         0593.393270
         0594.1080
         0596.7710
         0599.356320
         0599.8640
         0602.231580
         0603.566860
         0605.393010
         0606.344240
         0607.378390
         0607.7760
         0608.317240
         0609.7250
         0612.960
         0613.210250
         0618.280890
         0620.314420
         0624.1470
         0627.3180
         0627.800170
         0629.42220
         0630.150
         0631.50750
         0633.6060
         0633.894170
         0634.045830
         0636.441170
         0638.582520
         0639.359620
         0641.02760
         0644.231830
         0644.9750
         0648.23080
         0648.4960
         0652.160
         0655.911750
         0656.230250
         0657.4350
         0658.0720
         0659.80
         0660.34090
         0661.3460
         0663.259050
         0664.870250
         0669.743830
         0670.5320
         0671.326410
         0672.8970
         0673.32290
         0677.7170
         0682.329070
         0684.0840
         0686.299020
         0686.5390
         0686.925750
         0688.6440
         0691.300620
         0691.762570
         0698.5580
         0698.833170
         0699.330630
