# Supplementary material for: NITPICK: peak identification for mass spectrometry data
Source: BMC Bioinformatics. 2008 Aug 28;9:355. doi: 10.1186/1471-2105-9-355 (PMC2655099; doi:10.1186/1471-2105-9-355)
Supplement: Additional file 4 — A zip-folder containing all pepex results on the simulated data. [file 1471-2105-9-355-S4.zip › pepex_simulation_results/thresh1/SNR100/SNR100_6.txt]

         0501.910
         0502.471170
         0503.7420
         0504.0020
         0504.58390
         0506.7430
         0508.93120
         0509.565170
         0511.808830
         0514.6430
         0514.78860
         0515.173830
         0515.7340
         0516.1890
         0516.75320
         0518.114170
         0518.542630
         0519.978670
         0520.7370
         0522.260250
         0522.662170
         0525.6480
         0528.228350
         0532.34160
         0533.2880
         0534.720250
         0536.546830
         0538.90880
         0540.40020
         0540.7460
         0543.072750
         0546.245340
         0547.53060
         0548.2530
         0549.4770
         0551.857170
         0553.287460
         0558.16250
         0560.3910
         0561.0280
         0561.732250
         0566.0170
         0568.1220
         0569.89550
         0570.3050
         0574.0340
         0574.738250
         0578.050580
         0581.370530
         0584.6750
         0585.917670
         0586.291950
         0587.294850
         0587.782170
         0589.301450
         0590.768710
         0591.511170
         0592.3150
         0593.4060
         0596.839250
         0597.203250
         0598.75380
         0601.264210
         0604.265250
         0604.623330
         0608.03080
         0610.2320
         0616.348750
         0617.8720
         0620.3270
         0622.851250
         0625.357660
         0626.09340
         0626.365440
         0628.8770
         0631.47760
         0631.7870
         0632.2420
         0634.509430
         0635.121670
         0636.46240
         0636.93460
         0640.19140
         0641.480
         0641.898170
         0645.1570
         0645.32080
         0646.7160
         0646.991170
         0648.2490
         0652.0690
         0654.381640
         0654.813170
         0657.0710
         0660.314820
         0661.333790
         0661.8010
         0665.67560
         0666.272170
         0667.8760
         0669.2590
         0670.054250
         0673.170
         0674.594670
         0675.9890
         0677.5350
         0677.86260
         0679.37990
         0679.9910
         0680.668330
         0681.878250
         0683.360490
         0683.9930
         0685.7210
         0686.304160
         0687.699250
         0693.7240
         0694.1790
         0695.400240
         0696.703250
