# Supplementary material for: NITPICK: peak identification for mass spectrometry data
Source: BMC Bioinformatics. 2008 Aug 28;9:355. doi: 10.1186/1471-2105-9-355 (PMC2655099; doi:10.1186/1471-2105-9-355)
Supplement: Additional file 4 — A zip-folder containing all pepex results on the simulated data. [file 1471-2105-9-355-S4.zip › pepex_simulation_results/thresh1/SNR100/SNR100_7.txt]

         0500.796250
         0502.52880
         0502.89180
         0505.290170
         0505.570750
         0507.023220
         0507.8220
         0508.560370
         0511.1870
         0511.7330
         0513.2790
         0517.568170
         0518.804250
         0520.8280
         0521.479170
         0527.815830
         0530.96850
         0531.1960
         0531.635830
         0532.3520
         0533.045330
         0534.530660
         0538.001830
         0538.449250
         0539.241320
         0540.988660
         0542.762170
         0544.8390
         0547.6580
         0551.3870
         0551.71460
         0552.9330
         0553.60640
         0554.64280
         0555.261590
         0558.52650
         0562.3920
         0564.4840
         0565.030
         0566.3290
         0569.508750
         0570.01380
         0571.837990
         0573.8520
         0574.465250
         0576.523130
         0578.7630
         0579.111830
         0581.4140
         0581.7640
         0582.0370
         0584.8570
         0587.138170
         0588.4950
         0589.265590
         0589.790750
         0590.526340
         0591.30490
         0591.6780
         0593.694170
         0594.4370
         0596.40720
         0596.831670
         0597.00760
         0599.93680
         0600.568250
         0602.410
         0603.978750
         0605.230
         0608.408720
         0609.7770
         0612.313660
         0612.944830
         0613.5970
         0614.938250
         0617.65360
         0618.19050
         0619.406630
         0620.123250
         0623.190380
         0624.6020
         0625.18810
         0625.9660
         0628.8770
         0631.386590
         0634.102360
         0636.494250
         0641.285120
         0641.93760
         0642.349770
         0645.0660
         0647.36370
         0650.0680
         0653.264210
         0654.308670
         0655.593250
         0659.7350
         0661.359760
         0664.8020
         0666.370750
         0667.954940
         0668.31460
         0670.408680
         0675.318870
         0675.7160
         0678.440860
         0681.104750
         0682.402970
         0684.159830
         0685.645170
         0688.1760
         0690.296930
         0690.7230
         0690.9960
         0694.339130
         0694.8160
         0695.351360
         0698.090
