# Supplementary material for: NITPICK: peak identification for mass spectrometry data
Source: BMC Bioinformatics. 2008 Aug 28;9:355. doi: 10.1186/1471-2105-9-355 (PMC2655099; doi:10.1186/1471-2105-9-355)
Supplement: Additional file 4 — A zip-folder containing all pepex results on the simulated data. [file 1471-2105-9-355-S4.zip › pepex_simulation_results/thresh1/SNR100/SNR100_8.txt]

         0500.2730
         0502.4560
         0502.622840
         0505.980250
         0507.2760
         0508.0950
         0509.527250
         0511.509650
         0512.2780
         0514.081840
         0516.07980
         0519.517610
         0522.282670
         0523.281330
         0527.5580
         0527.8170
         0529.237020
         0531.491750
         0531.9240
         0534.81580
         0537.3030
         0538.820840
         0540.20
         0541.2730
         0541.825630
         0544.8390
         0545.410
         0545.942990
         0547.73080
         0548.181250
         0550.098840
         0551.89660
         0553.7520
         0554.009840
         0555.305160
         0556.866760
         0558.253680
         0559.913250
         0561.5730
         0563.6650
         0563.9380
         0564.3020
         0566.8490
         0567.788330
         0571.737250
         0573.293010
         0573.920250
         0574.5790
         0577.36260
         0579.111840
         0579.324160
         0581.2190
         0581.4920
         0582.969750
         0585.576430
         0586.093610
         0586.664630
         0587.463670
         0590.1320
         0591.875160
         0592.18760
         0594.733610
         0596.8620
         0598.293630
         0599.9160
         0601.5920
         0604.069750
         0606.298250
         0611.550510
         0612.035840
         0613.64250
         0614.885170
         0616.3260
         0618.01760
         0621.707160
         0621.843670
         0624.72940
         0626.317960
         0628.9680
         0629.297920
         0632.970
         0633.317840
         0635.56150
         0636.18940
         0639.142620
         0639.472510
         0639.8820
         0641.274410
         0642.8830
         0644.53820
         0647.355160
         0650.846560
         0652.842510
         0653.599840
         0654.888840
         0655.340050
         0656.8890
         0658.6180
         0658.9810
         0660.822750
         0664.0750
         0664.69280
         0665.385230
         0665.87580
         0667.8940
         0668.360490
         0668.64020
         0672.601250
         0673.170
         0673.3520
         0675.080
         0676.95950
         0678.729120
         0680.384530
         0682.13760
         0683.299120
         0683.8110
         0685.335730
         0686.062250
         0687.303990
         0687.540
         0694.451540
         0694.95250
         0697.05360
