# Supplementary material for: NITPICK: peak identification for mass spectrometry data
Source: BMC Bioinformatics. 2008 Aug 28;9:355. doi: 10.1186/1471-2105-9-355 (PMC2655099; doi:10.1186/1471-2105-9-355)
Supplement: Additional file 5 — A zip-folder containing all NITPICK results on the simulated data sets and for each SNR (SNR in 5, 10, 25, 50, 100) a R data file called • resultList_0_’SNR’_0.1.RDA gives the peaks found by NITPICK for all spectra of a certain SNR • lengthResultList_0_’SNR’_0.1.RDA gives the number of peaks found by NITPICK for each spectrum • correct_0_’SNR’_0.1.RDA gives the number of correctly identified peaks found by NITPICK for each spectrum • tooMany_0_’SNR’_0.1.RDA gives the number of incorrectly identified peaks found by NITPICK for each spectrum • pp_resultList_0_3_0_’SNR’_0.1.RDA gives the peaks found by NITPICK for all spectra of a certain SNR after postprocessing with g=3 • lengthResultList_0_3_0_’SNR’_0.1.RDA gives the number of peaks found by NITPICK for each spectrum after postprocessing with g=3 • correct_0_3_0_’SNR’_0.1.RDA gives the number of correctly identified peaks found by NITPICK for each spectrum after postprocessing with g=3 • tooMany_0 3_0_’SNR’_0.1.RDA gives the number of incorrectly identified peaks found by NITPICK for each spectrum after postprocessing with g=3 [file 1471-2105-9-355-S5.zip]

Archive with 41 entries (40 files):
- NITPICK_simulation_results/
- NITPICK_simulation_results/correct_0_100_0.1.RDA
- NITPICK_simulation_results/correct_0_10_0.1.RDA
- NITPICK_simulation_results/correct_0_25_0.1.RDA
- NITPICK_simulation_results/correct_0_50_0.1.RDA
- NITPICK_simulation_results/correct_0_5_0.1.RDA
- NITPICK_simulation_results/lengthResultList_0_100_0.1.RDA
- NITPICK_simulation_results/lengthResultList_0_10_0.1.RDA
- NITPICK_simulation_results/lengthResultList_0_25_0.1.RDA
- NITPICK_simulation_results/lengthResultList_0_50_0.1.RDA
- NITPICK_simulation_results/lengthResultList_0_5_0.1.RDA
- NITPICK_simulation_results/pp_correct_0_3_0_100_0.1.RDA
- NITPICK_simulation_results/pp_correct_0_3_0_10_0.1.RDA
- NITPICK_simulation_results/pp_correct_0_3_0_25_0.1.RDA
- NITPICK_simulation_results/pp_correct_0_3_0_50_0.1.RDA
- NITPICK_simulation_results/pp_correct_0_3_0_5_0.1.RDA
- NITPICK_simulation_results/pp_lengthResultList_0_3_0_100_0.1.RDA
- NITPICK_simulation_results/pp_lengthResultList_0_3_0_10_0.1.RDA
- NITPICK_simulation_results/pp_lengthResultList_0_3_0_25_0.1.RDA
- NITPICK_simulation_results/pp_lengthResultList_0_3_0_50_0.1.RDA
- NITPICK_simulation_results/pp_lengthResultList_0_3_0_5_0.1.RDA
- NITPICK_simulation_results/pp_resultList_0_3_0_100_0.1.RDA
- NITPICK_simulation_results/pp_resultList_0_3_0_10_0.1.RDA
- NITPICK_simulation_results/pp_resultList_0_3_0_25_0.1.RDA
- NITPICK_simulation_results/pp_resultList_0_3_0_50_0.1.RDA
- NITPICK_simulation_results/pp_resultList_0_3_0_5_0.1.RDA
- NITPICK_simulation_results/pp_tooMany_0_3_0_100_0.1.RDA
- NITPICK_simulation_results/pp_tooMany_0_3_0_10_0.1.RDA
- NITPICK_simulation_results/pp_tooMany_0_3_0_25_0.1.RDA
- NITPICK_simulation_results/pp_tooMany_0_3_0_50_0.1.RDA
- NITPICK_simulation_results/pp_tooMany_0_3_0_5_0.1.RDA
- NITPICK_simulation_results/resultList_0_100_0.1.RDA
- NITPICK_simulation_results/resultList_0_10_0.1.RDA
- NITPICK_simulation_results/resultList_0_25_0.1.RDA
- NITPICK_simulation_results/resultList_0_50_0.1.RDA
- NITPICK_simulation_results/resultList_0_5_0.1.RDA
- NITPICK_simulation_results/tooMany_0_100_0.1.RDA
- NITPICK_simulation_results/tooMany_0_10_0.1.RDA
- NITPICK_simulation_results/tooMany_0_25_0.1.RDA
- NITPICK_simulation_results/tooMany_0_50_0.1.RDA
- NITPICK_simulation_results/tooMany_0_5_0.1.RDA
