# Supplementary material for: NITPICK: peak identification for mass spectrometry data
Source: BMC Bioinformatics. 2008 Aug 28;9:355. doi: 10.1186/1471-2105-9-355 (PMC2655099; doi:10.1186/1471-2105-9-355)
Supplement: Additional file 6 — Excel sheet containing the peaks detected by NITPICK (mz-position, charge, intensity) as well as their manual validation. [file 1471-2105-9-355-S6.xls]

## Sheet: Tabelle1
	m/z - STRAP	charge- STRAP	intensity - STRAP	Verification (correct peak is 1)	validated mz	comment
1	400.202192171075	1	1.50967947890807	1	400.1697
2	400.876594406746	3	1.14286267156402	1	400.8960
3	401.214008782211	1	2.57899691712837	1	401.2455
4	402.204577107845	1	2.2128219638004	1	4022481
5	403.128705783488	1	7.09415892455788	1	403.1309
6	404.144212398374	1	1.45606751283669	0		2nd of 403.1309
7	405.160993205417	1	0.940063080512118	0		3rd of 403.1309
8	406.133772792331	1	0.654226168669997	0		4th of 403.1309
9	407.153040754436	1	1.46036488218176	1	407.1554
10	408.173578217279	1	0.806210847495644	1	408.1791
11	409.195383605231	2	1.38043894422925	1	409.2207
12	410.127464398812	1	0.403100759221119	0		noise peak?
13	410.855671750546	3	0.98562483446287	0		noise peak?
14	411.220015119298	1	0.763011421187902	1	411.1909
15	413.203925476082	1	1.21232952862657	0		noise peak?
16	414.209076769996	1	0.844691694061607	0		charge 2
17	415.192546451726	2	3.51344318183801	0		charge 1
18	415.696161004897	2	6.37560014084708	1	415.6903
19	417.185866925366	3	89.784747736987	1	417.1935
20	420.219164838802	4	2.29457964566842	1	420.2165
21	421.209608806965	2	1.16753924876593	1	421.2106
22	421.716788478694	2	1.25970420961067	1	421.7405
23	422.155047287608	1	0.444163168959393	0		2nd of 421.2
24	422.986041998432	1	1.38925619874895	1	422.9969
25	424.21090174921	2	2.32285643274272	1	424.2213
26	424.696701056203	4	1.60007814277820	1	424.7084
27	425.1827711598	2	1.91876509506312	1	425.1935
28	426.202081184657	1	0.985991847887076	0		noise peak?
29	427.129756531391	2	3.18037238636187	0		charge 5 at 427.2134?
30	427.663613569032	2	7.8562717098246	1	427.6564
31	428.17456236297	1	3.21901302274292	0		2nd of 427.65
32	428.569589193237	3	5.83198404746418	1	428.5657
33	430.198030958749	1	3.65231056772008	1	430.2115
34	432.226118385186	1	1.98772438084185	1	432.2252
35	435.897655034739	3	43.4350070014688	1	435.9000
36	440.219621087255	1	1.2050540316194	0		charge 3
37	442.69512328956	1	7.29782668768049	0
38	443.191020596846	2	22.0768990597644	0
39	443.68718319487	1	28.3288820251491	0		charge 2
40	444.207256969818	1	9.8686982884178	0
41	444.703962340539	1	4.48294014877897	0		3rd of 443.7
42	445.698167520446	2	1.95071147287252	0		5th of 443.7
43	447.072857152852	1	0.997825531377696	1	447.0629
44	449.233758066655	1	8.4212388334922	0		charge 2
45	450.23276701504	2	33.7684810693975	1	450.2193
46	452.85420771076	3	1.66325213345499	1	452.8616
47	454.215425827229	1	1.19431605130604	1	454.2256
48	455.243588181998	1	0.730795687268399	0		charge 3
49	457.207312913234	1	1.34747954206097	1	457.2054
50	458.190670401058	1	2.39976034235529	1	458.2026
51	459.199044326249	1	1.17798301511708	1	459.2432
52	463.194724171633	1	15.0500951639460	0		4th of 462.2
53	464.208255264646	2	80.641732791409	1	464.2222
54	466.238430909995	1	1.76500741085928	0		4th of 464.2
55	467.860709110476	3	9.22350616351041	1	467.8746
56	471.186094317911	2	1.58586987094558	1	471.1842
57	471.672470458373	2	1.65980127782885	0		2nd of 471.1842
58	472.183416888235	2	1.9157839256465	1	472.2056
59	472.69462080655	2	1.42777144455904	0		2nd of 472.2
60	473.230443799911	1	12.7938323990225	0		no clue
61	474.20539057926	3	85.566159069396	1	474.2145
62	476.231378604152	2	3.89802154474928	1	476.2422
63	479.535214545256	3	12.3970597071269	1	479.5520
64	480.589767624089	3	65.1393670962982	1	480.5986
65	482.677498659201	2	2.69238457037365	0		charge 3
66	483.193934626422	1	1.43047313665679	0		charge 2
67	487.211114664673	2	3.08256984028355	0		2nd of 486.7
68	487.705074491305	2	3.37386958356174	1	487.7164
69	488.223979936171	1	2.1217346050344	1	488.2424
70	490.227846305375	2	1.71367029961423	0		no clue
71	490.74798209652	2	1.30854044213270	1	490.7303
72	493.203455806257	2	6.9971195421814	1	493.2039
73	493.898951260635	3	2.43541043746778	0		2nd of 493.6
74	494.594895081349	1	1.25538733442965	0		2nd of 494.2
75	495.739203964905	2	3.37806099616874	1	495.7233
76	496.262007569121	2	3.15889497922270	1	496.2852
77	496.760149732128	1	1.17687091016388	0		2nd of 496.2
78	499.279250871123	2	2.84936996814704	1	499.2779
79	499.928672433062	3	1.61000418501055	1	499.9321
80	501.4037855819	3	3.45752340080703	0		2nd of 501.2
81	501.77912968133	1	4.43518668201249	1	501.7749
82	502.279787197779	1	2.5229021596997	0
83	502.755622109004	2	1.79867841124636	0
84	503.256722201888	1	1.47365086893381	1	503.263
85	504.9872579371	1	6.48447044963197	1	505.011
86	506.770767827298	1	22.7017638608375	0		506.9?
87	507.801980074956	2	104.158890038753	1	507.8
88	510.245455444482	1	1.79446422033668	1	510.2901
89	512.239420354791	3	98.9938488463782	1	512.23
90	518.216959134687	2	3.46655459478253	1	518.2138
91	519.106116247708	1	1.72360618942643	1	519.1047
92	521.217426001811	2	1.86802115412974	1	521.227
93	523.230557454258	3	9.11932610106654	1	523.2246
94	523.817312836961	5	18.1347045094483	1	523.80
95	525.579345947928	1	7.25564871628809	0
96	526.57644900073	3	40.0120670429904	1	526.5779
97	529.957525381418	4	53.3470753209014	1	529,9541
98	533.965785715774	4	2.90487286159507	1	533,9573
99	537.574384064031	3	3.03841149333913	1	537.5776
100	538.013306276673	4	3.86976401465739	1
101	538.245741247355	1	3.26306215999736	0		2nd of m0@538,0123
102	539.744724139142	1	1.60441261591972	0		593,732, but charge 2
103	540.236172333656	1	1.23011567048411	1	540,23
104	542.929715672718	3	1.92187651175817	1	542.912
105	544.252754970916	6	2.62514485144264	0		544,2307, but charge3
106	544.953764142143	1	1.11705639257814	1	544.991
107	545.23947484383	1	0.812761185312863	0
108	547.293340990709	3	122.000005957300	1	547.284
109	547.970042698866	3	14.9001877806084	0		m2 of m0@547,2843?
110	553.240048751324	3	7.90208633494135	1	553.232
111	554.731145922182	2	3.908721072623	1	554.735
112	555.254756057578	1	2.03481519614192	0
113	556.617158087067	3	4.72131979941956	1	556.637
114	561.712888618752	2	4.0435421528375	1	561.712
115	562.213048888291	2	2.92922622170718	0		m1 of m0@561.7125
116	562.73974387544	2	2.34009563899298	1	5627214
117	570.719019916621	2	100.097027333688	1	570.721
118	573.796923527899	2	3.10470871025089	1	573.79
119	577.254851348957	2	1.91170711412193	1	577.281
120	582.271489947158	2	129.071717388898	1	582.275
121	586.260792007143	1	0.927182075456885	0		m2of 585.8
122	593.304052277255	2	2.31570421297192	1	593.28
123	595.111010114177	1	0.852202306756282	1	595.1118
124	611.315828328163	3	2.07499627726208	1	6112972
125	611.80730780062	2	1.24058688094301	0		m1@6112972
126	616.210810293844	1	0.779834051157648	1	6162484
127	617.800462238111	2	1.64844079678708	1	617.791
128	618.980122734052	1	0.830006594823243	1	618.971
129	621.809713046102	6	1.24881567523951	0		621,966, but charge 3
130	625.27860847533	1	3.2291914728782	1	625.288
131	625.802406573418	3	3.19909316495533	0		m1 of m0@625.2879
132	627.954684656715	3	31.6134062302874	1	627.962
133	632.047097673073	4	16.7888406813731	1	632,0279
134	634.957317727824	1	1.21036484921774	0		634,9444, but charge3
135	636.289585661802	4	5.7443217398182	1	636.288
136	636.956161882044	3	1.71865804896593	0		m1@636.6
137	639.653241553128	5	7.2382847504717	1	639.6494
138	644.252090730336	3	6.24530736774354	1	644.246
139	653.350929346796	2	25.1434014618605	1	653.342
140	654.530686649376	4	23.292625707479	1	654,5260
141	656.808451661664	1	1.05836887485203	0
142	658.779559720763	4	2.17799587587242	0		m1 of m0@658.5218
143	668.10516388894	1	0.5162110116596	1	668.1292
144	669.040732884101	4	0.916813449073709	1	6690225
145	674.324137398323	3	15.843223629751	1	674,3072
146	679.967394332287	3	1.42945477933004	1	6799984
147	688.296669189159	1	1.62976090119787	0	668298
148	689.272589478205	1	2.83017643420788	1	689.298
149	690.277810986451	1	1.05994578683663	0		m1 m0@689,298
150	696.725562774444	2	1.69202325636954	1	696.72
151	697.215911739077	2	0.776107965307255	1	697.2152
152	700.796878820552	2	1.14194531847122	1	700.7958
153	706.26950124839	3	9.99608124930377	1	706.2692
154	710.828854236553	2	10.7005004394997	1	710.8232
155	714.292697307143	1	0.686969431923806	0
156	717.004543393633	3	1.34711248397394	1	717.0115
157	718.814781250933	2	1.07565010305633	1	718.8164
158	720.392963824942	2	1.63946510899809	1	720.3900
159	721.796982709716	2	1.83208545291775	1	721.8167
160	722.792173175765	2	4.10404263244962	1	722.7937
161	723.289978851884	2	0.840435750619874	1	723.2878
162	736.783615279478	2	1.01096279149569	1	736.7814
163	737.049213178657	1	0.164130384186790	1	737.0769
164	740.387259822043	2	9.9872580586803	1	740.3773
165	752.758567339137	2	6.30192190053891	1	752.7711
166	754.277313965331	1	0.97178216708752	0		m3 of 752.77
167	756.393713406336	2	1.34263741259757	1	756.3983
168	757.37820988218	1	0.508627044006596	0		charge 2
169	759.348758510794	1	1.66091505378677	1	759.3581
170	760.334810118524	3	1.50421591022176	1	760.3296
171	767.851707099182	2	7.36757417794753	1	767.8531
172	769.863259917124	1	0.851879149246071	0		charge 2
173	770.343944979459	1	0.488688086939441	0		charge 2
174	776.061328423739	3	2.97245592833518	1	776.0689
175	779.318801783482	2	1.14687460442085	1	779.3419
176	780.345439618286	2	1.33600035526823	1	780.3494
177	789.397207360316	1	1.88508113956602	1	789.4088
178	799.314068802208	4	3.65820332568469	1	799.3013
179	806.27923612945	2	1.29411749575916	1	806.2819
180	806.30983834731	2	0.329380048827906	0		broader peak at 806.27
181	820.466803193384	2	13.8102774988613	1	820.4458
182	842.368442245633	3	0.967331322453714	1	842.3595
183	842.679866813142	3	0.397023834720129	0		m2 of 842.36
184	866.796093966674	2	2.04764130938001	1	866.7981
185	867.772629835557	2	0.853260544715588	1	867.7955
186	868.81264435715	1	0.413891217857675	0
187	872.346050298058	3	0.948558488169892	1	872.3510
188	875.790233345497	2	2.64277148734536	1	875.8044
189	886.345412154088	1	0.331812202705792	1	886.3456
190	927.409989201499	1	0.904058154156328	1	927.4314
191	928.412734281196	1	0.594371468923309	0		m1 of 927.4
192	941.19402151296	4	0.583114106916114	0		charge 2
				127
