# Supplementary material for: NITPICK: peak identification for mass spectrometry data
Source: BMC Bioinformatics. 2008 Aug 28;9:355. doi: 10.1186/1471-2105-9-355 (PMC2655099; doi:10.1186/1471-2105-9-355)
Supplement: Additional file 7 — Excel sheet containing the peaks detected by MarkerView (mz-position, charge, if available) as well as their manual validation. [file 1471-2105-9-355-S7.xls]

## Sheet: Tabelle1
m/z - MV	Ret. Time - MV	Group - MV	Use - MV	Charge - MV	Verification (correct peak=1)	validated mz	validated charge	comment - verification	Monoisotopic peak - MV	charge given - MV
400.902	28.27		True		1	400.8962	3		1
401.195	27.81		True		1	401.1914	3		1
401.511	27.81		True		0			m1@401.1914	1
401.872	27.81		True		0			m2@401.1914	1
402.211	24.93	(Monoisotopic)	True	2	1	402,2766			1	1
402.256	29.05	(Isotope)	True	1					0
402.731	24.93	(Isotope)	True	2					0
403.138	28.08	(Monoisotopic)	True	1	1	403.1309			1	1
403.229	24.93	(Isotope)	True	2					0
404.157	28.08	(Isotope)	True	1					0
404.247	24.48		True		1	404.2477	3		1
405.131	28.08	(Isotope)	True	1					0
406.221	24.85		True		1	406.2206	2		1
407.129	27.32		True		1	407.1554	1		1
409.223	25.8		True		1	409.2207	2		1
409.725	25.8		True		0			m1@409.223	1
410.729	24.85	(Monoisotopic)	True	2	1	410.7106			1	1
411.209	24.85	(Isotope)	True	2					0
411.712	24.93	(Isotope)	True	2					0
412.649	23.6		True		1	412.6457	2		1
412.855	24.85		True		1	412.8576	3		1
413.176	24.85	(Monoisotopic)	True	1	0			m1@412.855?	1	1
413.519	24.93		True		0			m2@412.855?	1
414.207	24.93		True		1	414.1963	2		1
414.849	23.78		True		1	414.8535	3		1
415.171	23.76		True		0			m1@414.8535	1
415.699	24.2	(Monoisotopic)	True	2	1	415.6903			1	1
416.204	24.2	(Isotope)	True	2					0
416.48	24.09		True		0			m1@416.1983	1
416.687	24.2	(Isotope)	True	2					0
417.193	24.48	(Monoisotopic)	True	3	1	417.1935			1	1
417.539	24.48	(Isotope)	True	3					0
417.861	24.48	(Isotope)	True	3					0
418.206	24.48	(Isotope)	True	3					0
419.082	28.08		True		1	419.093	1		1
419.152	25.4	(Isotope)	True	1					0
419.429	24.24		True		0			m1@419.1735	1
419.682	24.24		True		0			m2@419.1735	1
419.936	24.24		True		0			m3@419.1735	1
420.213	26.32		True		1	420.2165	4		1
420.467	26.32		True		0			m1	1
421.207	24.48		True		1	421.2114	2		1
422.503	24.62		True		0			m1@422.1953	1
423.013	26.18	(Monoisotopic)	True	1	1	422.9969			1	1
423.198	24.48		True		0			m3@422.1953	1
423.986	26.18	(Isotope)	True	1					0
424.218	25.66	(Monoisotopic)	True	2	1	424.2213			1	1
424.729	25.66	(Isotope)	True	2					0
424.938	25.53		True		0			m1@424.69	1
425.101	28.08		True		1	425.1119	1		1
425.217	25.53	(Isotope)	True	2					0
426.077	28.79		True		1	426.0774	1		1
426.216	25.06		True		1	426.2234	2		1
427.217	26.07		True		1	427.2134	4		1
427.45	26.07		True		0			m1@427.217	1
427.66	29.04	(Monoisotopic)	True	2	1	427.6591	2		1	1
427.706	25.8	(Monoisotopic)	True	1	0			charge 2	1	1
428.149	29.02	(Isotope)	True	2					0
428.219	24.48		True		0			noise	1
428.569	27.61		True		1	428.5657	3		1
428.895	27.61		True		0			m1	1
429.222	27.61		True		0			m2	1
430.203	28.83	(Monoisotopic)	True	1	1	430.2109			1	1
430.6	26.07		True		1	430.6114			1
430.811	26.07		True		0			m1	1
431.021	26.07		True		0			m2	1
431.232	28.83	(Isotope)	True	1					0
431.419	26.07		True		0			m4	1
431.84	24.62		True		1	431.8503	3		1
432.192	24.62		True		0			m1	1
432.52	24.62		True		0			m2	1
433.176	24.36		True		0			noise peak	1
434.208	24.2	(Monoisotopic)	True	2	0			charge3	1	1
434.702	24.36		True		1	434.6921	2		1
435.195	24.36		True		0			m1	1
435.242	27.32	(Monoisotopic)	True	3	0				1	1
435.595	27.32		True		1	435.5845	3		1
435.9	25.8	(Monoisotopic)	True	3	1	435.9000	3		1	1
436.23	25.8	(Isotope)	True	3					0
436.559	25.8	(Isotope)	True	3					0
436.912	25.8	(Isotope)	True	3					0
437.242	25.93	(Isotope)	True	3					0
437.572	25.8	(Isotope)	True	3					0
439.223	26.07		True		0			m2@438.8163	1
439.625	23.78		True		1	439.6387	2		1
440.026	26.18		True		1	440.0178	2		1
440.216	24.07		True		1	440.221	3		1
440.57	24.08		True		0			m1	1
440.901	24.05		True		0			m2	1
441.209	25.8		True		0			m1@440.85	1
442.512	25.66	(Monoisotopic)	True	3	1	442.5232	3		1	1
442.867	25.8	(Isotope)	True	3					0
443.199	25.66	(Isotope)	True	3					0
443.223	28.69		True		1	443.6954	2		1
443.697	24.24	(Monoisotopic)	True	2	1				1	1
443.769	28.56	(Monoisotopic)	True	2	1	443.7679	2		1	1
444.196	24.24	(Isotope)	True	2					0
444.291	28.56	(Isotope)	True	2					0
444.695	24.24	(Isotope)	True	2					0
444.766	28.55		True		0			m2@443.7	1
444.956	26.18		True		1	444.9767	1		1
445.194	24.24	(Isotope)	True	2					0
445.217	27.76		True		1	445.2107	2		1
445.693	24.24	(Isotope)	True	2					0
445.931	24.62		True		0			m2@445.5	1
446.193	24.24	(Isotope)	True	2					0
446.669	24.2	(Isotope)	True	2					0
446.955	26.18		True		0				1
448.552	25.8	(Monoisotopic)	True	3	1	448.5488	3		1	1
448.886	25.8	(Isotope)	True	3					0
449.196	25.8	(Isotope)	True	3					0
449.77	25.4		True		0			m2@449.25	1
450.224	24.48	(Monoisotopic)	True	2	1	450.2193	2		1	1
450.726	24.48	(Isotope)	True	2					0
451.228	24.48	(Isotope)	True	2					0
451.707	24.48	(Isotope)	True	2					0
452.21	24.48	(Isotope)	True	2					0
453.265	24.07		True		1	453.2387	2		1
453.313	28.64		True		1	453.2106	1		1
453.865	25.66		True		0			m2@452.8	1
454.225	26.07	(Monoisotopic)	True	2	1	454.2311	2		1	1
454.681	24.24		True		0			m1@454.22	1
454.921	28.27		True		1	454.9261	3		1
455.162	24.2		True		0			m1@454.7	1
455.234	26.58		True		1	455.2358	3		1
455.571	26.58		True		0			m1	1
455.883	26.58		True		0			m2	1
457.183	26.45		True		1	457.1913	2		1
457.689	26.45		True		0				1
458.22	24.85	(Monoisotopic)	True	2	1	458.2128	2		1	1
458.702	24.62	(Isotope)	True	2					0
459.209	27.07		True		0			m1@458.2	1
459.233	24.85	(Isotope)	True	2					0
459.764	24.85	(Isotope)	True	2					0
460.223	26.07		True		0			noise	1
460.9	23.52		True		1	460.8901	3		1
460.925	26.18		True		1	460.9305	1		1
461.723	25.53	(Monoisotopic)	True	2	1	461.7277			1	1
462.232	25.53	(Isotope)	True	2				0	0
462.741	25.53	(Isotope)	True	2					0
463.225	25.53	(Isotope)	True	2					0
464.22	26.58	(Monoisotopic)	True	2	1	464.2223			1	1
464.657	24.15		True		1	464.6588	2		1
464.73	26.58	(Isotope)	True	2					0
465.167	24.15		True		0			m1	1
465.24	26.58	(Isotope)	True	2					0
465.751	26.58		True		0			m2	1
466.164	23.52		True		1	466.1687	2		1
466.261	27.69	(Monoisotopic)	True	2	1	466.255			1	1
466.675	23.52		True		0			m1@466.16	1
466.748	27.69	(Isotope)	True	2					0
467.284	27.71	(Isotope)	True	2					0
467.552	25.15		True		1	467.5407	3		1
467.869	25.15		True		1	467.8476	3		1
468.21	25.4		True		0			m1	1
468.551	25.4		True		0			m2	1
468.868	25.4		True		0			m3	1
469.185	25.4		True		0			m4	1
469.21	28.96		True		1	469.2349	3		1
470.651	24.24		True		0			noise	1	1
471.189	24.93	(Monoisotopic)	True	2	1	471.1841	2		1
471.678	24.93	(Isotope)	True	2					0
471.947	25.66		True		1	471.9573	4		1
472.216	25.66		True		0			m1	1
472.461	25.66		True		0			m2	1
472.657	27.07		True		0				1
473.172	27.07		True		0				1
474.226	27.94	(Monoisotopic)	True	3	1	474.2144	3		1	1
474.545	27.94	(Isotope)	True	3					0
474.741	25.53		True		1	474.7411	2		1
474.889	27.94	(Isotope)	True	3					0
475.208	27.94	(Isotope)	True	3					0
476.216	24.36		True		1	476.2131	2		1
476.781	24.93	(Isotope)	True	2					1
477.273	24.93	(Isotope)	True	2					0
477.47	25.06		True		1	477.4781	3		0
478.751	24.24		True		1	478.7516	2		1
479.22	25.53	(Monoisotopic)	True	2	1	479.2224	2		1	1
479.54	28.08	(Monoisotopic)	True	3	1	479.5519	3		1	1
479.738	25.53	(Isotope)	True	2					0
479.886	28.08	(Isotope)	True	3					0
480.182	25.4		True		1	480.1734	2		1
480.232	28.08	(Isotope)	True	3					0
480.602	26.72	(Monoisotopic)	True	3	1	480.5986			1	1
480.923	26.72	(Isotope)	True	3					0
481.269	26.72	(Isotope)	True	3					0
481.59	26.72	(Isotope)	True	3					0
481.59	24.4		True		1	481.5792	3		1
481.912	24.4		True		0			m1	1
482.258	24.4		True		0			m2	1
482.258	26.72		True		0			m6@480.6	1
482.679	23.94	(Monoisotopic)	True	2	1	482679	2		1	1
483.174	23.93	(Isotope)	True	2					0
483.67	23.98	(Isotope)	True	2					0
484.959	27.32		True		0			m1@484.73	1
485.927	26.72		True		1	485.9184	3		1
486.25	26.72		True		0			m1	1
486.598	26.72		True		0			m2	1
486.747	23.5		True		1	486.7602	2		1
486.871	27.94		True		1	386.8704	2		1
487.219	27.94		True		0			m1	1
487.269	23.51		True		0			m1	1
487.717	24.36	(Monoisotopic)	True	2	1	487.7156	2		1	1
488.239	24.36	(Isotope)	True	2					0
488.713	24.36	(Isotope)	True	2					0
489.236	24.48	(Isotope)	True	2					0
489.585	24.48	(Monoisotopic)	True	3	0			m1@489.233	1	1
489.909	24.48	(Isotope)	True	3					0
490.233	24.4		True		1	490.2180	3		1
490.557	24.4		True		0			m1	1
491.231	26.32		True		0			m1@490.7	1
491.581	26.72		True		0			m1@491.256	1
492.181	27.94		True		1	492.1963	3		1
492.256	24.24	(Monoisotopic)	True	1	0			charge 3	1	1
492.456	24.85		True		1	492.4557	3		1
492.706	24.85		True		0			m1	1
492.906	24.48		True		1	492.9184	3		1
493.206	24.04	(Monoisotopic)	True	2	1	492.2092	2		1	1
493.256	27.45		True		1	493.2399	2		1
493.531	28.73	(Monoisotopic)	True	3	1	493.5568	3		1	1
493.707	24.06	(Isotope)	True	2					0
493.882	28.78	(Isotope)	True	3					0
494.207	24.04	(Isotope)	True	2					0
494.257	28.69	(Isotope)	True	3					0
494.608	28.73	(Isotope)	True	3					0
494.708	24.04		True		0			m4@493.2	1
495.285	24.85		True		1	495.2743	2		1
495.611	27.72		True		1	495.5960	3		1
495.736	24.24	(Monoisotopic)	True	2	1	495.7226	2		1	1
495.912	27.69		True		0			m1@495.59	1
496.213	24.24	(Isotope)	True	2					0
496.288	28.49		True		1	496.2854	2		1
496.715	24.24	(Isotope)	True	2					0
496.791	28.52		True		0			m1@496.28	1
497.192	24.2	(Isotope)	True	2					0
498.801	28.79		True		1	498.7958	3		1
499.28	28.79	(Monoisotopic)	True	2	1	499.2988	3		1	1
499.733	27.53		True		0			m1@499.2	1
499.909	27.53		True		1	499.9323	3		1
500.262	27.53		True		0			m2	1
500.464	25.4		True		0			noise peak	1
500.59	27.45		True		0			m2@499.9	1
500.943	25.4		True		0			m1@500.7	1
501.775	27.32	(Monoisotopic)	True	2	1	501.7762	2		1	1
501.977	26.58		True		0			m2@501.5	1
502.28	27.32	(Isotope)	True	2					0
502.785	27.32	(Isotope)	True	2					0
503.29	27.32	(Isotope)	True	2					0
503.29	24.85	(Monoisotopic)	True	2	1	oldMV			1	1
503.796	24.85	(Isotope)	True	2					0
503.923	27.32		True		0			m1@503.6	1
504.226	24.85		True		0			m1@503.2	1
505.011	27.45	(Monoisotopic)	True	1	1	oldMV			1	1
505.999	26.45	(Monoisotopic)	True	4	1	505.9871	4		1	1
506.227	26.45	(Isotope)	True	4					0
506.48	26.45	(Isotope)	True	4					0
506.582	28.96		True		0			oldMV	1
506.734	26.45	(Isotope)	True	4					0
506.911	28.97		True		0			m2	1
506.987	26.45	(Isotope)	True	4					0
507.216	24.62		True		0			noise peak	1
507.47	26.45		True		0			m6@505999	1
507.723	24.62		True		0			noise peak	1
507.8	28.79	(Monoisotopic)	True	2	1	oldMV			1	1
508.307	28.79	(Isotope)	True	2					0
508.79	28.79	(Isotope)	True	2					0
509.299	28.79	(Isotope)	True	2					0
509.756	23.52		True		1	509.7580	2		1
509.782	27.32	(Isotope)	True	2					0
510.24	23.52		True		0			m1	1
510.291	27.32		True		0			oldMV	1
512.227	24.48	(Monoisotopic)	True	3	1	oldMV			1	1
512.558	24.48	(Isotope)	True	3					0
512.762	27.32		True		1	oldMV			1
512.915	24.48	(Isotope)	True	3					0
513.247	24.48	(Isotope)	True	3					0
513.273	27.32		True		0			m1@512.76	1
513.579	24.48	(Isotope)	True	3					0
515.752	24.04		True		1	oldMV			1
516.238	24.08		True		0			m1@515.75	1
518.211	24.62	(Monoisotopic)	True	2	1	oldMV			1	1
518.698	24.62	(Isotope)	True	2					0
518.801	28.79		True		1	oldMV			1
519.212	24.62	(Isotope)	True	2					0
519.289	28.79		True		0			m1@518.8	1
519.545	26.18		True		0	oldMV		m1 of m0@519.2024	1
520.29	27.69		True		0			noise peak	1
521.216	24.93	(Monoisotopic)	True	2	1	oldMV			1	1
521.731	24.93	(Isotope)	True	2					0
522.245	24.93	(Isotope)	True	2					0
522.735	24.85	(Isotope)	True	2					0
523.018	27.45		True		1	oldMV			1
523.224	26.18	(Monoisotopic)	True	3					1	1
523.559	26.18	(Isotope)	True	3					0
524.023	25.53	(Isotope)	True	5					0
524.23	25.53	(Isotope)	True	5					0
524.617	25.53	(Isotope)	True	5					0
524.823	25.53	(Isotope)	True	5					0
526.58	26.85	(Monoisotopic)	True	3	1	oldMV			1	1
526.916	26.85	(Isotope)	True	3					0
527.589	26.85	(Isotope)	True	3					0
527.925	24.85	(Isotope)	True	1					0
528.236	26.85		True		0	oldMV		m5 of m0@526.5774	1
529.946	24.85	(Monoisotopic)	True	4	1	oldMV			1	1
530.206	24.85	(Isotope)	True	4					0
530.465	24.85	(Isotope)	True	4					0
530.699	24.85	(Isotope)	True	4					0
530.958	24.85	(Isotope)	True	4					0
531.218	24.85	(Isotope)	True	4					0
531.919	25.26		True		0	oldMV		m1 of m0@531.5795	1
532.231	26.18		True		1	523.2246	3		1
532.595	26.18		True		0			m1	1
533.974	25.15		True		1	oldMV			1
534.208	25.15	(Monoisotopic)	True	2	0			m1	1	1
534.443	25.15		True		0			m2	1
534.703	25.15	(Isotope)	True	2					0
535.198	25.15	(Isotope)	True	2					0
535.694	23.52		True		0			m1@535.196	1
536.189	23.51		True		0			m2@535.196	1
537.259	26.18		True		0	oldMV		m1 of m0@536.8978	1
538.017	26.07	(Monoisotopic)	True	4	1	538.0124	4		1	1
538.252	26.07	(Isotope)	True	4					0
538.514	26.07	(Isotope)	True	4					0
538.775	26.07	(Isotope)	True	4					0
539.01	26.07	(Isotope)	True	4					0
539.534	26.07		True		0			m6	1
539.743	24.73	(Monoisotopic)	True	2	1	oldMV			1	1
540.057	27.45		True		1	oldMV			1
540.214	24.73	(Isotope)	True	2					0
540.476	24.85		True		0			m1@539.95	1
540.712	24.85	(Isotope)	True	2					0
541.21	24.85		True		0			m3@539.743	1
541.734	25.15		True		0			oldMV	1
542.757	26.45		True		0			m1 of m0@542.5063	1
543.02	26.45		True		0			m2@542.5	1
544.991	27.45	(Monoisotopic)	True	1	1	544.9831	1		1	1
545.912	27.53	(Isotope)	True	1					0
546.991	27.45	(Isotope)	True	1					0
547.281	26.32	(Monoisotopic)	True	3	1	547.2831	3		1	1
547.624	26.32	(Isotope)	True	3					0
547.967	26.32	(Isotope)	True	3					0
548.31	26.32	(Isotope)	True	3					0
548.626	26.32	(Isotope)	True	3					0
550.237	24.4		True		1	oldMV			1
552.618	26.32		True		0			m2@551.9	1
553.228	25.4	(Monoisotopic)	True	3	1	oldMV			1	1
553.572	25.4	(Isotope)	True	3					0
553.917	25.4	(Isotope)	True	3					0
554.235	25.4	(Isotope)	True	3					0
554.739	25.93		True		1	oldMV			1
555.244	25.93		True		0			m1	1
556.625	26.58		True		1	oldMV			1
556.971	26.58		True		0			m1	1
557.29	26.58		True		0			m1	1
557.635	26.32		True		1	557.6342	3		1
558.913	24.24		True		1	558.9086	3		1
559.26	24.24		True		0			m1	1
559.579	24.24		True		0			m2	1
560.219	24.4		True		0			noise peak	1
560.939	27.45		True		1	560.9346	3		1
561.286	28.4		True		1	oldMV			1
561.607	27.07		True		0			at 561.72	1
562.007	27.2		True		0			noise?	1
562.729	26.85	(Monoisotopic)	True	2	0			m2@562.7	1	1
563.237	26.72	(Isotope)	True	2					0
563.718	26.72	(Isotope)	True	2					0
564.226	26.72	(Isotope)	True	2					0
565.619	26.32		True		0	oldMV		m2 of m0@564.9397	1
565.914	26.32		True		0			m3@564.9397	1
566.235	24.24		True		1	566.2359	2		1
566.664	24.4		True		0			noise/m1	1
566.879	24.4		True		0			noise/m1	1
567.174	25.4		True		0			noise	1
567.711	26.32		True		0			m2@567.2	1
569.269	26.07		True		1	oldMV			1
569.618	26.07		True		0			m1	1
569.968	26.18		True		0			m2	1
570.479	24.73		True		1	570.4818	3		1
570.721	25.15	(Monoisotopic)	True	2	1	oldMV			1	1
570.99	24.73		True		1	570.9656	3		1
571.233	25.15	(Isotope)	True	2					0
571.718	25.15	(Isotope)	True	2					0
571.852	27.45	(Monoisotopic)	True	2	1	oldMV			1	1
572.23	25.15	(Isotope)	True	2					0
572.337	27.45	(Isotope)	True	2					0
572.715	25.15	(Isotope)	True	2					0
572.85	27.45	(Isotope)	True	2					0
573.173	23.7	(Monoisotopic)	True	3	1	573.1831	3		1	1
573.524	23.75	(Isotope)	True	3					0
573.794	28.4	(Monoisotopic)	True	2	1	oldMV			1	1
573.875	23.7	(Isotope)	True	3					0
574.172	23.68	(Isotope)	True	3					0
574.28	28.4	(Isotope)	True	2					0
574.793	28.4	(Isotope)	True	2					0
577.281	26.18		True		1	oldMV			1
577.768	26.18	(Monoisotopic)	True	1	0			m1	1	1
578.255	24.85	(Isotope)	True	1					0
578.689	25.15		True		1	oldMV			1
579.014	25.26		True		1	578.9909	1		1
580.995	24.4		True		0			m1@579.6	1
581.701	25.15	(Monoisotopic)	True	2	1	oldMV			1	1
582.218	25.15	(Isotope)	True	2					0
582.272	27.81	(Monoisotopic)	True	2	1	oldMV			1	1
582.707	25.15	(Isotope)	True	2					0
582.789	27.81	(Isotope)	True	2					0
583.306	27.81	(Isotope)	True	2					0
583.796	27.81	(Isotope)	True	2					0
584.313	27.81	(Isotope)	True	2					0
584.858	26.18		True		1	oldMV			1
585.212	26.18		True		0			m1	1
585.539	26.18		True		0			m2	1
585.866	28.96		True		1	585.8413	2		1
586.33	28.96		True		0			m1	1
587.722	28.46		True		1	587.7369	1		1
589.69	25.15		True		1	oldMV			1
590.183	25.15		True		0			m1	1
592.813	29.02		True		1	592.8424	2		1
592.951	24.85		True		1	592.9616	4		1
593.225	24.85		True		0			m1	1
593.28	27.81		True		1	oldMV			1
593.444	24.85		True		0			m2	1
593.719	24.85		True		0			m3	1
593.801	27.81		True		0			m1@593.28	1
594.268	26.18	(Monoisotopic)	True	1	0			m1@593.913	1	1
594.351	28.88	(Isotope)	True	2					0
594.598	26.18		True		0			m2@593.913	1
595.34	26.32	(Isotope)	True	1					0
596.275	28.19		True		1	596.2983	2		1
596.825	28.27		True		0			m1	1
598.285	27.81		True		1	oldMV			1
599.719	25.66		True		1	oldMV			1
600.243	25.53		True		0			m1	1
600.85	28.27		True		1	600.8935	3		1
601.292	27.81		True		0			m1	1
604.917	26.99		True		0	oldMV		m1 of m0@604.5863	1
605.277	26.99		True		0			m2 of m0@604.5863	1
605.61	26.99		True		0			m3 of m0@604.5863	1
607.275	27.45		True		1	607.2850	3		1
607.608	27.45		True		0			m1	1
609.22	27.81		True		1	oldMV			1
611.307	28.64	(Monoisotopic)	True	2	1	oldMV			1	1
611.809	28.63	(Isotope)	True	2					0
612.31	28.69	(Isotope)	True	2					0
614.04	25.26		True		0	oldMV		single peak	1
616.248	23.76		True		1	616.2495	1		1
616.639	27.07		True		1	oldMV			1
616.975	27.07		True		0			m1	1
617.311	27.07		True		0			m2	1
617.787	28.27		True		1	oldMV			1
618.963	25.26	(Monoisotopic)	True	1	1	oldMV			1	1
619.973	25.26	(Isotope)	True	1					0
621.011	25.26	(Isotope)	True	1					0
621.966	27.45		True		1	oldMV			1
622.275	27.45		True		0			m1	1
622.641	27.53		True		0			m2	1
625.314	26.18		True		0	oldMV		m1 of m0@625.0543	1
626.921	25.53		True		0	oldMV		m1 of m0@626.5837	1
627.966	27.2	(Monoisotopic)	True	3	1	oldMV			1	1
628.304	27.2	(Isotope)	True	3					0
628.643	27.2	(Isotope)	True	3					0
628.954	27.2	(Isotope)	True	3					0
629.293	27.2	(Isotope)	True	3					0
629.632	27.2	(Isotope)	True	3					0
630.622	29.42		True		0			m1@630.31	1
631.302	26.99		True		1	631.3126	3		1
631.641	26.99		True		0			m1	1
632.038	25.66	(Monoisotopic)	True	4	1	632.0314	4		1	1
632.293	25.66	(Isotope)	True	4					0
632.519	25.66	(Isotope)	True	4					0
632.774	25.66	(Isotope)	True	4					0
633.029	25.66	(Isotope)	True	4					0
633.285	27.2	(Monoisotopic)	True	3	1	oldMV			1	1
633.625	27.2	(Isotope)	True	3					0
633.965	27.2	(Isotope)	True	3					0
634.306	27.2	(Isotope)	True	3					0
634.618	27.32	(Isotope)	True	3					0
634.93	25.53		True		1	634.9418	3		1
635.271	27.2		True		1	635.2695	3		1
635.612	27.2		True		0			m1	1
636.009	25.8		True		1	635.9934	4		1
636.294	25.26	(Monoisotopic)	True	4	1	636.2885	4		1	1
636.521	25.26	(Isotope)	True	4					0
636.777	25.26	(Isotope)	True	4					0
637.033	25.26	(Isotope)	True	4					0
637.289	25.26	(Isotope)	True	4					0
637.63	26.58	(Isotope)	True	3					0
639.651	24.62	(Monoisotopic)	True	5	1	639.6489	5		1	1
639.851	24.62	(Isotope)	True	5					0
640.05	24.62	(Isotope)	True	5					0
640.45	24.62	(Isotope)	True	5					0
640.849	24.62	(Isotope)	True	5					0
640.963	27.2		True		0	oldMV		m1 of m0@640.6046	1
642.333	27.61		True		1	oldMV			1
642.847	27.61		True		0			m1	1
644.219	29.43	(Monoisotopic)	True	1	0			charge 3	1	1
644.247	25.93	(Monoisotopic)	True	3	1	oldMV			1	1
644.591	25.93	(Isotope)	True	3					0
644.734	29.46		True		0			m1@644.24	1
644.905	25.93	(Isotope)	True	3					0
645.249	25.93	(Isotope)	True	3					0
645.249	29.38	(Isotope)	True	1					0
645.563	25.93	(Isotope)	True	3					0
647.311	27.76	(Monoisotopic)	True	1	1	647.2939	3		1	1
647.626	27.76		True		0			m1	1
648.314	27.76	(Isotope)	True	1					0
653.344	25.8	(Monoisotopic)	True	2	1	oldMV			1	1
653.834	25.8	(Isotope)	True	2					0
654.526	25.53	(Monoisotopic)	True	4	1	654.5242	3		1	1
654.785	25.53	(Isotope)	True	4					0
655.016	25.53	(Isotope)	True	4					0
655.275	25.53	(Isotope)	True	4					0
655.535	25.53	(Isotope)	True	4					0
655.881	25.93		True		0	oldMV		m0?	1
658.509	25.53	(Monoisotopic)	True	4	1	658.5218	4		1	1
658.77	25.53	(Isotope)	True	4					0
659.03	25.53	(Isotope)	True	4					0
659.261	25.53	(Isotope)	True	4					0
659.522	25.53	(Isotope)	True	4					0
662.737	25.53		True		0			noise peak	1
663.259	25.66		True		0	oldMV		m1 of m0@662.7577 ??	1
664.363	25.8		True		1	oldMV			1
665.35	24.2		True		1	oldMV			1
667.299	25.53		True		0	oldMV		many peaks	1
669.279	25.8		True		0	oldMV		m1 of m0@669.0025 ?	1
669.338	27.81		True		1	oldMV			1
669.862	27.81		True		0			m1	1
674.302	26.45	(Monoisotopic)	True	3	1	674.3079			1	1
674.653	26.45	(Isotope)	True	3					0
674.975	26.45	(Isotope)	True	3					0
675.326	26.45	(Isotope)	True	3					0
675.619	26.45	(Isotope)	True	3					0
678.844	27.81		True		0	oldMV		m1 of m0@678.3454	1
679.314	28.38		True		1	679.3168	2		1
679.931	25.93		True		0			m1@639.6	1
680.342	26.07		True		1	oldMV			1
682.313	26.45		True		1	oldMV			1
682.842	26.45		True		0			m1	1
689.305	24.24	(Monoisotopic)	True	1	1	oldMV			1	1
690.282	24.24	(Isotope)	True	1					0
691.229	24.24	(Isotope)	True	1					0
691.318	27.81		True		0			m3@690.366	1
691.97	27.2		True		1	691.9735	3		1
696.333	23.67		True		1	696.2924	1		1
696.72	25.06	(Monoisotopic)	True	2	1	oldMV			1	1
697.226	25.06	(Isotope)	True	2					0
697.702	25.06	(Isotope)	True	2					0
701.277	25.15		True		0			m1 of m0@700.7958	1
706.269	24.85	(Monoisotopic)	True	3	1	706.2694	3		1	1
706.598	24.85	(Isotope)	True	3					0
706.928	24.85	(Isotope)	True	3					0
707.287	24.85	(Isotope)	True	3					0
707.617	24.85	(Isotope)	True	3					0
707.917	24.85	(Isotope)	True	3					0
708.336	28.56		True		1	708.3171	2		1
710.737	23.59	(Monoisotopic)	True	2	1	710.7165	2		1	1
710.827	27.94	(Monoisotopic)	True	2	1	710.8238	2		1	1
711.158	23.57	(Isotope)	True	2					0
711.338	27.94	(Isotope)	True	2					0
711.729	23.57	(Isotope)	True	2					0
711.819	27.94	(Isotope)	True	2					0
712.3	27.94	(Isotope)	True	2					0
714.286	24.85		True		0			m1@713.7	1
714.768	24.85		True		0			m2@713.7	1
716.998	26.07		True		1	717.0127	3		1
717.33	26.07		True		0			m1	1
718.84	28.08		True		1	718.8176	3		1
719.323	28.08		True		0			m2	1
720.411	26.72	(Monoisotopic)	True	2	1	720.3904	3		1	1
720.895	26.72	(Isotope)	True	2					0
721.349	26.72	(Isotope)	True	2					0
722.802	24.48		True		1	722.7198	2		1
723.287	24.62	(Monoisotopic)	True	2	1	723.2865			1	1
723.802	24.73	(Isotope)	True	2					0
724.318	24.62	(Isotope)	True	2					0
736.834	25.15		True		1	746.7856	2		1
737.292	25.15		True		0			m1	1
740.385	28.96		True		1	740.3764	2		1
740.907	28.96	(Monoisotopic)	True	2	0			m1	1	1
741.367	28.73	(Isotope)	True	2					0
741.858	28.73		True		0			m4	1
747.268	23.58		True		1	747.2715	2		1
751.772	25.15		True		1	751.785	2		1
752.297	25.06		True		0			m1	1
757.342	27.69		True		1	757.3429	2		1
759.359	26.07	(Monoisotopic)	True	1	1	759.3581	1		1	1
760.353	26.07	(Isotope)	True	1					0
760.633	25.06	(Monoisotopic)	True	3	1	760.6328	3		1	1
760.974	25.15	(Isotope)	True	3					0
761.285	25.15	(Isotope)	True	3					0
761.627	25.15	(Isotope)	True	3					0
779.359	27.72	(Monoisotopic)	True	2	1	779.3428	2		1	1
779.831	27.71	(Isotope)	True	2					0
780.366	27.72	(Isotope)	True	2					0
780.838	27.71	(Isotope)	True	2					0
787.368	27.45		True		1	787.3287	2		1
789.361	26.85	(Monoisotopic)	True	2	1	789.3515	2		1	1
789.393	24.85	(Monoisotopic)	True	1	1	789.4088	1		1	1
789.836	26.85	(Isotope)	True	2					0
790.343	24.85	(Isotope)	True	1					0
790.343	26.85	(Isotope)	True	2					0
790.628	24.85		True		0			broad m1 peak	1
790.913	24.85		True		0			broad m2 peak	1
791.452	24.85	(Isotope)	True	1					0
799.3	24.62	(Monoisotopic)	True	4	1	799.3013	4		1	1
799.555	24.62	(Isotope)	True	4					0
799.81	24.62	(Isotope)	True	4					0
800.033	24.62	(Isotope)	True	4					0
800.32	24.62	(Isotope)	True	4					0
800.575	24.62	(Isotope)	True	4					0
800.798	24.62	(Isotope)	True	4					0
806.291	23.91	(Monoisotopic)	True	2	1	806.2819	2		1	1
806.771	23.91		True		0			m1	1
807.283	23.9	(Isotope)	True	2					0
814.823	27.81	(Monoisotopic)	True	2	1	814.8458	2		1	1
815.338	27.81	(Isotope)	True	2					0
815.821	27.81	(Isotope)	True	2					0
866.827	28.35	(Monoisotopic)	True	2	1	866.7976	2		1	1
867.325	28.35	(Isotope)	True	2					0
867.789	28.35	(Isotope)	True	2					0
868.287	28.35	(Isotope)	True	2					0
875.306	26.45	(Monoisotopic)	True	2	1	875.3032	2		1	1
875.84	26.58	(Isotope)	True	2					0
876.307	26.58	(Isotope)	True	2					0
876.807	26.58	(Isotope)	True	2					0
877.274	26.58	(Isotope)	True	2					0
886.408	24.24		True		0	886.3472	1	questionable distance	1
941.443	27.07	(Monoisotopic)	True	2	1	941.4331	2		1	1
941.927	27.2	(Isotope)	True	2					0
942.411	27.07	(Isotope)	True	2					0
					205				388	96
